# Supplementary material for: The Methylbismuth Dication: Pentagonal Pyramidal Coordination and Ligand‐Induced Lewis Superacidity
Source: Angew Chem Int Ed Engl. 2025 Nov 17;65(1):e16140. doi: 10.1002/anie.202516140 (PMC12759221; doi:10.1002/anie.202516140)
Supplement: Supplementary file 2 — Supporting Informaton [file ANIE-65-e16140-s002.zip]

Archive with 8 entries (8 files):
- JS213new_1_0m_4.cif
- JSX15_0m.cif
- JSX24_2_0m.cif
- JSX26b_M.cif
- JSX28_0m.cif
- JSX50.cif
- JSX54.cif
- JSX56.cif
