# Supplementary material for: The Methylbismuth Dication: Pentagonal Pyramidal Coordination and Ligand‐Induced Lewis Superacidity
Source: Angew Chem Int Ed Engl. 2025 Nov 17;65(1):e16140. doi: 10.1002/anie.202516140 (PMC12759221; doi:10.1002/anie.202516140)
Supplement: Supplementary file 2 — Supporting Informaton [file ANIE-65-e16140-s002.zip › JS213new_1_0m_4.cif]

data_js213new_1_0m_4
_publ_requested_journal          ?
_publ_contact_author_name        'Prof. Dr. Crispin Lichtenberg'
_publ_contact_author_address     
;Philipps University Marburg
Department of Chemistry
Hans-Meerwein-Strasse 4
35032 Marburg 
;
_publ_contact_author_email       crispin.lichtenberg@chemie.uni-marburg.de
_publ_contact_author_phone       +4964212825755
_publ_contact_author_fax         +4964212825755
loop_
_publ_author_name
_publ_author_address
'Schwarzmann, Johannes'
;Philipps University Marburg
Department of Chemistry
Hans-Meerwein-Strasse 4
35032 Marburg 
;
'Kirsch, Tamina Z.'
;Philipps University Marburg
Department of Chemistry
Hans-Meerwein-Strasse 4
35032 Marburg 
;
'Narz, Benedikt'
;Philipps University Marburg
Department of Chemistry
Hans-Meerwein-Strasse 4
35032 Marburg 
;
'Lichtenberg, Crispin'
;Philipps University Marburg
Department of Chemistry
Hans-Meerwein-Strasse 4
35032 Marburg 
;
_audit_creation_date             2024-09-12
_audit_creation_method           
;
Olex2 1.5
(compiled 2023.08.24 svn.re1ec1418 for OlexSys, GUI svn.r6817)
;
_shelx_SHELXL_version_number     2019/1
_audit_contact_author_address    ?
_audit_contact_author_email      ?
_audit_contact_author_phone      ?
_publ_contact_author_id_orcid    ?
_publ_section_references         
;
Dolomanov, O.V., Bourhis, L.J., Gildea, R.J, Howard, J.A.K. & Puschmann, H.
 (2009), J. Appl. Cryst. 42, 339-341.

Sheldrick, G.M. (2008). Acta Cryst. A64, 112-122.

Sheldrick, G.M. (2015). Acta Cryst. A71, 3-8.
;
_chemical_name_common            ?
_chemical_name_systematic        ?
_chemical_formula_moiety         'C21 H43 Bi O5, 2(F6 Sb)'
_chemical_formula_sum            'C21 H43 Bi F12 O5 Sb2'
_chemical_formula_weight         1056.03
_chemical_melting_point          ?
loop_
_atom_type_symbol
_atom_type_description
_atom_type_scat_dispersion_real
_atom_type_scat_dispersion_imag
_atom_type_scat_source
C C 0.0033 0.0016 'International Tables Vol C Tables 4.2.6.8 and 6.1.1.4'
H H 0.0000 0.0000 'International Tables Vol C Tables 4.2.6.8 and 6.1.1.4'
Bi Bi -4.1077 10.2566 'International Tables Vol C Tables 4.2.6.8 and 6.1.1.4'
F F 0.0171 0.0103 'International Tables Vol C Tables 4.2.6.8 and 6.1.1.4'
O O 0.0106 0.0060 'International Tables Vol C Tables 4.2.6.8 and 6.1.1.4'
Sb Sb -0.5866 1.5461 'International Tables Vol C Tables 4.2.6.8 and 6.1.1.4'

_shelx_space_group_comment       
;
The symmetry employed for this shelxl refinement is uniquely defined
by the following loop, which should always be used as a source of
symmetry information in preference to the above space-group names.
They are only intended as comments.
;
_space_group_crystal_system      monoclinic
_space_group_IT_number           14
_space_group_name_H-M_alt        'P 1 21/c 1'
_space_group_name_Hall           '-P 2ybc'
loop_
_space_group_symop_operation_xyz
'x, y, z'
'-x, y+1/2, -z+1/2'
'-x, -y, -z'
'x, -y-1/2, z-1/2'

_cell_length_a                   10.3514(19)
_cell_length_b                   17.160(4)
_cell_length_c                   18.126(5)
_cell_angle_alpha                90
_cell_angle_beta                 91.789(9)
_cell_angle_gamma                90
_cell_volume                     3218.1(12)
_cell_formula_units_Z            4
_cell_measurement_reflns_used    9878
_cell_measurement_temperature    100.0
_cell_measurement_theta_max      26.04
_cell_measurement_theta_min      2.25
_shelx_estimated_absorpt_T_max   0.541
_shelx_estimated_absorpt_T_min   0.434
_exptl_absorpt_coefficient_mu    7.220
_exptl_absorpt_correction_T_max  0.745316
_exptl_absorpt_correction_T_min  0.558786
_exptl_absorpt_correction_type   multi-scan
_exptl_absorpt_process_details   
;
 TWINABS-2012/1 (Bruker,2012) was used for absorption correction.

Final HKLF 4 output contains 44391 reflections, Rint = 0.0575
 (22888 with I > 3sig(I), Rint = 0.0434)

Final HKLF5 Rint = 0.068
;
_exptl_absorpt_special_details   ?
_exptl_crystal_colour            'clear colourless'
_exptl_crystal_colour_lustre     clear
_exptl_crystal_colour_primary    colourless
_exptl_crystal_density_diffrn    2.180
_exptl_crystal_density_meas      ?
_exptl_crystal_density_method    ?
_exptl_crystal_description       block
_exptl_crystal_F_000             2008
loop_
_exptl_crystal_face_index_h
_exptl_crystal_face_index_k
_exptl_crystal_face_index_l
_exptl_crystal_face_perp_dist
-1.00 -1.00 0.00 0.0820
-1.00 1.00 -1.00 0.0510
-1.00 -1.00 1.00 0.0720
-1.00 0.00 0.00 0.0670
0.00 1.00 0.00 0.0250
0.00 -1.00 0.00 0.0580
0.00 -1.00 -1.00 0.0690
0.00 0.00 -1.00 0.0730
0.00 0.00 1.00 0.0470
0.00 1.00 -1.00 0.0420
0.00 -1.00 1.00 0.0480
1.00 -1.00 -1.00 0.0330
1.00 0.00 1.00 0.0240
1.00 1.00 0.00 0.0200
1.00 -1.00 1.00 0.0300
1.00 1.00 -1.00 0.0220
1.00 -1.00 0.00 0.0180
1.00 0.00 0.00 0.0190

_exptl_crystal_size_max          0.139
_exptl_crystal_size_mid          0.135
_exptl_crystal_size_min          0.097
_exptl_transmission_factor_max   ?
_exptl_transmission_factor_min   ?
_diffrn_reflns_av_R_equivalents  0.0575
_diffrn_reflns_av_unetI/netI     0.0424
_diffrn_reflns_Laue_measured_fraction_full 0.985
_diffrn_reflns_Laue_measured_fraction_max 0.983
_diffrn_reflns_limit_h_max       12
_diffrn_reflns_limit_h_min       -12
_diffrn_reflns_limit_k_max       21
_diffrn_reflns_limit_k_min       0
_diffrn_reflns_limit_l_max       22
_diffrn_reflns_limit_l_min       0
_diffrn_reflns_number            8417
_diffrn_reflns_point_group_measured_fraction_full 0.985
_diffrn_reflns_point_group_measured_fraction_max 0.983
_diffrn_reflns_theta_full        25.242
_diffrn_reflns_theta_max         26.031
_diffrn_reflns_theta_min         1.968
_diffrn_ambient_temperature      100.0
_diffrn_detector_area_resol_mean ?
_diffrn_measured_fraction_theta_full 0.985
_diffrn_measured_fraction_theta_max 0.983
_diffrn_measurement_device_type  'Bruker APEX-II CCD'
_diffrn_measurement_method       '\f and \w scans'
_diffrn_radiation_type           MoK\a
_diffrn_radiation_wavelength     0.71073
_diffrn_source                   ?
_diffrn_source_current           1.0
_diffrn_source_power             0.05
_diffrn_source_voltage           50.0
_diffrn_standards_number         0
_reflns_Friedel_coverage         0.000
_reflns_Friedel_fraction_full    .
_reflns_Friedel_fraction_max     .
_reflns_number_gt                7888
_reflns_number_total             8417
_reflns_special_details          
;
 _reflns_Friedel_fraction is defined as the number of unique
 Friedel pairs measured divided by the number that would be
 possible theoretically, ignoring centric projections and
 systematic absences. Completness statistics refer to single and
 composite reflections containing twin component 1 only.
;
_reflns_threshold_expression     'I > 2\s(I)'
_computing_cell_refinement       'SAINT V8.40B (?, 2016)'
_computing_data_collection       ?
_computing_data_reduction        'SAINT V8.40B (?, 2016)'
_computing_molecular_graphics    'Olex2 1.5 (Dolomanov et al., 2009)'
_computing_publication_material  'Olex2 1.5 (Dolomanov et al., 2009)'
_computing_structure_refinement  'XL  (Sheldrick, 2008)'
_computing_structure_solution    'XT  (Sheldrick, 2015)'
_refine_diff_density_max         1.576
_refine_diff_density_min         -1.258
_refine_diff_density_rms         0.185
_refine_ls_extinction_coef       .
_refine_ls_extinction_method     none
_refine_ls_goodness_of_fit_ref   1.093
_refine_ls_hydrogen_treatment    constr
_refine_ls_matrix_type           full
_refine_ls_number_parameters     336
_refine_ls_number_reflns         8417
_refine_ls_number_restraints     0
_refine_ls_R_factor_all          0.0411
_refine_ls_R_factor_gt           0.0369
_refine_ls_restrained_S_all      1.093
_refine_ls_shift/su_max          0.001
_refine_ls_shift/su_mean         0.000
_refine_ls_structure_factor_coef Fsqd
_refine_ls_weighting_details     
'w=1/[\s^2^(Fo^2^)+(0.0041P)^2^+21.1235P] where P=(Fo^2^+2Fc^2^)/3'
_refine_ls_weighting_scheme      calc
_refine_ls_wR_factor_gt          0.0643
_refine_ls_wR_factor_ref         0.0655
_refine_special_details          
;
 Refined as a 2-component twin.
;
_olex2_refinement_description    
;
1. Twinned data refinement
 Scales: 0.50677
 0.49323
2. Uiso/Uaniso restraints and constraints
Uanis(C13) = Uanis(C12) = Uanis(C11) = Uanis(C10)
Uanis(C5) = Uanis(C4) = Uanis(C3) = Uanis(C2)
3.a Secondary CH2 refined with riding coordinates:
 C16(H16A,H16B), C15(H15A,H15B), C13(H13A,H13B), C6(H6A,H6B), C14(H14A,H14B),
 C8(H8A,H8B), C9(H9A,H9B), C18(H18A,H18B), C2(H2A,H2B), C17(H17A,H17B),
 C20(H20A,H20B), C10(H10A,H10B), C7(H7A,H7B), C3(H3A,H3B), C12(H12A,H12B),
 C21(H21A,H21B), C11(H11A,H11B), C4(H4A,H4B), C5(H5A,H5B), C19(H19A,H19B)
3.b Idealised Me refined as rotating group:
 C1(H1A,H1B,H1C)
;
_atom_sites_solution_hydrogens   geom
_atom_sites_solution_primary     dual
_atom_sites_solution_secondary   ?
loop_
_atom_site_label
_atom_site_type_symbol
_atom_site_fract_x
_atom_site_fract_y
_atom_site_fract_z
_atom_site_U_iso_or_equiv
_atom_site_adp_type
_atom_site_occupancy
_atom_site_site_symmetry_order
_atom_site_calc_flag
_atom_site_refinement_flags_posn
_atom_site_refinement_flags_adp
_atom_site_refinement_flags_occupancy
_atom_site_disorder_assembly
_atom_site_disorder_group
Bi1 Bi 0.71062(2) 0.42420(2) 0.24647(2) 0.00991(7) Uani 1 1 d . . . . .
Sb1 Sb 0.29126(5) 0.49427(3) 0.24391(3) 0.01544(12) Uani 1 1 d . . . . .
Sb2 Sb 1.08894(5) 0.24922(4) 0.49270(3) 0.01861(13) Uani 1 1 d . . . . .
F3 F 0.1811(5) 0.4762(3) 0.3222(3) 0.0371(14) Uani 1 1 d . . . . .
F7 F 1.0586(5) 0.3182(3) 0.4145(3) 0.0412(15) Uani 1 1 d . . . . .
O4 O 0.7575(5) 0.4697(3) 0.1224(3) 0.0148(12) Uani 1 1 d . . . . .
F6 F 0.2402(5) 0.5989(2) 0.2415(3) 0.0386(13) Uani 1 1 d . . . . .
F4 F 0.1590(4) 0.4711(3) 0.1756(3) 0.0331(13) Uani 1 1 d . . . . .
F11 F 1.1724(5) 0.3278(3) 0.5475(3) 0.0369(13) Uani 1 1 d . . . . .
O1 O 0.6618(5) 0.3046(3) 0.3178(3) 0.0197(13) Uani 1 1 d . . . . .
O3 O 0.7973(5) 0.5563(2) 0.2563(3) 0.0142(11) Uani 1 1 d . . . . .
O2 O 0.7450(5) 0.4528(3) 0.3783(3) 0.0156(12) Uani 1 1 d . . . . .
F8 F 0.9300(5) 0.2777(4) 0.5299(3) 0.0546(17) Uani 1 1 d . . . . .
F12 F 1.0061(6) 0.1702(3) 0.4383(3) 0.0459(15) Uani 1 1 d . . . . .
O5 O 0.6479(5) 0.3204(3) 0.1577(3) 0.0174(12) Uani 1 1 d . . . . .
F10 F 1.2459(5) 0.2210(3) 0.4534(3) 0.0457(15) Uani 1 1 d . . . . .
F1 F 0.4039(4) 0.5134(3) 0.1669(3) 0.0358(14) Uani 1 1 d . . . . .
F9 F 1.1169(6) 0.1800(3) 0.5707(3) 0.0518(17) Uani 1 1 d . . . . .
C16 C 0.6929(8) 0.5200(5) 0.0068(5) 0.021(2) Uani 1 1 d . . . . .
H16A H 0.680524 0.569057 -0.021280 0.026 Uiso 1 1 calc R U . . .
H16B H 0.628701 0.481038 -0.011128 0.026 Uiso 1 1 calc R U . . .
C1 C 0.9081(6) 0.3780(4) 0.2467(5) 0.0130(15) Uani 1 1 d . . . . .
H1A H 0.909374 0.329607 0.218020 0.020 Uiso 1 1 calc R U . . .
H1B H 0.937755 0.367421 0.297590 0.020 Uiso 1 1 calc R U . . .
H1C H 0.965458 0.416322 0.224587 0.020 Uiso 1 1 calc R U . . .
F2 F 0.4265(5) 0.5199(4) 0.3106(3) 0.0544(18) Uani 1 1 d . . . . .
C15 C 0.8318(7) 0.4892(5) 0.0015(4) 0.0181(18) Uani 1 1 d . . . . .
H15A H 0.842703 0.459014 -0.044414 0.022 Uiso 1 1 calc R U . . .
H15B H 0.895435 0.532243 0.003598 0.022 Uiso 1 1 calc R U . . .
C13 C 0.7152(7) 0.6219(4) 0.2784(5) 0.0221(10) Uani 1 1 d . . . . .
H13A H 0.707138 0.623337 0.332635 0.027 Uiso 1 1 calc R U . . .
H13B H 0.627755 0.617682 0.254962 0.027 Uiso 1 1 calc R U . . .
C6 C 0.8610(7) 0.4832(5) 0.4164(4) 0.0170(18) Uani 1 1 d . . . . .
H6A H 0.882200 0.535885 0.398059 0.020 Uiso 1 1 calc R U . . .
H6B H 0.935755 0.448403 0.408920 0.020 Uiso 1 1 calc R U . . .
C14 C 0.8452(7) 0.4374(4) 0.0691(4) 0.0137(16) Uani 1 1 d . . . . .
H14A H 0.821046 0.383047 0.056593 0.016 Uiso 1 1 calc R U . . .
H14B H 0.935237 0.437993 0.089111 0.016 Uiso 1 1 calc R U . . .
C8 C 0.6819(8) 0.4986(5) 0.4934(5) 0.0218(19) Uani 1 1 d . . . . .
H8A H 0.641435 0.481383 0.539403 0.026 Uiso 1 1 calc R U . . .
H8B H 0.659814 0.553940 0.483989 0.026 Uiso 1 1 calc R U . . .
C9 C 0.6413(8) 0.4478(5) 0.4290(5) 0.023(2) Uani 1 1 d . . . . .
H9A H 0.628965 0.393259 0.445207 0.028 Uiso 1 1 calc R U . . .
H9B H 0.559552 0.466843 0.405697 0.028 Uiso 1 1 calc R U . . .
C18 C 0.6930(9) 0.2418(5) 0.1509(6) 0.034(2) Uani 1 1 d . . . . .
H18A H 0.698579 0.216531 0.199945 0.041 Uiso 1 1 calc R U . . .
H18B H 0.779864 0.241222 0.129555 0.041 Uiso 1 1 calc R U . . .
C2 C 0.7526(8) 0.2607(6) 0.3645(6) 0.0367(13) Uani 1 1 d . . . . .
H2A H 0.801402 0.296033 0.398353 0.044 Uiso 1 1 calc R U . . .
H2B H 0.814647 0.232111 0.334062 0.044 Uiso 1 1 calc R U . . .
C17 C 0.6844(7) 0.5334(4) 0.0890(4) 0.0191(18) Uani 1 1 d . . . . .
H17A H 0.722683 0.584260 0.103257 0.023 Uiso 1 1 calc R U . . .
H17B H 0.593353 0.532101 0.104196 0.023 Uiso 1 1 calc R U . . .
C20 C 0.4808(9) 0.2534(6) 0.0962(5) 0.036(2) Uani 1 1 d . . . . .
H20A H 0.434931 0.249026 0.047620 0.043 Uiso 1 1 calc R U . . .
H20B H 0.419705 0.242067 0.135713 0.043 Uiso 1 1 calc R U . . .
C10 C 0.9249(7) 0.5852(4) 0.2373(5) 0.0221(10) Uani 1 1 d . . . . .
H10A H 0.938576 0.579471 0.183789 0.027 Uiso 1 1 calc R U . . .
H10B H 0.993886 0.556496 0.264927 0.027 Uiso 1 1 calc R U . . .
C7 C 0.8278(8) 0.4861(6) 0.4971(5) 0.027(2) Uani 1 1 d . . . . .
H7A H 0.872611 0.529749 0.522784 0.032 Uiso 1 1 calc R U . . .
H7B H 0.850648 0.436650 0.522423 0.032 Uiso 1 1 calc R U . . .
C3 C 0.6714(8) 0.2046(6) 0.4074(6) 0.0367(13) Uani 1 1 d . . . . .
H3A H 0.706954 0.151166 0.404814 0.044 Uiso 1 1 calc R U . . .
H3B H 0.668672 0.220478 0.459854 0.044 Uiso 1 1 calc R U . . .
C12 C 0.7839(7) 0.6935(4) 0.2515(6) 0.0221(10) Uani 1 1 d . . . . .
H12A H 0.765168 0.739387 0.282481 0.027 Uiso 1 1 calc R U . . .
H12B H 0.759121 0.705230 0.199513 0.027 Uiso 1 1 calc R U . . .
C21 C 0.5411(7) 0.3320(5) 0.1062(5) 0.0201(19) Uani 1 1 d . . . . .
H21A H 0.571648 0.352166 0.058621 0.024 Uiso 1 1 calc R U . . .
H21B H 0.478296 0.369418 0.126110 0.024 Uiso 1 1 calc R U . . .
C11 C 0.9247(7) 0.6703(4) 0.2592(6) 0.0221(10) Uani 1 1 d . . . . .
H11A H 0.957623 0.677145 0.310701 0.027 Uiso 1 1 calc R U . . .
H11B H 0.978363 0.701601 0.226032 0.027 Uiso 1 1 calc R U . . .
C4 C 0.5418(8) 0.2082(6) 0.3721(6) 0.0367(13) Uani 1 1 d . . . . .
H4A H 0.524258 0.159555 0.344189 0.044 Uiso 1 1 calc R U . . .
H4B H 0.476017 0.213305 0.410288 0.044 Uiso 1 1 calc R U . . .
C5 C 0.5341(8) 0.2726(5) 0.3238(6) 0.0367(13) Uani 1 1 d . . . . .
H5A H 0.474985 0.312451 0.343306 0.044 Uiso 1 1 calc R U . . .
H5B H 0.500229 0.255905 0.274643 0.044 Uiso 1 1 calc R U . . .
C19 C 0.5979(11) 0.1993(6) 0.1010(6) 0.049(3) Uani 1 1 d . . . . .
H19A H 0.574582 0.148288 0.122345 0.059 Uiso 1 1 calc R U . . .
H19B H 0.633777 0.190787 0.051678 0.059 Uiso 1 1 calc R U . . .
F5 F 0.3475(5) 0.3916(3) 0.2447(4) 0.0503(16) Uani 1 1 d . . . . .

loop_
_atom_site_aniso_label
_atom_site_aniso_U_11
_atom_site_aniso_U_22
_atom_site_aniso_U_33
_atom_site_aniso_U_23
_atom_site_aniso_U_13
_atom_site_aniso_U_12
Bi1 0.01053(13) 0.01004(11) 0.00916(13) 0.00088(14) 0.00055(11) -0.00021(13)
Sb1 0.0143(3) 0.0178(2) 0.0143(3) -0.0002(2) 0.0026(2) 0.0027(2)
Sb2 0.0249(3) 0.0129(2) 0.0178(3) -0.0013(2) -0.0030(2) 0.0009(3)
F3 0.035(3) 0.059(4) 0.018(3) 0.012(3) 0.010(2) 0.003(3)
F7 0.047(3) 0.039(4) 0.037(4) 0.019(3) -0.015(3) -0.008(3)
O4 0.021(3) 0.012(3) 0.011(3) 0.007(2) 0.004(2) 0.004(2)
F6 0.038(3) 0.014(2) 0.064(4) 0.005(3) 0.010(3) 0.007(2)
F4 0.024(3) 0.050(4) 0.025(3) -0.002(3) 0.001(2) -0.006(2)
F11 0.053(3) 0.016(3) 0.041(3) -0.010(2) -0.015(3) -0.003(2)
O1 0.021(3) 0.020(3) 0.018(3) 0.004(2) -0.006(2) -0.006(2)
O3 0.013(3) 0.014(2) 0.016(3) -0.006(3) 0.004(2) -0.005(2)
O2 0.016(3) 0.020(3) 0.011(3) -0.003(2) -0.002(2) -0.006(2)
F8 0.040(3) 0.075(5) 0.050(4) -0.004(3) 0.014(3) 0.010(3)
F12 0.062(4) 0.027(3) 0.047(4) -0.006(3) -0.024(3) -0.010(3)
O5 0.028(3) 0.006(3) 0.018(3) -0.002(2) -0.007(2) 0.000(2)
F10 0.035(3) 0.050(4) 0.051(4) -0.013(3) -0.004(3) 0.011(3)
F1 0.026(3) 0.045(4) 0.038(4) 0.009(3) 0.017(2) 0.000(2)
F9 0.084(4) 0.031(4) 0.039(4) 0.020(3) -0.023(3) -0.008(3)
C16 0.022(4) 0.025(5) 0.018(4) 0.008(4) -0.003(4) -0.003(4)
C1 0.018(4) 0.008(3) 0.013(4) 0.004(4) -0.001(3) 0.002(3)
F2 0.025(3) 0.093(5) 0.045(4) -0.013(4) -0.007(3) 0.000(3)
C15 0.021(4) 0.022(5) 0.011(4) 0.005(4) 0.002(3) 0.001(4)
C13 0.019(2) 0.0142(19) 0.033(3) -0.006(2) 0.0094(19) 0.0008(18)
C6 0.018(4) 0.023(5) 0.010(4) -0.003(4) -0.006(3) -0.004(3)
C14 0.022(4) 0.013(4) 0.006(4) -0.003(3) 0.007(3) -0.004(3)
C8 0.028(4) 0.022(5) 0.015(4) -0.003(4) -0.001(4) -0.003(4)
C9 0.023(4) 0.032(5) 0.014(5) 0.000(4) 0.011(4) -0.003(4)
C18 0.045(6) 0.015(5) 0.042(6) -0.006(4) -0.006(5) 0.013(4)
C2 0.032(3) 0.034(3) 0.044(3) 0.021(3) 0.000(2) -0.010(2)
C17 0.019(4) 0.015(4) 0.024(5) 0.008(3) 0.004(4) 0.006(3)
C20 0.042(6) 0.043(6) 0.023(6) 0.003(5) -0.009(4) -0.029(5)
C10 0.019(2) 0.0142(19) 0.033(3) -0.006(2) 0.0094(19) 0.0008(18)
C7 0.033(5) 0.034(6) 0.013(5) -0.004(4) -0.006(4) -0.002(5)
C3 0.032(3) 0.034(3) 0.044(3) 0.021(3) 0.000(2) -0.010(2)
C12 0.019(2) 0.0142(19) 0.033(3) -0.006(2) 0.0094(19) 0.0008(18)
C21 0.016(4) 0.029(5) 0.015(5) -0.010(4) -0.006(3) 0.005(4)
C11 0.019(2) 0.0142(19) 0.033(3) -0.006(2) 0.0094(19) 0.0008(18)
C4 0.032(3) 0.034(3) 0.044(3) 0.021(3) 0.000(2) -0.010(2)
C5 0.032(3) 0.034(3) 0.044(3) 0.021(3) 0.000(2) -0.010(2)
C19 0.103(9) 0.017(5) 0.027(6) -0.007(4) -0.022(6) -0.006(6)
F5 0.059(4) 0.027(3) 0.065(4) 0.011(3) 0.015(3) 0.019(3)

_geom_special_details            
;
 All esds (except the esd in the dihedral angle between two l.s. planes)
 are estimated using the full covariance matrix.  The cell esds are taken
 into account individually in the estimation of esds in distances, angles
 and torsion angles; correlations between esds in cell parameters are only
 used when they are defined by crystal symmetry.  An approximate (isotropic)
 treatment of cell esds is used for estimating esds involving l.s. planes.
;
loop_
_geom_bond_atom_site_label_1
_geom_bond_atom_site_label_2
_geom_bond_distance
_geom_bond_site_symmetry_2
_geom_bond_publ_flag
Bi1 O4 2.444(5) . ?
Bi1 O1 2.485(5) . ?
Bi1 O3 2.443(4) . ?
Bi1 O2 2.455(5) . ?
Bi1 O5 2.474(5) . ?
Bi1 C1 2.192(6) . ?
Sb1 F3 1.874(5) . ?
Sb1 F6 1.871(4) . ?
Sb1 F4 1.860(5) . ?
Sb1 F1 1.876(5) . ?
Sb1 F2 1.874(5) . ?
Sb1 F5 1.855(5) . ?
Sb2 F7 1.866(5) . ?
Sb2 F11 1.871(5) . ?
Sb2 F8 1.863(5) . ?
Sb2 F12 1.870(5) . ?
Sb2 F10 1.858(5) . ?
Sb2 F9 1.862(5) . ?
O4 C14 1.456(8) . ?
O4 C17 1.450(9) . ?
O1 C2 1.455(10) . ?
O1 C5 1.438(9) . ?
O3 C13 1.472(8) . ?
O3 C10 1.463(8) . ?
O2 C6 1.462(8) . ?
O2 C9 1.437(9) . ?
O5 C18 1.433(9) . ?
O5 C21 1.438(9) . ?
C16 H16A 0.9900 . ?
C16 H16B 0.9900 . ?
C16 C15 1.538(10) . ?
C16 C17 1.513(11) . ?
C1 H1A 0.9800 . ?
C1 H1B 0.9800 . ?
C1 H1C 0.9800 . ?
C15 H15A 0.9900 . ?
C15 H15B 0.9900 . ?
C15 C14 1.515(10) . ?
C13 H13A 0.9900 . ?
C13 H13B 0.9900 . ?
C13 C12 1.508(10) . ?
C6 H6A 0.9900 . ?
C6 H6B 0.9900 . ?
C6 C7 1.513(11) . ?
C14 H14A 0.9900 . ?
C14 H14B 0.9900 . ?
C8 H8A 0.9900 . ?
C8 H8B 0.9900 . ?
C8 C9 1.506(11) . ?
C8 C7 1.526(11) . ?
C9 H9A 0.9900 . ?
C9 H9B 0.9900 . ?
C18 H18A 0.9900 . ?
C18 H18B 0.9900 . ?
C18 C19 1.504(13) . ?
C2 H2A 0.9900 . ?
C2 H2B 0.9900 . ?
C2 C3 1.509(12) . ?
C17 H17A 0.9900 . ?
C17 H17B 0.9900 . ?
C20 H20A 0.9900 . ?
C20 H20B 0.9900 . ?
C20 C21 1.495(12) . ?
C20 C19 1.527(14) . ?
C10 H10A 0.9900 . ?
C10 H10B 0.9900 . ?
C10 C11 1.513(10) . ?
C7 H7A 0.9900 . ?
C7 H7B 0.9900 . ?
C3 H3A 0.9900 . ?
C3 H3B 0.9900 . ?
C3 C4 1.470(12) . ?
C12 H12A 0.9900 . ?
C12 H12B 0.9900 . ?
C12 C11 1.513(10) . ?
C21 H21A 0.9900 . ?
C21 H21B 0.9900 . ?
C11 H11A 0.9900 . ?
C11 H11B 0.9900 . ?
C4 H4A 0.9900 . ?
C4 H4B 0.9900 . ?
C4 C5 1.411(12) . ?
C5 H5A 0.9900 . ?
C5 H5B 0.9900 . ?
C19 H19A 0.9900 . ?
C19 H19B 0.9900 . ?

loop_
_geom_angle_atom_site_label_1
_geom_angle_atom_site_label_2
_geom_angle_atom_site_label_3
_geom_angle
_geom_angle_site_symmetry_1
_geom_angle_site_symmetry_3
_geom_angle_publ_flag
O4 Bi1 O1 142.37(18) . . ?
O4 Bi1 O2 143.63(16) . . ?
O4 Bi1 O5 71.74(18) . . ?
O3 Bi1 O4 71.81(18) . . ?
O3 Bi1 O1 143.93(18) . . ?
O3 Bi1 O2 72.61(18) . . ?
O3 Bi1 O5 143.53(18) . . ?
O2 Bi1 O1 71.61(17) . . ?
O2 Bi1 O5 143.59(17) . . ?
O5 Bi1 O1 71.99(18) . . ?
C1 Bi1 O4 84.6(2) . . ?
C1 Bi1 O1 84.6(2) . . ?
C1 Bi1 O3 89.7(2) . . ?
C1 Bi1 O2 87.9(3) . . ?
C1 Bi1 O5 88.1(2) . . ?
F3 Sb1 F1 178.8(2) . . ?
F3 Sb1 F2 90.6(2) . . ?
F6 Sb1 F3 89.9(2) . . ?
F6 Sb1 F1 89.8(2) . . ?
F6 Sb1 F2 89.7(3) . . ?
F4 Sb1 F3 90.9(2) . . ?
F4 Sb1 F6 89.3(2) . . ?
F4 Sb1 F1 90.2(2) . . ?
F4 Sb1 F2 178.2(3) . . ?
F2 Sb1 F1 88.3(3) . . ?
F5 Sb1 F3 92.0(3) . . ?
F5 Sb1 F6 177.9(2) . . ?
F5 Sb1 F4 91.5(3) . . ?
F5 Sb1 F1 88.3(3) . . ?
F5 Sb1 F2 89.4(3) . . ?
F7 Sb2 F11 90.6(2) . . ?
F7 Sb2 F12 89.8(2) . . ?
F8 Sb2 F7 88.8(3) . . ?
F8 Sb2 F11 91.0(3) . . ?
F8 Sb2 F12 89.2(3) . . ?
F12 Sb2 F11 179.6(2) . . ?
F10 Sb2 F7 90.1(3) . . ?
F10 Sb2 F11 89.8(2) . . ?
F10 Sb2 F8 178.7(3) . . ?
F10 Sb2 F12 90.0(3) . . ?
F10 Sb2 F9 90.5(3) . . ?
F9 Sb2 F7 179.2(2) . . ?
F9 Sb2 F11 89.9(2) . . ?
F9 Sb2 F8 90.6(3) . . ?
F9 Sb2 F12 89.7(3) . . ?
C14 O4 Bi1 129.4(4) . . ?
C17 O4 Bi1 120.6(4) . . ?
C17 O4 C14 109.7(5) . . ?
C2 O1 Bi1 126.3(4) . . ?
C5 O1 Bi1 123.9(5) . . ?
C5 O1 C2 109.7(6) . . ?
C13 O3 Bi1 121.0(4) . . ?
C10 O3 Bi1 129.0(4) . . ?
C10 O3 C13 109.8(5) . . ?
C6 O2 Bi1 128.5(4) . . ?
C9 O2 Bi1 121.5(4) . . ?
C9 O2 C6 109.8(6) . . ?
C18 O5 Bi1 130.8(5) . . ?
C18 O5 C21 108.7(6) . . ?
C21 O5 Bi1 120.2(4) . . ?
H16A C16 H16B 109.3 . . ?
C15 C16 H16A 111.5 . . ?
C15 C16 H16B 111.5 . . ?
C17 C16 H16A 111.5 . . ?
C17 C16 H16B 111.5 . . ?
C17 C16 C15 101.3(6) . . ?
Bi1 C1 H1A 109.5 . . ?
Bi1 C1 H1B 109.5 . . ?
Bi1 C1 H1C 109.5 . . ?
H1A C1 H1B 109.5 . . ?
H1A C1 H1C 109.5 . . ?
H1B C1 H1C 109.5 . . ?
C16 C15 H15A 111.3 . . ?
C16 C15 H15B 111.3 . . ?
H15A C15 H15B 109.2 . . ?
C14 C15 C16 102.3(6) . . ?
C14 C15 H15A 111.3 . . ?
C14 C15 H15B 111.3 . . ?
O3 C13 H13A 110.8 . . ?
O3 C13 H13B 110.8 . . ?
O3 C13 C12 104.6(6) . . ?
H13A C13 H13B 108.9 . . ?
C12 C13 H13A 110.8 . . ?
C12 C13 H13B 110.8 . . ?
O2 C6 H6A 110.7 . . ?
O2 C6 H6B 110.7 . . ?
O2 C6 C7 105.0(6) . . ?
H6A C6 H6B 108.8 . . ?
C7 C6 H6A 110.7 . . ?
C7 C6 H6B 110.7 . . ?
O4 C14 C15 105.7(6) . . ?
O4 C14 H14A 110.6 . . ?
O4 C14 H14B 110.6 . . ?
C15 C14 H14A 110.6 . . ?
C15 C14 H14B 110.6 . . ?
H14A C14 H14B 108.7 . . ?
H8A C8 H8B 109.3 . . ?
C9 C8 H8A 111.4 . . ?
C9 C8 H8B 111.4 . . ?
C9 C8 C7 101.8(7) . . ?
C7 C8 H8A 111.4 . . ?
C7 C8 H8B 111.4 . . ?
O2 C9 C8 105.4(6) . . ?
O2 C9 H9A 110.7 . . ?
O2 C9 H9B 110.7 . . ?
C8 C9 H9A 110.7 . . ?
C8 C9 H9B 110.7 . . ?
H9A C9 H9B 108.8 . . ?
O5 C18 H18A 110.2 . . ?
O5 C18 H18B 110.2 . . ?
O5 C18 C19 107.4(7) . . ?
H18A C18 H18B 108.5 . . ?
C19 C18 H18A 110.2 . . ?
C19 C18 H18B 110.2 . . ?
O1 C2 H2A 110.6 . . ?
O1 C2 H2B 110.6 . . ?
O1 C2 C3 105.7(7) . . ?
H2A C2 H2B 108.7 . . ?
C3 C2 H2A 110.6 . . ?
C3 C2 H2B 110.6 . . ?
O4 C17 C16 104.5(6) . . ?
O4 C17 H17A 110.8 . . ?
O4 C17 H17B 110.8 . . ?
C16 C17 H17A 110.8 . . ?
C16 C17 H17B 110.8 . . ?
H17A C17 H17B 108.9 . . ?
H20A C20 H20B 109.2 . . ?
C21 C20 H20A 111.3 . . ?
C21 C20 H20B 111.3 . . ?
C21 C20 C19 102.4(7) . . ?
C19 C20 H20A 111.3 . . ?
C19 C20 H20B 111.3 . . ?
O3 C10 H10A 110.8 . . ?
O3 C10 H10B 110.8 . . ?
O3 C10 C11 104.8(6) . . ?
H10A C10 H10B 108.9 . . ?
C11 C10 H10A 110.8 . . ?
C11 C10 H10B 110.8 . . ?
C6 C7 C8 102.5(7) . . ?
C6 C7 H7A 111.3 . . ?
C6 C7 H7B 111.3 . . ?
C8 C7 H7A 111.3 . . ?
C8 C7 H7B 111.3 . . ?
H7A C7 H7B 109.2 . . ?
C2 C3 H3A 110.7 . . ?
C2 C3 H3B 110.7 . . ?
H3A C3 H3B 108.8 . . ?
C4 C3 C2 105.3(8) . . ?
C4 C3 H3A 110.7 . . ?
C4 C3 H3B 110.7 . . ?
C13 C12 H12A 111.2 . . ?
C13 C12 H12B 111.2 . . ?
C13 C12 C11 102.7(6) . . ?
H12A C12 H12B 109.1 . . ?
C11 C12 H12A 111.2 . . ?
C11 C12 H12B 111.2 . . ?
O5 C21 C20 105.3(7) . . ?
O5 C21 H21A 110.7 . . ?
O5 C21 H21B 110.7 . . ?
C20 C21 H21A 110.7 . . ?
C20 C21 H21B 110.7 . . ?
H21A C21 H21B 108.8 . . ?
C10 C11 H11A 111.0 . . ?
C10 C11 H11B 111.0 . . ?
C12 C11 C10 103.8(6) . . ?
C12 C11 H11A 111.0 . . ?
C12 C11 H11B 111.0 . . ?
H11A C11 H11B 109.0 . . ?
C3 C4 H4A 109.7 . . ?
C3 C4 H4B 109.7 . . ?
H4A C4 H4B 108.2 . . ?
C5 C4 C3 109.6(8) . . ?
C5 C4 H4A 109.7 . . ?
C5 C4 H4B 109.7 . . ?
O1 C5 H5A 110.1 . . ?
O1 C5 H5B 110.1 . . ?
C4 C5 O1 108.2(7) . . ?
C4 C5 H5A 110.1 . . ?
C4 C5 H5B 110.1 . . ?
H5A C5 H5B 108.4 . . ?
C18 C19 C20 104.1(8) . . ?
C18 C19 H19A 110.9 . . ?
C18 C19 H19B 110.9 . . ?
C20 C19 H19A 110.9 . . ?
C20 C19 H19B 110.9 . . ?
H19A C19 H19B 109.0 . . ?

loop_
_geom_torsion_atom_site_label_1
_geom_torsion_atom_site_label_2
_geom_torsion_atom_site_label_3
_geom_torsion_atom_site_label_4
_geom_torsion
_geom_torsion_site_symmetry_1
_geom_torsion_site_symmetry_2
_geom_torsion_site_symmetry_3
_geom_torsion_site_symmetry_4
_geom_torsion_publ_flag
Bi1 O4 C14 C15 178.9(4) . . . . ?
Bi1 O4 C17 C16 -154.1(5) . . . . ?
Bi1 O1 C2 C3 168.4(6) . . . . ?
Bi1 O1 C5 C4 -176.2(6) . . . . ?
Bi1 O3 C13 C12 -159.8(5) . . . . ?
Bi1 O3 C10 C11 -177.0(5) . . . . ?
Bi1 O2 C6 C7 -177.9(5) . . . . ?
Bi1 O2 C9 C8 -157.6(5) . . . . ?
Bi1 O5 C18 C19 165.2(6) . . . . ?
Bi1 O5 C21 C20 -146.6(5) . . . . ?
O1 C2 C3 C4 11.3(11) . . . . ?
O3 C13 C12 C11 -32.8(9) . . . . ?
O3 C10 C11 C12 -28.5(9) . . . . ?
O2 C6 C7 C8 -29.0(9) . . . . ?
O5 C18 C19 C20 -13.6(11) . . . . ?
C16 C15 C14 O4 -27.6(8) . . . . ?
C15 C16 C17 O4 -36.9(7) . . . . ?
C13 O3 C10 C11 8.0(9) . . . . ?
C13 C12 C11 C10 37.8(9) . . . . ?
C6 O2 C9 C8 17.2(9) . . . . ?
C14 O4 C17 C16 20.6(8) . . . . ?
C9 O2 C6 C7 7.7(9) . . . . ?
C9 C8 C7 C6 38.7(8) . . . . ?
C18 O5 C21 C20 27.9(8) . . . . ?
C2 O1 C5 C4 -1.2(11) . . . . ?
C2 C3 C4 C5 -12.5(12) . . . . ?
C17 O4 C14 C15 4.8(8) . . . . ?
C17 C16 C15 C14 39.2(8) . . . . ?
C10 O3 C13 C12 15.7(9) . . . . ?
C7 C8 C9 O2 -34.7(8) . . . . ?
C3 C4 C5 O1 8.8(12) . . . . ?
C21 O5 C18 C19 -8.5(10) . . . . ?
C21 C20 C19 C18 29.4(10) . . . . ?
C5 O1 C2 C3 -6.5(10) . . . . ?
C19 C20 C21 O5 -35.1(9) . . . . ?

_shelx_res_file                  
;
TITL js213new_1_0m_4_a.res in P2(1)/c
    js213new_1_0m_4.res
    created by SHELXL-2019/1 at 11:11:43 on 09-Jun-2022
REM Old TITL JS213new_1_0m_4 in P2(1)/c
REM SHELXT solution in P2(1)/c: R1 0.202, Rweak 0.050, Alpha 0.083
REM <I/s> 2.871 for 232 systematic absences, Orientation as input
REM Formula found by SHELXT: C41 F8 Sb2 Bi
REM LIST 4
CELL 0.71073 10.3514 17.1596 18.126 90 91.789 90
ZERR 4 0.0019 0.0037 0.0048 0 0.009 0
LATT 1
SYMM -X,0.5+Y,0.5-Z
SFAC C H Bi F O Sb
UNIT 84 172 4 48 20 8
EADP C13 C12 C11 C10
EADP C5 C4 C3 C2

L.S. 25 0 0
PLAN  25
SIZE 0.097 0.135 0.139
TEMP -173.15
CONF
LIST 4
BOND
MORE -1
BOND $H
fmap 2 53
acta
REM <olex2.extras>
REM <HklSrc "%.\\JS213new_1_0m_5.hkl">
REM </olex2.extras>

WGHT    0.004100   21.123501
BASF   0.49323
FVAR       0.15046
BI1   3    0.710622    0.424197    0.246473    11.00000    0.01053    0.01004 =
         0.00916    0.00088    0.00055   -0.00021
SB1   6    0.291258    0.494268    0.243907    11.00000    0.01433    0.01783 =
         0.01428   -0.00015    0.00258    0.00266
SB2   6    1.088944    0.249224    0.492703    11.00000    0.02489    0.01287 =
         0.01784   -0.00129   -0.00301    0.00086
F3    4    0.181086    0.476169    0.322171    11.00000    0.03517    0.05863 =
         0.01813    0.01240    0.01041    0.00313
F7    4    1.058611    0.318241    0.414510    11.00000    0.04709    0.03862 =
         0.03682    0.01942   -0.01496   -0.00775
O4    5    0.757462    0.469710    0.122376    11.00000    0.02123    0.01193 =
         0.01147    0.00736    0.00380    0.00443
F6    4    0.240210    0.598877    0.241464    11.00000    0.03847    0.01355 =
         0.06444    0.00521    0.01018    0.00732
F4    4    0.158983    0.471146    0.175574    11.00000    0.02393    0.05039 =
         0.02506   -0.00219    0.00124   -0.00606
F11   4    1.172432    0.327797    0.547544    11.00000    0.05289    0.01589 =
         0.04105   -0.00952   -0.01479   -0.00333
O1    5    0.661768    0.304645    0.317798    11.00000    0.02057    0.02041 =
         0.01781    0.00443   -0.00589   -0.00646
O3    5    0.797270    0.556350    0.256345    11.00000    0.01303    0.01387 =
         0.01580   -0.00597    0.00367   -0.00521
O2    5    0.744996    0.452840    0.378334    11.00000    0.01550    0.02021 =
         0.01091   -0.00294   -0.00183   -0.00559
F8    4    0.929975    0.277731    0.529938    11.00000    0.04003    0.07465 =
         0.04981   -0.00429    0.01396    0.01035
F12   4    1.006106    0.170152    0.438311    11.00000    0.06184    0.02680 =
         0.04739   -0.00591   -0.02370   -0.00968
O5    5    0.647908    0.320414    0.157655    11.00000    0.02754    0.00632 =
         0.01801   -0.00157   -0.00670    0.00030
F10   4    1.245860    0.221018    0.453370    11.00000    0.03541    0.04995 =
         0.05129   -0.01295   -0.00362    0.01070
F1    4    0.403900    0.513434    0.166882    11.00000    0.02580    0.04503 =
         0.03766    0.00900    0.01695   -0.00034
F9    4    1.116853    0.180042    0.570688    11.00000    0.08394    0.03056 =
         0.03923    0.01992   -0.02284   -0.00813
C16   1    0.692872    0.519992    0.006794    11.00000    0.02203    0.02451 =
         0.01756    0.00771   -0.00256   -0.00307
AFIX  23
H16A  2    0.680524    0.569057   -0.021280    11.00000   -1.20000
H16B  2    0.628701    0.481038   -0.011128    11.00000   -1.20000
AFIX   0
C1    1    0.908105    0.378000    0.246699    11.00000    0.01804    0.00793 =
         0.01304    0.00391   -0.00135    0.00205
AFIX 137
H1A   2    0.909374    0.329607    0.218020    11.00000   -1.50000
H1B   2    0.937755    0.367421    0.297590    11.00000   -1.50000
H1C   2    0.965458    0.416322    0.224587    11.00000   -1.50000
AFIX   0
F2    4    0.426541    0.519927    0.310643    11.00000    0.02484    0.09303 =
         0.04482   -0.01271   -0.00722   -0.00013
C15   1    0.831797    0.489169    0.001537    11.00000    0.02113    0.02185 =
         0.01134    0.00453    0.00155    0.00120
AFIX  23
H15A  2    0.842703    0.459014   -0.044414    11.00000   -1.20000
H15B  2    0.895435    0.532243    0.003598    11.00000   -1.20000
AFIX   0
C13   1    0.715172    0.621899    0.278370    11.00000    0.01933    0.01420 =
         0.03337   -0.00604    0.00940    0.00076
AFIX  23
H13A  2    0.707138    0.623337    0.332635    11.00000   -1.20000
H13B  2    0.627755    0.617682    0.254962    11.00000   -1.20000
AFIX   0
C6    1    0.861026    0.483212    0.416403    11.00000    0.01776    0.02251 =
         0.01032   -0.00253   -0.00566   -0.00369
AFIX  23
H6A   2    0.882200    0.535885    0.398059    11.00000   -1.20000
H6B   2    0.935755    0.448403    0.408920    11.00000   -1.20000
AFIX   0
C14   1    0.845180    0.437409    0.069057    11.00000    0.02164    0.01346 =
         0.00648   -0.00330    0.00709   -0.00390
AFIX  23
H14A  2    0.821046    0.383047    0.056593    11.00000   -1.20000
H14B  2    0.935237    0.437993    0.089111    11.00000   -1.20000
AFIX   0
C8    1    0.681854    0.498608    0.493381    11.00000    0.02795    0.02207 =
         0.01526   -0.00258   -0.00092   -0.00329
AFIX  23
H8A   2    0.641435    0.481383    0.539403    11.00000   -1.20000
H8B   2    0.659814    0.553940    0.483989    11.00000   -1.20000
AFIX   0
C9    1    0.641346    0.447775    0.429007    11.00000    0.02322    0.03249 =
         0.01447   -0.00030    0.01100   -0.00328
AFIX  23
H9A   2    0.628965    0.393259    0.445207    11.00000   -1.20000
H9B   2    0.559552    0.466843    0.405697    11.00000   -1.20000
AFIX   0
C18   1    0.692973    0.241846    0.150870    11.00000    0.04505    0.01456 =
         0.04168   -0.00585   -0.00615    0.01314
AFIX  23
H18A  2    0.698579    0.216531    0.199945    11.00000   -1.20000
H18B  2    0.779864    0.241222    0.129555    11.00000   -1.20000
AFIX   0
C2    1    0.752573    0.260735    0.364474    11.00000    0.03208    0.03381 =
         0.04400    0.02073   -0.00008   -0.00953
AFIX  23
H2A   2    0.801402    0.296033    0.398353    11.00000   -1.20000
H2B   2    0.814647    0.232111    0.334062    11.00000   -1.20000
AFIX   0
C17   1    0.684364    0.533377    0.088998    11.00000    0.01890    0.01469 =
         0.02401    0.00833    0.00423    0.00566
AFIX  23
H17A  2    0.722683    0.584260    0.103257    11.00000   -1.20000
H17B  2    0.593353    0.532101    0.104196    11.00000   -1.20000
AFIX   0
C20   1    0.480842    0.253397    0.096180    11.00000    0.04195    0.04309 =
         0.02289    0.00316   -0.00874   -0.02899
AFIX  23
H20A  2    0.434931    0.249026    0.047620    11.00000   -1.20000
H20B  2    0.419705    0.242067    0.135713    11.00000   -1.20000
AFIX   0
C10   1    0.924941    0.585215    0.237332    11.00000    0.01933    0.01420 =
         0.03337   -0.00604    0.00940    0.00076
AFIX  23
H10A  2    0.938576    0.579471    0.183789    11.00000   -1.20000
H10B  2    0.993886    0.556496    0.264927    11.00000   -1.20000
AFIX   0
C7    1    0.827826    0.486089    0.497060    11.00000    0.03289    0.03369 =
         0.01303   -0.00388   -0.00616   -0.00243
AFIX  23
H7A   2    0.872611    0.529749    0.522784    11.00000   -1.20000
H7B   2    0.850648    0.436650    0.522423    11.00000   -1.20000
AFIX   0
C3    1    0.671448    0.204632    0.407410    11.00000    0.03208    0.03381 =
         0.04400    0.02073   -0.00008   -0.00953
AFIX  23
H3A   2    0.706954    0.151166    0.404814    11.00000   -1.20000
H3B   2    0.668672    0.220478    0.459854    11.00000   -1.20000
AFIX   0
C12   1    0.783935    0.693479    0.251518    11.00000    0.01933    0.01420 =
         0.03337   -0.00604    0.00940    0.00076
AFIX  23
H12A  2    0.765168    0.739387    0.282481    11.00000   -1.20000
H12B  2    0.759121    0.705230    0.199513    11.00000   -1.20000
AFIX   0
C21   1    0.541098    0.331995    0.106184    11.00000    0.01598    0.02912 =
         0.01491   -0.00979   -0.00560    0.00514
AFIX  23
H21A  2    0.571648    0.352166    0.058621    11.00000   -1.20000
H21B  2    0.478296    0.369418    0.126110    11.00000   -1.20000
AFIX   0
C11   1    0.924703    0.670307    0.259241    11.00000    0.01933    0.01420 =
         0.03337   -0.00604    0.00940    0.00076
AFIX  23
H11A  2    0.957623    0.677145    0.310701    11.00000   -1.20000
H11B  2    0.978363    0.701601    0.226032    11.00000   -1.20000
AFIX   0
C4    1    0.541809    0.208204    0.372098    11.00000    0.03208    0.03381 =
         0.04400    0.02073   -0.00008   -0.00953
AFIX  23
H4A   2    0.524258    0.159555    0.344189    11.00000   -1.20000
H4B   2    0.476017    0.213305    0.410288    11.00000   -1.20000
AFIX   0
C5    1    0.534117    0.272624    0.323811    11.00000    0.03208    0.03381 =
         0.04400    0.02073   -0.00008   -0.00953
AFIX  23
H5A   2    0.474985    0.312451    0.343306    11.00000   -1.20000
H5B   2    0.500229    0.255905    0.274643    11.00000   -1.20000
AFIX   0
C19   1    0.597888    0.199314    0.101021    11.00000    0.10267    0.01683 =
         0.02716   -0.00669   -0.02151   -0.00555
AFIX  23
H19A  2    0.574582    0.148288    0.122345    11.00000   -1.20000
H19B  2    0.633777    0.190787    0.051678    11.00000   -1.20000
AFIX   0
F5    4    0.347465    0.391612    0.244740    11.00000    0.05889    0.02741 =
         0.06546    0.01118    0.01500    0.01922
HKLF 5


REM  js213new_1_0m_4_a.res in P2(1)/c
REM wR2 = 0.0655, GooF = S = 1.093, Restrained GooF = 1.093 for all data
REM R1 = 0.0369 for 7888 Fo > 4sig(Fo) and 0.0411 for all 8417 data
REM 336 parameters refined using 0 restraints

END

WGHT      0.0040     21.1481

REM Highest difference peak  1.576,  deepest hole -1.258,  1-sigma level  0.185
Q1    1   0.7989  0.4192  0.2633  11.00000  0.05    1.58
Q2    1   0.2031  0.5011  0.2614  11.00000  0.05    1.27
Q3    1   0.5418  0.2341  0.4010  11.00000  0.05    1.09
Q4    1   0.5874  0.2527  0.3002  11.00000  0.05    1.02
Q5    1   0.7134  0.4317  0.3003  11.00000  0.05    0.98
Q6    1   0.6268  0.4258  0.2713  11.00000  0.05    0.89
Q7    1   0.6212  0.4230  0.2110  11.00000  0.05    0.88
Q8    1   0.5512  0.4222  0.2409  11.00000  0.05    0.88
Q9    1   0.8254  0.4026  0.2235  11.00000  0.05    0.82
Q10   1   0.3724  0.4884  0.2664  11.00000  0.05    0.77
Q11   1   0.7701  0.4208  0.2019  11.00000  0.05    0.77
Q12   1   0.5305  0.2164  0.0176  11.00000  0.05    0.74
Q13   1   1.2431  0.3391  0.5002  11.00000  0.05    0.73
Q14   1   0.2802  0.4880  0.3011  11.00000  0.05    0.73
Q15   1   0.4017  0.3833  0.2975  11.00000  0.05    0.72
Q16   1   1.2454  0.2428  0.5017  11.00000  0.05    0.70
Q17   1   0.4622  0.2167  0.0594  11.00000  0.05    0.69
Q18   1   0.4569  0.4978  0.2527  11.00000  0.05    0.69
Q19   1   0.7295  0.2477  0.3749  11.00000  0.05    0.67
Q20   1   0.3517  0.4970  0.2024  11.00000  0.05    0.67
Q21   1   0.4460  0.5110  0.2409  11.00000  0.05    0.66
Q22   1   0.5061  0.3199  0.4563  11.00000  0.05    0.65
Q23   1   0.0957  0.4979  0.2851  11.00000  0.05    0.64
Q24   1   0.7164  0.2799  0.2525  11.00000  0.05    0.62
Q25   1   0.6736  0.7803  0.3210  11.00000  0.05    0.61
;
_shelx_res_checksum              69083
_shelx_hkl_file                  
;
   1   0   0 2.62304 0.82779   1
   2   0   0 2800.66 42.7350   1
   2   0   0 2729.89 45.2495   2
   3   0   0 807.134 14.3076   2
   3   0   0 828.036 14.7375   1
   4   0   0 143.620 4.06063   1
   4   0   0 138.361 3.95085   2
   5   0   0 2637.43 45.0202   1
   5   0   0 2557.64 43.7047   2
   6   0   0 189.207 5.67243   1
   6   0   0 182.192 6.09780   2
  -7   0   1 530.828 13.1688  -2
   7   0   0 530.828 13.1688   1
  -8   0   1 378.803 10.8589  -2
   8   0   0 378.803 10.8589   1
  -9   0   1 361.154 10.7426  -2
   9   0   0 361.154 10.7426   1
 -10   0   1 527.878 22.3035  -2
  10   0   0 527.878 22.3035   1
 -11   0   1 243.951 10.3681  -2
  11   0   0 243.951 10.3681   1
 -12   0   1 170.380 13.5251  -2
  12   0   0 170.380 13.5251   1
   1   1   0 46.2834 0.94627   1
   1   1   0 43.0521 1.08576   2
   2   1   0 1713.96 19.4837   1
   2   1   0 1649.67 21.4112   2
   3   1   0 545.202 6.86408   1
   3   1   0 523.112 6.88430   2
   4   1   0 3.98081 0.96144   1
   4   1   0 2.89771 0.91621   2
   5   1   0 5.25142 1.10544   2
   5   1   0 4.00462 1.10931   1
   6   1   0 102.052 3.37878   2
   6   1   0 100.993 3.26511   1
  -6   1   1 190.936 15.0936  -2
   6   1   0 190.936 15.0936   1
  -7   1   1 113.899 4.47791  -2
   7   1   0 113.899 4.47791   1
  -8   1   1 227.944 6.51677  -2
   8   1   0 227.944 6.51677   1
  -9   1   1 31.5103 3.64260  -2
   9   1   0 31.5103 3.64260   1
 -10   1   1 44.6548 4.70110  -2
  10   1   0 44.6548 4.70110   1
 -11   1   1 82.1567 7.08337  -2
  11   1   0 82.1567 7.08337   1
 -12   1   1 16.8421 7.35855  -2
  12   1   0 16.8421 7.35855   1
   0   2   0 990.081 24.9558  -2
   0   2   0 990.081 24.9558   1
   1   2   0 576.511 8.60616   1
   1   2   0 551.585 8.25295   2
   1   2   0 1095.92 44.6543  -2
   1   2   0 1095.92 44.6543   1
   2   2   0 3205.76 40.5839   2
   2   2   0 3282.91 41.5547   1
   3   2   0 328.043 4.62768   2
   3   2   0 340.361 4.77487   1
   4   2   0 273.850 4.62308   2
   4   2   0 285.461 4.78387   1
   5   2   0 42.7448 1.83776   2
   5   2   0 46.6679 1.97899   1
   6   2   0 171.068 4.30841   2
   6   2   0 172.205 4.59065   1
  -6   2   1 192.717 8.76488  -2
   6   2   0 192.717 8.76488   1
  -7   2   1 1938.28 31.8650  -2
   7   2   0 1938.28 31.8650   1
  -8   2   1 111.866 4.45949  -2
   8   2   0 111.866 4.45949   1
  -9   2   1 575.426 10.6187  -2
   9   2   0 575.426 10.6187   1
 -10   2   1 168.716 7.52018  -2
  10   2   0 168.716 7.52018   1
 -11   2   1 60.9028 5.82050  -2
  11   2   0 60.9028 5.82050   1
 -12   2   1 468.425 13.6326  -2
  12   2   0 468.425 13.6326   1
   0   3   0 0.34765 0.56785  -2
   0   3   0 0.34765 0.56785   1
   1   3   0 1264.71 20.3105   1
   1   3   0 2500.55 50.0285  -2
   1   3   0 2500.55 50.0285   1
   1   3   0 1221.48 19.6372   2
   2   3   0 117.747 2.73242   2
   2   3   0 122.952 2.53393   1
   3   3   0 50.9034 1.95547   1
   3   3   0 49.8736 2.15196   2
   3   3   0 83.2474 4.82140  -2
   3   3   0 83.2474 4.82140   1
   4   3   0 658.646 8.70641   1
   4   3   0 635.058 9.21704   2
   5   3   0 315.828 5.03407   2
   5   3   0 324.736 4.97504   1
  -6   3   1 622.461 14.2569  -2
   6   3   0 622.461 14.2569   1
   6   3   0 524.329 9.58528   2
   6   3   0 566.127 11.5837   1
  -7   3   1 155.938 5.05767  -2
   7   3   0 155.938 5.05767   1
  -8   3   1 107.085 5.05585  -2
   8   3   0 107.085 5.05585   1
  -9   3   1 345.743 7.20185  -2
   9   3   0 345.743 7.20185   1
 -10   3   1 182.170 6.80275  -2
  10   3   0 182.170 6.80275   1
 -11   3   1 136.195 8.31073  -2
  11   3   0 136.195 8.31073   1
 -12   3   1 28.5485 7.90459  -2
  12   3   0 28.5485 7.90459   1
   0   4   0 6038.46 111.037  -2
   0   4   0 6038.46 111.037   1
   1   4   0 44.7340 1.39234  -2
   1   4   0 44.7340 1.39234   1
   2   4   0 55.7683 1.80036   1
   2   4   0 53.2761 2.14219   2
   2   4   0 118.042 8.02445  -2
   2   4   0 118.042 8.02445   1
   3   4   0 22.1838 1.68154   2
   3   4   0 25.7566 1.72002   1
   4   4   0 83.4579 5.39779  -2
   4   4   0 83.4579 5.39779   1
   4   4   0 45.7449 2.13217   1
   4   4   0 42.6318 2.38074   2
   5   4   0 250.459 4.76877   1
   5   4   0 247.742 4.68617   2
   6   4   0 110.845 4.26514   2
   6   4   0 109.219 3.99373   1
  -6   4   1 96.5451 7.43813  -2
   6   4   0 96.5451 7.43813   1
  -7   4   1 388.497 7.32458  -2
   7   4   0 388.497 7.32458   1
  -8   4   1 96.4281 4.36883  -2
   8   4   0 96.4281 4.36883   1
  -9   4   1 270.142 7.13335  -2
   9   4   0 270.142 7.13335   1
 -10   4   1 214.448 6.92846  -2
  10   4   0 214.448 6.92846   1
 -11   4   1 60.6493 5.35015  -2
  11   4   0 60.6493 5.35015   1
 -12   4   1 178.255 11.0233  -2
  12   4   0 178.255 11.0233   1
   0   5   0 1.26819 0.82177  -2
   0   5   0 1.26819 0.82177   1
   1   5   0 480.840 6.36429  -2
   1   5   0 480.840 6.36429   1
   2   5   0 439.623 10.9690   2
   2   5   0 453.721 11.3317   1
   2   5   0 856.063 15.9529  -2
   2   5   0 856.063 15.9529   1
   3   5   0 640.289 10.5571   2
   3   5   0 647.823 10.6623   1
   4   5   0 12.2538 1.73257   2
   4   5   0 18.4964 1.91120   1
   5   5   0 23.8222 2.25266   1
   5   5   0 24.3630 2.18794   2
  -6   5   1 1073.51 27.4069  -2
   6   5   0 1073.51 27.4069   1
   6   5   0 125.345 8.40299   2
   6   5   0 129.399 4.70164   1
  -7   5   1 88.0729 3.34710  -2
   7   5   0 88.0729 3.34710   1
   7   5   0 50.7404 5.01380   2
  -8   5   1 1307.71 19.1437  -2
   8   5   0 1307.71 19.1437   1
  -9   5   1 302.136 9.50357  -2
   9   5   0 302.136 9.50357   1
 -10   5   1 182.364 6.44428  -2
  10   5   0 182.364 6.44428   1
 -11   5   1 342.378 10.0284  -2
  11   5   0 342.378 10.0284   1
 -12   5   1 12.6779 5.88335  -2
  12   5   0 12.6779 5.88335   1
   0   6   0 338.650 6.69609  -2
   0   6   0 338.650 6.69609   1
   1   6   0 119.162 2.54832  -2
   1   6   0 119.162 2.54832   1
   2   6   0 59.1965 2.25424   2
   2   6   0 57.6465 2.24099   1
   2   6   0 105.454 3.41995  -2
   2   6   0 105.454 3.41995   1
   3   6   0 40.5017 1.95110   1
   3   6   0 41.1544 2.35239   2
   3   6   0 75.0650 8.92306  -2
   3   6   0 75.0650 8.92306   1
   4   6   0 41.9194 2.58290   1
   4   6   0 37.8550 2.44039   2
   5   6   0 611.097 10.9735   2
   5   6   0 617.353 11.0509   1
  -6   6   1 355.019 8.99705  -2
   6   6   0 355.019 8.99705   1
   6   6   0 308.568 19.7510   2
   6   6   0 350.449 15.2670   1
  -7   6   1 127.163 7.00233  -2
   7   6   0 127.163 7.00233   1
  -8   6   1 4.22837 3.88883  -2
   8   6   0 4.22837 3.88883   1
  -9   6   1 82.0263 4.07766  -2
   9   6   0 82.0263 4.07766   1
 -10   6   1 106.375 6.97918  -2
  10   6   0 106.375 6.97918   1
 -11   6   1 114.218 7.18561  -2
  11   6   0 114.218 7.18561   1
 -12   6   1 38.9570 6.93594  -2
  12   6   0 38.9570 6.93594   1
   0   7   0 1.16784 0.97872  -2
   0   7   0 1.16784 0.97872   1
   1   7   0 13.1584 1.53687  -2
   1   7   0 13.1584 1.53687   1
   2   7   0 12.1453 2.02103  -2
   2   7   0 12.1453 2.02103   1
   2   7   0 7.76824 1.82514   1
   2   7   0 4.39997 1.70882   2
   3   7   0 516.096 10.4781   2
   3   7   0 534.775 9.95355   1
   3   7   0 1066.19 25.6959  -2
   3   7   0 1066.19 25.6959   1
   4   7   0 17.2596 2.21334   1
   4   7   0 19.2657 2.29156   2
   5   7   0 0.39257 1.72265   1
   5   7   0 2.34969 1.72476   2
  -6   7   1 918.893 18.8419  -2
   6   7   0 918.893 18.8419   1
   6   7   0 16.4264 6.98049   2
   6   7   0 15.1071 6.66732   1
  -7   7   1 147.883 7.42407  -2
   7   7   0 147.883 7.42407   1
  -8   7   1 860.699 22.8169  -2
   8   7   0 860.699 22.8169   1
  -9   7   1 284.935 11.6559  -2
   9   7   0 284.935 11.6559   1
 -10   7   1 167.504 19.5321  -2
  10   7   0 167.504 19.5321   1
 -11   7   1 395.346 16.1677  -2
  11   7   0 395.346 16.1677   1
 -12   7   1 21.3597 12.9489  -2
  12   7   0 21.3597 12.9489   1
   0   8   0 44.4347 2.31446  -2
   0   8   0 44.4347 2.31446   1
   1   8   0 102.068 2.45508  -2
   1   8   0 102.068 2.45508   1
   2   8   0 183.682 3.52652  -2
   2   8   0 183.682 3.52652   1
   3   8   0 47.2111 3.18680   1
   3   8   0 78.4090 4.18276  -2
   3   8   0 78.4090 4.18276   1
   3   8   0 45.2535 3.11126   2
   4   8   0 114.186 4.28430   1
   4   8   0 117.727 4.32646   2
   4   8   0 235.699 15.8476  -2
   4   8   0 235.699 15.8476   1
   5   8   0 95.9209 4.59747   2
   5   8   0 95.6960 5.09323   1
  -5   8   1 281.277 20.3240  -2
   5   8   0 281.277 20.3240   1
  -6   8   1 118.298 5.95087  -2
   6   8   0 118.298 5.95087   1
  -7   8   1 193.367 8.78610  -2
   7   8   0 193.367 8.78610   1
  -8   8   1 13.9987 7.04634  -2
   8   8   0 13.9987 7.04634   1
  -9   8   1 55.9279 6.64024  -2
   9   8   0 55.9279 6.64024   1
 -10   8   1 108.522 11.0120  -2
  10   8   0 108.522 11.0120   1
 -11   8   1 30.4265 11.6406  -2
  11   8   0 30.4265 11.6406   1
   0   9   0 2.19584 1.19611  -2
   0   9   0 2.19584 1.19611   1
   1   9   0 2188.02 27.8344  -2
   1   9   0 2188.02 27.8344   1
   2   9   0 70.0181 2.72705  -2
   2   9   0 70.0181 2.72705   1
   3   9   0 73.8931 3.92413   1
   3   9   0 75.3614 4.12947   2
   3   9   0 154.301 6.10317  -2
   3   9   0 154.301 6.10317   1
   4   9   0 953.734 18.6271   2
   4   9   0 969.713 18.9084   1
   4   9   0 1953.42 56.0850  -2
   4   9   0 1953.42 56.0850   1
   5   9   0 30.2706 3.16984   2
   5   9   0 28.6495 3.62406   1
  -6   9   1 945.167 21.0434  -2
   6   9   0 945.167 21.0434   1
  -7   9   1 14.4212 6.61925  -2
   7   9   0 14.4212 6.61925   1
  -8   9   1 241.927 11.2814  -2
   8   9   0 241.927 11.2814   1
  -9   9   1 350.230 16.1062  -2
   9   9   0 350.230 16.1062   1
 -10   9   1 231.687 14.1593  -2
  10   9   0 231.687 14.1593   1
 -11   9   1 273.234 14.5407  -2
  11   9   0 273.234 14.5407   1
   0  10   0 77.0415 3.08418  -2
   0  10   0 77.0415 3.08418   1
   1  10   0 599.950 8.33527  -2
   1  10   0 599.950 8.33527   1
   2  10   0 656.052 10.3682  -2
   2  10   0 656.052 10.3682   1
   3  10   0 198.401 7.13102   2
   3  10   0 203.490 7.38414   1
   3  10   0 399.809 8.44842  -2
   3  10   0 399.809 8.44842   1
   4  10   0 87.7680 4.00684   1
   4  10   0 75.1339 3.65455   2
   4  10   0 178.378 7.28054  -2
   4  10   0 178.378 7.28054   1
   5  10   0 3.36543 2.60108   2
   5  10   0 0.17435 2.72387   1
  -6  10   1 123.305 7.75210  -2
   6  10   0 123.305 7.75210   1
  -7  10   1 553.653 14.8358  -2
   7  10   0 553.653 14.8358   1
  -8  10   1 42.8464 7.76702  -2
   8  10   0 42.8464 7.76702   1
  -9  10   1 148.098 9.31849  -2
   9  10   0 148.098 9.31849   1
 -10  10   1 55.5382 10.7382  -2
  10  10   0 55.5382 10.7382   1
 -11  10   1 25.3707 12.5032  -2
  11  10   0 25.3707 12.5032   1
   0  11   0 1.55554 1.72918  -2
   0  11   0 1.55554 1.72918   1
   1  11   0 524.144 8.13586  -2
   1  11   0 524.144 8.13586   1
   2  11   0 1156.05 15.5374  -2
   2  11   0 1156.05 15.5374   1
   3  11   0 2142.94 31.8849  -2
   3  11   0 2142.94 31.8849   1
   3  11   0 1112.19 51.8363   2
   3  11   0 1120.80 52.2257   1
   4  11   0 270.739 8.16845  -2
   4  11   0 270.739 8.16845   1
   4  11   0 143.726 5.80568   1
   4  11   0 138.221 5.64548   2
   5  11   0 5.06880 5.13303   2
   5  11   0 3.92333 4.92688   1
  -5  11   1 12.1007 4.51625  -2
   5  11   0 12.1007 4.51625   1
  -6  11   1 395.949 16.3271  -2
   6  11   0 395.949 16.3271   1
  -7  11   1 97.3162 7.94987  -2
   7  11   0 97.3162 7.94987   1
  -8  11   1 594.766 24.0678  -2
   8  11   0 594.766 24.0678   1
  -9  11   1 8.73264 6.44259  -2
   9  11   0 8.73264 6.44259   1
 -10  11   1 54.1878 8.81257  -2
  10  11   0 54.1878 8.81257   1
   0  12   0 3531.94 75.5091  -2
   0  12   0 3531.94 75.5091   1
   1  12   0 84.2509 2.65643  -2
   1  12   0 84.2509 2.65643   1
   2  12   0 433.412 7.10050  -2
   2  12   0 433.412 7.10050   1
   3  12   0 520.362 8.86580  -2
   3  12   0 520.362 8.86580   1
   4  12   0 97.6611 6.68156  -2
   4  12   0 97.6611 6.68156   1
   4  12   0 43.2897 4.37171   1
   4  12   0 43.0008 4.22072   2
   5  12   0 926.322 35.3882   2
  -5  12   1 1007.80 27.2522  -2
   5  12   0 1007.80 27.2522   1
   5  12   0 970.266 48.2705   1
  -6  12   1 133.611 11.2721  -2
   6  12   0 133.611 11.2721   1
  -7  12   1 343.360 23.9763  -2
   7  12   0 343.360 23.9763   1
  -8  12   1 123.389 9.55542  -2
   8  12   0 123.389 9.55542   1
  -9  12   1 173.889 11.9496  -2
   9  12   0 173.889 11.9496   1
 -10  12   1 344.677 14.4103  -2
  10  12   0 344.677 14.4103   1
   0  13   0 5.69251 2.85384  -2
   0  13   0 5.69251 2.85384   1
   1  13   0 323.256 6.32877  -2
   1  13   0 323.256 6.32877   1
   2  13   0 214.337 4.45760  -2
   2  13   0 214.337 4.45760   1
   3  13   0 238.724 5.77361  -2
   3  13   0 238.724 5.77361   1
   4  13   0 548.436 14.3551  -2
   4  13   0 548.436 14.3551   1
   4  13   0 280.255 12.0618   2
   4  13   0 278.294 12.1757   1
   5  13   0 11.5276 8.33480   1
   5  13   0 -5.1889 6.32794   2
  -5  13   1 15.2909 6.65897  -2
   5  13   0 15.2909 6.65897   1
  -6  13   1 123.734 11.6377  -2
   6  13   0 123.734 11.6377   1
  -7  13   1 3.18235 9.45867  -2
   7  13   0 3.18235 9.45867   1
  -8  13   1 94.7601 9.24478  -2
   8  13   0 94.7601 9.24478   1
  -9  13   1 76.4038 9.31371  -2
   9  13   0 76.4038 9.31371   1
 -10  13   1 92.8476 9.97502  -2
  10  13   0 92.8476 9.97502   1
   0  14   0 128.814 6.81750  -2
   0  14   0 128.814 6.81750   1
   1  14   0 575.438 11.5427  -2
   1  14   0 575.438 11.5427   1
   2  14   0 1298.33 18.9617  -2
   2  14   0 1298.33 18.9617   1
   3  14   0 595.184 11.1038  -2
   3  14   0 595.184 11.1038   1
   3  14   0 346.167 17.3181   1
   3  14   0 312.941 15.9366   2
   4  14   0 632.635 16.3585  -2
   4  14   0 632.635 16.3585   1
   4  14   0 333.018 11.3113   1
   4  14   0 323.737 13.8971   2
  -5  14   1 261.172 20.0895  -2
   5  14   0 261.172 20.0895   1
  -7  14   1 808.652 26.8133  -2
   7  14   0 808.652 26.8133   1
  -8  14   1 86.9924 9.45634  -2
   8  14   0 86.9924 9.45634   1
  -9  14   1 264.729 14.5951  -2
   9  14   0 264.729 14.5951   1
   0  15   0 0.81429 3.01501  -2
   0  15   0 0.81429 3.01501   1
   1  15   0 451.955 9.02664  -2
   1  15   0 451.955 9.02664   1
   2  15   0 94.8936 4.48484  -2
   2  15   0 94.8936 4.48484   1
   3  15   0 54.7691 3.96706  -2
   3  15   0 54.7691 3.96706   1
   3  15   0 28.5360 5.60697   1
   4  15   0 116.874 6.86331   2
   4  15   0 129.893 7.12209   1
   4  15   0 250.683 11.0133  -2
   4  15   0 250.683 11.0133   1
  -6  15   1 116.687 16.7042  -2
   6  15   0 116.687 16.7042   1
  -7  15   1 33.9943 10.2671  -2
   7  15   0 33.9943 10.2671   1
  -8  15   1 20.0885 9.88650  -2
   8  15   0 20.0885 9.88650   1
  -9  15   1 96.1773 8.84236  -2
   9  15   0 96.1773 8.84236   1
   0  16   0 991.670 25.2489  -2
   0  16   0 991.670 25.2489   1
   1  16   0 58.6732 6.22657  -2
   1  16   0 58.6732 6.22657   1
   2  16   0 85.8791 5.77086  -2
   2  16   0 85.8791 5.77086   1
   3  16   0 132.026 5.89787  -2
   3  16   0 132.026 5.89787   1
   4  16   0 8.56518 4.05992   1
   4  16   0 32.9243 8.93581  -2
   4  16   0 32.9243 8.93581   1
   4  16   0 4.65979 5.64498   2
  -5  16   1 580.532 19.9073  -2
   5  16   0 580.532 19.9073   1
  -6  16   1 51.6730 15.6814  -2
   6  16   0 51.6730 15.6814   1
  -7  16   1 291.698 13.0521  -2
   7  16   0 291.698 13.0521   1
  -8  16   1 98.1419 12.0878  -2
   8  16   0 98.1419 12.0878   1
   0  17   0 -1.1940 4.16277  -2
   0  17   0 -1.1940 4.16277   1
   1  17   0 139.899 7.06797  -2
   1  17   0 139.899 7.06797   1
   2  17   0 375.219 10.0568  -2
   2  17   0 375.219 10.0568   1
   3  17   0 417.823 13.4303  -2
   3  17   0 417.823 13.4303   1
   4  17   0 34.5547 6.92040  -2
   4  17   0 34.5547 6.92040   1
  -5  17   1 22.9900 8.61020  -2
   5  17   0 22.9900 8.61020   1
  -6  17   1 165.093 13.3256  -2
   6  17   0 165.093 13.3256   1
  -7  17   1 28.8768 16.2265  -2
   7  17   0 28.8768 16.2265   1
   0  18   0 270.197 15.9311  -2
   0  18   0 270.197 15.9311   1
   1  18   0 58.2995 6.92476  -2
   1  18   0 58.2995 6.92476   1
   2  18   0 5.92328 7.57963  -2
   2  18   0 5.92328 7.57963   1
   3  18   0 3.21070 10.4062  -2
   3  18   0 3.21070 10.4062   1
   4  18   0 28.9659 8.76655  -2
   4  18   0 28.9659 8.76655   1
  -5  18   1 305.932 24.0016  -2
   5  18   0 305.932 24.0016   1
   5  18   0 104.891 11.5611   1
  -6  18   1 65.4960 9.39715  -2
   6  18   0 65.4960 9.39715   1
   0  19   0 -7.5922 6.68750  -2
   0  19   0 -7.5922 6.68750   1
   1  19   0 16.5805 7.73296  -2
   1  19   0 16.5805 7.73296   1
   2  19   0 127.752 9.55954  -2
   2  19   0 127.752 9.55954   1
   3  19   0 142.466 10.7939  -2
   3  19   0 142.466 10.7939   1
   4  19   0 37.7145 5.70483  -2
   4  19   0 37.7145 5.70483   1
  -5  19   1 72.0608 25.9018  -2
   5  19   0 72.0608 25.9018   1
   0  20   0 53.9411 9.69224  -2
   0  20   0 53.9411 9.69224   1
   1  20   0 55.5462 9.50778  -2
   1  20   0 55.5462 9.50778   1
   2  20   0 182.542 10.1887  -2
   2  20   0 182.542 10.1887   1
   3  20   0 79.0885 8.06515  -2
   3  20   0 79.0885 8.06515   1
   4  20   0 144.390 16.7631  -2
   4  20   0 144.390 16.7631   1
   0  21   0 4.59148 8.41945  -2
   0  21   0 4.59148 8.41945   1
   1  21   0 286.999 12.9677  -2
   1  21   0 286.999 12.9677   1
  12   0   0 155.706 13.0776  -2
 -12   0   1 155.706 13.0776   1
  11   0   0 223.938 10.0457  -2
 -11   0   1 223.938 10.0457   1
  10   0   0 482.398 20.7963  -2
 -10   0   1 482.398 20.7963   1
   9   0   0 348.331 10.4881  -2
  -9   0   1 348.331 10.4881   1
   8   0   0 367.178 10.5504  -2
  -8   0   1 367.178 10.5504   1
   7   0   0 509.483 12.7110  -2
  -7   0   1 509.483 12.7110   1
  -6   0   1 2.17904 1.83153   2
   6   0   0 211.412 15.5509  -2
  -6   0   1 211.412 15.5509   1
  -6   0   1 0.92617 1.91495   1
  -5   0   1 3.03800 1.62753   2
  -5   0   1 2.64980 1.58238   1
  -4   0   1 -0.9605 1.15389   1
  -4   0   1 -0.7881 1.23080   2
  -3   0   1 -0.7508 1.06016   2
  -3   0   1 -0.2572 0.96598   1
  -2   0   1 0.09229 0.82588   2
  -2   0   1 0.16399 0.74050   1
  -1   0   1 0.06917 0.35944   1
  -1   0   1 0.55100 0.41849   2
   1   0   1 -0.0840 0.39725   1
   1   0   1 0.65645 0.39321   2
   2   0   1 -0.3437 0.72405   2
   2   0   1 0.49780 0.82045   1
   3   0   1 0.99977 0.93702   1
   3   0   1 0.46749 0.99869   2
   4   0   1 -1.6363 1.14158   2
   4   0   1 0.56813 1.30415   1
   5   0   1 0.06162 1.66817   1
   5   0   1 -0.7841 1.41676   2
   6   0   1 1.82052 1.60979   2
   6   0   1 0.26544 1.76062   1
  -7   0   2 1377.18 28.2484  -2
   7   0   1 1377.18 28.2484   1
  -8   0   2 156.368 8.25907  -2
   8   0   1 156.368 8.25907   1
  -9   0   2 638.923 15.7324  -2
   9   0   1 638.923 15.7324   1
 -10   0   2 274.806 12.4735  -2
  10   0   1 274.806 12.4735   1
 -11   0   2 14.2190 7.31454  -2
  11   0   1 14.2190 7.31454   1
 -12   0   2 648.256 23.8066  -2
  12   0   1 648.256 23.8066   1
  12   1   0 9.86334 6.80721  -2
 -12   1   1 9.86334 6.80721   1
  11   1   0 76.9968 7.00981  -2
 -11   1   1 76.9968 7.00981   1
  10   1   0 61.0643 4.82776  -2
 -10   1   1 61.0643 4.82776   1
   9   1   0 36.0311 3.28733  -2
  -9   1   1 36.0311 3.28733   1
   8   1   0 214.720 6.29692  -2
  -8   1   1 214.720 6.29692   1
   7   1   0 117.022 4.42500  -2
  -7   1   1 117.022 4.42500   1
  -6   1   1 68.5537 2.75875   2
  -6   1   1 75.1261 2.88709   1
  -5   1   1 75.8056 2.39724   2
  -5   1   1 74.0146 2.35513   1
  -4   1   1 178.211 3.22410   1
  -4   1   1 177.372 3.25085   2
  -3   1   1 177.378 2.98680   2
  -3   1   1 181.606 2.97015   1
  -2   1   1 18.1797 0.88046   2
  -2   1   1 19.2541 0.91634   1
  -1   1   1 175.550 2.99198   2
  -1   1   1 181.270 2.80199   1
   1   1   1 147.615 2.61311   1
  -1   1   1 331.227 8.93243  -2
   1   1   1 331.227 8.93243   1
   1   1   1 140.287 2.27488   2
   2   1   1 7.02386 0.68406   1
   2   1   1 6.97842 0.70703   2
   3   1   1 104.439 2.10479   2
   3   1   1 108.295 2.22357   1
   4   1   1 321.237 4.85041   2
   4   1   1 334.236 4.84699   1
   5   1   1 28.4950 1.66882   1
   5   1   1 31.6097 1.68673   2
   6   1   1 60.5649 2.62550   1
   6   1   1 56.2746 2.42792   2
  -6   1   2 354.850 20.3311  -2
   6   1   1 354.850 20.3311   1
  -7   1   2 91.3929 4.33679  -2
   7   1   1 91.3929 4.33679   1
  -8   1   2 26.0683 3.59295  -2
   8   1   1 26.0683 3.59295   1
  -9   1   2 79.7437 5.03722  -2
   9   1   1 79.7437 5.03722   1
 -10   1   2 105.522 5.54671  -2
  10   1   1 105.522 5.54671   1
 -11   1   2 69.1680 6.69578  -2
  11   1   1 69.1680 6.69578   1
 -12   1   2 43.1131 8.32668  -2
  12   1   1 43.1131 8.32668   1
  12   2   0 465.004 13.4181  -2
 -12   2   1 465.004 13.4181   1
  11   2   0 36.4559 5.56843  -2
 -11   2   1 36.4559 5.56843   1
  10   2   0 161.484 7.34205  -2
 -10   2   1 161.484 7.34205   1
   9   2   0 570.659 11.1592  -2
  -9   2   1 570.659 11.1592   1
   8   2   0 101.938 4.26924  -2
  -8   2   1 101.938 4.26924   1
   7   2   0 1936.39 31.9137  -2
  -7   2   1 1936.39 31.9137   1
  -6   2   1 13.9464 1.67631   1
  -6   2   1 11.1933 1.83109   2
   6   2   0 155.818 11.6569  -2
  -6   2   1 155.818 11.6569   1
  -5   2   1 576.909 8.07948   1
  -5   2   1 582.813 8.20075   2
  -4   2   1 8.00225 1.00710   2
  -4   2   1 5.28885 0.97746   1
  -3   2   1 329.529 4.64405   1
  -3   2   1 325.755 4.48421   2
  -2   2   1 351.352 4.98189   2
  -2   2   1 346.607 5.81639   1
  -1   2   1 101.816 2.72419   1
  -1   2   1 98.3492 2.23632   2
   1   2   1 184.846 5.35008  -2
  -1   2   1 184.846 5.35008   1
   0   2   1 1515.44 19.1781  -2
   0   2   1 1515.44 19.1781   1
   1   2   1 86.2829 2.23203   1
  -1   2   1 190.707 4.25632  -2
   1   2   1 190.707 4.25632   1
   1   2   1 84.9820 2.17455   2
   2   2   1 510.059 7.60801   1
   2   2   1 492.079 7.39538   2
  -2   2   1 812.368 24.9455  -2
   2   2   1 812.368 24.9455   1
   3   2   1 349.880 4.88974   2
   3   2   1 359.037 5.07143   1
   4   2   1 62.9689 1.99629   1
   4   2   1 60.2678 1.90104   2
   5   2   1 530.994 7.54382   2
   5   2   1 541.440 7.74520   1
   6   2   1 9.78928 1.45963   2
  -6   2   2 494.938 15.6566  -2
   6   2   1 494.938 15.6566   1
   6   2   1 11.6886 1.84151   1
  -7   2   2 572.719 10.9389  -2
   7   2   1 572.719 10.9389   1
  -8   2   2 257.357 6.23892  -2
   8   2   1 257.357 6.23892   1
  -9   2   2 314.548 6.96603  -2
   9   2   1 314.548 6.96603   1
 -10   2   2 580.874 14.7910  -2
  10   2   1 580.874 14.7910   1
 -11   2   2 200.992 8.26040  -2
  11   2   1 200.992 8.26040   1
 -12   2   2 208.127 9.38623  -2
  12   2   1 208.127 9.38623   1
  12   3   0 29.4274 6.78773  -2
 -12   3   1 29.4274 6.78773   1
  11   3   0 120.271 8.03098  -2
 -11   3   1 120.271 8.03098   1
  10   3   0 185.830 6.68812  -2
 -10   3   1 185.830 6.68812   1
   9   3   0 338.046 7.03010  -2
  -9   3   1 338.046 7.03010   1
   8   3   0 117.049 4.94775  -2
  -8   3   1 117.049 4.94775   1
   7   3   0 154.090 4.74458  -2
  -7   3   1 154.090 4.74458   1
  -6   3   1 99.1149 3.46909   1
   6   3   0 601.840 17.0507  -2
  -6   3   1 601.840 17.0507   1
  -6   3   1 100.855 3.94900   2
  -5   3   1 0.78328 0.98421   1
  -5   3   1 0.27590 1.06429   2
  -4   3   1 16.7077 1.17216   1
  -4   3   1 18.7220 1.14455   2
  -3   3   1 8.89776 1.06432   2
  -3   3   1 9.10393 1.22824   1
  -2   3   1 118.725 2.73882   1
  -2   3   1 119.062 2.77412   2
  -1   3   1 506.911 13.8345   2
   1   3   1 860.160 14.7465  -2
  -1   3   1 860.160 14.7465   1
  -1   3   1 524.568 11.6043   1
   0   3   1 8.65602 0.68322  -2
   0   3   1 8.65602 0.68322   1
   1   3   1 355.567 8.19834   2
  -1   3   1 890.913 13.0997  -2
   1   3   1 890.913 13.0997   1
   1   3   1 370.918 10.5811   1
  -2   3   1 139.959 5.09213  -2
   2   3   1 139.959 5.09213   1
   2   3   1 23.4076 1.32499   1
   2   3   1 24.9593 1.39531   2
   3   3   1 8.08395 0.98666   1
   3   3   1 8.93148 1.25362   2
  -3   3   1 12.6495 2.47775  -2
   3   3   1 12.6495 2.47775   1
   4   3   1 61.2319 1.93706   1
   4   3   1 54.3329 1.99218   2
   5   3   1 0.37336 1.01036   1
   5   3   1 0.60120 0.98395   2
   6   3   1 66.3019 3.66727   1
  -6   3   2 377.849 9.09960  -2
   6   3   1 377.849 9.09960   1
   6   3   1 57.6502 2.35674   2
  -7   3   2 67.8584 4.41477  -2
   7   3   1 67.8584 4.41477   1
  -8   3   2 798.780 14.1692  -2
   8   3   1 798.780 14.1692   1
  -9   3   2 28.9599 3.20255  -2
   9   3   1 28.9599 3.20255   1
 -10   3   2 47.0454 5.71039  -2
  10   3   1 47.0454 5.71039   1
 -11   3   2 218.343 8.30387  -2
  11   3   1 218.343 8.30387   1
 -12   3   2 6.75179 8.54942  -2
  12   3   1 6.75179 8.54942   1
  12   4   0 197.927 8.19787  -2
 -12   4   1 197.927 8.19787   1
  11   4   0 71.1186 5.30899  -2
 -11   4   1 71.1186 5.30899   1
  10   4   0 201.333 6.64580  -2
 -10   4   1 201.333 6.64580   1
   9   4   0 273.785 7.41482  -2
  -9   4   1 273.785 7.41482   1
   8   4   0 85.6497 3.80656  -2
  -8   4   1 85.6497 3.80656   1
   7   4   0 364.288 7.39559  -2
  -7   4   1 364.288 7.39559   1
  -6   4   1 3.60656 1.97754   1
  -6   4   1 -0.7477 1.51250   2
   6   4   0 101.196 6.15299  -2
  -6   4   1 101.196 6.15299   1
  -5   4   1 383.173 6.21150   2
  -5   4   1 396.845 7.08848   1
  -4   4   1 251.688 5.36955   1
  -4   4   1 243.002 4.58191   2
  -3   4   1 238.528 4.43724   2
  -3   4   1 247.183 4.94122   1
  -2   4   1 621.588 11.5268   1
  -2   4   1 617.872 11.5217   2
   2   4   1 1956.79 55.6717  -2
  -2   4   1 1956.79 55.6717   1
   1   4   1 28.5430 1.28455  -2
  -1   4   1 28.5430 1.28455   1
   0   4   1 2286.92 30.0440  -2
   0   4   1 2286.92 30.0440   1
  -1   4   1 28.9533 1.29736  -2
   1   4   1 28.9533 1.29736   1
   2   4   1 1242.71 21.6908   1
   2   4   1 1190.53 22.9460   2
  -2   4   1 1903.98 44.1234  -2
   2   4   1 1903.98 44.1234   1
   3   4   1 287.231 5.50194   2
   3   4   1 299.281 5.01102   1
  -3   4   1 562.576 23.6197  -2
   3   4   1 562.576 23.6197   1
   4   4   1 322.334 5.60725   1
   4   4   1 306.302 6.14436   2
  -4   4   1 560.248 23.9732  -2
   4   4   1 560.248 23.9732   1
   5   4   1 532.474 9.68245   2
   5   4   1 553.872 8.77328   1
  -5   4   2 797.922 33.9597  -2
   5   4   1 797.922 33.9597   1
   6   4   1 5.98937 1.43166   2
  -6   4   2 249.950 7.08746  -2
   6   4   1 249.950 7.08746   1
   6   4   1 1.47869 1.76288   1
  -7   4   2 1012.99 16.3251  -2
   7   4   1 1012.99 16.3251   1
  -8   4   2 56.0341 4.00211  -2
   8   4   1 56.0341 4.00211   1
  -9   4   2 315.323 7.36775  -2
   9   4   1 315.323 7.36775   1
 -10   4   2 144.821 6.03376  -2
  10   4   1 144.821 6.03376   1
 -11   4   2 93.8197 6.68243  -2
  11   4   1 93.8197 6.68243   1
 -12   4   2 226.370 9.04160  -2
  12   4   1 226.370 9.04160   1
  12   5   0 21.0596 7.29179  -2
 -12   5   1 21.0596 7.29179   1
  11   5   0 363.907 14.0793  -2
 -11   5   1 363.907 14.0793   1
  10   5   0 171.194 9.22122  -2
 -10   5   1 171.194 9.22122   1
   9   5   0 278.806 7.71100  -2
  -9   5   1 278.806 7.71100   1
   8   5   0 1294.83 19.9093  -2
  -8   5   1 1294.83 19.9093   1
   7   5   0 82.5333 3.53716  -2
  -7   5   1 82.5333 3.53716   1
   6   5   0 1085.86 24.8147  -2
  -6   5   1 1085.86 24.8147   1
  -6   5   1 996.213 29.0684   1
  -6   5   1 947.438 20.1271   2
  -5   5   1 109.833 3.77346   1
  -5   5   1 112.329 2.94059   2
  -4   5   1 801.003 13.1898   1
  -4   5   1 776.805 11.1204   2
  -3   5   1 168.211 3.94689   1
  -3   5   1 158.100 3.65051   2
  -2   5   1 263.322 5.31680   1
   2   5   1 411.704 13.3207  -2
  -2   5   1 411.704 13.3207   1
  -2   5   1 244.938 5.15122   2
   1   5   1 2529.40 31.6321  -2
  -1   5   1 2529.40 31.6321   1
   0   5   1 1.70345 0.74566  -2
   0   5   1 1.70345 0.74566   1
  -1   5   1 2542.56 30.3026  -2
   1   5   1 2542.56 30.3026   1
   2   5   1 147.763 4.30904   2
   2   5   1 141.819 3.53684   1
  -2   5   1 387.888 9.13531  -2
   2   5   1 387.888 9.13531   1
  -3   5   1 465.899 14.9778  -2
   3   5   1 465.899 14.9778   1
   3   5   1 327.716 6.05764   1
   3   5   1 313.086 6.43630   2
   4   5   1 521.790 7.66156   1
   4   5   1 518.025 9.22967   2
   5   5   1 126.702 3.32844   1
   5   5   1 123.080 3.99655   2
  -6   5   2 1392.20 23.5073  -2
   6   5   1 1392.20 23.5073   1
   6   5   1 922.431 21.5444   1
   6   5   1 909.351 32.2342   2
  -7   5   2 108.185 4.06759  -2
   7   5   1 108.185 4.06759   1
  -8   5   2 573.603 10.6414  -2
   8   5   1 573.603 10.6414   1
  -9   5   2 589.968 11.9987  -2
   9   5   1 589.968 11.9987   1
 -10   5   2 270.356 8.51833  -2
  10   5   1 270.356 8.51833   1
 -11   5   2 364.968 10.7384  -2
  11   5   1 364.968 10.7384   1
 -12   5   2 23.6222 6.22650  -2
  12   5   1 23.6222 6.22650   1
  12   6   0 25.8263 12.8276  -2
 -12   6   1 25.8263 12.8276   1
  11   6   0 95.4019 12.5107  -2
 -11   6   1 95.4019 12.5107   1
  10   6   0 84.6662 10.3098  -2
 -10   6   1 84.6662 10.3098   1
   9   6   0 76.8024 7.23442  -2
  -9   6   1 76.8024 7.23442   1
   8   6   0 -1.3341 6.56782  -2
  -8   6   1 -1.3341 6.56782   1
   7   6   0 144.364 6.62104  -2
  -7   6   1 144.364 6.62104   1
   6   6   0 350.624 9.89370  -2
  -6   6   1 350.624 9.89370   1
  -6   6   1 0.19442 5.51483   1
  -6   6   1 0.20716 3.70203   2
  -5   6   1 165.237 4.47067   2
  -5   6   1 165.700 4.78428   1
  -4   6   1 20.4073 1.98904   1
  -4   6   1 20.7799 1.67422   2
  -3   6   1 33.8025 1.88808   2
  -3   6   1 26.7919 2.04908   1
   2   6   1 505.225 13.0669  -2
  -2   6   1 505.225 13.0669   1
  -2   6   1 232.898 4.50666   1
  -2   6   1 222.955 6.98024   2
   1   6   1 107.220 2.49558  -2
  -1   6   1 107.220 2.49558   1
   0   6   1 333.010 5.29639  -2
   0   6   1 333.010 5.29639   1
  -1   6   1 111.608 2.30112  -2
   1   6   1 111.608 2.30112   1
   2   6   1 279.854 5.21006   2
  -2   6   1 489.238 7.88120  -2
   2   6   1 489.238 7.88120   1
   2   6   1 274.937 8.07425   1
   3   6   1 25.6502 1.85534   2
   3   6   1 26.5263 1.76567   1
  -3   6   1 46.9675 4.54489  -2
   3   6   1 46.9675 4.54489   1
   4   6   1 109.774 3.63449   2
   4   6   1 114.419 2.83018   1
   5   6   1 87.2926 3.67022   2
   5   6   1 99.0480 2.87748   1
  -6   6   2 85.2240 4.80067  -2
   6   6   1 85.2240 4.80067   1
   6   6   1 5.01930 2.72439   1
  -7   6   2 283.874 6.66720  -2
   7   6   1 283.874 6.66720   1
  -8   6   2 8.13269 3.83335  -2
   8   6   1 8.13269 3.83335   1
  -9   6   2 196.591 7.54792  -2
   9   6   1 196.591 7.54792   1
 -10   6   2 23.1626 6.13203  -2
  10   6   1 23.1626 6.13203   1
 -11   6   2 9.93999 6.25246  -2
  11   6   1 9.93999 6.25246   1
 -12   6   2 141.473 8.72119  -2
  12   6   1 141.473 8.72119   1
  12   7   0 19.2300 12.5061  -2
 -12   7   1 19.2300 12.5061   1
  11   7   0 429.953 16.7729  -2
 -11   7   1 429.953 16.7729   1
  10   7   0 190.657 20.9821  -2
 -10   7   1 190.657 20.9821   1
   9   7   0 304.280 12.0633  -2
  -9   7   1 304.280 12.0633   1
   8   7   0 833.790 22.2674  -2
  -8   7   1 833.790 22.2674   1
   7   7   0 133.846 6.75236  -2
  -7   7   1 133.846 6.75236   1
   6   7   0 963.268 23.6285  -2
  -6   7   1 963.268 23.6285   1
  -6   7   1 928.333 44.4255   1
  -6   7   1 887.523 42.6454   2
  -5   7   1 119.221 4.22439   1
  -5   7   1 114.360 4.14960   2
  -4   7   1 741.121 14.2283   1
  -4   7   1 721.185 13.6501   2
  -3   7   1 675.563 11.1758   2
  -3   7   1 669.928 13.3553   1
   3   7   1 1777.79 51.3411  -2
  -3   7   1 1777.79 51.3411   1
   2   7   1 828.414 12.4589  -2
  -2   7   1 828.414 12.4589   1
  -2   7   1 267.208 10.7178   2
  -2   7   1 270.695 9.64505   1
   1   7   1 4237.55 55.2470  -2
  -1   7   1 4237.55 55.2470   1
   0   7   1 1.76388 0.89309  -2
   0   7   1 1.76388 0.89309   1
  -1   7   1 4176.96 49.3793  -2
   1   7   1 4176.96 49.3793   1
   2   7   1 572.184 18.1845   2
  -2   7   1 841.490 11.8575  -2
   2   7   1 841.490 11.8575   1
   2   7   1 577.430 19.6454   1
   3   7   1 1005.90 18.7577   2
   3   7   1 1053.35 16.4953   1
  -3   7   1 1698.80 68.2393  -2
   3   7   1 1698.80 68.2393   1
   4   7   1 724.288 12.4741   1
   4   7   1 713.332 13.7680   2
  -4   7   1 1471.46 62.0611  -2
   4   7   1 1471.46 62.0611   1
   5   7   1 82.6298 3.78484   2
   5   7   1 90.3235 2.80155   1
  -6   7   2 912.965 15.7006  -2
   6   7   1 912.965 15.7006   1
  -7   7   2 105.944 4.89998  -2
   7   7   1 105.944 4.89998   1
  -8   7   2 618.154 13.0490  -2
   8   7   1 618.154 13.0490   1
  -9   7   2 308.400 12.0742  -2
   9   7   1 308.400 12.0742   1
 -10   7   2 294.627 24.3533  -2
  10   7   1 294.627 24.3533   1
 -11   7   2 363.814 11.5708  -2
  11   7   1 363.814 11.5708   1
 -12   7   2 20.5664 13.1149  -2
  12   7   1 20.5664 13.1149   1
  11   8   0 34.5370 10.0132  -2
 -11   8   1 34.5370 10.0132   1
  10   8   0 127.757 11.6417  -2
 -10   8   1 127.757 11.6417   1
   9   8   0 59.6001 6.72332  -2
  -9   8   1 59.6001 6.72332   1
   8   8   0 7.92330 6.87808  -2
  -8   8   1 7.92330 6.87808   1
   7   8   0 194.500 8.68885  -2
  -7   8   1 194.500 8.68885   1
   6   8   0 131.071 6.56465  -2
  -6   8   1 131.071 6.56465   1
  -5   8   1 179.074 6.73524   2
  -5   8   1 163.764 5.59720   1
   5   8   0 225.336 18.2975  -2
  -5   8   1 225.336 18.2975   1
  -4   8   1 27.6859 2.49047   1
  -4   8   1 24.2803 1.91993   2
  -3   8   1 134.330 5.00633   2
   3   8   1 253.032 6.85475  -2
  -3   8   1 253.032 6.85475   1
  -3   8   1 137.344 4.90208   1
   2   8   1 46.8349 2.26010  -2
  -2   8   1 46.8349 2.26010   1
  -2   8   1 51.0322 5.00481   1
   1   8   1 120.598 3.08216  -2
  -1   8   1 120.598 3.08216   1
   0   8   1 84.4066 2.60290  -2
   0   8   1 84.4066 2.60290   1
  -1   8   1 116.181 2.61345  -2
   1   8   1 116.181 2.61345   1
  -2   8   1 47.1760 2.24138  -2
   2   8   1 47.1760 2.24138   1
   2   8   1 9.88059 2.90500   2
   3   8   1 155.788 5.27955   2
   3   8   1 158.302 5.43579   1
  -3   8   1 290.147 9.10273  -2
   3   8   1 290.147 9.10273   1
   4   8   1 2.33290 1.36986   1
   4   8   1 5.55989 1.82950   2
  -4   8   1 35.8018 4.78944  -2
   4   8   1 35.8018 4.78944   1
   5   8   1 33.6892 3.25859   2
   5   8   1 29.2696 3.21215   1
  -6   8   2 127.500 6.48287  -2
   6   8   1 127.500 6.48287   1
  -7   8   2 88.5306 7.38300  -2
   7   8   1 88.5306 7.38300   1
  -8   8   2 64.4082 7.94882  -2
   8   8   1 64.4082 7.94882   1
  -9   8   2 39.0533 6.11151  -2
   9   8   1 39.0533 6.11151   1
 -10   8   2 103.368 11.0031  -2
  10   8   1 103.368 11.0031   1
 -11   8   2 69.6359 10.8452  -2
  11   8   1 69.6359 10.8452   1
  11   9   0 275.356 14.3059  -2
 -11   9   1 275.356 14.3059   1
  10   9   0 238.660 14.3996  -2
 -10   9   1 238.660 14.3996   1
   9   9   0 346.820 15.8701  -2
  -9   9   1 346.820 15.8701   1
   8   9   0 234.091 11.0285  -2
  -8   9   1 234.091 11.0285   1
   7   9   0 18.4150 6.27076  -2
  -7   9   1 18.4150 6.27076   1
   6   9   0 980.767 28.9564  -2
  -6   9   1 980.767 28.9564   1
  -5   9   1 50.6265 3.93293   1
  -5   9   1 45.5612 4.15406   2
  -4   9   1 284.866 7.68077   1
  -4   9   1 280.435 7.20083   2
   4   9   1 538.758 27.6139  -2
  -4   9   1 538.758 27.6139   1
  -3   9   1 267.600 7.66639   1
  -3   9   1 278.220 7.02400   2
   3   9   1 483.163 13.1800  -2
  -3   9   1 483.163 13.1800   1
   2   9   1 508.421 7.67447  -2
  -2   9   1 508.421 7.67447   1
   1   9   1 1923.48 27.6413  -2
  -1   9   1 1923.48 27.6413   1
   0   9   1 3.25927 1.17447  -2
   0   9   1 3.25927 1.17447   1
  -1   9   1 1954.49 24.7554  -2
   1   9   1 1954.49 24.7554   1
  -2   9   1 504.637 7.67559  -2
   2   9   1 504.637 7.67559   1
   3   9   1 208.911 5.88235   1
  -3   9   1 506.598 13.7828  -2
   3   9   1 506.598 13.7828   1
   3   9   1 207.625 8.13610   2
   4   9   1 210.621 6.43647   2
   4   9   1 226.434 6.35323   1
  -4   9   1 536.358 14.7444  -2
   4   9   1 536.358 14.7444   1
   5   9   1 18.1070 3.03155   1
   5   9   1 16.9207 3.23738   2
  -5   9   2 22.5020 5.39776  -2
   5   9   1 22.5020 5.39776   1
  -6   9   2 465.342 11.7182  -2
   6   9   1 465.342 11.7182   1
  -7   9   2 132.767 7.45467  -2
   7   9   1 132.767 7.45467   1
  -8   9   2 792.490 21.7713  -2
   8   9   1 792.490 21.7713   1
  -9   9   2 66.4746 7.73801  -2
   9   9   1 66.4746 7.73801   1
 -10   9   2 106.275 11.9288  -2
  10   9   1 106.275 11.9288   1
 -11   9   2 224.360 13.7955  -2
  11   9   1 224.360 13.7955   1
  11  10   0 26.4880 11.9143  -2
 -11  10   1 26.4880 11.9143   1
  10  10   0 70.3751 11.1025  -2
 -10  10   1 70.3751 11.1025   1
   9  10   0 138.188 10.6386  -2
  -9  10   1 138.188 10.6386   1
   8  10   0 39.3124 7.79972  -2
  -8  10   1 39.3124 7.79972   1
   7  10   0 539.051 14.7030  -2
  -7  10   1 539.051 14.7030   1
   6  10   0 99.8175 10.3197  -2
  -6  10   1 99.8175 10.3197   1
  -5  10   1 215.028 7.90465   1
  -5  10   1 225.457 8.21463   2
   5  10   0 244.081 18.2219  -2
  -5  10   1 244.081 18.2219   1
  -4  10   1 103.758 5.48423   1
  -4  10   1 94.0441 4.19046   2
   4  10   1 129.125 9.59372  -2
  -4  10   1 129.125 9.59372   1
  -3  10   1 356.207 7.66944   1
   3  10   1 591.122 13.5216  -2
  -3  10   1 591.122 13.5216   1
  -3  10   1 334.823 10.5526   2
   2  10   1 456.769 8.31282  -2
  -2  10   1 456.769 8.31282   1
  -2  10   1 256.075 12.3965   1
   1  10   1 332.444 6.03255  -2
  -1  10   1 332.444 6.03255   1
   0  10   1 582.042 9.10503  -2
   0  10   1 582.042 9.10503   1
  -1  10   1 331.776 5.61179  -2
   1  10   1 331.776 5.61179   1
  -2  10   1 445.368 7.62847  -2
   2  10   1 445.368 7.62847   1
   2  10   1 308.553 14.2492   2
   3  10   1 276.854 7.18378   2
  -3  10   1 623.213 12.9853  -2
   3  10   1 623.213 12.9853   1
   3  10   1 286.599 9.48226   1
   4  10   1 39.6105 3.80408   2
  -4  10   1 127.313 6.63826  -2
   4  10   1 127.313 6.63826   1
   4  10   1 34.4406 2.81966   1
   5  10   1 289.746 9.25528   2
   5  10   1 291.269 8.54646   1
  -5  10   2 592.934 26.0149  -2
   5  10   1 592.934 26.0149   1
  -6  10   2 65.6645 6.94966  -2
   6  10   1 65.6645 6.94966   1
  -7  10   2 198.234 9.14965  -2
   7  10   1 198.234 9.14965   1
  -8  10   2 57.0213 10.6665  -2
   8  10   1 57.0213 10.6665   1
  -9  10   2 87.4465 8.04212  -2
   9  10   1 87.4465 8.04212   1
 -10  10   2 184.040 11.2059  -2
  10  10   1 184.040 11.2059   1
 -11  10   2 69.7952 10.9908  -2
  11  10   1 69.7952 10.9908   1
  10  11   0 35.2450 10.3449  -2
 -10  11   1 35.2450 10.3449   1
   9  11   0 21.7449 6.71578  -2
  -9  11   1 21.7449 6.71578   1
   8  11   0 570.612 23.3850  -2
  -8  11   1 570.612 23.3850   1
   7  11   0 124.884 9.54162  -2
  -7  11   1 124.884 9.54162   1
   6  11   0 360.210 21.1679  -2
  -6  11   1 360.210 21.1679   1
  -5  11   1 8.45422 4.98843   2
  -5  11   1 -0.8721 4.62229   1
   5  11   0 23.0919 7.84299  -2
  -5  11   1 23.0919 7.84299   1
  -4  11   1 -0.0293 1.95064   1
   4  11   1 19.7442 4.87420  -2
  -4  11   1 19.7442 4.87420   1
  -4  11   1 -3.9252 2.99025   2
  -3  11   1 6.23196 2.26350   1
   3  11   1 29.5787 3.50224  -2
  -3  11   1 29.5787 3.50224   1
   2  11   1 8.78380 3.81711  -2
  -2  11   1 8.78380 3.81711   1
   1  11   1 35.8935 2.89046  -2
  -1  11   1 35.8935 2.89046   1
   0  11   1 2.72958 1.39521  -2
   0  11   1 2.72958 1.39521   1
  -1  11   1 34.2804 2.20671  -2
   1  11   1 34.2804 2.20671   1
  -2  11   1 11.0710 2.41711  -2
   2  11   1 11.0710 2.41711   1
  -3  11   1 25.6969 3.72756  -2
   3  11   1 25.6969 3.72756   1
   3  11   1 27.5696 3.20932   2
  -4  11   1 10.2055 4.94845  -2
   4  11   1 10.2055 4.94845   1
   4  11   1 3.57553 2.30985   1
   4  11   1 5.44365 2.73977   2
   5  11   1 23.1670 6.36358   1
  -5  11   2 87.6306 7.31616  -2
   5  11   1 87.6306 7.31616   1
   5  11   1 11.6675 5.58446   2
  -6  11   2 668.765 18.9581  -2
   6  11   1 668.765 18.9581   1
  -7  11   2 13.4536 6.83773  -2
   7  11   1 13.4536 6.83773   1
  -8  11   2 140.039 9.90405  -2
   8  11   1 140.039 9.90405   1
  -9  11   2 195.089 12.4463  -2
   9  11   1 195.089 12.4463   1
 -10  11   2 173.459 11.0092  -2
  10  11   1 173.459 11.0092   1
  10  12   0 341.985 17.1495  -2
 -10  12   1 341.985 17.1495   1
   9  12   0 164.942 12.0250  -2
  -9  12   1 164.942 12.0250   1
   8  12   0 129.967 9.56176  -2
  -8  12   1 129.967 9.56176   1
   7  12   0 367.776 17.8064  -2
  -7  12   1 367.776 17.8064   1
   6  12   0 123.276 15.4005  -2
  -6  12   1 123.276 15.4005   1
  -5  12   1 81.8638 10.1524   1
  -5  12   1 91.1077 13.5745   2
   4  12   1 89.4890 6.16311  -2
  -4  12   1 89.4890 6.16311   1
  -4  12   1 36.6595 3.50243   1
  -4  12   1 37.1448 4.14892   2
   3  12   1 28.3285 3.18703  -2
  -3  12   1 28.3285 3.18703   1
  -3  12   1 23.0735 4.63948   1
   2  12   1 39.4029 3.86180  -2
  -2  12   1 39.4029 3.86180   1
   1  12   1 39.0290 2.83590  -2
  -1  12   1 39.0290 2.83590   1
   0  12   1 53.1449 2.68640  -2
   0  12   1 53.1449 2.68640   1
  -1  12   1 36.7677 2.41962  -2
   1  12   1 36.7677 2.41962   1
  -2  12   1 37.7005 2.86506  -2
   2  12   1 37.7005 2.86506   1
   3  12   1 20.3500 4.36126   2
  -3  12   1 31.0465 3.22657  -2
   3  12   1 31.0465 3.22657   1
   4  12   1 48.5690 4.44474   1
  -4  12   1 84.3443 6.54337  -2
   4  12   1 84.3443 6.54337   1
   4  12   1 51.7542 3.71361   2
  -5  12   2 211.813 9.67224  -2
   5  12   1 211.813 9.67224   1
   5  12   1 8.56491 3.28880   1
   5  12   1 1.83906 3.70441   2
  -6  12   2 13.5160 9.50213  -2
   6  12   1 13.5160 9.50213   1
  -7  12   2 697.379 26.4505  -2
   7  12   1 697.379 26.4505   1
  -8  12   2 66.0943 8.51506  -2
   8  12   1 66.0943 8.51506   1
  -9  12   2 229.117 13.5168  -2
   9  12   1 229.117 13.5168   1
 -10  12   2 54.0335 9.33347  -2
  10  12   1 54.0335 9.33347   1
  10  13   0 98.1806 9.71367  -2
 -10  13   1 98.1806 9.71367   1
   9  13   0 86.4815 9.30568  -2
  -9  13   1 86.4815 9.30568   1
   8  13   0 74.6706 10.4747  -2
  -8  13   1 74.6706 10.4747   1
   7  13   0 12.9293 9.41567  -2
  -7  13   1 12.9293 9.41567   1
   6  13   0 109.663 11.4884  -2
  -6  13   1 109.663 11.4884   1
  -5  13   1 8.96858 8.21481   2
  -5  13   1 13.8260 8.59556   1
   5  13   0 -0.9231 21.4209  -2
  -5  13   1 -0.9231 21.4209   1
  -4  13   1 48.1687 3.39349   1
   4  13   1 113.834 12.1818  -2
  -4  13   1 113.834 12.1818   1
  -4  13   1 39.8998 10.3979   2
   3  13   1 79.5249 4.30375  -2
  -3  13   1 79.5249 4.30375   1
  -3  13   1 54.0044 6.33169   1
   2  13   1 18.5354 3.54047  -2
  -2  13   1 18.5354 3.54047   1
   1  13   1 168.524 4.74489  -2
  -1  13   1 168.524 4.74489   1
   0  13   1 6.65981 1.62957  -2
   0  13   1 6.65981 1.62957   1
  -1  13   1 166.004 4.69112  -2
   1  13   1 166.004 4.69112   1
  -2  13   1 24.7643 2.68561  -2
   2  13   1 24.7643 2.68561   1
  -3  13   1 71.7797 4.41353  -2
   3  13   1 71.7797 4.41353   1
   3  13   1 28.4329 4.98994   2
  -4  13   1 91.2818 6.54471  -2
   4  13   1 91.2818 6.54471   1
   4  13   1 50.7713 3.52150   2
   4  13   1 61.3776 6.28242   1
  -5  13   2 14.0047 6.76527  -2
   5  13   1 14.0047 6.76527   1
   5  13   1 25.1469 4.63819   1
   5  13   1 12.7305 8.56048   2
  -6  13   2 88.9218 24.6392  -2
   6  13   1 88.9218 24.6392   1
  -7  13   2 47.0689 10.3648  -2
   7  13   1 47.0689 10.3648   1
  -8  13   2 194.296 13.2841  -2
   8  13   1 194.296 13.2841   1
  -9  13   2 21.3078 7.51189  -2
   9  13   1 21.3078 7.51189   1
 -10  13   2 41.9222 8.99397  -2
  10  13   1 41.9222 8.99397   1
   9  14   0 291.611 12.7711  -2
  -9  14   1 291.611 12.7711   1
   8  14   0 75.4719 9.25324  -2
  -8  14   1 75.4719 9.25324   1
   7  14   0 783.200 26.1109  -2
  -7  14   1 783.200 26.1109   1
   6  14   0 71.9805 12.8974  -2
  -6  14   1 71.9805 12.8974   1
   5  14   0 240.271 19.9891  -2
  -5  14   1 240.271 19.9891   1
   4  14   1 142.711 8.51381  -2
  -4  14   1 142.711 8.51381   1
  -4  14   1 35.2966 3.98114   1
  -4  14   1 37.7703 6.14104   2
   3  14   1 44.8716 4.60255  -2
  -3  14   1 44.8716 4.60255   1
   2  14   1 304.504 7.59615  -2
  -2  14   1 304.504 7.59615   1
   1  14   1 25.1098 4.32626  -2
  -1  14   1 25.1098 4.32626   1
   0  14   1 234.783 5.26434  -2
   0  14   1 234.783 5.26434   1
  -1  14   1 32.5371 3.32786  -2
   1  14   1 32.5371 3.32786   1
  -2  14   1 295.138 5.80748  -2
   2  14   1 295.138 5.80748   1
  -3  14   1 35.5719 4.07634  -2
   3  14   1 35.5719 4.07634   1
  -4  14   1 139.575 6.29987  -2
   4  14   1 139.575 6.29987   1
   4  14   1 107.712 5.98378   2
   4  14   1 108.081 9.60311   1
   5  14   1 69.5103 8.39530   2
  -5  14   2 943.185 27.9355  -2
   5  14   1 943.185 27.9355   1
   5  14   1 63.1787 6.96834   1
  -6  14   2 118.095 24.8375  -2
   6  14   1 118.095 24.8375   1
  -7  14   2 347.219 16.3678  -2
   7  14   1 347.219 16.3678   1
  -8  14   2 79.9809 11.2382  -2
   8  14   1 79.9809 11.2382   1
  -9  14   2 156.793 12.0081  -2
   9  14   1 156.793 12.0081   1
   9  15   0 96.0377 8.77422  -2
  -9  15   1 96.0377 8.77422   1
   8  15   0 8.85897 8.25888  -2
  -8  15   1 8.85897 8.25888   1
   7  15   0 9.37723 9.74653  -2
  -7  15   1 9.37723 9.74653   1
   6  15   0 79.4806 15.1959  -2
  -6  15   1 79.4806 15.1959   1
  -5  15   1 12.1242 5.09005   2
  -4  15   1 16.7976 3.85749   1
   4  15   1 18.1783 6.03651  -2
  -4  15   1 18.1783 6.03651   1
   3  15   1 59.5266 5.29607  -2
  -3  15   1 59.5266 5.29607   1
   2  15   1 9.95973 4.83075  -2
  -2  15   1 9.95973 4.83075   1
   1  15   1 75.2832 4.31235  -2
  -1  15   1 75.2832 4.31235   1
   0  15   1 11.2157 2.82791  -2
   0  15   1 11.2157 2.82791   1
  -1  15   1 81.5534 3.75745  -2
   1  15   1 81.5534 3.75745   1
  -2  15   1 8.08772 3.24697  -2
   2  15   1 8.08772 3.24697   1
  -3  15   1 61.1666 4.45349  -2
   3  15   1 61.1666 4.45349   1
  -4  15   1 20.6472 4.70845  -2
   4  15   1 20.6472 4.70845   1
   4  15   1 12.1784 4.70059   2
  -5  15   2 25.3812 10.0593  -2
   5  15   1 25.3812 10.0593   1
   5  15   1 0.65562 8.89171   1
   5  15   1 1.20023 4.78034   2
  -6  15   2 22.9796 14.9583  -2
   6  15   1 22.9796 14.9583   1
  -7  15   2 25.3084 10.4547  -2
   7  15   1 25.3084 10.4547   1
  -8  15   2 148.525 12.5988  -2
   8  15   1 148.525 12.5988   1
   8  16   0 116.001 10.2688  -2
  -8  16   1 116.001 10.2688   1
   7  16   0 276.686 12.7653  -2
  -7  16   1 276.686 12.7653   1
   6  16   0 42.3834 15.6689  -2
  -6  16   1 42.3834 15.6689   1
   5  16   0 627.625 40.9542  -2
  -5  16   1 627.625 40.9542   1
   4  16   1 268.567 12.7083  -2
  -4  16   1 268.567 12.7083   1
  -4  16   1 186.002 13.3341   1
   3  16   1 332.214 7.99761  -2
  -3  16   1 332.214 7.99761   1
   2  16   1 800.249 21.7585  -2
  -2  16   1 800.249 21.7585   1
   1  16   1 13.1476 5.50249  -2
  -1  16   1 13.1476 5.50249   1
   0  16   1 774.361 13.7922  -2
   0  16   1 774.361 13.7922   1
  -1  16   1 21.8188 5.13952  -2
   1  16   1 21.8188 5.13952   1
  -2  16   1 767.601 14.4912  -2
   2  16   1 767.601 14.4912   1
  -3  16   1 329.121 9.46236  -2
   3  16   1 329.121 9.46236   1
  -4  16   1 263.397 9.18040  -2
   4  16   1 263.397 9.18040   1
   4  16   1 106.978 10.7455   2
  -5  16   2 417.487 16.7054  -2
   5  16   1 417.487 16.7054   1
   5  16   1 363.922 19.2517   1
  -6  16   2 69.7486 15.9685  -2
   6  16   1 69.7486 15.9685   1
  -7  16   2 491.768 20.3407  -2
   7  16   1 491.768 20.3407   1
  -8  16   2 40.0470 11.3101  -2
   8  16   1 40.0470 11.3101   1
   7  17   0 62.9266 12.8801  -2
  -7  17   1 62.9266 12.8801   1
   6  17   0 169.265 13.0165  -2
  -6  17   1 169.265 13.0165   1
   5  17   0 43.9881 16.6301  -2
  -5  17   1 43.9881 16.6301   1
  -5  17   1 19.4756 5.88610   2
   4  17   1 202.319 12.7261  -2
  -4  17   1 202.319 12.7261   1
   3  17   1 117.656 6.40536  -2
  -3  17   1 117.656 6.40536   1
   2  17   1 79.8931 7.47504  -2
  -2  17   1 79.8931 7.47504   1
   1  17   1 120.390 8.62450  -2
  -1  17   1 120.390 8.62450   1
   0  17   1 -0.6718 3.20726  -2
   0  17   1 -0.6718 3.20726   1
  -1  17   1 135.556 7.12934  -2
   1  17   1 135.556 7.12934   1
  -2  17   1 86.3714 5.61487  -2
   2  17   1 86.3714 5.61487   1
  -3  17   1 114.641 5.95299  -2
   3  17   1 114.641 5.95299   1
  -4  17   1 196.082 6.55681  -2
   4  17   1 196.082 6.55681   1
  -5  17   2 46.8799 17.3710  -2
   5  17   1 46.8799 17.3710   1
  -6  17   2 204.960 21.0921  -2
   6  17   1 204.960 21.0921   1
  -7  17   2 58.9076 14.6283  -2
   7  17   1 58.9076 14.6283   1
   6  18   0 121.485 13.6216  -2
  -6  18   1 121.485 13.6216   1
  -5  18   1 199.779 9.77429   2
   5  18   0 386.477 25.8381  -2
  -5  18   1 386.477 25.8381   1
   4  18   1 134.870 19.8667  -2
  -4  18   1 134.870 19.8667   1
   3  18   1 199.556 7.26175  -2
  -3  18   1 199.556 7.26175   1
   2  18   1 411.936 14.6167  -2
  -2  18   1 411.936 14.6167   1
   1  18   1 21.0243 6.28106  -2
  -1  18   1 21.0243 6.28106   1
   0  18   1 609.113 18.1911  -2
   0  18   1 609.113 18.1911   1
  -1  18   1 25.1203 6.36369  -2
   1  18   1 25.1203 6.36369   1
  -2  18   1 401.223 12.7920  -2
   2  18   1 401.223 12.7920   1
  -3  18   1 190.322 10.8505  -2
   3  18   1 190.322 10.8505   1
  -4  18   1 119.305 9.65240  -2
   4  18   1 119.305 9.65240   1
   4  18   1 94.2966 10.0265   1
  -5  18   2 192.154 27.1559  -2
   5  18   1 192.154 27.1559   1
   5  18   1 156.925 12.9464   1
  -6  18   2 56.1476 12.0695  -2
   6  18   1 56.1476 12.0695   1
   5  19   0 100.653 31.8021  -2
  -5  19   1 100.653 31.8021   1
  -5  19   1 36.4432 6.60893   2
  -4  19   1 253.617 15.7557   2
   4  19   1 544.616 30.4619  -2
  -4  19   1 544.616 30.4619   1
   3  19   1 351.194 11.3674  -2
  -3  19   1 351.194 11.3674   1
   2  19   1 212.527 10.8350  -2
  -2  19   1 212.527 10.8350   1
   1  19   1 747.424 25.2975  -2
  -1  19   1 747.424 25.2975   1
   0  19   1 5.40166 4.71334  -2
   0  19   1 5.40166 4.71334   1
  -1  19   1 735.935 21.4126  -2
   1  19   1 735.935 21.4126   1
  -2  19   1 229.656 11.4838  -2
   2  19   1 229.656 11.4838   1
  -3  19   1 374.637 14.8004  -2
   3  19   1 374.637 14.8004   1
  -4  19   1 497.765 18.6413  -2
   4  19   1 497.765 18.6413   1
  -5  19   2 37.3646 24.4700  -2
   5  19   1 37.3646 24.4700   1
   5  19   1 23.3067 7.94454   1
   3  20   1 34.7738 9.33980  -2
  -3  20   1 34.7738 9.33980   1
   2  20   1 3.54657 7.83734  -2
  -2  20   1 3.54657 7.83734   1
   1  20   1 25.2051 9.06905  -2
  -1  20   1 25.2051 9.06905   1
   0  20   1 16.4567 6.12304  -2
   0  20   1 16.4567 6.12304   1
  -1  20   1 28.6170 10.4245  -2
   1  20   1 28.6170 10.4245   1
  -2  20   1 10.8604 8.04333  -2
   2  20   1 10.8604 8.04333   1
  -3  20   1 22.6676 11.2572  -2
   3  20   1 22.6676 11.2572   1
  -4  20   1 32.4182 14.7520  -2
   4  20   1 32.4182 14.7520   1
   1  21   1 424.334 15.8091  -2
  -1  21   1 424.334 15.8091   1
   0  21   1 10.9505 9.51078  -2
   0  21   1 10.9505 9.51078   1
  -1  21   1 441.283 16.2963  -2
   1  21   1 441.283 16.2963   1
  12   0   1 648.627 23.3546  -2
 -12   0   2 648.627 23.3546   1
  11   0   1 25.1678 7.13952  -2
 -11   0   2 25.1678 7.13952   1
  10   0   1 270.785 12.1220  -2
 -10   0   2 270.785 12.1220   1
   9   0   1 640.504 17.9482  -2
  -9   0   2 640.504 17.9482   1
   8   0   1 162.580 7.03472  -2
  -8   0   2 162.580 7.03472   1
   7   0   1 1402.17 28.5364  -2
  -7   0   2 1402.17 28.5364   1
  -6   0   2 72.3244 3.81767   2
  -6   0   2 71.9596 3.35172   1
  -5   0   2 240.029 5.94750   1
  -5   0   2 247.889 6.49796   2
  -4   0   2 1572.85 27.3129   2
  -4   0   2 1572.55 27.2357   1
  -3   0   2 1298.84 22.3926   1
  -3   0   2 1250.94 21.7597   2
  -2   0   2 2794.35 46.5266   2
  -2   0   2 2866.96 47.5784   1
   1   0   2 2954.83 49.6633  -2
  -1   0   2 2954.83 49.6633   1
   0   0   2 2449.13 50.3042  -2
   0   0   2 2449.13 50.3042   1
  -1   0   2 2893.08 48.5125  -2
   1   0   2 2893.08 48.5125   1
   2   0   2 2957.93 49.0727   2
   2   0   2 3020.54 50.2427   1
   3   0   2 1024.68 17.9576   2
   3   0   2 1044.92 18.4551   1
   4   0   2 878.535 15.9443   2
   4   0   2 916.165 16.7664   1
   5   0   2 695.399 13.5781   1
   5   0   2 686.244 13.3081   2
   6   0   2 0.05974 1.64826   2
   6   0   2 1.87616 2.11975   1
  -7   0   3 1343.09 27.7583  -2
   7   0   2 1343.09 27.7583   1
  -8   0   3 116.499 8.83019  -2
   8   0   2 116.499 8.83019   1
  -9   0   3 339.185 10.4670  -2
   9   0   2 339.185 10.4670   1
 -10   0   3 281.761 12.9778  -2
  10   0   2 281.761 12.9778   1
 -11   0   3 20.3683 8.79341  -2
  11   0   2 20.3683 8.79341   1
 -12   0   3 716.894 25.5897  -2
  12   0   2 716.894 25.5897   1
  12   1   1 30.8193 7.00835  -2
 -12   1   2 30.8193 7.00835   1
  11   1   1 57.1749 6.67309  -2
 -11   1   2 57.1749 6.67309   1
  10   1   1 100.007 5.29658  -2
 -10   1   2 100.007 5.29658   1
   9   1   1 82.1555 3.88752  -2
  -9   1   2 82.1555 3.88752   1
   8   1   1 29.3559 3.84504  -2
  -8   1   2 29.3559 3.84504   1
   7   1   1 94.9386 4.33561  -2
  -7   1   2 94.9386 4.33561   1
  -6   1   2 307.340 5.64905   2
  -6   1   2 309.457 5.39738   1
  -5   1   2 77.2405 2.37523   1
  -5   1   2 81.1054 2.51463   2
  -4   1   2 686.244 9.05253   1
  -4   1   2 678.612 9.07216   2
  -3   1   2 99.1538 2.05128   1
  -3   1   2 98.7445 2.17212   2
  -2   1   2 113.517 1.99215   1
  -2   1   2 106.774 2.16154   2
   1   1   2 1401.00 19.5277  -2
  -1   1   2 1401.00 19.5277   1
  -1   1   2 939.769 28.3657   1
   0   1   2 9.31729 0.56738  -2
   0   1   2 9.31729 0.56738   1
  -1   1   2 1388.76 16.7539  -2
   1   1   2 1388.76 16.7539   1
   1   1   2 490.134 15.5259   2
   2   1   2 97.9624 2.07841   1
   2   1   2 95.1989 1.79950   2
  -2   1   2 215.496 11.0717  -2
   2   1   2 215.496 11.0717   1
   3   1   2 0.80746 0.77409   1
   3   1   2 0.45921 0.69751   2
   4   1   2 189.271 3.49137   1
   4   1   2 190.617 3.36436   2
   5   1   2 70.4386 2.29036   2
   5   1   2 74.8048 2.69244   1
   6   1   2 171.720 4.27232   1
  -6   1   3 222.298 11.6203  -2
   6   1   2 222.298 11.6203   1
   6   1   2 168.310 3.81576   2
  -7   1   3 25.9258 3.98852  -2
   7   1   2 25.9258 3.98852   1
  -8   1   3 34.8657 4.11511  -2
   8   1   2 34.8657 4.11511   1
  -9   1   3 185.325 6.42082  -2
   9   1   2 185.325 6.42082   1
 -10   1   3 102.488 6.23991  -2
  10   1   2 102.488 6.23991   1
 -11   1   3 100.773 6.77736  -2
  11   1   2 100.773 6.77736   1
 -12   1   3 30.7286 8.37269  -2
  12   1   2 30.7286 8.37269   1
  12   2   1 199.788 9.55795  -2
 -12   2   2 199.788 9.55795   1
  11   2   1 192.156 7.23627  -2
 -11   2   2 192.156 7.23627   1
  10   2   1 584.228 12.6991  -2
 -10   2   2 584.228 12.6991   1
   9   2   1 310.839 7.44477  -2
  -9   2   2 310.839 7.44477   1
   8   2   1 262.810 6.14182  -2
  -8   2   2 262.810 6.14182   1
   7   2   1 546.975 11.2054  -2
  -7   2   2 546.975 11.2054   1
  -6   2   2 494.267 7.72512   1
  -6   2   2 493.973 9.30976   2
  -5   2   2 1190.72 15.2049   2
  -5   2   2 1189.47 15.1394   1
  -4   2   2 25.3702 1.35505   1
  -4   2   2 23.6566 1.39804   2
  -3   2   2 154.675 2.95133   2
  -3   2   2 164.597 2.75573   1
  -2   2   2 312.657 5.46781   2
  -2   2   2 329.008 4.92005   1
   1   2   2 308.426 4.57811  -2
  -1   2   2 308.426 4.57811   1
  -1   2   2 143.446 9.41999   1
   0   2   2 7927.85 104.335  -2
   0   2   2 7927.85 104.335   1
  -1   2   2 305.173 4.23369  -2
   1   2   2 305.173 4.23369   1
   1   2   2 185.473 11.2664   2
   2   2   2 256.398 4.02591   2
   2   2   2 260.668 4.77014   1
  -2   2   2 592.803 13.2783  -2
   2   2   2 592.803 13.2783   1
   3   2   2 454.300 6.11100   2
   3   2   2 456.549 6.33125   1
  -3   2   2 647.235 27.8024  -2
   3   2   2 647.235 27.8024   1
   4   2   2 243.318 4.12411   2
   4   2   2 249.172 4.18261   1
   5   2   2 1168.29 14.8826   2
   5   2   2 1212.08 15.5591   1
   6   2   2 310.875 5.53325   2
   6   2   2 327.747 6.59984   1
  -6   2   3 364.960 15.1181  -2
   6   2   2 364.960 15.1181   1
  -7   2   3 514.360 10.3016  -2
   7   2   2 514.360 10.3016   1
  -8   2   3 148.310 4.97773  -2
   8   2   2 148.310 4.97773   1
  -9   2   3 316.785 7.58860  -2
   9   2   2 316.785 7.58860   1
 -10   2   3 516.744 12.7225  -2
  10   2   2 516.744 12.7225   1
 -11   2   3 203.573 9.25313  -2
  11   2   2 203.573 9.25313   1
 -12   2   3 195.070 9.56017  -2
  12   2   2 195.070 9.56017   1
  12   3   1 10.2538 7.92605  -2
 -12   3   2 10.2538 7.92605   1
  11   3   1 209.075 7.82487  -2
 -11   3   2 209.075 7.82487   1
  10   3   1 36.7236 4.53730  -2
 -10   3   2 36.7236 4.53730   1
   9   3   1 31.7234 3.22613  -2
  -9   3   2 31.7234 3.22613   1
   8   3   1 841.436 17.0505  -2
  -8   3   2 841.436 17.0505   1
   7   3   1 58.6566 3.43730  -2
  -7   3   2 58.6566 3.43730   1
  -6   3   2 338.642 8.21370   2
  -6   3   2 339.698 5.80505   1
  -5   3   2 93.6309 2.66525   2
  -5   3   2 93.8241 2.44578   1
  -4   3   2 86.3831 2.25240   1
  -4   3   2 83.2439 2.24331   2
  -3   3   2 1021.05 14.8185   2
  -3   3   2 1018.06 15.6547   1
  -2   3   2 753.235 11.6191   1
  -2   3   2 735.234 13.3661   2
   2   3   2 1636.64 74.4026  -2
  -2   3   2 1636.64 74.4026   1
   1   3   2 194.146 3.35245  -2
  -1   3   2 194.146 3.35245   1
   0   3   2 31.2117 1.21914  -2
   0   3   2 31.2117 1.21914   1
  -1   3   2 197.290 3.10616  -2
   1   3   2 197.290 3.10616   1
   2   3   2 954.874 14.4648   2
   2   3   2 972.659 15.9187   1
  -2   3   2 1727.67 29.3993  -2
   2   3   2 1727.67 29.3993   1
   3   3   2 1407.16 20.9508   1
   3   3   2 1382.05 19.7435   2
  -3   3   2 2338.60 69.3634  -2
   3   3   2 2338.60 69.3634   1
   4   3   2 198.442 3.39753   2
   4   3   2 202.753 3.64737   1
   5   3   2 51.4980 2.15033   1
   5   3   2 43.8294 1.82200   2
  -6   3   3 552.858 12.1834  -2
   6   3   2 552.858 12.1834   1
   6   3   2 387.256 7.04649   2
   6   3   2 436.934 10.8826   1
  -7   3   3 80.7423 4.84045  -2
   7   3   2 80.7423 4.84045   1
  -8   3   3 756.588 13.7457  -2
   8   3   2 756.588 13.7457   1
  -9   3   3 59.2366 3.77753  -2
   9   3   2 59.2366 3.77753   1
 -10   3   3 20.5975 4.95989  -2
  10   3   2 20.5975 4.95989   1
 -11   3   3 223.660 8.70146  -2
  11   3   2 223.660 8.70146   1
 -12   3   3 21.2340 9.13227  -2
  12   3   2 21.2340 9.13227   1
  12   4   1 192.661 9.24991  -2
 -12   4   2 192.661 9.24991   1
  11   4   1 87.7659 5.44883  -2
 -11   4   2 87.7659 5.44883   1
  10   4   1 127.122 5.37137  -2
 -10   4   2 127.122 5.37137   1
   9   4   1 303.260 7.69842  -2
  -9   4   2 303.260 7.69842   1
   8   4   1 53.9219 3.24220  -2
  -8   4   2 53.9219 3.24220   1
   7   4   1 938.371 13.4616  -2
  -7   4   2 938.371 13.4616   1
  -6   4   2 245.207 5.92337   1
   6   4   1 184.395 10.0717  -2
  -6   4   2 184.395 10.0717   1
  -6   4   2 234.606 6.43866   2
  -5   4   2 232.057 5.46483   1
  -5   4   2 229.776 4.46209   2
  -4   4   2 247.878 4.39251   2
  -4   4   2 253.215 5.40765   1
  -3   4   2 9.17633 1.35690   2
  -3   4   2 9.90399 1.46009   1
  -2   4   2 16.8416 1.82649   2
  -2   4   2 19.1813 1.39795   1
   2   4   2 120.135 4.88953  -2
  -2   4   2 120.135 4.88953   1
   1   4   2 950.765 13.0493  -2
  -1   4   2 950.765 13.0493   1
   0   4   2 1312.51 17.6178  -2
   0   4   2 1312.51 17.6178   1
  -1   4   2 954.683 12.3190  -2
   1   4   2 954.683 12.3190   1
   2   4   2 105.589 2.80281   2
  -2   4   2 121.536 3.09281  -2
   2   4   2 121.536 3.09281   1
   2   4   2 106.597 3.70257   1
  -3   4   2 26.0558 2.42413  -2
   3   4   2 26.0558 2.42413   1
   3   4   2 23.2251 1.75989   1
   3   4   2 19.9232 1.75522   2
   4   4   2 104.514 2.69308   1
   4   4   2 98.5804 3.24142   2
  -4   4   2 340.833 16.2562  -2
   4   4   2 340.833 16.2562   1
   5   4   2 192.903 4.90802   2
   5   4   2 198.053 3.86798   1
   6   4   2 117.975 4.82541   2
   6   4   2 122.178 5.85459   1
  -6   4   3 141.954 5.45606  -2
   6   4   2 141.954 5.45606   1
  -7   4   3 770.449 14.0265  -2
   7   4   2 770.449 14.0265   1
  -8   4   3 76.3286 4.41760  -2
   8   4   2 76.3286 4.41760   1
  -9   4   3 265.380 6.78574  -2
   9   4   2 265.380 6.78574   1
 -10   4   3 212.026 8.15419  -2
  10   4   2 212.026 8.15419   1
 -11   4   3 99.0823 6.89548  -2
  11   4   2 99.0823 6.89548   1
 -12   4   3 344.136 13.3323  -2
  12   4   2 344.136 13.3323   1
  12   5   1 30.8411 6.85707  -2
 -12   5   2 30.8411 6.85707   1
  11   5   1 361.812 12.0312  -2
 -11   5   2 361.812 12.0312   1
  10   5   1 271.678 8.18848  -2
 -10   5   2 271.678 8.18848   1
   9   5   1 573.803 17.0575  -2
  -9   5   2 573.803 17.0575   1
   8   5   1 533.080 10.0027  -2
  -8   5   2 533.080 10.0027   1
   7   5   1 97.5980 6.99440  -2
  -7   5   2 97.5980 6.99440   1
  -6   5   2 482.233 11.0824   2
   6   5   1 1359.69 27.6662  -2
  -6   5   2 1359.69 27.6662   1
  -6   5   2 475.409 19.8443   1
  -5   5   2 169.549 3.92780   2
  -5   5   2 185.572 4.88444   1
  -4   5   2 594.815 9.60987   2
  -4   5   2 610.272 10.5166   1
  -3   5   2 3.78884 1.24389   1
  -3   5   2 0.31074 1.29277   2
   2   5   2 110.483 3.94128  -2
  -2   5   2 110.483 3.94128   1
  -2   5   2 106.513 3.52358   2
  -2   5   2 108.160 2.60585   1
   1   5   2 888.444 12.3807  -2
  -1   5   2 888.444 12.3807   1
   0   5   2 84.1677 2.08333  -2
   0   5   2 84.1677 2.08333   1
  -1   5   2 905.635 12.5448  -2
   1   5   2 905.635 12.5448   1
   2   5   2 9.76626 0.98534   2
  -2   5   2 114.654 3.11798  -2
   2   5   2 114.654 3.11798   1
   2   5   2 6.95778 1.62833   1
   3   5   2 8.18066 1.35605   2
   3   5   2 10.1921 1.38760   1
  -3   5   2 10.6249 2.63889  -2
   3   5   2 10.6249 2.63889   1
   4   5   2 882.292 12.7323   1
   4   5   2 875.242 14.2250   2
  -4   5   2 1495.51 60.4248  -2
   4   5   2 1495.51 60.4248   1
   5   5   2 219.703 5.40608   2
   5   5   2 222.019 4.58203   1
   6   5   2 290.668 22.9437   2
  -6   5   3 1241.22 18.6772  -2
   6   5   2 1241.22 18.6772   1
   6   5   2 299.427 11.0087   1
  -7   5   3 66.5957 3.83885  -2
   7   5   2 66.5957 3.83885   1
  -8   5   3 565.858 9.96207  -2
   8   5   2 565.858 9.96207   1
  -9   5   3 508.130 10.8812  -2
   9   5   2 508.130 10.8812   1
 -10   5   3 214.584 7.72192  -2
  10   5   2 214.584 7.72192   1
 -11   5   3 288.628 10.0433  -2
  11   5   2 288.628 10.0433   1
 -12   5   3 20.4187 7.88405  -2
  12   5   2 20.4187 7.88405   1
  12   6   1 165.615 13.6149  -2
 -12   6   2 165.615 13.6149   1
  11   6   1 9.18708 11.0129  -2
 -11   6   2 9.18708 11.0129   1
  10   6   1 15.2625 8.54757  -2
 -10   6   2 15.2625 8.54757   1
   9   6   1 214.982 10.1400  -2
  -9   6   2 214.982 10.1400   1
   8   6   1 0.06466 5.84974  -2
  -8   6   2 0.06466 5.84974   1
   7   6   1 265.138 8.33505  -2
  -7   6   2 265.138 8.33505   1
   6   6   1 86.4797 5.75440  -2
  -6   6   2 86.4797 5.75440   1
  -6   6   2 80.8503 6.05364   2
  -5   6   2 10.4362 1.43016   2
  -5   6   2 11.3476 1.93447   1
  -4   6   2 403.715 6.65680   2
  -4   6   2 414.592 7.87807   1
  -3   6   2 73.4437 2.59570   2
  -3   6   2 69.4706 2.75692   1
  -2   6   2 235.792 5.06530   1
   2   6   2 926.897 16.7041  -2
  -2   6   2 926.897 16.7041   1
  -2   6   2 215.096 8.09356   2
   1   6   2 277.686 5.28891  -2
  -1   6   2 277.686 5.28891   1
   0   6   2 65.7387 2.01084  -2
   0   6   2 65.7387 2.01084   1
  -1   6   2 285.787 4.64366  -2
   1   6   2 285.787 4.64366   1
  -2   6   2 958.387 13.8745  -2
   2   6   2 958.387 13.8745   1
   2   6   2 710.556 12.7960   2
   2   6   2 705.091 19.4351   1
   3   6   2 71.6600 2.75892   2
   3   6   2 73.5610 2.51329   1
  -3   6   2 131.454 6.33409  -2
   3   6   2 131.454 6.33409   1
   4   6   2 160.030 3.65614   1
   4   6   2 163.877 4.36764   2
  -5   6   3 157.276 10.5469  -2
   5   6   2 157.276 10.5469   1
   5   6   2 78.3439 3.78521   2
   5   6   2 92.6471 3.40274   1
  -6   6   3 304.681 7.09359  -2
   6   6   2 304.681 7.09359   1
  -7   6   3 434.452 8.32844  -2
   7   6   2 434.452 8.32844   1
  -8   6   3 56.0150 4.62139  -2
   8   6   2 56.0150 4.62139   1
  -9   6   3 92.0999 5.06756  -2
   9   6   2 92.0999 5.06756   1
 -10   6   3 37.2354 5.38517  -2
  10   6   2 37.2354 5.38517   1
 -11   6   3 32.7315 5.84300  -2
  11   6   2 32.7315 5.84300   1
 -12   6   3 112.243 9.72384  -2
  12   6   2 112.243 9.72384   1
  12   7   1 18.5628 12.8510  -2
 -12   7   2 18.5628 12.8510   1
  11   7   1 335.122 15.0495  -2
 -11   7   2 335.122 15.0495   1
  10   7   1 266.671 24.1664  -2
 -10   7   2 266.671 24.1664   1
   9   7   1 320.587 12.3358  -2
  -9   7   2 320.587 12.3358   1
   8   7   1 586.440 15.4817  -2
  -8   7   2 586.440 15.4817   1
   7   7   1 93.7792 6.25975  -2
  -7   7   2 93.7792 6.25975   1
   6   7   1 884.379 18.4518  -2
  -6   7   2 884.379 18.4518   1
  -6   7   2 125.538 8.32138   2
  -5   7   2 103.177 3.10389   2
  -5   7   2 105.184 4.43456   1
  -4   7   2 60.3130 3.28547   1
  -4   7   2 56.4173 2.58298   2
  -3   7   2 21.9138 2.66912   1
   3   7   2 113.117 4.71745  -2
  -3   7   2 113.117 4.71745   1
  -3   7   2 26.2105 1.75872   2
   2   7   2 594.710 8.95204  -2
  -2   7   2 594.710 8.95204   1
  -2   7   2 243.120 8.37214   1
   1   7   2 692.950 10.8393  -2
  -1   7   2 692.950 10.8393   1
   0   7   2 1.83738 1.03058  -2
   0   7   2 1.83738 1.03058   1
  -1   7   2 680.365 8.97623  -2
   1   7   2 680.365 8.97623   1
  -2   7   2 593.035 8.44487  -2
   2   7   2 593.035 8.44487   1
   2   7   2 359.185 11.4553   2
  -3   7   2 122.295 5.82134  -2
   3   7   2 122.295 5.82134   1
   3   7   2 98.5612 4.33995   2
   3   7   2 101.295 3.12237   1
   4   7   2 173.675 4.70225   2
   4   7   2 187.273 4.70006   1
  -4   7   2 234.107 10.2606  -2
   4   7   2 234.107 10.2606   1
   5   7   2 82.2452 3.07857   1
   5   7   2 79.1992 3.71847   2
  -6   7   3 939.074 14.2571  -2
   6   7   2 939.074 14.2571   1
  -7   7   3 122.609 5.64837  -2
   7   7   2 122.609 5.64837   1
  -8   7   3 639.219 13.7306  -2
   8   7   2 639.219 13.7306   1
  -9   7   3 377.203 10.9730  -2
   9   7   2 377.203 10.9730   1
 -10   7   3 193.491 10.8091  -2
  10   7   2 193.491 10.8091   1
 -11   7   3 343.719 11.5887  -2
  11   7   2 343.719 11.5887   1
  11   8   1 60.6518 10.1146  -2
 -11   8   2 60.6518 10.1146   1
  10   8   1 78.6181 10.2621  -2
 -10   8   2 78.6181 10.2621   1
   9   8   1 31.2070 5.95073  -2
  -9   8   2 31.2070 5.95073   1
   8   8   1 40.5554 7.40815  -2
  -8   8   2 40.5554 7.40815   1
   7   8   1 85.6103 7.05702  -2
  -7   8   2 85.6103 7.05702   1
   6   8   1 129.963 7.22685  -2
  -6   8   2 129.963 7.22685   1
  -5   8   2 169.563 4.45794   2
  -5   8   2 173.411 5.69542   1
  -4   8   2 14.7471 1.72029   2
  -4   8   2 11.1344 2.08666   1
  -3   8   2 8.71152 1.67247   1
  -3   8   2 7.85254 1.62718   2
   3   8   2 15.7602 3.17785  -2
  -3   8   2 15.7602 3.17785   1
   2   8   2 39.3354 2.29506  -2
  -2   8   2 39.3354 2.29506   1
  -2   8   2 36.4190 4.03752   1
   1   8   2 254.715 5.13765  -2
  -1   8   2 254.715 5.13765   1
   0   8   2 714.495 10.4511  -2
   0   8   2 714.495 10.4511   1
  -1   8   2 252.742 4.33635  -2
   1   8   2 252.742 4.33635   1
  -2   8   2 41.6057 2.35918  -2
   2   8   2 41.6057 2.35918   1
   3   8   2 7.13661 1.32189   2
   3   8   2 6.68318 1.67590   1
  -3   8   2 18.0339 3.30036  -2
   3   8   2 18.0339 3.30036   1
  -4   8   2 25.2648 6.32937  -2
   4   8   2 25.2648 6.32937   1
   4   8   2 10.0549 1.74114   1
   4   8   2 10.4962 1.98912   2
   5   8   2 292.410 6.08864   1
   5   8   2 279.717 7.09016   2
  -6   8   3 113.037 4.24198  -2
   6   8   2 113.037 4.24198   1
  -7   8   3 77.3604 4.24611  -2
   7   8   2 77.3604 4.24611   1
  -8   8   3 57.7496 4.36989  -2
   8   8   2 57.7496 4.36989   1
  -9   8   3 43.3201 6.48825  -2
   9   8   2 43.3201 6.48825   1
 -10   8   3 94.4126 9.29930  -2
  10   8   2 94.4126 9.29930   1
 -11   8   3 57.9937 10.7222  -2
  11   8   2 57.9937 10.7222   1
  11   9   1 224.141 15.6757  -2
 -11   9   2 224.141 15.6757   1
  10   9   1 140.585 11.7811  -2
 -10   9   2 140.585 11.7811   1
   9   9   1 71.5325 9.12708  -2
  -9   9   2 71.5325 9.12708   1
   8   9   1 788.780 21.7182  -2
  -8   9   2 788.780 21.7182   1
   7   9   1 118.901 7.76274  -2
  -7   9   2 118.901 7.76274   1
   6   9   1 479.049 14.9845  -2
  -6   9   2 479.049 14.9845   1
  -5   9   2 0.24521 1.70005   2
  -5   9   2 5.83738 2.72024   1
   5   9   1 25.1321 11.5690  -2
  -5   9   2 25.1321 11.5690   1
  -4   9   2 158.978 4.54389   2
  -4   9   2 155.666 6.18099   1
   4   9   2 189.924 10.7808  -2
  -4   9   2 189.924 10.7808   1
  -3   9   2 1197.13 21.1505   1
  -3   9   2 1168.76 22.4697   2
   3   9   2 2399.40 50.2943  -2
  -3   9   2 2399.40 50.2943   1
   2   9   2 935.501 14.5080  -2
  -2   9   2 935.501 14.5080   1
   1   9   2 913.265 14.9083  -2
  -1   9   2 913.265 14.9083   1
   0   9   2 -0.0324 1.12221  -2
   0   9   2 -0.0324 1.12221   1
  -1   9   2 918.487 13.1094  -2
   1   9   2 918.487 13.1094   1
  -2   9   2 929.726 14.4569  -2
   2   9   2 929.726 14.4569   1
   3   9   2 1225.71 20.1475   2
  -3   9   2 2438.94 44.8450  -2
   3   9   2 2438.94 44.8450   1
   3   9   2 1253.87 23.8690   1
   4   9   2 29.5941 2.59429   1
   4   9   2 20.7892 3.68062   2
  -4   9   2 195.112 9.33276  -2
   4   9   2 195.112 9.33276   1
   5   9   2 1.14447 2.51216   2
  -5   9   3 39.2305 6.54218  -2
   5   9   2 39.2305 6.54218   1
   5   9   2 4.40830 1.90728   1
  -6   9   3 654.606 12.4084  -2
   6   9   2 654.606 12.4084   1
  -7   9   3 134.036 5.63512  -2
   7   9   2 134.036 5.63512   1
  -8   9   3 874.067 23.5473  -2
   8   9   2 874.067 23.5473   1
  -9   9   3 104.652 8.28245  -2
   9   9   2 104.652 8.28245   1
 -10   9   3 44.9520 8.62142  -2
  10   9   2 44.9520 8.62142   1
 -11   9   3 277.505 14.7760  -2
  11   9   2 277.505 14.7760   1
  11  10   1 39.7978 12.2740  -2
 -11  10   2 39.7978 12.2740   1
  10  10   1 195.238 13.8176  -2
 -10  10   2 195.238 13.8176   1
   9  10   1 75.0959 8.52058  -2
  -9  10   2 75.0959 8.52058   1
   8  10   1 54.0087 8.68822  -2
  -8  10   2 54.0087 8.68822   1
   7  10   1 188.584 10.3294  -2
  -7  10   2 188.584 10.3294   1
   6  10   1 67.5811 9.94311  -2
  -6  10   2 67.5811 9.94311   1
  -5  10   2 346.328 10.2725   1
  -5  10   2 311.748 7.68379   2
   5  10   1 619.841 32.0535  -2
  -5  10   2 619.841 32.0535   1
   4  10   2 35.4399 8.40186  -2
  -4  10   2 35.4399 8.40186   1
  -4  10   2 14.3178 2.15901   2
  -4  10   2 14.5968 2.77689   1
  -3  10   2 77.4381 6.27325   2
   3  10   2 207.751 6.04977  -2
  -3  10   2 207.751 6.04977   1
  -3  10   2 88.7733 3.78027   1
   2  10   2 67.6547 3.56924  -2
  -2  10   2 67.6547 3.56924   1
   1  10   2 63.9640 3.12393  -2
  -1  10   2 63.9640 3.12393   1
   0  10   2 1843.43 23.9869  -2
   0  10   2 1843.43 23.9869   1
  -1  10   2 65.3985 2.91341  -2
   1  10   2 65.3985 2.91341   1
  -2  10   2 72.4361 3.02644  -2
   2  10   2 72.4361 3.02644   1
  -3  10   2 206.029 6.08406  -2
   3  10   2 206.029 6.08406   1
   3  10   2 129.088 4.44917   2
   3  10   2 129.803 7.69065   1
   4  10   2 1.37711 1.85532   1
   4  10   2 3.25925 2.30165   2
  -4  10   2 22.8744 6.11322  -2
   4  10   2 22.8744 6.11322   1
   5  10   2 481.471 12.8681   2
   5  10   2 510.499 11.6743   1
  -5  10   3 677.235 30.1262  -2
   5  10   2 677.235 30.1262   1
  -6  10   3 178.905 6.77975  -2
   6  10   2 178.905 6.77975   1
  -7  10   3 386.403 12.3572  -2
   7  10   2 386.403 12.3572   1
  -8  10   3 19.0025 10.3789  -2
   8  10   2 19.0025 10.3789   1
  -9  10   3 87.1829 7.69553  -2
   9  10   2 87.1829 7.69553   1
 -10  10   3 195.623 11.6805  -2
  10  10   2 195.623 11.6805   1
 -11  10   3 82.1492 11.2454  -2
  11  10   2 82.1492 11.2454   1
  10  11   1 187.085 13.8554  -2
 -10  11   2 187.085 13.8554   1
   9  11   1 187.826 12.1412  -2
  -9  11   2 187.826 12.1412   1
   8  11   1 152.019 11.5743  -2
  -8  11   2 152.019 11.5743   1
   7  11   1 3.31521 8.60201  -2
  -7  11   2 3.31521 8.60201   1
   6  11   1 734.854 31.4173  -2
  -6  11   2 734.854 31.4173   1
  -5  11   2 70.2655 8.86126   1
  -5  11   2 66.5377 5.13388   2
   5  11   1 75.8025 8.62006  -2
  -5  11   2 75.8025 8.62006   1
  -4  11   2 693.748 14.9195   2
   4  11   2 1141.48 34.0304  -2
  -4  11   2 1141.48 34.0304   1
  -4  11   2 690.386 16.3898   1
  -3  11   2 35.9807 3.04176   1
   3  11   2 79.9440 4.18045  -2
  -3  11   2 79.9440 4.18045   1
   2  11   2 8.82989 3.40097  -2
  -2  11   2 8.82989 3.40097   1
   1  11   2 2058.36 31.4238  -2
  -1  11   2 2058.36 31.4238   1
   0  11   2 18.8779 1.75822  -2
   0  11   2 18.8779 1.75822   1
  -1  11   2 2014.23 30.6484  -2
   1  11   2 2014.23 30.6484   1
  -2  11   2 3.30171 2.48336  -2
   2  11   2 3.30171 2.48336   1
  -3  11   2 76.2473 3.90187  -2
   3  11   2 76.2473 3.90187   1
   3  11   2 53.3915 3.56502   2
   4  11   2 569.884 14.3905   1
  -4  11   2 1290.60 38.7987  -2
   4  11   2 1290.60 38.7987   1
   4  11   2 538.420 13.5696   2
   5  11   2 27.0607 4.27824   1
   5  11   2 36.1864 4.72009   2
  -5  11   3 57.4086 6.72893  -2
   5  11   2 57.4086 6.72893   1
  -6  11   3 308.898 9.64202  -2
   6  11   2 308.898 9.64202   1
   6  11   2 264.706 13.0470   1
  -7  11   3 24.7786 7.83582  -2
   7  11   2 24.7786 7.83582   1
  -8  11   3 76.4176 8.90106  -2
   8  11   2 76.4176 8.90106   1
  -9  11   3 231.979 11.2483  -2
   9  11   2 231.979 11.2483   1
 -10  11   3 194.606 11.3468  -2
  10  11   2 194.606 11.3468   1
  10  12   1 91.6570 14.9367  -2
 -10  12   2 91.6570 14.9367   1
   9  12   1 266.570 13.8751  -2
  -9  12   2 266.570 13.8751   1
   8  12   1 77.3206 8.67119  -2
  -8  12   2 77.3206 8.67119   1
   7  12   1 694.417 26.0646  -2
  -7  12   2 694.417 26.0646   1
   6  12   1 1.00185 12.6629  -2
  -6  12   2 1.00185 12.6629   1
  -5  12   2 207.135 9.95061   1
  -5  12   2 217.765 9.98424   2
  -4  12   2 528.556 13.5324   1
  -4  12   2 529.214 30.1953   2
   4  12   2 795.100 37.9450  -2
  -4  12   2 795.100 37.9450   1
   3  12   2 912.807 13.8846  -2
  -3  12   2 912.807 13.8846   1
   2  12   2 1617.98 27.2119  -2
  -2  12   2 1617.98 27.2119   1
   1  12   2 703.607 12.7710  -2
  -1  12   2 703.607 12.7710   1
   0  12   2 350.523 6.70228  -2
   0  12   2 350.523 6.70228   1
  -1  12   2 703.206 11.9212  -2
   1  12   2 703.206 11.9212   1
  -2  12   2 1590.04 23.1093  -2
   2  12   2 1590.04 23.1093   1
  -3  12   2 927.769 14.7304  -2
   3  12   2 927.769 14.7304   1
   4  12   2 285.559 12.2331   1
  -4  12   2 805.788 19.8996  -2
   4  12   2 805.788 19.8996   1
   4  12   2 291.248 11.2784   2
   5  12   2 210.113 10.1566   1
   5  12   2 241.593 10.6204   2
  -5  12   3 266.174 10.9747  -2
   5  12   2 266.174 10.9747   1
  -6  12   3 46.1824 5.53936  -2
   6  12   2 46.1824 5.53936   1
  -7  12   3 524.054 22.1506  -2
   7  12   2 524.054 22.1506   1
  -8  12   3 43.2364 9.91219  -2
   8  12   2 43.2364 9.91219   1
  -9  12   3 270.768 14.5152  -2
   9  12   2 270.768 14.5152   1
 -10  12   3 110.545 10.2443  -2
  10  12   2 110.545 10.2443   1
  10  13   1 44.3059 11.4745  -2
 -10  13   2 44.3059 11.4745   1
   9  13   1 38.3112 7.11103  -2
  -9  13   2 38.3112 7.11103   1
   8  13   1 198.285 12.7366  -2
  -8  13   2 198.285 12.7366   1
   7  13   1 24.3660 9.22664  -2
  -7  13   2 24.3660 9.22664   1
   6  13   1 116.769 14.5145  -2
  -6  13   2 116.769 14.5145   1
  -5  13   2 15.2671 4.42213   2
   5  13   1 38.5361 8.97026  -2
  -5  13   2 38.5361 8.97026   1
  -5  13   2 21.3883 9.13386   1
  -4  13   2 1.92860 2.24508   1
  -4  13   2 2.53618 3.40718   2
   4  13   2 35.4714 12.8891  -2
  -4  13   2 35.4714 12.8891   1
   3  13   2 383.652 9.65342  -2
  -3  13   2 383.652 9.65342   1
   2  13   2 293.805 6.42432  -2
  -2  13   2 293.805 6.42432   1
   1  13   2 52.3716 3.98771  -2
  -1  13   2 52.3716 3.98771   1
   0  13   2 8.43030 1.82738  -2
   0  13   2 8.43030 1.82738   1
  -1  13   2 56.3247 3.96053  -2
   1  13   2 56.3247 3.96053   1
  -2  13   2 287.873 6.79542  -2
   2  13   2 287.873 6.79542   1
  -3  13   2 365.771 7.47609  -2
   3  13   2 365.771 7.47609   1
  -4  13   2 16.2975 4.96013  -2
   4  13   2 16.2975 4.96013   1
   4  13   2 11.6139 2.61760   2
   4  13   2 13.8641 4.09085   1
   5  13   2 0.83415 3.76957   2
  -5  13   3 21.3902 7.75762  -2
   5  13   2 21.3902 7.75762   1
  -6  13   3 112.749 10.0193  -2
   6  13   2 112.749 10.0193   1
  -7  13   3 31.3775 8.77740  -2
   7  13   2 31.3775 8.77740   1
  -8  13   3 178.765 13.1349  -2
   8  13   2 178.765 13.1349   1
  -9  13   3 19.4961 8.48719  -2
   9  13   2 19.4961 8.48719   1
   9  14   1 157.875 10.2478  -2
  -9  14   2 157.875 10.2478   1
   8  14   1 79.0648 9.30672  -2
  -8  14   2 79.0648 9.30672   1
   7  14   1 330.516 15.9161  -2
  -7  14   2 330.516 15.9161   1
   6  14   1 81.0549 9.69836  -2
  -6  14   2 81.0549 9.69836   1
   5  14   1 1002.33 40.3192  -2
  -5  14   2 1002.33 40.3192   1
  -5  14   2 800.686 37.1565   2
  -5  14   2 879.883 39.0025   1
  -4  14   2 42.3229 4.05790   1
  -4  14   2 34.1314 4.68427   2
   4  14   2 123.400 5.56445  -2
  -4  14   2 123.400 5.56445   1
   3  14   2 471.941 9.60927  -2
  -3  14   2 471.941 9.60927   1
   2  14   2 464.320 9.15243  -2
  -2  14   2 464.320 9.15243   1
   1  14   2 32.7972 3.86721  -2
  -1  14   2 32.7972 3.86721   1
   0  14   2 2317.68 36.2908  -2
   0  14   2 2317.68 36.2908   1
  -1  14   2 32.8895 3.88174  -2
   1  14   2 32.8895 3.88174   1
  -2  14   2 474.250 10.1854  -2
   2  14   2 474.250 10.1854   1
  -3  14   2 476.671 9.35019  -2
   3  14   2 476.671 9.35019   1
  -4  14   2 134.685 6.71241  -2
   4  14   2 134.685 6.71241   1
   4  14   2 117.869 7.90730   2
   4  14   2 113.996 7.82489   1
   5  14   2 842.761 36.9573   1
  -5  14   3 964.826 28.5566  -2
   5  14   2 964.826 28.5566   1
   5  14   2 791.058 35.3257   2
  -6  14   3 66.5771 7.80966  -2
   6  14   2 66.5771 7.80966   1
  -7  14   3 349.334 16.8195  -2
   7  14   2 349.334 16.8195   1
  -8  14   3 147.833 12.6787  -2
   8  14   2 147.833 12.6787   1
  -9  14   3 201.357 17.6196  -2
   9  14   2 201.357 17.6196   1
   8  15   1 160.847 12.2656  -2
  -8  15   2 160.847 12.2656   1
   7  15   1 19.7058 10.1022  -2
  -7  15   2 19.7058 10.1022   1
   6  15   1 17.1440 14.8106  -2
  -6  15   2 17.1440 14.8106   1
  -5  15   2 1.39439 4.31123   2
  -5  15   2 5.40779 5.17358   1
  -4  15   2 5.17572 5.68565   2
   4  15   2 5.72081 5.18690  -2
  -4  15   2 5.72081 5.18690   1
   3  15   2 707.680 13.0070  -2
  -3  15   2 707.680 13.0070   1
  -3  15   2 485.670 23.0078   2
   2  15   2 549.415 11.7026  -2
  -2  15   2 549.415 11.7026   1
   1  15   2 49.7849 4.21987  -2
  -1  15   2 49.7849 4.21987   1
   0  15   2 4.79389 2.18155  -2
   0  15   2 4.79389 2.18155   1
  -1  15   2 45.0177 4.66283  -2
   1  15   2 45.0177 4.66283   1
  -2  15   2 535.671 12.4418  -2
   2  15   2 535.671 12.4418   1
  -3  15   2 695.855 13.4490  -2
   3  15   2 695.855 13.4490   1
   3  15   2 312.080 16.3718   1
   4  15   2 13.7852 5.53394   1
   4  15   2 9.36702 4.79476   2
  -4  15   2 18.1848 5.40722  -2
   4  15   2 18.1848 5.40722   1
   5  15   2 1.99788 5.10742   2
   5  15   2 -8.8592 3.85614   1
  -5  15   3 37.5304 11.3135  -2
   5  15   2 37.5304 11.3135   1
  -6  15   3 86.7777 8.13535  -2
   6  15   2 86.7777 8.13535   1
  -7  15   3 50.9250 11.2914  -2
   7  15   2 50.9250 11.2914   1
  -8  15   3 152.248 12.9170  -2
   8  15   2 152.248 12.9170   1
   8  16   1 52.9636 10.4187  -2
  -8  16   2 52.9636 10.4187   1
   7  16   1 540.494 17.4314  -2
  -7  16   2 540.494 17.4314   1
   6  16   1 67.9350 16.3621  -2
  -6  16   2 67.9350 16.3621   1
  -5  16   2 17.6070 5.66631   2
   5  16   1 408.782 33.6551  -2
  -5  16   2 408.782 33.6551   1
   4  16   2 220.870 11.3496  -2
  -4  16   2 220.870 11.3496   1
  -4  16   2 124.480 11.9439   2
  -4  16   2 130.175 11.1642   1
   3  16   2 207.398 6.57362  -2
  -3  16   2 207.398 6.57362   1
   2  16   2 410.450 12.0481  -2
  -2  16   2 410.450 12.0481   1
   1  16   2 247.242 7.23316  -2
  -1  16   2 247.242 7.23316   1
   0  16   2 14.3582 2.55297  -2
   0  16   2 14.3582 2.55297   1
  -1  16   2 246.647 7.98978  -2
   1  16   2 246.647 7.98978   1
  -2  16   2 411.793 11.7890  -2
   2  16   2 411.793 11.7890   1
  -3  16   2 198.491 6.79750  -2
   3  16   2 198.491 6.79750   1
  -4  16   2 240.644 13.4592  -2
   4  16   2 240.644 13.4592   1
   4  16   2 110.859 10.5965   2
   4  16   2 109.637 10.6832   1
  -5  16   3 166.199 13.7767  -2
   5  16   2 166.199 13.7767   1
  -6  16   3 62.8062 8.23880  -2
   6  16   2 62.8062 8.23880   1
  -7  16   3 428.713 26.1056  -2
   7  16   2 428.713 26.1056   1
  -8  16   3 30.1354 10.8230  -2
   8  16   2 30.1354 10.8230   1
   7  17   1 1.42558 11.9772  -2
  -7  17   2 1.42558 11.9772   1
   6  17   1 186.732 9.51067  -2
  -6  17   2 186.732 9.51067   1
   5  17   1 49.4155 17.2016  -2
  -5  17   2 49.4155 17.2016   1
  -5  17   2 28.9074 6.36028   2
   4  17   2 577.444 21.5301  -2
  -4  17   2 577.444 21.5301   1
  -4  17   2 226.306 15.3044   2
   3  17   2 33.3790 7.94874  -2
  -3  17   2 33.3790 7.94874   1
   2  17   2 21.1596 5.94056  -2
  -2  17   2 21.1596 5.94056   1
   1  17   2 414.403 9.25990  -2
  -1  17   2 414.403 9.25990   1
   0  17   2 7.54711 2.82797  -2
   0  17   2 7.54711 2.82797   1
  -1  17   2 415.023 10.1040  -2
   1  17   2 415.023 10.1040   1
  -2  17   2 18.2874 5.14032  -2
   2  17   2 18.2874 5.14032   1
  -3  17   2 33.2119 6.24690  -2
   3  17   2 33.2119 6.24690   1
  -4  17   2 563.592 13.3881  -2
   4  17   2 563.592 13.3881   1
  -5  17   3 26.7950 9.26450  -2
   5  17   2 26.7950 9.26450   1
  -6  17   3 154.705 19.5605  -2
   6  17   2 154.705 19.5605   1
  -7  17   3 31.7187 16.4618  -2
   7  17   2 31.7187 16.4618   1
   6  18   1 16.1883 9.02135  -2
  -6  18   2 16.1883 9.02135   1
  -5  18   2 39.7014 7.35218   2
   5  18   1 200.663 21.8183  -2
  -5  18   2 200.663 21.8183   1
   4  18   2 95.8243 11.6594  -2
  -4  18   2 95.8243 11.6594   1
   3  18   2 28.8904 8.86413  -2
  -3  18   2 28.8904 8.86413   1
   2  18   2 107.014 8.35553  -2
  -2  18   2 107.014 8.35553   1
   1  18   2 94.7923 6.74637  -2
  -1  18   2 94.7923 6.74637   1
   0  18   2 17.7582 5.11245  -2
   0  18   2 17.7582 5.11245   1
  -1  18   2 95.2756 7.61133  -2
   1  18   2 95.2756 7.61133   1
  -2  18   2 112.665 6.63653  -2
   2  18   2 112.665 6.63653   1
  -3  18   2 -1.3475 8.30804  -2
   3  18   2 -1.3475 8.30804   1
  -4  18   2 117.368 8.13922  -2
   4  18   2 117.368 8.13922   1
  -5  18   3 171.543 13.9244  -2
   5  18   2 171.543 13.9244   1
   5  18   2 14.4896 6.94959   1
  -6  18   3 61.6448 7.82680  -2
   6  18   2 61.6448 7.82680   1
   5  19   1 77.8281 30.6900  -2
  -5  19   2 77.8281 30.6900   1
  -5  19   2 4.55170 7.18686   2
   4  19   2 74.0010 11.7742  -2
  -4  19   2 74.0010 11.7742   1
   3  19   2 92.4093 8.15049  -2
  -3  19   2 92.4093 8.15049   1
   2  19   2 99.0647 6.49349  -2
  -2  19   2 99.0647 6.49349   1
   1  19   2 38.0457 9.26004  -2
  -1  19   2 38.0457 9.26004   1
   0  19   2 8.59534 4.86267  -2
   0  19   2 8.59534 4.86267   1
  -1  19   2 36.4640 7.96064  -2
   1  19   2 36.4640 7.96064   1
  -2  19   2 87.4988 6.72228  -2
   2  19   2 87.4988 6.72228   1
  -3  19   2 104.028 7.55798  -2
   3  19   2 104.028 7.55798   1
  -4  19   2 64.8025 6.92398  -2
   4  19   2 64.8025 6.92398   1
   5  19   2 -1.3864 6.99033   1
  -4  20   2 5.08166 5.86225   1
  -4  20   2 6.06073 4.87120   2
   3  20   2 83.9676 10.2412  -2
  -3  20   2 83.9676 10.2412   1
   2  20   2 60.3310 9.22168  -2
  -2  20   2 60.3310 9.22168   1
   1  20   2 20.9446 9.03539  -2
  -1  20   2 20.9446 9.03539   1
   0  20   2 431.151 18.0631  -2
   0  20   2 431.151 18.0631   1
  -1  20   2 28.8624 10.8770  -2
   1  20   2 28.8624 10.8770   1
  -2  20   2 49.3575 9.61125  -2
   2  20   2 49.3575 9.61125   1
  -3  20   2 114.820 11.5443  -2
   3  20   2 114.820 11.5443   1
   1  21   2 141.859 10.2537  -2
  -1  21   2 141.859 10.2537   1
   0  21   2 5.83965 6.33054  -2
   0  21   2 5.83965 6.33054   1
  -1  21   2 177.324 13.7532  -2
   1  21   2 177.324 13.7532   1
  12   0   2 675.186 23.6601  -2
 -12   0   3 675.186 23.6601   1
  11   0   2 31.9738 7.27260  -2
 -11   0   3 31.9738 7.27260   1
  10   0   2 257.454 11.7417  -2
 -10   0   3 257.454 11.7417   1
   9   0   2 317.372 11.4265  -2
  -9   0   3 317.372 11.4265   1
   8   0   2 127.778 7.19405  -2
  -8   0   3 127.778 7.19405   1
   7   0   2 1244.48 25.6090  -2
  -7   0   3 1244.48 25.6090   1
  -6   0   3 0.90949 1.98978   2
  -6   0   3 1.48699 1.66997   1
  -5   0   3 1.25419 1.70846   1
  -5   0   3 -0.2004 1.49556   2
  -4   0   3 0.60393 1.23676   1
  -4   0   3 -1.6827 1.31107   2
  -3   0   3 1.07980 1.00081   1
  -3   0   3 1.64249 1.14060   2
  -2   0   3 -0.7523 0.78198   1
  -2   0   3 -0.9504 1.20879   2
   1   0   3 0.46845 1.57475  -2
  -1   0   3 0.46845 1.57475   1
   0   0   3 0.37634 0.83437  -2
   0   0   3 0.37634 0.83437   1
  -1   0   3 1.36966 1.64057  -2
   1   0   3 1.36966 1.64057   1
   2   0   3 0.14418 0.85403   2
   2   0   3 1.18147 1.38473   1
  -2   0   3 -0.6926 3.28792  -2
   2   0   3 -0.6926 3.28792   1
   3   0   3 1.18357 1.13466   1
   3   0   3 0.30547 1.00150   2
   4   0   3 0.81027 1.49805   1
   4   0   3 -0.0801 1.20925   2
   5   0   3 1.78293 1.53148   2
   5   0   3 2.02890 1.77277   1
  -6   0   4 199.440 7.51171  -2
   6   0   3 199.440 7.51171   1
   6   0   3 4.40722 2.16706   2
   6   0   3 -3.8223 4.44750   1
  -7   0   4 496.612 14.8537  -2
   7   0   3 496.612 14.8537   1
  -8   0   4 359.571 12.0127  -2
   8   0   3 359.571 12.0127   1
  -9   0   4 332.238 11.8412  -2
   9   0   3 332.238 11.8412   1
 -10   0   4 865.915 23.0317  -2
  10   0   3 865.915 23.0317   1
 -11   0   4 278.330 15.0398  -2
  11   0   3 278.330 15.0398   1
 -12   0   4 184.094 14.7829  -2
  12   0   3 184.094 14.7829   1
  12   1   2 16.0993 6.77707  -2
 -12   1   3 16.0993 6.77707   1
  11   1   2 77.1600 6.41451  -2
 -11   1   3 77.1600 6.41451   1
  10   1   2 104.098 5.91097  -2
 -10   1   3 104.098 5.91097   1
   9   1   2 187.333 5.53081  -2
  -9   1   3 187.333 5.53081   1
   8   1   2 36.2776 3.75587  -2
  -8   1   3 36.2776 3.75587   1
   7   1   2 26.8857 3.65920  -2
  -7   1   3 26.8857 3.65920   1
  -6   1   3 38.5892 2.39783   2
  -6   1   3 41.1266 2.17112   1
  -5   1   3 74.6466 2.59821   2
  -5   1   3 72.3226 2.34393   1
  -4   1   3 180.524 3.28218   1
  -4   1   3 177.042 3.48524   2
  -3   1   3 21.7348 1.13521   1
  -3   1   3 22.3142 1.26294   2
  -2   1   3 43.1785 1.83644   1
  -2   1   3 39.3294 2.59935   2
   2   1   3 45.8353 2.90121  -2
  -2   1   3 45.8353 2.90121   1
   1   1   3 46.6122 1.46156  -2
  -1   1   3 46.6122 1.46156   1
   0   1   3 48.2015 1.22530  -2
   0   1   3 48.2015 1.22530   1
  -1   1   3 46.6449 1.51341  -2
   1   1   3 46.6449 1.51341   1
   2   1   3 5.28474 0.85814   2
   2   1   3 4.79581 1.43257   1
  -2   1   3 47.0151 2.30240  -2
   2   1   3 47.0151 2.30240   1
   3   1   3 11.5912 0.93904   2
   3   1   3 13.2932 1.10533   1
   4   1   3 74.3147 2.12862   2
   4   1   3 79.5188 2.37427   1
   5   1   3 14.6622 1.53517   1
   5   1   3 12.2349 1.32472   2
  -6   1   4 54.9275 4.32536  -2
   6   1   3 54.9275 4.32536   1
   6   1   3 32.2055 2.42379   2
   6   1   3 27.2885 4.01919   1
  -7   1   4 59.1229 4.71094  -2
   7   1   3 59.1229 4.71094   1
  -8   1   4 360.718 8.21030  -2
   8   1   3 360.718 8.21030   1
  -9   1   4 101.604 4.67099  -2
   9   1   3 101.604 4.67099   1
 -10   1   4 45.9845 5.89944  -2
  10   1   3 45.9845 5.89944   1
 -11   1   4 105.547 7.57290  -2
  11   1   3 105.547 7.57290   1
 -12   1   4 2.76255 8.47035  -2
  12   1   3 2.76255 8.47035   1
  12   2   2 201.810 9.50998  -2
 -12   2   3 201.810 9.50998   1
  11   2   2 195.163 9.03472  -2
 -11   2   3 195.163 9.03472   1
  10   2   2 484.285 11.1500  -2
 -10   2   3 484.285 11.1500   1
   9   2   2 319.123 7.20742  -2
  -9   2   3 319.123 7.20742   1
   8   2   2 144.785 4.66552  -2
  -8   2   3 144.785 4.66552   1
   7   2   2 488.878 9.74020  -2
  -7   2   3 488.878 9.74020   1
  -6   2   3 20.8505 2.04351   2
  -6   2   3 25.5940 1.77280   1
  -5   2   3 285.339 4.93659   2
  -5   2   3 288.170 4.77135   1
  -4   2   3 140.080 2.80954   1
  -4   2   3 140.748 2.87823   2
  -3   2   3 502.130 7.28136   2
  -3   2   3 510.074 7.15617   1
   2   2   3 743.807 13.3123  -2
  -2   2   3 743.807 13.3123   1
  -2   2   3 419.602 8.89670   2
  -2   2   3 456.411 8.68733   1
   1   2   3 268.692 3.88503  -2
  -1   2   3 268.692 3.88503   1
   0   2   3 701.996 8.82663  -2
   0   2   3 701.996 8.82663   1
  -1   2   3 267.027 3.96990  -2
   1   2   3 267.027 3.96990   1
  -2   2   3 748.362 12.6922  -2
   2   2   3 748.362 12.6922   1
   2   2   3 292.809 6.08254   2
   2   2   3 294.680 6.72104   1
   3   2   3 568.822 8.99838   1
   3   2   3 546.632 7.62273   2
  -3   2   3 1088.04 45.3005  -2
   3   2   3 1088.04 45.3005   1
   4   2   3 31.1065 1.48010   2
   4   2   3 31.7404 1.68343   1
   5   2   3 451.098 6.65283   2
   5   2   3 457.900 6.99915   1
  -6   2   4 421.249 8.89907  -2
   6   2   3 421.249 8.89907   1
   6   2   3 32.8357 2.30453   2
   6   2   3 34.5139 3.80970   1
  -7   2   4 1272.39 17.9310  -2
   7   2   3 1272.39 17.9310   1
  -8   2   4 283.057 8.13675  -2
   8   2   3 283.057 8.13675   1
  -9   2   4 378.060 8.32381  -2
   9   2   3 378.060 8.32381   1
 -10   2   4 277.327 10.1491  -2
  10   2   3 277.327 10.1491   1
 -11   2   4 13.6487 6.38349  -2
  11   2   3 13.6487 6.38349   1
 -12   2   4 425.668 14.0411  -2
  12   2   3 425.668 14.0411   1
  12   3   2 3.28056 7.83909  -2
 -12   3   3 3.28056 7.83909   1
  11   3   2 221.501 8.01009  -2
 -11   3   3 221.501 8.01009   1
  10   3   2 20.0906 4.30613  -2
 -10   3   3 20.0906 4.30613   1
   9   3   2 65.2081 3.56440  -2
  -9   3   3 65.2081 3.56440   1
   8   3   2 702.163 12.8131  -2
  -8   3   3 702.163 12.8131   1
   7   3   2 90.6573 3.73714  -2
  -7   3   3 90.6573 3.73714   1
  -6   3   3 152.916 7.97963   2
  -6   3   3 157.067 3.91499   1
   6   3   2 546.681 20.6949  -2
  -6   3   3 546.681 20.6949   1
  -5   3   3 6.81023 1.31465   2
  -5   3   3 9.71241 1.15980   1
  -4   3   3 352.973 5.43090   2
  -4   3   3 359.020 5.31175   1
  -3   3   3 29.5883 1.47282   1
   3   3   3 78.3091 7.76690  -2
  -3   3   3 78.3091 7.76690   1
  -3   3   3 27.6585 1.96800   2
  -2   3   3 37.8389 2.41598   2
   2   3   3 35.4188 2.29658  -2
  -2   3   3 35.4188 2.29658   1
  -2   3   3 39.8563 2.03770   1
   1   3   3 1459.74 17.6926  -2
  -1   3   3 1459.74 17.6926   1
   0   3   3 28.3083 1.07452  -2
   0   3   3 28.3083 1.07452   1
  -1   3   3 1427.60 17.4067  -2
   1   3   3 1427.60 17.4067   1
  -2   3   3 37.7788 2.18356  -2
   2   3   3 37.7788 2.18356   1
   2   3   3 0.74288 1.27461   1
   2   3   3 0.43092 1.00177   2
   3   3   3 46.8396 1.68891   2
   3   3   3 48.1375 2.51231   1
  -3   3   3 68.0811 3.38653  -2
   3   3   3 68.0811 3.38653   1
   4   3   3 266.173 4.32616   1
   4   3   3 258.878 4.17155   2
   5   3   3 53.2122 2.26232   1
   5   3   3 52.3965 2.01944   2
   6   3   3 125.920 4.02608   2
   6   3   3 135.002 8.06276   1
  -6   3   4 913.485 16.3079  -2
   6   3   3 913.485 16.3079   1
  -7   3   4 59.8405 3.94532  -2
   7   3   3 59.8405 3.94532   1
  -8   3   4 111.043 4.71233  -2
   8   3   3 111.043 4.71233   1
  -9   3   4 241.601 7.03684  -2
   9   3   3 241.601 7.03684   1
 -10   3   4 180.499 7.96562  -2
  10   3   3 180.499 7.96562   1
 -11   3   4 161.282 8.10168  -2
  11   3   3 161.282 8.10168   1
 -12   3   4 66.3794 10.1566  -2
  12   3   3 66.3794 10.1566   1
  12   4   2 296.051 9.82628  -2
 -12   4   3 296.051 9.82628   1
  11   4   2 92.9206 5.93023  -2
 -11   4   3 92.9206 5.93023   1
  10   4   2 238.252 9.09108  -2
 -10   4   3 238.252 9.09108   1
   9   4   2 264.230 6.79243  -2
  -9   4   3 264.230 6.79243   1
   8   4   2 76.2559 3.72028  -2
  -8   4   3 76.2559 3.72028   1
   7   4   2 741.840 12.5721  -2
  -7   4   3 741.840 12.5721   1
   6   4   2 142.024 6.84521  -2
  -6   4   3 142.024 6.84521   1
  -6   4   3 8.02497 2.62742   2
  -6   4   3 10.3108 2.95448   1
  -5   4   3 956.524 13.9810   1
  -5   4   3 945.143 12.5190   2
  -4   4   3 96.5442 2.68181   2
  -4   4   3 105.075 2.80067   1
   3   4   3 794.478 37.1987  -2
  -3   4   3 794.478 37.1987   1
  -3   4   3 202.414 4.38897   1
  -3   4   3 198.580 5.21111   2
  -2   4   3 536.987 10.2338   1
  -2   4   3 526.864 11.7066   2
   2   4   3 817.022 14.5273  -2
  -2   4   3 817.022 14.5273   1
   1   4   3 79.7663 1.87736  -2
  -1   4   3 79.7663 1.87736   1
   0   4   3 758.668 9.63279  -2
   0   4   3 758.668 9.63279   1
  -1   4   3 81.5652 2.21779  -2
   1   4   3 81.5652 2.21779   1
   2   4   3 287.946 7.19652   2
   2   4   3 289.071 9.30392   1
  -2   4   3 798.677 12.3736  -2
   2   4   3 798.677 12.3736   1
   3   4   3 607.048 11.9104   1
   3   4   3 583.097 9.73093   2
  -3   4   3 795.201 15.9967  -2
   3   4   3 795.201 15.9967   1
   4   4   3 109.003 2.93876   2
  -4   4   3 223.363 12.6664  -2
   4   4   3 223.363 12.6664   1
   4   4   3 108.577 2.85841   1
   5   4   3 684.363 9.56742   1
   5   4   3 656.116 10.2303   2
  -6   4   4 25.4580 4.09799  -2
   6   4   3 25.4580 4.09799   1
   6   4   3 8.46230 2.94336   1
   6   4   3 4.21784 1.88669   2
  -7   4   4 364.665 9.03611  -2
   7   4   3 364.665 9.03611   1
  -8   4   4 190.568 5.54343  -2
   8   4   3 190.568 5.54343   1
  -9   4   4 155.944 5.55072  -2
   9   4   3 155.944 5.55072   1
 -10   4   4 298.440 9.96392  -2
  10   4   3 298.440 9.96392   1
 -11   4   4 38.1392 7.54474  -2
  11   4   3 38.1392 7.54474   1
 -12   4   4 249.074 12.1881  -2
  12   4   3 249.074 12.1881   1
  12   5   2 23.3262 11.1655  -2
 -12   5   3 23.3262 11.1655   1
  11   5   2 313.354 11.2068  -2
 -11   5   3 313.354 11.2068   1
  10   5   2 201.697 12.4449  -2
 -10   5   3 201.697 12.4449   1
   9   5   2 476.540 15.1110  -2
  -9   5   3 476.540 15.1110   1
   8   5   2 545.740 11.2792  -2
  -8   5   3 545.740 11.2792   1
   7   5   2 59.6155 4.07899  -2
  -7   5   3 59.6155 4.07899   1
   6   5   2 1233.83 23.2047  -2
  -6   5   3 1233.83 23.2047   1
  -6   5   3 946.390 51.3960   1
  -6   5   3 929.346 26.3467   2
  -5   5   3 100.337 3.95120   1
  -5   5   3 95.8601 2.84736   2
  -4   5   3 451.964 8.30666   1
  -4   5   3 440.414 7.21027   2
  -3   5   3 796.797 12.8199   1
  -3   5   3 793.933 13.9426   2
   3   5   3 1554.89 70.7481  -2
  -3   5   3 1554.89 70.7481   1
   2   5   3 418.100 7.91611  -2
  -2   5   3 418.100 7.91611   1
  -2   5   3 220.633 5.77052   1
  -2   5   3 213.425 9.20595   2
   1   5   3 2246.95 31.5309  -2
  -1   5   3 2246.95 31.5309   1
   0   5   3 0.45086 0.82368  -2
   0   5   3 0.45086 0.82368   1
  -1   5   3 2263.18 27.2159  -2
   1   5   3 2263.18 27.2159   1
  -2   5   3 438.106 6.84137  -2
   2   5   3 438.106 6.84137   1
   2   5   3 225.727 5.94750   2
   2   5   3 228.696 9.62998   1
   3   5   3 806.896 12.2459   2
   3   5   3 810.918 14.3273   1
  -3   5   3 1646.41 34.4315  -2
   3   5   3 1646.41 34.4315   1
   4   5   3 674.402 9.76410   1
   4   5   3 666.554 11.3651   2
  -4   5   3 1126.69 46.8660  -2
   4   5   3 1126.69 46.8660   1
   5   5   3 87.2678 4.05726   2
   5   5   3 91.0452 2.95232   1
  -6   5   4 1050.20 17.2599  -2
   6   5   3 1050.20 17.2599   1
   6   5   3 954.924 28.4284   1
  -7   5   4 140.636 4.47118  -2
   7   5   3 140.636 4.47118   1
  -8   5   4 925.115 17.2063  -2
   8   5   3 925.115 17.2063   1
  -9   5   4 171.138 5.53921  -2
   9   5   3 171.138 5.53921   1
 -10   5   4 149.714 6.72358  -2
  10   5   3 149.714 6.72358   1
 -11   5   4 348.526 11.8283  -2
  11   5   3 348.526 11.8283   1
 -12   5   4 17.6946 7.21805  -2
  12   5   3 17.6946 7.21805   1
  12   6   2 137.528 13.0358  -2
 -12   6   3 137.528 13.0358   1
  11   6   2 25.0077 11.0772  -2
 -11   6   3 25.0077 11.0772   1
  10   6   2 21.2643 8.84128  -2
 -10   6   3 21.2643 8.84128   1
   9   6   2 76.6044 7.12090  -2
  -9   6   3 76.6044 7.12090   1
   8   6   2 48.0590 6.32717  -2
  -8   6   3 48.0590 6.32717   1
   7   6   2 412.419 10.3228  -2
  -7   6   3 412.419 10.3228   1
   6   6   2 297.159 9.67589  -2
  -6   6   3 297.159 9.67589   1
  -5   6   3 82.3897 3.96109   1
  -5   6   3 78.0988 3.24051   2
  -4   6   3 67.2173 3.06867   1
  -4   6   3 62.6852 2.25634   2
   3   6   3 224.384 8.15170  -2
  -3   6   3 224.384 8.15170   1
  -3   6   3 139.833 4.31172   1
  -3   6   3 135.263 3.99210   2
   2   6   3 178.785 4.31556  -2
  -2   6   3 178.785 4.31556   1
  -2   6   3 50.8106 3.19142   1
   1   6   3 155.759 3.42291  -2
  -1   6   3 155.759 3.42291   1
   0   6   3 98.4769 2.54287  -2
   0   6   3 98.4769 2.54287   1
  -1   6   3 160.448 3.19593  -2
   1   6   3 160.448 3.19593   1
  -2   6   3 181.228 3.71203  -2
   2   6   3 181.228 3.71203   1
   2   6   3 119.333 4.88631   2
   3   6   3 88.0932 3.30483   1
  -3   6   3 214.037 5.95464  -2
   3   6   3 214.037 5.95464   1
   3   6   3 83.4923 3.03406   2
   4   6   3 40.0707 2.47696   2
  -4   6   3 84.4192 8.63826  -2
   4   6   3 84.4192 8.63826   1
   4   6   3 43.3758 1.98849   1
   5   6   3 133.752 4.32228   2
   5   6   3 141.661 3.54132   1
  -6   6   4 270.454 8.01114  -2
   6   6   3 270.454 8.01114   1
   6   6   3 14.8674 8.46441   1
  -7   6   4 128.503 4.89870  -2
   7   6   3 128.503 4.89870   1
  -8   6   4 20.5627 3.93419  -2
   8   6   3 20.5627 3.93419   1
  -9   6   4 44.1047 3.94547  -2
   9   6   3 44.1047 3.94547   1
 -10   6   4 97.4346 6.82138  -2
  10   6   3 97.4346 6.82138   1
 -11   6   4 143.523 7.71183  -2
  11   6   3 143.523 7.71183   1
 -12   6   4 52.5839 8.16143  -2
  12   6   3 52.5839 8.16143   1
  11   7   2 329.979 14.9151  -2
 -11   7   3 329.979 14.9151   1
  10   7   2 196.793 21.7360  -2
 -10   7   3 196.793 21.7360   1
   9   7   2 378.090 13.5262  -2
  -9   7   3 378.090 13.5262   1
   8   7   2 643.325 16.3707  -2
  -8   7   3 643.325 16.3707   1
   7   7   2 135.409 7.09375  -2
  -7   7   3 135.409 7.09375   1
   6   7   2 959.066 19.7439  -2
  -6   7   3 959.066 19.7439   1
  -5   7   3 105.614 3.46811   2
  -5   7   3 107.442 4.08146   1
  -4   7   3 848.253 13.2325   2
  -4   7   3 862.027 14.2996   1
  -3   7   3 530.976 11.2359   2
  -3   7   3 532.362 10.9024   1
   3   7   3 1111.53 28.2893  -2
  -3   7   3 1111.53 28.2893   1
   2   7   3 770.111 11.9432  -2
  -2   7   3 770.111 11.9432   1
  -2   7   3 545.157 22.9024   1
   1   7   3 3558.86 46.7343  -2
  -1   7   3 3558.86 46.7343   1
   0   7   3 33.0087 1.77221  -2
   0   7   3 33.0087 1.77221   1
  -1   7   3 3562.45 44.5031  -2
   1   7   3 3562.45 44.5031   1
  -2   7   3 773.152 10.8367  -2
   2   7   3 773.152 10.8367   1
   2   7   3 242.499 11.3067   2
   3   7   3 574.128 11.9880   1
  -3   7   3 1116.88 19.6512  -2
   3   7   3 1116.88 19.6512   1
   3   7   3 557.908 11.3133   2
   4   7   3 803.193 13.4964   2
   4   7   3 853.790 12.6459   1
  -4   7   3 1673.21 48.9884  -2
   4   7   3 1673.21 48.9884   1
   5   7   3 99.8782 4.06338   2
   5   7   3 109.053 3.84179   1
  -6   7   4 962.081 16.7208  -2
   6   7   3 962.081 16.7208   1
  -7   7   4 133.504 6.21216  -2
   7   7   3 133.504 6.21216   1
  -8   7   4 580.259 14.8192  -2
   8   7   3 580.259 14.8192   1
  -9   7   4 330.758 8.98284  -2
   9   7   3 330.758 8.98284   1
 -10   7   4 135.554 6.60549  -2
  10   7   3 135.554 6.60549   1
 -11   7   4 455.883 12.1722  -2
  11   7   3 455.883 12.1722   1
  11   8   2 43.1768 10.1428  -2
 -11   8   3 43.1768 10.1428   1
  10   8   2 74.6005 10.4099  -2
 -10   8   3 74.6005 10.4099   1
   9   8   2 51.8530 6.29724  -2
  -9   8   3 51.8530 6.29724   1
   8   8   2 66.7115 6.85657  -2
  -8   8   3 66.7115 6.85657   1
   7   8   2 64.5403 7.72942  -2
  -7   8   3 64.5403 7.72942   1
   6   8   2 119.573 7.01519  -2
  -6   8   3 119.573 7.01519   1
  -5   8   3 80.0615 3.36049   2
  -5   8   3 87.2475 3.97826   1
  -4   8   3 25.2349 2.15818   2
   4   8   3 40.9506 12.7787  -2
  -4   8   3 40.9506 12.7787   1
  -4   8   3 22.6388 2.68933   1
  -3   8   3 69.3544 2.93395   1
   3   8   3 125.694 5.24424  -2
  -3   8   3 125.694 5.24424   1
  -3   8   3 69.0580 5.70374   2
   2   8   3 189.513 4.27417  -2
  -2   8   3 189.513 4.27417   1
   1   8   3 87.0871 3.15113  -2
  -1   8   3 87.0871 3.15113   1
   0   8   3 593.900 9.13554  -2
   0   8   3 593.900 9.13554   1
  -1   8   3 94.3449 2.72335  -2
   1   8   3 94.3449 2.72335   1
  -2   8   3 190.937 4.33676  -2
   2   8   3 190.937 4.33676   1
   3   8   3 66.4895 2.81600   2
  -3   8   3 129.423 4.23601  -2
   3   8   3 129.423 4.23601   1
   3   8   3 67.1149 5.42640   1
   4   8   3 19.5041 2.58209   2
   4   8   3 21.5800 1.75728   1
  -4   8   3 41.1750 7.52702  -2
   4   8   3 41.1750 7.52702   1
   5   8   3 153.412 5.14687   2
   5   8   3 166.806 4.86711   1
  -5   8   4 297.842 16.7801  -2
   5   8   3 297.842 16.7801   1
  -6   8   4 22.2048 4.41277  -2
   6   8   3 22.2048 4.41277   1
  -7   8   4 121.594 6.20192  -2
   7   8   3 121.594 6.20192   1
  -8   8   4 21.6420 7.44628  -2
   8   8   3 21.6420 7.44628   1
  -9   8   4 109.307 6.86184  -2
   9   8   3 109.307 6.86184   1
 -10   8   4 28.3885 5.77381  -2
  10   8   3 28.3885 5.77381   1
 -11   8   4 25.3147 6.43820  -2
  11   8   3 25.3147 6.43820   1
  11   9   2 294.232 17.1102  -2
 -11   9   3 294.232 17.1102   1
  10   9   2 41.6473 10.2718  -2
 -10   9   3 41.6473 10.2718   1
   9   9   2 103.851 12.2782  -2
  -9   9   3 103.851 12.2782   1
   8   9   2 849.226 20.2400  -2
  -8   9   3 849.226 20.2400   1
   7   9   2 149.610 9.27495  -2
  -7   9   3 149.610 9.27495   1
   6   9   2 674.661 18.6599  -2
  -6   9   3 674.661 18.6599   1
  -5   9   3 41.5739 3.26244   2
   5   9   2 51.5745 9.51819  -2
  -5   9   3 51.5745 9.51819   1
  -5   9   3 46.7803 3.61621   1
  -4   9   3 302.044 9.39648   1
  -4   9   3 315.270 8.08732   2
   4   9   3 629.311 31.3515  -2
  -4   9   3 629.311 31.3515   1
  -3   9   3 257.669 8.62873   2
  -3   9   3 266.052 5.97807   1
   3   9   3 630.690 12.6811  -2
  -3   9   3 630.690 12.6811   1
   2   9   3 158.941 4.37570  -2
  -2   9   3 158.941 4.37570   1
   1   9   3 1155.18 19.8885  -2
  -1   9   3 1155.18 19.8885   1
   0   9   3 5.42543 1.45993  -2
   0   9   3 5.42543 1.45993   1
  -1   9   3 1159.65 17.6359  -2
   1   9   3 1159.65 17.6359   1
  -2   9   3 163.959 3.75055  -2
   2   9   3 163.959 3.75055   1
   3   9   3 396.069 8.11580   2
  -3   9   3 666.902 14.6826  -2
   3   9   3 666.902 14.6826   1
   3   9   3 402.817 10.1695   1
   4   9   3 303.971 11.0613   2
  -4   9   3 625.292 15.0804  -2
   4   9   3 625.292 15.0804   1
   4   9   3 302.470 7.75091   1
   5   9   3 49.6314 3.73734   2
   5   9   3 42.1424 3.08622   1
  -5   9   4 199.693 10.9914  -2
   5   9   3 199.693 10.9914   1
  -6   9   4 761.373 15.9242  -2
   6   9   3 761.373 15.9242   1
  -7   9   4 42.0596 5.47839  -2
   7   9   3 42.0596 5.47839   1
  -8   9   4 278.380 12.2390  -2
   8   9   3 278.380 12.2390   1
  -9   9   4 240.404 11.3272  -2
   9   9   3 240.404 11.3272   1
 -10   9   4 179.961 10.9967  -2
  10   9   3 179.961 10.9967   1
 -11   9   4 286.988 14.8873  -2
  11   9   3 286.988 14.8873   1
  11  10   2 134.580 13.8991  -2
 -11  10   3 134.580 13.8991   1
  10  10   2 180.367 13.3725  -2
 -10  10   3 180.367 13.3725   1
   9  10   2 93.6554 9.33914  -2
  -9  10   3 93.6554 9.33914   1
   8  10   2 26.1563 8.29053  -2
  -8  10   3 26.1563 8.29053   1
   7  10   2 391.869 13.9595  -2
  -7  10   3 391.869 13.9595   1
   6  10   2 198.083 10.3060  -2
  -6  10   3 198.083 10.3060   1
  -6  10   3 3.68319 2.87252   2
  -5  10   3 153.829 4.83716   2
   5  10   2 603.652 31.7686  -2
  -5  10   3 603.652 31.7686   1
  -5  10   3 149.304 6.80329   1
  -4  10   3 164.361 5.12166   2
  -4  10   3 169.483 6.49553   1
   4  10   3 299.905 19.6809  -2
  -4  10   3 299.905 19.6809   1
  -3  10   3 152.958 5.34948   1
   3  10   3 278.370 8.45187  -2
  -3  10   3 278.370 8.45187   1
   2  10   3 668.704 10.5334  -2
  -2  10   3 668.704 10.5334   1
   1  10   3 90.7824 3.44037  -2
  -1  10   3 90.7824 3.44037   1
   0  10   3 330.354 6.12741  -2
   0  10   3 330.354 6.12741   1
  -1  10   3 92.3460 3.63829  -2
   1  10   3 92.3460 3.63829   1
  -2  10   3 652.602 10.6892  -2
   2  10   3 652.602 10.6892   1
  -3  10   3 288.520 5.95169  -2
   3  10   3 288.520 5.95169   1
   3  10   3 137.084 5.03296   2
   4  10   3 136.587 5.91233   2
   4  10   3 134.001 4.53998   1
  -4  10   3 310.599 13.1226  -2
   4  10   3 310.599 13.1226   1
   5  10   3 109.669 4.61069   1
   5  10   3 109.187 6.21368   2
  -5  10   4 104.132 10.2761  -2
   5  10   3 104.132 10.2761   1
  -6  10   4 56.0515 5.58434  -2
   6  10   3 56.0515 5.58434   1
  -7  10   4 473.912 10.3214  -2
   7  10   3 473.912 10.3214   1
  -8  10   4 32.9495 5.02406  -2
   8  10   3 32.9495 5.02406   1
  -9  10   4 220.257 10.8529  -2
   9  10   3 220.257 10.8529   1
 -10  10   4 79.5090 9.15808  -2
  10  10   3 79.5090 9.15808   1
 -11  10   4 33.4933 10.7451  -2
  11  10   3 33.4933 10.7451   1
  10  11   2 196.897 14.2538  -2
 -10  11   3 196.897 14.2538   1
   9  11   2 203.678 12.3235  -2
  -9  11   3 203.678 12.3235   1
   8  11   2 78.1997 8.72312  -2
  -8  11   3 78.1997 8.72312   1
   7  11   2 10.1356 7.69050  -2
  -7  11   3 10.1356 7.69050   1
   6  11   2 274.293 12.0354  -2
  -6  11   3 274.293 12.0354   1
  -6  11   3 10.6188 3.30628   2
  -5  11   3 20.5751 4.35136   1
   5  11   2 68.1907 10.4198  -2
  -5  11   3 68.1907 10.4198   1
  -5  11   3 16.5462 3.86002   2
  -4  11   3 1.04833 2.38143   2
  -4  11   3 4.97651 2.50064   1
   4  11   3 22.2152 11.8032  -2
  -4  11   3 22.2152 11.8032   1
   3  11   3 16.4456 3.48668  -2
  -3  11   3 16.4456 3.48668   1
  -3  11   3 6.38870 3.52558   1
   2  11   3 45.8133 4.04445  -2
  -2  11   3 45.8133 4.04445   1
   1  11   3 35.2465 2.98134  -2
  -1  11   3 35.2465 2.98134   1
   0  11   3 91.4870 3.35538  -2
   0  11   3 91.4870 3.35538   1
  -1  11   3 35.5384 3.14138  -2
   1  11   3 35.5384 3.14138   1
  -2  11   3 46.8674 2.98661  -2
   2  11   3 46.8674 2.98661   1
  -3  11   3 14.1691 3.22890  -2
   3  11   3 14.1691 3.22890   1
   3  11   3 9.62566 4.09096   2
   4  11   3 26.2346 3.32780   2
  -4  11   3 51.5637 6.20025  -2
   4  11   3 51.5637 6.20025   1
   4  11   3 32.8678 2.62677   1
   5  11   3 -1.1575 3.74277   1
  -5  11   4 6.84384 6.70503  -2
   5  11   3 6.84384 6.70503   1
   5  11   3 3.41063 3.29338   2
  -6  11   4 260.307 9.30313  -2
   6  11   3 260.307 9.30313   1
  -7  11   4 105.791 5.26724  -2
   7  11   3 105.791 5.26724   1
  -8  11   4 498.550 16.6372  -2
   8  11   3 498.550 16.6372   1
  -9  11   4 9.68593 7.27236  -2
   9  11   3 9.68593 7.27236   1
 -10  11   4 57.6028 9.05277  -2
  10  11   3 57.6028 9.05277   1
  10  12   2 107.344 12.0164  -2
 -10  12   3 107.344 12.0164   1
   9  12   2 229.853 11.5499  -2
  -9  12   3 229.853 11.5499   1
   8  12   2 23.2375 7.61512  -2
  -8  12   3 23.2375 7.61512   1
   7  12   2 588.974 23.4111  -2
  -7  12   3 588.974 23.4111   1
   6  12   2 48.8226 8.96850  -2
  -6  12   3 48.8226 8.96850   1
  -5  12   3 56.3826 11.4283   2
  -5  12   3 63.0916 6.21531   1
  -4  12   3 49.8098 4.27427   2
  -4  12   3 52.1926 5.22938   1
   4  12   3 59.2395 5.16009  -2
  -4  12   3 59.2395 5.16009   1
   3  12   3 21.5889 3.19952  -2
  -3  12   3 21.5889 3.19952   1
   2  12   3 63.3576 3.77873  -2
  -2  12   3 63.3576 3.77873   1
   1  12   3 9.00933 2.79632  -2
  -1  12   3 9.00933 2.79632   1
   0  12   3 123.938 3.90370  -2
   0  12   3 123.938 3.90370   1
  -1  12   3 11.3054 2.85906  -2
   1  12   3 11.3054 2.85906   1
  -2  12   3 58.8286 3.31765  -2
   2  12   3 58.8286 3.31765   1
  -3  12   3 21.5237 3.19624  -2
   3  12   3 21.5237 3.19624   1
   4  12   3 15.8544 2.44587   1
  -4  12   3 75.2841 10.9119  -2
   4  12   3 75.2841 10.9119   1
   4  12   3 12.6416 3.54586   2
   5  12   3 61.7088 6.01472   2
   5  12   3 67.4436 6.39074   1
  -5  12   4 1093.63 29.8273  -2
   5  12   3 1093.63 29.8273   1
  -6  12   4 140.839 7.47434  -2
   6  12   3 140.839 7.47434   1
  -7  12   4 296.890 9.10254  -2
   7  12   3 296.890 9.10254   1
  -8  12   4 90.7350 11.0549  -2
   8  12   3 90.7350 11.0549   1
  -9  12   4 163.270 15.6495  -2
   9  12   3 163.270 15.6495   1
 -10  12   4 255.717 13.0853  -2
  10  12   3 255.717 13.0853   1
   9  13   2 18.4203 6.67469  -2
  -9  13   3 18.4203 6.67469   1
   8  13   2 184.816 12.3244  -2
  -8  13   3 184.816 12.3244   1
   7  13   2 53.2389 8.36751  -2
  -7  13   3 53.2389 8.36751   1
   6  13   2 133.678 12.9416  -2
  -6  13   3 133.678 12.9416   1
  -6  13   3 77.3833 7.12312   2
   5  13   2 32.6926 21.3837  -2
  -5  13   3 32.6926 21.3837   1
  -5  13   3 25.6826 5.29813   1
  -5  13   3 32.7314 5.68715   2
  -4  13   3 86.0267 5.85383   1
   4  13   3 150.276 8.42706  -2
  -4  13   3 150.276 8.42706   1
  -4  13   3 77.6892 6.17423   2
   3  13   3 169.901 7.14891  -2
  -3  13   3 169.901 7.14891   1
   2  13   3 92.4937 4.30594  -2
  -2  13   3 92.4937 4.30594   1
   1  13   3 220.161 5.51699  -2
  -1  13   3 220.161 5.51699   1
   0  13   3 10.1277 1.97007  -2
   0  13   3 10.1277 1.97007   1
  -1  13   3 208.581 5.42242  -2
   1  13   3 208.581 5.42242   1
  -2  13   3 110.569 4.68251  -2
   2  13   3 110.569 4.68251   1
  -3  13   3 172.144 5.24018  -2
   3  13   3 172.144 5.24018   1
   4  13   3 90.5251 6.66689   1
  -4  13   3 151.626 7.10953  -2
   4  13   3 151.626 7.10953   1
   4  13   3 82.0747 6.22413   2
   5  13   3 4.09069 4.16544   2
   5  13   3 2.20535 3.65202   1
  -5  13   4 -0.1500 8.71169  -2
   5  13   3 -0.1500 8.71169   1
  -6  13   4 140.374 10.0345  -2
   6  13   3 140.374 10.0345   1
  -7  13   4 20.3283 4.33236  -2
   7  13   3 20.3283 4.33236   1
  -8  13   4 51.4755 10.4040  -2
   8  13   3 51.4755 10.4040   1
  -9  13   4 94.9631 12.0123  -2
   9  13   3 94.9631 12.0123   1
   9  14   2 205.216 11.2173  -2
  -9  14   3 205.216 11.2173   1
   8  14   2 124.962 10.3429  -2
  -8  14   3 124.962 10.3429   1
   7  14   2 368.437 14.2775  -2
  -7  14   3 368.437 14.2775   1
   6  14   2 87.3397 8.61493  -2
  -6  14   3 87.3397 8.61493   1
  -6  14   3 12.9275 4.25366   2
   5  14   2 887.097 37.3356  -2
  -5  14   3 887.097 37.3356   1
  -5  14   3 58.1595 7.73980   1
  -5  14   3 51.9004 7.11692   2
   4  14   3 108.982 9.05341  -2
  -4  14   3 108.982 9.05341   1
  -4  14   3 92.8513 7.14652   1
  -4  14   3 80.0125 6.74346   2
   3  14   3 117.257 5.37302  -2
  -3  14   3 117.257 5.37302   1
  -3  14   3 63.6260 7.05212   2
   2  14   3 300.560 7.40426  -2
  -2  14   3 300.560 7.40426   1
   1  14   3 20.3225 3.54273  -2
  -1  14   3 20.3225 3.54273   1
   0  14   3 327.992 6.72287  -2
   0  14   3 327.992 6.72287   1
  -1  14   3 13.1613 3.13392  -2
   1  14   3 13.1613 3.13392   1
  -2  14   3 308.510 6.89850  -2
   2  14   3 308.510 6.89850   1
  -3  14   3 110.874 5.03001  -2
   3  14   3 110.874 5.03001   1
   3  14   3 56.2940 6.78117   1
  -4  14   3 128.934 8.71710  -2
   4  14   3 128.934 8.71710   1
   4  14   3 41.0553 4.99134   2
   4  14   3 37.2268 6.91544   1
   5  14   3 65.2890 6.92697   1
  -5  14   4 254.779 15.0087  -2
   5  14   3 254.779 15.0087   1
   5  14   3 54.2302 7.40623   2
  -6  14   4 42.2435 7.33578  -2
   6  14   3 42.2435 7.33578   1
  -7  14   4 632.425 17.7840  -2
   7  14   3 632.425 17.7840   1
  -8  14   4 97.3438 11.5079  -2
   8  14   3 97.3438 11.5079   1
  -9  14   4 317.247 21.3048  -2
   9  14   3 317.247 21.3048   1
   8  15   2 133.691 10.8534  -2
  -8  15   3 133.691 10.8534   1
   7  15   2 44.3389 8.90419  -2
  -7  15   3 44.3389 8.90419   1
   6  15   2 51.5345 16.4287  -2
  -6  15   3 51.5345 16.4287   1
  -5  15   3 36.0229 6.16585   2
  -5  15   3 26.4835 6.00752   1
   4  15   3 29.0432 7.49258  -2
  -4  15   3 29.0432 7.49258   1
  -4  15   3 4.48392 4.26783   1
  -4  15   3 6.71294 3.96910   2
   3  15   3 93.6602 5.48822  -2
  -3  15   3 93.6602 5.48822   1
   2  15   3 27.6242 4.28724  -2
  -2  15   3 27.6242 4.28724   1
   1  15   3 163.597 5.42295  -2
  -1  15   3 163.597 5.42295   1
   0  15   3 8.64916 2.14602  -2
   0  15   3 8.64916 2.14602   1
  -1  15   3 162.067 5.26100  -2
   1  15   3 162.067 5.26100   1
  -2  15   3 37.4798 4.61299  -2
   2  15   3 37.4798 4.61299   1
  -3  15   3 84.5224 5.70833  -2
   3  15   3 84.5224 5.70833   1
  -4  15   3 26.4142 6.17479  -2
   4  15   3 26.4142 6.17479   1
   4  15   3 10.9089 4.22420   1
   4  15   3 18.8199 4.97966   2
  -5  15   4 14.0636 7.66341  -2
   5  15   3 14.0636 7.66341   1
   5  15   3 4.86824 4.31296   2
  -6  15   4 115.197 9.87195  -2
   6  15   3 115.197 9.87195   1
  -7  15   4 37.9782 15.2411  -2
   7  15   3 37.9782 15.2411   1
  -8  15   4 16.9433 9.02853  -2
   8  15   3 16.9433 9.02853   1
   8  16   2 35.6885 10.1746  -2
  -8  16   3 35.6885 10.1746   1
   7  16   2 405.160 15.0411  -2
  -7  16   3 405.160 15.0411   1
   6  16   2 38.1063 9.35897  -2
  -6  16   3 38.1063 9.35897   1
   5  16   2 279.772 22.3881  -2
  -5  16   3 279.772 22.3881   1
   4  16   3 261.465 12.1741  -2
  -4  16   3 261.465 12.1741   1
  -4  16   3 111.549 10.9588   2
   3  16   3 400.146 9.95054  -2
  -3  16   3 400.146 9.95054   1
   2  16   3 751.170 16.1414  -2
  -2  16   3 751.170 16.1414   1
   1  16   3 104.139 5.53912  -2
  -1  16   3 104.139 5.53912   1
   0  16   3 995.736 16.4860  -2
   0  16   3 995.736 16.4860   1
  -1  16   3 99.6952 5.08124  -2
   1  16   3 99.6952 5.08124   1
  -2  16   3 739.990 14.8202  -2
   2  16   3 739.990 14.8202   1
  -3  16   3 418.691 9.60354  -2
   3  16   3 418.691 9.60354   1
  -4  16   3 270.750 9.61354  -2
   4  16   3 270.750 9.61354   1
   4  16   3 148.460 12.4578   1
  -5  16   4 623.831 21.8371  -2
   5  16   3 623.831 21.8371   1
  -6  16   4 36.2689 6.01603  -2
   6  16   3 36.2689 6.01603   1
  -7  16   4 243.077 21.0065  -2
   7  16   3 243.077 21.0065   1
  -8  16   4 91.8512 12.6405  -2
   8  16   3 91.8512 12.6405   1
   7  17   2 14.6063 15.1310  -2
  -7  17   3 14.6063 15.1310   1
   6  17   2 142.287 10.8706  -2
  -6  17   3 142.287 10.8706   1
   5  17   2 24.4393 16.1785  -2
  -5  17   3 24.4393 16.1785   1
   4  17   3 130.111 10.5770  -2
  -4  17   3 130.111 10.5770   1
   3  17   3 106.389 9.19272  -2
  -3  17   3 106.389 9.19272   1
   2  17   3 101.889 6.16553  -2
  -2  17   3 101.889 6.16553   1
   1  17   3 159.629 6.05834  -2
  -1  17   3 159.629 6.05834   1
   0  17   3 2.54344 2.50152  -2
   0  17   3 2.54344 2.50152   1
  -1  17   3 179.801 6.53582  -2
   1  17   3 179.801 6.53582   1
  -2  17   3 95.5728 6.17876  -2
   2  17   3 95.5728 6.17876   1
  -3  17   3 93.3882 8.19884  -2
   3  17   3 93.3882 8.19884   1
  -4  17   3 129.659 8.67229  -2
   4  17   3 129.659 8.67229   1
  -5  17   4 23.7290 11.1309  -2
   5  17   3 23.7290 11.1309   1
  -6  17   4 142.337 7.96734  -2
   6  17   3 142.337 7.96734   1
  -7  17   4 49.7326 16.4357  -2
   7  17   3 49.7326 16.4357   1
   6  18   2 58.2824 17.9828  -2
  -6  18   3 58.2824 17.9828   1
  -5  18   3 141.150 13.5870   2
   5  18   2 195.370 21.0752  -2
  -5  18   3 195.370 21.0752   1
   4  18   3 153.338 30.1133  -2
  -4  18   3 153.338 30.1133   1
   3  18   3 202.288 11.5449  -2
  -3  18   3 202.288 11.5449   1
   2  18   3 410.604 15.0675  -2
  -2  18   3 410.604 15.0675   1
   1  18   3 26.8759 5.25883  -2
  -1  18   3 26.8759 5.25883   1
   0  18   3 417.969 10.6253  -2
   0  18   3 417.969 10.6253   1
  -1  18   3 37.4076 5.34700  -2
   1  18   3 37.4076 5.34700   1
  -2  18   3 401.765 11.3486  -2
   2  18   3 401.765 11.3486   1
  -3  18   3 217.632 8.26614  -2
   3  18   3 217.632 8.26614   1
  -4  18   3 216.422 11.9148  -2
   4  18   3 216.422 11.9148   1
   5  18   3 154.110 13.3652   1
  -5  18   4 196.125 16.0011  -2
   5  18   3 196.125 16.0011   1
  -6  18   4 89.7801 10.9190  -2
   6  18   3 89.7801 10.9190   1
   5  19   2 66.0825 20.0441  -2
  -5  19   3 66.0825 20.0441   1
   4  19   3 455.021 21.6116  -2
  -4  19   3 455.021 21.6116   1
   3  19   3 258.858 10.9635  -2
  -3  19   3 258.858 10.9635   1
   2  19   3 153.533 7.45756  -2
  -2  19   3 153.533 7.45756   1
   1  19   3 708.109 19.4668  -2
  -1  19   3 708.109 19.4668   1
   0  19   3 7.47096 4.78103  -2
   0  19   3 7.47096 4.78103   1
  -1  19   3 681.066 15.0202  -2
   1  19   3 681.066 15.0202   1
  -2  19   3 154.340 8.07300  -2
   2  19   3 154.340 8.07300   1
  -3  19   3 269.777 10.8787  -2
   3  19   3 269.777 10.8787   1
  -4  19   3 454.024 14.4195  -2
   4  19   3 454.024 14.4195   1
  -5  19   4 42.5332 30.4502  -2
   5  19   3 42.5332 30.4502   1
   3  20   3 44.0473 9.61482  -2
  -3  20   3 44.0473 9.61482   1
   2  20   3 22.7710 6.79111  -2
  -2  20   3 22.7710 6.79111   1
   1  20   3 17.1391 6.45887  -2
  -1  20   3 17.1391 6.45887   1
   0  20   3 26.2307 6.79453  -2
   0  20   3 26.2307 6.79453   1
  -1  20   3 10.3607 8.66488  -2
   1  20   3 10.3607 8.66488   1
  -2  20   3 24.2924 10.7742  -2
   2  20   3 24.2924 10.7742   1
  -3  20   3 19.4157 10.8999  -2
   3  20   3 19.4157 10.8999   1
  12   0   3 190.593 13.3630  -2
 -12   0   4 190.593 13.3630   1
  11   0   3 261.291 10.6696  -2
 -11   0   4 261.291 10.6696   1
  10   0   3 920.325 26.6115  -2
 -10   0   4 920.325 26.6115   1
   9   0   3 343.118 11.9358  -2
  -9   0   4 343.118 11.9358   1
   8   0   3 382.401 11.7620  -2
  -8   0   4 382.401 11.7620   1
   7   0   3 500.433 12.5717  -2
  -7   0   4 500.433 12.5717   1
  -6   0   4 189.824 14.6177   2
   6   0   3 197.285 12.2745  -2
  -6   0   4 197.285 12.2745   1
  -6   0   4 194.619 6.74727   1
  -5   0   4 3140.59 53.5859   2
  -5   0   4 3292.83 55.8807   1
  -4   0   4 21.7602 2.32271   2
  -4   0   4 20.4751 1.89388   1
  -3   0   4 790.493 16.0936   2
  -3   0   4 819.346 16.3256   1
  -2   0   4 1795.71 72.4181   2
   2   0   4 3416.95 57.2476  -2
  -2   0   4 3416.95 57.2476   1
   1   0   4 836.827 14.9557  -2
  -1   0   4 836.827 14.9557   1
   0   0   4 9999.99 308.656  -2
   0   0   4 9999.99 308.656   1
  -1   0   4 863.934 15.4293  -2
   1   0   4 863.934 15.4293   1
  -2   0   4 3438.87 63.6298  -2
   2   0   4 3438.87 63.6298   1
   2   0   4 1469.39 59.8883   1
   3   0   4 985.632 17.8213   1
   3   0   4 948.569 17.1029   2
   4   0   4 246.047 5.85383   2
   4   0   4 247.247 6.16410   1
   5   0   4 1622.21 31.6727   2
   5   0   4 1634.62 29.1364   1
   6   0   4 137.782 8.10457   2
  -6   0   5 137.127 6.30823  -2
   6   0   4 137.127 6.30823   1
  -7   0   5 377.478 11.2984  -2
   7   0   4 377.478 11.2984   1
  -8   0   5 407.198 11.7568  -2
   8   0   4 407.198 11.7568   1
  -9   0   5 354.665 12.2305  -2
   9   0   4 354.665 12.2305   1
 -10   0   5 729.038 24.0581  -2
  10   0   4 729.038 24.0581   1
 -11   0   5 192.758 13.5843  -2
  11   0   4 192.758 13.5843   1
 -12   0   5 300.362 17.3502  -2
  12   0   4 300.362 17.3502   1
  12   1   3 11.0681 8.18999  -2
 -12   1   4 11.0681 8.18999   1
  11   1   3 104.726 6.63908  -2
 -11   1   4 104.726 6.63908   1
  10   1   3 36.8125 5.16544  -2
 -10   1   4 36.8125 5.16544   1
   9   1   3 97.3907 4.58876  -2
  -9   1   4 97.3907 4.58876   1
   8   1   3 352.184 8.25559  -2
  -8   1   4 352.184 8.25559   1
   7   1   3 65.1612 3.93566  -2
  -7   1   4 65.1612 3.93566   1
  -6   1   4 23.0462 3.67601   2
  -6   1   4 25.7772 2.48812   1
   6   1   3 65.8106 6.46157  -2
  -6   1   4 65.8106 6.46157   1
  -5   1   4 1.91128 1.24294   2
  -5   1   4 3.47925 1.10744   1
  -4   1   4 15.4065 1.46110   2
  -4   1   4 16.4827 1.27339   1
  -3   1   4 1013.54 14.2798   2
  -3   1   4 1059.52 13.2935   1
   2   1   4 362.898 6.33801  -2
  -2   1   4 362.898 6.33801   1
  -2   1   4 88.9703 4.08653   1
   1   1   4 315.425 4.73574  -2
  -1   1   4 315.425 4.73574   1
   0   1   4 23.3820 1.14514  -2
   0   1   4 23.3820 1.14514   1
  -1   1   4 305.133 4.49324  -2
   1   1   4 305.133 4.49324   1
  -2   1   4 361.194 5.37421  -2
   2   1   4 361.194 5.37421   1
   2   1   4 262.437 8.04815   2
   3   1   4 78.9721 2.04254   2
   3   1   4 86.5841 2.57544   1
  -3   1   4 1118.59 47.0929  -2
   3   1   4 1118.59 47.0929   1
   4   1   4 19.2172 1.40837   2
   4   1   4 20.7502 1.51838   1
   5   1   4 8.24007 1.41240   1
   5   1   4 9.20092 1.32305   2
   6   1   4 100.052 4.87892   2
  -6   1   5 135.465 4.85939  -2
   6   1   4 135.465 4.85939   1
   6   1   4 104.632 11.4731   1
  -7   1   5 68.8536 4.43743  -2
   7   1   4 68.8536 4.43743   1
  -8   1   5 444.096 9.81426  -2
   8   1   4 444.096 9.81426   1
  -9   1   5 17.1710 4.00968  -2
   9   1   4 17.1710 4.00968   1
 -10   1   5 57.3452 6.16018  -2
  10   1   4 57.3452 6.16018   1
 -11   1   5 102.114 7.88070  -2
  11   1   4 102.114 7.88070   1
 -12   1   5 17.0674 10.1979  -2
  12   1   4 17.0674 10.1979   1
  12   2   3 470.854 13.3434  -2
 -12   2   4 470.854 13.3434   1
  11   2   3 16.9992 6.59611  -2
 -11   2   4 16.9992 6.59611   1
  10   2   3 266.007 9.02931  -2
 -10   2   4 266.007 9.02931   1
   9   2   3 372.971 7.95030  -2
  -9   2   4 372.971 7.95030   1
   8   2   3 279.293 6.30278  -2
  -8   2   4 279.293 6.30278   1
   7   2   3 1226.58 18.8762  -2
  -7   2   4 1226.58 18.8762   1
   6   2   3 420.862 12.6730  -2
  -6   2   4 420.862 12.6730   1
  -6   2   4 380.999 11.2103   2
  -6   2   4 397.564 8.04475   1
  -5   2   4 79.4283 2.45147   1
  -5   2   4 77.3066 2.54178   2
  -4   2   4 650.901 8.78222   1
  -4   2   4 622.422 8.65086   2
  -3   2   4 962.678 13.2862   1
  -3   2   4 924.548 14.7471   2
   3   2   4 1244.59 50.4758  -2
  -3   2   4 1244.59 50.4758   1
   2   2   4 2709.24 37.2912  -2
  -2   2   4 2709.24 37.2912   1
  -2   2   4 1175.14 29.1644   1
  -2   2   4 1121.13 35.1891   2
   1   2   4 2094.15 25.1337  -2
  -1   2   4 2094.15 25.1337   1
   0   2   4 1568.58 19.0394  -2
   0   2   4 1568.58 19.0394   1
  -1   2   4 2038.01 24.5154  -2
   1   2   4 2038.01 24.5154   1
   2   2   4 1517.53 37.0729   2
   2   2   4 1555.30 47.7160   1
  -2   2   4 2749.59 35.8540  -2
   2   2   4 2749.59 35.8540   1
   3   2   4 352.743 7.14205   1
  -3   2   4 1338.62 28.6106  -2
   3   2   4 1338.62 28.6106   1
   3   2   4 350.494 5.46203   2
   4   2   4 469.181 6.72161   2
   4   2   4 472.914 7.32839   1
   5   2   4 563.365 7.79546   2
   5   2   4 573.996 8.45488   1
  -6   2   5 203.076 5.79944  -2
   6   2   4 203.076 5.79944   1
   6   2   4 229.811 16.5330   1
   6   2   4 201.231 10.4655   2
  -7   2   5 1296.03 18.3727  -2
   7   2   4 1296.03 18.3727   1
  -8   2   5 61.5178 4.83652  -2
   8   2   4 61.5178 4.83652   1
  -9   2   5 405.342 8.86222  -2
   9   2   4 405.342 8.86222   1
 -10   2   5 222.667 7.84930  -2
  10   2   4 222.667 7.84930   1
 -11   2   5 59.5013 7.17578  -2
  11   2   4 59.5013 7.17578   1
 -12   2   5 577.680 19.6639  -2
  12   2   4 577.680 19.6639   1
  12   3   3 50.6809 8.53146  -2
 -12   3   4 50.6809 8.53146   1
  11   3   3 171.742 7.31782  -2
 -11   3   4 171.742 7.31782   1
  10   3   3 157.753 6.40497  -2
 -10   3   4 157.753 6.40497   1
   9   3   3 253.464 5.95847  -2
  -9   3   4 253.464 5.95847   1
   8   3   3 113.283 5.01009  -2
  -8   3   4 113.283 5.01009   1
   7   3   3 59.8980 3.79557  -2
  -7   3   4 59.8980 3.79557   1
  -6   3   4 752.463 19.7567   2
   6   3   3 890.165 21.6731  -2
  -6   3   4 890.165 21.6731   1
  -6   3   4 840.670 17.2528   1
  -5   3   4 183.305 3.85503   2
  -5   3   4 190.464 3.69975   1
  -4   3   4 674.215 8.88589   2
  -4   3   4 687.465 9.19291   1
  -3   3   4 82.3916 3.02827   2
   3   3   4 124.605 5.14160  -2
  -3   3   4 124.605 5.14160   1
  -3   3   4 83.5161 2.39877   1
  -2   3   4 4.77086 2.33753   1
   2   3   4 15.2654 1.86962  -2
  -2   3   4 15.2654 1.86962   1
  -2   3   4 3.93223 2.18810   2
   1   3   4 2897.86 34.4302  -2
  -1   3   4 2897.86 34.4302   1
   0   3   4 40.8527 1.30772  -2
   0   3   4 40.8527 1.30772   1
  -1   3   4 2788.29 34.8486  -2
   1   3   4 2788.29 34.8486   1
  -2   3   4 18.1227 1.89107  -2
   2   3   4 18.1227 1.89107   1
   2   3   4 10.6377 2.91796   2
   2   3   4 16.5587 6.04371   1
   3   3   4 34.9023 2.38101   1
   3   3   4 28.4022 1.61864   2
  -3   3   4 103.391 4.28186  -2
   3   3   4 103.391 4.28186   1
   4   3   4 802.503 10.8375   1
   4   3   4 797.558 10.5032   2
   5   3   4 102.845 2.87526   1
   5   3   4 95.9875 2.74686   2
  -6   3   5 542.417 10.5626  -2
   6   3   4 542.417 10.5626   1
   6   3   4 451.726 12.9005   1
   6   3   4 401.354 18.9280   2
  -7   3   5 20.1469 3.75149  -2
   7   3   4 20.1469 3.75149   1
  -8   3   5 105.050 5.10804  -2
   8   3   4 105.050 5.10804   1
  -9   3   5 371.294 8.77614  -2
   9   3   4 371.294 8.77614   1
 -10   3   5 179.088 7.78501  -2
  10   3   4 179.088 7.78501   1
 -11   3   5 176.211 9.21938  -2
  11   3   4 176.211 9.21938   1
 -12   3   5 24.6875 8.67544  -2
  12   3   4 24.6875 8.67544   1
  12   4   3 230.371 11.1132  -2
 -12   4   4 230.371 11.1132   1
  11   4   3 49.4975 5.76717  -2
 -11   4   4 49.4975 5.76717   1
  10   4   3 293.432 8.69545  -2
 -10   4   4 293.432 8.69545   1
   9   4   3 153.877 4.72791  -2
  -9   4   4 153.877 4.72791   1
   8   4   3 172.946 5.14513  -2
  -8   4   4 172.946 5.14513   1
   7   4   3 328.861 6.45189  -2
  -7   4   4 328.861 6.45189   1
   6   4   3 42.1249 5.02668  -2
  -6   4   4 42.1249 5.02668   1
  -6   4   4 24.1339 3.62005   2
  -6   4   4 24.1640 2.20970   1
  -5   4   4 331.709 6.44898   1
  -5   4   4 332.216 5.90762   2
  -4   4   4 176.705 3.73572   2
  -4   4   4 180.091 3.89801   1
   3   4   4 11.2536 2.13965  -2
  -3   4   4 11.2536 2.13965   1
  -3   4   4 -0.2349 1.31376   2
  -3   4   4 1.24047 1.22141   1
   2   4   4 47.4978 2.15673  -2
  -2   4   4 47.4978 2.15673   1
  -2   4   4 5.38732 2.18974   1
  -2   4   4 1.47622 3.75605   2
   1   4   4 522.363 7.33610  -2
  -1   4   4 522.363 7.33610   1
   0   4   4 351.173 4.86781  -2
   0   4   4 351.173 4.86781   1
  -1   4   4 522.517 7.41492  -2
   1   4   4 522.517 7.41492   1
  -2   4   4 45.7888 2.34793  -2
   2   4   4 45.7888 2.34793   1
   2   4   4 42.1809 3.92435   2
   2   4   4 55.8200 8.19936   1
   3   4   4 11.9383 1.88652   1
  -3   4   4 9.90021 2.81081  -2
   3   4   4 9.90021 2.81081   1
   3   4   4 13.9179 1.67345   2
   4   4   4 11.3104 1.38757   1
   4   4   4 11.2489 1.21131   2
   5   4   4 240.095 4.21442   2
   5   4   4 251.468 5.53712   1
  -5   4   5 631.905 29.8389  -2
   5   4   4 631.905 29.8389   1
  -6   4   5 75.4103 4.62414  -2
   6   4   4 75.4103 4.62414   1
   6   4   4 73.7626 6.03507   2
   6   4   4 76.0123 8.49096   1
  -7   4   5 496.621 8.74069  -2
   7   4   4 496.621 8.74069   1
  -8   4   5 104.466 4.98664  -2
   8   4   4 104.466 4.98664   1
  -9   4   5 203.840 6.94046  -2
   9   4   4 203.840 6.94046   1
 -10   4   5 153.864 6.60228  -2
  10   4   4 153.864 6.60228   1
 -11   4   5 75.5850 11.4006  -2
  11   4   4 75.5850 11.4006   1
 -12   4   5 181.880 9.58111  -2
  12   4   4 181.880 9.58111   1
  12   5   3 7.47308 10.8430  -2
 -12   5   4 7.47308 10.8430   1
  11   5   3 316.737 13.0462  -2
 -11   5   4 316.737 13.0462   1
  10   5   3 167.407 11.5594  -2
 -10   5   4 167.407 11.5594   1
   9   5   3 157.776 7.29805  -2
  -9   5   4 157.776 7.29805   1
   8   5   3 888.610 17.3105  -2
  -8   5   4 888.610 17.3105   1
   7   5   3 126.524 5.02402  -2
  -7   5   4 126.524 5.02402   1
   6   5   3 1014.33 18.6523  -2
  -6   5   4 1014.33 18.6523   1
  -6   5   4 97.6556 6.79091   2
  -5   5   4 2.01033 1.59031   1
  -5   5   4 3.28546 1.36573   2
  -4   5   4 34.0090 1.89951   1
  -4   5   4 27.3814 1.92765   2
  -3   5   4 311.467 7.31878   2
   3   5   4 787.956 15.9449  -2
  -3   5   4 787.956 15.9449   1
  -3   5   4 325.101 7.29076   1
   2   5   4 1214.47 15.8977  -2
  -2   5   4 1214.47 15.8977   1
   1   5   4 21.4610 1.49963  -2
  -1   5   4 21.4610 1.49963   1
   0   5   4 71.6258 1.83161  -2
   0   5   4 71.6258 1.83161   1
  -1   5   4 19.8485 1.78657  -2
   1   5   4 19.8485 1.78657   1
  -2   5   4 1227.63 16.9022  -2
   2   5   4 1227.63 16.9022   1
  -3   5   4 776.789 14.6065  -2
   3   5   4 776.789 14.6065   1
   3   5   4 443.006 8.34459   2
   3   5   4 464.079 9.07998   1
   4   5   4 23.6427 1.90054   1
   4   5   4 25.2581 1.77452   2
  -4   5   4 60.6571 9.05264  -2
   4   5   4 60.6571 9.05264   1
   5   5   4 93.8765 3.17840   2
   5   5   4 98.6450 3.20264   1
   6   5   4 193.297 15.4103   1
  -6   5   5 1025.84 17.1529  -2
   6   5   4 1025.84 17.1529   1
   6   5   4 163.469 11.3039   2
  -7   5   5 274.910 6.33671  -2
   7   5   4 274.910 6.33671   1
  -8   5   5 739.273 14.8623  -2
   8   5   4 739.273 14.8623   1
  -9   5   5 299.786 8.22589  -2
   9   5   4 299.786 8.22589   1
 -10   5   5 127.644 5.71087  -2
  10   5   4 127.644 5.71087   1
 -11   5   5 348.543 11.3196  -2
  11   5   4 348.543 11.3196   1
 -12   5   5 6.62222 11.7821  -2
  12   5   4 6.62222 11.7821   1
  12   6   3 43.7576 11.5122  -2
 -12   6   4 43.7576 11.5122   1
  11   6   3 164.653 13.9143  -2
 -11   6   4 164.653 13.9143   1
  10   6   3 101.121 10.5714  -2
 -10   6   4 101.121 10.5714   1
   9   6   3 41.7375 6.29265  -2
  -9   6   4 41.7375 6.29265   1
   8   6   3 9.43315 5.93450  -2
  -8   6   4 9.43315 5.93450   1
   7   6   3 134.896 6.64521  -2
  -7   6   4 134.896 6.64521   1
   6   6   3 308.154 11.3883  -2
  -6   6   4 308.154 11.3883   1
  -6   6   4 300.273 13.7067   2
  -5   6   4 226.686 4.89677   2
  -5   6   4 226.894 5.63443   1
  -4   6   4 12.7654 1.82831   1
  -4   6   4 10.5485 1.70649   2
  -3   6   4 24.7296 2.38127   2
  -3   6   4 27.3086 2.71229   1
   3   6   4 110.843 3.70636  -2
  -3   6   4 110.843 3.70636   1
   2   6   4 271.878 4.65269  -2
  -2   6   4 271.878 4.65269   1
   1   6   4 203.856 4.24588  -2
  -1   6   4 203.856 4.24588   1
   0   6   4 1904.42 25.3377  -2
   0   6   4 1904.42 25.3377   1
  -1   6   4 212.533 4.13082  -2
   1   6   4 212.533 4.13082   1
  -2   6   4 266.098 5.09884  -2
   2   6   4 266.098 5.09884   1
   3   6   4 95.8537 4.29213   2
   3   6   4 93.8215 3.86039   1
  -3   6   4 115.201 4.96296  -2
   3   6   4 115.201 4.96296   1
   4   6   4 115.349 3.34960   2
   4   6   4 116.146 3.63689   1
  -4   6   4 137.331 7.53878  -2
   4   6   4 137.331 7.53878   1
   5   6   4 428.554 8.52633   2
   5   6   4 429.269 7.57168   1
  -6   6   5 215.171 5.70924  -2
   6   6   4 215.171 5.70924   1
  -7   6   5 131.821 4.56933  -2
   7   6   4 131.821 4.56933   1
  -8   6   5 62.6045 5.30712  -2
   8   6   4 62.6045 5.30712   1
  -9   6   5 55.1999 4.40194  -2
   9   6   4 55.1999 4.40194   1
 -10   6   5 123.012 7.53390  -2
  10   6   4 123.012 7.53390   1
 -11   6   5 46.1812 6.96863  -2
  11   6   4 46.1812 6.96863   1
  11   7   3 436.705 16.8912  -2
 -11   7   4 436.705 16.8912   1
  10   7   3 120.825 19.7204  -2
 -10   7   4 120.825 19.7204   1
   9   7   3 342.645 12.7734  -2
  -9   7   4 342.645 12.7734   1
   8   7   3 557.047 14.9445  -2
  -8   7   4 557.047 14.9445   1
   7   7   3 128.944 8.75044  -2
  -7   7   4 128.944 8.75044   1
   6   7   3 921.447 19.1698  -2
  -6   7   4 921.447 19.1698   1
  -5   7   4 34.2361 2.33680   2
  -5   7   4 39.2575 2.81383   1
  -4   7   4 12.0734 1.57733   2
  -4   7   4 11.3883 1.86267   1
  -3   7   4 339.817 6.87893   1
   3   7   4 982.659 19.5018  -2
  -3   7   4 982.659 19.5018   1
  -3   7   4 322.709 10.8919   2
   2   7   4 627.118 9.64074  -2
  -2   7   4 627.118 9.64074   1
   1   7   4 82.9481 3.06943  -2
  -1   7   4 82.9481 3.06943   1
   0   7   4 0.92024 1.34426  -2
   0   7   4 0.92024 1.34426   1
  -1   7   4 79.8301 2.49983  -2
   1   7   4 79.8301 2.49983   1
  -2   7   4 640.801 9.90009  -2
   2   7   4 640.801 9.90009   1
  -3   7   4 1011.85 16.3887  -2
   3   7   4 1011.85 16.3887   1
   3   7   4 687.790 19.4100   1
   3   7   4 663.039 11.8271   2
   4   7   4 107.246 3.75016   2
   4   7   4 109.810 3.76969   1
  -4   7   4 111.541 7.02485  -2
   4   7   4 111.541 7.02485   1
   5   7   4 3.41030 1.55869   1
   5   7   4 1.05480 1.84467   2
  -5   7   5 55.3278 9.93874  -2
   5   7   4 55.3278 9.93874   1
  -6   7   5 694.770 11.5418  -2
   6   7   4 694.770 11.5418   1
  -7   7   5 61.0843 4.13262  -2
   7   7   4 61.0843 4.13262   1
  -8   7   5 583.609 12.2339  -2
   8   7   4 583.609 12.2339   1
  -9   7   5 229.239 7.68843  -2
   9   7   4 229.239 7.68843   1
 -10   7   5 169.575 7.07549  -2
  10   7   4 169.575 7.07549   1
 -11   7   5 350.126 12.8639  -2
  11   7   4 350.126 12.8639   1
  11   8   3 42.3899 9.96574  -2
 -11   8   4 42.3899 9.96574   1
  10   8   3 34.6734 9.83441  -2
 -10   8   4 34.6734 9.83441   1
   9   8   3 113.069 9.69631  -2
  -9   8   4 113.069 9.69631   1
   8   8   3 38.5632 6.58643  -2
  -8   8   4 38.5632 6.58643   1
   7   8   3 141.743 9.10195  -2
  -7   8   4 141.743 9.10195   1
   6   8   3 31.0890 6.06934  -2
  -6   8   4 31.0890 6.06934   1
  -5   8   4 112.467 4.58149   1
  -5   8   4 109.605 4.50646   2
   5   8   3 282.466 21.5280  -2
  -5   8   4 282.466 21.5280   1
  -4   8   4 363.382 8.10369   1
  -4   8   4 337.250 7.71635   2
   3   8   4 16.4137 2.55247  -2
  -3   8   4 16.4137 2.55247   1
  -3   8   4 3.00579 2.36937   2
  -3   8   4 2.52608 1.56490   1
   2   8   4 246.388 5.07316  -2
  -2   8   4 246.388 5.07316   1
   1   8   4 357.533 6.66361  -2
  -1   8   4 357.533 6.66361   1
   0   8   4 427.734 7.14471  -2
   0   8   4 427.734 7.14471   1
  -1   8   4 381.042 7.01796  -2
   1   8   4 381.042 7.01796   1
  -2   8   4 253.903 4.64555  -2
   2   8   4 253.903 4.64555   1
   3   8   4 8.67466 2.80601   1
   3   8   4 6.72551 1.70582   2
  -3   8   4 6.13424 3.54532  -2
   3   8   4 6.13424 3.54532   1
   4   8   4 104.167 3.73469   1
   4   8   4 94.8383 4.46575   2
  -4   8   4 438.532 13.4949  -2
   4   8   4 438.532 13.4949   1
  -5   8   5 131.838 9.37114  -2
   5   8   4 131.838 9.37114   1
   5   8   4 93.3802 3.56874   1
   5   8   4 83.1221 5.26913   2
  -6   8   5 135.534 5.29671  -2
   6   8   4 135.534 5.29671   1
  -7   8   5 272.586 6.95188  -2
   7   8   4 272.586 6.95188   1
  -8   8   5 7.94667 4.68533  -2
   8   8   4 7.94667 4.68533   1
  -9   8   5 47.5740 5.10509  -2
   9   8   4 47.5740 5.10509   1
 -10   8   5 42.0919 5.19930  -2
  10   8   4 42.0919 5.19930   1
 -11   8   5 67.2041 6.73966  -2
  11   8   4 67.2041 6.73966   1
  11   9   3 297.169 14.6327  -2
 -11   9   4 297.169 14.6327   1
  10   9   3 208.588 14.1543  -2
 -10   9   4 208.588 14.1543   1
   9   9   3 268.700 14.3531  -2
  -9   9   4 268.700 14.3531   1
   8   9   3 270.900 10.5238  -2
  -8   9   4 270.900 10.5238   1
   7   9   3 46.1558 7.54880  -2
  -7   9   4 46.1558 7.54880   1
   6   9   3 796.294 18.6342  -2
  -6   9   4 796.294 18.6342   1
   5   9   3 198.878 13.0817  -2
  -5   9   4 198.878 13.0817   1
  -5   9   4 138.564 5.86002   2
  -5   9   4 146.251 5.69494   1
  -4   9   4 693.283 14.6728   1
  -4   9   4 654.161 12.7020   2
   3   9   4 254.774 6.49246  -2
  -3   9   4 254.774 6.49246   1
  -3   9   4 175.878 16.6911   2
  -3   9   4 168.197 5.44525   1
   2   9   4 8.62908 2.67358  -2
  -2   9   4 8.62908 2.67358   1
   1   9   4 2256.46 32.4116  -2
  -1   9   4 2256.46 32.4116   1
   0   9   4 63.5539 2.70146  -2
   0   9   4 63.5539 2.70146   1
  -1   9   4 2256.26 30.6173  -2
   1   9   4 2256.26 30.6173   1
  -2   9   4 6.18120 2.59120  -2
   2   9   4 6.18120 2.59120   1
  -3   9   4 245.000 5.27859  -2
   3   9   4 245.000 5.27859   1
   3   9   4 85.1624 3.85995   2
   3   9   4 79.7172 12.1054   1
   4   9   4 1272.86 20.5998   1
  -4   9   4 1972.48 60.1254  -2
   4   9   4 1972.48 60.1254   1
   4   9   4 1242.67 23.4538   2
  -5   9   5 332.485 18.8446  -2
   5   9   4 332.485 18.8446   1
   5   9   4 321.968 7.13195   1
   5   9   4 314.862 7.77459   2
  -6   9   5 752.021 14.4571  -2
   6   9   4 752.021 14.4571   1
  -7   9   5 109.351 5.55400  -2
   7   9   4 109.351 5.55400   1
  -8   9   5 269.627 8.40775  -2
   8   9   4 269.627 8.40775   1
  -9   9   5 361.487 10.1478  -2
   9   9   4 361.487 10.1478   1
 -10   9   5 170.982 8.28607  -2
  10   9   4 170.982 8.28607   1
 -11   9   5 252.004 10.2886  -2
  11   9   4 252.004 10.2886   1
  11  10   3 50.4889 12.2675  -2
 -11  10   4 50.4889 12.2675   1
  10  10   3 84.7104 11.2218  -2
 -10  10   4 84.7104 11.2218   1
   9  10   3 225.210 12.7305  -2
  -9  10   4 225.210 12.7305   1
   8  10   3 22.9640 9.59183  -2
  -8  10   4 22.9640 9.59183   1
   7  10   3 478.999 15.4844  -2
  -7  10   4 478.999 15.4844   1
   6  10   3 83.9056 7.61730  -2
  -6  10   4 83.9056 7.61730   1
  -5  10   4 6.59330 2.23031   2
  -5  10   4 2.59495 3.33386   1
   5  10   3 132.521 16.9280  -2
  -5  10   4 132.521 16.9280   1
  -4  10   4 245.619 7.99204   1
  -4  10   4 231.282 6.78183   2
   4  10   4 550.638 20.7764  -2
  -4  10   4 550.638 20.7764   1
   3  10   4 247.748 5.96361  -2
  -3  10   4 247.748 5.96361   1
  -3  10   4 194.090 7.40475   1
   2  10   4 1073.27 17.7518  -2
  -2  10   4 1073.27 17.7518   1
   1  10   4 446.160 8.08937  -2
  -1  10   4 446.160 8.08937   1
   0  10   4 91.4895 3.13487  -2
   0  10   4 91.4895 3.13487   1
  -1  10   4 435.878 7.68928  -2
   1  10   4 435.878 7.68928   1
  -2  10   4 1094.87 14.4417  -2
   2  10   4 1094.87 14.4417   1
  -3  10   4 263.612 6.18083  -2
   3  10   4 263.612 6.18083   1
   3  10   4 59.9694 4.08613   2
   4  10   4 282.345 8.64670   2
   4  10   4 274.036 7.68198   1
  -4  10   4 559.641 16.3281  -2
   4  10   4 559.641 16.3281   1
   5  10   4 12.3574 3.79733   2
   5  10   4 13.1788 2.78360   1
  -5  10   5 226.556 16.0185  -2
   5  10   4 226.556 16.0185   1
  -6  10   5 119.058 5.73041  -2
   6  10   4 119.058 5.73041   1
  -7  10   5 456.408 11.7063  -2
   7  10   4 456.408 11.7063   1
  -8  10   5 1.51549 6.90532  -2
   8  10   4 1.51549 6.90532   1
  -9  10   5 195.938 8.96773  -2
   9  10   4 195.938 8.96773   1
 -10  10   5 48.6107 5.86450  -2
  10  10   4 48.6107 5.86450   1
  10  11   3 53.1066 11.3016  -2
 -10  11   4 53.1066 11.3016   1
   9  11   3 10.4031 5.69671  -2
  -9  11   4 10.4031 5.69671   1
   8  11   3 511.695 16.7264  -2
  -8  11   4 511.695 16.7264   1
   7  11   3 105.900 8.32175  -2
  -7  11   4 105.900 8.32175   1
   6  11   3 265.278 11.9957  -2
  -6  11   4 265.278 11.9957   1
  -5  11   4 13.2148 4.07729   1
  -5  11   4 12.6259 3.39792   2
   5  11   3 33.7838 14.6514  -2
  -5  11   4 33.7838 14.6514   1
  -4  11   4 103.727 4.33167   2
  -4  11   4 103.325 5.51162   1
   4  11   4 241.136 13.2233  -2
  -4  11   4 241.136 13.2233   1
   3  11   4 1518.93 22.8186  -2
  -3  11   4 1518.93 22.8186   1
   2  11   4 1481.02 23.8572  -2
  -2  11   4 1481.02 23.8572   1
   1  11   4 500.144 8.61562  -2
  -1  11   4 500.144 8.61562   1
   0  11   4 4.66955 1.72715  -2
   0  11   4 4.66955 1.72715   1
  -1  11   4 495.350 9.07241  -2
   1  11   4 495.350 9.07241   1
  -2  11   4 1462.89 20.5696  -2
   2  11   4 1462.89 20.5696   1
  -3  11   4 1548.96 23.3466  -2
   3  11   4 1548.96 23.3466   1
  -4  11   4 176.387 9.91702  -2
   4  11   4 176.387 9.91702   1
   4  11   4 111.838 4.65254   1
   4  11   4 105.312 5.61957   2
   5  11   4 7.76104 3.86250   2
   5  11   4 7.83069 3.26697   1
  -5  11   5 49.5937 7.96049  -2
   5  11   4 49.5937 7.96049   1
  -6  11   5 401.923 10.1766  -2
   6  11   4 401.923 10.1766   1
  -7  11   5 43.0419 6.40302  -2
   7  11   4 43.0419 6.40302   1
  -8  11   5 495.775 13.6658  -2
   8  11   4 495.775 13.6658   1
  -9  11   5 8.47068 8.25746  -2
   9  11   4 8.47068 8.25746   1
 -10  11   5 29.9720 8.53736  -2
  10  11   4 29.9720 8.53736   1
  10  12   3 291.888 16.4216  -2
 -10  12   4 291.888 16.4216   1
   9  12   3 159.477 10.0566  -2
  -9  12   4 159.477 10.0566   1
   8  12   3 109.990 8.46975  -2
  -8  12   4 109.990 8.46975   1
   7  12   3 302.244 13.3064  -2
  -7  12   4 302.244 13.3064   1
   6  12   3 145.931 9.52844  -2
  -6  12   4 145.931 9.52844   1
  -5  12   4 1088.68 30.6126   1
  -5  12   4 1042.92 33.6591   2
   5  12   3 1167.29 53.9447  -2
  -5  12   4 1167.29 53.9447   1
  -4  12   4 42.0551 4.48531   1
   4  12   4 113.714 10.9418  -2
  -4  12   4 113.714 10.9418   1
  -4  12   4 35.7653 3.89802   2
   3  12   4 558.144 11.6154  -2
  -3  12   4 558.144 11.6154   1
   2  12   4 835.548 13.1182  -2
  -2  12   4 835.548 13.1182   1
   1  12   4 41.8465 3.38447  -2
  -1  12   4 41.8465 3.38447   1
   0  12   4 3258.83 45.8920  -2
   0  12   4 3258.83 45.8920   1
  -1  12   4 44.7304 3.10820  -2
   1  12   4 44.7304 3.10820   1
  -2  12   4 817.637 16.4282  -2
   2  12   4 817.637 16.4282   1
  -3  12   4 561.024 8.74220  -2
   3  12   4 561.024 8.74220   1
   4  12   4 59.4470 5.28469   2
   4  12   4 85.7384 5.70078   1
  -4  12   4 112.731 7.61572  -2
   4  12   4 112.731 7.61572   1
  -5  12   5 794.880 26.2970  -2
   5  12   4 794.880 26.2970   1
   5  12   4 780.124 23.3443   2
   5  12   4 783.754 23.3045   1
  -6  12   5 94.4084 6.33575  -2
   6  12   4 94.4084 6.33575   1
  -7  12   5 215.611 9.21003  -2
   7  12   4 215.611 9.21003   1
  -8  12   5 146.814 7.80297  -2
   8  12   4 146.814 7.80297   1
  -9  12   5 201.632 17.1288  -2
   9  12   4 201.632 17.1288   1
 -10  12   5 254.479 13.2012  -2
  10  12   4 254.479 13.2012   1
   9  13   3 89.5843 8.51760  -2
  -9  13   4 89.5843 8.51760   1
   8  13   3 48.9379 8.56349  -2
  -8  13   4 48.9379 8.56349   1
   7  13   3 36.1552 8.24128  -2
  -7  13   4 36.1552 8.24128   1
   6  13   3 160.655 11.8120  -2
  -6  13   4 160.655 11.8120   1
   5  13   3 29.2932 21.6867  -2
  -5  13   4 29.2932 21.6867   1
  -5  13   4 -1.6307 3.53895   1
  -5  13   4 3.30641 3.69944   2
   4  13   4 439.027 17.0971  -2
  -4  13   4 439.027 17.0971   1
  -4  13   4 225.724 19.7288   1
  -4  13   4 232.420 12.2648   2
   3  13   4 158.489 6.49247  -2
  -3  13   4 158.489 6.49247   1
   2  13   4 73.1528 4.35896  -2
  -2  13   4 73.1528 4.35896   1
   1  13   4 258.066 6.13156  -2
  -1  13   4 258.066 6.13156   1
   0  13   4 19.9209 2.50163  -2
   0  13   4 19.9209 2.50163   1
  -1  13   4 237.931 6.52273  -2
   1  13   4 237.931 6.52273   1
  -2  13   4 74.3237 4.57496  -2
   2  13   4 74.3237 4.57496   1
  -3  13   4 156.506 5.79290  -2
   3  13   4 156.506 5.79290   1
   4  13   4 273.958 10.8875   1
  -4  13   4 496.659 22.1309  -2
   4  13   4 496.659 22.1309   1
   4  13   4 214.531 19.2952   2
  -5  13   5 92.3353 8.32190  -2
   5  13   4 92.3353 8.32190   1
   5  13   4 25.7122 10.0592   1
   5  13   4 36.5718 5.49100   2
  -6  13   5 124.715 7.74199  -2
   6  13   4 124.715 7.74199   1
  -7  13   5 39.0355 6.70376  -2
   7  13   4 39.0355 6.70376   1
  -8  13   5 94.3779 7.76339  -2
   8  13   4 94.3779 7.76339   1
  -9  13   5 77.4986 9.18197  -2
   9  13   4 77.4986 9.18197   1
   9  14   3 328.532 13.5473  -2
  -9  14   4 328.532 13.5473   1
   8  14   3 55.7182 9.24346  -2
  -8  14   4 55.7182 9.24346   1
   7  14   3 679.586 19.8920  -2
  -7  14   4 679.586 19.8920   1
   6  14   3 38.9720 11.0727  -2
  -6  14   4 38.9720 11.0727   1
  -5  14   4 154.791 11.1928   1
   5  14   3 236.367 31.4834  -2
  -5  14   4 236.367 31.4834   1
  -5  14   4 155.326 9.82496   2
  -4  14   4 456.792 17.4046   2
  -4  14   4 555.570 33.2620   1
   4  14   4 717.271 25.4954  -2
  -4  14   4 717.271 25.4954   1
   3  14   4 648.429 12.1243  -2
  -3  14   4 648.429 12.1243   1
   2  14   4 1514.78 26.3193  -2
  -2  14   4 1514.78 26.3193   1
   1  14   4 427.660 9.22460  -2
  -1  14   4 427.660 9.22460   1
   0  14   4 676.930 11.5022  -2
   0  14   4 676.930 11.5022   1
  -1  14   4 400.508 8.32662  -2
   1  14   4 400.508 8.32662   1
  -2  14   4 1514.34 28.2052  -2
   2  14   4 1514.34 28.2052   1
  -3  14   4 643.089 14.6636  -2
   3  14   4 643.089 14.6636   1
   4  14   4 245.890 11.2788   2
  -4  14   4 773.628 21.2332  -2
   4  14   4 773.628 21.2332   1
   4  14   4 229.993 16.2588   1
  -5  14   5 340.163 14.6824  -2
   5  14   4 340.163 14.6824   1
   5  14   4 221.014 13.1484   2
  -6  14   5 54.7028 6.02251  -2
   6  14   4 54.7028 6.02251   1
  -7  14   5 650.740 18.4014  -2
   7  14   4 650.740 18.4014   1
  -8  14   5 39.0508 10.8257  -2
   8  14   4 39.0508 10.8257   1
  -9  14   5 198.746 13.6750  -2
   9  14   4 198.746 13.6750   1
   8  15   3 17.4862 8.69383  -2
  -8  15   4 17.4862 8.69383   1
   7  15   3 58.6479 9.12980  -2
  -7  15   4 58.6479 9.12980   1
   6  15   3 106.599 10.4887  -2
  -6  15   4 106.599 10.4887   1
   5  15   3 28.9261 15.5019  -2
  -5  15   4 28.9261 15.5019   1
   4  15   4 297.168 14.4423  -2
  -4  15   4 297.168 14.4423   1
  -4  15   4 100.945 10.8107   2
   3  15   4 10.0171 4.45562  -2
  -3  15   4 10.0171 4.45562   1
   2  15   4 52.9559 5.42125  -2
  -2  15   4 52.9559 5.42125   1
   1  15   4 570.356 11.3091  -2
  -1  15   4 570.356 11.3091   1
   0  15   4 2.09674 2.17961  -2
   0  15   4 2.09674 2.17961   1
  -1  15   4 560.015 10.0309  -2
   1  15   4 560.015 10.0309   1
  -2  15   4 52.2797 6.10752  -2
   2  15   4 52.2797 6.10752   1
  -3  15   4 18.9033 5.21539  -2
   3  15   4 18.9033 5.21539   1
  -4  15   4 309.802 11.0189  -2
   4  15   4 309.802 11.0189   1
   4  15   4 181.177 13.8876   2
   4  15   4 202.065 16.1758   1
   5  15   4 4.72931 9.06264   1
  -5  15   5 48.5264 12.0364  -2
   5  15   4 48.5264 12.0364   1
  -6  15   5 55.9135 7.57267  -2
   6  15   4 55.9135 7.57267   1
  -7  15   5 11.0429 7.42295  -2
   7  15   4 11.0429 7.42295   1
  -8  15   5 15.9239 10.7568  -2
   8  15   4 15.9239 10.7568   1
   8  16   3 112.558 9.86405  -2
  -8  16   4 112.558 9.86405   1
   7  16   3 286.925 17.0640  -2
  -7  16   4 286.925 17.0640   1
   6  16   3 30.3405 8.47346  -2
  -6  16   4 30.3405 8.47346   1
   5  16   3 615.018 31.1069  -2
  -5  16   4 615.018 31.1069   1
   4  16   4 22.5063 6.64573  -2
  -4  16   4 22.5063 6.64573   1
   3  16   4 66.2252 5.42714  -2
  -3  16   4 66.2252 5.42714   1
   2  16   4 123.352 7.10235  -2
  -2  16   4 123.352 7.10235   1
   1  16   4 60.2580 5.90224  -2
  -1  16   4 60.2580 5.90224   1
   0  16   4 790.837 13.7741  -2
   0  16   4 790.837 13.7741   1
  -1  16   4 54.0105 4.34702  -2
   1  16   4 54.0105 4.34702   1
  -2  16   4 106.884 6.62870  -2
   2  16   4 106.884 6.62870   1
  -3  16   4 58.0737 7.00667  -2
   3  16   4 58.0737 7.00667   1
  -4  16   4 16.5977 6.60335  -2
   4  16   4 16.5977 6.60335   1
  -5  16   5 480.751 21.4629  -2
   5  16   4 480.751 21.4629   1
  -6  16   5 62.7754 7.59370  -2
   6  16   4 62.7754 7.59370   1
  -7  16   5 296.077 12.0887  -2
   7  16   4 296.077 12.0887   1
   7  17   3 51.9546 16.4445  -2
  -7  17   4 51.9546 16.4445   1
   6  17   3 155.685 10.1511  -2
  -6  17   4 155.685 10.1511   1
   5  17   3 17.1473 15.7684  -2
  -5  17   4 17.1473 15.7684   1
   4  17   4 22.6088 15.5776  -2
  -4  17   4 22.6088 15.5776   1
   3  17   4 400.927 13.1338  -2
  -3  17   4 400.927 13.1338   1
   2  17   4 263.922 8.40761  -2
  -2  17   4 263.922 8.40761   1
   1  17   4 93.2744 5.90262  -2
  -1  17   4 93.2744 5.90262   1
   0  17   4 8.02415 3.05557  -2
   0  17   4 8.02415 3.05557   1
  -1  17   4 94.8198 5.98322  -2
   1  17   4 94.8198 5.98322   1
  -2  17   4 265.296 10.7645  -2
   2  17   4 265.296 10.7645   1
  -3  17   4 399.069 12.6809  -2
   3  17   4 399.069 12.6809   1
  -4  17   4 25.8378 11.8949  -2
   4  17   4 25.8378 11.8949   1
  -5  17   5 4.32365 11.6099  -2
   5  17   4 4.32365 11.6099   1
  -6  17   5 163.303 13.1297  -2
   6  17   4 163.303 13.1297   1
  -7  17   5 68.4501 8.89676  -2
   7  17   4 68.4501 8.89676   1
   6  18   3 104.136 19.6707  -2
  -6  18   4 104.136 19.6707   1
   5  18   3 170.662 33.4425  -2
  -5  18   4 170.662 33.4425   1
   4  18   4 66.4100 26.1729  -2
  -4  18   4 66.4100 26.1729   1
   3  18   4 27.6916 7.77990  -2
  -3  18   4 27.6916 7.77990   1
   2  18   4 16.5849 7.40117  -2
  -2  18   4 16.5849 7.40117   1
   1  18   4 60.9819 6.20033  -2
  -1  18   4 60.9819 6.20033   1
   0  18   4 158.441 6.71384  -2
   0  18   4 158.441 6.71384   1
  -1  18   4 71.5105 6.61843  -2
   1  18   4 71.5105 6.61843   1
  -2  18   4 27.3163 7.91960  -2
   2  18   4 27.3163 7.91960   1
  -3  18   4 30.9966 7.19444  -2
   3  18   4 30.9966 7.19444   1
  -4  18   4 -7.1973 20.4994  -2
   4  18   4 -7.1973 20.4994   1
   5  18   4 94.4299 12.3228   1
  -5  18   5 329.710 33.2113  -2
   5  18   4 329.710 33.2113   1
  -6  18   5 48.6452 18.1323  -2
   6  18   4 48.6452 18.1323   1
   5  19   3 49.8542 30.3445  -2
  -5  19   4 49.8542 30.3445   1
   4  19   4 92.7599 19.9328  -2
  -4  19   4 92.7599 19.9328   1
   3  19   4 91.6777 7.90485  -2
  -3  19   4 91.6777 7.90485   1
   2  19   4 86.2552 6.97130  -2
  -2  19   4 86.2552 6.97130   1
   1  19   4 60.2056 7.74489  -2
  -1  19   4 60.2056 7.74489   1
   0  19   4 -6.9371 3.24725  -2
   0  19   4 -6.9371 3.24725   1
  -1  19   4 62.1610 6.80659  -2
   1  19   4 62.1610 6.80659   1
  -2  19   4 90.1080 8.54170  -2
   2  19   4 90.1080 8.54170   1
  -3  19   4 110.227 8.95234  -2
   3  19   4 110.227 8.95234   1
  -4  19   4 99.0414 11.1249  -2
   4  19   4 99.0414 11.1249   1
   5  19   4 26.2675 14.3927   2
   5  19   4 4.29850 12.5725   1
   3  20   4 100.718 10.5896  -2
  -3  20   4 100.718 10.5896   1
   2  20   4 197.349 10.0153  -2
  -2  20   4 197.349 10.0153   1
   1  20   4 132.687 8.48364  -2
  -1  20   4 132.687 8.48364   1
   0  20   4 22.5208 3.91232  -2
   0  20   4 22.5208 3.91232   1
  -1  20   4 130.750 9.86808  -2
   1  20   4 130.750 9.86808   1
  -2  20   4 191.477 12.8384  -2
   2  20   4 191.477 12.8384   1
  -3  20   4 103.413 11.6809  -2
   3  20   4 103.413 11.6809   1
  12   0   4 267.370 15.3194  -2
 -12   0   5 267.370 15.3194   1
  11   0   4 209.419 10.7663  -2
 -11   0   5 209.419 10.7663   1
  10   0   4 714.796 19.6743  -2
 -10   0   5 714.796 19.6743   1
   9   0   4 341.452 9.22829  -2
  -9   0   5 341.452 9.22829   1
   8   0   4 376.181 11.6841  -2
  -8   0   5 376.181 11.6841   1
   7   0   4 363.668 9.42109  -2
  -7   0   5 363.668 9.42109   1
  -6   0   5 0.53803 3.02280   1
   6   0   4 143.097 7.24380  -2
  -6   0   5 143.097 7.24380   1
  -5   0   5 1.15075 1.78565   2
  -5   0   5 3.10705 1.62952   1
  -4   0   5 1.46910 1.34210   1
  -4   0   5 -1.6683 1.42215   2
  -3   0   5 -1.0906 1.25867   1
  -3   0   5 1.29947 1.68620   2
   3   0   5 5.01767 7.00301  -2
  -3   0   5 5.01767 7.00301   1
   2   0   5 -3.8493 2.54493  -2
  -2   0   5 -3.8493 2.54493   1
   1   0   5 0.42487 1.87288  -2
  -1   0   5 0.42487 1.87288   1
   0   0   5 3.88234 1.24667  -2
   0   0   5 3.88234 1.24667   1
  -1   0   5 2.11984 1.98475  -2
   1   0   5 2.11984 1.98475   1
  -2   0   5 -0.4581 2.75816  -2
   2   0   5 -0.4581 2.75816   1
   3   0   5 2.16800 1.88664   1
  -3   0   5 0.70516 4.36352  -2
   3   0   5 0.70516 4.36352   1
   3   0   5 0.05595 1.30853   2
   4   0   5 1.88997 1.66533   1
   4   0   5 -0.1997 1.36284   2
   5   0   5 -0.1144 1.86690   1
   5   0   5 0.83056 1.64902   2
   6   0   5 -2.6740 4.18241   2
  -6   0   6 16.4186 5.52206  -2
   6   0   5 16.4186 5.52206   1
  -7   0   6 788.273 20.4794  -2
   7   0   5 788.273 20.4794   1
  -8   0   6 74.2040 7.42800  -2
   8   0   5 74.2040 7.42800   1
  -9   0   6 470.438 13.2617  -2
   9   0   5 470.438 13.2617   1
 -10   0   6 152.266 9.58543  -2
  10   0   5 152.266 9.58543   1
 -11   0   6 13.4071 10.6262  -2
  11   0   5 13.4071 10.6262   1
 -12   0   6 673.640 32.3491  -2
  12   0   5 673.640 32.3491   1
  12   1   4 28.3120 7.28910  -2
 -12   1   5 28.3120 7.28910   1
  11   1   4 101.845 6.80811  -2
 -11   1   5 101.845 6.80811   1
  10   1   4 62.6214 5.94169  -2
 -10   1   5 62.6214 5.94169   1
   9   1   4 18.0862 3.17039  -2
  -9   1   5 18.0862 3.17039   1
   8   1   4 432.644 8.75564  -2
  -8   1   5 432.644 8.75564   1
   7   1   4 80.5717 3.98676  -2
  -7   1   5 80.5717 3.98676   1
  -6   1   5 33.0567 3.31350   1
   6   1   4 130.900 5.56678  -2
  -6   1   5 130.900 5.56678   1
  -6   1   5 19.9451 6.86514   2
  -5   1   5 27.9384 1.72230   1
  -5   1   5 26.6852 1.84719   2
  -4   1   5 8.56087 1.16879   1
  -4   1   5 7.95361 1.27908   2
  -3   1   5 23.0830 2.05321   2
  -3   1   5 24.7690 1.77675   1
   3   1   5 38.0255 4.82119  -2
  -3   1   5 38.0255 4.82119   1
   2   1   5 61.4876 2.31441  -2
  -2   1   5 61.4876 2.31441   1
   1   1   5 477.683 6.61934  -2
  -1   1   5 477.683 6.61934   1
   0   1   5 13.7454 1.09770  -2
   0   1   5 13.7454 1.09770   1
  -1   1   5 475.620 6.95087  -2
   1   1   5 475.620 6.95087   1
  -2   1   5 61.6634 2.62609  -2
   2   1   5 61.6634 2.62609   1
   3   1   5 27.1791 1.74739   2
   3   1   5 24.4308 2.14584   1
  -3   1   5 43.1272 4.37105  -2
   3   1   5 43.1272 4.37105   1
   4   1   5 12.0579 1.30533   2
   4   1   5 11.3696 1.39089   1
   5   1   5 29.8766 1.78503   2
   5   1   5 29.5617 2.01410   1
   6   1   5 73.5131 6.53156   2
  -6   1   6 300.500 7.17902  -2
   6   1   5 300.500 7.17902   1
  -7   1   6 173.177 5.38304  -2
   7   1   5 173.177 5.38304   1
  -8   1   6 130.079 5.48523  -2
   8   1   5 130.079 5.48523   1
  -9   1   6 207.574 6.04830  -2
   9   1   5 207.574 6.04830   1
 -10   1   6 88.6363 6.29912  -2
  10   1   5 88.6363 6.29912   1
 -11   1   6 70.0422 8.30636  -2
  11   1   5 70.0422 8.30636   1
 -12   1   6 62.9885 10.6716  -2
  12   1   5 62.9885 10.6716   1
  12   2   4 536.800 13.5341  -2
 -12   2   5 536.800 13.5341   1
  11   2   4 53.4560 7.58378  -2
 -11   2   5 53.4560 7.58378   1
  10   2   4 206.851 7.03639  -2
 -10   2   5 206.851 7.03639   1
   9   2   4 397.887 7.98750  -2
  -9   2   5 397.887 7.98750   1
   8   2   4 57.2906 3.87487  -2
  -8   2   5 57.2906 3.87487   1
   7   2   4 1269.23 20.8937  -2
  -7   2   5 1269.23 20.8937   1
   6   2   4 212.074 5.42560  -2
  -6   2   5 212.074 5.42560   1
  -6   2   5 7.49197 3.90326   1
  -6   2   5 13.5210 6.08888   2
  -5   2   5 538.114 8.16824   1
  -5   2   5 503.434 7.99353   2
  -4   2   5 19.2706 1.54390   2
  -4   2   5 22.7250 1.46658   1
  -3   2   5 142.090 4.21898   1
  -3   2   5 125.654 3.98202   2
   3   2   5 582.904 12.3861  -2
  -3   2   5 582.904 12.3861   1
   2   2   5 414.961 7.22055  -2
  -2   2   5 414.961 7.22055   1
   1   2   5 232.774 3.79700  -2
  -1   2   5 232.774 3.79700   1
   0   2   5 383.204 5.47236  -2
   0   2   5 383.204 5.47236   1
  -1   2   5 237.315 3.93106  -2
   1   2   5 237.315 3.93106   1
  -2   2   5 413.090 7.05172  -2
   2   2   5 413.090 7.05172   1
   3   2   5 430.399 9.05945   1
  -3   2   5 587.300 13.1082  -2
   3   2   5 587.300 13.1082   1
   3   2   5 431.610 8.25970   2
   4   2   5 16.1937 1.34686   2
   4   2   5 18.7881 1.58067   1
   5   2   5 513.686 7.60007   2
   5   2   5 522.883 8.38443   1
  -5   2   6 2690.70 109.902  -2
   5   2   5 2690.70 109.902   1
  -6   2   6 158.351 5.41178  -2
   6   2   5 158.351 5.41178   1
   6   2   5 3.78495 5.10844   1
  -7   2   6 700.955 11.9913  -2
   7   2   5 700.955 11.9913   1
  -8   2   6 116.024 5.28700  -2
   8   2   5 116.024 5.28700   1
  -9   2   6 195.653 7.07813  -2
   9   2   5 195.653 7.07813   1
 -10   2   6 478.008 11.7614  -2
  10   2   5 478.008 11.7614   1
 -11   2   6 136.208 8.44958  -2
  11   2   5 136.208 8.44958   1
 -12   2   6 313.611 13.7580  -2
  12   2   5 313.611 13.7580   1
  12   3   4 28.1501 9.03381  -2
 -12   3   5 28.1501 9.03381   1
  11   3   4 171.756 7.30913  -2
 -11   3   5 171.756 7.30913   1
  10   3   4 156.565 6.21657  -2
 -10   3   5 156.565 6.21657   1
   9   3   4 352.743 7.36956  -2
  -9   3   5 352.743 7.36956   1
   8   3   4 95.5147 4.81169  -2
  -8   3   5 95.5147 4.81169   1
   7   3   4 21.8434 3.27750  -2
  -7   3   5 21.8434 3.27750   1
  -6   3   5 63.4541 5.02479   2
  -6   3   5 60.0719 6.41299   1
   6   3   4 517.512 9.99818  -2
  -6   3   5 517.512 9.99818   1
  -5   3   5 11.0836 1.33926   1
  -5   3   5 8.95202 1.53418   2
  -4   3   5 80.0319 2.56019   2
  -4   3   5 84.3973 2.35009   1
  -3   3   5 197.284 5.24556   1
   3   3   5 471.792 10.4267  -2
  -3   3   5 471.792 10.4267   1
  -3   3   5 184.050 7.37330   2
   2   3   5 5.22068 1.67697  -2
  -2   3   5 5.22068 1.67697   1
   1   3   5 100.888 2.73525  -2
  -1   3   5 100.888 2.73525   1
   0   3   5 119.734 2.30140  -2
   0   3   5 119.734 2.30140   1
  -1   3   5 104.956 2.71605  -2
   1   3   5 104.956 2.71605   1
  -2   3   5 5.98995 1.93717  -2
   2   3   5 5.98995 1.93717   1
   3   3   5 282.871 9.54909   1
  -3   3   5 475.697 8.81522  -2
   3   3   5 475.697 8.81522   1
   3   3   5 275.968 6.57102   2
   4   3   5 64.2366 2.16235   2
   4   3   5 68.1234 2.47226   1
   5   3   5 264.368 5.13952   1
   5   3   5 256.049 4.56969   2
   6   3   5 141.858 14.0180   1
  -6   3   6 488.567 8.65373  -2
   6   3   5 488.567 8.65373   1
  -7   3   6 57.6037 4.43615  -2
   7   3   5 57.6037 4.43615   1
  -8   3   6 599.471 11.6636  -2
   8   3   5 599.471 11.6636   1
  -9   3   6 23.7201 4.48872  -2
   9   3   5 23.7201 4.48872   1
 -10   3   6 101.690 5.87885  -2
  10   3   5 101.690 5.87885   1
 -11   3   6 122.708 9.56773  -2
  11   3   5 122.708 9.56773   1
 -12   3   6 21.7452 8.94722  -2
  12   3   5 21.7452 8.94722   1
  12   4   4 180.111 9.26359  -2
 -12   4   5 180.111 9.26359   1
  11   4   4 107.172 6.41669  -2
 -11   4   5 107.172 6.41669   1
  10   4   4 142.305 6.27536  -2
 -10   4   5 142.305 6.27536   1
   9   4   4 196.968 5.41571  -2
  -9   4   5 196.968 5.41571   1
   8   4   4 120.388 4.44201  -2
  -8   4   5 120.388 4.44201   1
   7   4   4 496.941 9.08142  -2
  -7   4   5 496.941 9.08142   1
   6   4   4 72.5342 3.56865  -2
  -6   4   5 72.5342 3.56865   1
  -6   4   5 7.89956 4.92531   2
  -6   4   5 2.70124 2.71755   1
  -5   4   5 343.963 5.94919   1
  -5   4   5 330.650 6.04445   2
  -4   4   5 234.264 5.15178   2
  -4   4   5 254.082 4.58299   1
   4   4   5 304.138 14.4485  -2
  -4   4   5 304.138 14.4485   1
  -3   4   5 516.072 10.5669   1
   3   4   5 1238.82 21.7993  -2
  -3   4   5 1238.82 21.7993   1
  -3   4   5 477.251 14.5684   2
   2   4   5 1039.57 13.2171  -2
  -2   4   5 1039.57 13.2171   1
   1   4   5 233.712 4.20456  -2
  -1   4   5 233.712 4.20456   1
   0   4   5 2497.09 31.4636  -2
   0   4   5 2497.09 31.4636   1
  -1   4   5 234.783 4.91923  -2
   1   4   5 234.783 4.91923   1
  -2   4   5 1001.13 13.6109  -2
   2   4   5 1001.13 13.6109   1
  -3   4   5 1280.25 21.6009  -2
   3   4   5 1280.25 21.6009   1
   3   4   5 758.219 14.5361   2
   3   4   5 737.086 17.4698   1
   4   4   5 23.3192 1.59385   2
   4   4   5 21.7825 1.97215   1
  -4   4   5 264.042 12.2480  -2
   4   4   5 264.042 12.2480   1
   5   4   5 508.374 8.69778   1
   5   4   5 494.916 7.77695   2
  -5   4   6 558.474 27.6631  -2
   5   4   5 558.474 27.6631   1
  -6   4   6 184.646 5.79476  -2
   6   4   5 184.646 5.79476   1
   6   4   5 14.3286 3.60288   2
  -7   4   6 307.896 6.55264  -2
   7   4   5 307.896 6.55264   1
  -8   4   6 38.8917 5.05774  -2
   8   4   5 38.8917 5.05774   1
  -9   4   6 182.896 6.18968  -2
   9   4   5 182.896 6.18968   1
 -10   4   6 153.975 7.61131  -2
  10   4   5 153.975 7.61131   1
 -11   4   6 99.0090 7.58445  -2
  11   4   5 99.0090 7.58445   1
 -12   4   6 234.095 11.2694  -2
  12   4   5 234.095 11.2694   1
  12   5   4 29.5968 10.8878  -2
 -12   5   5 29.5968 10.8878   1
  11   5   4 318.172 15.2363  -2
 -11   5   5 318.172 15.2363   1
  10   5   4 142.834 8.82385  -2
 -10   5   5 142.834 8.82385   1
   9   5   4 300.605 10.1557  -2
  -9   5   5 300.605 10.1557   1
   8   5   4 718.993 14.4655  -2
  -8   5   5 718.993 14.4655   1
   7   5   4 280.063 7.44340  -2
  -7   5   5 280.063 7.44340   1
   6   5   4 1027.53 18.9800  -2
  -6   5   5 1027.53 18.9800   1
  -6   5   5 916.582 43.4006   2
  -6   5   5 855.122 40.7945   1
  -5   5   5 93.2252 3.20097   1
  -5   5   5 91.1688 3.26680   2
  -4   5   5 1111.26 14.9637   1
  -4   5   5 1086.91 15.8437   2
  -3   5   5 377.611 12.5676   2
  -3   5   5 389.159 9.56883   1
   3   5   5 700.703 12.0912  -2
  -3   5   5 700.703 12.0912   1
   2   5   5 469.770 6.78236  -2
  -2   5   5 469.770 6.78236   1
   1   5   5 1755.20 21.4580  -2
  -1   5   5 1755.20 21.4580   1
   0   5   5 45.3265 1.64687  -2
   0   5   5 45.3265 1.64687   1
  -1   5   5 1695.35 23.0487  -2
   1   5   5 1695.35 23.0487   1
  -2   5   5 452.797 7.17523  -2
   2   5   5 452.797 7.17523   1
  -3   5   5 695.691 12.8488  -2
   3   5   5 695.691 12.8488   1
   3   5   5 304.864 8.11682   2
   3   5   5 315.706 9.33657   1
   4   5   5 1190.52 15.1660   2
   4   5   5 1176.22 19.3008   1
  -4   5   5 2318.60 94.2756  -2
   4   5   5 2318.60 94.2756   1
   5   5   5 68.1812 2.91594   2
   5   5   5 61.2569 3.09227   1
  -5   5   6 62.5209 7.53102  -2
   5   5   5 62.5209 7.53102   1
  -6   5   6 904.566 16.6637  -2
   6   5   5 904.566 16.6637   1
  -7   5   6 70.2518 4.25962  -2
   7   5   5 70.2518 4.25962   1
  -8   5   6 296.779 8.46738  -2
   8   5   5 296.779 8.46738   1
  -9   5   6 170.077 5.60366  -2
   9   5   5 170.077 5.60366   1
 -10   5   6 231.474 7.72665  -2
  10   5   5 231.474 7.72665   1
 -11   5   6 302.421 10.9676  -2
  11   5   5 302.421 10.9676   1
 -12   6   5 29.0028 9.43306   1
 -12   6   5 32.6962 6.38509   2
  11   6   4 49.4102 9.73151  -2
 -11   6   5 49.4102 9.73151   1
  10   6   4 128.774 12.9317  -2
 -10   6   5 128.774 12.9317   1
   9   6   4 58.5830 7.60272  -2
  -9   6   5 58.5830 7.60272   1
   8   6   4 52.1249 7.15313  -2
  -8   6   5 52.1249 7.15313   1
   7   6   4 119.228 7.09383  -2
  -7   6   5 119.228 7.09383   1
   6   6   4 207.492 7.84464  -2
  -6   6   5 207.492 7.84464   1
  -5   6   5 128.629 3.96675   2
  -5   6   5 129.974 3.95983   1
  -4   6   5 2.49366 1.53550   2
  -4   6   5 3.44960 1.41217   1
   4   6   5 47.1313 9.47118  -2
  -4   6   5 47.1313 9.47118   1
   3   6   5 94.7176 3.82058  -2
  -3   6   5 94.7176 3.82058   1
  -3   6   5 41.2885 2.60742   1
  -3   6   5 45.0082 4.57884   2
   2   6   5 9.92835 1.94208  -2
  -2   6   5 9.92835 1.94208   1
   1   6   5 69.8302 2.12793  -2
  -1   6   5 69.8302 2.12793   1
   0   6   5 15.6628 1.33762  -2
   0   6   5 15.6628 1.33762   1
  -1   6   5 75.2689 2.50311  -2
   1   6   5 75.2689 2.50311   1
  -2   6   5 8.13457 2.36857  -2
   2   6   5 8.13457 2.36857   1
   3   6   5 56.6830 2.99765   2
  -3   6   5 98.3320 4.18322  -2
   3   6   5 98.3320 4.18322   1
   3   6   5 61.2696 4.52637   1
   4   6   5 37.7859 2.55008   1
   4   6   5 33.9995 2.18025   2
  -4   6   5 36.4148 4.83124  -2
   4   6   5 36.4148 4.83124   1
   5   6   5 58.5031 2.75887   2
  -5   6   6 155.890 9.46181  -2
   5   6   5 155.890 9.46181   1
   5   6   5 57.6423 3.28233   1
  -6   6   6 38.6931 4.16234  -2
   6   6   5 38.6931 4.16234   1
  -7   6   6 307.709 7.81995  -2
   7   6   5 307.709 7.81995   1
  -8   6   6 10.2924 4.20814  -2
   8   6   5 10.2924 4.20814   1
  -9   6   6 195.105 6.95762  -2
   9   6   5 195.105 6.95762   1
 -10   6   6 47.8622 4.94048  -2
  10   6   5 47.8622 4.94048   1
 -11   6   6 25.2646 7.00818  -2
  11   6   5 25.2646 7.00818   1
  11   7   4 365.570 15.5379  -2
 -11   7   5 365.570 15.5379   1
  10   7   4 169.209 16.0222  -2
 -10   7   5 169.209 16.0222   1
   9   7   4 220.222 12.3816  -2
  -9   7   5 220.222 12.3816   1
   8   7   4 608.729 17.8933  -2
  -8   7   5 608.729 17.8933   1
   7   7   4 64.7618 7.69484  -2
  -7   7   5 64.7618 7.69484   1
   6   7   4 719.444 14.7357  -2
  -6   7   5 719.444 14.7357   1
  -5   7   5 77.9038 3.20492   2
  -5   7   5 84.0955 4.13530   1
  -4   7   5 631.101 10.5209   1
  -4   7   5 625.121 11.1690   2
   3   7   5 1859.82 32.1123  -2
  -3   7   5 1859.82 32.1123   1
  -3   7   5 995.206 21.9976   1
  -3   7   5 926.254 32.4023   2
   2   7   5 625.501 9.13851  -2
  -2   7   5 625.501 9.13851   1
   1   7   5 2666.34 39.7853  -2
  -1   7   5 2666.34 39.7853   1
   0   7   5 -0.2725 1.13733  -2
   0   7   5 -0.2725 1.13733   1
  -1   7   5 2661.69 33.8162  -2
   1   7   5 2661.69 33.8162   1
  -2   7   5 622.279 9.20199  -2
   2   7   5 622.279 9.20199   1
  -3   7   5 1934.02 31.0136  -2
   3   7   5 1934.02 31.0136   1
   3   7   5 897.118 19.1257   2
   3   7   5 916.321 32.1898   1
   4   7   5 930.458 15.5908   1
   4   7   5 892.964 13.3555   2
  -4   7   5 1612.90 50.0749  -2
   4   7   5 1612.90 50.0749   1
   5   7   5 139.292 4.67046   1
   5   7   5 133.617 4.49669   2
  -5   7   6 169.599 9.69860  -2
   5   7   5 169.599 9.69860   1
  -6   7   6 1101.19 18.4360  -2
   6   7   5 1101.19 18.4360   1
  -7   7   6 94.1146 5.34301  -2
   7   7   5 94.1146 5.34301   1
  -8   7   6 526.494 11.6974  -2
   8   7   5 526.494 11.6974   1
  -9   7   6 362.443 11.2645  -2
   9   7   5 362.443 11.2645   1
 -10   7   6 141.858 8.22124  -2
  10   7   5 141.858 8.22124   1
 -11   7   6 405.744 14.1263  -2
  11   7   5 405.744 14.1263   1
  11   8   4 92.8900 10.6363  -2
 -11   8   5 92.8900 10.6363   1
  10   8   4 43.5356 10.2519  -2
 -10   8   5 43.5356 10.2519   1
   9   8   4 52.8836 8.29347  -2
  -9   8   5 52.8836 8.29347   1
   8   8   4 10.2923 6.26109  -2
  -8   8   5 10.2923 6.26109   1
   7   8   4 285.459 11.7125  -2
  -7   8   5 285.459 11.7125   1
   6   8   4 138.649 7.88829  -2
  -6   8   5 138.649 7.88829   1
  -6   8   5 10.4097 4.10605   2
  -5   8   5 31.2819 3.21045   1
  -5   8   5 25.9746 2.34769   2
   5   8   4 146.612 11.2960  -2
  -5   8   5 146.612 11.2960   1
  -4   8   5 18.6576 2.05147   2
  -4   8   5 14.3065 1.81761   1
   4   8   5 51.2458 12.0246  -2
  -4   8   5 51.2458 12.0246   1
   3   8   5 124.164 3.67489  -2
  -3   8   5 124.164 3.67489   1
  -3   8   5 5.68135 4.19031   2
  -3   8   5 11.2980 2.65452   1
   2   8   5 261.834 5.55026  -2
  -2   8   5 261.834 5.55026   1
   1   8   5 6.41771 2.39133  -2
  -1   8   5 6.41771 2.39133   1
   0   8   5 349.178 6.26160  -2
   0   8   5 349.178 6.26160   1
  -1   8   5 9.26944 1.74214  -2
   1   8   5 9.26944 1.74214   1
  -2   8   5 251.750 4.87903  -2
   2   8   5 251.750 4.87903   1
   3   8   5 110.377 5.52992   2
  -3   8   5 130.400 4.95496  -2
   3   8   5 130.400 4.95496   1
   3   8   5 118.515 9.09551   1
   4   8   5 41.4831 2.49099   2
   4   8   5 43.5508 2.89369   1
  -4   8   5 49.3522 7.01089  -2
   4   8   5 49.3522 7.01089   1
   5   8   5 106.988 4.02299   1
   5   8   5 99.3515 4.90272   2
  -5   8   6 183.580 14.0572  -2
   5   8   5 183.580 14.0572   1
  -6   8   6 299.303 7.35843  -2
   6   8   5 299.303 7.35843   1
  -7   8   6 114.791 5.45150  -2
   7   8   5 114.791 5.45150   1
  -8   8   6 57.9436 4.89831  -2
   8   8   5 57.9436 4.89831   1
  -9   8   6 51.2228 5.47551  -2
   9   8   5 51.2228 5.47551   1
 -10   8   6 91.7162 7.17909  -2
  10   8   5 91.7162 7.17909   1
 -11   8   6 88.3933 9.32912  -2
  11   8   5 88.3933 9.32912   1
  11   9   4 269.373 14.0232  -2
 -11   9   5 269.373 14.0232   1
  10   9   4 152.721 14.5688  -2
 -10   9   5 152.721 14.5688   1
   9   9   4 339.152 15.1697  -2
  -9   9   5 339.152 15.1697   1
   8   9   4 271.184 10.5736  -2
  -8   9   5 271.184 10.5736   1
   7   9   4 100.100 8.77409  -2
  -7   9   5 100.100 8.77409   1
   6   9   4 755.299 18.0158  -2
  -6   9   5 755.299 18.0158   1
  -5   9   5 19.2490 2.02276   2
  -5   9   5 27.6951 3.07688   1
   5   9   4 337.772 23.1125  -2
  -5   9   5 337.772 23.1125   1
  -4   9   5 221.754 6.55600   1
  -4   9   5 226.630 6.10159   2
   4   9   5 478.707 19.0497  -2
  -4   9   5 478.707 19.0497   1
   3   9   5 474.388 9.04643  -2
  -3   9   5 474.388 9.04643   1
  -3   9   5 279.584 10.9732   1
   2   9   5 151.350 4.46019  -2
  -2   9   5 151.350 4.46019   1
   1   9   5 1012.01 15.7183  -2
  -1   9   5 1012.01 15.7183   1
   0   9   5 4.28430 1.47806  -2
   0   9   5 4.28430 1.47806   1
  -1   9   5 994.184 15.4181  -2
   1   9   5 994.184 15.4181   1
  -2   9   5 133.282 3.67881  -2
   2   9   5 133.282 3.67881   1
  -3   9   5 484.511 9.04549  -2
   3   9   5 484.511 9.04549   1
   3   9   5 176.726 8.14994   2
  -4   9   5 470.580 14.4055  -2
   4   9   5 470.580 14.4055   1
   4   9   5 230.946 6.32857   1
   4   9   5 230.946 6.12141   2
   5   9   5 18.9333 2.28228   1
   5   9   5 19.1792 3.20092   2
  -5   9   6 116.964 10.1993  -2
   5   9   5 116.964 10.1993   1
  -6   9   6 542.263 10.6193  -2
   6   9   5 542.263 10.6193   1
  -7   9   6 92.2646 4.49922  -2
   7   9   5 92.2646 4.49922   1
  -8   9   6 791.236 19.5359  -2
   8   9   5 791.236 19.5359   1
  -9   9   6 97.3706 6.16855  -2
   9   9   5 97.3706 6.16855   1
 -10   9   6 110.701 6.38121  -2
  10   9   5 110.701 6.38121   1
 -11   9   6 277.553 11.4108  -2
  11   9   5 277.553 11.4108   1
  10  10   4 55.8538 10.9285  -2
 -10  10   5 55.8538 10.9285   1
   9  10   4 197.992 10.4620  -2
  -9  10   5 197.992 10.4620   1
   8  10   4 16.9147 9.81840  -2
  -8  10   5 16.9147 9.81840   1
   7  10   4 448.473 15.0337  -2
  -7  10   5 448.473 15.0337   1
   6  10   4 101.560 7.91857  -2
  -6  10   5 101.560 7.91857   1
  -5  10   5 238.820 7.34841   2
  -5  10   5 236.526 10.3263   1
   5  10   4 238.711 17.9686  -2
  -5  10   5 238.711 17.9686   1
  -4  10   5 213.422 6.32616   2
   4  10   5 276.092 14.4349  -2
  -4  10   5 276.092 14.4349   1
  -4  10   5 207.872 6.44721   1
   3  10   5 165.261 4.69961  -2
  -3  10   5 165.261 4.69961   1
   2  10   5 678.414 12.4043  -2
  -2  10   5 678.414 12.4043   1
   1  10   5 49.1335 3.04755  -2
  -1  10   5 49.1335 3.04755   1
   0  10   5 556.075 9.70328  -2
   0  10   5 556.075 9.70328   1
  -1  10   5 57.1796 3.56462  -2
   1  10   5 57.1796 3.56462   1
  -2  10   5 669.706 9.64366  -2
   2  10   5 669.706 9.64366   1
  -3  10   5 170.432 4.90996  -2
   3  10   5 170.432 4.90996   1
  -4  10   5 289.560 10.0174  -2
   4  10   5 289.560 10.0174   1
   4  10   5 81.6198 4.72915   1
   4  10   5 84.1845 3.83388   2
   5  10   5 322.405 12.3680   2
   5  10   5 343.041 10.2906   1
  -5  10   6 763.681 21.8385  -2
   5  10   5 763.681 21.8385   1
  -6  10   6 85.4016 4.69836  -2
   6  10   5 85.4016 4.69836   1
  -7  10   6 275.061 8.59494  -2
   7  10   5 275.061 8.59494   1
  -8  10   6 50.5140 5.44785  -2
   8  10   5 50.5140 5.44785   1
   8  10   5 1.71755 0.64773   1
  -9  10   6 83.9743 5.99515  -2
   9  10   5 83.9743 5.99515   1
 -10  10   6 167.043 7.13103  -2
  10  10   5 167.043 7.13103   1
  10  11   4 12.2199 10.7247  -2
 -10  11   5 12.2199 10.7247   1
   9  11   4 2.75520 5.24475  -2
  -9  11   5 2.75520 5.24475   1
   8  11   4 486.588 14.4781  -2
  -8  11   5 486.588 14.4781   1
   7  11   4 40.7548 7.95595  -2
  -7  11   5 40.7548 7.95595   1
   6  11   4 375.809 16.5899  -2
  -6  11   5 375.809 16.5899   1
  -5  11   5 32.8596 4.79178   1
  -5  11   5 31.9092 3.52479   2
   5  11   4 28.5717 14.9429  -2
  -5  11   5 28.5717 14.9429   1
  -4  11   5 12.8865 2.44160   1
  -4  11   5 17.0717 2.81820   2
   4  11   5 22.3189 9.36005  -2
  -4  11   5 22.3189 9.36005   1
   3  11   5 17.3149 3.73445  -2
  -3  11   5 17.3149 3.73445   1
   2  11   5 21.4837 3.65691  -2
  -2  11   5 21.4837 3.65691   1
   1  11   5 28.3944 2.94970  -2
  -1  11   5 28.3944 2.94970   1
   0  11   5 33.2256 2.29318  -2
   0  11   5 33.2256 2.29318   1
  -1  11   5 24.8081 3.30275  -2
   1  11   5 24.8081 3.30275   1
  -2  11   5 23.2138 2.59787  -2
   2  11   5 23.2138 2.59787   1
  -3  11   5 18.3855 3.48870  -2
   3  11   5 18.3855 3.48870   1
   4  11   5 7.06906 2.43241   1
   4  11   5 1.55018 2.17723   2
  -4  11   5 50.3174 11.1792  -2
   4  11   5 50.3174 11.1792   1
   5  11   5 -1.8177 5.10204   2
   5  11   5 2.01207 2.46784   1
  -5  11   6 30.7654 6.97799  -2
   5  11   5 30.7654 6.97799   1
  -6  11   6 446.313 10.1370  -2
   6  11   5 446.313 10.1370   1
  -7  11   6 17.8272 5.50154  -2
   7  11   5 17.8272 5.50154   1
  -8  11   6 70.2612 5.58219  -2
   8  11   5 70.2612 5.58219   1
  -9  11   6 179.610 7.20364  -2
   9  11   5 179.610 7.20364   1
 -10  11   6 118.450 7.60833  -2
  10  11   5 118.450 7.60833   1
  10  12   4 290.457 16.4941  -2
 -10  12   5 290.457 16.4941   1
   9  12   4 179.010 10.3903  -2
  -9  12   5 179.010 10.3903   1
   8  12   4 161.663 10.0815  -2
  -8  12   5 161.663 10.0815   1
   7  12   4 228.324 9.92126  -2
  -7  12   5 228.324 9.92126   1
   6  12   4 85.5688 8.46019  -2
  -6  12   5 85.5688 8.46019   1
  -5  12   5 16.3574 4.23264   1
  -5  12   5 18.9212 4.03746   2
   5  12   4 852.206 42.7226  -2
  -5  12   5 852.206 42.7226   1
  -4  12   5 26.5886 4.27437   2
  -4  12   5 38.5224 3.82235   1
   4  12   5 10.5321 5.13978  -2
  -4  12   5 10.5321 5.13978   1
   3  12   5 68.9311 5.29034  -2
  -3  12   5 68.9311 5.29034   1
   2  12   5 169.090 5.40783  -2
  -2  12   5 169.090 5.40783   1
   1  12   5 19.1992 3.13575  -2
  -1  12   5 19.1992 3.13575   1
   0  12   5 112.545 3.90018  -2
   0  12   5 112.545 3.90018   1
  -1  12   5 17.5315 2.98365  -2
   1  12   5 17.5315 2.98365   1
  -2  12   5 162.024 5.83434  -2
   2  12   5 162.024 5.83434   1
  -3  12   5 66.0302 4.28538  -2
   3  12   5 66.0302 4.28538   1
  -4  12   5 48.8900 6.03713  -2
   4  12   5 48.8900 6.03713   1
   4  12   5 -2.3922 2.70696   2
   4  12   5 9.36217 3.70487   1
   5  12   5 47.2525 3.55574   1
  -5  12   6 223.427 14.9429  -2
   5  12   5 223.427 14.9429   1
   5  12   5 49.7642 5.96547   2
  -6  12   6 44.9011 5.10233  -2
   6  12   5 44.9011 5.10233   1
  -7  12   6 487.382 12.0042  -2
   7  12   5 487.382 12.0042   1
  -8  12   6 55.7502 5.58591  -2
   8  12   5 55.7502 5.58591   1
  -9  12   6 308.340 10.8168  -2
   9  12   5 308.340 10.8168   1
 -10  12   6 67.4160 9.97670  -2
  10  12   5 67.4160 9.97670   1
   9  13   4 66.4707 7.66705  -2
  -9  13   5 66.4707 7.66705   1
   8  13   4 67.4528 9.04158  -2
  -8  13   5 67.4528 9.04158   1
   7  13   4 48.0230 9.68391  -2
  -7  13   5 48.0230 9.68391   1
   6  13   4 152.678 11.8578  -2
  -6  13   5 152.678 11.8578   1
  -5  13   5 58.6429 6.27435   1
  -5  13   5 64.3882 12.5855   2
   5  13   4 112.697 24.2070  -2
  -5  13   5 112.697 24.2070   1
  -4  13   5 64.1532 6.91477   2
   4  13   5 185.030 9.97540  -2
  -4  13   5 185.030 9.97540   1
  -4  13   5 72.2983 5.51742   1
   3  13   5 154.637 6.12899  -2
  -3  13   5 154.637 6.12899   1
   2  13   5 133.068 5.52096  -2
  -2  13   5 133.068 5.52096   1
   1  13   5 299.280 7.37014  -2
  -1  13   5 299.280 7.37014   1
   0  13   5 39.0691 2.82409  -2
   0  13   5 39.0691 2.82409   1
  -1  13   5 301.080 7.81296  -2
   1  13   5 301.080 7.81296   1
  -2  13   5 137.607 5.38374  -2
   2  13   5 137.607 5.38374   1
  -3  13   5 137.966 4.92857  -2
   3  13   5 137.966 4.92857   1
   4  13   5 137.479 9.19492   1
   4  13   5 122.858 9.13007   2
  -4  13   5 159.205 9.66356  -2
   4  13   5 159.205 9.66356   1
   5  13   5 4.20374 4.06556   2
   5  13   5 2.71407 3.04714   1
  -5  13   6 -0.0384 9.33399  -2
   5  13   5 -0.0384 9.33399   1
  -6  13   6 82.8553 5.95280  -2
   6  13   5 82.8553 5.95280   1
  -7  13   6 59.9267 6.26556  -2
   7  13   5 59.9267 6.26556   1
  -8  13   6 144.030 7.09859  -2
   8  13   5 144.030 7.09859   1
  -9  13   6 32.3101 9.75725  -2
   9  13   5 32.3101 9.75725   1
   9  14   4 169.846 11.8863  -2
  -9  14   5 169.846 11.8863   1
   8  14   4 57.9279 7.88830  -2
  -8  14   5 57.9279 7.88830   1
   7  14   4 732.453 20.8957  -2
  -7  14   5 732.453 20.8957   1
   6  14   4 53.7986 11.7693  -2
  -6  14   5 53.7986 11.7693   1
  -5  14   5 120.781 9.68203   1
   4  14   5 65.3737 4.83569  -2
  -4  14   5 65.3737 4.83569   1
  -4  14   5 22.7143 5.60758   1
   3  14   5 137.813 5.63347  -2
  -3  14   5 137.813 5.63347   1
   2  14   5 258.309 7.09756  -2
  -2  14   5 258.309 7.09756   1
   1  14   5 55.6124 4.43438  -2
  -1  14   5 55.6124 4.43438   1
   0  14   5 167.757 4.89027  -2
   0  14   5 167.757 4.89027   1
  -1  14   5 64.5331 4.20362  -2
   1  14   5 64.5331 4.20362   1
  -2  14   5 257.864 9.25451  -2
   2  14   5 257.864 9.25451   1
  -3  14   5 142.354 6.04136  -2
   3  14   5 142.354 6.04136   1
  -4  14   5 63.7618 6.91736  -2
   4  14   5 63.7618 6.91736   1
   4  14   5 30.0856 10.0980   2
   5  14   5 40.5913 7.05193   1
  -6  14   6 61.3469 9.56712  -2
   6  14   5 61.3469 9.56712   1
  -7  14   6 347.370 10.9820  -2
   7  14   5 347.370 10.9820   1
  -8  14   6 70.4009 8.78612  -2
   8  14   5 70.4009 8.78612   1
  -9  14   6 125.953 12.3816  -2
   9  14   5 125.953 12.3816   1
   8  15   4 29.8872 8.27063  -2
  -8  15   5 29.8872 8.27063   1
   7  15   4 11.3266 11.3009  -2
  -7  15   5 11.3266 11.3009   1
   6  15   4 47.9003 9.10549  -2
  -6  15   5 47.9003 9.10549   1
  -5  15   5 15.7877 9.53788   2
   5  15   4 45.1836 15.2793  -2
  -5  15   5 45.1836 15.2793   1
  -4  15   5 6.37774 9.23070   1
   4  15   5 20.8602 8.38273  -2
  -4  15   5 20.8602 8.38273   1
   3  15   5 41.5051 5.21667  -2
  -3  15   5 41.5051 5.21667   1
   2  15   5 14.2708 5.39111  -2
  -2  15   5 14.2708 5.39111   1
   1  15   5 82.6054 5.15517  -2
  -1  15   5 82.6054 5.15517   1
   0  15   5 18.9608 2.99863  -2
   0  15   5 18.9608 2.99863   1
  -1  15   5 84.3028 4.92875  -2
   1  15   5 84.3028 4.92875   1
  -2  15   5 18.4806 5.09714  -2
   2  15   5 18.4806 5.09714   1
  -3  15   5 46.2526 6.33054  -2
   3  15   5 46.2526 6.33054   1
  -4  15   5 34.6491 7.47121  -2
   4  15   5 34.6491 7.47121   1
   4  15   5 18.3764 4.98661   2
   5  15   5 9.90705 4.08156   1
  -5  15   6 -8.7314 10.6483  -2
   5  15   5 -8.7314 10.6483   1
  -6  15   6 36.0282 8.64434  -2
   6  15   5 36.0282 8.64434   1
  -7  15   6 44.9510 6.18593  -2
   7  15   5 44.9510 6.18593   1
  -8  15   6 138.850 9.24028  -2
   8  15   5 138.850 9.24028   1
   7  16   4 299.644 22.7937  -2
  -7  16   5 299.644 22.7937   1
   6  16   4 61.1790 9.11606  -2
  -6  16   5 61.1790 9.11606   1
   5  16   4 425.422 25.9328  -2
  -5  16   5 425.422 25.9328   1
   4  16   5 307.777 11.3106  -2
  -4  16   5 307.777 11.3106   1
   3  16   5 307.014 9.28956  -2
  -3  16   5 307.014 9.28956   1
   2  16   5 650.769 12.7627  -2
  -2  16   5 650.769 12.7627   1
   1  16   5 47.2701 6.29512  -2
  -1  16   5 47.2701 6.29512   1
   0  16   5 993.494 17.5212  -2
   0  16   5 993.494 17.5212   1
  -1  16   5 52.8880 5.32456  -2
   1  16   5 52.8880 5.32456   1
  -2  16   5 632.809 14.9703  -2
   2  16   5 632.809 14.9703   1
  -3  16   5 306.683 9.83640  -2
   3  16   5 306.683 9.83640   1
   4  16   5 143.091 12.9817   2
  -4  16   5 309.401 13.6921  -2
   4  16   5 309.401 13.6921   1
   5  16   5 234.275 21.7088   1
  -6  16   6 36.9601 9.31431  -2
   6  16   5 36.9601 9.31431   1
  -7  16   6 374.481 11.0123  -2
   7  16   5 374.481 11.0123   1
   7  17   4 55.8110 17.2775  -2
  -7  17   5 55.8110 17.2775   1
   6  17   4 183.009 20.9536  -2
  -6  17   5 183.009 20.9536   1
   5  17   4 11.0737 16.0447  -2
  -5  17   5 11.0737 16.0447   1
   4  17   5 145.317 8.94619  -2
  -4  17   5 145.317 8.94619   1
   3  17   5 72.2782 7.66880  -2
  -3  17   5 72.2782 7.66880   1
   2  17   5 90.9892 8.43515  -2
  -2  17   5 90.9892 8.43515   1
   1  17   5 140.439 6.11126  -2
  -1  17   5 140.439 6.11126   1
   0  17   5 8.89813 3.10100  -2
   0  17   5 8.89813 3.10100   1
  -1  17   5 141.862 6.91164  -2
   1  17   5 141.862 6.91164   1
  -2  17   5 75.9147 6.74509  -2
   2  17   5 75.9147 6.74509   1
  -3  17   5 75.0014 8.71247  -2
   3  17   5 75.0014 8.71247   1
  -4  17   5 155.208 14.5013  -2
   4  17   5 155.208 14.5013   1
  -6  17   6 206.949 12.6561  -2
   6  17   5 206.949 12.6561   1
   6  18   4 59.2190 18.5769  -2
  -6  18   5 59.2190 18.5769   1
  -5  18   5 200.462 17.3435   2
   5  18   4 384.918 41.3964  -2
  -5  18   5 384.918 41.3964   1
   4  18   5 139.347 14.0051  -2
  -4  18   5 139.347 14.0051   1
   3  18   5 167.588 8.76460  -2
  -3  18   5 167.588 8.76460   1
   2  18   5 382.763 16.0966  -2
  -2  18   5 382.763 16.0966   1
   1  18   5 38.3271 6.54639  -2
  -1  18   5 38.3271 6.54639   1
   0  18   5 533.742 12.8218  -2
   0  18   5 533.742 12.8218   1
  -1  18   5 17.8359 5.53390  -2
   1  18   5 17.8359 5.53390   1
  -2  18   5 365.345 13.4368  -2
   2  18   5 365.345 13.4368   1
  -3  18   5 193.472 12.4534  -2
   3  18   5 193.472 12.4534   1
  -4  18   5 75.1000 15.0283  -2
   4  18   5 75.1000 15.0283   1
   6  18   5 1.46953 12.5476   2
   6  18   5 1.12938 8.12813   1
   4  19   5 451.444 20.7761  -2
  -4  19   5 451.444 20.7761   1
   3  19   5 323.595 10.8797  -2
  -3  19   5 323.595 10.8797   1
   2  19   5 154.680 7.89973  -2
  -2  19   5 154.680 7.89973   1
   1  19   5 607.932 15.6708  -2
  -1  19   5 607.932 15.6708   1
   0  19   5 3.68323 3.80075  -2
   0  19   5 3.68323 3.80075   1
  -1  19   5 587.834 18.3437  -2
   1  19   5 587.834 18.3437   1
  -2  19   5 157.398 9.38536  -2
   2  19   5 157.398 9.38536   1
  -3  19   5 330.320 15.3042  -2
   3  19   5 330.320 15.3042   1
  -4  19   5 470.992 36.2824  -2
   4  19   5 470.992 36.2824   1
  -3  20   5 11.1901 4.68534   2
  -3  20   5 14.3564 6.16203   1
   3  20   5 25.9450 15.6705  -2
  -3  20   5 25.9450 15.6705   1
   2  20   5 38.5429 14.0176  -2
  -2  20   5 38.5429 14.0176   1
   1  20   5 21.2827 8.15537  -2
  -1  20   5 21.2827 8.15537   1
   0  20   5 48.6402 5.46290  -2
   0  20   5 48.6402 5.46290   1
  -1  20   5 8.16876 8.48392  -2
   1  20   5 8.16876 8.48392   1
  -2  20   5 65.7171 10.9182  -2
   2  20   5 65.7171 10.9182   1
  -3  20   5 53.9831 27.0882  -2
   3  20   5 53.9831 27.0882   1
  12   0   5 669.235 28.0674  -2
 -12   0   6 669.235 28.0674   1
  11   0   5 20.2256 8.01737  -2
 -11   0   6 20.2256 8.01737   1
  10   0   5 159.047 9.27449  -2
 -10   0   6 159.047 9.27449   1
   9   0   5 491.752 14.2084  -2
  -9   0   6 491.752 14.2084   1
   8   0   5 83.2907 5.88594  -2
  -8   0   6 83.2907 5.88594   1
   7   0   5 825.506 16.8353  -2
  -7   0   6 825.506 16.8353   1
   6   0   5 19.4688 5.08326  -2
  -6   0   6 19.4688 5.08326   1
  -6   0   6 7.92424 4.58873   1
  -5   0   6 342.634 8.44581   2
  -5   0   6 358.541 9.01214   1
  -4   0   6 1410.52 25.3421   1
  -4   0   6 1320.00 26.3735   2
  -3   0   6 1428.61 41.8346   1
   3   0   6 2175.45 55.6345  -2
  -3   0   6 2175.45 55.6345   1
  -3   0   6 1286.95 54.2539   2
   2   0   6 3512.86 71.8231  -2
  -2   0   6 3512.86 71.8231   1
   1   0   6 437.653 9.58543  -2
  -1   0   6 437.653 9.58543   1
   0   0   6 3099.56 52.3242  -2
   0   0   6 3099.56 52.3242   1
  -1   0   6 449.146 13.0002  -2
   1   0   6 449.146 13.0002   1
  -2   0   6 3490.91 71.5733  -2
   2   0   6 3490.91 71.5733   1
  -3   0   6 2162.74 41.4589  -2
   3   0   6 2162.74 41.4589   1
   3   0   6 728.174 22.8565   2
   3   0   6 706.077 31.9684   1
  -4   0   6 2334.03 96.5690  -2
   4   0   6 2334.03 96.5690   1
   4   0   6 934.662 17.5309   2
   4   0   6 953.533 19.8972   1
   5   0   6 1157.49 20.0745   2
   5   0   6 1166.88 24.0844   1
  -6   0   7 18.6242 8.73260  -2
   6   0   6 18.6242 8.73260   1
  -7   0   7 1402.04 26.8428  -2
   7   0   6 1402.04 26.8428   1
  -8   0   7 26.7703 6.78244  -2
   8   0   6 26.7703 6.78244   1
  -9   0   7 323.953 12.3045  -2
   9   0   6 323.953 12.3045   1
 -10   0   7 268.878 13.8136  -2
  10   0   6 268.878 13.8136   1
 -11   0   7 31.9945 10.9447  -2
  11   0   6 31.9945 10.9447   1
 -12   0   7 659.754 32.7677  -2
  12   0   6 659.754 32.7677   1
  12   1   5 67.3143 8.27527  -2
 -12   1   6 67.3143 8.27527   1
  11   1   5 72.2190 7.24941  -2
 -11   1   6 72.2190 7.24941   1
  10   1   5 72.7329 6.09399  -2
 -10   1   6 72.7329 6.09399   1
   9   1   5 193.173 5.35296  -2
  -9   1   6 193.173 5.35296   1
   8   1   5 126.595 4.84584  -2
  -8   1   6 126.595 4.84584   1
   7   1   5 163.414 4.98756  -2
  -7   1   6 163.414 4.98756   1
   6   1   5 313.344 6.92873  -2
  -6   1   6 313.344 6.92873   1
  -6   1   6 246.757 11.5380   1
  -5   1   6 44.8707 2.37849   2
  -5   1   6 46.2987 2.32733   1
  -4   1   6 207.099 4.49313   2
  -4   1   6 218.079 4.01978   1
  -3   1   6 29.0131 2.14968   1
  -3   1   6 26.0357 2.42211   2
   3   1   6 29.0871 3.52706  -2
  -3   1   6 29.0871 3.52706   1
   2   1   6 160.989 4.10882  -2
  -2   1   6 160.989 4.10882   1
   1   1   6 306.638 5.56783  -2
  -1   1   6 306.638 5.56783   1
   0   1   6 5.85570 1.06523  -2
   0   1   6 5.85570 1.06523   1
  -1   1   6 313.269 7.00691  -2
   1   1   6 313.269 7.00691   1
  -2   1   6 151.145 3.70886  -2
   2   1   6 151.145 3.70886   1
   3   1   6 2.35523 1.54880   1
  -3   1   6 23.5019 3.37914  -2
   3   1   6 23.5019 3.37914   1
   3   1   6 0.57196 1.29284   2
   4   1   6 217.019 3.99200   2
   4   1   6 219.704 4.73698   1
  -4   1   6 462.695 18.1344  -2
   4   1   6 462.695 18.1344   1
   5   1   6 53.9150 2.93014   1
   5   1   6 57.3674 2.50221   2
  -6   1   7 218.501 7.74735  -2
   6   1   6 218.501 7.74735   1
  -7   1   7 55.9405 5.10413  -2
   7   1   6 55.9405 5.10413   1
  -8   1   7 116.833 5.95113  -2
   8   1   6 116.833 5.95113   1
  -9   1   7 249.788 7.50643  -2
   9   1   6 249.788 7.50643   1
 -10   1   7 146.055 7.19661  -2
  10   1   6 146.055 7.19661   1
 -11   1   7 44.5880 8.06776  -2
  11   1   6 44.5880 8.06776   1
 -12   1   7 51.0297 11.8829  -2
  12   1   6 51.0297 11.8829   1
  12   2   5 263.680 10.2840  -2
 -12   2   6 263.680 10.2840   1
  11   2   5 133.673 8.25090  -2
 -11   2   6 133.673 8.25090   1
  10   2   5 478.161 10.4746  -2
 -10   2   6 478.161 10.4746   1
   9   2   5 195.695 5.72305  -2
  -9   2   6 195.695 5.72305   1
   8   2   5 126.054 4.77960  -2
  -8   2   6 126.054 4.77960   1
   7   2   5 680.326 10.8265  -2
  -7   2   6 680.326 10.8265   1
   6   2   5 153.775 5.11630  -2
  -6   2   6 153.775 5.11630   1
  -6   2   6 134.472 14.2910   2
  -5   2   6 2173.73 26.7634   1
  -5   2   6 2053.12 29.9475   2
  -4   2   6 8.04864 1.23838   1
  -4   2   6 9.76011 1.56637   2
   3   2   6 1300.15 23.1651  -2
  -3   2   6 1300.15 23.1651   1
  -3   2   6 695.234 19.0822   2
  -3   2   6 762.936 15.5875   1
   2   2   6 1181.11 15.7471  -2
  -2   2   6 1181.11 15.7471   1
   1   2   6 74.8255 2.54008  -2
  -1   2   6 74.8255 2.54008   1
   0   2   6 3053.30 44.2785  -2
   0   2   6 3053.30 44.2785   1
  -1   2   6 77.8718 3.27656  -2
   1   2   6 77.8718 3.27656   1
  -2   2   6 1148.59 16.0686  -2
   2   2   6 1148.59 16.0686   1
  -3   2   6 1328.34 20.6206  -2
   3   2   6 1328.34 20.6206   1
   3   2   6 536.509 15.5298   1
   3   2   6 537.774 11.0464   2
   4   2   6 208.545 3.96178   2
   4   2   6 207.299 4.57678   1
  -4   2   6 221.900 15.3160  -2
   4   2   6 221.900 15.3160   1
   5   2   6 1216.89 15.8211   2
   5   2   6 1215.90 20.0039   1
  -5   2   7 1611.97 68.8661  -2
   5   2   6 1611.97 68.8661   1
  -6   2   7 195.820 7.04291  -2
   6   2   6 195.820 7.04291   1
   6   2   6 151.535 9.67928   2
  -7   2   7 435.655 9.19630  -2
   7   2   6 435.655 9.19630   1
  -8   2   7 144.635 5.97862  -2
   8   2   6 144.635 5.97862   1
  -9   2   7 286.035 7.47495  -2
   9   2   6 286.035 7.47495   1
 -10   2   7 296.021 9.34825  -2
  10   2   6 296.021 9.34825   1
 -11   2   7 192.661 11.0056  -2
  11   2   6 192.661 11.0056   1
 -12   2   7 264.935 12.3677  -2
  12   2   6 264.935 12.3677   1
  12   3   5 21.9459 10.6675  -2
 -12   3   6 21.9459 10.6675   1
  11   3   5 115.792 6.37400  -2
 -11   3   6 115.792 6.37400   1
  10   3   5 104.581 5.87090  -2
 -10   3   6 104.581 5.87090   1
   9   3   5 20.4571 3.31450  -2
  -9   3   6 20.4571 3.31450   1
   8   3   5 605.844 12.0653  -2
  -8   3   6 605.844 12.0653   1
   7   3   5 47.0298 4.07802  -2
  -7   3   6 47.0298 4.07802   1
   6   3   5 478.099 8.90426  -2
  -6   3   6 478.099 8.90426   1
  -6   3   6 331.876 22.3213   1
  -5   3   6 108.036 3.82794   2
  -5   3   6 125.958 3.20020   1
  -4   3   6 70.0437 3.05465   2
  -4   3   6 74.5635 2.56100   1
  -3   3   6 1300.38 28.2830   1
   3   3   6 2125.80 34.3661  -2
  -3   3   6 2125.80 34.3661   1
  -3   3   6 1172.08 30.2245   2
   2   3   6 869.615 11.4688  -2
  -2   3   6 869.615 11.4688   1
   1   3   6 1078.84 13.7387  -2
  -1   3   6 1078.84 13.7387   1
   0   3   6 261.085 4.04861  -2
   0   3   6 261.085 4.04861   1
  -1   3   6 1081.33 15.1231  -2
   1   3   6 1081.33 15.1231   1
  -2   3   6 873.711 12.7030  -2
   2   3   6 873.711 12.7030   1
  -3   3   6 2170.76 32.4073  -2
   3   3   6 2170.76 32.4073   1
   3   3   6 837.250 19.1950   2
   3   3   6 843.101 22.7035   1
   4   3   6 91.7737 3.34978   1
   4   3   6 96.2314 2.97498   2
  -4   3   6 162.253 8.40097  -2
   4   3   6 162.253 8.40097   1
   5   3   6 3.73915 1.33256   2
   5   3   6 6.00519 1.58069   1
  -6   3   7 537.906 12.9343  -2
   6   3   6 537.906 12.9343   1
   6   3   6 443.190 24.1775   2
  -7   3   7 179.216 5.88669  -2
   7   3   6 179.216 5.88669   1
  -8   3   7 481.738 10.7157  -2
   8   3   6 481.738 10.7157   1
  -9   3   7 81.4687 4.85369  -2
   9   3   6 81.4687 4.85369   1
 -10   3   7 18.7992 5.52668  -2
  10   3   6 18.7992 5.52668   1
 -11   3   7 269.033 11.9664  -2
  11   3   6 269.033 11.9664   1
 -12   3   7 12.3704 10.1197  -2
  12   3   6 12.3704 10.1197   1
  12   4   5 203.906 10.6532  -2
 -12   4   6 203.906 10.6532   1
  11   4   5 107.955 7.27399  -2
 -11   4   6 107.955 7.27399   1
  10   4   5 162.156 6.51091  -2
 -10   4   6 162.156 6.51091   1
   9   4   5 164.907 5.28039  -2
  -9   4   6 164.907 5.28039   1
   8   4   5 40.2717 3.50483  -2
  -8   4   6 40.2717 3.50483   1
   7   4   5 308.509 7.19174  -2
  -7   4   6 308.509 7.19174   1
   6   4   5 196.679 6.44002  -2
  -6   4   6 196.679 6.44002   1
  -6   4   6 176.535 10.0681   1
  -5   4   6 54.2116 2.77040   2
  -5   4   6 61.3874 2.63046   1
  -4   4   6 153.492 4.43581   2
  -4   4   6 159.301 3.88805   1
   4   4   6 372.110 12.4996  -2
  -4   4   6 372.110 12.4996   1
   3   4   6 195.242 5.18935  -2
  -3   4   6 195.242 5.18935   1
  -3   4   6 182.237 9.79248   2
  -3   4   6 183.012 6.29600   1
   2   4   6 214.841 4.16453  -2
  -2   4   6 214.841 4.16453   1
   1   4   6 590.310 8.48215  -2
  -1   4   6 590.310 8.48215   1
   0   4   6 1665.96 20.5800  -2
   0   4   6 1665.96 20.5800   1
  -1   4   6 585.316 8.98294  -2
   1   4   6 585.316 8.98294   1
  -2   4   6 224.108 4.50747  -2
   2   4   6 224.108 4.50747   1
  -3   4   6 185.456 4.79374  -2
   3   4   6 185.456 4.79374   1
   3   4   6 2.23444 2.93562   1
   3   4   6 1.90694 1.86103   2
   4   4   6 219.313 5.53161   1
  -4   4   6 374.986 14.7358  -2
   4   4   6 374.986 14.7358   1
   4   4   6 214.314 4.89529   2
   5   4   6 5.73048 2.04994   1
   5   4   6 2.77809 1.44996   2
  -5   4   7 560.772 20.4272  -2
   5   4   6 560.772 20.4272   1
  -6   4   7 149.999 6.19775  -2
   6   4   6 149.999 6.19775   1
   6   4   6 90.1456 11.7613   2
  -7   4   7 533.341 10.7123  -2
   7   4   6 533.341 10.7123   1
  -8   4   7 74.6052 5.33687  -2
   8   4   6 74.6052 5.33687   1
  -9   4   7 121.767 7.36568  -2
   9   4   6 121.767 7.36568   1
 -10   4   7 121.718 6.65102  -2
  10   4   6 121.718 6.65102   1
 -11   4   7 68.3551 8.28144  -2
  11   4   6 68.3551 8.28144   1
 -12   5   6 25.3284 6.12677   1
 -12   5   6 35.7499 5.26592   2
  11   5   5 284.849 11.1190  -2
 -11   5   6 284.849 11.1190   1
  10   5   5 242.929 9.21028  -2
 -10   5   6 242.929 9.21028   1
   9   5   5 173.481 8.84444  -2
  -9   5   6 173.481 8.84444   1
   8   5   5 292.002 10.0827  -2
  -8   5   6 292.002 10.0827   1
   7   5   5 88.1484 5.08988  -2
  -7   5   6 88.1484 5.08988   1
   6   5   5 860.323 15.0934  -2
  -6   5   6 860.323 15.0934   1
  -5   5   6 4.36966 1.68670   2
  -5   5   6 1.89556 1.52569   1
   5   5   5 62.2363 6.09949  -2
  -5   5   6 62.2363 6.09949   1
  -4   5   6 381.691 9.10092   2
  -4   5   6 383.469 7.05264   1
   4   5   6 1234.98 50.6732  -2
  -4   5   6 1234.98 50.6732   1
  -3   5   6 4.99502 2.71728   1
   3   5   6 101.460 3.69350  -2
  -3   5   6 101.460 3.69350   1
  -3   5   6 9.95190 3.34097   2
   2   5   6 194.342 3.87062  -2
  -2   5   6 194.342 3.87062   1
   1   5   6 1349.08 17.6207  -2
  -1   5   6 1349.08 17.6207   1
   0   5   6 3.93501 1.11470  -2
   0   5   6 3.93501 1.11470   1
  -1   5   6 1326.75 17.6393  -2
   1   5   6 1326.75 17.6393   1
  -2   5   6 196.828 4.47874  -2
   2   5   6 196.828 4.47874   1
   3   5   6 100.077 6.69635   2
  -3   5   6 103.552 4.23536  -2
   3   5   6 103.552 4.23536   1
   3   5   6 100.938 8.10562   1
   4   5   6 840.294 13.1013   2
   4   5   6 831.721 15.4861   1
  -4   5   6 1229.90 30.9155  -2
   4   5   6 1229.90 30.9155   1
   5   5   6 31.1147 2.04877   2
  -5   5   7 49.2432 7.66426  -2
   5   5   6 49.2432 7.66426   1
   5   5   6 32.5746 3.15803   1
  -6   5   7 767.145 12.7125  -2
   6   5   6 767.145 12.7125   1
   6   5   6 127.572 8.10645   2
  -7   5   7 59.8835 5.35261  -2
   7   5   6 59.8835 5.35261   1
  -8   5   7 339.160 8.64346  -2
   8   5   6 339.160 8.64346   1
  -9   5   7 283.993 9.18457  -2
   9   5   6 283.993 9.18457   1
 -10   5   7 204.367 8.65704  -2
  10   5   6 204.367 8.65704   1
 -11   5   7 264.453 9.14059  -2
  11   5   6 264.453 9.14059   1
  11   6   5 27.3628 8.95704  -2
 -11   6   6 27.3628 8.95704   1
  10   6   5 43.6900 11.1233  -2
 -10   6   6 43.6900 11.1233   1
   9   6   5 193.142 11.3438  -2
  -9   6   6 193.142 11.3438   1
   8   6   5 16.2703 5.11743  -2
  -8   6   6 16.2703 5.11743   1
   7   6   5 309.574 8.26054  -2
  -7   6   6 309.574 8.26054   1
   6   6   5 43.5366 4.06397  -2
  -6   6   6 43.5366 4.06397   1
  -5   6   6 106.785 3.54334   1
  -5   6   6 106.143 4.84393   2
  -4   6   6 295.789 7.11157   2
   4   6   6 337.346 10.6598  -2
  -4   6   6 337.346 10.6598   1
  -4   6   6 307.173 6.04449   1
  -3   6   6 56.7066 4.86109   1
  -3   6   6 44.7058 6.00363   2
   3   6   6 96.1711 3.49099  -2
  -3   6   6 96.1711 3.49099   1
   2   6   6 1019.00 13.7761  -2
  -2   6   6 1019.00 13.7761   1
   1   6   6 1284.64 16.8155  -2
  -1   6   6 1284.64 16.8155   1
   0   6   6 46.7124 1.85206  -2
   0   6   6 46.7124 1.85206   1
  -1   6   6 1312.45 16.7006  -2
   1   6   6 1312.45 16.7006   1
  -2   6   6 1017.91 13.4688  -2
   2   6   6 1017.91 13.4688   1
  -3   6   6 105.142 4.70666  -2
   3   6   6 105.142 4.70666   1
   3   6   6 58.4421 5.69501   2
   3   6   6 61.4321 7.03637   1
   4   6   6 15.0280 2.15480   1
   4   6   6 18.8995 1.80383   2
  -4   6   6 315.033 11.0651  -2
   4   6   6 315.033 11.0651   1
   5   6   6 23.5761 2.63525   1
   5   6   6 21.4034 2.28611   2
  -5   6   7 82.4875 8.45699  -2
   5   6   6 82.4875 8.45699   1
  -6   6   7 352.314 7.73547  -2
   6   6   6 352.314 7.73547   1
  -7   6   7 337.671 9.08151  -2
   7   6   6 337.671 9.08151   1
  -8   6   7 12.5852 4.83069  -2
   8   6   6 12.5852 4.83069   1
  -9   6   7 102.935 5.83109  -2
   9   6   6 102.935 5.83109   1
 -10   6   7 31.2458 5.55005  -2
  10   6   6 31.2458 5.55005   1
 -11   6   7 13.0402 7.06533  -2
  11   6   6 13.0402 7.06533   1
  11   7   5 390.614 15.6921  -2
 -11   7   6 390.614 15.6921   1
  10   7   5 142.752 15.0565  -2
 -10   7   6 142.752 15.0565   1
   9   7   5 347.558 15.0469  -2
  -9   7   6 347.558 15.0469   1
   8   7   5 504.802 15.9638  -2
  -8   7   6 504.802 15.9638   1
   7   7   5 75.9097 7.94643  -2
  -7   7   6 75.9097 7.94643   1
   6   7   5 1036.78 18.0303  -2
  -6   7   6 1036.78 18.0303   1
  -5   7   6 33.9192 2.39272   1
  -5   7   6 31.6974 2.80436   2
  -4   7   6 175.721 5.94848   2
  -4   7   6 182.694 4.87664   1
   4   7   6 589.035 16.2717  -2
  -4   7   6 589.035 16.2717   1
   3   7   6 221.713 5.09592  -2
  -3   7   6 221.713 5.09592   1
  -3   7   6 16.1623 3.03874   2
  -3   7   6 16.3861 4.00957   1
   2   7   6 244.145 4.98977  -2
  -2   7   6 244.145 4.98977   1
   1   7   6 641.559 9.32708  -2
  -1   7   6 641.559 9.32708   1
   0   7   6 52.1274 2.11899  -2
   0   7   6 52.1274 2.11899   1
  -1   7   6 618.859 9.17695  -2
   1   7   6 618.859 9.17695   1
  -2   7   6 232.418 4.60308  -2
   2   7   6 232.418 4.60308   1
  -3   7   6 252.403 7.16518  -2
   3   7   6 252.403 7.16518   1
   3   7   6 214.552 9.86454   2
   3   7   6 216.568 7.93602   1
   4   7   6 423.122 9.21201   1
   4   7   6 417.228 7.64458   2
  -4   7   6 628.276 18.1908  -2
   4   7   6 628.276 18.1908   1
  -5   7   7 237.520 11.7862  -2
   5   7   6 237.520 11.7862   1
   5   7   6 142.045 5.29863   1
   5   7   6 136.134 7.06645   2
  -6   7   7 644.039 13.3388  -2
   6   7   6 644.039 13.3388   1
  -7   7   7 51.6621 5.41566  -2
   7   7   6 51.6621 5.41566   1
  -8   7   7 497.597 13.7155  -2
   8   7   6 497.597 13.7155   1
  -9   7   7 316.052 9.59865  -2
   9   7   6 316.052 9.59865   1
 -10   7   7 177.112 6.67017  -2
  10   7   6 177.112 6.67017   1
 -11   7   7 405.426 12.5108  -2
  11   7   6 405.426 12.5108   1
  11   8   5 91.8775 10.5412  -2
 -11   8   6 91.8775 10.5412   1
  10   8   5 109.677 11.8296  -2
 -10   8   6 109.677 11.8296   1
   9   8   5 65.1136 8.84169  -2
  -9   8   6 65.1136 8.84169   1
   8   8   5 53.3276 7.59127  -2
  -8   8   6 53.3276 7.59127   1
   7   8   5 105.733 8.60398  -2
  -7   8   6 105.733 8.60398   1
   6   8   5 320.879 10.8749  -2
  -6   8   6 320.879 10.8749   1
  -5   8   6 86.5975 3.59205   1
  -5   8   6 88.6319 3.80057   2
   5   8   5 203.312 19.6694  -2
  -5   8   6 203.312 19.6694   1
  -4   8   6 3.91146 1.82254   1
  -4   8   6 6.91508 2.11004   2
   4   8   6 48.9703 7.20895  -2
  -4   8   6 48.9703 7.20895   1
   3   8   6 200.441 4.85468  -2
  -3   8   6 200.441 4.85468   1
  -3   8   6 129.313 9.90614   1
   2   8   6 92.9809 2.90281  -2
  -2   8   6 92.9809 2.90281   1
   1   8   6 461.029 8.34338  -2
  -1   8   6 461.029 8.34338   1
   0   8   6 1835.28 24.0517  -2
   0   8   6 1835.28 24.0517   1
  -1   8   6 462.670 7.05159  -2
   1   8   6 462.670 7.05159   1
  -2   8   6 90.1361 3.43600  -2
   2   8   6 90.1361 3.43600   1
  -3   8   6 197.002 5.53630  -2
   3   8   6 197.002 5.53630   1
   3   8   6 78.4501 8.12294   2
   4   8   6 47.4454 3.00152   2
   4   8   6 46.1235 3.20186   1
  -4   8   6 50.7019 5.74138  -2
   4   8   6 50.7019 5.74138   1
   5   8   6 164.302 5.29985   1
   5   8   6 162.736 5.69517   2
  -5   8   7 277.222 12.7291  -2
   5   8   6 277.222 12.7291   1
  -6   8   7 48.2873 5.46774  -2
   6   8   6 48.2873 5.46774   1
  -7   8   7 46.6589 5.59119  -2
   7   8   6 46.6589 5.59119   1
  -8   8   7 164.465 8.63527  -2
   8   8   6 164.465 8.63527   1
  -9   8   7 80.2012 6.09322  -2
   9   8   6 80.2012 6.09322   1
 -10   8   7 114.759 6.92087  -2
  10   8   6 114.759 6.92087   1
 -11   8   7 49.8745 9.02942  -2
  11   8   6 49.8745 9.02942   1
  11   9   5 264.701 13.7726  -2
 -11   9   6 264.701 13.7726   1
  10   9   5 133.580 12.1876  -2
 -10   9   6 133.580 12.1876   1
   9   9   5 86.1255 7.84265  -2
  -9   9   6 86.1255 7.84265   1
   8   9   5 849.437 25.3793  -2
  -8   9   6 849.437 25.3793   1
   7   9   5 82.7066 8.48926  -2
  -7   9   6 82.7066 8.48926   1
   6   9   5 547.712 16.6542  -2
  -6   9   6 547.712 16.6542   1
  -5   9   6 97.3954 3.99045   2
  -5   9   6 114.202 5.76804   1
   5   9   5 83.6400 8.81987  -2
  -5   9   6 83.6400 8.81987   1
  -4   9   6 84.3745 3.78376   2
  -4   9   6 94.9247 4.11470   1
   4   9   6 165.343 11.9024  -2
  -4   9   6 165.343 11.9024   1
   3   9   6 1908.55 26.9181  -2
  -3   9   6 1908.55 26.9181   1
  -3   9   6 861.591 52.3126   1
   2   9   6 1620.37 25.8912  -2
  -2   9   6 1620.37 25.8912   1
   1   9   6 468.538 8.48236  -2
  -1   9   6 468.538 8.48236   1
   0   9   6 60.4257 2.94629  -2
   0   9   6 60.4257 2.94629   1
  -1   9   6 472.813 7.98418  -2
   1   9   6 472.813 7.98418   1
  -2   9   6 1628.43 20.7180  -2
   2   9   6 1628.43 20.7180   1
  -3   9   6 1977.14 30.5503  -2
   3   9   6 1977.14 30.5503   1
  -4   9   6 167.475 9.15660  -2
   4   9   6 167.475 9.15660   1
   4   9   6 67.0320 3.71694   2
   4   9   6 67.2904 3.50327   1
  -5   9   7 39.5449 7.50308  -2
   5   9   6 39.5449 7.50308   1
   5   9   6 4.19945 2.39917   1
   5   9   6 5.20602 3.34563   2
  -6   9   7 702.102 15.2849  -2
   6   9   6 702.102 15.2849   1
  -7   9   7 70.3308 5.93115  -2
   7   9   6 70.3308 5.93115   1
  -8   9   7 643.868 19.2888  -2
   8   9   6 643.868 19.2888   1
  -9   9   7 46.7811 9.27935  -2
   9   9   6 46.7811 9.27935   1
 -10   9   7 72.0554 7.36765  -2
  10   9   6 72.0554 7.36765   1
  10  10   5 194.615 14.3012  -2
 -10  10   6 194.615 14.3012   1
   9  10   5 90.2712 7.88752  -2
  -9  10   6 90.2712 7.88752   1
   8  10   5 66.5301 11.3361  -2
  -8  10   6 66.5301 11.3361   1
   7  10   5 265.787 11.7265  -2
  -7  10   6 265.787 11.7265   1
   6  10   5 89.9636 9.03476  -2
  -6  10   6 89.9636 9.03476   1
  -5  10   6 469.221 13.4050   2
  -5  10   6 465.954 15.7194   1
   5  10   5 746.742 35.2936  -2
  -5  10   6 746.742 35.2936   1
  -4  10   6 25.0240 2.80200   1
  -4  10   6 21.6406 3.73601   2
   4  10   6 39.7081 4.84919  -2
  -4  10   6 39.7081 4.84919   1
   3  10   6 114.085 3.71783  -2
  -3  10   6 114.085 3.71783   1
   2  10   6 80.0635 4.46966  -2
  -2  10   6 80.0635 4.46966   1
   1  10   6 221.986 5.25771  -2
  -1  10   6 221.986 5.25771   1
   0  10   6 1053.65 16.3748  -2
   0  10   6 1053.65 16.3748   1
  -1  10   6 223.722 5.99967  -2
   1  10   6 223.722 5.99967   1
  -2  10   6 82.3409 3.48088  -2
   2  10   6 82.3409 3.48088   1
  -3  10   6 118.136 4.56877  -2
   3  10   6 118.136 4.56877   1
  -4  10   6 49.4630 4.83964  -2
   4  10   6 49.4630 4.83964   1
   4  10   6 18.6784 2.89088   2
   4  10   6 17.7881 3.89930   1
   5  10   6 314.999 9.62747   1
   5  10   6 329.977 17.7232   2
  -5  10   7 417.352 22.5852  -2
   5  10   6 417.352 22.5852   1
  -6  10   7 228.542 8.94040  -2
   6  10   6 228.542 8.94040   1
  -7  10   7 287.168 10.3043  -2
   7  10   6 287.168 10.3043   1
  -8  10   7 28.5161 6.70495  -2
   8  10   6 28.5161 6.70495   1
  -9  10   7 141.648 8.47845  -2
   9  10   6 141.648 8.47845   1
 -10  10   7 123.494 8.29518  -2
  10  10   6 123.494 8.29518   1
  10  11   5 150.360 13.5666  -2
 -10  11   6 150.360 13.5666   1
   9  11   5 165.029 9.71336  -2
  -9  11   6 165.029 9.71336   1
   8  11   5 40.1807 8.93551  -2
  -8  11   6 40.1807 8.93551   1
   7  11   5 29.8117 10.2382  -2
  -7  11   6 29.8117 10.2382   1
   6  11   5 454.638 15.4382  -2
  -6  11   6 454.638 15.4382   1
  -5  11   6 28.9765 6.98242   1
  -5  11   6 33.8072 4.50951   2
   5  11   5 64.0518 17.1953  -2
  -5  11   6 64.0518 17.1953   1
  -4  11   6 459.011 16.3358   2
  -4  11   6 488.455 11.8884   1
   4  11   6 1096.27 45.0418  -2
  -4  11   6 1096.27 45.0418   1
   3  11   6 37.1412 2.87820  -2
  -3  11   6 37.1412 2.87820   1
   2  11   6 147.759 5.05205  -2
  -2  11   6 147.759 5.05205   1
   1  11   6 1331.93 21.9564  -2
  -1  11   6 1331.93 21.9564   1
   0  11   6 -0.5079 1.66323  -2
   0  11   6 -0.5079 1.66323   1
  -1  11   6 1330.35 21.7414  -2
   1  11   6 1330.35 21.7414   1
  -2  11   6 149.934 5.17414  -2
   2  11   6 149.934 5.17414   1
  -3  11   6 45.4629 3.57216  -2
   3  11   6 45.4629 3.57216   1
   4  11   6 686.979 13.8732   2
  -4  11   6 1200.15 26.7821  -2
   4  11   6 1200.15 26.7821   1
   4  11   6 720.027 22.7548   1
  -5  11   7 182.382 17.1852  -2
   5  11   6 182.382 17.1852   1
   5  11   6 114.637 5.63985   1
   5  11   6 109.342 11.3013   2
  -6  11   7 332.042 10.7418  -2
   6  11   6 332.042 10.7418   1
  -7  11   7 19.3296 5.72919  -2
   7  11   6 19.3296 5.72919   1
  -8  11   7 94.2242 8.11794  -2
   8  11   6 94.2242 8.11794   1
  -9  11   7 244.336 8.97666  -2
   9  11   6 244.336 8.97666   1
 -10  11   7 207.300 9.67346  -2
  10  11   6 207.300 9.67346   1
  10  12   5 106.438 12.4969  -2
 -10  12   6 106.438 12.4969   1
   9  12   5 300.096 12.8185  -2
  -9  12   6 300.096 12.8185   1
   8  12   5 57.1325 8.47542  -2
  -8  12   6 57.1325 8.47542   1
   7  12   5 502.426 14.3828  -2
  -7  12   6 502.426 14.3828   1
   6  12   5 67.7659 8.72104  -2
  -6  12   6 67.7659 8.72104   1
  -5  12   6 186.597 7.70576   2
   5  12   5 238.793 17.9882  -2
  -5  12   6 238.793 17.9882   1
  -5  12   6 198.851 10.7091   1
  -4  12   6 539.282 14.7149   1
  -4  12   6 541.566 21.4395   2
   4  12   6 743.846 20.3954  -2
  -4  12   6 743.846 20.3954   1
   3  12   6 503.282 13.3227  -2
  -3  12   6 503.282 13.3227   1
   2  12   6 1026.32 16.6482  -2
  -2  12   6 1026.32 16.6482   1
   1  12   6 296.084 7.64193  -2
  -1  12   6 296.084 7.64193   1
   0  12   6 395.131 8.02940  -2
   0  12   6 395.131 8.02940   1
  -1  12   6 295.699 7.32467  -2
   1  12   6 295.699 7.32467   1
  -2  12   6 1012.23 17.6314  -2
   2  12   6 1012.23 17.6314   1
  -3  12   6 507.496 11.3342  -2
   3  12   6 507.496 11.3342   1
  -4  12   6 861.192 26.4504  -2
   4  12   6 861.192 26.4504   1
   4  12   6 255.457 9.97196   2
   4  12   6 278.406 13.8756   1
   5  12   6 192.210 10.4342   1
  -5  12   7 260.296 13.6398  -2
   5  12   6 260.296 13.6398   1
   5  12   6 212.165 19.8556   2
  -6  12   7 60.3570 7.63917  -2
   6  12   6 60.3570 7.63917   1
  -7  12   7 724.394 17.9142  -2
   7  12   6 724.394 17.9142   1
  -8  12   7 12.1261 6.85841  -2
   8  12   6 12.1261 6.85841   1
  -9  12   7 210.129 8.43315  -2
   9  12   6 210.129 8.43315   1
   9  13   5 34.9938 7.16720  -2
  -9  13   6 34.9938 7.16720   1
   8  13   5 164.868 9.37048  -2
  -8  13   6 164.868 9.37048   1
   7  13   5 63.5330 10.0641  -2
  -7  13   6 63.5330 10.0641   1
   6  13   5 82.1699 8.69084  -2
  -6  13   6 82.1699 8.69084   1
  -5  13   6 2.77338 3.57145   1
  -5  13   6 5.18961 2.89912   2
   5  13   5 2.57951 21.2388  -2
  -5  13   6 2.57951 21.2388   1
  -4  13   6 4.22938 2.75191   1
  -4  13   6 3.22351 3.41891   2
   4  13   6 7.88766 5.21892  -2
  -4  13   6 7.88766 5.21892   1
   3  13   6 154.583 6.56833  -2
  -3  13   6 154.583 6.56833   1
   2  13   6 386.880 8.72549  -2
  -2  13   6 386.880 8.72549   1
   1  13   6 21.1138 3.90682  -2
  -1  13   6 21.1138 3.90682   1
   0  13   6 28.8877 2.70972  -2
   0  13   6 28.8877 2.70972   1
  -1  13   6 25.4260 3.43893  -2
   1  13   6 25.4260 3.43893   1
  -2  13   6 370.624 10.8740  -2
   2  13   6 370.624 10.8740   1
  -3  13   6 152.527 4.99051  -2
   3  13   6 152.527 4.99051   1
   4  13   6 3.12787 2.43378   2
  -4  13   6 -14.904 9.72749  -2
   4  13   6 -14.904 9.72749   1
   4  13   6 0.29067 3.82683   1
   5  13   6 20.6562 4.42520   2
  -5  13   7 57.9771 7.54135  -2
   5  13   6 57.9771 7.54135   1
   5  13   6 33.2088 7.79179   1
  -6  13   7 85.2607 7.94324  -2
   6  13   6 85.2607 7.94324   1
  -7  13   7 29.6529 8.09982  -2
   7  13   6 29.6529 8.09982   1
  -8  13   7 187.264 9.65251  -2
   8  13   6 187.264 9.65251   1
  -9  13   7 12.5778 5.59336  -2
   9  13   6 12.5778 5.59336   1
   9  14   5 125.786 9.46494  -2
  -9  14   6 125.786 9.46494   1
   8  14   5 75.9247 8.44100  -2
  -8  14   6 75.9247 8.44100   1
   7  14   5 334.632 22.5252  -2
  -7  14   6 334.632 22.5252   1
   6  14   5 58.4312 8.31041  -2
  -6  14   6 58.4312 8.31041   1
  -5  14   6 689.625 20.0470   2
   4  14   6 60.3416 4.97390  -2
  -4  14   6 60.3416 4.97390   1
  -4  14   6 16.7326 5.51872   1
  -4  14   6 19.7827 6.60965   2
   3  14   6 446.239 10.4397  -2
  -3  14   6 446.239 10.4397   1
   2  14   6 683.243 14.9870  -2
  -2  14   6 683.243 14.9870   1
   1  14   6 13.0313 3.89762  -2
  -1  14   6 13.0313 3.89762   1
   0  14   6 1816.78 27.5740  -2
   0  14   6 1816.78 27.5740   1
  -1  14   6 18.7963 3.79604  -2
   1  14   6 18.7963 3.79604   1
  -2  14   6 676.996 14.2256  -2
   2  14   6 676.996 14.2256   1
  -3  14   6 417.011 11.2710  -2
   3  14   6 417.011 11.2710   1
   4  14   6 52.2287 6.75549   2
  -4  14   6 97.3711 9.39282  -2
   4  14   6 97.3711 9.39282   1
   4  14   6 57.8340 9.22213   1
  -5  14   7 698.083 20.7096  -2
   5  14   6 698.083 20.7096   1
   5  14   6 688.441 36.8103   1
   5  14   6 595.246 42.5335   2
  -6  14   7 75.8018 7.93652  -2
   6  14   6 75.8018 7.93652   1
  -7  14   7 253.740 13.5734  -2
   7  14   6 253.740 13.5734   1
  -8  14   7 145.677 8.80624  -2
   8  14   6 145.677 8.80624   1
   8  15   5 172.908 10.8114  -2
  -8  15   6 172.908 10.8114   1
   7  15   5 44.2248 14.7721  -2
  -7  15   6 44.2248 14.7721   1
   6  15   5 41.6877 8.62749  -2
  -6  15   6 41.6877 8.62749   1
  -5  15   6 10.8273 4.64972   2
   5  15   5 14.2623 14.2286  -2
  -5  15   6 14.2623 14.2286   1
   4  15   6 16.8078 6.92738  -2
  -4  15   6 16.8078 6.92738   1
  -4  15   6 5.81474 6.24411   2
  -4  15   6 10.9516 6.56681   1
   3  15   6 511.641 10.7629  -2
  -3  15   6 511.641 10.7629   1
   2  15   6 282.550 9.39155  -2
  -2  15   6 282.550 9.39155   1
   1  15   6 104.786 5.08585  -2
  -1  15   6 104.786 5.08585   1
   0  15   6 15.6362 2.86903  -2
   0  15   6 15.6362 2.86903   1
  -1  15   6 95.3862 5.61561  -2
   1  15   6 95.3862 5.61561   1
  -2  15   6 294.420 9.49082  -2
   2  15   6 294.420 9.49082   1
  -3  15   6 471.996 12.8694  -2
   3  15   6 471.996 12.8694   1
   4  15   6 12.6677 7.10774   1
  -4  15   6 26.8314 11.0034  -2
   4  15   6 26.8314 11.0034   1
   4  15   6 13.0316 5.53023   2
   5  15   6 29.9707 5.51917   1
  -5  15   7 49.9955 11.3807  -2
   5  15   6 49.9955 11.3807   1
  -6  15   7 56.9576 6.91009  -2
   6  15   6 56.9576 6.91009   1
  -7  15   7 55.9897 8.48964  -2
   7  15   6 55.9897 8.48964   1
  -8  15   7 110.086 8.19899  -2
   8  15   6 110.086 8.19899   1
   7  16   5 412.451 25.8134  -2
  -7  16   6 412.451 25.8134   1
   6  16   5 31.2898 9.08867  -2
  -6  16   6 31.2898 9.08867   1
  -5  16   6 2.77436 4.04363   2
   5  16   5 237.729 21.0153  -2
  -5  16   6 237.729 21.0153   1
  -4  16   6 61.4679 9.85758   1
   4  16   6 172.902 8.84737  -2
  -4  16   6 172.902 8.84737   1
   3  16   6 56.0428 6.41402  -2
  -3  16   6 56.0428 6.41402   1
   2  16   6 296.049 8.88666  -2
  -2  16   6 296.049 8.88666   1
   1  16   6 109.621 6.77432  -2
  -1  16   6 109.621 6.77432   1
   0  16   6 18.8519 3.09051  -2
   0  16   6 18.8519 3.09051   1
  -1  16   6 105.837 5.89702  -2
   1  16   6 105.837 5.89702   1
  -2  16   6 321.220 13.6074  -2
   2  16   6 321.220 13.6074   1
  -3  16   6 59.5558 7.76305  -2
   3  16   6 59.5558 7.76305   1
  -4  16   6 176.095 11.1308  -2
   4  16   6 176.095 11.1308   1
   4  16   6 102.283 12.3283   2
  -5  16   7 285.058 17.7374  -2
   5  16   6 285.058 17.7374   1
   5  16   6 9.62142 7.93333   1
  -6  16   7 51.5792 9.52662  -2
   6  16   6 51.5792 9.52662   1
  -7  16   7 457.460 16.0420  -2
   7  16   6 457.460 16.0420   1
   6  17   5 225.118 21.3577  -2
  -6  17   6 225.118 21.3577   1
   5  17   5 67.2391 18.1784  -2
  -5  17   6 67.2391 18.1784   1
   4  17   6 475.991 16.4758  -2
  -4  17   6 475.991 16.4758   1
   3  17   6 16.3335 7.43370  -2
  -3  17   6 16.3335 7.43370   1
   2  17   6 58.4218 7.68648  -2
  -2  17   6 58.4218 7.68648   1
   1  17   6 346.848 9.78511  -2
  -1  17   6 346.848 9.78511   1
   0  17   6 -1.0070 3.18395  -2
   0  17   6 -1.0070 3.18395   1
  -1  17   6 371.663 12.9361  -2
   1  17   6 371.663 12.9361   1
  -2  17   6 55.1107 8.14713  -2
   2  17   6 55.1107 8.14713   1
  -3  17   6 45.0393 9.23957  -2
   3  17   6 45.0393 9.23957   1
  -4  17   6 446.834 15.2898  -2
   4  17   6 446.834 15.2898   1
   5  17   6 22.0301 8.42797   1
  -6  17   7 183.974 13.9299  -2
   6  17   6 183.974 13.9299   1
   5  18   5 225.687 34.1289  -2
  -5  18   6 225.687 34.1289   1
   4  18   6 118.548 11.2716  -2
  -4  18   6 118.548 11.2716   1
   3  18   6 40.4547 8.13222  -2
  -3  18   6 40.4547 8.13222   1
   2  18   6 92.5544 7.02371  -2
  -2  18   6 92.5544 7.02371   1
   1  18   6 145.678 9.02411  -2
  -1  18   6 145.678 9.02411   1
   0  18   6 62.7564 6.72011  -2
   0  18   6 62.7564 6.72011   1
  -1  18   6 153.505 8.73225  -2
   1  18   6 153.505 8.73225   1
  -2  18   6 94.5843 14.2764  -2
   2  18   6 94.5843 14.2764   1
  -3  18   6 46.8904 8.60164  -2
   3  18   6 46.8904 8.60164   1
  -4  18   6 111.582 12.0123  -2
   4  18   6 111.582 12.0123   1
   4  19   6 18.3139 14.6993  -2
  -4  19   6 18.3139 14.6993   1
   3  19   6 112.153 8.88788  -2
  -3  19   6 112.153 8.88788   1
   2  19   6 79.2263 7.18796  -2
  -2  19   6 79.2263 7.18796   1
   1  19   6 29.7767 6.50780  -2
  -1  19   6 29.7767 6.50780   1
   0  19   6 51.5185 5.17688  -2
   0  19   6 51.5185 5.17688   1
  -1  19   6 30.3039 11.6628  -2
   1  19   6 30.3039 11.6628   1
  -2  19   6 94.7178 10.8004  -2
   2  19   6 94.7178 10.8004   1
  -3  19   6 101.038 9.10745  -2
   3  19   6 101.038 9.10745   1
  -4  19   6 18.1441 16.2701  -2
   4  19   6 18.1441 16.2701   1
   2  20   6 89.1161 9.93453  -2
  -2  20   6 89.1161 9.93453   1
   1  20   6 65.5093 8.01265  -2
  -1  20   6 65.5093 8.01265   1
   0  20   6 416.991 11.8418  -2
   0  20   6 416.991 11.8418   1
  -1  20   6 67.7988 7.85112  -2
   1  20   6 67.7988 7.85112   1
  -2  20   6 84.4838 14.2196  -2
   2  20   6 84.4838 14.2196   1
  12   0   6 630.034 24.2569  -2
 -12   0   7 630.034 24.2569   1
  11   0   6 24.9361 11.0134  -2
 -11   0   7 24.9361 11.0134   1
  10   0   6 251.612 12.6698  -2
 -10   0   7 251.612 12.6698   1
   9   0   6 312.125 10.6851  -2
  -9   0   7 312.125 10.6851   1
   8   0   6 38.3479 7.24350  -2
  -8   0   7 38.3479 7.24350   1
   7   0   6 1355.54 27.5173  -2
  -7   0   7 1355.54 27.5173   1
   6   0   6 36.3068 5.63653  -2
  -6   0   7 36.3068 5.63653   1
  -5   0   7 5.11071 1.80451   1
  -5   0   7 4.21607 2.23580   2
  -4   0   7 -0.5284 1.56194   1
  -4   0   7 4.03304 2.02879   2
   3   0   7 5.22191 3.46610  -2
  -3   0   7 5.22191 3.46610   1
   2   0   7 -2.6943 2.88969  -2
  -2   0   7 -2.6943 2.88969   1
   1   0   7 1.43460 2.33433  -2
  -1   0   7 1.43460 2.33433   1
   0   0   7 2.26431 1.49719  -2
   0   0   7 2.26431 1.49719   1
  -1   0   7 -1.2903 2.13122  -2
   1   0   7 -1.2903 2.13122   1
  -2   0   7 4.37368 2.96105  -2
   2   0   7 4.37368 2.96105   1
  -3   0   7 0.68357 3.63728  -2
   3   0   7 0.68357 3.63728   1
   4   0   7 2.78584 1.83580   1
   4   0   7 2.02007 1.60530   2
   5   0   7 5.56060 2.33906   1
   5   0   7 3.69370 2.07539   2
  -6   0   8 281.666 12.9947  -2
   6   0   7 281.666 12.9947   1
  -7   0   8 427.986 16.7845  -2
   7   0   7 427.986 16.7845   1
  -8   0   8 77.4162 8.01563  -2
   8   0   7 77.4162 8.01563   1
  -9   0   8 193.596 11.1615  -2
   9   0   7 193.596 11.1615   1
 -10   0   8 621.607 21.8568  -2
  10   0   7 621.607 21.8568   1
 -11   0   8 192.529 14.2833  -2
  11   0   7 192.529 14.2833   1
 -12   0   8 277.453 22.3311  -2
  12   0   7 277.453 22.3311   1
  12   1   6 35.7416 8.34808  -2
 -12   1   7 35.7416 8.34808   1
  11   1   6 44.3057 6.77206  -2
 -11   1   7 44.3057 6.77206   1
  10   1   6 146.423 5.94364  -2
 -10   1   7 146.423 5.94364   1
   9   1   6 250.627 6.57033  -2
  -9   1   7 250.627 6.57033   1
   8   1   6 129.512 5.21121  -2
  -8   1   7 129.512 5.21121   1
   7   1   6 62.7165 4.07149  -2
  -7   1   7 62.7165 4.07149   1
   6   1   6 200.663 5.70378  -2
  -6   1   7 200.663 5.70378   1
  -5   1   7 215.658 4.29674   1
  -5   1   7 198.008 4.98653   2
  -4   1   7 68.7624 2.47390   1
  -4   1   7 63.6121 2.84889   2
   3   1   7 84.6158 3.37521  -2
  -3   1   7 84.6158 3.37521   1
  -3   1   7 71.8740 9.64886   2
  -3   1   7 64.4573 11.9759   1
   2   1   7 128.039 3.58132  -2
  -2   1   7 128.039 3.58132   1
   1   1   7 661.425 10.1197  -2
  -1   1   7 661.425 10.1197   1
   0   1   7 55.8132 2.10075  -2
   0   1   7 55.8132 2.10075   1
  -1   1   7 686.064 9.90263  -2
   1   1   7 686.064 9.90263   1
  -2   1   7 129.855 3.36867  -2
   2   1   7 129.855 3.36867   1
  -3   1   7 77.1755 3.35829  -2
   3   1   7 77.1755 3.35829   1
   3   1   7 7.46810 4.42451   1
   3   1   7 11.4945 7.65527   2
   4   1   7 41.2911 2.08310   2
   4   1   7 33.0411 2.20212   1
   5   1   7 5.49863 1.42047   2
   5   1   7 6.18362 1.93585   1
  -5   1   8 65.9338 13.2292  -2
   5   1   7 65.9338 13.2292   1
  -6   1   8 68.4685 5.50691  -2
   6   1   7 68.4685 5.50691   1
  -7   1   8 43.0926 5.90137  -2
   7   1   7 43.0926 5.90137   1
  -8   1   8 259.972 8.03457  -2
   8   1   7 259.972 8.03457   1
  -9   1   8 75.8639 5.89424  -2
   9   1   7 75.8639 5.89424   1
 -10   1   8 28.9401 6.22385  -2
  10   1   7 28.9401 6.22385   1
 -11   1   8 58.3308 9.38307  -2
  11   1   7 58.3308 9.38307   1
  12   2   6 239.504 11.6684  -2
 -12   2   7 239.504 11.6684   1
  11   2   6 178.722 8.56258  -2
 -11   2   7 178.722 8.56258   1
  10   2   6 295.040 10.1990  -2
 -10   2   7 295.040 10.1990   1
   9   2   6 279.831 6.63824  -2
  -9   2   7 279.831 6.63824   1
   8   2   6 133.504 5.16143  -2
  -8   2   7 133.504 5.16143   1
   7   2   6 432.270 7.97295  -2
  -7   2   7 432.270 7.97295   1
   6   2   6 202.867 6.18217  -2
  -6   2   7 202.867 6.18217   1
  -6   2   7 43.9233 6.38333   1
  -5   2   7 238.102 6.05256   2
  -5   2   7 259.310 5.39532   1
  -4   2   7 170.800 4.75352   2
  -4   2   7 190.722 4.29646   1
   4   2   7 288.308 18.5896  -2
  -4   2   7 288.308 18.5896   1
  -3   2   7 87.2462 6.68551   2
  -3   2   7 96.9320 6.94079   1
   3   2   7 492.483 8.76059  -2
  -3   2   7 492.483 8.76059   1
   2   2   7 481.441 8.01810  -2
  -2   2   7 481.441 8.01810   1
   1   2   7 59.6509 2.58555  -2
  -1   2   7 59.6509 2.58555   1
   0   2   7 1070.98 13.8023  -2
   0   2   7 1070.98 13.8023   1
  -1   2   7 70.1844 2.50969  -2
   1   2   7 70.1844 2.50969   1
  -2   2   7 495.871 7.45881  -2
   2   2   7 495.871 7.45881   1
  -3   2   7 495.166 8.40133  -2
   3   2   7 495.166 8.40133   1
   3   2   7 374.896 15.1208   2
   3   2   7 388.490 15.8444   1
   4   2   7 110.142 3.94783   1
   4   2   7 106.143 3.35070   2
  -4   2   7 321.244 13.9687  -2
   4   2   7 321.244 13.9687   1
   5   2   7 491.297 7.94595   2
  -5   2   8 728.479 35.6205  -2
   5   2   7 728.479 35.6205   1
   5   2   7 479.800 9.57334   1
  -6   2   8 80.2501 5.67591  -2
   6   2   7 80.2501 5.67591   1
  -7   2   8 727.065 15.1887  -2
   7   2   7 727.065 15.1887   1
  -8   2   8 171.558 6.80179  -2
   8   2   7 171.558 6.80179   1
  -9   2   8 381.156 10.9718  -2
   9   2   7 381.156 10.9718   1
 -10   2   8 207.791 8.97316  -2
  10   2   7 207.791 8.97316   1
 -11   2   8 42.2163 10.2833  -2
  11   2   7 42.2163 10.2833   1
  12   3   6 27.6114 11.8322  -2
 -12   3   7 27.6114 11.8322   1
  11   3   6 267.539 8.19975  -2
 -11   3   7 267.539 8.19975   1
  10   3   6 19.5269 4.67363  -2
 -10   3   7 19.5269 4.67363   1
   9   3   6 93.7496 4.30423  -2
  -9   3   7 93.7496 4.30423   1
   8   3   6 456.312 8.70577  -2
  -8   3   7 456.312 8.70577   1
   7   3   6 180.155 5.75836  -2
  -7   3   7 180.155 5.75836   1
   6   3   6 543.062 10.2061  -2
  -6   3   7 543.062 10.2061   1
  -6   3   7 109.029 11.3278   1
  -5   3   7 2.99711 1.31252   1
  -5   3   7 -0.8246 1.51656   2
   5   3   6 20.5288 13.4047  -2
  -5   3   7 20.5288 13.4047   1
  -4   3   7 289.776 5.83855   1
  -4   3   7 277.848 7.51953   2
   4   3   7 442.984 24.3686  -2
  -4   3   7 442.984 24.3686   1
   3   3   7 162.724 4.09822  -2
  -3   3   7 162.724 4.09822   1
  -3   3   7 12.5274 4.52388   1
  -3   3   7 12.5622 5.04559   2
   2   3   7 60.0854 2.94002  -2
  -2   3   7 60.0854 2.94002   1
   1   3   7 66.0169 2.49902  -2
  -1   3   7 66.0169 2.49902   1
   0   3   7 3.34502 1.07243  -2
   0   3   7 3.34502 1.07243   1
  -1   3   7 64.5790 2.34287  -2
   1   3   7 64.5790 2.34287   1
  -2   3   7 64.9758 3.07048  -2
   2   3   7 64.9758 3.07048   1
  -3   3   7 154.134 4.24687  -2
   3   3   7 154.134 4.24687   1
   3   3   7 149.285 11.9331   1
   3   3   7 139.387 10.9715   2
   4   3   7 130.475 5.39052   1
  -4   3   7 422.585 11.8078  -2
   4   3   7 422.585 11.8078   1
   4   3   7 146.523 3.74913   2
   5   3   7 118.839 4.11215   2
   5   3   7 119.181 4.34261   1
  -6   3   8 734.491 16.2491  -2
   6   3   7 734.491 16.2491   1
  -7   3   8 87.8271 6.37006  -2
   7   3   7 87.8271 6.37006   1
  -8   3   8 174.103 7.76183  -2
   8   3   7 174.103 7.76183   1
  -9   3   8 121.106 7.26233  -2
   9   3   7 121.106 7.26233   1
 -10   3   8 188.237 8.58880  -2
  10   3   7 188.237 8.58880   1
 -11   3   8 192.058 10.8997  -2
  11   3   7 192.058 10.8997   1
 -12   4   7 121.148 9.34684   2
 -12   4   7 112.180 11.9203   1
  11   4   6 74.8339 7.10226  -2
 -11   4   7 74.8339 7.10226   1
  10   4   6 126.563 6.19173  -2
 -10   4   7 126.563 6.19173   1
   9   4   6 130.984 5.81620  -2
  -9   4   7 130.984 5.81620   1
   8   4   6 70.4535 4.54047  -2
  -8   4   7 70.4535 4.54047   1
   7   4   6 532.458 9.48128  -2
  -7   4   7 532.458 9.48128   1
   6   4   6 143.651 5.07822  -2
  -6   4   7 143.651 5.07822   1
  -6   4   7 56.5152 9.66797   1
  -5   4   7 566.444 8.85285   1
  -5   4   7 526.868 11.1245   2
  -4   4   7 106.953 3.48212   1
  -4   4   7 103.523 4.59389   2
   4   4   7 210.706 10.2501  -2
  -4   4   7 210.706 10.2501   1
   3   4   7 1186.23 16.5509  -2
  -3   4   7 1186.23 16.5509   1
  -3   4   7 411.664 26.2338   1
   2   4   7 984.058 13.6466  -2
  -2   4   7 984.058 13.6466   1
   1   4   7 600.604 8.87841  -2
  -1   4   7 600.604 8.87841   1
   0   4   7 1270.96 16.1452  -2
   0   4   7 1270.96 16.1452   1
  -1   4   7 598.360 8.54300  -2
   1   4   7 598.360 8.54300   1
  -2   4   7 968.649 14.3844  -2
   2   4   7 968.649 14.3844   1
  -3   4   7 1188.42 15.6741  -2
   3   4   7 1188.42 15.6741   1
   3   4   7 830.480 44.4754   2
   4   4   7 93.9458 3.52520   2
   4   4   7 99.4561 4.61868   1
  -4   4   7 204.590 7.97324  -2
   4   4   7 204.590 7.97324   1
   5   4   7 471.261 9.07038   2
   5   4   7 485.189 11.5660   1
  -5   4   8 851.428 40.2144  -2
   5   4   7 851.428 40.2144   1
  -6   4   8 6.38960 4.61279  -2
   6   4   7 6.38960 4.61279   1
  -7   4   8 366.997 10.3442  -2
   7   4   7 366.997 10.3442   1
  -8   4   8 58.6904 6.82745  -2
   8   4   7 58.6904 6.82745   1
  -9   4   8 150.717 7.09244  -2
   9   4   7 150.717 7.09244   1
 -10   4   8 245.598 11.0535  -2
  10   4   7 245.598 11.0535   1
 -11   4   8 29.6835 8.03536  -2
  11   4   7 29.6835 8.03536   1
  11   5   6 268.907 11.2230  -2
 -11   5   7 268.907 11.2230   1
  10   5   6 190.703 8.60711  -2
 -10   5   7 190.703 8.60711   1
   9   5   6 275.016 9.60776  -2
  -9   5   7 275.016 9.60776   1
   8   5   6 339.358 8.54122  -2
  -8   5   7 339.358 8.54122   1
   7   5   6 69.0844 4.38839  -2
  -7   5   7 69.0844 4.38839   1
   6   5   6 792.655 13.4160  -2
  -6   5   7 792.655 13.4160   1
  -6   5   7 643.275 27.4765   1
  -5   5   7 17.8813 2.75933   2
  -5   5   7 26.8707 2.11263   1
   5   5   6 42.4020 7.14138  -2
  -5   5   7 42.4020 7.14138   1
  -4   5   7 1095.49 17.8727   1
  -4   5   7 1055.08 19.1014   2
   4   5   7 1784.71 42.3209  -2
  -4   5   7 1784.71 42.3209   1
  -3   5   7 398.053 28.6323   1
   3   5   7 937.637 16.2361  -2
  -3   5   7 937.637 16.2361   1
   2   5   7 599.947 8.86143  -2
  -2   5   7 599.947 8.86143   1
   1   5   7 1637.15 21.4655  -2
  -1   5   7 1637.15 21.4655   1
   0   5   7 20.3230 1.56741  -2
   0   5   7 20.3230 1.56741   1
  -1   5   7 1623.12 21.1455  -2
   1   5   7 1623.12 21.1455   1
  -2   5   7 589.391 9.19172  -2
   2   5   7 589.391 9.19172   1
  -3   5   7 925.782 14.6037  -2
   3   5   7 925.782 14.6037   1
   3   5   7 661.086 41.7008   2
   4   5   7 674.477 10.8240   2
   4   5   7 679.930 13.3462   1
  -4   5   7 1755.89 37.2652  -2
   4   5   7 1755.89 37.2652   1
   5   5   7 84.7002 3.62918   2
   5   5   7 95.6023 5.11643   1
  -5   5   8 137.777 14.2020  -2
   5   5   7 137.777 14.2020   1
  -6   5   8 744.849 13.4557  -2
   6   5   7 744.849 13.4557   1
  -7   5   8 62.6621 5.41525  -2
   7   5   7 62.6621 5.41525   1
  -8   5   8 561.685 15.3034  -2
   8   5   7 561.685 15.3034   1
  -9   5   8 210.833 7.96766  -2
   9   5   7 210.833 7.96766   1
 -10   5   8 194.203 7.33093  -2
  10   5   7 194.203 7.33093   1
 -11   5   8 252.341 10.8056  -2
  11   5   7 252.341 10.8056   1
  11   6   6 21.1357 9.18763  -2
 -11   6   7 21.1357 9.18763   1
  10   6   6 5.57081 16.9660  -2
 -10   6   7 5.57081 16.9660   1
   9   6   6 98.1607 9.18159  -2
  -9   6   7 98.1607 9.18159   1
   8   6   6 15.3509 5.64406  -2
  -8   6   7 15.3509 5.64406   1
   7   6   6 337.293 10.7397  -2
  -7   6   7 337.293 10.7397   1
   6   6   6 352.222 7.64146  -2
  -6   6   7 352.222 7.64146   1
  -5   6   7 70.3972 4.17947   2
  -5   6   7 81.2179 2.79132   1
  -4   6   7 139.763 4.97409   2
  -4   6   7 139.766 4.50225   1
   4   6   7 237.021 7.50013  -2
  -4   6   7 237.021 7.50013   1
   3   6   7 124.045 4.29470  -2
  -3   6   7 124.045 4.29470   1
  -3   6   7 45.8936 9.50543   1
   2   6   7 154.694 4.13760  -2
  -2   6   7 154.694 4.13760   1
   1   6   7 5.43345 1.94235  -2
  -1   6   7 5.43345 1.94235   1
   0   6   7 120.988 2.92317  -2
   0   6   7 120.988 2.92317   1
  -1   6   7 10.9772 2.00259  -2
   1   6   7 10.9772 2.00259   1
  -2   6   7 161.699 4.58787  -2
   2   6   7 161.699 4.58787   1
  -3   6   7 112.935 4.14739  -2
   3   6   7 112.935 4.14739   1
   3   6   7 74.0481 11.5744   2
   4   6   7 85.2663 4.24688   1
   4   6   7 82.9786 3.71148   2
  -4   6   7 227.962 9.74748  -2
   4   6   7 227.962 9.74748   1
   5   6   7 76.3647 4.15571   2
   5   6   7 74.0853 4.25754   1
  -5   6   8 310.488 20.2464  -2
   5   6   7 310.488 20.2464   1
  -6   6   8 355.612 10.1938  -2
   6   6   7 355.612 10.1938   1
  -7   6   8 83.9334 5.80546  -2
   7   6   7 83.9334 5.80546   1
  -8   6   8 33.9134 5.17582  -2
   8   6   7 33.9134 5.17582   1
  -9   6   8 59.4468 7.77145  -2
   9   6   7 59.4468 7.77145   1
 -10   6   8 81.4069 6.30339  -2
  10   6   7 81.4069 6.30339   1
 -11   6   8 129.022 8.58198  -2
  11   6   7 129.022 8.58198   1
  11   7   6 362.385 15.3618  -2
 -11   7   7 362.385 15.3618   1
  10   7   6 193.526 13.2276  -2
 -10   7   7 193.526 13.2276   1
   9   7   6 299.332 12.2113  -2
  -9   7   7 299.332 12.2113   1
   8   7   6 470.613 13.0468  -2
  -8   7   7 470.613 13.0468   1
   7   7   6 58.1151 5.16653  -2
  -7   7   7 58.1151 5.16653   1
   6   7   6 634.992 12.2551  -2
  -6   7   7 634.992 12.2551   1
   5   7   6 256.223 8.49471  -2
  -5   7   7 256.223 8.49471   1
  -5   7   7 93.2801 4.68873   2
  -5   7   7 109.990 6.80368   1
  -4   7   7 881.923 17.7790   1
   4   7   7 1685.98 31.3780  -2
  -4   7   7 1685.98 31.3780   1
  -4   7   7 835.585 21.5548   2
   3   7   7 1556.09 20.8137  -2
  -3   7   7 1556.09 20.8137   1
   2   7   7 339.944 6.35926  -2
  -2   7   7 339.944 6.35926   1
   1   7   7 2072.12 26.8444  -2
  -1   7   7 2072.12 26.8444   1
   0   7   7 38.4767 1.87574  -2
   0   7   7 38.4767 1.87574   1
  -1   7   7 2114.70 26.1965  -2
   1   7   7 2114.70 26.1965   1
  -2   7   7 343.922 6.48344  -2
   2   7   7 343.922 6.48344   1
  -3   7   7 1569.83 23.5454  -2
   3   7   7 1569.83 23.5454   1
  -4   7   7 1785.09 31.3224  -2
   4   7   7 1785.09 31.3224   1
   4   7   7 848.492 16.3594   2
   4   7   7 846.621 17.9862   1
   5   7   7 77.5382 4.37093   1
   5   7   7 74.7886 3.48489   2
  -5   7   8 114.419 13.2187  -2
   5   7   7 114.419 13.2187   1
  -6   7   8 801.804 17.3720  -2
   6   7   7 801.804 17.3720   1
  -7   7   8 99.0569 5.95830  -2
   7   7   7 99.0569 5.95830   1
  -8   7   8 600.283 13.2204  -2
   8   7   7 600.283 13.2204   1
  -9   7   8 287.659 9.47073  -2
   9   7   7 287.659 9.47073   1
 -10   7   8 157.276 7.32146  -2
  10   7   7 157.276 7.32146   1
 -11   7   8 321.434 11.0153  -2
  11   7   7 321.434 11.0153   1
  11   8   6 48.6637 9.84488  -2
 -11   8   7 48.6637 9.84488   1
  10   8   6 130.596 12.2901  -2
 -10   8   7 130.596 12.2901   1
   9   8   6 68.0586 8.70597  -2
  -9   8   7 68.0586 8.70597   1
   8   8   6 169.716 9.60125  -2
  -8   8   7 169.716 9.60125   1
   7   8   6 56.3393 7.97469  -2
  -7   8   7 56.3393 7.97469   1
   6   8   6 58.0328 5.14504  -2
  -6   8   7 58.0328 5.14504   1
  -5   8   7 82.7371 4.29562   2
  -5   8   7 94.0001 4.62808   1
   5   8   6 268.017 10.0652  -2
  -5   8   7 268.017 10.0652   1
  -4   8   7 25.9297 2.56774   1
  -4   8   7 28.4606 3.24976   2
   4   8   7 29.7802 4.39910  -2
  -4   8   7 29.7802 4.39910   1
   3   8   7 94.6277 3.65838  -2
  -3   8   7 94.6277 3.65838   1
   2   8   7 255.700 5.38190  -2
  -2   8   7 255.700 5.38190   1
   1   8   7 64.9247 2.99461  -2
  -1   8   7 64.9247 2.99461   1
   0   8   7 152.510 3.81285  -2
   0   8   7 152.510 3.81285   1
  -1   8   7 67.7474 2.88501  -2
   1   8   7 67.7474 2.88501   1
  -2   8   7 253.245 5.29644  -2
   2   8   7 253.245 5.29644   1
  -3   8   7 93.7543 4.23333  -2
   3   8   7 93.7543 4.23333   1
  -4   8   7 34.9260 4.94839  -2
   4   8   7 34.9260 4.94839   1
   4   8   7 1.81588 1.88264   2
   4   8   7 0.78585 2.23763   1
   5   8   7 98.2912 5.60344   1
   5   8   7 94.5472 4.99124   2
  -5   8   8 266.545 12.6297  -2
   5   8   7 266.545 12.6297   1
  -6   8   8 50.1756 6.13972  -2
   6   8   7 50.1756 6.13972   1
  -7   8   8 179.407 7.03494  -2
   7   8   7 179.407 7.03494   1
  -8   8   8 39.9706 5.77409  -2
   8   8   7 39.9706 5.77409   1
  -9   8   8 156.973 7.34553  -2
   9   8   7 156.973 7.34553   1
 -10   8   8 60.4679 6.89675  -2
  10   8   7 60.4679 6.89675   1
 -11   8   8 26.3804 10.0502  -2
  11   8   7 26.3804 10.0502   1
  10   9   6 58.5272 11.3702  -2
 -10   9   7 58.5272 11.3702   1
   9   9   6 67.4067 7.47263  -2
  -9   9   7 67.4067 7.47263   1
   8   9   6 550.926 31.1816  -2
  -8   9   7 550.926 31.1816   1
   7   9   6 55.3682 8.00755  -2
  -7   9   7 55.3682 8.00755   1
   6   9   6 714.822 19.8936  -2
  -6   9   7 714.822 19.8936   1
  -5   9   7 57.1764 4.41086   1
   5   9   6 60.4310 9.83756  -2
  -5   9   7 60.4310 9.83756   1
  -5   9   7 53.7267 4.30549   2
   4   9   7 452.892 14.1217  -2
  -4   9   7 452.892 14.1217   1
  -4   9   7 226.547 6.53628   1
  -4   9   7 226.934 8.54915   2
   3   9   7 656.623 9.99291  -2
  -3   9   7 656.623 9.99291   1
   2   9   7 332.732 6.13478  -2
  -2   9   7 332.732 6.13478   1
   1   9   7 1082.57 17.8899  -2
  -1   9   7 1082.57 17.8899   1
   0   9   7 12.2059 1.94724  -2
   0   9   7 12.2059 1.94724   1
  -1   9   7 1103.67 17.0772  -2
   1   9   7 1103.67 17.0772   1
  -2   9   7 313.239 6.42663  -2
   2   9   7 313.239 6.42663   1
  -3   9   7 677.055 12.5139  -2
   3   9   7 677.055 12.5139   1
  -4   9   7 442.005 11.0459  -2
   4   9   7 442.005 11.0459   1
   4   9   7 187.573 5.52079   2
   4   9   7 193.960 7.91548   1
  -5   9   8 208.607 14.0918  -2
   5   9   7 208.607 14.0918   1
   5   9   7 91.5434 5.81665   2
   5   9   7 97.3390 5.89917   1
  -6   9   8 996.451 20.5977  -2
   6   9   7 996.451 20.5977   1
  -7   9   8 101.393 5.84015  -2
   7   9   7 101.393 5.84015   1
  -8   9   8 236.936 7.52245  -2
   8   9   7 236.936 7.52245   1
  -9   9   8 235.573 8.20440  -2
   9   9   7 235.573 8.20440   1
 -10   9   8 138.408 10.8512  -2
  10   9   7 138.408 10.8512   1
  10  10   6 100.749 11.9829  -2
 -10  10   7 100.749 11.9829   1
   9  10   6 135.660 9.22206  -2
  -9  10   7 135.660 9.22206   1
   8  10   6 27.0132 8.53758  -2
  -8  10   7 27.0132 8.53758   1
   7  10   6 298.004 12.4960  -2
  -7  10   7 298.004 12.4960   1
   6  10   6 210.159 10.9257  -2
  -6  10   7 210.159 10.9257   1
  -5  10   7 135.241 6.83571   1
   5  10   6 428.976 17.3924  -2
  -5  10   7 428.976 17.3924   1
  -5  10   7 124.584 5.97686   2
  -4  10   7 80.3403 5.28306   1
   4  10   7 164.830 6.54403  -2
  -4  10   7 164.830 6.54403   1
  -4  10   7 74.8352 6.26270   2
   3  10   7 123.817 4.29094  -2
  -3  10   7 123.817 4.29094   1
   2  10   7 355.632 7.44910  -2
  -2  10   7 355.632 7.44910   1
   1  10   7 60.1136 3.64628  -2
  -1  10   7 60.1136 3.64628   1
   0  10   7 397.273 7.23184  -2
   0  10   7 397.273 7.23184   1
  -1  10   7 51.5931 3.76446  -2
   1  10   7 51.5931 3.76446   1
  -2  10   7 359.524 7.43580  -2
   2  10   7 359.524 7.43580   1
  -3  10   7 134.504 4.91594  -2
   3  10   7 134.504 4.91594   1
   4  10   7 76.1128 4.87722   2
  -4  10   7 175.139 8.05681  -2
   4  10   7 175.139 8.05681   1
   4  10   7 93.6138 6.60951   1
   5  10   7 218.840 7.47759   2
   5  10   7 207.168 8.26737   1
  -5  10   8 219.682 28.5342  -2
   5  10   7 219.682 28.5342   1
  -6  10   8 171.895 7.66656  -2
   6  10   7 171.895 7.66656   1
  -7  10   8 347.323 10.1020  -2
   7  10   7 347.323 10.1020   1
  -8  10   8 152.888 6.99516  -2
   8  10   7 152.888 6.99516   1
  -9  10   8 162.261 8.03004  -2
   9  10   7 162.261 8.03004   1
 -10  10   8 85.9634 8.24730  -2
  10  10   7 85.9634 8.24730   1
  10  11   6 183.723 14.6418  -2
 -10  11   7 183.723 14.6418   1
   9  11   6 223.170 10.8564  -2
  -9  11   7 223.170 10.8564   1
   8  11   6 97.2707 10.1771  -2
  -8  11   7 97.2707 10.1771   1
   7  11   6 23.9331 10.2102  -2
  -7  11   7 23.9331 10.2102   1
   6  11   6 328.182 13.3697  -2
  -6  11   7 328.182 13.3697   1
  -5  11   7 45.6596 3.95424   2
  -5  11   7 40.8242 5.58315   1
   5  11   6 172.252 14.0623  -2
  -5  11   7 172.252 14.0623   1
  -4  11   7 12.6448 5.45894   2
  -4  11   7 22.4648 2.83568   1
   4  11   7 16.8493 6.66241  -2
  -4  11   7 16.8493 6.66241   1
   3  11   7 18.7492 3.31143  -2
  -3  11   7 18.7492 3.31143   1
   2  11   7 14.1137 3.72762  -2
  -2  11   7 14.1137 3.72762   1
   1  11   7 62.2495 3.91695  -2
  -1  11   7 62.2495 3.91695   1
   0  11   7 24.7231 2.35236  -2
   0  11   7 24.7231 2.35236   1
  -1  11   7 63.2705 3.84406  -2
   1  11   7 63.2705 3.84406   1
  -2  11   7 19.7753 2.74529  -2
   2  11   7 19.7753 2.74529   1
  -3  11   7 32.3667 4.18019  -2
   3  11   7 32.3667 4.18019   1
   4  11   7 7.21534 2.43753   2
  -4  11   7 27.2281 5.64072  -2
   4  11   7 27.2281 5.64072   1
   4  11   7 2.39097 5.83199   1
  -5  11   8 92.9454 11.3198  -2
   5  11   7 92.9454 11.3198   1
   5  11   7 4.32933 3.27868   1
   5  11   7 5.89142 4.89710   2
  -6  11   8 231.987 8.53886  -2
   6  11   7 231.987 8.53886   1
  -7  11   8 59.4971 6.05980  -2
   7  11   7 59.4971 6.05980   1
  -8  11   8 414.609 12.3932  -2
   8  11   7 414.609 12.3932   1
  -9  11   8 22.5879 5.76621  -2
   9  11   7 22.5879 5.76621   1
 -10  11   8 5.93843 8.73817  -2
  10  11   7 5.93843 8.73817   1
   9  12   6 200.085 10.8752  -2
  -9  12   7 200.085 10.8752   1
   8  12   6 38.6899 7.33874  -2
  -8  12   7 38.6899 7.33874   1
   7  12   6 712.877 18.0945  -2
  -7  12   7 712.877 18.0945   1
   6  12   6 13.4843 18.0397  -2
  -6  12   7 13.4843 18.0397   1
  -5  12   7 46.9371 6.02571   2
   5  12   6 250.650 13.8929  -2
  -5  12   7 250.650 13.8929   1
  -5  12   7 30.5076 9.62786   1
  -4  12   7 23.6558 3.25759   1
   4  12   7 26.3458 6.31038  -2
  -4  12   7 26.3458 6.31038   1
   3  12   7 55.3577 5.30982  -2
  -3  12   7 55.3577 5.30982   1
   2  12   7 141.708 6.04799  -2
  -2  12   7 141.708 6.04799   1
   1  12   7 58.3157 3.93828  -2
  -1  12   7 58.3157 3.93828   1
   0  12   7 130.165 4.49832  -2
   0  12   7 130.165 4.49832   1
  -1  12   7 58.9945 4.40922  -2
   1  12   7 58.9945 4.40922   1
  -2  12   7 145.412 5.97059  -2
   2  12   7 145.412 5.97059   1
  -3  12   7 48.9796 6.29016  -2
   3  12   7 48.9796 6.29016   1
   4  12   7 9.68000 2.58954   2
  -4  12   7 36.6395 5.76984  -2
   4  12   7 36.6395 5.76984   1
   5  12   7 31.0848 5.95790   2
   5  12   7 38.6885 4.35910   1
  -5  12   8 784.586 29.4151  -2
   5  12   7 784.586 29.4151   1
  -6  12   8 40.6868 6.49233  -2
   6  12   7 40.6868 6.49233   1
  -7  12   8 242.295 8.58741  -2
   7  12   7 242.295 8.58741   1
  -8  12   8 73.9118 7.05320  -2
   8  12   7 73.9118 7.05320   1
  -9  12   8 133.465 9.91167  -2
   9  12   7 133.465 9.91167   1
   9  13   6 28.5959 6.38178  -2
  -9  13   7 28.5959 6.38178   1
   8  13   6 171.863 9.84789  -2
  -8  13   7 171.863 9.84789   1
   7  13   6 22.8834 9.39748  -2
  -7  13   7 22.8834 9.39748   1
   6  13   6 100.009 8.94075  -2
  -6  13   7 100.009 8.94075   1
  -5  13   7 36.4126 8.16347   2
  -5  13   7 39.3404 5.11547   1
  -4  13   7 54.4905 4.12016   1
   4  13   7 234.509 11.8504  -2
  -4  13   7 234.509 11.8504   1
   3  13   7 81.1291 5.44845  -2
  -3  13   7 81.1291 5.44845   1
   2  13   7 169.827 7.05228  -2
  -2  13   7 169.827 7.05228   1
   1  13   7 191.008 6.34634  -2
  -1  13   7 191.008 6.34634   1
   0  13   7 111.289 4.22633  -2
   0  13   7 111.289 4.22633   1
  -1  13   7 178.990 5.71022  -2
   1  13   7 178.990 5.71022   1
  -2  13   7 167.999 6.87592  -2
   2  13   7 167.999 6.87592   1
  -3  13   7 85.1613 6.00492  -2
   3  13   7 85.1613 6.00492   1
   4  13   7 186.228 7.33018   2
  -4  13   7 241.795 10.4068  -2
   4  13   7 241.795 10.4068   1
   5  13   7 4.95293 4.09882   1
  -5  13   8 36.2522 14.5257  -2
   5  13   7 36.2522 14.5257   1
  -6  13   8 173.807 8.53547  -2
   6  13   7 173.807 8.53547   1
  -7  13   8 67.2525 6.15456  -2
   7  13   7 67.2525 6.15456   1
  -8  13   8 54.6492 8.04991  -2
   8  13   7 54.6492 8.04991   1
  -9  13   8 102.666 9.69722  -2
   9  13   7 102.666 9.69722   1
   8  14   6 133.932 9.32811  -2
  -8  14   7 133.932 9.32811   1
   7  14   6 252.017 20.8517  -2
  -7  14   7 252.017 20.8517   1
   6  14   6 74.1829 9.46057  -2
  -6  14   7 74.1829 9.46057   1
  -5  14   7 27.4035 13.7704   1
  -5  14   7 44.5665 9.48215   2
   5  14   6 675.769 41.4202  -2
  -5  14   7 675.769 41.4202   1
   4  14   7 54.4335 7.25804  -2
  -4  14   7 54.4335 7.25804   1
  -4  14   7 54.2497 8.78999   1
   3  14   7 125.071 5.84655  -2
  -3  14   7 125.071 5.84655   1
   2  14   7 220.878 7.59257  -2
  -2  14   7 220.878 7.59257   1
   1  14   7 59.5302 5.40654  -2
  -1  14   7 59.5302 5.40654   1
   0  14   7 357.240 8.69161  -2
   0  14   7 357.240 8.69161   1
  -1  14   7 57.0288 5.16584  -2
   1  14   7 57.0288 5.16584   1
  -2  14   7 223.006 8.53492  -2
   2  14   7 223.006 8.53492   1
  -3  14   7 144.705 7.09058  -2
   3  14   7 144.705 7.09058   1
  -4  14   7 68.0623 9.01385  -2
   4  14   7 68.0623 9.01385   1
   4  14   7 16.8074 7.03956   2
  -5  14   8 175.953 10.7737  -2
   5  14   7 175.953 10.7737   1
   5  14   7 27.3343 8.71517   1
  -6  14   8 37.8793 6.89076  -2
   6  14   7 37.8793 6.89076   1
  -7  14   8 515.148 19.9168  -2
   7  14   7 515.148 19.9168   1
  -8  14   8 106.757 9.93831  -2
   8  14   7 106.757 9.93831   1
   8  15   6 94.9565 9.91215  -2
  -8  15   7 94.9565 9.91215   1
   7  15   6 59.9322 15.5972  -2
  -7  15   7 59.9322 15.5972   1
   6  15   6 55.2237 8.50307  -2
  -6  15   7 55.2237 8.50307   1
  -5  15   7 36.9077 9.32270   2
   5  15   6 74.1310 16.0276  -2
  -5  15   7 74.1310 16.0276   1
  -4  15   7 7.78361 6.36273   1
   4  15   7 9.02509 10.3931  -2
  -4  15   7 9.02509 10.3931   1
   3  15   7 40.2144 6.33387  -2
  -3  15   7 40.2144 6.33387   1
   2  15   7 24.9139 5.45818  -2
  -2  15   7 24.9139 5.45818   1
   1  15   7 33.2789 5.00742  -2
  -1  15   7 33.2789 5.00742   1
   0  15   7 26.2624 3.66117  -2
   0  15   7 26.2624 3.66117   1
  -1  15   7 31.4153 5.61213  -2
   1  15   7 31.4153 5.61213   1
  -2  15   7 35.3973 8.28486  -2
   2  15   7 35.3973 8.28486   1
  -3  15   7 53.9332 6.38115  -2
   3  15   7 53.9332 6.38115   1
  -4  15   7 27.7350 10.1666  -2
   4  15   7 27.7350 10.1666   1
   4  15   7 1.80799 6.15601   2
  -5  15   8 21.7610 8.89570  -2
   5  15   7 21.7610 8.89570   1
   5  15   7 4.78532 7.53788   1
  -6  15   8 110.920 7.75851  -2
   6  15   7 110.920 7.75851   1
  -7  15   8 31.0185 9.00479  -2
   7  15   7 31.0185 9.00479   1
   7  16   6 471.440 18.7636  -2
  -7  16   7 471.440 18.7636   1
   6  16   6 47.8299 7.74301  -2
  -6  16   7 47.8299 7.74301   1
  -5  16   7 310.705 15.0617   2
   5  16   6 350.088 24.0054  -2
  -5  16   7 350.088 24.0054   1
   4  16   7 204.457 9.80005  -2
  -4  16   7 204.457 9.80005   1
  -4  16   7 120.188 13.0380   1
   3  16   7 296.511 9.98930  -2
  -3  16   7 296.511 9.98930   1
   2  16   7 545.918 14.7089  -2
  -2  16   7 545.918 14.7089   1
   1  16   7 55.7459 5.10834  -2
  -1  16   7 55.7459 5.10834   1
   0  16   7 556.311 12.3811  -2
   0  16   7 556.311 12.3811   1
  -1  16   7 49.8843 5.61818  -2
   1  16   7 49.8843 5.61818   1
  -2  16   7 524.129 13.9397  -2
   2  16   7 524.129 13.9397   1
  -3  16   7 282.594 14.0203  -2
   3  16   7 282.594 14.0203   1
  -4  16   7 196.853 12.7087  -2
   4  16   7 196.853 12.7087   1
   4  16   7 56.4227 9.86036   2
  -5  16   8 418.802 19.1116  -2
   5  16   7 418.802 19.1116   1
   5  16   7 192.722 12.2935   1
  -6  16   8 23.5077 8.76584  -2
   6  16   7 23.5077 8.76584   1
  -7  16   8 255.580 12.1833  -2
   7  16   7 255.580 12.1833   1
   6  17   6 118.963 19.8766  -2
  -6  17   7 118.963 19.8766   1
   5  17   6 37.9375 17.3371  -2
  -5  17   7 37.9375 17.3371   1
  -5  17   7 1.25637 7.93341   2
   4  17   7 112.707 12.9923  -2
  -4  17   7 112.707 12.9923   1
   3  17   7 81.2336 7.76209  -2
  -3  17   7 81.2336 7.76209   1
   2  17   7 56.3062 7.94747  -2
  -2  17   7 56.3062 7.94747   1
   1  17   7 180.956 7.53236  -2
  -1  17   7 180.956 7.53236   1
   0  17   7 2.31008 3.49363  -2
   0  17   7 2.31008 3.49363   1
  -1  17   7 189.128 7.82897  -2
   1  17   7 189.128 7.82897   1
  -2  17   7 45.2004 8.08077  -2
   2  17   7 45.2004 8.08077   1
  -3  17   7 92.6020 8.37352  -2
   3  17   7 92.6020 8.37352   1
  -4  17   7 112.161 11.9711  -2
   4  17   7 112.161 11.9711   1
   5  17   7 3.82593 6.05724   1
  -5  17   8 32.3960 14.1469  -2
   5  17   7 32.3960 14.1469   1
  -6  17   8 110.807 13.4899  -2
   6  17   7 110.807 13.4899   1
   5  18   6 120.105 29.9941  -2
  -5  18   7 120.105 29.9941   1
  -5  18   7 133.620 16.5956   2
   4  18   7 135.347 16.3831  -2
  -4  18   7 135.347 16.3831   1
   3  18   7 191.425 10.5469  -2
  -3  18   7 191.425 10.5469   1
   2  18   7 306.429 9.91504  -2
  -2  18   7 306.429 9.91504   1
   1  18   7 32.0053 7.65828  -2
  -1  18   7 32.0053 7.65828   1
   0  18   7 514.010 14.0729  -2
   0  18   7 514.010 14.0729   1
  -1  18   7 30.7311 5.88931  -2
   1  18   7 30.7311 5.88931   1
  -2  18   7 308.784 13.4426  -2
   2  18   7 308.784 13.4426   1
  -3  18   7 192.035 10.0977  -2
   3  18   7 192.035 10.0977   1
  -4  18   7 101.222 14.8279  -2
   4  18   7 101.222 14.8279   1
  -5  18   8 297.347 21.0620  -2
   5  18   7 297.347 21.0620   1
  -4  19   7 169.152 12.7306   2
  -4  19   7 145.355 14.7987   1
   3  19   7 311.803 13.9534  -2
  -3  19   7 311.803 13.9534   1
   2  19   7 134.887 8.50454  -2
  -2  19   7 134.887 8.50454   1
   1  19   7 675.487 18.1154  -2
  -1  19   7 675.487 18.1154   1
   0  19   7 10.0878 4.67338  -2
   0  19   7 10.0878 4.67338   1
  -1  19   7 641.846 17.0705  -2
   1  19   7 641.846 17.0705   1
  -2  19   7 115.067 14.4064  -2
   2  19   7 115.067 14.4064   1
  -3  19   7 317.320 15.5698  -2
   3  19   7 317.320 15.5698   1
   1  20   7 8.29743 7.95953  -2
  -1  20   7 8.29743 7.95953   1
   0  20   7 29.3979 5.80866  -2
   0  20   7 29.3979 5.80866   1
  -1  20   7 26.6397 7.85125  -2
   1  20   7 26.6397 7.85125   1
  12   0   7 281.167 16.7881  -2
 -12   0   8 281.167 16.7881   1
  11   0   7 177.481 11.6782  -2
 -11   0   8 177.481 11.6782   1
  10   0   7 584.997 20.7495  -2
 -10   0   8 584.997 20.7495   1
   9   0   7 196.477 7.58748  -2
  -9   0   8 196.477 7.58748   1
   8   0   7 69.1426 8.74707  -2
  -8   0   8 69.1426 8.74707   1
   7   0   7 444.149 12.4320  -2
  -7   0   8 444.149 12.4320   1
   6   0   7 312.845 10.6351  -2
  -6   0   8 312.845 10.6351   1
  -5   0   8 2253.23 43.7052   1
  -5   0   8 2087.00 45.0831   2
   5   0   7 2089.51 87.8062  -2
  -5   0   8 2089.51 87.8062   1
  -4   0   8 155.408 5.82585   2
  -4   0   8 174.818 7.15910   1
   4   0   8 828.659 26.8989  -2
  -4   0   8 828.659 26.8989   1
   3   0   8 1369.70 24.9409  -2
  -3   0   8 1369.70 24.9409   1
   2   0   8 2916.46 50.0816  -2
  -2   0   8 2916.46 50.0816   1
   1   0   8 95.7925 4.05341  -2
  -1   0   8 95.7925 4.05341   1
   0   0   8 6407.58 106.825  -2
   0   0   8 6407.58 106.825   1
  -1   0   8 92.7666 3.93093  -2
   1   0   8 92.7666 3.93093   1
  -2   0   8 2907.62 49.9560  -2
   2   0   8 2907.62 49.9560   1
  -3   0   8 1352.55 24.9054  -2
   3   0   8 1352.55 24.9054   1
   4   0   8 738.374 18.8992   2
   4   0   8 699.287 17.9173   1
   5   0   8 2068.36 40.8101   1
   5   0   8 2100.71 46.6737   2
  -6   0   9 342.460 14.6938  -2
   6   0   8 342.460 14.6938   1
  -7   0   9 197.566 11.4474  -2
   7   0   8 197.566 11.4474   1
  -8   0   9 351.190 13.6468  -2
   8   0   8 351.190 13.6468   1
  -9   0   9 313.176 14.2445  -2
   9   0   8 313.176 14.2445   1
 -10   0   9 516.764 19.8818  -2
  10   0   8 516.764 19.8818   1
 -11   0   9 189.485 18.9564  -2
  11   0   8 189.485 18.9564   1
 -12   1   8 6.35283 4.93759   2
 -12   1   8 0.72568 3.61336   1
  11   1   7 31.1958 7.68337  -2
 -11   1   8 31.1958 7.68337   1
  10   1   7 25.1917 4.96660  -2
 -10   1   8 25.1917 4.96660   1
   9   1   7 76.2168 4.89524  -2
  -9   1   8 76.2168 4.89524   1
   8   1   7 260.619 6.81148  -2
  -8   1   8 260.619 6.81148   1
   7   1   7 45.0667 4.56097  -2
  -7   1   8 45.0667 4.56097   1
   6   1   7 69.9118 4.30402  -2
  -6   1   8 69.9118 4.30402   1
  -5   1   8 90.9122 3.19908   1
  -5   1   8 85.9720 3.98193   2
   5   1   7 92.5821 13.8784  -2
  -5   1   8 92.5821 13.8784   1
  -4   1   8 31.3100 2.17487   1
  -4   1   8 28.5212 2.77034   2
   4   1   8 41.1256 7.68971  -2
  -4   1   8 41.1256 7.68971   1
   3   1   8 1081.85 14.8860  -2
  -3   1   8 1081.85 14.8860   1
  -3   1   8 335.113 21.7191   2
   2   1   8 265.359 5.09506  -2
  -2   1   8 265.359 5.09506   1
   1   1   8 82.2052 2.71788  -2
  -1   1   8 82.2052 2.71788   1
   0   1   8 74.1193 2.33745  -2
   0   1   8 74.1193 2.33745   1
  -1   1   8 87.1932 2.72988  -2
   1   1   8 87.1932 2.72988   1
  -2   1   8 255.923 5.13833  -2
   2   1   8 255.923 5.13833   1
  -3   1   8 1078.14 15.0335  -2
   3   1   8 1078.14 15.0335   1
   3   1   8 654.599 35.9127   1
   4   1   8 8.08953 1.54233   2
   4   1   8 4.88806 1.76592   1
  -4   1   8 29.0634 10.5673  -2
   4   1   8 29.0634 10.5673   1
   5   1   8 10.4208 2.32832   1
   5   1   8 5.96900 2.03255   2
  -5   1   9 233.639 13.5117  -2
   5   1   8 233.639 13.5117   1
  -6   1   9 231.822 8.59062  -2
   6   1   8 231.822 8.59062   1
  -7   1   9 52.5039 5.76136  -2
   7   1   8 52.5039 5.76136   1
  -8   1   9 430.896 12.2389  -2
   8   1   8 430.896 12.2389   1
  -9   1   9 28.5071 5.15887  -2
   9   1   8 28.5071 5.15887   1
 -10   1   9 82.5508 7.21863  -2
  10   1   8 82.5508 7.21863   1
 -11   1   9 110.620 11.5847  -2
  11   1   8 110.620 11.5847   1
 -12   2   8 333.056 11.5923   2
 -12   2   8 304.347 12.1020   1
  11   2   7 16.1294 6.28033  -2
 -11   2   8 16.1294 6.28033   1
  10   2   7 193.896 8.38234  -2
 -10   2   8 193.896 8.38234   1
   9   2   7 381.982 8.76435  -2
  -9   2   8 381.982 8.76435   1
   8   2   7 184.084 6.12246  -2
  -8   2   8 184.084 6.12246   1
   7   2   7 747.975 12.2739  -2
  -7   2   8 747.975 12.2739   1
   6   2   7 90.8774 4.68463  -2
  -6   2   8 90.8774 4.68463   1
  -5   2   8 243.094 4.86006   1
  -5   2   8 233.273 6.58617   2
   5   2   7 703.523 35.1563  -2
  -5   2   8 703.523 35.1563   1
  -4   2   8 1074.47 14.9197   1
  -4   2   8 1001.24 18.0029   2
   4   2   8 1400.14 60.6728  -2
  -4   2   8 1400.14 60.6728   1
   3   2   8 1410.83 19.0353  -2
  -3   2   8 1410.83 19.0353   1
   2   2   8 2860.47 34.7180  -2
  -2   2   8 2860.47 34.7180   1
   1   2   8 516.867 7.68462  -2
  -1   2   8 516.867 7.68462   1
   0   2   8 962.881 12.7521  -2
   0   2   8 962.881 12.7521   1
  -1   2   8 535.671 7.92609  -2
   1   2   8 535.671 7.92609   1
  -2   2   8 2852.69 36.4024  -2
   2   2   8 2852.69 36.4024   1
  -3   2   8 1375.60 19.7264  -2
   3   2   8 1375.60 19.7264   1
   4   2   8 405.879 7.50573   2
   4   2   8 402.557 8.90544   1
  -4   2   8 1511.13 46.4236  -2
   4   2   8 1511.13 46.4236   1
   5   2   8 233.586 6.66053   2
   5   2   8 229.837 7.30181   1
  -5   2   9 466.982 18.9426  -2
   5   2   8 466.982 18.9426   1
  -6   2   9 115.707 6.36189  -2
   6   2   8 115.707 6.36189   1
  -7   2   9 1084.71 25.3615  -2
   7   2   8 1084.71 25.3615   1
  -8   2   9 17.1538 6.43383  -2
   8   2   8 17.1538 6.43383   1
  -9   2   9 245.152 11.1476  -2
   9   2   8 245.152 11.1476   1
 -10   2   9 174.325 9.36537  -2
  10   2   8 174.325 9.36537   1
 -11   2   9 76.4623 10.5666  -2
  11   2   8 76.4623 10.5666   1
  11   3   7 155.355 8.04230  -2
 -11   3   8 155.355 8.04230   1
  10   3   7 202.571 7.28954  -2
 -10   3   8 202.571 7.28954   1
   9   3   7 113.440 5.72284  -2
  -9   3   8 113.440 5.72284   1
   8   3   7 181.366 5.75074  -2
  -8   3   8 181.366 5.75074   1
   7   3   7 93.7133 4.69713  -2
  -7   3   8 93.7133 4.69713   1
   6   3   7 789.359 13.4323  -2
  -6   3   8 789.359 13.4323   1
  -5   3   8 143.928 4.10333   1
  -5   3   8 140.918 4.74239   2
  -4   3   8 557.396 9.48677   1
  -4   3   8 537.906 12.2460   2
   4   3   8 1390.82 60.6379  -2
  -4   3   8 1390.82 60.6379   1
   3   3   8 213.413 5.28949  -2
  -3   3   8 213.413 5.28949   1
   2   3   8 87.3483 3.04764  -2
  -2   3   8 87.3483 3.04764   1
   1   3   8 1749.07 23.8723  -2
  -1   3   8 1749.07 23.8723   1
   0   3   8 2.15245 1.16776  -2
   0   3   8 2.15245 1.16776   1
  -1   3   8 1706.92 21.4712  -2
   1   3   8 1706.92 21.4712   1
  -2   3   8 90.8433 3.21740  -2
   2   3   8 90.8433 3.21740   1
  -3   3   8 208.330 5.38087  -2
   3   3   8 208.330 5.38087   1
   4   3   8 860.428 13.3074   2
  -4   3   8 1427.41 36.1041  -2
   4   3   8 1427.41 36.1041   1
   4   3   8 845.681 17.5962   1
   5   3   8 130.792 3.84554   2
   5   3   8 131.288 5.60263   1
  -5   3   9 161.780 11.2071  -2
   5   3   8 161.780 11.2071   1
  -6   3   9 374.181 9.85765  -2
   6   3   8 374.181 9.85765   1
  -7   3   9 19.0638 6.91260  -2
   7   3   8 19.0638 6.91260   1
  -8   3   9 48.6148 6.26779  -2
   8   3   8 48.6148 6.26779   1
  -9   3   9 386.141 11.5172  -2
   9   3   8 386.141 11.5172   1
 -10   3   9 124.953 8.60585  -2
  10   3   8 124.953 8.60585   1
 -11   3   9 157.673 10.9191  -2
  11   3   8 157.673 10.9191   1
  11   4   7 22.7579 6.33537  -2
 -11   4   8 22.7579 6.33537   1
  10   4   7 245.666 8.33879  -2
 -10   4   8 245.666 8.33879   1
   9   4   7 138.605 6.24910  -2
  -9   4   8 138.605 6.24910   1
   8   4   7 66.3386 4.96502  -2
  -8   4   8 66.3386 4.96502   1
   7   4   7 353.524 7.70405  -2
  -7   4   8 353.524 7.70405   1
   6   4   7 5.91340 4.65214  -2
  -6   4   8 5.91340 4.65214   1
  -5   4   8 344.303 10.2516   2
  -5   4   8 342.378 6.95384   1
   5   4   7 847.330 28.5952  -2
  -5   4   8 847.330 28.5952   1
  -4   4   8 90.4300 4.68849   2
  -4   4   8 105.750 4.22625   1
   4   4   8 142.313 7.95776  -2
  -4   4   8 142.313 7.95776   1
   3   4   8 39.9767 3.50248  -2
  -3   4   8 39.9767 3.50248   1
  -3   4   8 -1.8631 4.51247   1
   2   4   8 99.0093 3.40939  -2
  -2   4   8 99.0093 3.40939   1
   1   4   8 481.286 7.69121  -2
  -1   4   8 481.286 7.69121   1
   0   4   8 552.756 8.06151  -2
   0   4   8 552.756 8.06151   1
  -1   4   8 486.976 7.86332  -2
   1   4   8 486.976 7.86332   1
  -2   4   8 101.645 3.44773  -2
   2   4   8 101.645 3.44773   1
  -3   4   8 40.6667 3.57516  -2
   3   4   8 40.6667 3.57516   1
   4   4   8 59.5868 3.29958   2
  -4   4   8 139.959 8.36878  -2
   4   4   8 139.959 8.36878   1
   4   4   8 59.7263 4.04714   1
   5   4   8 124.545 5.66246   1
   5   4   8 130.329 5.03127   2
  -5   4   9 719.010 36.2389  -2
   5   4   8 719.010 36.2389   1
  -6   4   9 199.334 8.05106  -2
   6   4   8 199.334 8.05106   1
  -7   4   9 307.765 10.8580  -2
   7   4   8 307.765 10.8580   1
  -8   4   9 50.0237 5.58006  -2
   8   4   8 50.0237 5.58006   1
  -9   4   9 196.018 9.08569  -2
   9   4   8 196.018 9.08569   1
 -10   4   9 104.446 8.24550  -2
  10   4   8 104.446 8.24550   1
 -11   4   9 128.910 10.4824  -2
  11   4   8 128.910 10.4824   1
  11   5   7 234.206 11.1049  -2
 -11   5   8 234.206 11.1049   1
  10   5   7 198.091 8.98135  -2
 -10   5   8 198.091 8.98135   1
   9   5   7 201.509 7.83226  -2
  -9   5   8 201.509 7.83226   1
   8   5   7 561.303 10.9477  -2
  -8   5   8 561.303 10.9477   1
   7   5   7 70.5947 3.90398  -2
  -7   5   8 70.5947 3.90398   1
   6   5   7 737.158 10.8879  -2
  -6   5   8 737.158 10.8879   1
   5   5   7 130.989 7.48139  -2
  -5   5   8 130.989 7.48139   1
  -5   5   8 34.6166 3.43682   2
  -5   5   8 39.8744 2.91601   1
   4   5   8 37.1766 5.94902  -2
  -4   5   8 37.1766 5.94902   1
  -4   5   8 7.59468 1.97288   1
  -4   5   8 7.03129 2.24629   2
   3   5   8 1742.16 23.9993  -2
  -3   5   8 1742.16 23.9993   1
  -3   5   8 759.303 36.8784   2
   2   5   8 663.832 12.6022  -2
  -2   5   8 663.832 12.6022   1
   1   5   8 187.536 3.98370  -2
  -1   5   8 187.536 3.98370   1
   0   5   8 156.515 3.44382  -2
   0   5   8 156.515 3.44382   1
  -1   5   8 195.172 4.51978  -2
   1   5   8 195.172 4.51978   1
  -2   5   8 661.727 11.1300  -2
   2   5   8 661.727 11.1300   1
  -3   5   8 1710.16 24.1315  -2
   3   5   8 1710.16 24.1315   1
   3   5   8 931.881 43.7274   1
   4   5   8 16.9031 2.62216   1
  -4   5   8 29.7804 7.65816  -2
   4   5   8 29.7804 7.65816   1
   4   5   8 10.2778 2.08498   2
  -5   5   9 24.7977 11.2377  -2
   5   5   8 24.7977 11.2377   1
   5   5   8 7.63389 2.41948   1
   5   5   8 3.25530 2.44587   2
  -6   5   9 663.359 16.4864  -2
   6   5   8 663.359 16.4864   1
  -7   5   9 55.5351 7.68492  -2
   7   5   8 55.5351 7.68492   1
  -8   5   9 519.571 12.3075  -2
   8   5   8 519.571 12.3075   1
  -9   5   9 143.538 8.26747  -2
   9   5   8 143.538 8.26747   1
 -10   5   9 114.517 8.77643  -2
  10   5   8 114.517 8.77643   1
 -11   5   9 364.768 12.9976  -2
  11   5   8 364.768 12.9976   1
  11   6   7 136.813 11.3014  -2
 -11   6   8 136.813 11.3014   1
  10   6   7 69.6880 6.71477  -2
 -10   6   8 69.6880 6.71477   1
   9   6   7 55.9660 5.39340  -2
  -9   6   8 55.9660 5.39340   1
   8   6   7 24.5755 5.35539  -2
  -8   6   8 24.5755 5.35539   1
   7   6   7 86.1771 4.23856  -2
  -7   6   8 86.1771 4.23856   1
   6   6   7 365.100 8.07945  -2
  -6   6   8 365.100 8.07945   1
  -6   6   8 271.963 13.3803   1
  -5   6   8 275.215 7.32770   1
   5   6   7 334.003 11.6650  -2
  -5   6   8 334.003 11.6650   1
  -5   6   8 255.321 7.19719   2
   4   6   8 55.2719 4.75579  -2
  -4   6   8 55.2719 4.75579   1
  -4   6   8 10.2058 2.53946   1
  -4   6   8 7.65131 3.14874   2
   3   6   8 300.199 6.21383  -2
  -3   6   8 300.199 6.21383   1
   2   6   8 128.336 4.02721  -2
  -2   6   8 128.336 4.02721   1
   1   6   8 307.871 6.04833  -2
  -1   6   8 307.871 6.04833   1
   0   6   8 1767.05 23.2323  -2
   0   6   8 1767.05 23.2323   1
  -1   6   8 301.151 5.35793  -2
   1   6   8 301.151 5.35793   1
  -2   6   8 120.152 4.61049  -2
   2   6   8 120.152 4.61049   1
  -3   6   8 298.553 6.59544  -2
   3   6   8 298.553 6.59544   1
   4   6   8 46.7551 4.33197   1
   4   6   8 39.1892 3.86919   2
  -4   6   8 57.1042 6.27096  -2
   4   6   8 57.1042 6.27096   1
   5   6   8 175.595 7.23281   2
   5   6   8 173.395 6.57264   1
  -5   6   9 226.420 12.7542  -2
   5   6   8 226.420 12.7542   1
  -6   6   9 38.2089 5.43680  -2
   6   6   8 38.2089 5.43680   1
  -7   6   9 116.616 7.93740  -2
   7   6   8 116.616 7.93740   1
  -8   6   9 111.581 7.12189  -2
   8   6   8 111.581 7.12189   1
  -9   6   9 20.3122 5.04902  -2
   9   6   8 20.3122 5.04902   1
 -10   6   9 118.830 7.97483  -2
  10   6   8 118.830 7.97483   1
 -11   6   9 35.6367 8.68159  -2
  11   6   8 35.6367 8.68159   1
  11   7   7 284.281 13.9811  -2
 -11   7   8 284.281 13.9811   1
  10   7   7 162.151 10.7394  -2
 -10   7   8 162.151 10.7394   1
   9   7   7 274.271 11.8802  -2
  -9   7   8 274.271 11.8802   1
   8   7   7 617.896 17.8418  -2
  -8   7   8 617.896 17.8418   1
   7   7   7 107.068 7.16446  -2
  -7   7   8 107.068 7.16446   1
   6   7   7 793.040 16.9290  -2
  -6   7   8 793.040 16.9290   1
  -5   7   8 27.6747 2.93599   2
   5   7   7 94.2733 6.01260  -2
  -5   7   8 94.2733 6.01260   1
  -5   7   8 34.1842 3.43135   1
  -4   7   8 8.50754 2.26713   1
   4   7   8 28.2658 4.37525  -2
  -4   7   8 28.2658 4.37525   1
  -4   7   8 2.48055 2.82487   2
   3   7   8 591.608 11.8729  -2
  -3   7   8 591.608 11.8729   1
   2   7   8 671.550 9.99832  -2
  -2   7   8 671.550 9.99832   1
   1   7   8 41.8363 2.54914  -2
  -1   7   8 41.8363 2.54914   1
   0   7   8 108.389 3.16376  -2
   0   7   8 108.389 3.16376   1
  -1   7   8 47.0539 2.91070  -2
   1   7   8 47.0539 2.91070   1
  -2   7   8 672.113 11.7073  -2
   2   7   8 672.113 11.7073   1
  -3   7   8 584.362 11.0732  -2
   3   7   8 584.362 11.0732   1
  -4   7   8 29.7119 5.25191  -2
   4   7   8 29.7119 5.25191   1
   4   7   8 18.9494 3.99811   1
   4   7   8 13.7240 2.68845   2
   5   7   8 23.0252 3.09266   2
   5   7   8 21.1166 3.03801   1
  -5   7   9 135.066 10.4194  -2
   5   7   8 135.066 10.4194   1
  -6   7   9 694.928 14.6409  -2
   6   7   8 694.928 14.6409   1
  -7   7   9 21.9972 6.14537  -2
   7   7   8 21.9972 6.14537   1
  -8   7   9 536.991 18.6951  -2
   8   7   8 536.991 18.6951   1
  -9   7   9 170.735 7.72452  -2
   9   7   8 170.735 7.72452   1
 -10   7   9 154.764 8.68789  -2
  10   7   8 154.764 8.68789   1
 -11   7   9 369.313 14.4084  -2
  11   7   8 369.313 14.4084   1
  11   8   7 12.5743 11.6824  -2
 -11   8   8 12.5743 11.6824   1
 -11   8   8 10.4897 10.7594   1
 -11   8   8 -6.4544 9.73919   2
  10   8   7 60.0119 10.6629  -2
 -10   8   8 60.0119 10.6629   1
   9   8   7 159.921 10.4261  -2
  -9   8   8 159.921 10.4261   1
   8   8   7 52.6606 10.1434  -2
  -8   8   8 52.6606 10.1434   1
   7   8   7 180.484 7.32069  -2
  -7   8   8 180.484 7.32069   1
   6   8   7 59.0710 6.08810  -2
  -6   8   8 59.0710 6.08810   1
   5   8   7 252.327 14.0021  -2
  -5   8   8 252.327 14.0021   1
  -5   8   8 135.836 6.35610   1
  -5   8   8 125.143 7.12319   2
  -4   8   8 461.601 12.7001   2
  -4   8   8 471.955 10.3677   1
   4   8   8 501.608 12.5992  -2
  -4   8   8 501.608 12.5992   1
   3   8   8 16.3062 3.77129  -2
  -3   8   8 16.3062 3.77129   1
   2   8   8 179.963 4.65549  -2
  -2   8   8 179.963 4.65549   1
   1   8   8 569.197 8.55203  -2
  -1   8   8 569.197 8.55203   1
   0   8   8 266.250 5.05256  -2
   0   8   8 266.250 5.05256   1
  -1   8   8 581.620 9.42757  -2
   1   8   8 581.620 9.42757   1
  -2   8   8 188.557 5.38235  -2
   2   8   8 188.557 5.38235   1
  -3   8   8 15.1877 3.88483  -2
   3   8   8 15.1877 3.88483   1
  -4   8   8 498.608 12.4379  -2
   4   8   8 498.608 12.4379   1
   4   8   8 19.7819 2.70616   2
   4   8   8 23.9522 3.51122   1
  -5   8   9 70.8271 7.76134  -2
   5   8   8 70.8271 7.76134   1
   5   8   8 9.94622 2.99214   1
   5   8   8 21.9108 4.46126   2
  -6   8   9 110.734 6.96734  -2
   6   8   8 110.734 6.96734   1
  -7   8   9 185.225 8.32685  -2
   7   8   8 185.225 8.32685   1
  -8   8   9 6.68447 6.04721  -2
   8   8   8 6.68447 6.04721   1
  -9   8   9 67.0397 5.58162  -2
   9   8   8 67.0397 5.58162   1
 -10   8   9 36.3893 6.48046  -2
  10   8   8 36.3893 6.48046   1
  10   9   7 146.519 13.0424  -2
 -10   9   8 146.519 13.0424   1
   9   9   7 241.988 11.3377  -2
  -9   9   8 241.988 11.3377   1
   8   9   7 269.636 16.7473  -2
  -8   9   8 269.636 16.7473   1
   7   9   7 106.389 9.02160  -2
  -7   9   8 106.389 9.02160   1
   6   9   7 981.556 18.4278  -2
  -6   9   8 981.556 18.4278   1
  -5   9   8 124.621 6.47785   2
  -5   9   8 118.999 6.07675   1
   5   9   7 201.333 10.0907  -2
  -5   9   8 201.333 10.0907   1
  -4   9   8 481.997 13.3948   2
  -4   9   8 503.472 12.4584   1
   4   9   8 1194.97 23.6748  -2
  -4   9   8 1194.97 23.6748   1
   3   9   8 25.3340 3.95102  -2
  -3   9   8 25.3340 3.95102   1
   2   9   8 63.5846 3.38063  -2
  -2   9   8 63.5846 3.38063   1
   1   9   8 1166.42 17.0887  -2
  -1   9   8 1166.42 17.0887   1
   0   9   8 37.9625 2.65534  -2
   0   9   8 37.9625 2.65534   1
  -1   9   8 1152.55 15.8863  -2
   1   9   8 1152.55 15.8863   1
  -2   9   8 55.5665 3.59382  -2
   2   9   8 55.5665 3.59382   1
  -3   9   8 33.0378 3.62153  -2
   3   9   8 33.0378 3.62153   1
   4   9   8 711.280 20.4028   1
   4   9   8 666.411 21.7034   2
  -4   9   8 1270.33 23.4804  -2
   4   9   8 1270.33 23.4804   1
   5   9   8 138.118 7.76105   1
   5   9   8 140.263 6.75932   2
  -5   9   9 184.810 11.6181  -2
   5   9   8 184.810 11.6181   1
  -6   9   9 521.965 13.1945  -2
   6   9   8 521.965 13.1945   1
  -7   9   9 34.7953 8.11191  -2
   7   9   8 34.7953 8.11191   1
  -8   9   9 207.748 9.24409  -2
   8   9   8 207.748 9.24409   1
  -9   9   9 351.230 9.45158  -2
   9   9   8 351.230 9.45158   1
 -10   9   9 177.229 7.70210  -2
  10   9   8 177.229 7.70210   1
  10  10   7 81.8020 12.0669  -2
 -10  10   8 81.8020 12.0669   1
   9  10   7 159.014 9.94933  -2
  -9  10   8 159.014 9.94933   1
   8  10   7 156.849 9.95232  -2
  -8  10   8 156.849 9.95232   1
   7  10   7 346.509 17.6619  -2
  -7  10   8 346.509 17.6619   1
   6  10   7 175.874 7.28498  -2
  -6  10   8 175.874 7.28498   1
  -5  10   8 2.56598 2.96725   2
  -5  10   8 4.43100 2.66242   1
   5  10   7 241.002 22.1231  -2
  -5  10   8 241.002 22.1231   1
  -4  10   8 87.5432 5.83081   1
   4  10   8 162.773 6.69348  -2
  -4  10   8 162.773 6.69348   1
  -4  10   8 94.8386 9.02427   2
   3  10   8 263.271 6.83747  -2
  -3  10   8 263.271 6.83747   1
   2  10   8 379.449 7.78195  -2
  -2  10   8 379.449 7.78195   1
   1  10   8 268.698 6.95666  -2
  -1  10   8 268.698 6.95666   1
   0  10   8 16.5346 2.56852  -2
   0  10   8 16.5346 2.56852   1
  -1  10   8 265.882 6.19377  -2
   1  10   8 265.882 6.19377   1
  -2  10   8 386.893 7.40043  -2
   2  10   8 386.893 7.40043   1
  -3  10   8 248.816 6.70158  -2
   3  10   8 248.816 6.70158   1
   4  10   8 85.3452 5.89495   2
  -4  10   8 172.961 6.82771  -2
   4  10   8 172.961 6.82771   1
   4  10   8 71.3532 7.99979   1
   5  10   8 0.32013 3.41708   1
  -5  10   9 143.526 13.9692  -2
   5  10   8 143.526 13.9692   1
   5  10   8 11.1670 5.10978   2
  -6  10   9 72.0375 6.66449  -2
   6  10   8 72.0375 6.66449   1
  -7  10   9 494.391 12.7928  -2
   7  10   8 494.391 12.7928   1
  -8  10   9 22.1190 5.63691  -2
   8  10   8 22.1190 5.63691   1
  -9  10   9 232.783 11.3928  -2
   9  10   8 232.783 11.3928   1
 -10  10   9 65.6315 8.30373  -2
  10  10   8 65.6315 8.30373   1
  10  11   7 29.2474 10.9158  -2
 -10  11   8 29.2474 10.9158   1
   9  11   7 19.2164 6.27171  -2
  -9  11   8 19.2164 6.27171   1
   8  11   7 447.719 15.6908  -2
  -8  11   8 447.719 15.6908   1
   7  11   7 69.8082 8.68742  -2
  -7  11   8 69.8082 8.68742   1
   6  11   7 231.697 13.0122  -2
  -6  11   8 231.697 13.0122   1
  -5  11   8 61.8066 7.33221   1
  -5  11   8 68.2202 5.84714   2
   5  11   7 58.8728 9.60861  -2
  -5  11   8 58.8728 9.60861   1
   4  11   8 281.406 9.58945  -2
  -4  11   8 281.406 9.58945   1
  -4  11   8 166.750 9.93021   2
  -4  11   8 157.135 7.14298   1
   3  11   8 1038.43 17.4442  -2
  -3  11   8 1038.43 17.4442   1
   2  11   8 1068.23 21.5754  -2
  -2  11   8 1068.23 21.5754   1
   1  11   8 399.461 8.73597  -2
  -1  11   8 399.461 8.73597   1
   0  11   8 48.1306 3.10087  -2
   0  11   8 48.1306 3.10087   1
  -1  11   8 393.210 8.44598  -2
   1  11   8 393.210 8.44598   1
  -2  11   8 1109.69 16.8228  -2
   2  11   8 1109.69 16.8228   1
  -3  11   8 1070.53 21.1217  -2
   3  11   8 1070.53 21.1217   1
   4  11   8 113.143 8.24671   1
  -4  11   8 295.342 8.80796  -2
   4  11   8 295.342 8.80796   1
   4  11   8 115.815 6.41834   2
   5  11   8 23.4187 7.17207   2
   5  11   8 3.50329 4.46889   1
  -5  11   9 32.0043 13.2767  -2
   5  11   8 32.0043 13.2767   1
  -6  11   9 355.918 12.3666  -2
   6  11   8 355.918 12.3666   1
  -7  11   9 69.0488 6.38123  -2
   7  11   8 69.0488 6.38123   1
  -8  11   9 359.168 12.0434  -2
   8  11   8 359.168 12.0434   1
  -9  11   9 22.7811 7.28359  -2
   9  11   8 22.7811 7.28359   1
   9  12   7 124.986 9.19676  -2
  -9  12   8 124.986 9.19676   1
   8  12   7 74.3808 9.20166  -2
  -8  12   8 74.3808 9.20166   1
   7  12   7 229.957 13.5111  -2
  -7  12   8 229.957 13.5111   1
   6  12   7 44.1394 19.1820  -2
  -6  12   8 44.1394 19.1820   1
   5  12   7 873.765 55.5460  -2
  -5  12   8 873.765 55.5460   1
  -5  12   8 824.934 21.7183   2
  -5  12   8 820.496 30.0427   1
  -4  12   8 17.7017 4.77439   2
   4  12   8 83.2274 6.42054  -2
  -4  12   8 83.2274 6.42054   1
  -4  12   8 17.5327 4.02278   1
   3  12   8 515.015 11.4286  -2
  -3  12   8 515.015 11.4286   1
   2  12   8 643.485 14.2680  -2
  -2  12   8 643.485 14.2680   1
   1  12   8 12.4037 4.34616  -2
  -1  12   8 12.4037 4.34616   1
   0  12   8 2157.41 34.0839  -2
   0  12   8 2157.41 34.0839   1
  -1  12   8 9.34872 3.95002  -2
   1  12   8 9.34872 3.95002   1
  -2  12   8 678.609 13.4020  -2
   2  12   8 678.609 13.4020   1
  -3  12   8 512.763 11.6291  -2
   3  12   8 512.763 11.6291   1
   4  12   8 61.9291 6.54345   1
   4  12   8 61.8655 6.01370   2
  -4  12   8 116.488 24.9866  -2
   4  12   8 116.488 24.9866   1
  -5  12   9 896.851 44.3832  -2
   5  12   8 896.851 44.3832   1
   5  12   8 836.306 31.2509   1
   5  12   8 706.895 37.9028   2
  -6  12   9 76.5739 6.95413  -2
   6  12   8 76.5739 6.95413   1
  -7  12   9 185.089 8.00486  -2
   7  12   8 185.089 8.00486   1
  -8  12   9 200.004 10.8424  -2
   8  12   8 200.004 10.8424   1
  -9  12   9 194.994 10.8863  -2
   9  12   8 194.994 10.8863   1
   9  13   7 119.099 9.40726  -2
  -9  13   8 119.099 9.40726   1
   8  13   7 35.4090 8.16604  -2
  -8  13   8 35.4090 8.16604   1
   7  13   7 64.3594 9.05342  -2
  -7  13   8 64.3594 9.05342   1
   6  13   7 176.516 11.5306  -2
  -6  13   8 176.516 11.5306   1
  -5  13   8 10.7998 5.03570   2
   5  13   7 22.7216 7.05325  -2
  -5  13   8 22.7216 7.05325   1
  -4  13   8 141.375 14.3662   2
   4  13   8 371.566 17.1244  -2
  -4  13   8 371.566 17.1244   1
  -4  13   8 150.748 8.37731   1
   3  13   8 118.461 7.19646  -2
  -3  13   8 118.461 7.19646   1
   2  13   8 16.9620 4.92768  -2
  -2  13   8 16.9620 4.92768   1
   1  13   8 95.5479 5.64594  -2
  -1  13   8 95.5479 5.64594   1
   0  13   8 26.6892 3.10746  -2
   0  13   8 26.6892 3.10746   1
  -1  13   8 88.9969 5.65035  -2
   1  13   8 88.9969 5.65035   1
  -2  13   8 27.2427 5.08587  -2
   2  13   8 27.2427 5.08587   1
  -3  13   8 106.591 5.31029  -2
   3  13   8 106.591 5.31029   1
   4  13   8 196.806 9.81562   2
  -4  13   8 344.678 22.1928  -2
   4  13   8 344.678 22.1928   1
   4  13   8 207.987 17.6359   1
   5  13   8 99.2452 12.2945   2
  -5  13   9 165.895 18.7550  -2
   5  13   8 165.895 18.7550   1
   5  13   8 113.143 7.85027   1
  -6  13   9 84.1147 8.56184  -2
   6  13   8 84.1147 8.56184   1
  -7  13   9 37.5854 6.14507  -2
   7  13   8 37.5854 6.14507   1
  -8  13   9 104.467 9.57196  -2
   8  13   8 104.467 9.57196   1
   8  14   7 114.569 9.80029  -2
  -8  14   8 114.569 9.80029   1
   7  14   7 483.656 27.1416  -2
  -7  14   8 483.656 27.1416   1
   6  14   7 45.2024 8.96201  -2
  -6  14   8 45.2024 8.96201   1
  -5  14   8 154.819 16.2844   2
   5  14   7 184.454 19.0270  -2
  -5  14   8 184.454 19.0270   1
  -5  14   8 124.753 15.2562   1
  -4  14   8 243.111 19.0505   2
   4  14   8 380.766 15.6082  -2
  -4  14   8 380.766 15.6082   1
  -4  14   8 250.746 18.6298   1
   3  14   8 468.604 13.0672  -2
  -3  14   8 468.604 13.0672   1
   2  14   8 926.936 18.1674  -2
  -2  14   8 926.936 18.1674   1
   1  14   8 260.352 7.75642  -2
  -1  14   8 260.352 7.75642   1
   0  14   8 433.910 9.33071  -2
   0  14   8 433.910 9.33071   1
  -1  14   8 264.858 8.16123  -2
   1  14   8 264.858 8.16123   1
  -2  14   8 905.258 19.3908  -2
   2  14   8 905.258 19.3908   1
  -3  14   8 468.539 14.6737  -2
   3  14   8 468.539 14.6737   1
  -4  14   8 397.064 19.7575  -2
   4  14   8 397.064 19.7575   1
   4  14   8 119.478 13.1127   2
   4  14   8 101.443 13.4936   1
   5  14   8 139.318 12.0093   1
  -5  14   9 179.275 13.5224  -2
   5  14   8 179.275 13.5224   1
   5  14   8 126.490 13.5699   2
  -6  14   9 95.9134 7.37393  -2
   6  14   8 95.9134 7.37393   1
  -7  14   9 673.315 17.5796  -2
   7  14   8 673.315 17.5796   1
  -8  14   9 36.9785 7.71021  -2
   8  14   8 36.9785 7.71021   1
   7  15   7 52.2411 15.8322  -2
  -7  15   8 52.2411 15.8322   1
   6  15   7 81.3562 8.86348  -2
  -6  15   8 81.3562 8.86348   1
  -5  15   8 10.1708 8.20417   2
   5  15   7 -0.0410 14.5147  -2
  -5  15   8 -0.0410 14.5147   1
  -4  15   8 40.8512 8.84577   1
   4  15   8 246.122 15.2230  -2
  -4  15   8 246.122 15.2230   1
  -4  15   8 43.3601 9.47488   2
   3  15   8 40.4154 6.41720  -2
  -3  15   8 40.4154 6.41720   1
   2  15   8 59.3648 6.98491  -2
  -2  15   8 59.3648 6.98491   1
   1  15   8 380.891 9.72047  -2
  -1  15   8 380.891 9.72047   1
   0  15   8 0.99158 2.92151  -2
   0  15   8 0.99158 2.92151   1
  -1  15   8 374.505 10.6868  -2
   1  15   8 374.505 10.6868   1
  -2  15   8 65.3097 6.31334  -2
   2  15   8 65.3097 6.31334   1
  -3  15   8 40.6390 10.1503  -2
   3  15   8 40.6390 10.1503   1
   4  15   8 175.231 16.6762   1
   4  15   8 185.339 16.4383   2
  -4  15   8 227.054 20.1260  -2
   4  15   8 227.054 20.1260   1
  -5  15   9 34.7252 13.5569  -2
   5  15   8 34.7252 13.5569   1
   5  15   8 26.7463 12.8588   1
  -6  15   9 40.3753 7.72442  -2
   6  15   8 40.3753 7.72442   1
  -7  15   9 38.2337 7.93962  -2
   7  15   8 38.2337 7.93962   1
   7  16   7 246.734 13.4472  -2
  -7  16   8 246.734 13.4472   1
   6  16   7 -4.9554 15.7988  -2
  -6  16   8 -4.9554 15.7988   1
  -5  16   8 185.602 16.4493   2
   5  16   7 391.135 34.5216  -2
  -5  16   8 391.135 34.5216   1
   4  16   8 45.0838 16.2143  -2
  -4  16   8 45.0838 16.2143   1
  -4  16   8 1.05787 6.66932   1
   3  16   8 63.0505 7.37020  -2
  -3  16   8 63.0505 7.37020   1
   2  16   8 60.0840 8.16907  -2
  -2  16   8 60.0840 8.16907   1
   1  16   8 86.9037 7.84696  -2
  -1  16   8 86.9037 7.84696   1
   0  16   8 603.217 13.5691  -2
   0  16   8 603.217 13.5691   1
  -1  16   8 64.3227 5.98802  -2
   1  16   8 64.3227 5.98802   1
  -2  16   8 82.6442 9.79275  -2
   2  16   8 82.6442 9.79275   1
  -3  16   8 65.9892 10.8189  -2
   3  16   8 65.9892 10.8189   1
  -4  16   8 18.3791 13.1370  -2
   4  16   8 18.3791 13.1370   1
   4  16   8 14.0290 8.55999   2
   5  16   8 201.604 19.3309   1
  -5  16   9 405.237 22.5171  -2
   5  16   8 405.237 22.5171   1
  -6  16   9 96.6705 10.0487  -2
   6  16   8 96.6705 10.0487   1
   6  17   7 120.994 19.1612  -2
  -6  17   8 120.994 19.1612   1
  -5  17   8 0.78899 10.5091   2
   5  17   7 54.3501 22.5844  -2
  -5  17   8 54.3501 22.5844   1
   4  17   8 37.8866 9.05159  -2
  -4  17   8 37.8866 9.05159   1
   3  17   8 343.638 12.6891  -2
  -3  17   8 343.638 12.6891   1
   2  17   8 251.419 12.1757  -2
  -2  17   8 251.419 12.1757   1
   1  17   8 60.4526 7.32757  -2
  -1  17   8 60.4526 7.32757   1
   0  17   8 95.5547 7.19468  -2
   0  17   8 95.5547 7.19468   1
  -1  17   8 75.6916 7.53434  -2
   1  17   8 75.6916 7.53434   1
  -2  17   8 230.760 18.0875  -2
   2  17   8 230.760 18.0875   1
  -3  17   8 315.282 13.2124  -2
   3  17   8 315.282 13.2124   1
  -4  17   8 28.7080 13.6806  -2
   4  17   8 28.7080 13.6806   1
   5  17   8 36.9279 7.63400   1
  -5  17   9 61.4475 25.9235  -2
   5  17   8 61.4475 25.9235   1
   5  18   7 280.321 37.4796  -2
  -5  18   8 280.321 37.4796   1
  -5  18   8 58.1589 13.1344   2
   4  18   8 20.5060 27.2866  -2
  -4  18   8 20.5060 27.2866   1
   3  18   8 72.3120 8.46926  -2
  -3  18   8 72.3120 8.46926   1
   2  18   8 56.4037 7.47492  -2
  -2  18   8 56.4037 7.47492   1
   1  18   8 80.1614 8.20285  -2
  -1  18   8 80.1614 8.20285   1
   0  18   8 227.898 9.56014  -2
   0  18   8 227.898 9.56014   1
  -1  18   8 85.0291 10.2053  -2
   1  18   8 85.0291 10.2053   1
  -2  18   8 43.0976 12.4907  -2
   2  18   8 43.0976 12.4907   1
  -3  18   8 55.0989 9.38125  -2
   3  18   8 55.0989 9.38125   1
  -4  18   8 -7.0888 14.0195  -2
   4  18   8 -7.0888 14.0195   1
   3  19   8 102.394 10.7163  -2
  -3  19   8 102.394 10.7163   1
   2  19   8 99.4544 8.98356  -2
  -2  19   8 99.4544 8.98356   1
   1  19   8 62.5111 8.11300  -2
  -1  19   8 62.5111 8.11300   1
   0  19   8 0.88487 5.19975  -2
   0  19   8 0.88487 5.19975   1
  -1  19   8 67.9681 8.14159  -2
   1  19   8 67.9681 8.14159   1
  -2  19   8 112.342 14.3437  -2
   2  19   8 112.342 14.3437   1
  -3  19   8 106.015 12.4284  -2
   3  19   8 106.015 12.4284   1
  11   0   8 174.834 13.0864  -2
 -11   0   9 174.834 13.0864   1
  10   0   8 502.085 15.8978  -2
 -10   0   9 502.085 15.8978   1
   9   0   8 279.646 11.3073  -2
  -9   0   9 279.646 11.3073   1
   8   0   8 343.026 11.0517  -2
  -8   0   9 343.026 11.0517   1
   7   0   8 179.277 9.40975  -2
  -7   0   9 179.277 9.40975   1
   6   0   8 343.775 9.77632  -2
  -6   0   9 343.775 9.77632   1
   5   0   8 2032.43 60.0681  -2
  -5   0   9 2032.43 60.0681   1
  -5   0   9 7.84719 2.98141   1
  -5   0   9 2.26024 2.66172   2
   4   0   9 4.89485 8.02193  -2
  -4   0   9 4.89485 8.02193   1
  -4   0   9 1.69550 2.93727   2
  -4   0   9 -2.4519 2.11042   1
   3   0   9 5.25848 5.03950  -2
  -3   0   9 5.25848 5.03950   1
   2   0   9 -0.7265 3.41728  -2
  -2   0   9 -0.7265 3.41728   1
   1   0   9 4.57753 2.82528  -2
  -1   0   9 4.57753 2.82528   1
   0   0   9 7.91789 2.48663  -2
   0   0   9 7.91789 2.48663   1
  -1   0   9 -1.4259 2.70677  -2
   1   0   9 -1.4259 2.70677   1
  -2   0   9 1.23853 3.86109  -2
   2   0   9 1.23853 3.86109   1
  -3   0   9 5.76804 5.47736  -2
   3   0   9 5.76804 5.47736   1
   4   0   9 -0.5282 2.26659   2
   4   0   9 3.52967 3.06641   1
  -4   0   9 0.13196 6.64356  -2
   4   0   9 0.13196 6.64356   1
   5   0   9 -0.1455 2.85596   1
   5   0   9 2.59529 3.47105   2
  -5   0  10 345.550 24.0957  -2
   5   0   9 345.550 24.0957   1
  -6   0  10 20.6570 8.27273  -2
   6   0   9 20.6570 8.27273   1
  -7   0  10 508.304 19.2402  -2
   7   0   9 508.304 19.2402   1
  -8   0  10 91.5200 12.3525  -2
   8   0   9 91.5200 12.3525   1
  -9   0  10 428.296 17.3675  -2
   9   0   9 428.296 17.3675   1
 -10   0  10 172.953 15.5337  -2
  10   0   9 172.953 15.5337   1
 -11   0  10 48.5681 20.8161  -2
  11   0   9 48.5681 20.8161   1
  11   1   8 85.0406 7.97302  -2
 -11   1   9 85.0406 7.97302   1
  10   1   8 101.148 6.60844  -2
 -10   1   9 101.148 6.60844   1
   9   1   8 36.1221 3.99827  -2
  -9   1   9 36.1221 3.99827   1
   8   1   8 420.874 10.8692  -2
  -8   1   9 420.874 10.8692   1
   7   1   8 64.5246 4.68793  -2
  -7   1   9 64.5246 4.68793   1
   6   1   8 222.577 6.45365  -2
  -6   1   9 222.577 6.45365   1
  -5   1   9 221.747 6.58747   2
  -5   1   9 242.931 6.54966   1
   5   1   8 255.399 9.72972  -2
  -5   1   9 255.399 9.72972   1
   4   1   9 84.8066 6.27831  -2
  -4   1   9 84.8066 6.27831   1
  -4   1   9 17.4905 2.58572   2
  -4   1   9 18.6305 2.46211   1
   3   1   9 171.160 4.87727  -2
  -3   1   9 171.160 4.87727   1
   2   1   9 169.065 4.09408  -2
  -2   1   9 169.065 4.09408   1
   1   1   9 334.799 5.75806  -2
  -1   1   9 334.799 5.75806   1
   0   1   9 110.222 2.98943  -2
   0   1   9 110.222 2.98943   1
  -1   1   9 332.351 5.74932  -2
   1   1   9 332.351 5.74932   1
  -2   1   9 166.313 4.33872  -2
   2   1   9 166.313 4.33872   1
  -3   1   9 168.439 5.87288  -2
   3   1   9 168.439 5.87288   1
   4   1   9 87.6507 4.20333   2
   4   1   9 82.4398 4.70616   1
  -4   1   9 95.2991 6.25316  -2
   4   1   9 95.2991 6.25316   1
   5   1   9 1.48133 2.36721   2
   5   1   9 8.54428 2.81715   1
  -5   1  10 28.2778 9.55802  -2
   5   1   9 28.2778 9.55802   1
  -6   1  10 301.387 9.03525  -2
   6   1   9 301.387 9.03525   1
  -7   1  10 57.7882 6.03442  -2
   7   1   9 57.7882 6.03442   1
  -8   1  10 11.6978 6.73387  -2
   8   1   9 11.6978 6.73387   1
  -9   1  10 118.274 6.67685  -2
   9   1   9 118.274 6.67685   1
 -10   1  10 68.6355 8.07381  -2
  10   1   9 68.6355 8.07381   1
 -11   1  10 104.868 13.2687  -2
  11   1   9 104.868 13.2687   1
  11   2   8 72.7983 8.04644  -2
 -11   2   9 72.7983 8.04644   1
  10   2   8 169.622 7.89584  -2
 -10   2   9 169.622 7.89584   1
   9   2   8 217.903 8.43650  -2
  -9   2   9 217.903 8.43650   1
   8   2   8 16.7957 4.29693  -2
  -8   2   9 16.7957 4.29693   1
   7   2   8 1072.79 18.6549  -2
  -7   2   9 1072.79 18.6549   1
   6   2   8 122.078 5.14910  -2
  -6   2   9 122.078 5.14910   1
   5   2   8 449.698 14.0117  -2
  -5   2   9 449.698 14.0117   1
  -5   2   9 216.335 5.96159   1
  -5   2   9 211.701 8.02415   2
  -4   2   9 186.332 6.24312   1
  -4   2   9 190.309 6.24964   2
   4   2   9 235.805 8.71349  -2
  -4   2   9 235.805 8.71349   1
   3   2   9 676.640 10.7876  -2
  -3   2   9 676.640 10.7876   1
   2   2   9 641.325 9.83440  -2
  -2   2   9 641.325 9.83440   1
   1   2   9 254.487 4.83607  -2
  -1   2   9 254.487 4.83607   1
   0   2   9 434.737 6.82851  -2
   0   2   9 434.737 6.82851   1
  -1   2   9 253.684 4.85665  -2
   1   2   9 253.684 4.85665   1
  -2   2   9 632.862 11.6032  -2
   2   2   9 632.862 11.6032   1
  -3   2   9 657.746 12.1259  -2
   3   2   9 657.746 12.1259   1
   4   2   9 36.1795 3.65559   1
  -4   2   9 223.748 9.62053  -2
   4   2   9 223.748 9.62053   1
   4   2   9 41.4344 3.34928   2
   5   2   9 406.761 8.84456   2
   5   2   9 420.110 11.8090   1
  -5   2  10 1446.19 64.8692  -2
   5   2   9 1446.19 64.8692   1
  -6   2  10 60.9158 6.18153  -2
   6   2   9 60.9158 6.18153   1
  -7   2  10 403.808 14.1799  -2
   7   2   9 403.808 14.1799   1
  -8   2  10 57.4466 8.14823  -2
   8   2   9 57.4466 8.14823   1
  -9   2  10 111.909 7.12955  -2
   9   2   9 111.909 7.12955   1
 -10   2  10 491.129 16.8053  -2
  10   2   9 491.129 16.8053   1
 -11   2  10 125.358 12.0444  -2
  11   2   9 125.358 12.0444   1
  11   3   8 145.889 9.06005  -2
 -11   3   9 145.889 9.06005   1
  10   3   8 127.477 6.48832  -2
 -10   3   9 127.477 6.48832   1
   9   3   8 372.018 8.73913  -2
  -9   3   9 372.018 8.73913   1
   8   3   8 53.5795 4.77143  -2
  -8   3   9 53.5795 4.77143   1
   7   3   8 32.8433 4.65029  -2
  -7   3   9 32.8433 4.65029   1
   6   3   8 383.776 10.1020  -2
  -6   3   9 383.776 10.1020   1
  -5   3   9 15.3484 1.95878   1
  -5   3   9 15.5002 2.75492   2
   4   3   9 331.606 9.26982  -2
  -4   3   9 331.606 9.26982   1
  -4   3   9 271.605 8.38425   1
  -4   3   9 262.827 7.56449   2
   3   3   9 118.451 4.09945  -2
  -3   3   9 118.451 4.09945   1
   2   3   9 58.6350 3.26754  -2
  -2   3   9 58.6350 3.26754   1
   1   3   9 212.755 4.98708  -2
  -1   3   9 212.755 4.98708   1
   0   3   9 75.5606 2.54266  -2
   0   3   9 75.5606 2.54266   1
  -1   3   9 202.664 4.32060  -2
   1   3   9 202.664 4.32060   1
  -2   3   9 56.8200 3.68956  -2
   2   3   9 56.8200 3.68956   1
  -3   3   9 118.833 4.22089  -2
   3   3   9 118.833 4.22089   1
   4   3   9 59.8939 4.15460   1
  -4   3   9 321.264 13.1793  -2
   4   3   9 321.264 13.1793   1
   4   3   9 54.9804 4.96288   2
   5   3   9 14.2261 3.51507   2
   5   3   9 12.3791 2.65077   1
  -5   3  10 109.097 15.6722  -2
   5   3   9 109.097 15.6722   1
  -6   3  10 213.555 8.73259  -2
   6   3   9 213.555 8.73259   1
  -7   3  10 41.3126 7.50703  -2
   7   3   9 41.3126 7.50703   1
  -8   3  10 495.151 16.6752  -2
   8   3   9 495.151 16.6752   1
  -9   3  10 16.6096 5.71700  -2
   9   3   9 16.6096 5.71700   1
 -10   3  10 116.359 9.72435  -2
  10   3   9 116.359 9.72435   1
 -11   3  10 87.2438 11.9207  -2
  11   3   9 87.2438 11.9207   1
  11   4   8 108.560 7.59706  -2
 -11   4   9 108.560 7.59706   1
  10   4   8 105.171 6.47064  -2
 -10   4   9 105.171 6.47064   1
   9   4   8 201.736 6.51497  -2
  -9   4   9 201.736 6.51497   1
   8   4   8 47.1740 4.54988  -2
  -8   4   9 47.1740 4.54988   1
   7   4   8 318.938 7.76046  -2
  -7   4   9 318.938 7.76046   1
   6   4   8 211.267 7.78503  -2
  -6   4   9 211.267 7.78503   1
  -5   4   9 580.513 12.4111   2
  -5   4   9 598.329 12.0340   1
   5   4   8 760.998 22.6192  -2
  -5   4   9 760.998 22.6192   1
   4   4   9 370.745 9.91509  -2
  -4   4   9 370.745 9.91509   1
  -4   4   9 208.362 5.95741   1
  -4   4   9 204.245 8.36118   2
   3   4   9 566.855 8.77206  -2
  -3   4   9 566.855 8.77206   1
   2   4   9 724.689 11.8344  -2
  -2   4   9 724.689 11.8344   1
   1   4   9 75.3565 3.26478  -2
  -1   4   9 75.3565 3.26478   1
   0   4   9 1576.91 19.4640  -2
   0   4   9 1576.91 19.4640   1
  -1   4   9 69.4938 3.21023  -2
   1   4   9 69.4938 3.21023   1
  -2   4   9 717.961 13.9316  -2
   2   4   9 717.961 13.9316   1
  -3   4   9 572.278 10.0232  -2
   3   4   9 572.278 10.0232   1
  -4   4   9 368.411 11.9865  -2
   4   4   9 368.411 11.9865   1
   4   4   9 178.344 10.1427   1
   4   4   9 154.496 5.52536   2
   5   4   9 436.111 10.3547   1
   5   4   9 433.827 13.6729   2
  -5   4  10 462.886 27.1053  -2
   5   4   9 462.886 27.1053   1
  -6   4  10 123.951 7.97242  -2
   6   4   9 123.951 7.97242   1
  -7   4  10 317.378 12.3773  -2
   7   4   9 317.378 12.3773   1
  -8   4  10 139.425 8.75759  -2
   8   4   9 139.425 8.75759   1
  -9   4  10 98.3108 8.73375  -2
   9   4   9 98.3108 8.73375   1
 -10   4  10 144.454 9.29584  -2
  10   4   9 144.454 9.29584   1
 -11   4  10 100.646 10.3281  -2
  11   4   9 100.646 10.3281   1
  11   5   8 347.458 13.3465  -2
 -11   5   9 347.458 13.3465   1
  10   5   8 111.791 8.17719  -2
 -10   5   9 111.791 8.17719   1
   9   5   8 169.596 7.51545  -2
  -9   5   9 169.596 7.51545   1
   8   5   8 517.936 11.6847  -2
  -8   5   9 517.936 11.6847   1
   7   5   8 66.4433 5.10340  -2
  -7   5   9 66.4433 5.10340   1
   6   5   8 687.014 12.5438  -2
  -6   5   9 687.014 12.5438   1
  -5   5   9 27.3435 2.94434   1
  -5   5   9 21.9076 2.92277   2
   5   5   8 32.8442 5.84503  -2
  -5   5   9 32.8442 5.84503   1
  -4   5   9 691.663 22.8955   2
  -4   5   9 698.537 15.2139   1
   4   5   9 1221.03 27.6251  -2
  -4   5   9 1221.03 27.6251   1
   3   5   9 636.483 9.58523  -2
  -3   5   9 636.483 9.58523   1
   2   5   9 381.452 6.54202  -2
  -2   5   9 381.452 6.54202   1
   1   5   9 912.388 13.5171  -2
  -1   5   9 912.388 13.5171   1
   0   5   9 5.82583 1.57758  -2
   0   5   9 5.82583 1.57758   1
  -1   5   9 937.639 14.8670  -2
   1   5   9 937.639 14.8670   1
  -2   5   9 388.121 7.57553  -2
   2   5   9 388.121 7.57553   1
  -3   5   9 640.338 11.5094  -2
   3   5   9 640.338 11.5094   1
   4   5   9 435.745 15.8633   1
  -4   5   9 1218.58 23.3657  -2
   4   5   9 1218.58 23.3657   1
   4   5   9 466.782 11.7920   2
   5   5   9 76.0203 5.51580   1
  -5   5  10 96.5269 14.7116  -2
   5   5   9 96.5269 14.7116   1
   5   5   9 84.1247 5.13103   2
  -6   5  10 1010.52 23.3933  -2
   6   5   9 1010.52 23.3933   1
  -7   5  10 52.4096 6.18165  -2
   7   5   9 52.4096 6.18165   1
  -8   5  10 429.684 12.1307  -2
   8   5   9 429.684 12.1307   1
  -9   5  10 212.180 10.1549  -2
   9   5   9 212.180 10.1549   1
 -10   5  10 167.656 9.92115  -2
  10   5   9 167.656 9.92115   1
 -11   5  10 290.197 13.3472  -2
  11   5   9 290.197 13.3472   1
  11   6   8 23.1799 8.64905  -2
 -11   6   9 23.1799 8.64905   1
  10   6   8 130.840 7.34257  -2
 -10   6   9 130.840 7.34257   1
   9   6   8 32.4705 5.66234  -2
  -9   6   9 32.4705 5.66234   1
   8   6   8 103.414 7.24392  -2
  -8   6   9 103.414 7.24392   1
   7   6   8 132.322 4.81950  -2
  -7   6   9 132.322 4.81950   1
   6   6   8 50.8009 3.97488  -2
  -6   6   9 50.8009 3.97488   1
  -5   6   9 56.2826 3.99123   2
  -5   6   9 59.7985 4.46149   1
   5   6   8 229.384 6.95851  -2
  -5   6   9 229.384 6.95851   1
  -4   6   9 76.9727 4.47798   1
   4   6   9 133.545 7.22892  -2
  -4   6   9 133.545 7.22892   1
  -4   6   9 72.1384 6.86765   2
   3   6   9 141.593 5.04976  -2
  -3   6   9 141.593 5.04976   1
   2   6   9 155.405 4.14615  -2
  -2   6   9 155.405 4.14615   1
   1   6   9 93.3444 3.36012  -2
  -1   6   9 93.3444 3.36012   1
   0   6   9 12.9924 2.09044  -2
   0   6   9 12.9924 2.09044   1
  -1   6   9 89.1548 3.56020  -2
   1   6   9 89.1548 3.56020   1
  -2   6   9 150.174 4.75308  -2
   2   6   9 150.174 4.75308   1
  -3   6   9 144.914 5.80671  -2
   3   6   9 144.914 5.80671   1
   4   6   9 60.5419 6.46872   1
   4   6   9 57.5249 3.96372   2
  -4   6   9 125.351 6.42287  -2
   4   6   9 125.351 6.42287   1
   5   6   9 29.6664 3.90549   1
   5   6   9 34.1435 3.89915   2
  -5   6  10 58.2856 13.7601  -2
   5   6   9 58.2856 13.7601   1
  -6   6  10 25.1310 8.99796  -2
   6   6   9 25.1310 8.99796   1
  -7   6  10 276.031 8.93294  -2
   7   6   9 276.031 8.93294   1
  -8   6  10 10.6837 6.08464  -2
   8   6   9 10.6837 6.08464   1
  -9   6  10 272.779 10.5304  -2
   9   6   9 272.779 10.5304   1
 -10   6  10 65.8352 7.53716  -2
  10   6   9 65.8352 7.53716   1
  11   7   8 348.655 15.4567  -2
 -11   7   9 348.655 15.4567   1
  10   7   8 154.585 10.3489  -2
 -10   7   9 154.585 10.3489   1
   9   7   8 176.141 8.02011  -2
  -9   7   9 176.141 8.02011   1
   8   7   8 548.566 14.7669  -2
  -8   7   9 548.566 14.7669   1
   7   7   8 36.0387 5.59004  -2
  -7   7   9 36.0387 5.59004   1
   6   7   8 712.737 13.3451  -2
  -6   7   9 712.737 13.3451   1
  -5   7   9 130.738 5.91831   2
   5   7   8 160.779 12.4853  -2
  -5   7   9 160.779 12.4853   1
  -5   7   9 136.244 6.52398   1
  -4   7   9 621.601 20.9438   2
  -4   7   9 656.907 14.4767   1
   4   7   9 1195.17 27.1619  -2
  -4   7   9 1195.17 27.1619   1
   3   7   9 1301.39 19.7016  -2
  -3   7   9 1301.39 19.7016   1
   2   7   9 517.886 9.45632  -2
  -2   7   9 517.886 9.45632   1
   1   7   9 2041.94 25.6513  -2
  -1   7   9 2041.94 25.6513   1
   0   7   9 3.32793 1.57530  -2
   0   7   9 3.32793 1.57530   1
  -1   7   9 2009.68 27.6713  -2
   1   7   9 2009.68 27.6713   1
  -2   7   9 511.633 8.85292  -2
   2   7   9 511.633 8.85292   1
  -3   7   9 1267.03 24.0983  -2
   3   7   9 1267.03 24.0983   1
  -4   7   9 1228.00 25.5802  -2
   4   7   9 1228.00 25.5802   1
   4   7   9 513.331 12.1655   2
   4   7   9 508.800 18.3416   1
   5   7   9 54.4271 6.11262   1
  -5   7  10 93.3383 12.1263  -2
   5   7   9 93.3383 12.1263   1
   5   7   9 51.4166 6.05376   2
  -6   7  10 721.298 16.4318  -2
   6   7   9 721.298 16.4318   1
  -7   7  10 99.7583 6.74040  -2
   7   7   9 99.7583 6.74040   1
  -8   7  10 368.552 10.9119  -2
   8   7   9 368.552 10.9119   1
  -9   7  10 212.173 8.82175  -2
   9   7   9 212.173 8.82175   1
 -10   7  10 122.672 8.22627  -2
  10   7   9 122.672 8.22627   1
  10   8   8 46.5893 8.64859  -2
 -10   8   9 46.5893 8.64859   1
   9   8   8 82.0548 8.09671  -2
  -9   8   9 82.0548 8.09671   1
   8   8   8 11.5492 12.7259  -2
  -8   8   9 11.5492 12.7259   1
   7   8   8 202.736 8.50248  -2
  -7   8   9 202.736 8.50248   1
   6   8   8 118.566 6.59161  -2
  -6   8   9 118.566 6.59161   1
  -5   8   9 44.0145 3.81976   2
   5   8   8 69.8066 6.59254  -2
  -5   8   9 69.8066 6.59254   1
  -5   8   9 33.3258 5.33281   1
  -4   8   9 15.4498 3.45043   2
  -4   8   9 12.0016 3.27717   1
   4   8   9 15.4927 6.01872  -2
  -4   8   9 15.4927 6.01872   1
   3   8   9 101.063 4.42651  -2
  -3   8   9 101.063 4.42651   1
   2   8   9 196.361 5.46058  -2
  -2   8   9 196.361 5.46058   1
   1   8   9 78.0440 3.48333  -2
  -1   8   9 78.0440 3.48333   1
   0   8   9 165.012 3.87336  -2
   0   8   9 165.012 3.87336   1
  -1   8   9 85.1396 3.16650  -2
   1   8   9 85.1396 3.16650   1
  -2   8   9 195.976 5.74876  -2
   2   8   9 195.976 5.74876   1
  -3   8   9 103.996 4.80808  -2
   3   8   9 103.996 4.80808   1
   4   8   9 4.22148 3.74958   2
   4   8   9 3.79793 4.62061   1
  -4   8   9 20.8401 5.79361  -2
   4   8   9 20.8401 5.79361   1
   5   8   9 82.9449 6.27321   1
  -5   8  10 210.699 12.6772  -2
   5   8   9 210.699 12.6772   1
   5   8   9 67.1451 11.9975   2
  -6   8  10 154.894 8.73577  -2
   6   8   9 154.894 8.73577   1
  -7   8  10 77.1565 8.02798  -2
   7   8   9 77.1565 8.02798   1
  -8   8  10 54.5924 6.48205  -2
   8   8   9 54.5924 6.48205   1
  -9   8  10 40.0810 5.87557  -2
   9   8   9 40.0810 5.87557   1
 -10   8  10 72.7896 7.89566  -2
  10   8   9 72.7896 7.89566   1
  10   9   8 150.596 10.9356  -2
 -10   9   9 150.596 10.9356   1
   9   9   8 346.972 13.5554  -2
  -9   9   9 346.972 13.5554   1
   8   9   8 184.074 10.4333  -2
  -8   9   9 184.074 10.4333   1
   7   9   8 34.2498 7.12844  -2
  -7   9   9 34.2498 7.12844   1
   6   9   8 526.249 13.0715  -2
  -6   9   9 526.249 13.0715   1
   5   9   8 161.806 7.34576  -2
  -5   9   9 161.806 7.34576   1
  -5   9   9 14.4642 3.32761   1
  -5   9   9 9.65439 3.57579   2
   4   9   9 469.691 12.7740  -2
  -4   9   9 469.691 12.7740   1
  -4   9   9 253.239 13.4213   2
  -4   9   9 259.469 11.8670   1
   3   9   9 336.609 8.06618  -2
  -3   9   9 336.609 8.06618   1
   2   9   9 96.1226 4.10460  -2
  -2   9   9 96.1226 4.10460   1
   1   9   9 908.932 14.3550  -2
  -1   9   9 908.932 14.3550   1
   0   9   9 49.5441 2.54185  -2
   0   9   9 49.5441 2.54185   1
  -1   9   9 881.992 15.2165  -2
   1   9   9 881.992 15.2165   1
  -2   9   9 104.811 5.42310  -2
   2   9   9 104.811 5.42310   1
  -3   9   9 337.848 7.98538  -2
   3   9   9 337.848 7.98538   1
   4   9   9 175.425 9.92648   2
  -4   9   9 433.032 12.5266  -2
   4   9   9 433.032 12.5266   1
   4   9   9 188.643 11.5796   1
   5   9   9 54.2883 7.52645   2
   5   9   9 54.2989 9.37240   1
  -5   9  10 155.555 16.3930  -2
   5   9   9 155.555 16.3930   1
  -6   9  10 398.606 14.0679  -2
   6   9   9 398.606 14.0679   1
  -7   9  10 63.2395 8.84568  -2
   7   9   9 63.2395 8.84568   1
  -8   9  10 649.276 15.6044  -2
   8   9   9 649.276 15.6044   1
  -9   9  10 67.0866 6.47034  -2
   9   9   9 67.0866 6.47034   1
 -10   9  10 135.051 9.41038  -2
  10   9   9 135.051 9.41038   1
  10  10   8 68.5527 9.39467  -2
 -10  10   9 68.5527 9.39467   1
   9  10   8 222.164 11.1262  -2
  -9  10   9 222.164 11.1262   1
   8  10   8 6.43222 7.35994  -2
  -8  10   9 6.43222 7.35994   1
   7  10   8 453.690 16.6852  -2
  -7  10   9 453.690 16.6852   1
   6  10   8 82.3836 6.91881  -2
  -6  10   9 82.3836 6.91881   1
   5  10   8 125.899 6.11150  -2
  -5  10   9 125.899 6.11150   1
  -5  10   9 129.067 8.39698   2
  -5  10   9 116.913 9.95327   1
  -4  10   9 147.013 14.3538   2
   4  10   9 194.473 9.85929  -2
  -4  10   9 194.473 9.85929   1
  -4  10   9 143.643 14.3291   1
   3  10   9 236.954 7.14595  -2
  -3  10   9 236.954 7.14595   1
   2  10   9 365.206 9.29095  -2
  -2  10   9 365.206 9.29095   1
   1  10   9 74.8839 4.51476  -2
  -1  10   9 74.8839 4.51476   1
   0  10   9 301.011 6.52969  -2
   0  10   9 301.011 6.52969   1
  -1  10   9 68.0803 3.25272  -2
   1  10   9 68.0803 3.25272   1
  -2  10   9 384.229 8.50717  -2
   2  10   9 384.229 8.50717   1
  -3  10   9 240.449 7.28429  -2
   3  10   9 240.449 7.28429   1
  -4  10   9 187.111 11.9830  -2
   4  10   9 187.111 11.9830   1
   4  10   9 26.8716 7.53338   1
   4  10   9 13.6696 7.58885   2
   5  10   9 204.558 18.3873   2
  -5  10  10 508.921 29.8336  -2
   5  10   9 508.921 29.8336   1
   5  10   9 240.162 14.2780   1
  -6  10  10 62.8322 7.60137  -2
   6  10   9 62.8322 7.60137   1
  -7  10  10 188.537 8.32938  -2
   7  10   9 188.537 8.32938   1
  -8  10  10 58.5505 6.01093  -2
   8  10   9 58.5505 6.01093   1
  -9  10  10 37.9083 5.22591  -2
   9  10   9 37.9083 5.22591   1
   9  11   8 23.8265 6.75018  -2
  -9  11   9 23.8265 6.75018   1
   8  11   8 351.078 13.9607  -2
  -8  11   9 351.078 13.9607   1
   7  11   8 69.2154 10.1406  -2
  -7  11   9 69.2154 10.1406   1
   6  11   8 363.116 14.2808  -2
  -6  11   9 363.116 14.2808   1
  -5  11   9 5.99632 4.81702   2
   5  11   8 28.5453 6.21055  -2
  -5  11   9 28.5453 6.21055   1
  -5  11   9 18.1363 7.08403   1
   4  11   9 88.9036 11.2192  -2
  -4  11   9 88.9036 11.2192   1
  -4  11   9 9.41567 6.37213   1
  -4  11   9 0.68372 3.91410   2
   3  11   9 30.9913 3.98680  -2
  -3  11   9 30.9913 3.98680   1
   2  11   9 119.242 6.15557  -2
  -2  11   9 119.242 6.15557   1
   1  11   9 23.2541 4.00302  -2
  -1  11   9 23.2541 4.00302   1
   0  11   9 48.6780 3.13542  -2
   0  11   9 48.6780 3.13542   1
  -1  11   9 6.68235 3.66047  -2
   1  11   9 6.68235 3.66047   1
  -2  11   9 120.160 4.26613  -2
   2  11   9 120.160 4.26613   1
  -3  11   9 25.1480 4.52382  -2
   3  11   9 25.1480 4.52382   1
   4  11   9 51.9390 7.19466   1
  -4  11   9 67.3698 8.78068  -2
   4  11   9 67.3698 8.78068   1
   4  11   9 66.2955 10.9946   2
   5  11   9 9.33488 5.13405   1
   5  11   9 22.1943 6.07597   2
  -5  11  10 54.1392 15.6493  -2
   5  11   9 54.1392 15.6493   1
  -6  11  10 387.697 11.5308  -2
   6  11   9 387.697 11.5308   1
  -7  11  10 62.3676 6.79126  -2
   7  11   9 62.3676 6.79126   1
  -8  11  10 88.4661 5.86023  -2
   8  11   9 88.4661 5.86023   1
  -9  11  10 120.104 8.39250  -2
   9  11   9 120.104 8.39250   1
   9  12   8 171.260 10.4572  -2
  -9  12   9 171.260 10.4572   1
   8  12   8 161.303 10.8381  -2
  -8  12   9 161.303 10.8381   1
   7  12   8 160.546 12.2536  -2
  -7  12   9 160.546 12.2536   1
   6  12   8 77.9900 9.22295  -2
  -6  12   9 77.9900 9.22295   1
  -5  12   9 29.1764 5.64222   2
  -5  12   9 46.4900 9.13846   1
   5  12   8 863.097 44.4864  -2
  -5  12   9 863.097 44.4864   1
  -4  12   9 33.2557 4.45860   1
   4  12   9 44.9350 7.55142  -2
  -4  12   9 44.9350 7.55142   1
  -4  12   9 41.0090 6.27549   2
   3  12   9 32.1699 6.04440  -2
  -3  12   9 32.1699 6.04440   1
   2  12   9 113.791 6.93360  -2
  -2  12   9 113.791 6.93360   1
   1  12   9 24.4028 5.09076  -2
  -1  12   9 24.4028 5.09076   1
   0  12   9 81.7398 4.49986  -2
   0  12   9 81.7398 4.49986   1
  -1  12   9 26.8489 4.04085  -2
   1  12   9 26.8489 4.04085   1
  -2  12   9 108.387 4.95896  -2
   2  12   9 108.387 4.95896   1
  -3  12   9 35.9114 5.04815  -2
   3  12   9 35.9114 5.04815   1
   4  12   9 8.19006 3.57132   2
  -4  12   9 49.0377 8.56049  -2
   4  12   9 49.0377 8.56049   1
   4  12   9 4.70766 4.69754   1
   5  12   9 38.5844 6.42403   2
   5  12   9 37.0747 5.50235   1
  -5  12  10 148.873 19.1233  -2
   5  12   9 148.873 19.1233   1
  -6  12  10 17.6166 6.90707  -2
   6  12   9 17.6166 6.90707   1
  -7  12  10 395.617 11.5857  -2
   7  12   9 395.617 11.5857   1
  -8  12  10 75.6301 5.91976  -2
   8  12   9 75.6301 5.91976   1
  -9  12  10 259.829 12.1513  -2
   9  12   9 259.829 12.1513   1
   9  12   9 295.325 26.3893   1
   8  13   8 117.923 10.3375  -2
  -8  13   9 117.923 10.3375   1
   7  13   8 57.1340 8.91887  -2
  -7  13   9 57.1340 8.91887   1
   6  13   8 86.3393 10.0167  -2
  -6  13   9 86.3393 10.0167   1
   5  13   8 204.896 13.3959  -2
  -5  13   9 204.896 13.3959   1
  -5  13   9 77.9682 7.15222   2
  -5  13   9 81.6954 11.3946   1
  -4  13   9 36.2813 8.53766   1
   4  13   9 145.495 10.8740  -2
  -4  13   9 145.495 10.8740   1
   3  13   9 159.244 8.12490  -2
  -3  13   9 159.244 8.12490   1
   2  13   9 115.384 7.30597  -2
  -2  13   9 115.384 7.30597   1
   1  13   9 153.721 6.01203  -2
  -1  13   9 153.721 6.01203   1
   0  13   9 90.6174 4.66387  -2
   0  13   9 90.6174 4.66387   1
  -1  13   9 154.091 6.60906  -2
   1  13   9 154.091 6.60906   1
  -2  13   9 132.154 7.91289  -2
   2  13   9 132.154 7.91289   1
  -3  13   9 160.228 7.92446  -2
   3  13   9 160.228 7.92446   1
  -4  13   9 197.912 13.0487  -2
   4  13   9 197.912 13.0487   1
   4  13   9 88.0890 12.2013   2
   5  13   9 8.01487 4.20220   1
   5  13   9 15.6444 7.79273   2
  -5  13  10 17.5984 16.6199  -2
   5  13   9 17.5984 16.6199   1
  -6  13  10 126.740 11.9004  -2
   6  13   9 126.740 11.9004   1
  -7  13  10 139.204 8.98716  -2
   7  13   9 139.204 8.98716   1
  -8  13  10 112.891 7.93721  -2
   8  13   9 112.891 7.93721   1
   8  14   8 48.8996 9.25311  -2
  -8  14   9 48.8996 9.25311   1
   7  14   8 667.336 32.5116  -2
  -7  14   9 667.336 32.5116   1
   6  14   8 98.2019 10.0038  -2
  -6  14   9 98.2019 10.0038   1
  -5  14   9 16.0261 8.25317   1
   5  14   8 189.444 12.8330  -2
  -5  14   9 189.444 12.8330   1
  -5  14   9 18.0267 5.96808   2
  -4  14   9 15.8658 5.75460   1
   4  14   9 103.209 9.47089  -2
  -4  14   9 103.209 9.47089   1
   3  14   9 90.3414 7.85063  -2
  -3  14   9 90.3414 7.85063   1
   2  14   9 177.620 8.49620  -2
  -2  14   9 177.620 8.49620   1
   1  14   9 15.9779 5.04237  -2
  -1  14   9 15.9779 5.04237   1
   0  14   9 201.671 6.79884  -2
   0  14   9 201.671 6.79884   1
  -1  14   9 24.8246 6.15057  -2
   1  14   9 24.8246 6.15057   1
  -2  14   9 188.951 8.73738  -2
   2  14   9 188.951 8.73738   1
  -3  14   9 85.0402 10.2545  -2
   3  14   9 85.0402 10.2545   1
   4  14   9 49.7536 8.68785   2
  -4  14   9 85.7261 14.8884  -2
   4  14   9 85.7261 14.8884   1
  -5  14  10 680.445 32.9939  -2
   5  14   9 680.445 32.9939   1
   5  14   9 46.2714 7.49993   1
   5  14   9 45.4222 9.56027   2
  -6  14  10 53.7383 9.85292  -2
   6  14   9 53.7383 9.85292   1
  -7  14  10 280.766 9.93085  -2
   7  14   9 280.766 9.93085   1
   7  15   8 25.3748 14.7430  -2
  -7  15   9 25.3748 14.7430   1
   6  15   8 57.6371 8.64326  -2
  -6  15   9 57.6371 8.64326   1
  -5  15   9 31.6615 10.9051   2
  -5  15   9 9.46483 7.84792   1
   5  15   8 74.9611 23.4036  -2
  -5  15   9 74.9611 23.4036   1
   4  15   9 45.3149 7.02700  -2
  -4  15   9 45.3149 7.02700   1
  -4  15   9 16.3303 8.27203   1
   3  15   9 80.5368 9.40307  -2
  -3  15   9 80.5368 9.40307   1
   2  15   9 43.0234 7.55808  -2
  -2  15   9 43.0234 7.55808   1
   1  15   9 33.7266 5.28946  -2
  -1  15   9 33.7266 5.28946   1
   0  15   9 4.28024 4.06426  -2
   0  15   9 4.28024 4.06426   1
  -1  15   9 43.7178 6.64691  -2
   1  15   9 43.7178 6.64691   1
  -2  15   9 43.0953 8.39054  -2
   2  15   9 43.0953 8.39054   1
  -3  15   9 103.334 11.4198  -2
   3  15   9 103.334 11.4198   1
   4  15   9 30.1016 10.1296   2
  -4  15   9 47.0153 11.0381  -2
   4  15   9 47.0153 11.0381   1
   5  15   9 4.46149 4.78907   1
   5  15   9 -0.6289 7.05155   2
  -6  15  10 55.5843 10.2182  -2
   6  15   9 55.5843 10.2182   1
  -7  15  10 43.3481 8.72273  -2
   7  15   9 43.3481 8.72273   1
   6  16   8 99.3823 18.2991  -2
  -6  16   9 99.3823 18.2991   1
   5  16   8 449.270 36.9926  -2
  -5  16   9 449.270 36.9926   1
  -5  16   9 226.283 17.6162   1
  -5  16   9 255.112 22.4834   2
   4  16   9 175.192 10.5104  -2
  -4  16   9 175.192 10.5104   1
   3  16   9 270.113 13.2041  -2
  -3  16   9 270.113 13.2041   1
   2  16   9 435.962 15.1538  -2
  -2  16   9 435.962 15.1538   1
   1  16   9 42.1444 6.96508  -2
  -1  16   9 42.1444 6.96508   1
   0  16   9 677.863 20.0994  -2
   0  16   9 677.863 20.0994   1
  -1  16   9 42.3451 6.97443  -2
   1  16   9 42.3451 6.97443   1
  -2  16   9 480.048 19.2458  -2
   2  16   9 480.048 19.2458   1
  -3  16   9 283.212 14.3063  -2
   3  16   9 283.212 14.3063   1
  -4  16   9 197.465 16.5453  -2
   4  16   9 197.465 16.5453   1
   5  16   9 180.626 11.3575   1
   5  16   9 182.640 16.6814   2
  -6  16  10 65.4359 13.2212  -2
   6  16   9 65.4359 13.2212   1
   5  17   8 39.2386 24.6651  -2
  -5  17   9 39.2386 24.6651   1
  -5  17   9 8.66335 6.45863   2
   4  17   9 97.2856 10.4437  -2
  -4  17   9 97.2856 10.4437   1
   3  17   9 90.6066 7.84195  -2
  -3  17   9 90.6066 7.84195   1
   2  17   9 72.4480 7.93316  -2
  -2  17   9 72.4480 7.93316   1
   1  17   9 139.707 9.38645  -2
  -1  17   9 139.707 9.38645   1
   0  17   9 3.76936 4.13933  -2
   0  17   9 3.76936 4.13933   1
  -1  17   9 122.960 10.9899  -2
   1  17   9 122.960 10.9899   1
  -2  17   9 57.3569 16.7021  -2
   2  17   9 57.3569 16.7021   1
  -3  17   9 70.1416 11.2712  -2
   3  17   9 70.1416 11.2712   1
  -4  17   9 60.6628 15.0484  -2
   4  17   9 60.6628 15.0484   1
  -5  17  10 47.2803 24.5367  -2
   5  17   9 47.2803 24.5367   1
   5  17   9 17.9553 11.4138   1
   4  18   9 104.079 31.4803  -2
  -4  18   9 104.079 31.4803   1
   3  18   9 151.822 10.3004  -2
  -3  18   9 151.822 10.3004   1
   2  18   9 300.087 11.7297  -2
  -2  18   9 300.087 11.7297   1
   1  18   9 46.3113 7.33037  -2
  -1  18   9 46.3113 7.33037   1
   0  18   9 330.193 11.9355  -2
   0  18   9 330.193 11.9355   1
  -1  18   9 40.9355 8.74505  -2
   1  18   9 40.9355 8.74505   1
  -2  18   9 302.887 18.1923  -2
   2  18   9 302.887 18.1923   1
  -3  18   9 159.136 13.3799  -2
   3  18   9 159.136 13.3799   1
  -4  18   9 111.714 16.5556  -2
   4  18   9 111.714 16.5556   1
   2  19   9 126.551 11.7461  -2
  -2  19   9 126.551 11.7461   1
   1  19   9 569.239 16.8915  -2
  -1  19   9 569.239 16.8915   1
   0  19   9 20.0444 5.11738  -2
   0  19   9 20.0444 5.11738   1
  -1  19   9 540.837 17.4782  -2
   1  19   9 540.837 17.4782   1
  -2  19   9 118.701 12.1074  -2
   2  19   9 118.701 12.1074   1
  11   0   9 17.3588 10.6584  -2
 -11   0  10 17.3588 10.6584   1
  10   0   9 140.616 9.35803  -2
 -10   0  10 140.616 9.35803   1
   9   0   9 410.065 15.6064  -2
  -9   0  10 410.065 15.6064   1
   8   0   9 111.779 8.73427  -2
  -8   0  10 111.779 8.73427   1
   7   0   9 559.993 16.3814  -2
  -7   0  10 559.993 16.3814   1
   6   0   9 5.39396 6.23037  -2
  -6   0  10 5.39396 6.23037   1
  -5   0  10 340.586 14.9924   1
   5   0   9 329.428 14.2147  -2
  -5   0  10 329.428 14.2147   1
  -5   0  10 313.622 16.4102   2
  -4   0  10 761.237 27.7181   2
   4   0  10 1293.30 27.1046  -2
  -4   0  10 1293.30 27.1046   1
   3   0  10 1676.47 35.6000  -2
  -3   0  10 1676.47 35.6000   1
   2   0  10 3309.29 69.1501  -2
  -2   0  10 3309.29 69.1501   1
   1   0  10 403.498 10.1859  -2
  -1   0  10 403.498 10.1859   1
   0   0  10 1556.46 30.4299  -2
   0   0  10 1556.46 30.4299   1
  -1   0  10 398.889 11.3819  -2
   1   0  10 398.889 11.3819   1
  -2   0  10 3311.16 80.8383  -2
   2   0  10 3311.16 80.8383   1
  -3   0  10 1578.30 29.0957  -2
   3   0  10 1578.30 29.0957   1
  -4   0  10 1330.06 36.1350  -2
   4   0  10 1330.06 36.1350   1
   4   0  10 350.423 16.4104   1
  -5   0  11 264.511 13.0222  -2
   5   0  10 264.511 13.0222   1
  -5   0  10 507.750 30.3762  -2
   5   0  10 507.750 30.3762   1
   5   0  10 224.677 16.5108   2
   5   0  10 224.803 31.9174   1
  -6   0  11 73.2962 9.99383  -2
   6   0  10 73.2962 9.99383   1
  -7   0  11 1022.12 38.2675  -2
   7   0  10 1022.12 38.2675   1
  -8   0  11 17.8383 11.1538  -2
   8   0  10 17.8383 11.1538   1
  -9   0  11 262.447 14.0552  -2
   9   0  10 262.447 14.0552   1
 -10   0  11 202.708 16.6913  -2
  10   0  10 202.708 16.6913   1
 -11   0  11 27.5368 12.7219  -2
  11   0  10 27.5368 12.7219   1
  11   1   9 85.3655 7.76098  -2
 -11   1  10 85.3655 7.76098   1
  10   1   9 60.5439 6.68528  -2
 -10   1  10 60.5439 6.68528   1
   9   1   9 126.599 5.65475  -2
  -9   1  10 126.599 5.65475   1
   8   1   9 30.6623 4.58011  -2
  -8   1  10 30.6623 4.58011   1
   7   1   9 83.5056 6.26427  -2
  -7   1  10 83.5056 6.26427   1
   6   1   9 293.595 7.62281  -2
  -6   1  10 293.595 7.62281   1
   5   1   9 31.3192 6.90919  -2
  -5   1  10 31.3192 6.90919   1
  -5   1  10 24.3190 3.08309   2
  -5   1  10 32.9001 3.18059   1
  -4   1  10 226.386 7.18496   2
   4   1  10 808.616 14.5821  -2
  -4   1  10 808.616 14.5821   1
  -4   1  10 263.122 31.7942   1
   3   1  10 135.738 4.94241  -2
  -3   1  10 135.738 4.94241   1
   2   1  10 77.4530 3.89623  -2
  -2   1  10 77.4530 3.89623   1
   1   1  10 403.799 8.10369  -2
  -1   1  10 403.799 8.10369   1
   0   1  10 3.82138 1.61382  -2
   0   1  10 3.82138 1.61382   1
  -1   1  10 403.146 8.69772  -2
   1   1  10 403.146 8.69772   1
  -2   1  10 74.0157 4.28184  -2
   2   1  10 74.0157 4.28184   1
  -3   1  10 118.843 4.56509  -2
   3   1  10 118.843 4.56509   1
   4   1  10 586.894 17.5801   1
  -4   1  10 819.615 18.1994  -2
   4   1  10 819.615 18.1994   1
   4   1  10 656.247 39.9515   2
   5   1  10 78.8620 5.36635   1
  -5   1  11 156.424 9.04575  -2
   5   1  10 156.424 9.04575   1
   5   1  10 90.9342 7.66270   2
  -6   1  11 50.3308 7.44508  -2
   6   1  10 50.3308 7.44508   1
  -7   1  11 26.2891 8.13185  -2
   7   1  10 26.2891 8.13185   1
  -8   1  11 55.2530 8.56812  -2
   8   1  10 55.2530 8.56812   1
  -9   1  11 140.223 7.79435  -2
   9   1  10 140.223 7.79435   1
 -10   1  11 148.394 10.9695  -2
  10   1  10 148.394 10.9695   1
 -11   1  11 20.9923 10.7390  -2
  11   1  10 20.9923 10.7390   1
  11   2   9 95.0115 8.89084  -2
 -11   2  10 95.0115 8.89084   1
  10   2   9 494.083 11.3234  -2
 -10   2  10 494.083 11.3234   1
   9   2   9 113.987 6.60853  -2
  -9   2  10 113.987 6.60853   1
   8   2   9 59.0497 5.81647  -2
  -8   2  10 59.0497 5.81647   1
   7   2   9 401.474 9.12605  -2
  -7   2  10 401.474 9.12605   1
   6   2   9 61.7069 4.70975  -2
  -6   2  10 61.7069 4.70975   1
  -5   2  10 1062.65 20.3170   1
  -5   2  10 963.439 17.2608   2
   5   2   9 1435.12 36.1588  -2
  -5   2  10 1435.12 36.1588   1
   4   2  10 132.375 6.95683  -2
  -4   2  10 132.375 6.95683   1
  -4   2  10 1.31328 3.07693   2
  -4   2  10 5.65925 2.47150   1
   3   2  10 550.465 10.0913  -2
  -3   2  10 550.465 10.0913   1
   2   2  10 327.259 6.82554  -2
  -2   2  10 327.259 6.82554   1
   1   2  10 90.1599 3.60973  -2
  -1   2  10 90.1599 3.60973   1
   0   2  10 1922.81 27.5783  -2
   0   2  10 1922.81 27.5783   1
  -1   2  10 87.3550 3.97810  -2
   1   2  10 87.3550 3.97810   1
  -2   2  10 326.724 6.36005  -2
   2   2  10 326.724 6.36005   1
  -3   2  10 526.831 10.0095  -2
   3   2  10 526.831 10.0095   1
   4   2  10 133.261 10.4797   1
  -4   2  10 136.060 7.46525  -2
   4   2  10 136.060 7.46525   1
   4   2  10 130.894 6.03607   2
   5   2  10 706.650 16.9196   1
  -5   2  11 1122.09 28.4722  -2
   5   2  10 1122.09 28.4722   1
   5   2  10 765.773 24.7809   2
  -6   2  11 246.306 11.4367  -2
   6   2  10 246.306 11.4367   1
  -7   2  11 316.521 13.4806  -2
   7   2  10 316.521 13.4806   1
  -8   2  11 190.186 10.6783  -2
   8   2  10 190.186 10.6783   1
  -9   2  11 393.970 14.6766  -2
   9   2  10 393.970 14.6766   1
 -10   2  11 279.618 13.0492  -2
  10   2  10 279.618 13.0492   1
 -11   2  11 192.937 11.9793  -2
  11   2  10 192.937 11.9793   1
  11   3   9 99.7231 12.1077  -2
 -11   3  10 99.7231 12.1077   1
  10   3   9 125.619 7.39317  -2
 -10   3  10 125.619 7.39317   1
   9   3   9 26.1001 5.21783  -2
  -9   3  10 26.1001 5.21783   1
   8   3   9 516.308 11.2125  -2
  -8   3  10 516.308 11.2125   1
   7   3   9 39.6267 4.63431  -2
  -7   3  10 39.6267 4.63431   1
   6   3   9 211.073 7.21643  -2
  -6   3  10 211.073 7.21643   1
  -5   3  10 102.480 6.01000   2
   5   3   9 127.551 7.37042  -2
  -5   3  10 127.551 7.37042   1
  -5   3  10 117.149 6.56484   1
  -4   3  10 68.2195 5.46518   1
  -4   3  10 63.2102 6.27923   2
   4   3  10 144.062 9.20852  -2
  -4   3  10 144.062 9.20852   1
   3   3  10 1565.75 22.2506  -2
  -3   3  10 1565.75 22.2506   1
   2   3  10 908.572 12.6878  -2
  -2   3  10 908.572 12.6878   1
   1   3  10 484.631 8.23927  -2
  -1   3  10 484.631 8.23927   1
   0   3  10 234.973 4.96343  -2
   0   3  10 234.973 4.96343   1
  -1   3  10 509.932 9.10085  -2
   1   3  10 509.932 9.10085   1
  -2   3  10 904.477 13.2432  -2
   2   3  10 904.477 13.2432   1
  -3   3  10 1533.22 24.7903  -2
   3   3  10 1533.22 24.7903   1
  -4   3  10 130.981 7.45716  -2
   4   3  10 130.981 7.45716   1
   4   3  10 64.8127 5.59248   1
   4   3  10 68.6534 5.60373   2
   5   3  10 37.5594 4.15910   1
  -5   3  11 26.5902 13.5974  -2
   5   3  10 26.5902 13.5974   1
   5   3  10 28.7997 4.30328   2
  -6   3  11 446.164 15.1576  -2
   6   3  10 446.164 15.1576   1
  -7   3  11 86.6607 8.79936  -2
   7   3  10 86.6607 8.79936   1
  -8   3  11 378.137 14.7074  -2
   8   3  10 378.137 14.7074   1
  -9   3  11 67.9349 6.73235  -2
   9   3  10 67.9349 6.73235   1
 -10   3  11 29.5056 7.66159  -2
  10   3  10 29.5056 7.66159   1
 -11   3  11 321.663 15.8818  -2
  11   3  10 321.663 15.8818   1
  11   4   9 64.4856 7.43697  -2
 -11   4  10 64.4856 7.43697   1
  10   4   9 144.353 6.74544  -2
 -10   4  10 144.353 6.74544   1
   9   4   9 102.360 5.24470  -2
  -9   4  10 102.360 5.24470   1
   8   4   9 152.021 6.54836  -2
  -8   4  10 152.021 6.54836   1
   7   4   9 303.753 8.78201  -2
  -7   4  10 303.753 8.78201   1
   6   4   9 137.446 5.55395  -2
  -6   4  10 137.446 5.55395   1
   5   4   9 462.162 9.75627  -2
  -5   4  10 462.162 9.75627   1
  -5   4  10 29.7910 3.95822   2
  -5   4  10 30.8659 4.22937   1
  -4   4  10 120.534 6.66679   1
  -4   4  10 115.714 7.84904   2
   4   4  10 223.235 9.64279  -2
  -4   4  10 223.235 9.64279   1
   3   4  10 330.608 6.87204  -2
  -3   4  10 330.608 6.87204   1
   2   4  10 299.518 5.79622  -2
  -2   4  10 299.518 5.79622   1
   1   4  10 268.709 5.39286  -2
  -1   4  10 268.709 5.39286   1
   0   4  10 498.063 7.82277  -2
   0   4  10 498.063 7.82277   1
  -1   4  10 257.449 5.56435  -2
   1   4  10 257.449 5.56435   1
  -2   4  10 299.598 6.15878  -2
   2   4  10 299.598 6.15878   1
  -3   4  10 306.368 8.15268  -2
   3   4  10 306.368 8.15268   1
  -4   4  10 235.584 10.0585  -2
   4   4  10 235.584 10.0585   1
   4   4  10 128.055 6.59905   2
   4   4  10 116.763 8.36780   1
   5   4  10 38.9984 4.99536   2
   5   4  10 48.8331 4.77857   1
  -5   4  11 256.508 20.7087  -2
   5   4  10 256.508 20.7087   1
  -6   4  11 26.3825 7.49968  -2
   6   4  10 26.3825 7.49968   1
  -7   4  11 542.811 20.5635  -2
   7   4  10 542.811 20.5635   1
  -8   4  11 99.3486 8.99250  -2
   8   4  10 99.3486 8.99250   1
  -9   4  11 197.072 10.4497  -2
   9   4  10 197.072 10.4497   1
 -10   4  11 126.244 8.50175  -2
  10   4  10 126.244 8.50175   1
  11   5   9 281.559 13.6942  -2
 -11   5  10 281.559 13.6942   1
  10   5   9 198.582 10.8184  -2
 -10   5  10 198.582 10.8184   1
   9   5   9 228.498 8.93719  -2
  -9   5  10 228.498 8.93719   1
   8   5   9 391.376 12.4800  -2
  -8   5  10 391.376 12.4800   1
   7   5   9 57.8423 5.68013  -2
  -7   5  10 57.8423 5.68013   1
   6   5   9 1027.79 20.4428  -2
  -6   5  10 1027.79 20.4428   1
   5   5   9 96.4638 5.77493  -2
  -5   5  10 96.4638 5.77493   1
  -5   5  10 15.8029 3.11843   2
  -5   5  10 8.80566 2.94174   1
  -4   5  10 270.212 9.94809   1
   4   5  10 747.500 15.7524  -2
  -4   5  10 747.500 15.7524   1
  -4   5  10 237.347 11.0930   2
   3   5  10 33.6521 4.09567  -2
  -3   5  10 33.6521 4.09567   1
   2   5  10 105.620 3.86484  -2
  -2   5  10 105.620 3.86484   1
   1   5  10 882.257 12.7574  -2
  -1   5  10 882.257 12.7574   1
   0   5  10 15.2302 1.98423  -2
   0   5  10 15.2302 1.98423   1
  -1   5  10 866.625 12.2669  -2
   1   5  10 866.625 12.2669   1
  -2   5  10 103.540 3.91420  -2
   2   5  10 103.540 3.91420   1
  -3   5  10 33.7956 4.51854  -2
   3   5  10 33.7956 4.51854   1
  -4   5  10 753.254 19.8501  -2
   4   5  10 753.254 19.8501   1
   4   5  10 448.523 16.5177   1
   4   5  10 477.090 14.4012   2
   5   5  10 40.0582 5.93770   2
   5   5  10 64.6725 7.42341   1
  -5   5  11 91.2086 15.5925  -2
   5   5  10 91.2086 15.5925   1
  -6   5  11 593.472 18.0082  -2
   6   5  10 593.472 18.0082   1
  -7   5  11 44.3953 9.29119  -2
   7   5  10 44.3953 9.29119   1
  -8   5  11 338.691 13.3393  -2
   8   5  10 338.691 13.3393   1
  -9   5  11 285.021 11.2707  -2
   9   5  10 285.021 11.2707   1
 -10   5  11 150.291 8.82286  -2
  10   5  10 150.291 8.82286   1
 -11   6  10 10.7453 4.58091   2
 -11   6  10 13.7070 4.84928   1
  10   6   9 62.5803 7.89399  -2
 -10   6  10 62.5803 7.89399   1
   9   6   9 290.368 10.6841  -2
  -9   6  10 290.368 10.6841   1
   8   6   9 15.1578 4.72108  -2
  -8   6  10 15.1578 4.72108   1
   7   6   9 279.315 8.31599  -2
  -7   6  10 279.315 8.31599   1
   6   6   9 16.6290 5.50661  -2
  -6   6  10 16.6290 5.50661   1
  -5   6  10 28.0322 3.55035   1
   5   6   9 71.5396 7.02217  -2
  -5   6  10 71.5396 7.02217   1
  -5   6  10 19.6195 4.91005   2
   4   6  10 601.737 12.4174  -2
  -4   6  10 601.737 12.4174   1
  -4   6  10 569.086 14.5984   1
  -4   6  10 524.502 22.2045   2
   3   6  10 116.897 4.35870  -2
  -3   6  10 116.897 4.35870   1
   2   6  10 589.282 11.0145  -2
  -2   6  10 589.282 11.0145   1
   1   6  10 457.889 8.14077  -2
  -1   6  10 457.889 8.14077   1
   0   6  10 36.9200 2.37871  -2
   0   6  10 36.9200 2.37871   1
  -1   6  10 471.642 7.99976  -2
   1   6  10 471.642 7.99976   1
  -2   6  10 605.931 10.3999  -2
   2   6  10 605.931 10.3999   1
  -3   6  10 106.507 5.49869  -2
   3   6  10 106.507 5.49869   1
   4   6  10 6.95436 2.88793   2
   4   6  10 6.47574 4.62185   1
  -4   6  10 597.804 14.2957  -2
   4   6  10 597.804 14.2957   1
   5   6  10 42.5344 6.43918   2
  -5   6  11 104.741 15.4642  -2
   5   6  10 104.741 15.4642   1
   5   6  10 49.5625 6.62090   1
  -6   6  11 153.807 8.86863  -2
   6   6  10 153.807 8.86863   1
  -7   6  11 283.346 12.5912  -2
   7   6  10 283.346 12.5912   1
  -8   6  11 42.6668 7.82095  -2
   8   6  10 42.6668 7.82095   1
  -9   6  11 28.6693 5.72793  -2
   9   6  10 28.6693 5.72793   1
 -10   6  11 41.4879 7.09765  -2
  10   6  10 41.4879 7.09765   1
  10   7   9 107.940 8.54807  -2
 -10   7  10 107.940 8.54807   1
   9   7   9 203.845 8.19142  -2
  -9   7  10 203.845 8.19142   1
   8   7   9 391.461 11.9579  -2
  -8   7  10 391.461 11.9579   1
   7   7   9 112.205 5.23585  -2
  -7   7  10 112.205 5.23585   1
   6   7   9 749.004 13.6511  -2
  -6   7  10 749.004 13.6511   1
  -5   7  10 35.5610 5.29037   1
   5   7   9 84.5698 7.47724  -2
  -5   7  10 84.5698 7.47724   1
  -5   7  10 41.4264 7.28595   2
  -4   7  10 47.6008 7.40712   1
   4   7  10 143.969 6.01873  -2
  -4   7  10 143.969 6.01873   1
  -4   7  10 49.7128 7.68121   2
   3   7  10 29.4066 3.76918  -2
  -3   7  10 29.4066 3.76918   1
   2   7  10 221.448 5.49491  -2
  -2   7  10 221.448 5.49491   1
   1   7  10 579.119 10.2681  -2
  -1   7  10 579.119 10.2681   1
   0   7  10 131.579 3.74234  -2
   0   7  10 131.579 3.74234   1
  -1   7  10 565.512 10.1771  -2
   1   7  10 565.512 10.1771   1
  -2   7  10 224.731 6.41760  -2
   2   7  10 224.731 6.41760   1
  -3   7  10 28.4704 4.43602  -2
   3   7  10 28.4704 4.43602   1
  -4   7  10 153.402 9.60233  -2
   4   7  10 153.402 9.60233   1
   4   7  10 65.2652 12.2947   1
   4   7  10 89.3571 13.3234   2
   5   7  10 77.9346 10.0012   2
   5   7  10 94.8696 7.12741   1
  -5   7  11 129.885 16.0876  -2
   5   7  10 129.885 16.0876   1
  -6   7  11 547.174 12.9341  -2
   6   7  10 547.174 12.9341   1
  -7   7  11 25.3355 9.19530  -2
   7   7  10 25.3355 9.19530   1
  -8   7  11 380.570 13.1032  -2
   8   7  10 380.570 13.1032   1
  -9   7  11 237.331 9.45435  -2
   9   7  10 237.331 9.45435   1
 -10   7  11 183.871 8.73402  -2
  10   7  10 183.871 8.73402   1
  10   8   9 66.7362 9.35529  -2
 -10   8  10 66.7362 9.35529   1
   9   8   9 28.1524 7.43257  -2
  -9   8  10 28.1524 7.43257   1
   8   8   9 57.9378 6.77569  -2
  -8   8  10 57.9378 6.77569   1
   7   8   9 79.3276 7.11064  -2
  -7   8  10 79.3276 7.11064   1
   6   8   9 162.317 5.43946  -2
  -6   8  10 162.317 5.43946   1
  -5   8  10 109.561 9.86512   1
  -5   8  10 128.884 8.61966   2
   5   8   9 208.260 8.68994  -2
  -5   8  10 208.260 8.68994   1
   4   8  10 43.7245 5.56664  -2
  -4   8  10 43.7245 5.56664   1
  -4   8  10 6.96690 6.37805   1
   3   8  10 246.115 6.60516  -2
  -3   8  10 246.115 6.60516   1
   2   8  10 217.727 5.64212  -2
  -2   8  10 217.727 5.64212   1
   1   8  10 206.402 5.73232  -2
  -1   8  10 206.402 5.73232   1
   0   8  10 672.806 11.7033  -2
   0   8  10 672.806 11.7033   1
  -1   8  10 214.326 5.52927  -2
   1   8  10 214.326 5.52927   1
  -2   8  10 219.302 5.58262  -2
   2   8  10 219.302 5.58262   1
  -3   8  10 254.376 6.85652  -2
   3   8  10 254.376 6.85652   1
  -4   8  10 55.5264 8.31328  -2
   4   8  10 55.5264 8.31328   1
   4   8  10 44.7137 9.98543   2
   5   8  10 107.764 6.53631   1
   5   8  10 103.086 8.30345   2
  -5   8  11 121.867 16.4387  -2
   5   8  10 121.867 16.4387   1
  -6   8  11 35.6494 6.29590  -2
   6   8  10 35.6494 6.29590   1
  -7   8  11 72.4424 8.58617  -2
   7   8  10 72.4424 8.58617   1
  -8   8  11 126.004 9.75795  -2
   8   8  10 126.004 9.75795   1
  -9   8  11 46.5194 7.14581  -2
   9   8  10 46.5194 7.14581   1
 -10   8  11 80.8268 7.84134  -2
  10   8  10 80.8268 7.84134   1
  10   9   9 133.552 10.3813  -2
 -10   9  10 133.552 10.3813   1
   9   9   9 64.8970 7.53372  -2
  -9   9  10 64.8970 7.53372   1
   8   9   9 653.809 17.3051  -2
  -8   9  10 653.809 17.3051   1
   7   9   9 77.1143 7.71325  -2
  -7   9  10 77.1143 7.71325   1
   6   9   9 384.103 10.3677  -2
  -6   9  10 384.103 10.3677   1
  -5   9  10 104.357 9.41206   2
   5   9   9 172.717 8.71108  -2
  -5   9  10 172.717 8.71108   1
  -5   9  10 120.313 14.8326   1
   4   9  10 130.135 7.40879  -2
  -4   9  10 130.135 7.40879   1
  -4   9  10 97.4323 13.2670   1
  -4   9  10 90.0187 12.3807   2
   3   9  10 1110.73 19.8058  -2
  -3   9  10 1110.73 19.8058   1
   2   9  10 603.299 12.9326  -2
  -2   9  10 603.299 12.9326   1
   1   9  10 359.344 6.84596  -2
  -1   9  10 359.344 6.84596   1
   0   9  10 65.6947 2.87255  -2
   0   9  10 65.6947 2.87255   1
  -1   9  10 360.324 7.77156  -2
   1   9  10 360.324 7.77156   1
  -2   9  10 592.029 9.53846  -2
   2   9  10 592.029 9.53846   1
  -3   9  10 1122.27 19.4023  -2
   3   9  10 1122.27 19.4023   1
  -4   9  10 122.624 8.78342  -2
   4   9  10 122.624 8.78342   1
   4   9  10 65.0285 11.2836   1
   4   9  10 41.9679 9.89494   2
   5   9  10 8.90534 6.92598   2
   5   9  10 8.83969 4.91326   1
  -5   9  11 16.8788 9.76804  -2
   5   9  10 16.8788 9.76804   1
  -6   9  11 454.832 21.2299  -2
   6   9  10 454.832 21.2299   1
  -7   9  11 93.1895 9.17756  -2
   7   9  10 93.1895 9.17756   1
  -8   9  11 473.037 14.6561  -2
   8   9  10 473.037 14.6561   1
  -9   9  11 77.6097 6.34953  -2
   9   9  10 77.6097 6.34953   1
   9  10   9 37.5278 6.66299  -2
  -9  10  10 37.5278 6.66299   1
   8  10   9 53.9525 8.65747  -2
  -8  10  10 53.9525 8.65747   1
   7  10   9 182.277 9.08091  -2
  -7  10  10 182.277 9.08091   1
   6  10   9 89.1046 7.17627  -2
  -6  10  10 89.1046 7.17627   1
   5  10   9 516.296 13.4011  -2
  -5  10  10 516.296 13.4011   1
  -5  10  10 294.696 15.6732   2
  -5  10  10 273.719 21.4162   1
   4  10  10 51.1707 7.69304  -2
  -4  10  10 51.1707 7.69304   1
  -4  10  10 15.0063 6.40198   1
  -4  10  10 21.4955 7.54105   2
   3  10  10 57.4443 5.43509  -2
  -3  10  10 57.4443 5.43509   1
   2  10  10 34.7452 3.57867  -2
  -2  10  10 34.7452 3.57867   1
   1  10  10 53.6997 3.27272  -2
  -1  10  10 53.6997 3.27272   1
   0  10  10 627.188 9.78680  -2
   0  10  10 627.188 9.78680   1
  -1  10  10 49.7617 3.17128  -2
   1  10  10 49.7617 3.17128   1
  -2  10  10 31.5555 4.21287  -2
   2  10  10 31.5555 4.21287   1
  -3  10  10 66.5808 4.88091  -2
   3  10  10 66.5808 4.88091   1
   4  10  10 36.4031 8.42712   2
   4  10  10 46.3005 10.2484   1
  -4  10  10 49.2572 8.90243  -2
   4  10  10 49.2572 8.90243   1
   5  10  10 187.525 12.5298   1
  -5  10  11 293.817 23.1798  -2
   5  10  10 293.817 23.1798   1
   5  10  10 176.497 16.6854   2
  -6  10  11 162.818 9.34078  -2
   6  10  10 162.818 9.34078   1
  -7  10  11 170.888 9.21552  -2
   7  10  10 170.888 9.21552   1
  -8  10  11 31.1124 6.38617  -2
   8  10  10 31.1124 6.38617   1
  -9  10  11 154.173 7.30379  -2
   9  10  10 154.173 7.30379   1
   9  11   9 109.550 9.16952  -2
  -9  11  10 109.550 9.16952   1
   8  11   9 109.504 10.0437  -2
  -8  11  10 109.504 10.0437   1
   7  11   9 59.8528 7.22141  -2
  -7  11  10 59.8528 7.22141   1
   6  11   9 395.638 11.1850  -2
  -6  11  10 395.638 11.1850   1
  -5  11  10 22.9502 6.12322   2
   5  11   9 43.5202 8.67302  -2
  -5  11  10 43.5202 8.67302   1
  -5  11  10 20.0274 3.84078   1
  -4  11  10 245.607 19.1538   1
  -4  11  10 287.339 21.4700   2
   4  11  10 813.628 28.8525  -2
  -4  11  10 813.628 28.8525   1
   3  11  10 84.3093 5.42184  -2
  -3  11  10 84.3093 5.42184   1
   2  11  10 36.9574 4.80607  -2
  -2  11  10 36.9574 4.80607   1
   1  11  10 1196.75 21.7973  -2
  -1  11  10 1196.75 21.7973   1
   0  11  10 45.2678 3.66363  -2
   0  11  10 45.2678 3.66363   1
  -1  11  10 1162.25 18.6643  -2
   1  11  10 1162.25 18.6643   1
  -2  11  10 36.5450 5.40640  -2
   2  11  10 36.5450 5.40640   1
  -3  11  10 98.4251 5.91335  -2
   3  11  10 98.4251 5.91335   1
  -4  11  10 889.739 22.9125  -2
   4  11  10 889.739 22.9125   1
   4  11  10 543.605 32.9173   1
   4  11  10 608.750 35.5282   2
   5  11  10 95.6900 9.78293   1
  -5  11  11 78.3478 17.8072  -2
   5  11  10 78.3478 17.8072   1
   5  11  10 71.1408 12.5259   2
  -6  11  11 197.653 10.0954  -2
   6  11  10 197.653 10.0954   1
  -7  11  11 32.2112 6.97735  -2
   7  11  10 32.2112 6.97735   1
  -8  11  11 72.4541 7.48938  -2
   8  11  10 72.4541 7.48938   1
  -9  11  11 183.920 10.0535  -2
   9  11  10 183.920 10.0535   1
   9  12   9 264.775 12.5953  -2
  -9  12  10 264.775 12.5953   1
   8  12   9 81.6669 9.39438  -2
  -8  12  10 81.6669 9.39438   1
   7  12   9 408.293 17.8458  -2
  -7  12  10 408.293 17.8458   1
   6  12   9 20.4664 9.41491  -2
  -6  12  10 20.4664 9.41491   1
  -5  12  10 119.655 8.38628   2
  -5  12  10 132.591 10.5372   1
   4  12  10 453.149 23.8943  -2
  -4  12  10 453.149 23.8943   1
  -4  12  10 252.527 20.3339   2
  -4  12  10 253.952 19.7210   1
   3  12  10 660.740 14.1290  -2
  -3  12  10 660.740 14.1290   1
   2  12  10 1141.92 29.6675  -2
  -2  12  10 1141.92 29.6675   1
   1  12  10 306.504 8.72106  -2
  -1  12  10 306.504 8.72106   1
   0  12  10 521.621 11.9928  -2
   0  12  10 521.621 11.9928   1
  -1  12  10 288.948 8.81913  -2
   1  12  10 288.948 8.81913   1
  -2  12  10 1151.11 21.5174  -2
   2  12  10 1151.11 21.5174   1
  -3  12  10 719.114 16.4109  -2
   3  12  10 719.114 16.4109   1
  -4  12  10 485.523 15.7332  -2
   4  12  10 485.523 15.7332   1
   4  12  10 186.612 27.9242   1
   4  12  10 138.535 15.3627   2
   5  12  10 194.496 13.1272   1
   5  12  10 148.484 16.3030   2
  -6  12  11 101.363 11.2695  -2
   6  12  10 101.363 11.2695   1
  -7  12  11 648.032 17.6209  -2
   7  12  10 648.032 17.6209   1
  -8  12  11 23.0486 6.92993  -2
   8  12  10 23.0486 6.92993   1
   8  13   9 130.000 10.3933  -2
  -8  13  10 130.000 10.3933   1
   7  13   9 101.896 16.4528  -2
  -7  13  10 101.896 16.4528   1
   6  13   9 99.1469 11.4094  -2
  -6  13  10 99.1469 11.4094   1
  -5  13  10 9.70399 5.92218   2
   5  13   9 17.5366 13.3562  -2
  -5  13  10 17.5366 13.3562   1
  -5  13  10 2.67208 7.05534   1
   4  13  10 79.2745 10.7143  -2
  -4  13  10 79.2745 10.7143   1
  -4  13  10 2.82114 6.55407   1
   3  13  10 127.840 10.1781  -2
  -3  13  10 127.840 10.1781   1
   2  13  10 93.8522 7.21226  -2
  -2  13  10 93.8522 7.21226   1
   1  13  10 14.2242 5.32588  -2
  -1  13  10 14.2242 5.32588   1
   0  13  10 6.21438 3.45679  -2
   0  13  10 6.21438 3.45679   1
  -1  13  10 18.2551 6.00549  -2
   1  13  10 18.2551 6.00549   1
  -2  13  10 99.7337 7.38988  -2
   2  13  10 99.7337 7.38988   1
  -3  13  10 147.184 7.07819  -2
   3  13  10 147.184 7.07819   1
  -4  13  10 78.0775 14.5013  -2
   4  13  10 78.0775 14.5013   1
   4  13  10 49.3128 10.6253   2
   5  13  10 19.2121 9.27176   2
   5  13  10 40.4667 7.64725   1
  -6  13  11 144.016 12.8796  -2
   6  13  10 144.016 12.8796   1
  -7  13  11 48.6551 8.46807  -2
   7  13  10 48.6551 8.46807   1
  -8  13  11 186.954 10.5494  -2
   8  13  10 186.954 10.5494   1
   7  14   9 309.747 13.3112  -2
  -7  14  10 309.747 13.3112   1
   6  14   9 54.7170 10.7790  -2
  -6  14  10 54.7170 10.7790   1
  -5  14  10 539.482 23.6190   2
  -5  14  10 521.263 31.5296   1
   5  14   9 636.768 37.2781  -2
  -5  14  10 636.768 37.2781   1
   4  14  10 129.804 8.67906  -2
  -4  14  10 129.804 8.67906   1
  -4  14  10 48.3458 9.99407   1
   3  14  10 341.195 15.0346  -2
  -3  14  10 341.195 15.0346   1
   2  14  10 412.708 11.9521  -2
  -2  14  10 412.708 11.9521   1
   1  14  10 5.39508 5.20526  -2
  -1  14  10 5.39508 5.20526   1
   0  14  10 1380.47 27.7387  -2
   0  14  10 1380.47 27.7387   1
  -1  14  10 18.0075 6.20071  -2
   1  14  10 18.0075 6.20071   1
  -2  14  10 420.503 13.7599  -2
   2  14  10 420.503 13.7599   1
  -3  14  10 322.071 13.9859  -2
   3  14  10 322.071 13.9859   1
   4  14  10 67.9340 11.5748   2
  -4  14  10 124.522 7.74180  -2
   4  14  10 124.522 7.74180   1
   5  14  10 653.911 28.6955   1
   5  14  10 506.259 31.9004   2
  -6  14  11 115.512 11.2656  -2
   6  14  10 115.512 11.2656   1
  -7  14  11 191.727 11.9752  -2
   7  14  10 191.727 11.9752   1
   7  15   9 35.9352 16.2651  -2
  -7  15  10 35.9352 16.2651   1
   6  15   9 33.0683 6.77716  -2
  -6  15  10 33.0683 6.77716   1
  -5  15  10 47.6181 9.60113   2
  -5  15  10 27.9135 9.21578   1
   5  15   9 62.5377 22.0141  -2
  -5  15  10 62.5377 22.0141   1
   4  15  10 11.2772 7.83795  -2
  -4  15  10 11.2772 7.83795   1
  -4  15  10 -1.6032 8.52030   2
   3  15  10 392.099 16.5560  -2
  -3  15  10 392.099 16.5560   1
   2  15  10 261.578 12.0388  -2
  -2  15  10 261.578 12.0388   1
   1  15  10 30.4422 7.06115  -2
  -1  15  10 30.4422 7.06115   1
   0  15  10 133.079 7.86037  -2
   0  15  10 133.079 7.86037   1
  -1  15  10 32.6984 6.85914  -2
   1  15  10 32.6984 6.85914   1
  -2  15  10 258.959 12.2045  -2
   2  15  10 258.959 12.2045   1
  -3  15  10 394.027 18.6316  -2
   3  15  10 394.027 18.6316   1
   4  15  10 -12.163 8.19553   1
  -4  15  10 23.4038 10.9877  -2
   4  15  10 23.4038 10.9877   1
   5  15  10 44.7104 11.6821   2
   5  15  10 52.2969 8.79991   1
  -6  15  11 112.190 13.9739  -2
   6  15  10 112.190 13.9739   1
   6  16   9 82.3756 18.2738  -2
  -6  16  10 82.3756 18.2738   1
  -5  16  10 8.20756 5.78482   2
  -5  16  10 6.28948 8.28790   1
   5  16   9 195.608 27.8856  -2
  -5  16  10 195.608 27.8856   1
   4  16  10 138.978 8.22624  -2
  -4  16  10 138.978 8.22624   1
   3  16  10 135.094 9.12630  -2
  -3  16  10 135.094 9.12630   1
   2  16  10 279.720 11.6583  -2
  -2  16  10 279.720 11.6583   1
   1  16  10 145.505 9.70460  -2
  -1  16  10 145.505 9.70460   1
   0  16  10 22.3848 5.08782  -2
   0  16  10 22.3848 5.08782   1
  -1  16  10 128.433 10.0143  -2
   1  16  10 128.433 10.0143   1
  -2  16  10 298.706 17.2193  -2
   2  16  10 298.706 17.2193   1
  -3  16  10 127.516 12.0607  -2
   3  16  10 127.516 12.0607   1
  -4  16  10 116.000 15.5248  -2
   4  16  10 116.000 15.5248   1
   5  16  10 15.3252 9.73606   1
  -5  16  11 230.177 20.8789  -2
   5  16  10 230.177 20.8789   1
   5  16  10 6.01482 9.25202   2
   5  17   9 60.1687 18.7974  -2
  -5  17  10 60.1687 18.7974   1
  -5  17  10 53.9721 13.9608   2
   4  17  10 391.836 41.7940  -2
  -4  17  10 391.836 41.7940   1
   3  17  10 31.3695 9.13404  -2
  -3  17  10 31.3695 9.13404   1
   2  17  10 83.7155 8.21339  -2
  -2  17  10 83.7155 8.21339   1
   1  17  10 377.823 13.6198  -2
  -1  17  10 377.823 13.6198   1
   0  17  10 12.8657 4.93583  -2
   0  17  10 12.8657 4.93583   1
  -1  17  10 367.610 16.6310  -2
   1  17  10 367.610 16.6310   1
  -2  17  10 89.9577 11.0635  -2
   2  17  10 89.9577 11.0635   1
  -3  17  10 56.4688 13.8556  -2
   3  17  10 56.4688 13.8556   1
  -4  17  10 384.509 21.4424  -2
   4  17  10 384.509 21.4424   1
   3  18  10 39.3028 10.8062  -2
  -3  18  10 39.3028 10.8062   1
   2  18  10 100.862 10.8455  -2
  -2  18  10 100.862 10.8455   1
   1  18  10 178.471 9.69966  -2
  -1  18  10 178.471 9.69966   1
   0  18  10 58.1800 6.47020  -2
   0  18  10 58.1800 6.47020   1
  -1  18  10 213.580 11.4103  -2
   1  18  10 213.580 11.4103   1
  -2  18  10 83.7888 11.5404  -2
   2  18  10 83.7888 11.5404   1
  -3  18  10 27.0025 16.6118  -2
   3  18  10 27.0025 16.6118   1
  11   0  10 14.8779 11.1677  -2
 -11   0  11 14.8779 11.1677   1
  10   0  10 232.016 13.4204  -2
 -10   0  11 232.016 13.4204   1
   9   0  10 248.860 10.6633  -2
  -9   0  11 248.860 10.6633   1
   8   0  10 27.9488 8.20321  -2
  -8   0  11 27.9488 8.20321   1
   7   0  10 1013.64 26.5380  -2
  -7   0  11 1013.64 26.5380   1
   6   0  10 66.1009 7.53124  -2
  -6   0  11 66.1009 7.53124   1
  -5   0  11 -0.0929 5.33131   1
   5   0  10 238.581 12.0800  -2
  -5   0  11 238.581 12.0800   1
  -5   0  11 -0.0818 6.73632   2
  -4   0  11 5.99124 4.60323   2
  -4   0  11 5.64412 4.47135   1
   4   0  11 3.38592 10.6893  -2
  -4   0  11 3.38592 10.6893   1
   3   0  11 11.8566 5.84974  -2
  -3   0  11 11.8566 5.84974   1
   2   0  11 1.35571 4.44173  -2
  -2   0  11 1.35571 4.44173   1
   1   0  11 -4.8628 3.69867  -2
  -1   0  11 -4.8628 3.69867   1
   0   0  11 7.70556 2.52569  -2
   0   0  11 7.70556 2.52569   1
  -1   0  11 3.41776 3.66274  -2
   1   0  11 3.41776 3.66274   1
  -2   0  11 8.73250 4.00739  -2
   2   0  11 8.73250 4.00739   1
  -3   0  11 4.40535 6.59675  -2
   3   0  11 4.40535 6.59675   1
   4   0  11 9.26092 4.38620   1
  -4   0  11 0.11588 8.97903  -2
   4   0  11 0.11588 8.97903   1
   4   0  11 5.75049 9.08571   2
  -5   0  12 1449.43 50.0182  -2
   5   0  11 1449.43 50.0182   1
   5   0  11 8.72013 6.34095   2
   5   0  11 -0.1841 5.89699   1
  -6   0  12 11.5359 11.1988  -2
   6   0  11 11.5359 11.1988   1
  -7   0  12 463.674 23.5102  -2
   7   0  11 463.674 23.5102   1
  -8   0  12 126.798 14.3248  -2
   8   0  11 126.798 14.3248   1
  -9   0  12 130.005 19.3177  -2
   9   0  11 130.005 19.3177   1
 -10   0  12 474.366 33.7727  -2
  10   0  11 474.366 33.7727   1
  11   1  10 29.4282 8.44543  -2
 -11   1  11 29.4282 8.44543   1
  10   1  10 158.301 7.61429  -2
 -10   1  11 158.301 7.61429   1
   9   1  10 161.285 6.70843  -2
  -9   1  11 161.285 6.70843   1
   8   1  10 55.8371 5.21861  -2
  -8   1  11 55.8371 5.21861   1
   7   1  10 33.3993 4.91328  -2
  -7   1  11 33.3993 4.91328   1
   6   1  10 66.2081 6.15972  -2
  -6   1  11 66.2081 6.15972   1
   5   1  10 133.561 6.13947  -2
  -5   1  11 133.561 6.13947   1
  -5   1  11 59.1767 4.85536   2
  -5   1  11 67.1016 7.48592   1
   4   1  11 124.868 8.18610  -2
  -4   1  11 124.868 8.18610   1
  -4   1  11 5.63347 2.98162   1
  -4   1  11 12.2699 4.59220   2
   3   1  11 102.837 4.61046  -2
  -3   1  11 102.837 4.61046   1
   2   1  11 127.598 4.52053  -2
  -2   1  11 127.598 4.52053   1
   1   1  11 74.3742 3.60385  -2
  -1   1  11 74.3742 3.60385   1
   0   1  11 263.392 5.19450  -2
   0   1  11 263.392 5.19450   1
  -1   1  11 75.2321 3.29512  -2
   1   1  11 75.2321 3.29512   1
  -2   1  11 114.344 4.00059  -2
   2   1  11 114.344 4.00059   1
  -3   1  11 94.2149 5.55583  -2
   3   1  11 94.2149 5.55583   1
  -4   1  11 121.341 7.30724  -2
   4   1  11 121.341 7.30724   1
   4   1  11 116.616 7.71921   2
   4   1  11 114.410 7.43568   1
  -5   1  12 73.4749 8.71393  -2
   5   1  11 73.4749 8.71393   1
   5   1  11 37.6749 4.25890   2
   5   1  11 39.2673 5.35055   1
  -6   1  12 89.3116 8.33474  -2
   6   1  11 89.3116 8.33474   1
  -7   1  12 121.193 11.7198  -2
   7   1  11 121.193 11.7198   1
  -8   1  12 242.868 12.2059  -2
   8   1  11 242.868 12.2059   1
  -9   1  12 60.9019 7.40849  -2
   9   1  11 60.9019 7.40849   1
 -10   1  12 36.3920 8.90243  -2
  10   1  11 36.3920 8.90243   1
  11   2  10 175.954 9.72920  -2
 -11   2  11 175.954 9.72920   1
  10   2  10 260.857 9.75522  -2
 -10   2  11 260.857 9.75522   1
   9   2  10 382.839 9.39791  -2
  -9   2  11 382.839 9.39791   1
   8   2  10 164.572 7.04490  -2
  -8   2  11 164.572 7.04490   1
   7   2  10 326.311 9.37643  -2
  -7   2  11 326.311 9.37643   1
   6   2  10 226.771 7.64814  -2
  -6   2  11 226.771 7.64814   1
  -5   2  11 297.319 12.2380   2
  -5   2  11 319.631 14.2301   1
   5   2  10 1071.81 21.2018  -2
  -5   2  11 1071.81 21.2018   1
  -4   2  11 31.9142 5.21711   1
   4   2  11 35.0047 5.71320  -2
  -4   2  11 35.0047 5.71320   1
  -4   2  11 24.7849 5.99153   2
   3   2  11 392.037 8.41467  -2
  -3   2  11 392.037 8.41467   1
   2   2  11 497.631 9.48033  -2
  -2   2  11 497.631 9.48033   1
   1   2  11 166.460 4.77008  -2
  -1   2  11 166.460 4.77008   1
   0   2  11 846.360 11.5145  -2
   0   2  11 846.360 11.5145   1
  -1   2  11 169.446 4.56344  -2
   1   2  11 169.446 4.56344   1
  -2   2  11 486.037 8.61264  -2
   2   2  11 486.037 8.61264   1
  -3   2  11 396.321 9.96867  -2
   3   2  11 396.321 9.96867   1
  -4   2  11 35.3154 5.05980  -2
   4   2  11 35.3154 5.05980   1
   4   2  11 7.52090 4.77687   1
   4   2  11 9.28187 6.39128   2
  -5   2  12 348.966 15.5846  -2
   5   2  11 348.966 15.5846   1
   5   2  11 283.311 16.4645   1
   5   2  11 301.504 14.3563   2
  -5   2  11 576.084 32.7908  -2
   5   2  11 576.084 32.7908   1
  -6   2  12 98.9594 9.69370  -2
   6   2  11 98.9594 9.69370   1
  -7   2  12 535.550 20.9657  -2
   7   2  11 535.550 20.9657   1
  -8   2  12 192.741 13.2677  -2
   8   2  11 192.741 13.2677   1
  -9   2  12 321.058 13.4338  -2
   9   2  11 321.058 13.4338   1
 -10   2  12 133.494 8.91099  -2
  10   2  11 133.494 8.91099   1
  11   3  10 264.616 15.1496  -2
 -11   3  11 264.616 15.1496   1
  10   3  10 23.6154 7.01044  -2
 -10   3  11 23.6154 7.01044   1
   9   3  10 77.7905 6.05432  -2
  -9   3  11 77.7905 6.05432   1
   8   3  10 387.699 12.5208  -2
  -8   3  11 387.699 12.5208   1
   7   3  10 84.8802 6.22375  -2
  -7   3  11 84.8802 6.22375   1
   6   3  10 445.799 9.65507  -2
  -6   3  11 445.799 9.65507   1
  -5   3  11 5.17365 3.02152   2
  -5   3  11 1.62191 3.31275   1
   5   3  10 39.0975 6.29160  -2
  -5   3  11 39.0975 6.29160   1
   4   3  11 117.476 6.94310  -2
  -4   3  11 117.476 6.94310   1
  -4   3  11 96.8598 8.17780   1
  -4   3  11 102.812 8.16847   2
   3   3  11 76.6637 5.16996  -2
  -3   3  11 76.6637 5.16996   1
   2   3  11 146.800 5.40525  -2
  -2   3  11 146.800 5.40525   1
   1   3  11 271.754 5.76002  -2
  -1   3  11 271.754 5.76002   1
   0   3  11 56.2536 2.72217  -2
   0   3  11 56.2536 2.72217   1
  -1   3  11 269.961 5.51669  -2
   1   3  11 269.961 5.51669   1
  -2   3  11 145.789 5.05613  -2
   2   3  11 145.789 5.05613   1
  -3   3  11 69.0243 5.41000  -2
   3   3  11 69.0243 5.41000   1
  -4   3  11 117.333 7.48597  -2
   4   3  11 117.333 7.48597   1
   4   3  11 30.7663 5.36018   1
   4   3  11 35.7272 5.60329   2
   5   3  11 23.5631 5.38232   2
   5   3  11 45.5472 5.73211   1
  -5   3  12 122.068 13.6514  -2
   5   3  11 122.068 13.6514   1
  -6   3  12 458.301 16.5573  -2
   6   3  11 458.301 16.5573   1
  -7   3  12 147.857 12.0624  -2
   7   3  11 147.857 12.0624   1
  -8   3  12 153.947 12.0355  -2
   8   3  11 153.947 12.0355   1
  -9   3  12 65.9655 6.55803  -2
   9   3  11 65.9655 6.55803   1
 -10   3  12 202.529 12.2197  -2
  10   3  11 202.529 12.2197   1
 -11   4  11 74.9848 5.43862   1
 -11   4  11 68.0221 8.07584   2
  10   4  10 132.795 6.86328  -2
 -10   4  11 132.795 6.86328   1
   9   4  10 225.284 8.26114  -2
  -9   4  11 225.284 8.26114   1
   8   4  10 88.7932 5.76527  -2
  -8   4  11 88.7932 5.76527   1
   7   4  10 532.357 11.4293  -2
  -7   4  11 532.357 11.4293   1
   6   4  10 14.6964 5.17857  -2
  -6   4  11 14.6964 5.17857   1
   5   4  10 264.962 9.21408  -2
  -5   4  11 264.962 9.21408   1
  -5   4  11 212.571 11.8149   1
  -5   4  11 203.995 10.3729   2
   4   4  11 249.123 7.64679  -2
  -4   4  11 249.123 7.64679   1
  -4   4  11 173.244 12.2711   2
  -4   4  11 197.306 8.34027   1
   3   4  11 421.490 9.56127  -2
  -3   4  11 421.490 9.56127   1
   2   4  11 580.302 11.2867  -2
  -2   4  11 580.302 11.2867   1
   1   4  11 109.836 4.18583  -2
  -1   4  11 109.836 4.18583   1
   0   4  11 769.591 10.8220  -2
   0   4  11 769.591 10.8220   1
  -1   4  11 110.740 3.87739  -2
   1   4  11 110.740 3.87739   1
  -2   4  11 571.302 12.3916  -2
   2   4  11 571.302 12.3916   1
  -3   4  11 404.811 8.52001  -2
   3   4  11 404.811 8.52001   1
   4   4  11 32.0905 6.76090   1
  -4   4  11 253.786 9.86792  -2
   4   4  11 253.786 9.86792   1
   4   4  11 31.9118 4.40785   2
   5   4  11 401.542 16.9742   1
  -5   4  12 577.018 33.1432  -2
   5   4  11 577.018 33.1432   1
   5   4  11 414.721 15.6204   2
  -6   4  12 51.0454 8.64472  -2
   6   4  11 51.0454 8.64472   1
  -7   4  12 314.660 13.7297  -2
   7   4  11 314.660 13.7297   1
  -8   4  12 171.974 14.5314  -2
   8   4  11 171.974 14.5314   1
  -9   4  12 127.825 7.71798  -2
   9   4  11 127.825 7.71798   1
 -10   4  12 255.752 11.9946  -2
  10   4  11 255.752 11.9946   1
  10   5  10 155.540 9.74196  -2
 -10   5  11 155.540 9.74196   1
   9   5  10 299.167 8.34359  -2
  -9   5  11 299.167 8.34359   1
   8   5  10 366.023 9.08581  -2
  -8   5  11 366.023 9.08581   1
   7   5  10 32.0894 4.98850  -2
  -7   5  11 32.0894 4.98850   1
   6   5  10 591.220 11.9904  -2
  -6   5  11 591.220 11.9904   1
  -5   5  11 48.4230 6.46268   2
   5   5  10 95.9483 6.98342  -2
  -5   5  11 95.9483 6.98342   1
  -5   5  11 51.1913 6.63555   1
   4   5  11 780.086 18.7004  -2
  -4   5  11 780.086 18.7004   1
  -4   5  11 388.211 15.3145   2
  -4   5  11 443.089 12.9109   1
   3   5  11 601.721 10.6963  -2
  -3   5  11 601.721 10.6963   1
   2   5  11 194.320 5.19483  -2
  -2   5  11 194.320 5.19483   1
   1   5  11 1320.27 21.6558  -2
  -1   5  11 1320.27 21.6558   1
   0   5  11 17.0726 2.28003  -2
   0   5  11 17.0726 2.28003   1
  -1   5  11 1339.62 21.7016  -2
   1   5  11 1339.62 21.7016   1
  -2   5  11 190.655 6.23559  -2
   2   5  11 190.655 6.23559   1
  -3   5  11 601.561 11.7561  -2
   3   5  11 601.561 11.7561   1
  -4   5  11 794.920 21.8555  -2
   4   5  11 794.920 21.8555   1
   4   5  11 284.659 10.0973   2
   4   5  11 290.821 17.7302   1
   5   5  11 46.2876 7.70984   1
   5   5  11 35.7053 6.15794   2
  -5   5  12 71.4740 14.6536  -2
   5   5  11 71.4740 14.6536   1
  -6   5  12 513.033 17.4257  -2
   6   5  11 513.033 17.4257   1
  -7   5  12 26.0188 8.39951  -2
   7   5  11 26.0188 8.39951   1
  -8   5  12 612.815 21.7294  -2
   8   5  11 612.815 21.7294   1
  -9   5  12 147.627 8.97298  -2
   9   5  11 147.627 8.97298   1
 -10   5  12 120.983 9.84730  -2
  10   5  11 120.983 9.84730   1
  10   6  10 47.9383 7.46732  -2
 -10   6  11 47.9383 7.46732   1
   9   6  10 43.4569 9.00033  -2
  -9   6  11 43.4569 9.00033   1
   8   6  10 42.6767 5.79625  -2
  -8   6  11 42.6767 5.79625   1
   7   6  10 257.802 10.0952  -2
  -7   6  11 257.802 10.0952   1
   6   6  10 132.363 6.25738  -2
  -6   6  11 132.363 6.25738   1
   5   6  10 167.710 9.80781  -2
  -5   6  11 167.710 9.80781   1
  -5   6  11 110.990 9.13812   1
  -5   6  11 106.642 9.15955   2
   4   6  11 5.68285 6.11239  -2
  -4   6  11 5.68285 6.11239   1
  -4   6  11 1.63425 4.18014   1
  -4   6  11 4.15581 6.79019   2
   3   6  11 70.3506 4.12555  -2
  -3   6  11 70.3506 4.12555   1
   2   6  11 35.5014 3.50755  -2
  -2   6  11 35.5014 3.50755   1
   1   6  11 19.1148 2.92687  -2
  -1   6  11 19.1148 2.92687   1
   0   6  11 136.365 3.90468  -2
   0   6  11 136.365 3.90468   1
  -1   6  11 15.8179 3.29656  -2
   1   6  11 15.8179 3.29656   1
  -2   6  11 24.6702 3.51095  -2
   2   6  11 24.6702 3.51095   1
  -3   6  11 64.0233 5.16600  -2
   3   6  11 64.0233 5.16600   1
   4   6  11 5.62282 4.96329   2
  -4   6  11 11.7627 6.44863  -2
   4   6  11 11.7627 6.44863   1
   4   6  11 9.80790 8.39226   1
   5   6  11 21.9061 6.78299   1
  -5   6  12 170.543 18.9850  -2
   5   6  11 170.543 18.9850   1
   5   6  11 26.0636 9.01072   2
  -6   6  12 307.954 13.5668  -2
   6   6  11 307.954 13.5668   1
  -7   6  12 68.4256 9.96867  -2
   7   6  11 68.4256 9.96867   1
  -8   6  12 71.7317 8.06386  -2
   8   6  11 71.7317 8.06386   1
  -9   6  12 60.5867 7.20887  -2
   9   6  11 60.5867 7.20887   1
 -10   6  12 23.6815 8.24447  -2
  10   6  11 23.6815 8.24447   1
  10   7  10 196.415 10.9847  -2
 -10   7  11 196.415 10.9847   1
   9   7  10 242.446 11.4074  -2
  -9   7  11 242.446 11.4074   1
   8   7  10 359.602 15.1551  -2
  -8   7  11 359.602 15.1551   1
   7   7  10 49.0902 6.44426  -2
  -7   7  11 49.0902 6.44426   1
   6   7  10 575.038 14.5448  -2
  -6   7  11 575.038 14.5448   1
  -5   7  11 62.4157 7.46844   2
   5   7  10 158.664 7.58318  -2
  -5   7  11 158.664 7.58318   1
  -5   7  11 81.0001 10.1910   1
  -4   7  11 360.978 27.2681   2
   4   7  11 898.070 22.3962  -2
  -4   7  11 898.070 22.3962   1
  -4   7  11 396.133 18.4668   1
   3   7  11 736.919 13.6992  -2
  -3   7  11 736.919 13.6992   1
   2   7  11 408.883 7.75330  -2
  -2   7  11 408.883 7.75330   1
   1   7  11 2037.78 25.9944  -2
  -1   7  11 2037.78 25.9944   1
   0   7  11 5.62083 1.90683  -2
   0   7  11 5.62083 1.90683   1
  -1   7  11 2045.59 28.4740  -2
   1   7  11 2045.59 28.4740   1
  -2   7  11 412.161 7.81487  -2
   2   7  11 412.161 7.81487   1
  -3   7  11 753.746 18.4236  -2
   3   7  11 753.746 18.4236   1
  -4   7  11 939.107 21.9974  -2
   4   7  11 939.107 21.9974   1
   4   7  11 432.033 19.7771   2
   4   7  11 424.724 35.1889   1
   5   7  11 66.1918 9.52104   1
   5   7  11 57.4647 11.2637   2
  -5   7  12 114.967 17.1393  -2
   5   7  11 114.967 17.1393   1
  -6   7  12 564.466 21.3406  -2
   6   7  11 564.466 21.3406   1
  -7   7  12 62.4472 8.89582  -2
   7   7  11 62.4472 8.89582   1
  -8   7  12 442.753 14.7147  -2
   8   7  11 442.753 14.7147   1
  -9   7  12 208.567 10.1496  -2
   9   7  11 208.567 10.1496   1
 -10   7  12 127.557 8.66889  -2
  10   7  11 127.557 8.66889   1
  10   8  10 61.2748 10.1283  -2
 -10   8  11 61.2748 10.1283   1
   9   8  10 43.6163 6.54510  -2
  -9   8  11 43.6163 6.54510   1
   8   8  10 109.529 7.79285  -2
  -8   8  11 109.529 7.79285   1
   7   8  10 85.6863 5.98286  -2
  -7   8  11 85.6863 5.98286   1
   6   8  10 45.4256 5.77727  -2
  -6   8  11 45.4256 5.77727   1
  -5   8  11 34.2977 5.55116   1
  -5   8  11 32.7051 5.20644   2
   5   8  10 152.073 10.3132  -2
  -5   8  11 152.073 10.3132   1
  -4   8  11 87.7542 13.9824   1
   4   8  11 98.9885 7.20600  -2
  -4   8  11 98.9885 7.20600   1
  -4   8  11 80.9191 12.0744   2
   3   8  11 112.933 5.40470  -2
  -3   8  11 112.933 5.40470   1
   2   8  11 113.362 4.86083  -2
  -2   8  11 113.362 4.86083   1
   1   8  11 17.8842 2.99183  -2
  -1   8  11 17.8842 2.99183   1
   0   8  11 234.583 4.84431  -2
   0   8  11 234.583 4.84431   1
  -1   8  11 19.7745 2.68824  -2
   1   8  11 19.7745 2.68824   1
  -2   8  11 108.706 4.51911  -2
   2   8  11 108.706 4.51911   1
  -3   8  11 108.508 5.99602  -2
   3   8  11 108.508 5.99602   1
  -4   8  11 97.0948 8.16825  -2
   4   8  11 97.0948 8.16825   1
   4   8  11 22.0976 9.14167   2
   5   8  11 103.936 15.6294   2
   5   8  11 121.011 9.76470   1
  -5   8  12 119.946 17.7858  -2
   5   8  11 119.946 17.7858   1
  -6   8  12 39.9801 10.9693  -2
   6   8  11 39.9801 10.9693   1
  -7   8  12 65.7032 7.75318  -2
   7   8  11 65.7032 7.75318   1
  -8   8  12 40.7776 8.56467  -2
   8   8  11 40.7776 8.56467   1
  -9   8  12 113.283 7.78849  -2
   9   8  11 113.283 7.78849   1
   9   9  10 84.6276 10.8766  -2
  -9   9  11 84.6276 10.8766   1
   8   9  10 472.922 12.8376  -2
  -8   9  11 472.922 12.8376   1
   7   9  10 83.7024 6.98924  -2
  -7   9  11 83.7024 6.98924   1
   6   9  10 446.927 10.4458  -2
  -6   9  11 446.927 10.4458   1
   5   9  10 8.21932 17.2541  -2
  -5   9  11 8.21932 17.2541   1
  -5   9  11 0.24864 4.55135   2
  -5   9  11 -1.9400 6.69407   1
  -4   9  11 193.330 17.7245   1
   4   9  11 367.642 12.6441  -2
  -4   9  11 367.642 12.6441   1
   3   9  11 329.737 8.21314  -2
  -3   9  11 329.737 8.21314   1
   2   9  11 257.187 8.44165  -2
  -2   9  11 257.187 8.44165   1
   1   9  11 739.983 14.6918  -2
  -1   9  11 739.983 14.6918   1
   0   9  11 45.9475 2.77671  -2
   0   9  11 45.9475 2.77671   1
  -1   9  11 745.588 11.7654  -2
   1   9  11 745.588 11.7654   1
  -2   9  11 251.850 6.73949  -2
   2   9  11 251.850 6.73949   1
  -3   9  11 350.286 10.1576  -2
   3   9  11 350.286 10.1576   1
  -4   9  11 360.240 14.1654  -2
   4   9  11 360.240 14.1654   1
   4   9  11 128.534 15.1933   2
   5   9  11 1.72028 8.56907   2
   5   9  11 5.84177 4.74698   1
  -5   9  12 33.8016 15.2428  -2
   5   9  11 33.8016 15.2428   1
  -6   9  12 636.499 20.1860  -2
   6   9  11 636.499 20.1860   1
  -7   9  12 26.1698 8.53146  -2
   7   9  11 26.1698 8.53146   1
  -8   9  12 196.932 11.3034  -2
   8   9  11 196.932 11.3034   1
  -9   9  12 123.097 7.48831  -2
   9   9  11 123.097 7.48831   1
   9  10  10 161.457 12.6003  -2
  -9  10  11 161.457 12.6003   1
   8  10  10 13.7475 7.93263  -2
  -8  10  11 13.7475 7.93263   1
   7  10  10 176.912 7.87762  -2
  -7  10  11 176.912 7.87762   1
   6  10  10 163.546 6.95639  -2
  -6  10  11 163.546 6.95639   1
  -5  10  11 129.056 10.9704   2
  -5  10  11 114.518 15.7068   1
   4  10  11 121.816 7.42231  -2
  -4  10  11 121.816 7.42231   1
  -4  10  11 88.4153 13.7085   1
   3  10  11 306.243 7.88936  -2
  -3  10  11 306.243 7.88936   1
   2  10  11 506.336 13.7017  -2
  -2  10  11 506.336 13.7017   1
   1  10  11 116.473 5.16385  -2
  -1  10  11 116.473 5.16385   1
   0  10  11 371.201 7.38757  -2
   0  10  11 371.201 7.38757   1
  -1  10  11 117.878 5.55776  -2
   1  10  11 117.878 5.55776   1
  -2  10  11 499.251 11.3838  -2
   2  10  11 499.251 11.3838   1
  -3  10  11 313.796 8.55260  -2
   3  10  11 313.796 8.55260   1
  -4  10  11 123.032 9.29239  -2
   4  10  11 123.032 9.29239   1
   4  10  11 12.2347 8.03493   1
   4  10  11 13.9205 7.62980   2
  -5  10  12 222.228 21.4760  -2
   5  10  11 222.228 21.4760   1
   5  10  11 165.802 12.6632   1
   5  10  11 152.609 17.4253   2
  -6  10  12 39.7134 11.9852  -2
   6  10  11 39.7134 11.9852   1
  -7  10  12 212.237 11.6517  -2
   7  10  11 212.237 11.6517   1
  -8  10  12 109.935 10.1089  -2
   8  10  11 109.935 10.1089   1
  -9  10  12 82.3055 7.04421  -2
   9  10  11 82.3055 7.04421   1
   9  11  10 159.813 10.4631  -2
  -9  11  11 159.813 10.4631   1
   8  11  10 113.508 10.0940  -2
  -8  11  11 113.508 10.0940   1
   7  11  10 47.0175 6.75782  -2
  -7  11  11 47.0175 6.75782   1
   6  11  10 210.244 8.93590  -2
  -6  11  11 210.244 8.93590   1
   5  11  10 125.998 16.8500  -2
  -5  11  11 125.998 16.8500   1
  -5  11  11 57.4276 8.64859   1
  -5  11  11 48.4842 11.0669   2
  -4  11  11 0.81691 6.71273   2
   4  11  11 38.9456 11.3938  -2
  -4  11  11 38.9456 11.3938   1
  -4  11  11 7.82558 7.78450   1
   3  11  11 98.6466 6.99574  -2
  -3  11  11 98.6466 6.99574   1
   2  11  11 68.1384 6.11602  -2
  -2  11  11 68.1384 6.11602   1
   1  11  11 10.7959 3.84421  -2
  -1  11  11 10.7959 3.84421   1
   0  11  11 165.209 6.61281  -2
   0  11  11 165.209 6.61281   1
  -1  11  11 8.95576 3.35890  -2
   1  11  11 8.95576 3.35890   1
  -2  11  11 66.7051 5.75859  -2
   2  11  11 66.7051 5.75859   1
  -3  11  11 101.792 5.98506  -2
   3  11  11 101.792 5.98506   1
  -4  11  11 29.1731 9.33863  -2
   4  11  11 29.1731 9.33863   1
   4  11  11 20.3997 8.55547   2
   4  11  11 31.9389 8.80244   1
   5  11  11 32.1682 7.50299   1
   5  11  11 31.2400 10.3971   2
  -6  11  12 102.144 11.1491  -2
   6  11  11 102.144 11.1491   1
  -7  11  12 71.3290 8.53374  -2
   7  11  11 71.3290 8.53374   1
  -8  11  12 315.701 14.0188  -2
   8  11  11 315.701 14.0188   1
   8  12  10 33.9527 10.1121  -2
  -8  12  11 33.9527 10.1121   1
   7  12  10 638.752 19.0927  -2
  -7  12  11 638.752 19.0927   1
   6  12  10 105.341 8.75983  -2
  -6  12  11 105.341 8.75983   1
  -5  12  11 24.5244 8.35210   1
   5  12  10 187.336 11.2924  -2
  -5  12  11 187.336 11.2924   1
  -5  12  11 10.7982 6.59554   2
  -4  12  11 50.1660 11.0211   2
   4  12  11 75.4514 11.1834  -2
  -4  12  11 75.4514 11.1834   1
  -4  12  11 31.7933 9.96874   1
   3  12  11 22.4468 6.36289  -2
  -3  12  11 22.4468 6.36289   1
   2  12  11 52.3463 6.42467  -2
  -2  12  11 52.3463 6.42467   1
   1  12  11 9.52975 6.02616  -2
  -1  12  11 9.52975 6.02616   1
   0  12  11 49.1718 4.67151  -2
   0  12  11 49.1718 4.67151   1
  -1  12  11 6.86868 5.91978  -2
   1  12  11 6.86868 5.91978   1
  -2  12  11 47.5099 5.66860  -2
   2  12  11 47.5099 5.66860   1
  -3  12  11 21.1875 5.37980  -2
   3  12  11 21.1875 5.37980   1
   4  12  11 9.71108 8.03226   2
   4  12  11 15.0842 8.15533   1
  -4  12  11 46.1849 9.70504  -2
   4  12  11 46.1849 9.70504   1
   5  12  11 40.5056 10.2081   2
   5  12  11 37.7969 7.57974   1
  -6  12  12 71.7067 10.0343  -2
   6  12  11 71.7067 10.0343   1
  -7  12  12 282.697 13.2365  -2
   7  12  11 282.697 13.2365   1
  -8  12  12 41.6114 8.44232  -2
   8  12  11 41.6114 8.44232   1
   8  13  10 200.863 11.9738  -2
  -8  13  11 200.863 11.9738   1
   7  13  10 63.5889 10.6417  -2
  -7  13  11 63.5889 10.6417   1
   6  13  10 150.517 9.40820  -2
  -6  13  11 150.517 9.40820   1
  -5  13  11 119.224 8.20053   1
  -5  13  11 103.065 14.3926   2
   5  13  10 185.740 31.4451  -2
  -5  13  11 185.740 31.4451   1
   4  13  11 151.382 16.5509  -2
  -4  13  11 151.382 16.5509   1
  -4  13  11 9.49135 8.15326   1
  -4  13  11 31.1405 10.0364   2
   3  13  11 200.002 12.4562  -2
  -3  13  11 200.002 12.4562   1
   2  13  11 137.243 10.0978  -2
  -2  13  11 137.243 10.0978   1
   1  13  11 186.869 9.11929  -2
  -1  13  11 186.869 9.11929   1
   0  13  11 64.3263 5.50226  -2
   0  13  11 64.3263 5.50226   1
  -1  13  11 191.802 9.26367  -2
   1  13  11 191.802 9.26367   1
  -2  13  11 130.441 8.98346  -2
   2  13  11 130.441 8.98346   1
  -3  13  11 186.031 9.71633  -2
   3  13  11 186.031 9.71633   1
  -4  13  11 169.621 10.4562  -2
   4  13  11 169.621 10.4562   1
   4  13  11 125.029 16.9661   1
   4  13  11 120.305 15.9305   2
   5  13  11 -2.2018 6.23551   1
   5  13  11 14.2151 10.3041   2
  -6  13  12 176.679 11.4984  -2
   6  13  11 176.679 11.4984   1
  -7  13  12 95.6782 9.35844  -2
   7  13  11 95.6782 9.35844   1
   7  14  10 191.168 13.2494  -2
  -7  14  11 191.168 13.2494   1
   6  14  10 107.166 10.1367  -2
  -6  14  11 107.166 10.1367   1
  -5  14  11 51.1920 8.57201   2
  -5  14  11 49.3936 12.6199   1
  -4  14  11 21.7172 10.3466   1
   4  14  11 87.5760 10.6465  -2
  -4  14  11 87.5760 10.6465   1
   3  14  11 46.4429 8.34134  -2
  -3  14  11 46.4429 8.34134   1
   2  14  11 166.818 10.1164  -2
  -2  14  11 166.818 10.1164   1
   1  14  11 1.33499 5.52822  -2
  -1  14  11 1.33499 5.52822   1
   0  14  11 125.830 7.67055  -2
   0  14  11 125.830 7.67055   1
  -1  14  11 -2.1353 6.17174  -2
   1  14  11 -2.1353 6.17174   1
  -2  14  11 186.036 11.0985  -2
   2  14  11 186.036 11.0985   1
  -3  14  11 51.7328 6.94287  -2
   3  14  11 51.7328 6.94287   1
  -4  14  11 81.1922 9.90162  -2
   4  14  11 81.1922 9.90162   1
   5  14  11 33.9767 10.2636   2
  -5  14  12 176.493 27.2887  -2
   5  14  11 176.493 27.2887   1
   5  14  11 14.9326 10.2852   1
  -6  14  12 45.8888 16.0328  -2
   6  14  11 45.8888 16.0328   1
   6  15  10 106.772 12.3634  -2
  -6  15  11 106.772 12.3634   1
  -5  15  11 45.1067 8.82185   2
  -5  15  11 66.2356 12.3994   1
   4  15  11 36.5826 15.7335  -2
  -4  15  11 36.5826 15.7335   1
   3  15  11 79.3728 8.25966  -2
  -3  15  11 79.3728 8.25966   1
   2  15  11 20.6153 7.79456  -2
  -2  15  11 20.6153 7.79456   1
   1  15  11 100.596 8.77947  -2
  -1  15  11 100.596 8.77947   1
   0  15  11 93.0133 6.93026  -2
   0  15  11 93.0133 6.93026   1
  -1  15  11 103.716 9.21110  -2
   1  15  11 103.716 9.21110   1
  -2  15  11 24.7435 13.4478  -2
   2  15  11 24.7435 13.4478   1
  -3  15  11 76.4600 11.0856  -2
   3  15  11 76.4600 11.0856   1
  -4  15  11 1.07990 15.8612  -2
   4  15  11 1.07990 15.8612   1
  -5  15  12 69.6186 25.1934  -2
   5  15  11 69.6186 25.1934   1
   5  15  11 18.1514 5.90412   1
   5  15  11 6.68554 10.5300   2
  -6  15  12 135.154 15.2627  -2
   6  15  11 135.154 15.2627   1
  -5  16  11 171.065 18.8645   2
  -5  16  11 150.570 17.2864   1
   4  16  11 266.662 28.3096  -2
  -4  16  11 266.662 28.3096   1
   3  16  11 258.526 13.8486  -2
  -3  16  11 258.526 13.8486   1
   2  16  11 482.860 15.2466  -2
  -2  16  11 482.860 15.2466   1
   1  16  11 45.5192 7.80863  -2
  -1  16  11 45.5192 7.80863   1
   0  16  11 603.056 18.2667  -2
   0  16  11 603.056 18.2667   1
  -1  16  11 37.8646 7.76743  -2
   1  16  11 37.8646 7.76743   1
  -2  16  11 470.609 21.5239  -2
   2  16  11 470.609 21.5239   1
  -3  16  11 216.136 16.8642  -2
   3  16  11 216.136 16.8642   1
  -4  16  11 229.099 21.0077  -2
   4  16  11 229.099 21.0077   1
  -5  16  12 399.656 21.9207  -2
   5  16  11 399.656 21.9207   1
   5  16  11 174.150 25.6054   2
   4  17  11 121.796 24.8447  -2
  -4  17  11 121.796 24.8447   1
   3  17  11 77.7753 13.0524  -2
  -3  17  11 77.7753 13.0524   1
   2  17  11 39.7538 10.4686  -2
  -2  17  11 39.7538 10.4686   1
   1  17  11 121.322 10.4438  -2
  -1  17  11 121.322 10.4438   1
   0  17  11 7.41903 5.35914  -2
   0  17  11 7.41903 5.35914   1
  -1  17  11 112.848 14.3537  -2
   1  17  11 112.848 14.3537   1
  -2  17  11 65.4721 10.7614  -2
   2  17  11 65.4721 10.7614   1
  -3  17  11 73.1959 12.1482  -2
   3  17  11 73.1959 12.1482   1
  -4  17  11 95.5538 13.5361  -2
   4  17  11 95.5538 13.5361   1
   2  18  11 317.715 13.2359  -2
  -2  18  11 317.715 13.2359   1
   1  18  11 2.05995 9.20426  -2
  -1  18  11 2.05995 9.20426   1
   0  18  11 404.108 14.9066  -2
   0  18  11 404.108 14.9066   1
  -1  18  11 30.0310 9.48848  -2
   1  18  11 30.0310 9.48848   1
  -2  18  11 310.463 17.2677  -2
   2  18  11 310.463 17.2677   1
 -11   0  12 87.9387 16.9891   2
  10   0  11 530.891 20.5641  -2
 -10   0  12 530.891 20.5641   1
   9   0  11 128.055 8.48326  -2
  -9   0  12 128.055 8.48326   1
   8   0  11 142.416 10.5570  -2
  -8   0  12 142.416 10.5570   1
   7   0  11 480.956 18.4403  -2
  -7   0  12 480.956 18.4403   1
   6   0  11 14.7031 7.96430  -2
  -6   0  12 14.7031 7.96430   1
  -5   0  12 1291.55 67.7081   2
  -5   0  12 1541.70 68.4501   1
   5   0  11 1556.48 44.0939  -2
  -5   0  12 1556.48 44.0939   1
   4   0  12 16.9798 8.78923  -2
  -4   0  12 16.9798 8.78923   1
  -4   0  12 6.45810 4.91756   2
   3   0  12 944.261 23.4214  -2
  -3   0  12 944.261 23.4214   1
   2   0  12 1254.77 29.2098  -2
  -2   0  12 1254.77 29.2098   1
   1   0  12 84.3528 5.36979  -2
  -1   0  12 84.3528 5.36979   1
   0   0  12 6131.60 101.618  -2
   0   0  12 6131.60 101.618   1
  -1   0  12 71.8711 5.69952  -2
   1   0  12 71.8711 5.69952   1
  -2   0  12 1255.31 34.5184  -2
   2   0  12 1255.31 34.5184   1
  -3   0  12 964.495 22.0826  -2
   3   0  12 964.495 22.0826   1
  -4   0  12 21.5709 6.87796  -2
   4   0  12 21.5709 6.87796   1
   4   0  12 14.9890 5.67653   1
   5   0  12 853.596 34.7570   1
   5   0  12 927.194 44.9869   2
  -5   0  13 909.781 46.8813  -2
   5   0  12 909.781 46.8813   1
  -6   0  13 26.6321 12.2287  -2
   6   0  12 26.6321 12.2287   1
  -7   0  13 116.621 14.4925  -2
   7   0  12 116.621 14.4925   1
  -8   0  13 355.761 31.3790  -2
   8   0  12 355.761 31.3790   1
  -9   0  13 265.051 24.9847  -2
   9   0  12 265.051 24.9847   1
 -10   0  13 293.360 20.5382  -2
  10   0  12 293.360 20.5382   1
  10   1  11 32.5401 6.91121  -2
 -10   1  12 32.5401 6.91121   1
   9   1  11 65.5834 5.41342  -2
  -9   1  12 65.5834 5.41342   1
   8   1  11 251.354 11.6421  -2
  -8   1  12 251.354 11.6421   1
   7   1  11 109.844 6.38779  -2
  -7   1  12 109.844 6.38779   1
   6   1  11 89.1927 6.47029  -2
  -6   1  12 89.1927 6.47029   1
  -5   1  12 25.3453 4.89081   2
   5   1  11 89.4161 8.15435  -2
  -5   1  12 89.4161 8.15435   1
  -5   1  12 36.2652 5.13520   1
  -4   1  12 22.8692 5.11997   2
   4   1  12 79.8427 7.12737  -2
  -4   1  12 79.8427 7.12737   1
  -4   1  12 40.2100 13.2294   1
   3   1  12 671.900 13.8404  -2
  -3   1  12 671.900 13.8404   1
   2   1  12 566.695 11.1527  -2
  -2   1  12 566.695 11.1527   1
   1   1  12 68.6836 3.61506  -2
  -1   1  12 68.6836 3.61506   1
   0   1  12 226.850 4.79957  -2
   0   1  12 226.850 4.79957   1
  -1   1  12 74.3143 4.36935  -2
   1   1  12 74.3143 4.36935   1
  -2   1  12 575.158 12.2449  -2
   2   1  12 575.158 12.2449   1
  -3   1  12 672.638 11.7493  -2
   3   1  12 672.638 11.7493   1
   4   1  12 62.9999 6.77276   1
  -4   1  12 86.1649 6.15198  -2
   4   1  12 86.1649 6.15198   1
   4   1  12 62.6975 15.5373   2
   5   1  12 132.305 16.3371   1
   5   1  12 139.239 10.0958   2
  -5   1  13 322.380 13.7204  -2
   5   1  12 322.380 13.7204   1
  -6   1  13 152.332 10.8366  -2
   6   1  12 152.332 10.8366   1
  -7   1  13 83.4408 9.84078  -2
   7   1  12 83.4408 9.84078   1
  -8   1  13 127.691 15.7009  -2
   8   1  12 127.691 15.7009   1
  -9   1  13 0.01493 6.23249  -2
   9   1  12 0.01493 6.23249   1
 -10   1  13 111.428 9.43813  -2
  10   1  12 111.428 9.43813   1
  10   2  11 135.964 8.31128  -2
 -10   2  12 135.964 8.31128   1
   9   2  11 344.308 10.7636  -2
  -9   2  12 344.308 10.7636   1
   8   2  11 216.152 8.62854  -2
  -8   2  12 216.152 8.62854   1
   7   2  11 561.327 12.2075  -2
  -7   2  12 561.327 12.2075   1
   6   2  11 111.883 6.78737  -2
  -6   2  12 111.883 6.78737   1
   5   2  11 335.202 10.7941  -2
  -5   2  12 335.202 10.7941   1
  -5   2  12 53.2861 6.50375   2
  -5   2  12 59.4164 7.45147   1
  -4   2  12 249.843 18.0471   1
  -4   2  12 223.102 14.0375   2
   4   2  12 372.100 12.3254  -2
  -4   2  12 372.100 12.3254   1
   3   2  12 492.116 9.85732  -2
  -3   2  12 492.116 9.85732   1
   2   2  12 1782.43 28.0147  -2
  -2   2  12 1782.43 28.0147   1
   1   2  12 343.840 7.54306  -2
  -1   2  12 343.840 7.54306   1
   0   2  12 781.585 12.3074  -2
   0   2  12 781.585 12.3074   1
  -1   2  12 347.681 8.57413  -2
   1   2  12 347.681 8.57413   1
  -2   2  12 1833.44 26.0512  -2
   2   2  12 1833.44 26.0512   1
  -3   2  12 476.365 9.29050  -2
   3   2  12 476.365 9.29050   1
  -4   2  12 375.126 9.42489  -2
   4   2  12 375.126 9.42489   1
   4   2  12 96.0098 10.5253   1
   4   2  12 124.750 13.0487   2
  -5   2  13 273.399 12.6550  -2
   5   2  12 273.399 12.6550   1
   5   2  12 93.4301 7.23750   2
   5   2  12 82.0785 14.4144   1
  -6   2  13 100.515 11.6218  -2
   6   2  12 100.515 11.6218   1
  -7   2  13 1052.70 28.4782  -2
   7   2  12 1052.70 28.4782   1
  -8   2  13 24.4290 12.1119  -2
   8   2  12 24.4290 12.1119   1
  -9   2  13 263.098 11.2130  -2
   9   2  12 263.098 11.2130   1
 -10   2  13 161.486 10.3290  -2
  10   2  12 161.486 10.3290   1
  10   3  11 191.776 7.99156  -2
 -10   3  12 191.776 7.99156   1
   9   3  11 65.1081 5.43453  -2
  -9   3  12 65.1081 5.43453   1
   8   3  11 144.174 7.29311  -2
  -8   3  12 144.174 7.29311   1
   7   3  11 154.553 7.45941  -2
  -7   3  12 154.553 7.45941   1
   6   3  11 499.367 13.1660  -2
  -6   3  12 499.367 13.1660   1
  -5   3  12 103.272 9.10405   1
   5   3  11 142.089 7.65057  -2
  -5   3  12 142.089 7.65057   1
  -5   3  12 92.2649 10.5906   2
  -4   3  12 204.704 13.7884   2
   4   3  12 1084.19 26.2901  -2
  -4   3  12 1084.19 26.2901   1
  -4   3  12 226.329 28.1587   1
   3   3  12 41.2515 4.51828  -2
  -3   3  12 41.2515 4.51828   1
   2   3  12 155.151 5.05813  -2
  -2   3  12 155.151 5.05813   1
   1   3  12 1005.47 18.4114  -2
  -1   3  12 1005.47 18.4114   1
   0   3  12 3.64205 2.21006  -2
   0   3  12 3.64205 2.21006   1
  -1   3  12 971.428 19.5848  -2
   1   3  12 971.428 19.5848   1
  -2   3  12 145.287 4.72235  -2
   2   3  12 145.287 4.72235   1
  -3   3  12 44.2976 4.27949  -2
   3   3  12 44.2976 4.27949   1
  -4   3  12 1100.98 22.0566  -2
   4   3  12 1100.98 22.0566   1
   4   3  12 849.780 34.4489   1
   4   3  12 956.731 58.4861   2
   5   3  12 87.6681 10.3786   1
  -5   3  13 100.633 11.1769  -2
   5   3  12 100.633 11.1769   1
   5   3  12 83.6006 11.7336   2
  -6   3  13 281.290 15.3802  -2
   6   3  12 281.290 15.3802   1
  -7   3  13 87.5352 10.8405  -2
   7   3  12 87.5352 10.8405   1
  -8   3  13 50.5591 10.0020  -2
   8   3  12 50.5591 10.0020   1
  -9   3  13 362.305 13.5414  -2
   9   3  12 362.305 13.5414   1
 -10   3  13 102.598 9.49580  -2
  10   3  12 102.598 9.49580   1
  10   4  11 245.565 11.0562  -2
 -10   4  12 245.565 11.0562   1
   9   4  11 121.686 6.65131  -2
  -9   4  12 121.686 6.65131   1
   8   4  11 185.202 7.65578  -2
  -8   4  12 185.202 7.65578   1
   7   4  11 351.631 11.7773  -2
  -7   4  12 351.631 11.7773   1
   6   4  11 59.1540 6.58256  -2
  -6   4  12 59.1540 6.58256   1
  -5   4  12 165.720 10.8902   2
   5   4  11 611.946 21.3783  -2
  -5   4  12 611.946 21.3783   1
  -5   4  12 175.579 9.74388   1
   4   4  12 274.307 10.4360  -2
  -4   4  12 274.307 10.4360   1
  -4   4  12 243.304 21.8225   1
  -4   4  12 214.227 20.4041   2
   3   4  12 26.0411 4.35757  -2
  -3   4  12 26.0411 4.35757   1
   2   4  12 25.5453 3.67739  -2
  -2   4  12 25.5453 3.67739   1
   1   4  12 232.313 5.80726  -2
  -1   4  12 232.313 5.80726   1
   0   4  12 556.375 8.94960  -2
   0   4  12 556.375 8.94960   1
  -1   4  12 235.121 6.22717  -2
   1   4  12 235.121 6.22717   1
  -2   4  12 32.0672 3.49493  -2
   2   4  12 32.0672 3.49493   1
  -3   4  12 15.6071 3.95050  -2
   3   4  12 15.6071 3.95050   1
   4   4  12 6.26026 8.41034   2
  -4   4  12 269.287 9.48453  -2
   4   4  12 269.287 9.48453   1
   4   4  12 10.2245 7.97095   1
   5   4  12 29.8736 5.68177   1
  -5   4  13 245.820 21.9974  -2
   5   4  12 245.820 21.9974   1
  -6   4  13 92.3657 11.3589  -2
   6   4  12 92.3657 11.3589   1
  -7   4  13 307.995 18.8010  -2
   7   4  12 307.995 18.8010   1
  -8   4  13 36.0892 9.78872  -2
   8   4  12 36.0892 9.78872   1
  -9   4  13 256.391 11.3847  -2
   9   4  12 256.391 11.3847   1
 -10   4  13 76.0989 8.03321  -2
  10   4  12 76.0989 8.03321   1
  10   5  11 106.664 6.13931  -2
 -10   5  12 106.664 6.13931   1
   9   5  11 133.362 6.70249  -2
  -9   5  12 133.362 6.70249   1
   8   5  11 597.680 13.7220  -2
  -8   5  12 597.680 13.7220   1
   7   5  11 21.2466 5.60206  -2
  -7   5  12 21.2466 5.60206   1
   6   5  11 503.435 10.4506  -2
  -6   5  12 503.435 10.4506   1
[truncated: 124,682 more chars]
