# Supplementary material for: The Methylbismuth Dication: Pentagonal Pyramidal Coordination and Ligand‐Induced Lewis Superacidity
Source: Angew Chem Int Ed Engl. 2025 Nov 17;65(1):e16140. doi: 10.1002/anie.202516140 (PMC12759221; doi:10.1002/anie.202516140)
Supplement: Supplementary file 2 — Supporting Informaton [file ANIE-65-e16140-s002.zip › JSX15_0m.cif]

data_jsx15_0m
_publ_requested_journal          ?
_publ_contact_author_name        'Prof. Dr. Crispin Lichtenberg'
_publ_contact_author_address     
;Philipps University Marburg
Department of Chemistry
Hans-Meerwein-Strasse 4
35032 Marburg
;
_publ_contact_author_email       crispin.lichtenberg@chemie.uni-marburg.de
_publ_contact_author_phone       +4964212825617
_publ_contact_author_fax         +4964212825755
loop_
_publ_author_name
_publ_author_address
'Schwarzmann, Johannes'
;Philipps University Marburg
Department of Chemistry
Hans-Meerwein-Strasse 4
35032 Marburg
;
'Kirsch, Tamina Z.'
;Philipps University Marburg
Department of Chemistry
Hans-Meerwein-Strasse 4
35032 Marburg
;
'Narz, Benedikt'
;Philipps University Marburg
Department of Chemistry
Hans-Meerwein-Strasse 4
35032 Marburg
;
'Lichtenberg, Crispin'
;Philipps University Marburg
Department of Chemistry
Hans-Meerwein-Strasse 4
35032 Marburg
;
_audit_creation_date             2024-09-12
_audit_creation_method           
;
Olex2 1.5
(compiled 2023.08.24 svn.re1ec1418 for OlexSys, GUI svn.r6817)
;
_shelx_SHELXL_version_number     2019/1
_audit_contact_author_address    ?
_audit_contact_author_email      ?
_audit_contact_author_phone      ?
_publ_contact_author_id_orcid    ?
_publ_section_references         
;
Dolomanov, O.V., Bourhis, L.J., Gildea, R.J, Howard, J.A.K. & Puschmann, H.
 (2009), J. Appl. Cryst. 42, 339-341.

Sheldrick, G.M. (2008). Acta Cryst. A64, 112-122.

Sheldrick, G.M. (2015). Acta Cryst. A71, 3-8.
;
_chemical_name_common            ?
_chemical_name_systematic        ?
_chemical_formula_moiety         'C26 H28 Bi N5, 2(F6 Sb), 3(C5 H5 N)'
_chemical_formula_sum            'C41 H43 Bi F12 N8 Sb2'
_chemical_formula_weight         1328.31
_chemical_melting_point          ?
loop_
_atom_type_symbol
_atom_type_description
_atom_type_scat_dispersion_real
_atom_type_scat_dispersion_imag
_atom_type_scat_source
C C 0.0033 0.0016 'International Tables Vol C Tables 4.2.6.8 and 6.1.1.4'
H H 0.0000 0.0000 'International Tables Vol C Tables 4.2.6.8 and 6.1.1.4'
Bi Bi -4.1077 10.2566 'International Tables Vol C Tables 4.2.6.8 and 6.1.1.4'
F F 0.0171 0.0103 'International Tables Vol C Tables 4.2.6.8 and 6.1.1.4'
N N 0.0061 0.0033 'International Tables Vol C Tables 4.2.6.8 and 6.1.1.4'
Sb Sb -0.5866 1.5461 'International Tables Vol C Tables 4.2.6.8 and 6.1.1.4'

_shelx_space_group_comment       
;
The symmetry employed for this shelxl refinement is uniquely defined
by the following loop, which should always be used as a source of
symmetry information in preference to the above space-group names.
They are only intended as comments.
;
_space_group_crystal_system      triclinic
_space_group_IT_number           2
_space_group_name_H-M_alt        'P -1'
_space_group_name_Hall           '-P 1'
loop_
_space_group_symop_operation_xyz
'x, y, z'
'-x, -y, -z'

_cell_length_a                   10.079(2)
_cell_length_b                   21.610(6)
_cell_length_c                   23.671(6)
_cell_angle_alpha                69.551(11)
_cell_angle_beta                 79.459(11)
_cell_angle_gamma                85.220(14)
_cell_volume                     4748(2)
_cell_formula_units_Z            4
_cell_measurement_reflns_used    9939
_cell_measurement_temperature    100.00
_cell_measurement_theta_max      26.232
_cell_measurement_theta_min      2.227
_shelx_estimated_absorpt_T_max   0.553
_shelx_estimated_absorpt_T_min   0.301
_exptl_absorpt_coefficient_mu    4.912
_exptl_absorpt_correction_T_max  0.7456
_exptl_absorpt_correction_T_min  0.4760
_exptl_absorpt_correction_type   multi-scan
_exptl_absorpt_process_details   
;
SADABS-2016/2 (Bruker,2016/2) was used for absorption correction.
wR2(int) was 0.0957 before and 0.0572 after correction.
The Ratio of minimum to maximum transmission is 0.6384.
The \l/2 correction factor is Not present.
;
_exptl_absorpt_special_details   ?
_exptl_crystal_colour            'clear colourless'
_exptl_crystal_colour_lustre     clear
_exptl_crystal_colour_primary    colourless
_exptl_crystal_density_diffrn    1.858
_exptl_crystal_density_meas      ?
_exptl_crystal_density_method    ?
_exptl_crystal_description       trapezoid
_exptl_crystal_F_000             2552
loop_
_exptl_crystal_face_index_h
_exptl_crystal_face_index_k
_exptl_crystal_face_index_l
_exptl_crystal_face_perp_dist
-1.00 1.00 -1.00 0.0600
-1.00 0.00 1.00 0.1010
-1.00 -1.00 -1.00 0.1170
-1.00 -1.00 0.00 0.0940
-1.00 1.00 0.00 0.0730
0.00 0.00 -1.00 0.1180
0.00 0.00 1.00 0.1510
0.00 -1.00 -1.00 0.1190
0.00 1.00 1.00 0.1270
0.00 1.00 0.00 0.0930
0.00 -1.00 0.00 0.0550
1.00 -1.00 1.00 0.0800
1.00 0.00 -1.00 0.0820
1.00 1.00 1.00 0.0590
1.00 1.00 0.00 0.0750
1.00 -1.00 0.00 0.0570
1.00 1.00 -1.00 0.0830

_exptl_crystal_size_max          0.322
_exptl_crystal_size_mid          0.196
_exptl_crystal_size_min          0.137
_exptl_transmission_factor_max   ?
_exptl_transmission_factor_min   ?
_diffrn_reflns_av_R_equivalents  0.0434
_diffrn_reflns_av_unetI/netI     0.0307
_diffrn_reflns_Laue_measured_fraction_full 0.999
_diffrn_reflns_Laue_measured_fraction_max 0.994
_diffrn_reflns_limit_h_max       13
_diffrn_reflns_limit_h_min       -13
_diffrn_reflns_limit_k_max       28
_diffrn_reflns_limit_k_min       -28
_diffrn_reflns_limit_l_max       31
_diffrn_reflns_limit_l_min       -31
_diffrn_reflns_number            133504
_diffrn_reflns_point_group_measured_fraction_full 0.999
_diffrn_reflns_point_group_measured_fraction_max 0.994
_diffrn_reflns_theta_full        25.242
_diffrn_reflns_theta_max         27.950
_diffrn_reflns_theta_min         1.907
_diffrn_ambient_temperature      100.00
_diffrn_detector_area_resol_mean ?
_diffrn_measured_fraction_theta_full 0.999
_diffrn_measured_fraction_theta_max 0.994
_diffrn_measurement_device_type  'Bruker APEX-II CCD'
_diffrn_measurement_method       '\f and \w scans'
_diffrn_radiation_type           MoK\a
_diffrn_radiation_wavelength     0.71073
_diffrn_source                   ?
_diffrn_source_current           1.0
_diffrn_source_power             0.05
_diffrn_source_voltage           50.0
_diffrn_standards_number         0
_reflns_Friedel_coverage         0.000
_reflns_Friedel_fraction_full    .
_reflns_Friedel_fraction_max     .
_reflns_number_gt                19973
_reflns_number_total             22687
_reflns_special_details          
;
 Reflections were merged by SHELXL according to the crystal
 class for the calculation of statistics and refinement.
 
 _reflns_Friedel_fraction is defined as the number of unique
 Friedel pairs measured divided by the number that would be
 possible theoretically, ignoring centric projections and
 systematic absences.
;
_reflns_threshold_expression     'I > 2\s(I)'
_computing_cell_refinement       'SAINT V8.40B (?, 2016)'
_computing_data_collection       ?
_computing_data_reduction        'SAINT V8.40B (?, 2016)'
_computing_molecular_graphics    'Olex2 1.5 (Dolomanov et al., 2009)'
_computing_publication_material  'Olex2 1.5 (Dolomanov et al., 2009)'
_computing_structure_refinement  'XL  (Sheldrick, 2008)'
_computing_structure_solution    'SHELXT 2018/2 (Sheldrick, 2018)'
_refine_diff_density_max         1.097
_refine_diff_density_min         -1.173
_refine_diff_density_rms         0.099
_refine_ls_extinction_coef       .
_refine_ls_extinction_method     none
_refine_ls_goodness_of_fit_ref   1.030
_refine_ls_hydrogen_treatment    constr
_refine_ls_matrix_type           full
_refine_ls_number_parameters     1155
_refine_ls_number_reflns         22687
_refine_ls_number_restraints     0
_refine_ls_R_factor_all          0.0322
_refine_ls_R_factor_gt           0.0254
_refine_ls_restrained_S_all      1.030
_refine_ls_shift/su_max          0.004
_refine_ls_shift/su_mean         0.000
_refine_ls_structure_factor_coef Fsqd
_refine_ls_weighting_details     
'w=1/[\s^2^(Fo^2^)+(0.0118P)^2^+8.8989P] where P=(Fo^2^+2Fc^2^)/3'
_refine_ls_weighting_scheme      calc
_refine_ls_wR_factor_gt          0.0518
_refine_ls_wR_factor_ref         0.0538
_refine_special_details          ?
_olex2_refinement_description    
;
1.a Aromatic/amide H refined with riding coordinates:
 C43(H43), C32(H32), C6(H6), C5(H5), C42(H42), C39(H39), C15(H15), C44(H44),
 C16(H16), C29(H29), C46(H46), C18(H18), C52(H52), C41(H41), C51(H51), C27(H27),
  C3(H3), C4(H4), C57(H57), C50(H50), C26(H26), C38(H38), C23(H23), C48(H48),
 C7(H7), C31(H31), C17(H17), C58(H58), C33(H33), C40(H40), C12(H12), C14(H14),
 C13(H13), C28(H28), C49(H49), C34(H34), C30(H30), C45(H45), C37(H37), C53(H53),
  C22(H22), C47(H47), C24(H24), C9(H9), C10(H10), C35(H35), C8(H8), C25(H25),
 C21(H21), C19(H19), C80(H80), C36(H36), C64(H64), C20(H20), C11(H11), C56(H56),
  C61(H61), C54(H54), C77(H77), C82(H82), C60(H60), C62(H62), C59(H59),
 C74(H74), C55(H55), C81(H81), C75(H75), C72(H72), C63(H63), C65(H65), C73(H73),
  C70(H70), C68(H68), C66(H66), C79(H79), C76(H76), C67(H67), C71(H71),
 C78(H78), C69(H69)
1.b Idealised Me refined as rotating group:
 C1(H1A,H1B,H1C), C2(H2A,H2B,H2C)
;
_atom_sites_solution_hydrogens   geom
_atom_sites_solution_primary     dual
_atom_sites_solution_secondary   ?
loop_
_atom_site_label
_atom_site_type_symbol
_atom_site_fract_x
_atom_site_fract_y
_atom_site_fract_z
_atom_site_U_iso_or_equiv
_atom_site_adp_type
_atom_site_occupancy
_atom_site_site_symmetry_order
_atom_site_calc_flag
_atom_site_refinement_flags_posn
_atom_site_refinement_flags_adp
_atom_site_refinement_flags_occupancy
_atom_site_disorder_assembly
_atom_site_disorder_group
Bi1 Bi -0.07282(2) 0.75269(2) 1.20410(2) 0.01324(3) Uani 1 1 d . . . . .
Bi2 Bi 0.57212(2) 0.74526(2) 0.78917(2) 0.01321(3) Uani 1 1 d . . . . .
Sb3 Sb 0.21148(2) 0.62761(2) 0.86818(2) 0.01553(4) Uani 1 1 d . . . . .
Sb1 Sb 0.28758(2) 0.87501(2) 1.12071(2) 0.01771(4) Uani 1 1 d . . . . .
Sb4 Sb 0.30398(2) 0.54145(2) 0.66838(2) 0.02067(5) Uani 1 1 d . . . . .
Sb2 Sb 0.83638(2) 1.02237(2) 0.66009(2) 0.02390(5) Uani 1 1 d . . . . .
F1 F 0.2321(2) 0.80007(9) 1.10868(9) 0.0282(4) Uani 1 1 d . . . . .
F14 F 0.2685(2) 0.70020(9) 0.88336(9) 0.0287(4) Uani 1 1 d . . . . .
F24 F 0.2550(2) 0.61286(10) 0.69681(10) 0.0397(5) Uani 1 1 d . . . . .
F13 F 0.38449(19) 0.62038(10) 0.82531(9) 0.0302(4) Uani 1 1 d . . . . .
F18 F 0.2689(2) 0.57199(10) 0.94018(9) 0.0373(5) Uani 1 1 d . . . . .
F6 F 0.3336(2) 0.82095(10) 1.19574(9) 0.0372(5) Uani 1 1 d . . . . .
F12 F 0.9196(2) 0.94050(10) 0.69511(11) 0.0421(6) Uani 1 1 d . . . . .
F15 F 0.0412(2) 0.63650(12) 0.91145(10) 0.0415(5) Uani 1 1 d . . . . .
F21 F 0.1912(2) 0.48690(10) 0.73649(10) 0.0383(5) Uani 1 1 d . . . . .
F22 F 0.4487(2) 0.52127(13) 0.71081(11) 0.0493(6) Uani 1 1 d . . . . .
F16 F 0.1580(2) 0.55439(10) 0.85411(10) 0.0378(5) Uani 1 1 d . . . . .
F2 F 0.11231(19) 0.88494(10) 1.16043(9) 0.0314(5) Uani 1 1 d . . . . .
F4 F 0.4594(2) 0.86312(12) 1.08085(11) 0.0430(6) Uani 1 1 d . . . . .
F17 F 0.1580(2) 0.68531(10) 0.79629(9) 0.0395(5) Uani 1 1 d . . . . .
F5 F 0.2360(2) 0.92673(10) 1.04608(9) 0.0413(5) Uani 1 1 d . . . . .
F19 F 0.4131(2) 0.59752(12) 0.60021(10) 0.0459(6) Uani 1 1 d . . . . .
F3 F 0.3392(2) 0.95043(10) 1.13144(11) 0.0437(6) Uani 1 1 d . . . . .
N5 N 0.0796(3) 0.65424(12) 1.25613(11) 0.0186(5) Uani 1 1 d . . . . .
F11 F 0.7547(3) 1.10385(11) 0.62478(12) 0.0517(7) Uani 1 1 d . . . . .
N10 N 0.4328(3) 0.84669(12) 0.73586(11) 0.0179(5) Uani 1 1 d . . . . .
F23 F 0.3519(3) 0.47141(12) 0.64091(13) 0.0596(7) Uani 1 1 d . . . . .
N1 N -0.0062(2) 0.68472(12) 1.13015(11) 0.0168(5) Uani 1 1 d . . . . .
F20 F 0.1583(2) 0.56360(12) 0.62547(11) 0.0460(6) Uani 1 1 d . . . . .
F9 F 0.9423(3) 1.05854(13) 0.69568(16) 0.0843(11) Uani 1 1 d . . . . .
N8 N 0.7184(2) 0.64824(12) 0.77056(11) 0.0164(5) Uani 1 1 d . . . . .
N9 N 0.5803(3) 0.75254(12) 0.67818(11) 0.0175(5) Uani 1 1 d . . . . .
N6 N 0.5136(2) 0.81568(12) 0.86006(11) 0.0176(5) Uani 1 1 d . . . . .
N4 N -0.0607(3) 0.75096(12) 1.30952(11) 0.0182(5) Uani 1 1 d . . . . .
N12 N 0.8915(3) 0.85216(13) 0.86222(12) 0.0238(6) Uani 1 1 d . . . . .
N11 N 0.6094(3) 0.64846(14) 1.12827(12) 0.0257(6) Uani 1 1 d . . . . .
N7 N 0.6578(2) 0.67820(12) 0.88898(11) 0.0173(5) Uani 1 1 d . . . . .
F7 F 0.7349(3) 0.98390(13) 0.62289(14) 0.0662(8) Uani 1 1 d . . . . .
F8 F 0.7018(3) 1.00206(15) 0.72775(12) 0.0726(9) Uani 1 1 d . . . . .
N3 N -0.2317(3) 0.84279(12) 1.22625(11) 0.0178(5) Uani 1 1 d . . . . .
C1 C -0.2513(3) 0.68808(15) 1.24101(14) 0.0188(6) Uani 1 1 d . . . . .
H1A H -0.293065 0.686886 1.207156 0.028 Uiso 1 1 calc R U . . .
H1B H -0.316754 0.705575 1.268029 0.028 Uiso 1 1 calc R U . . .
H1C H -0.222665 0.643297 1.264136 0.028 Uiso 1 1 calc R U . . .
C2 C 0.7600(3) 0.80297(15) 0.75619(14) 0.0197(6) Uani 1 1 d . . . . .
H2A H 0.743873 0.844998 0.724397 0.030 Uiso 1 1 calc R U . . .
H2B H 0.831785 0.777786 0.739272 0.030 Uiso 1 1 calc R U . . .
H2C H 0.787427 0.811614 0.790344 0.030 Uiso 1 1 calc R U . . .
C43 C 0.6921(3) 0.75838(15) 0.63693(14) 0.0195(6) Uani 1 1 d . . . . .
H43 H 0.774580 0.766562 0.646829 0.023 Uiso 1 1 calc R U . . .
C32 C 0.4491(3) 0.79034(15) 0.91789(14) 0.0189(6) Uani 1 1 d . . . . .
H32 H 0.426579 0.744969 0.933658 0.023 Uiso 1 1 calc R U . . .
N2 N -0.1656(3) 0.81849(12) 1.10534(11) 0.0183(5) Uani 1 1 d . . . . .
N15 N 0.5098(3) 0.71226(16) 0.36909(15) 0.0355(7) Uani 1 1 d . . . . .
C6 C 0.0889(3) 0.67655(16) 1.03281(14) 0.0208(6) Uani 1 1 d . . . . .
H6 H 0.129850 0.697658 0.991615 0.025 Uiso 1 1 calc R U . . .
C5 C 0.0648(3) 0.60950(16) 1.05482(15) 0.0237(7) Uani 1 1 d . . . . .
H5 H 0.089575 0.583791 1.029005 0.028 Uiso 1 1 calc R U . . .
C42 C 0.6642(3) 0.60804(14) 0.74897(13) 0.0173(6) Uani 1 1 d . . . . .
H42 H 0.571980 0.614501 0.744151 0.021 Uiso 1 1 calc R U . . .
C39 C 0.9288(3) 0.58893(16) 0.76257(15) 0.0242(7) Uani 1 1 d . . . . .
H39 H 1.021063 0.583591 0.767385 0.029 Uiso 1 1 calc R U . . .
C15 C -0.3921(4) 0.93921(17) 1.25936(16) 0.0300(8) Uani 1 1 d . . . . .
H15 H -0.447072 0.971787 1.271458 0.036 Uiso 1 1 calc R U . . .
C44 C 0.6931(3) 0.75306(16) 0.58027(14) 0.0229(7) Uani 1 1 d . . . . .
H44 H 0.774748 0.757247 0.551946 0.028 Uiso 1 1 calc R U . . .
C16 C -0.2541(3) 0.93687(16) 1.25823(16) 0.0259(7) Uani 1 1 d . . . . .
H16 H -0.212740 0.968403 1.268690 0.031 Uiso 1 1 calc R U . . .
C29 C 0.5118(3) 0.92056(16) 0.87307(16) 0.0258(7) Uani 1 1 d . . . . .
H29 H 0.534811 0.965866 0.856250 0.031 Uiso 1 1 calc R U . . .
C46 C 0.4563(3) 0.73586(15) 0.60816(14) 0.0225(7) Uani 1 1 d . . . . .
H46 H 0.372349 0.728130 0.599213 0.027 Uiso 1 1 calc R U . . .
C18 C -0.1610(3) 0.73700(15) 1.35711(14) 0.0218(7) Uani 1 1 d . . . . .
H18 H -0.246577 0.726070 1.352200 0.026 Uiso 1 1 calc R U . . .
C52 C 0.3018(3) 0.84573(15) 0.76128(14) 0.0197(6) Uani 1 1 d . . . . .
H52 H 0.273008 0.812889 0.799735 0.024 Uiso 1 1 calc R U . . .
C41 C 0.7372(3) 0.55784(15) 0.73358(14) 0.0209(6) Uani 1 1 d . . . . .
H41 H 0.695560 0.530113 0.718710 0.025 Uiso 1 1 calc R U . . .
C51 C 0.2078(3) 0.89070(15) 0.73352(14) 0.0210(6) Uani 1 1 d . . . . .
H51 H 0.115936 0.888729 0.752562 0.025 Uiso 1 1 calc R U . . .
C27 C 0.2098(3) 0.65846(15) 1.23046(14) 0.0224(7) Uani 1 1 d . . . . .
H27 H 0.233593 0.688381 1.189976 0.027 Uiso 1 1 calc R U . . .
C3 C -0.0289(3) 0.61987(15) 1.15074(14) 0.0207(6) Uani 1 1 d . . . . .
H3 H -0.069748 0.599797 1.192113 0.025 Uiso 1 1 calc R U . . .
C4 C 0.0044(3) 0.58054(15) 1.11465(15) 0.0232(7) Uani 1 1 d . . . . .
H4 H -0.014003 0.534684 1.130788 0.028 Uiso 1 1 calc R U . . .
C57 C 0.6120(3) 0.58253(16) 1.14901(15) 0.0252(7) Uani 1 1 d . . . . .
H57 H 0.683236 0.560358 1.170148 0.030 Uiso 1 1 calc R U . . .
C50 C 0.2491(3) 0.93883(15) 0.67743(14) 0.0224(7) Uani 1 1 d . . . . .
H50 H 0.186056 0.969963 0.657087 0.027 Uiso 1 1 calc R U . . .
C26 C 0.3117(3) 0.62145(16) 1.25992(15) 0.0251(7) Uani 1 1 d . . . . .
H26 H 0.403182 0.625969 1.240260 0.030 Uiso 1 1 calc R U . . .
C38 C 0.8486(3) 0.63744(15) 0.77790(13) 0.0193(6) Uani 1 1 d . . . . .
H38 H 0.887081 0.664564 0.794469 0.023 Uiso 1 1 calc R U . . .
C23 C 0.0473(3) 0.61141(15) 1.31299(14) 0.0232(7) Uani 1 1 d . . . . .
H23 H -0.044957 0.607538 1.331504 0.028 Uiso 1 1 calc R U . . .
C48 C 0.4721(3) 0.89395(15) 0.68219(15) 0.0237(7) Uani 1 1 d . . . . .
H48 H 0.564718 0.895498 0.664258 0.028 Uiso 1 1 calc R U . . .
C7 C 0.0524(3) 0.71231(15) 1.07186(13) 0.0176(6) Uani 1 1 d . . . . .
H7 H 0.069548 0.758279 1.056720 0.021 Uiso 1 1 calc R U . . .
C31 C 0.4144(3) 0.82825(17) 0.95533(15) 0.0238(7) Uani 1 1 d . . . . .
H31 H 0.369353 0.809076 0.996148 0.029 Uiso 1 1 calc R U . . .
C17 C -0.1775(3) 0.88820(15) 1.24173(14) 0.0211(6) Uani 1 1 d . . . . .
H17 H -0.082823 0.886631 1.241264 0.025 Uiso 1 1 calc R U . . .
C58 C 0.8892(3) 0.91798(16) 0.84399(15) 0.0249(7) Uani 1 1 d . . . . .
H58 H 0.818852 0.941343 0.822798 0.030 Uiso 1 1 calc R U . . .
C33 C 0.7296(3) 0.70199(15) 0.91934(14) 0.0189(6) Uani 1 1 d . . . . .
H33 H 0.753807 0.747139 0.902766 0.023 Uiso 1 1 calc R U . . .
C40 C 0.8718(3) 0.54820(16) 0.73999(15) 0.0248(7) Uani 1 1 d . . . . .
H40 H 0.924158 0.514216 0.729096 0.030 Uiso 1 1 calc R U . . .
C12 C -0.1333(3) 0.88224(16) 1.08211(15) 0.0246(7) Uani 1 1 d . . . . .
H12 H -0.083748 0.899049 1.103875 0.029 Uiso 1 1 calc R U . . .
F10 F 0.9706(3) 1.03770(17) 0.59125(13) 0.0812(10) Uani 1 1 d . . . . .
C14 C -0.4485(3) 0.89368(18) 1.24272(16) 0.0288(8) Uani 1 1 d . . . . .
H14 H -0.542874 0.894671 1.242570 0.035 Uiso 1 1 calc R U . . .
C13 C -0.3652(3) 0.84634(16) 1.22618(14) 0.0228(7) Uani 1 1 d . . . . .
H13 H -0.404203 0.815190 1.214330 0.027 Uiso 1 1 calc R U . . .
C28 C 0.5433(3) 0.87972(15) 0.83850(15) 0.0218(6) Uani 1 1 d . . . . .
H28 H 0.588223 0.898036 0.797539 0.026 Uiso 1 1 calc R U . . .
C49 C 0.3837(3) 0.94051(15) 0.65184(15) 0.0250(7) Uani 1 1 d . . . . .
H49 H 0.415146 0.973349 0.613762 0.030 Uiso 1 1 calc R U . . .
C34 C 0.7692(3) 0.66280(17) 0.97380(14) 0.0245(7) Uani 1 1 d . . . . .
H34 H 0.818405 0.681085 0.994593 0.029 Uiso 1 1 calc R U . . .
C30 C 0.4463(3) 0.89421(17) 0.93235(16) 0.0266(7) Uani 1 1 d . . . . .
H30 H 0.423387 0.921127 0.957136 0.032 Uiso 1 1 calc R U . . .
C45 C 0.5733(3) 0.74155(16) 0.56578(14) 0.0250(7) Uani 1 1 d . . . . .
H45 H 0.570996 0.737582 0.527254 0.030 Uiso 1 1 calc R U . . .
C37 C 0.6233(3) 0.61469(15) 0.91352(14) 0.0211(6) Uani 1 1 d . . . . .
H37 H 0.570334 0.597920 0.892996 0.025 Uiso 1 1 calc R U . . .
N13 N 1.0626(3) 0.76563(17) 0.55032(14) 0.0375(8) Uani 1 1 d . . . . .
C53 C 0.5070(3) 0.67808(17) 1.09943(16) 0.0281(7) Uani 1 1 d . . . . .
H53 H 0.502207 0.724991 1.085002 0.034 Uiso 1 1 calc R U . . .
C22 C 0.0587(3) 0.76782(16) 1.31662(15) 0.0239(7) Uani 1 1 d . . . . .
H22 H 0.130005 0.778258 1.282648 0.029 Uiso 1 1 calc R U . . .
C47 C 0.4643(3) 0.74168(15) 0.66374(14) 0.0196(6) Uani 1 1 d . . . . .
H47 H 0.384092 0.737808 0.692863 0.023 Uiso 1 1 calc R U . . .
C24 C 0.1425(4) 0.57248(15) 1.34605(14) 0.0265(7) Uani 1 1 d . . . . .
H24 H 0.115924 0.542972 1.386480 0.032 Uiso 1 1 calc R U . . .
C9 C -0.2695(3) 0.83435(17) 1.01838(14) 0.0243(7) Uani 1 1 d . . . . .
H9 H -0.315482 0.816112 0.996390 0.029 Uiso 1 1 calc R U . . .
C10 C -0.2386(3) 0.90045(18) 0.99565(14) 0.0278(8) Uani 1 1 d . . . . .
H10 H -0.265028 0.928686 0.958436 0.033 Uiso 1 1 calc R U . . .
C35 C 0.7364(3) 0.59652(17) 0.99792(14) 0.0256(7) Uani 1 1 d . . . . .
H35 H 0.765182 0.568407 1.034636 0.031 Uiso 1 1 calc R U . . .
C8 C -0.2329(3) 0.79487(15) 1.07358(14) 0.0198(6) Uani 1 1 d . . . . .
H8 H -0.256195 0.749600 1.089465 0.024 Uiso 1 1 calc R U . . .
C25 C 0.2765(4) 0.57738(16) 1.31916(15) 0.0260(7) Uani 1 1 d . . . . .
H25 H 0.343767 0.551095 1.340719 0.031 Uiso 1 1 calc R U . . .
C21 C 0.0820(4) 0.77056(18) 1.37094(16) 0.0324(8) Uani 1 1 d . . . . .
H21 H 0.167470 0.783120 1.374393 0.039 Uiso 1 1 calc R U . . .
C19 C -0.1438(4) 0.73801(18) 1.41344(15) 0.0318(8) Uani 1 1 d . . . . .
H19 H -0.216256 0.727223 1.446888 0.038 Uiso 1 1 calc R U . . .
C80 C 0.7403(4) 0.59187(17) 0.56183(16) 0.0324(8) Uani 1 1 d . . . . .
H80 H 0.683819 0.599759 0.595525 0.039 Uiso 1 1 calc R U . . .
C36 C 0.6611(3) 0.57239(16) 0.96730(15) 0.0259(7) Uani 1 1 d . . . . .
H36 H 0.635584 0.527422 0.982973 0.031 Uiso 1 1 calc R U . . .
C64 C 1.0786(3) 0.7573(2) 0.65159(16) 0.0352(9) Uani 1 1 d . . . . .
H64 H 1.089329 0.730015 0.691851 0.042 Uiso 1 1 calc R U . . .
C20 C -0.0209(4) 0.75475(18) 1.42057(16) 0.0375(9) Uani 1 1 d . . . . .
H20 H -0.007061 0.755436 1.458975 0.045 Uiso 1 1 calc R U . . .
C11 C -0.1686(4) 0.92471(17) 1.02800(15) 0.0294(8) Uani 1 1 d . . . . .
H11 H -0.145153 0.969921 1.013280 0.035 Uiso 1 1 calc R U . . .
C56 C 0.5174(4) 0.54476(17) 1.14157(17) 0.0306(8) Uani 1 1 d . . . . .
H56 H 0.523640 0.497888 1.157033 0.037 Uiso 1 1 calc R U . . .
C61 C 1.0911(3) 0.85290(19) 0.90326(16) 0.0323(8) Uani 1 1 d . . . . .
H61 H 1.160729 0.828531 0.924383 0.039 Uiso 1 1 calc R U . . .
N16 N 0.9043(3) 0.56846(17) 0.46296(16) 0.0429(8) Uani 1 1 d . . . . .
C54 C 0.4080(4) 0.64484(19) 1.08930(17) 0.0345(8) Uani 1 1 d . . . . .
H54 H 0.337871 0.668165 1.067909 0.041 Uiso 1 1 calc R U . . .
C77 C 0.4664(4) 0.6504(2) 0.3928(2) 0.0404(10) Uani 1 1 d . . . . .
H77 H 0.504139 0.619998 0.373080 0.048 Uiso 1 1 calc R U . . .
C82 C 0.7710(4) 0.5643(2) 0.47198(18) 0.0402(9) Uani 1 1 d . . . . .
H82 H 0.731700 0.553130 0.443383 0.048 Uiso 1 1 calc R U . . .
C60 C 1.0866(4) 0.9206(2) 0.88446(18) 0.0371(9) Uani 1 1 d . . . . .
H60 H 1.153131 0.944015 0.892113 0.045 Uiso 1 1 calc R U . . .
C62 C 0.9933(3) 0.82080(17) 0.89107(15) 0.0265(7) Uani 1 1 d . . . . .
H62 H 0.998175 0.773947 0.903776 0.032 Uiso 1 1 calc R U . . .
C59 C 0.9834(4) 0.95404(17) 0.85423(17) 0.0304(8) Uani 1 1 d . . . . .
H59 H 0.977295 1.000915 0.840712 0.037 Uiso 1 1 calc R U . . .
N14 N 0.6153(5) 0.88126(17) 0.42404(16) 0.0542(10) Uani 1 1 d . . . . .
C74 C 0.3588(4) 0.73471(19) 0.45050(17) 0.0336(8) Uani 1 1 d . . . . .
H74 H 0.323294 0.765800 0.469789 0.040 Uiso 1 1 calc R U . . .
C55 C 0.4135(4) 0.5766(2) 1.11113(18) 0.0354(9) Uani 1 1 d . . . . .
H55 H 0.346582 0.552046 1.105255 0.043 Uiso 1 1 calc R U . . .
C81 C 0.6867(4) 0.57533(19) 0.52010(17) 0.0358(9) Uani 1 1 d . . . . .
H81 H 0.591853 0.571498 0.524435 0.043 Uiso 1 1 calc R U . . .
C75 C 0.3156(4) 0.6711(2) 0.47404(17) 0.0369(9) Uani 1 1 d . . . . .
H75 H 0.249789 0.657021 0.509973 0.044 Uiso 1 1 calc R U . . .
C72 C 0.4978(4) 0.88995(18) 0.45730(19) 0.0394(9) Uani 1 1 d . . . . .
H72 H 0.416550 0.880761 0.447045 0.047 Uiso 1 1 calc R U . . .
C63 C 1.0741(3) 0.73048(18) 0.60745(16) 0.0300(8) Uani 1 1 d . . . . .
H63 H 1.079594 0.683742 0.618601 0.036 Uiso 1 1 calc R U . . .
C65 C 1.0672(4) 0.8242(2) 0.6363(2) 0.0477(12) Uani 1 1 d . . . . .
H65 H 1.067204 0.844347 0.666118 0.057 Uiso 1 1 calc R U . . .
C73 C 0.4546(4) 0.75316(19) 0.39835(18) 0.0377(9) Uani 1 1 d . . . . .
H73 H 0.482943 0.797678 0.382311 0.045 Uiso 1 1 calc R U . . .
C70 C 0.6010(5) 0.9252(2) 0.5214(2) 0.0460(11) Uani 1 1 d . . . . .
H70 H 0.596100 0.939577 0.555345 0.055 Uiso 1 1 calc R U . . .
C68 C 0.7274(5) 0.8957(2) 0.4397(2) 0.0556(14) Uani 1 1 d . . . . .
H68 H 0.812807 0.890423 0.416909 0.067 Uiso 1 1 calc R U . . .
C66 C 1.0556(4) 0.8622(2) 0.5769(3) 0.0551(13) Uani 1 1 d . . . . .
H66 H 1.048054 0.908938 0.564853 0.066 Uiso 1 1 calc R U . . .
C79 C 0.8780(4) 0.59678(17) 0.55379(19) 0.0385(9) Uani 1 1 d . . . . .
H79 H 0.919015 0.608558 0.581575 0.046 Uiso 1 1 calc R U . . .
C76 C 0.3700(4) 0.6281(2) 0.4444(2) 0.0437(10) Uani 1 1 d . . . . .
H76 H 0.341453 0.583638 0.459147 0.052 Uiso 1 1 calc R U . . .
C67 C 1.0554(4) 0.8307(2) 0.5356(2) 0.0485(11) Uani 1 1 d . . . . .
H67 H 1.049709 0.856892 0.494411 0.058 Uiso 1 1 calc R U . . .
C71 C 0.4904(4) 0.91165(19) 0.50563(19) 0.0393(9) Uani 1 1 d . . . . .
H71 H 0.404731 0.917058 0.528172 0.047 Uiso 1 1 calc R U . . .
C78 C 0.9555(4) 0.58410(19) 0.5041(2) 0.0436(10) Uani 1 1 d . . . . .
H78 H 1.050830 0.586741 0.499096 0.052 Uiso 1 1 calc R U . . .
C69 C 0.7217(5) 0.9179(2) 0.4877(3) 0.0619(16) Uani 1 1 d . . . . .
H69 H 0.802620 0.928309 0.497360 0.074 Uiso 1 1 calc R U . . .

loop_
_atom_site_aniso_label
_atom_site_aniso_U_11
_atom_site_aniso_U_22
_atom_site_aniso_U_33
_atom_site_aniso_U_23
_atom_site_aniso_U_13
_atom_site_aniso_U_12
Bi1 0.01447(5) 0.01240(5) 0.01224(5) -0.00346(4) -0.00225(4) -0.00009(4)
Bi2 0.01228(5) 0.01281(5) 0.01441(5) -0.00459(4) -0.00187(4) -0.00047(4)
Sb3 0.01390(9) 0.01567(9) 0.01650(9) -0.00498(8) -0.00174(7) -0.00144(7)
Sb1 0.01608(10) 0.01544(9) 0.02047(10) -0.00571(8) -0.00011(8) -0.00234(8)
Sb4 0.01659(10) 0.02305(10) 0.02057(10) -0.00553(8) -0.00255(8) -0.00016(8)
Sb2 0.01918(11) 0.01920(10) 0.02863(11) -0.00011(9) -0.00721(9) -0.00310(8)
F1 0.0371(12) 0.0190(9) 0.0324(11) -0.0130(8) -0.0062(9) -0.0021(8)
F14 0.0367(12) 0.0221(10) 0.0312(11) -0.0145(8) -0.0038(9) -0.0023(8)
F24 0.0473(14) 0.0322(12) 0.0395(12) -0.0178(10) 0.0055(10) -0.0035(10)
F13 0.0187(10) 0.0320(11) 0.0423(12) -0.0210(9) 0.0080(8) -0.0051(8)
F18 0.0498(14) 0.0299(11) 0.0269(11) -0.0009(9) -0.0134(10) 0.0055(10)
F6 0.0439(13) 0.0386(12) 0.0278(11) -0.0044(9) -0.0163(10) -0.0015(10)
F12 0.0298(12) 0.0275(11) 0.0566(15) -0.0019(10) -0.0045(10) 0.0062(9)
F15 0.0170(10) 0.0592(15) 0.0473(13) -0.0236(12) 0.0077(9) -0.0002(10)
F21 0.0290(11) 0.0297(11) 0.0419(13) 0.0049(9) -0.0024(9) -0.0066(9)
F22 0.0245(12) 0.0713(17) 0.0478(14) -0.0117(13) -0.0145(10) 0.0048(11)
F16 0.0360(12) 0.0307(11) 0.0540(14) -0.0208(10) -0.0066(10) -0.0137(9)
F2 0.0199(10) 0.0330(11) 0.0437(12) -0.0207(10) 0.0046(9) -0.0016(8)
F4 0.0207(11) 0.0515(14) 0.0505(14) -0.0176(11) 0.0108(10) -0.0013(10)
F17 0.0596(15) 0.0353(12) 0.0243(11) -0.0067(9) -0.0208(10) 0.0108(11)
F5 0.0569(15) 0.0278(11) 0.0294(11) 0.0036(9) -0.0129(10) 0.0064(10)
F19 0.0404(13) 0.0527(15) 0.0323(12) -0.0053(11) 0.0090(10) -0.0076(11)
F3 0.0456(14) 0.0305(12) 0.0618(15) -0.0241(11) -0.0022(12) -0.0160(10)
N5 0.0215(14) 0.0171(12) 0.0168(12) -0.0053(10) -0.0040(10) 0.0022(10)
F11 0.0589(16) 0.0256(11) 0.0701(17) -0.0026(11) -0.0395(14) 0.0056(11)
N10 0.0197(13) 0.0162(12) 0.0182(13) -0.0065(10) -0.0034(10) 0.0013(10)
F23 0.077(2) 0.0440(15) 0.0700(18) -0.0377(14) -0.0127(15) 0.0165(13)
N1 0.0174(13) 0.0169(12) 0.0166(12) -0.0061(10) -0.0022(10) -0.0021(10)
F20 0.0389(13) 0.0532(15) 0.0450(14) -0.0084(11) -0.0232(11) 0.0035(11)
F9 0.107(3) 0.0412(15) 0.132(3) -0.0284(17) -0.094(2) 0.0075(16)
N8 0.0167(13) 0.0177(12) 0.0156(12) -0.0069(10) -0.0027(10) 0.0013(10)
N9 0.0181(13) 0.0153(12) 0.0169(12) -0.0037(10) -0.0027(10) 0.0024(10)
N6 0.0163(13) 0.0185(13) 0.0208(13) -0.0094(10) -0.0052(10) 0.0016(10)
N4 0.0216(14) 0.0179(12) 0.0148(12) -0.0046(10) -0.0050(10) 0.0008(10)
N12 0.0247(15) 0.0239(14) 0.0245(14) -0.0081(11) -0.0075(11) -0.0022(12)
N11 0.0264(15) 0.0263(15) 0.0253(14) -0.0089(12) -0.0066(12) -0.0007(12)
N7 0.0154(12) 0.0184(12) 0.0192(13) -0.0068(10) -0.0054(10) 0.0016(10)
F7 0.0692(19) 0.0530(16) 0.090(2) -0.0252(15) -0.0390(17) -0.0127(14)
F8 0.0491(16) 0.090(2) 0.0435(15) 0.0040(14) 0.0091(12) 0.0360(15)
N3 0.0190(13) 0.0174(12) 0.0172(12) -0.0061(10) -0.0046(10) 0.0024(10)
C1 0.0172(15) 0.0186(15) 0.0201(15) -0.0070(12) 0.0006(12) -0.0042(12)
C2 0.0132(15) 0.0210(15) 0.0248(16) -0.0088(13) 0.0014(12) -0.0049(12)
C43 0.0175(15) 0.0190(15) 0.0201(15) -0.0043(12) -0.0031(12) -0.0005(12)
C32 0.0169(15) 0.0215(15) 0.0211(15) -0.0100(12) -0.0058(12) 0.0022(12)
N2 0.0215(13) 0.0163(12) 0.0176(12) -0.0056(10) -0.0065(10) 0.0033(10)
N15 0.0245(16) 0.0435(19) 0.0448(19) -0.0260(16) 0.0025(14) -0.0051(14)
C6 0.0192(16) 0.0308(17) 0.0148(14) -0.0109(13) -0.0039(12) 0.0025(13)
C5 0.0236(17) 0.0284(17) 0.0247(16) -0.0156(14) -0.0086(13) 0.0072(14)
C42 0.0147(14) 0.0184(14) 0.0169(14) -0.0042(12) -0.0015(11) -0.0009(12)
C39 0.0164(16) 0.0286(17) 0.0276(17) -0.0104(14) -0.0060(13) 0.0070(13)
C15 0.0296(19) 0.0300(18) 0.035(2) -0.0190(16) -0.0070(15) 0.0109(15)
C44 0.0229(17) 0.0249(16) 0.0190(15) -0.0071(13) 0.0001(13) 0.0008(13)
C16 0.0276(18) 0.0213(16) 0.0329(18) -0.0146(14) -0.0056(14) 0.0024(14)
C29 0.0247(17) 0.0222(16) 0.0371(19) -0.0151(15) -0.0127(15) 0.0018(14)
C46 0.0215(16) 0.0227(16) 0.0244(16) -0.0066(13) -0.0094(13) -0.0008(13)
C18 0.0217(16) 0.0234(16) 0.0201(15) -0.0089(13) -0.0016(13) 0.0031(13)
C52 0.0218(16) 0.0220(15) 0.0150(14) -0.0061(12) -0.0042(12) 0.0028(13)
C41 0.0246(17) 0.0169(15) 0.0248(16) -0.0113(13) -0.0063(13) 0.0024(13)
C51 0.0188(16) 0.0231(16) 0.0222(16) -0.0095(13) -0.0042(13) 0.0033(13)
C27 0.0236(17) 0.0204(16) 0.0188(15) -0.0032(12) -0.0012(13) 0.0024(13)
C3 0.0217(16) 0.0173(15) 0.0217(16) -0.0046(12) -0.0022(13) -0.0037(12)
C4 0.0231(17) 0.0176(15) 0.0330(18) -0.0118(14) -0.0084(14) -0.0007(13)
C57 0.0235(17) 0.0252(17) 0.0222(16) -0.0032(13) -0.0032(13) 0.0023(14)
C50 0.0258(17) 0.0179(15) 0.0235(16) -0.0059(13) -0.0098(13) 0.0054(13)
C26 0.0200(16) 0.0263(17) 0.0285(17) -0.0100(14) -0.0037(13) 0.0042(13)
C38 0.0184(15) 0.0242(16) 0.0173(14) -0.0084(12) -0.0060(12) 0.0020(13)
C23 0.0277(18) 0.0197(15) 0.0191(15) -0.0048(12) -0.0018(13) 0.0035(13)
C48 0.0200(16) 0.0191(15) 0.0258(17) -0.0029(13) 0.0022(13) 0.0000(13)
C7 0.0157(15) 0.0188(15) 0.0181(14) -0.0054(12) -0.0042(12) 0.0001(12)
C31 0.0195(16) 0.0353(18) 0.0233(16) -0.0174(14) -0.0079(13) 0.0052(14)
C17 0.0204(16) 0.0214(16) 0.0202(15) -0.0060(13) -0.0023(12) -0.0011(13)
C58 0.0221(17) 0.0251(17) 0.0217(16) -0.0026(13) -0.0016(13) 0.0027(13)
C33 0.0147(15) 0.0223(15) 0.0214(15) -0.0089(13) -0.0046(12) 0.0010(12)
C40 0.0224(17) 0.0235(16) 0.0288(17) -0.0125(14) -0.0017(14) 0.0073(13)
C12 0.0286(18) 0.0219(16) 0.0225(16) -0.0048(13) -0.0079(14) -0.0005(14)
F10 0.0538(18) 0.099(2) 0.0482(17) 0.0158(16) 0.0133(14) -0.0001(17)
C14 0.0169(16) 0.038(2) 0.0362(19) -0.0176(16) -0.0094(14) 0.0081(14)
C13 0.0238(17) 0.0246(16) 0.0253(16) -0.0128(14) -0.0116(13) 0.0063(13)
C28 0.0201(16) 0.0228(16) 0.0254(16) -0.0105(13) -0.0072(13) 0.0008(13)
C49 0.0279(18) 0.0172(15) 0.0211(16) 0.0019(12) -0.0008(13) 0.0027(13)
C34 0.0170(16) 0.0383(19) 0.0200(16) -0.0119(14) -0.0055(12) 0.0027(14)
C30 0.0252(18) 0.0333(19) 0.0338(19) -0.0245(16) -0.0144(15) 0.0100(14)
C45 0.0317(19) 0.0264(17) 0.0176(15) -0.0075(13) -0.0070(13) 0.0028(14)
C37 0.0223(16) 0.0213(16) 0.0205(15) -0.0068(13) -0.0058(13) -0.0015(13)
N13 0.0405(19) 0.051(2) 0.0265(16) -0.0191(15) -0.0098(14) 0.0067(16)
C53 0.0270(18) 0.0240(17) 0.0293(18) -0.0047(14) -0.0056(14) 0.0040(14)
C22 0.0244(17) 0.0242(16) 0.0231(16) -0.0059(13) -0.0071(13) -0.0028(13)
C47 0.0179(15) 0.0203(15) 0.0197(15) -0.0063(12) -0.0026(12) 0.0008(12)
C24 0.041(2) 0.0173(15) 0.0170(15) -0.0031(12) -0.0053(14) 0.0097(14)
C9 0.0162(15) 0.0379(19) 0.0206(16) -0.0113(14) -0.0063(12) 0.0028(14)
C10 0.0224(17) 0.037(2) 0.0145(15) 0.0015(14) -0.0029(13) 0.0046(15)
C35 0.0223(17) 0.0342(19) 0.0164(15) -0.0041(14) -0.0047(13) 0.0050(14)
C8 0.0157(15) 0.0208(15) 0.0228(16) -0.0080(13) -0.0029(12) 0.0012(12)
C25 0.0315(19) 0.0241(17) 0.0268(17) -0.0118(14) -0.0145(14) 0.0109(14)
C21 0.040(2) 0.0322(19) 0.0293(19) -0.0083(15) -0.0176(16) -0.0082(16)
C19 0.044(2) 0.0332(19) 0.0169(16) -0.0098(14) -0.0009(15) 0.0008(17)
C80 0.040(2) 0.0265(18) 0.0271(18) -0.0074(15) -0.0022(16) 0.0062(16)
C36 0.0262(18) 0.0226(16) 0.0219(16) -0.0002(13) -0.0026(13) 0.0013(14)
C64 0.0192(17) 0.065(3) 0.0192(17) -0.0097(17) -0.0050(14) -0.0058(17)
C20 0.061(3) 0.035(2) 0.0234(18) -0.0142(16) -0.0164(18) -0.0007(19)
C11 0.0317(19) 0.0237(17) 0.0256(18) 0.0001(14) -0.0047(15) 0.0018(15)
C56 0.0271(19) 0.0237(17) 0.038(2) -0.0106(15) 0.0033(15) -0.0031(14)
C61 0.0184(17) 0.042(2) 0.0324(19) -0.0056(16) -0.0076(14) -0.0003(15)
N16 0.038(2) 0.0377(19) 0.052(2) -0.0218(17) 0.0099(16) -0.0025(15)
C54 0.0213(18) 0.044(2) 0.037(2) -0.0106(17) -0.0107(15) 0.0050(16)
C77 0.029(2) 0.041(2) 0.062(3) -0.031(2) -0.0119(19) 0.0073(17)
C82 0.043(2) 0.042(2) 0.038(2) -0.0189(18) -0.0014(18) -0.0056(19)
C60 0.0258(19) 0.045(2) 0.047(2) -0.0229(19) -0.0036(17) -0.0125(17)
C62 0.0249(18) 0.0246(17) 0.0272(17) -0.0049(14) -0.0054(14) 0.0006(14)
C59 0.0282(19) 0.0202(16) 0.040(2) -0.0112(15) 0.0043(16) -0.0034(14)
N14 0.083(3) 0.0296(19) 0.039(2) -0.0017(15) -0.005(2) 0.004(2)
C74 0.030(2) 0.040(2) 0.033(2) -0.0172(17) -0.0033(16) 0.0027(16)
C55 0.0238(19) 0.045(2) 0.043(2) -0.0218(19) -0.0020(16) -0.0107(17)
C81 0.030(2) 0.039(2) 0.035(2) -0.0114(17) -0.0009(16) -0.0025(17)
C75 0.031(2) 0.048(2) 0.0278(19) -0.0072(17) -0.0062(16) -0.0050(18)
C72 0.044(2) 0.0266(19) 0.047(2) -0.0058(17) -0.020(2) 0.0001(17)
C63 0.0238(18) 0.0296(18) 0.035(2) -0.0096(15) -0.0065(15) 0.0059(15)
C65 0.034(2) 0.073(3) 0.055(3) -0.048(3) 0.005(2) -0.017(2)
C73 0.036(2) 0.034(2) 0.041(2) -0.0139(18) 0.0044(17) -0.0090(17)
C70 0.066(3) 0.038(2) 0.050(3) -0.029(2) -0.034(2) 0.023(2)
C68 0.043(3) 0.021(2) 0.076(3) 0.005(2) 0.013(2) 0.0044(19)
C66 0.039(3) 0.027(2) 0.094(4) -0.016(2) -0.007(2) -0.0047(19)
C79 0.049(3) 0.0211(18) 0.046(2) -0.0067(16) -0.021(2) 0.0030(17)
C76 0.046(3) 0.029(2) 0.053(3) -0.0063(19) -0.013(2) -0.0076(18)
C67 0.046(3) 0.049(3) 0.040(2) 0.003(2) -0.019(2) 0.002(2)
C71 0.037(2) 0.033(2) 0.043(2) -0.0134(18) 0.0014(18) 0.0076(17)
C78 0.025(2) 0.027(2) 0.071(3) -0.009(2) -0.003(2) -0.0023(16)
C69 0.060(3) 0.022(2) 0.108(4) -0.008(2) -0.056(3) 0.004(2)

_geom_special_details            
;
 All esds (except the esd in the dihedral angle between two l.s. planes)
 are estimated using the full covariance matrix.  The cell esds are taken
 into account individually in the estimation of esds in distances, angles
 and torsion angles; correlations between esds in cell parameters are only
 used when they are defined by crystal symmetry.  An approximate (isotropic)
 treatment of cell esds is used for estimating esds involving l.s. planes.
;
loop_
_geom_bond_atom_site_label_1
_geom_bond_atom_site_label_2
_geom_bond_distance
_geom_bond_site_symmetry_2
_geom_bond_publ_flag
Bi1 N5 2.592(3) . ?
Bi1 N1 2.622(2) . ?
Bi1 N4 2.508(2) . ?
Bi1 N3 2.553(2) . ?
Bi1 C1 2.222(3) . ?
Bi1 N2 2.573(2) . ?
Bi2 N10 2.563(2) . ?
Bi2 N8 2.580(2) . ?
Bi2 N9 2.563(3) . ?
Bi2 N6 2.598(2) . ?
Bi2 N7 2.564(2) . ?
Bi2 C2 2.219(3) . ?
Sb3 F14 1.8813(19) . ?
Sb3 F13 1.8743(19) . ?
Sb3 F18 1.870(2) . ?
Sb3 F15 1.863(2) . ?
Sb3 F16 1.8655(19) . ?
Sb3 F17 1.8661(19) . ?
Sb1 F1 1.8837(18) . ?
Sb1 F6 1.870(2) . ?
Sb1 F2 1.8765(19) . ?
Sb1 F4 1.858(2) . ?
Sb1 F5 1.871(2) . ?
Sb1 F3 1.863(2) . ?
Sb4 F24 1.886(2) . ?
Sb4 F21 1.873(2) . ?
Sb4 F22 1.858(2) . ?
Sb4 F19 1.868(2) . ?
Sb4 F23 1.843(2) . ?
Sb4 F20 1.873(2) . ?
Sb2 F12 1.872(2) . ?
Sb2 F11 1.860(2) . ?
Sb2 F9 1.841(2) . ?
Sb2 F7 1.870(2) . ?
Sb2 F8 1.847(3) . ?
Sb2 F10 1.867(3) . ?
N5 C27 1.338(4) . ?
N5 C23 1.339(4) . ?
N10 C52 1.346(4) . ?
N10 C48 1.338(4) . ?
N1 C3 1.338(4) . ?
N1 C7 1.339(4) . ?
N8 C42 1.344(4) . ?
N8 C38 1.345(4) . ?
N9 C43 1.331(4) . ?
N9 C47 1.337(4) . ?
N6 C32 1.344(4) . ?
N6 C28 1.336(4) . ?
N4 C18 1.334(4) . ?
N4 C22 1.342(4) . ?
N12 C58 1.334(4) . ?
N12 C62 1.340(4) . ?
N11 C57 1.335(4) . ?
N11 C53 1.335(4) . ?
N7 C33 1.347(4) . ?
N7 C37 1.338(4) . ?
N3 C17 1.345(4) . ?
N3 C13 1.342(4) . ?
C1 H1A 0.9800 . ?
C1 H1B 0.9800 . ?
C1 H1C 0.9800 . ?
C2 H2A 0.9800 . ?
C2 H2B 0.9800 . ?
C2 H2C 0.9800 . ?
C43 H43 0.9500 . ?
C43 C44 1.384(4) . ?
C32 H32 0.9500 . ?
C32 C31 1.388(4) . ?
N2 C12 1.336(4) . ?
N2 C8 1.341(4) . ?
N15 C77 1.332(5) . ?
N15 C73 1.332(5) . ?
C6 H6 0.9500 . ?
C6 C5 1.384(5) . ?
C6 C7 1.384(4) . ?
C5 H5 0.9500 . ?
C5 C4 1.377(5) . ?
C42 H42 0.9500 . ?
C42 C41 1.377(4) . ?
C39 H39 0.9500 . ?
C39 C38 1.379(4) . ?
C39 C40 1.384(5) . ?
C15 H15 0.9500 . ?
C15 C16 1.383(5) . ?
C15 C14 1.376(5) . ?
C44 H44 0.9500 . ?
C44 C45 1.378(5) . ?
C16 H16 0.9500 . ?
C16 C17 1.377(4) . ?
C29 H29 0.9500 . ?
C29 C28 1.383(4) . ?
C29 C30 1.376(5) . ?
C46 H46 0.9500 . ?
C46 C45 1.385(5) . ?
C46 C47 1.382(4) . ?
C18 H18 0.9500 . ?
C18 C19 1.384(4) . ?
C52 H52 0.9500 . ?
C52 C51 1.379(4) . ?
C41 H41 0.9500 . ?
C41 C40 1.383(4) . ?
C51 H51 0.9500 . ?
C51 C50 1.387(4) . ?
C27 H27 0.9500 . ?
C27 C26 1.384(4) . ?
C3 H3 0.9500 . ?
C3 C4 1.385(4) . ?
C4 H4 0.9500 . ?
C57 H57 0.9500 . ?
C57 C56 1.378(5) . ?
C50 H50 0.9500 . ?
C50 C49 1.379(5) . ?
C26 H26 0.9500 . ?
C26 C25 1.393(5) . ?
C38 H38 0.9500 . ?
C23 H23 0.9500 . ?
C23 C24 1.386(4) . ?
C48 H48 0.9500 . ?
C48 C49 1.380(4) . ?
C7 H7 0.9500 . ?
C31 H31 0.9500 . ?
C31 C30 1.379(5) . ?
C17 H17 0.9500 . ?
C58 H58 0.9500 . ?
C58 C59 1.381(5) . ?
C33 H33 0.9500 . ?
C33 C34 1.381(4) . ?
C40 H40 0.9500 . ?
C12 H12 0.9500 . ?
C12 C11 1.379(4) . ?
C14 H14 0.9500 . ?
C14 C13 1.386(4) . ?
C13 H13 0.9500 . ?
C28 H28 0.9500 . ?
C49 H49 0.9500 . ?
C34 H34 0.9500 . ?
C34 C35 1.387(5) . ?
C30 H30 0.9500 . ?
C45 H45 0.9500 . ?
C37 H37 0.9500 . ?
C37 C36 1.381(4) . ?
N13 C63 1.321(5) . ?
N13 C67 1.324(5) . ?
C53 H53 0.9500 . ?
C53 C54 1.378(5) . ?
C22 H22 0.9500 . ?
C22 C21 1.370(4) . ?
C47 H47 0.9500 . ?
C24 H24 0.9500 . ?
C24 C25 1.380(5) . ?
C9 H9 0.9500 . ?
C9 C10 1.380(5) . ?
C9 C8 1.384(4) . ?
C10 H10 0.9500 . ?
C10 C11 1.378(5) . ?
C35 H35 0.9500 . ?
C35 C36 1.380(5) . ?
C8 H8 0.9500 . ?
C25 H25 0.9500 . ?
C21 H21 0.9500 . ?
C21 C20 1.381(5) . ?
C19 H19 0.9500 . ?
C19 C20 1.373(5) . ?
C80 H80 0.9500 . ?
C80 C81 1.367(5) . ?
C80 C79 1.373(5) . ?
C36 H36 0.9500 . ?
C64 H64 0.9500 . ?
C64 C63 1.370(5) . ?
C64 C65 1.361(6) . ?
C20 H20 0.9500 . ?
C11 H11 0.9500 . ?
C56 H56 0.9500 . ?
C56 C55 1.378(5) . ?
C61 H61 0.9500 . ?
C61 C60 1.373(5) . ?
C61 C62 1.377(5) . ?
N16 C82 1.327(5) . ?
N16 C78 1.331(6) . ?
C54 H54 0.9500 . ?
C54 C55 1.381(5) . ?
C77 H77 0.9500 . ?
C77 C76 1.378(6) . ?
C82 H82 0.9500 . ?
C82 C81 1.370(5) . ?
C60 H60 0.9500 . ?
C60 C59 1.378(5) . ?
C62 H62 0.9500 . ?
C59 H59 0.9500 . ?
N14 C72 1.335(6) . ?
N14 C68 1.343(6) . ?
C74 H74 0.9500 . ?
C74 C75 1.365(5) . ?
C74 C73 1.378(5) . ?
C55 H55 0.9500 . ?
C81 H81 0.9500 . ?
C75 H75 0.9500 . ?
C75 C76 1.375(6) . ?
C72 H72 0.9500 . ?
C72 C71 1.368(6) . ?
C63 H63 0.9500 . ?
C65 H65 0.9500 . ?
C65 C66 1.380(7) . ?
C73 H73 0.9500 . ?
C70 H70 0.9500 . ?
C70 C71 1.323(6) . ?
C70 C69 1.358(7) . ?
C68 H68 0.9500 . ?
C68 C69 1.369(7) . ?
C66 H66 0.9500 . ?
C66 C67 1.373(7) . ?
C79 H79 0.9500 . ?
C79 C78 1.387(6) . ?
C76 H76 0.9500 . ?
C67 H67 0.9500 . ?
C71 H71 0.9500 . ?
C78 H78 0.9500 . ?
C69 H69 0.9500 . ?

loop_
_geom_angle_atom_site_label_1
_geom_angle_atom_site_label_2
_geom_angle_atom_site_label_3
_geom_angle
_geom_angle_site_symmetry_1
_geom_angle_site_symmetry_3
_geom_angle_publ_flag
N5 Bi1 N1 72.70(8) . . ?
N4 Bi1 N5 70.49(8) . . ?
N4 Bi1 N1 142.83(8) . . ?
N4 Bi1 N3 71.45(8) . . ?
N4 Bi1 N2 143.60(8) . . ?
N3 Bi1 N5 141.64(8) . . ?
N3 Bi1 N1 144.22(8) . . ?
N3 Bi1 N2 72.59(8) . . ?
C1 Bi1 N5 89.86(10) . . ?
C1 Bi1 N1 84.64(10) . . ?
C1 Bi1 N4 90.26(10) . . ?
C1 Bi1 N3 85.71(10) . . ?
C1 Bi1 N2 92.56(10) . . ?
N2 Bi1 N5 145.74(8) . . ?
N2 Bi1 N1 73.53(8) . . ?
N10 Bi2 N8 142.34(8) . . ?
N10 Bi2 N6 71.81(8) . . ?
N10 Bi2 N7 145.28(8) . . ?
N8 Bi2 N6 144.72(8) . . ?
N9 Bi2 N10 71.22(8) . . ?
N9 Bi2 N8 71.12(8) . . ?
N9 Bi2 N6 141.49(8) . . ?
N9 Bi2 N7 143.49(8) . . ?
N7 Bi2 N8 72.38(8) . . ?
N7 Bi2 N6 73.91(8) . . ?
C2 Bi2 N10 91.26(10) . . ?
C2 Bi2 N8 86.38(10) . . ?
C2 Bi2 N9 86.70(10) . . ?
C2 Bi2 N6 83.72(10) . . ?
C2 Bi2 N7 90.35(10) . . ?
F13 Sb3 F14 89.28(9) . . ?
F18 Sb3 F14 88.73(9) . . ?
F18 Sb3 F13 89.11(10) . . ?
F15 Sb3 F14 89.19(10) . . ?
F15 Sb3 F13 178.46(9) . . ?
F15 Sb3 F18 90.64(10) . . ?
F15 Sb3 F16 91.45(10) . . ?
F15 Sb3 F17 90.00(11) . . ?
F16 Sb3 F14 178.66(9) . . ?
F16 Sb3 F13 90.07(9) . . ?
F16 Sb3 F18 90.09(10) . . ?
F16 Sb3 F17 91.72(10) . . ?
F17 Sb3 F14 89.45(9) . . ?
F17 Sb3 F13 90.19(10) . . ?
F17 Sb3 F18 178.06(10) . . ?
F6 Sb1 F1 89.62(9) . . ?
F6 Sb1 F2 89.44(10) . . ?
F6 Sb1 F5 177.69(10) . . ?
F2 Sb1 F1 89.30(9) . . ?
F4 Sb1 F1 89.02(10) . . ?
F4 Sb1 F6 90.69(10) . . ?
F4 Sb1 F2 178.31(10) . . ?
F4 Sb1 F5 90.46(11) . . ?
F4 Sb1 F3 91.70(11) . . ?
F5 Sb1 F1 88.40(9) . . ?
F5 Sb1 F2 89.35(10) . . ?
F3 Sb1 F1 178.52(10) . . ?
F3 Sb1 F6 91.66(10) . . ?
F3 Sb1 F2 89.98(10) . . ?
F3 Sb1 F5 90.30(11) . . ?
F21 Sb4 F24 89.41(10) . . ?
F21 Sb4 F20 89.47(10) . . ?
F22 Sb4 F24 89.74(11) . . ?
F22 Sb4 F21 91.07(10) . . ?
F22 Sb4 F19 89.90(11) . . ?
F22 Sb4 F20 178.82(11) . . ?
F19 Sb4 F24 89.54(10) . . ?
F19 Sb4 F21 178.56(10) . . ?
F19 Sb4 F20 89.54(11) . . ?
F23 Sb4 F24 179.76(11) . . ?
F23 Sb4 F21 90.41(12) . . ?
F23 Sb4 F22 90.11(12) . . ?
F23 Sb4 F19 90.64(12) . . ?
F23 Sb4 F20 90.94(12) . . ?
F20 Sb4 F24 89.22(11) . . ?
F11 Sb2 F12 179.58(12) . . ?
F11 Sb2 F7 89.81(11) . . ?
F11 Sb2 F10 90.89(13) . . ?
F9 Sb2 F12 88.26(11) . . ?
F9 Sb2 F11 91.74(11) . . ?
F9 Sb2 F7 177.73(15) . . ?
F9 Sb2 F8 92.65(17) . . ?
F9 Sb2 F10 90.16(17) . . ?
F7 Sb2 F12 90.18(11) . . ?
F8 Sb2 F12 89.02(11) . . ?
F8 Sb2 F11 91.40(12) . . ?
F8 Sb2 F7 88.96(15) . . ?
F8 Sb2 F10 176.32(16) . . ?
F10 Sb2 F12 88.69(12) . . ?
F10 Sb2 F7 88.17(15) . . ?
C27 N5 Bi1 115.06(19) . . ?
C27 N5 C23 117.7(3) . . ?
C23 N5 Bi1 124.6(2) . . ?
C52 N10 Bi2 114.50(19) . . ?
C48 N10 Bi2 126.7(2) . . ?
C48 N10 C52 118.1(3) . . ?
C3 N1 Bi1 119.8(2) . . ?
C3 N1 C7 117.8(3) . . ?
C7 N1 Bi1 122.41(19) . . ?
C42 N8 Bi2 118.30(19) . . ?
C42 N8 C38 117.6(3) . . ?
C38 N8 Bi2 123.96(19) . . ?
C43 N9 Bi2 125.2(2) . . ?
C43 N9 C47 118.3(3) . . ?
C47 N9 Bi2 115.97(19) . . ?
C32 N6 Bi2 122.02(19) . . ?
C28 N6 Bi2 119.9(2) . . ?
C28 N6 C32 118.1(3) . . ?
C18 N4 Bi1 126.4(2) . . ?
C18 N4 C22 118.6(3) . . ?
C22 N4 Bi1 115.0(2) . . ?
C58 N12 C62 116.7(3) . . ?
C57 N11 C53 116.6(3) . . ?
C33 N7 Bi2 125.7(2) . . ?
C37 N7 Bi2 116.26(19) . . ?
C37 N7 C33 118.0(3) . . ?
C17 N3 Bi1 117.0(2) . . ?
C13 N3 Bi1 124.9(2) . . ?
C13 N3 C17 118.0(3) . . ?
Bi1 C1 H1A 109.5 . . ?
Bi1 C1 H1B 109.5 . . ?
Bi1 C1 H1C 109.5 . . ?
H1A C1 H1B 109.5 . . ?
H1A C1 H1C 109.5 . . ?
H1B C1 H1C 109.5 . . ?
Bi2 C2 H2A 109.5 . . ?
Bi2 C2 H2B 109.5 . . ?
Bi2 C2 H2C 109.5 . . ?
H2A C2 H2B 109.5 . . ?
H2A C2 H2C 109.5 . . ?
H2B C2 H2C 109.5 . . ?
N9 C43 H43 118.6 . . ?
N9 C43 C44 122.8(3) . . ?
C44 C43 H43 118.6 . . ?
N6 C32 H32 118.9 . . ?
N6 C32 C31 122.2(3) . . ?
C31 C32 H32 118.9 . . ?
C12 N2 Bi1 114.5(2) . . ?
C12 N2 C8 118.0(3) . . ?
C8 N2 Bi1 127.3(2) . . ?
C77 N15 C73 116.1(3) . . ?
C5 C6 H6 120.6 . . ?
C7 C6 H6 120.6 . . ?
C7 C6 C5 118.8(3) . . ?
C6 C5 H5 120.5 . . ?
C4 C5 C6 119.1(3) . . ?
C4 C5 H5 120.5 . . ?
N8 C42 H42 118.7 . . ?
N8 C42 C41 122.5(3) . . ?
C41 C42 H42 118.7 . . ?
C38 C39 H39 120.8 . . ?
C38 C39 C40 118.4(3) . . ?
C40 C39 H39 120.8 . . ?
C16 C15 H15 120.5 . . ?
C14 C15 H15 120.5 . . ?
C14 C15 C16 119.0(3) . . ?
C43 C44 H44 120.7 . . ?
C45 C44 C43 118.6(3) . . ?
C45 C44 H44 120.7 . . ?
C15 C16 H16 120.5 . . ?
C17 C16 C15 119.1(3) . . ?
C17 C16 H16 120.5 . . ?
C28 C29 H29 120.7 . . ?
C30 C29 H29 120.7 . . ?
C30 C29 C28 118.6(3) . . ?
C45 C46 H46 120.7 . . ?
C47 C46 H46 120.7 . . ?
C47 C46 C45 118.6(3) . . ?
N4 C18 H18 119.1 . . ?
N4 C18 C19 121.7(3) . . ?
C19 C18 H18 119.1 . . ?
N10 C52 H52 118.8 . . ?
N10 C52 C51 122.4(3) . . ?
C51 C52 H52 118.8 . . ?
C42 C41 H41 120.3 . . ?
C42 C41 C40 119.3(3) . . ?
C40 C41 H41 120.3 . . ?
C52 C51 H51 120.4 . . ?
C52 C51 C50 119.1(3) . . ?
C50 C51 H51 120.4 . . ?
N5 C27 H27 118.3 . . ?
N5 C27 C26 123.3(3) . . ?
C26 C27 H27 118.3 . . ?
N1 C3 H3 118.4 . . ?
N1 C3 C4 123.2(3) . . ?
C4 C3 H3 118.4 . . ?
C5 C4 C3 118.4(3) . . ?
C5 C4 H4 120.8 . . ?
C3 C4 H4 120.8 . . ?
N11 C57 H57 118.1 . . ?
N11 C57 C56 123.8(3) . . ?
C56 C57 H57 118.1 . . ?
C51 C50 H50 120.7 . . ?
C49 C50 C51 118.5(3) . . ?
C49 C50 H50 120.7 . . ?
C27 C26 H26 120.9 . . ?
C27 C26 C25 118.2(3) . . ?
C25 C26 H26 120.9 . . ?
N8 C38 C39 123.2(3) . . ?
N8 C38 H38 118.4 . . ?
C39 C38 H38 118.4 . . ?
N5 C23 H23 118.5 . . ?
N5 C23 C24 123.0(3) . . ?
C24 C23 H23 118.5 . . ?
N10 C48 H48 118.7 . . ?
N10 C48 C49 122.7(3) . . ?
C49 C48 H48 118.7 . . ?
N1 C7 C6 122.6(3) . . ?
N1 C7 H7 118.7 . . ?
C6 C7 H7 118.7 . . ?
C32 C31 H31 120.5 . . ?
C30 C31 C32 118.9(3) . . ?
C30 C31 H31 120.5 . . ?
N3 C17 C16 122.4(3) . . ?
N3 C17 H17 118.8 . . ?
C16 C17 H17 118.8 . . ?
N12 C58 H58 118.2 . . ?
N12 C58 C59 123.6(3) . . ?
C59 C58 H58 118.2 . . ?
N7 C33 H33 119.0 . . ?
N7 C33 C34 122.1(3) . . ?
C34 C33 H33 119.0 . . ?
C39 C40 H40 120.6 . . ?
C41 C40 C39 118.8(3) . . ?
C41 C40 H40 120.6 . . ?
N2 C12 H12 118.5 . . ?
N2 C12 C11 123.0(3) . . ?
C11 C12 H12 118.5 . . ?
C15 C14 H14 120.6 . . ?
C15 C14 C13 118.8(3) . . ?
C13 C14 H14 120.6 . . ?
N3 C13 C14 122.6(3) . . ?
N3 C13 H13 118.7 . . ?
C14 C13 H13 118.7 . . ?
N6 C28 C29 123.0(3) . . ?
N6 C28 H28 118.5 . . ?
C29 C28 H28 118.5 . . ?
C50 C49 C48 119.2(3) . . ?
C50 C49 H49 120.4 . . ?
C48 C49 H49 120.4 . . ?
C33 C34 H34 120.3 . . ?
C33 C34 C35 119.5(3) . . ?
C35 C34 H34 120.3 . . ?
C29 C30 C31 119.2(3) . . ?
C29 C30 H30 120.4 . . ?
C31 C30 H30 120.4 . . ?
C44 C45 C46 119.1(3) . . ?
C44 C45 H45 120.5 . . ?
C46 C45 H45 120.5 . . ?
N7 C37 H37 118.5 . . ?
N7 C37 C36 123.1(3) . . ?
C36 C37 H37 118.5 . . ?
C63 N13 C67 117.2(3) . . ?
N11 C53 H53 118.0 . . ?
N11 C53 C54 124.1(3) . . ?
C54 C53 H53 118.0 . . ?
N4 C22 H22 118.7 . . ?
N4 C22 C21 122.6(3) . . ?
C21 C22 H22 118.7 . . ?
N9 C47 C46 122.6(3) . . ?
N9 C47 H47 118.7 . . ?
C46 C47 H47 118.7 . . ?
C23 C24 H24 120.6 . . ?
C25 C24 C23 118.8(3) . . ?
C25 C24 H24 120.6 . . ?
C10 C9 H9 120.4 . . ?
C10 C9 C8 119.3(3) . . ?
C8 C9 H9 120.4 . . ?
C9 C10 H10 120.7 . . ?
C11 C10 C9 118.7(3) . . ?
C11 C10 H10 120.7 . . ?
C34 C35 H35 120.8 . . ?
C36 C35 C34 118.4(3) . . ?
C36 C35 H35 120.8 . . ?
N2 C8 C9 122.1(3) . . ?
N2 C8 H8 118.9 . . ?
C9 C8 H8 118.9 . . ?
C26 C25 H25 120.5 . . ?
C24 C25 C26 119.0(3) . . ?
C24 C25 H25 120.5 . . ?
C22 C21 H21 120.6 . . ?
C22 C21 C20 118.8(3) . . ?
C20 C21 H21 120.6 . . ?
C18 C19 H19 120.3 . . ?
C20 C19 C18 119.4(3) . . ?
C20 C19 H19 120.3 . . ?
C81 C80 H80 120.8 . . ?
C81 C80 C79 118.3(4) . . ?
C79 C80 H80 120.8 . . ?
C37 C36 H36 120.5 . . ?
C35 C36 C37 118.9(3) . . ?
C35 C36 H36 120.5 . . ?
C63 C64 H64 120.8 . . ?
C65 C64 H64 120.8 . . ?
C65 C64 C63 118.3(4) . . ?
C21 C20 H20 120.6 . . ?
C19 C20 C21 118.8(3) . . ?
C19 C20 H20 120.6 . . ?
C12 C11 H11 120.6 . . ?
C10 C11 C12 118.8(3) . . ?
C10 C11 H11 120.6 . . ?
C57 C56 H56 120.8 . . ?
C57 C56 C55 118.4(3) . . ?
C55 C56 H56 120.8 . . ?
C60 C61 H61 120.5 . . ?
C60 C61 C62 119.0(3) . . ?
C62 C61 H61 120.5 . . ?
C82 N16 C78 116.3(3) . . ?
C53 C54 H54 121.0 . . ?
C53 C54 C55 118.1(3) . . ?
C55 C54 H54 121.0 . . ?
N15 C77 H77 118.2 . . ?
N15 C77 C76 123.7(4) . . ?
C76 C77 H77 118.2 . . ?
N16 C82 H82 118.1 . . ?
N16 C82 C81 123.8(4) . . ?
C81 C82 H82 118.1 . . ?
C61 C60 H60 120.7 . . ?
C61 C60 C59 118.6(3) . . ?
C59 C60 H60 120.7 . . ?
N12 C62 C61 123.5(3) . . ?
N12 C62 H62 118.3 . . ?
C61 C62 H62 118.3 . . ?
C58 C59 H59 120.7 . . ?
C60 C59 C58 118.7(3) . . ?
C60 C59 H59 120.7 . . ?
C72 N14 C68 116.8(4) . . ?
C75 C74 H74 120.5 . . ?
C75 C74 C73 119.1(4) . . ?
C73 C74 H74 120.5 . . ?
C56 C55 C54 119.1(3) . . ?
C56 C55 H55 120.5 . . ?
C54 C55 H55 120.5 . . ?
C80 C81 C82 119.4(4) . . ?
C80 C81 H81 120.3 . . ?
C82 C81 H81 120.3 . . ?
C74 C75 H75 120.9 . . ?
C74 C75 C76 118.2(4) . . ?
C76 C75 H75 120.9 . . ?
N14 C72 H72 118.9 . . ?
N14 C72 C71 122.2(4) . . ?
C71 C72 H72 118.9 . . ?
N13 C63 C64 124.0(4) . . ?
N13 C63 H63 118.0 . . ?
C64 C63 H63 118.0 . . ?
C64 C65 H65 120.5 . . ?
C64 C65 C66 119.0(4) . . ?
C66 C65 H65 120.5 . . ?
N15 C73 C74 123.9(4) . . ?
N15 C73 H73 118.1 . . ?
C74 C73 H73 118.1 . . ?
C71 C70 H70 121.0 . . ?
C71 C70 C69 118.1(4) . . ?
C69 C70 H70 121.0 . . ?
N14 C68 H68 119.1 . . ?
N14 C68 C69 121.7(4) . . ?
C69 C68 H68 119.1 . . ?
C65 C66 H66 120.8 . . ?
C67 C66 C65 118.4(4) . . ?
C67 C66 H66 120.8 . . ?
C80 C79 H79 120.8 . . ?
C80 C79 C78 118.3(4) . . ?
C78 C79 H79 120.8 . . ?
C77 C76 H76 120.5 . . ?
C75 C76 C77 119.0(4) . . ?
C75 C76 H76 120.5 . . ?
N13 C67 C66 123.2(4) . . ?
N13 C67 H67 118.4 . . ?
C66 C67 H67 118.4 . . ?
C72 C71 H71 119.6 . . ?
C70 C71 C72 120.9(4) . . ?
C70 C71 H71 119.6 . . ?
N16 C78 C79 123.8(4) . . ?
N16 C78 H78 118.1 . . ?
C79 C78 H78 118.1 . . ?
C70 C69 C68 120.3(4) . . ?
C70 C69 H69 119.9 . . ?
C68 C69 H69 119.9 . . ?

loop_
_geom_torsion_atom_site_label_1
_geom_torsion_atom_site_label_2
_geom_torsion_atom_site_label_3
_geom_torsion_atom_site_label_4
_geom_torsion
_geom_torsion_site_symmetry_1
_geom_torsion_site_symmetry_2
_geom_torsion_site_symmetry_3
_geom_torsion_site_symmetry_4
_geom_torsion_publ_flag
Bi1 N5 C27 C26 162.0(3) . . . . ?
Bi1 N5 C23 C24 -160.0(2) . . . . ?
Bi1 N1 C3 C4 -179.5(2) . . . . ?
Bi1 N1 C7 C6 179.4(2) . . . . ?
Bi1 N4 C18 C19 -179.4(2) . . . . ?
Bi1 N4 C22 C21 178.8(3) . . . . ?
Bi1 N3 C17 C16 -176.1(2) . . . . ?
Bi1 N3 C13 C14 175.3(2) . . . . ?
Bi1 N2 C12 C11 177.0(3) . . . . ?
Bi1 N2 C8 C9 -175.1(2) . . . . ?
Bi2 N10 C52 C51 -169.8(2) . . . . ?
Bi2 N10 C48 C49 168.5(2) . . . . ?
Bi2 N8 C42 C41 175.3(2) . . . . ?
Bi2 N8 C38 C39 -174.0(2) . . . . ?
Bi2 N9 C43 C44 170.9(2) . . . . ?
Bi2 N9 C47 C46 -171.8(2) . . . . ?
Bi2 N6 C32 C31 -178.2(2) . . . . ?
Bi2 N6 C28 C29 178.2(2) . . . . ?
Bi2 N7 C33 C34 178.3(2) . . . . ?
Bi2 N7 C37 C36 -179.6(2) . . . . ?
N5 C27 C26 C25 0.3(5) . . . . ?
N5 C23 C24 C25 -0.7(5) . . . . ?
N10 C52 C51 C50 -0.1(5) . . . . ?
N10 C48 C49 C50 0.1(5) . . . . ?
N1 C3 C4 C5 0.6(5) . . . . ?
N8 C42 C41 C40 -0.4(5) . . . . ?
N9 C43 C44 C45 0.3(5) . . . . ?
N6 C32 C31 C30 0.4(5) . . . . ?
N4 C18 C19 C20 1.0(5) . . . . ?
N4 C22 C21 C20 0.7(5) . . . . ?
N12 C58 C59 C60 0.6(5) . . . . ?
N11 C57 C56 C55 -0.2(5) . . . . ?
N11 C53 C54 C55 1.1(6) . . . . ?
N7 C33 C34 C35 1.1(5) . . . . ?
N7 C37 C36 C35 0.9(5) . . . . ?
C43 N9 C47 C46 0.5(4) . . . . ?
C43 C44 C45 C46 0.1(5) . . . . ?
C32 N6 C28 C29 0.5(4) . . . . ?
C32 C31 C30 C29 -0.1(5) . . . . ?
N2 C12 C11 C10 -1.1(5) . . . . ?
N15 C77 C76 C75 -0.9(6) . . . . ?
C6 C5 C4 C3 -0.6(5) . . . . ?
C5 C6 C7 N1 -0.4(5) . . . . ?
C42 N8 C38 C39 2.2(4) . . . . ?
C42 C41 C40 C39 0.9(5) . . . . ?
C15 C16 C17 N3 0.4(5) . . . . ?
C15 C14 C13 N3 0.6(5) . . . . ?
C16 C15 C14 C13 0.9(5) . . . . ?
C18 N4 C22 C21 0.7(5) . . . . ?
C18 C19 C20 C21 0.4(5) . . . . ?
C52 N10 C48 C49 -1.1(5) . . . . ?
C52 C51 C50 C49 -1.0(5) . . . . ?
C51 C50 C49 C48 1.0(5) . . . . ?
C27 N5 C23 C24 0.8(5) . . . . ?
C27 C26 C25 C24 -0.2(5) . . . . ?
C3 N1 C7 C6 0.4(4) . . . . ?
C57 N11 C53 C54 -1.2(5) . . . . ?
C57 C56 C55 C54 0.0(5) . . . . ?
C38 N8 C42 C41 -1.0(4) . . . . ?
C38 C39 C40 C41 0.2(5) . . . . ?
C23 N5 C27 C26 -0.6(5) . . . . ?
C23 C24 C25 C26 0.3(5) . . . . ?
C48 N10 C52 C51 1.1(4) . . . . ?
C7 N1 C3 C4 -0.5(5) . . . . ?
C7 C6 C5 C4 0.5(5) . . . . ?
C17 N3 C13 C14 -1.6(5) . . . . ?
C58 N12 C62 C61 1.3(5) . . . . ?
C33 N7 C37 C36 -1.9(5) . . . . ?
C33 C34 C35 C36 -2.1(5) . . . . ?
C40 C39 C38 N8 -1.7(5) . . . . ?
C12 N2 C8 C9 -0.3(5) . . . . ?
C14 C15 C16 C17 -1.4(5) . . . . ?
C13 N3 C17 C16 1.1(5) . . . . ?
C28 N6 C32 C31 -0.6(4) . . . . ?
C28 C29 C30 C31 0.0(5) . . . . ?
C34 C35 C36 C37 1.1(5) . . . . ?
C30 C29 C28 N6 -0.2(5) . . . . ?
C45 C46 C47 N9 0.0(5) . . . . ?
C37 N7 C33 C34 0.9(4) . . . . ?
C53 N11 C57 C56 0.8(5) . . . . ?
C53 C54 C55 C56 -0.4(6) . . . . ?
C22 N4 C18 C19 -1.5(5) . . . . ?
C22 C21 C20 C19 -1.2(5) . . . . ?
C47 N9 C43 C44 -0.7(4) . . . . ?
C47 C46 C45 C44 -0.3(5) . . . . ?
C9 C10 C11 C12 -0.6(5) . . . . ?
C10 C9 C8 N2 -1.4(5) . . . . ?
C8 N2 C12 C11 1.5(5) . . . . ?
C8 C9 C10 C11 1.8(5) . . . . ?
C80 C79 C78 N16 1.2(6) . . . . ?
C64 C65 C66 C67 0.4(6) . . . . ?
C61 C60 C59 C58 -0.2(5) . . . . ?
N16 C82 C81 C80 0.3(6) . . . . ?
C77 N15 C73 C74 0.5(6) . . . . ?
C82 N16 C78 C79 -0.9(6) . . . . ?
C60 C61 C62 N12 -0.9(6) . . . . ?
C62 N12 C58 C59 -1.1(5) . . . . ?
C62 C61 C60 C59 0.3(6) . . . . ?
N14 C72 C71 C70 0.2(6) . . . . ?
N14 C68 C69 C70 0.8(6) . . . . ?
C74 C75 C76 C77 0.8(6) . . . . ?
C81 C80 C79 C78 -0.6(5) . . . . ?
C75 C74 C73 N15 -0.6(6) . . . . ?
C72 N14 C68 C69 0.4(6) . . . . ?
C63 N13 C67 C66 -1.8(6) . . . . ?
C63 C64 C65 C66 -1.9(6) . . . . ?
C65 C64 C63 N13 1.7(6) . . . . ?
C65 C66 C67 N13 1.6(7) . . . . ?
C73 N15 C77 C76 0.3(6) . . . . ?
C73 C74 C75 C76 -0.1(6) . . . . ?
C68 N14 C72 C71 -0.9(6) . . . . ?
C79 C80 C81 C82 -0.1(6) . . . . ?
C67 N13 C63 C64 0.2(6) . . . . ?
C71 C70 C69 C68 -1.5(6) . . . . ?
C78 N16 C82 C81 0.2(6) . . . . ?
C69 C70 C71 C72 1.0(6) . . . . ?

_shelx_res_file                  
;
TITL jsx15_0m_a.res in P-1
    jsx15_0m.res
    created by SHELXL-2019/1 at 15:38:26 on 16-Jan-2023
REM Old TITL JSX15_0m in P-1
REM SHELXT solution in P-1: R1 0.091, Rweak 0.005, Alpha 0.092
REM <I/s> 0.000 for 0 systematic absences, Orientation as input
REM Formula found by SHELXT: C86 N13 F24 Sb4 Bi2
CELL 0.71073 10.0795 21.6098 23.671 69.551 79.459 85.22
ZERR 4 0.002 0.0057 0.0061 0.011 0.011 0.014
LATT 1
SFAC C H Bi F N Sb
UNIT 164 172 4 48 32 8

L.S. 30
PLAN  80
SIZE 0.137 0.196 0.322
TEMP -173.15
CONF
BOND
list 4
MORE -1
BOND $H
fmap 2 53
ACTA
REM <olex2.extras>
REM <HklSrc "%.\\JSX15_0m.hkl">
REM </olex2.extras>

WGHT    0.011800    8.898901
FVAR       0.15038
BI1   3   -0.072817    0.752687    1.204104    11.00000    0.01447    0.01240 =
         0.01224   -0.00346   -0.00225   -0.00009
BI2   3    0.572123    0.745262    0.789173    11.00000    0.01228    0.01281 =
         0.01441   -0.00459   -0.00187   -0.00047
SB3   6    0.211484    0.627607    0.868177    11.00000    0.01390    0.01567 =
         0.01650   -0.00498   -0.00174   -0.00144
SB1   6    0.287580    0.875007    1.120715    11.00000    0.01608    0.01544 =
         0.02047   -0.00571   -0.00011   -0.00234
SB4   6    0.303975    0.541448    0.668379    11.00000    0.01659    0.02305 =
         0.02057   -0.00553   -0.00255   -0.00016
SB2   6    0.836384    1.022374    0.660088    11.00000    0.01918    0.01920 =
         0.02863   -0.00011   -0.00721   -0.00310
F1    4    0.232087    0.800069    1.108676    11.00000    0.03705    0.01898 =
         0.03235   -0.01300   -0.00624   -0.00206
F14   4    0.268456    0.700202    0.883359    11.00000    0.03673    0.02209 =
         0.03120   -0.01455   -0.00383   -0.00235
F24   4    0.254976    0.612857    0.696809    11.00000    0.04732    0.03216 =
         0.03949   -0.01779    0.00551   -0.00349
F13   4    0.384490    0.620385    0.825306    11.00000    0.01868    0.03200 =
         0.04227   -0.02100    0.00805   -0.00510
F18   4    0.268877    0.571995    0.940176    11.00000    0.04976    0.02987 =
         0.02685   -0.00089   -0.01339    0.00554
F6    4    0.333640    0.820952    1.195741    11.00000    0.04386    0.03860 =
         0.02777   -0.00438   -0.01633   -0.00155
F12   4    0.919562    0.940502    0.695109    11.00000    0.02981    0.02746 =
         0.05661   -0.00192   -0.00453    0.00623
F15   4    0.041227    0.636501    0.911450    11.00000    0.01700    0.05918 =
         0.04729   -0.02362    0.00775   -0.00018
F21   4    0.191185    0.486902    0.736494    11.00000    0.02902    0.02972 =
         0.04195    0.00492   -0.00236   -0.00658
F22   4    0.448730    0.521272    0.710807    11.00000    0.02445    0.07127 =
         0.04775   -0.01171   -0.01445    0.00478
F16   4    0.158040    0.554392    0.854111    11.00000    0.03603    0.03065 =
         0.05402   -0.02083   -0.00662   -0.01366
F2    4    0.112313    0.884944    1.160433    11.00000    0.01993    0.03295 =
         0.04370   -0.02073    0.00462   -0.00157
F4    4    0.459402    0.863121    1.080850    11.00000    0.02068    0.05155 =
         0.05050   -0.01765    0.01078   -0.00131
F17   4    0.158002    0.685309    0.796287    11.00000    0.05964    0.03528 =
         0.02427   -0.00674   -0.02080    0.01077
F5    4    0.236007    0.926726    1.046080    11.00000    0.05693    0.02781 =
         0.02935    0.00357   -0.01293    0.00637
F19   4    0.413119    0.597515    0.600207    11.00000    0.04037    0.05266 =
         0.03229   -0.00531    0.00903   -0.00758
F3    4    0.339177    0.950428    1.131439    11.00000    0.04564    0.03051 =
         0.06177   -0.02415   -0.00217   -0.01602
N5    5    0.079565    0.654241    1.256127    11.00000    0.02152    0.01709 =
         0.01676   -0.00526   -0.00399    0.00221
F11   4    0.754716    1.103849    0.624781    11.00000    0.05885    0.02565 =
         0.07011   -0.00261   -0.03948    0.00563
N10   5    0.432822    0.846689    0.735859    11.00000    0.01971    0.01619 =
         0.01822   -0.00647   -0.00338    0.00131
F23   4    0.351924    0.471413    0.640910    11.00000    0.07653    0.04396 =
         0.07005   -0.03771   -0.01271    0.01646
N1    5   -0.006214    0.684721    1.130147    11.00000    0.01741    0.01691 =
         0.01660   -0.00608   -0.00225   -0.00208
F20   4    0.158265    0.563604    0.625473    11.00000    0.03894    0.05320 =
         0.04496   -0.00839   -0.02320    0.00347
F9    4    0.942271    1.058537    0.695679    11.00000    0.10745    0.04123 =
         0.13183   -0.02838   -0.09438    0.00753
N8    5    0.718411    0.648241    0.770559    11.00000    0.01666    0.01769 =
         0.01564   -0.00692   -0.00271    0.00128
N9    5    0.580336    0.752536    0.678176    11.00000    0.01807    0.01532 =
         0.01691   -0.00366   -0.00268    0.00242
N6    5    0.513570    0.815677    0.860061    11.00000    0.01632    0.01852 =
         0.02077   -0.00938   -0.00521    0.00164
N4    5   -0.060741    0.750957    1.309523    11.00000    0.02164    0.01789 =
         0.01476   -0.00461   -0.00496    0.00083
N12   5    0.891484    0.852163    0.862223    11.00000    0.02466    0.02393 =
         0.02449   -0.00814   -0.00746   -0.00216
N11   5    0.609356    0.648463    1.128267    11.00000    0.02643    0.02627 =
         0.02531   -0.00889   -0.00657   -0.00067
N7    5    0.657844    0.678197    0.888981    11.00000    0.01541    0.01838 =
         0.01924   -0.00681   -0.00540    0.00155
F7    4    0.734894    0.983902    0.622890    11.00000    0.06918    0.05301 =
         0.08957   -0.02520   -0.03899   -0.01272
F8    4    0.701780    1.002062    0.727752    11.00000    0.04909    0.09005 =
         0.04353    0.00400    0.00911    0.03603
N3    5   -0.231690    0.842786    1.226251    11.00000    0.01899    0.01740 =
         0.01722   -0.00612   -0.00463    0.00239
C1    1   -0.251264    0.688083    1.241015    11.00000    0.01719    0.01861 =
         0.02014   -0.00697    0.00065   -0.00424
AFIX 137
H1A   2   -0.293065    0.686886    1.207156    11.00000   -1.50000
H1B   2   -0.316754    0.705575    1.268029    11.00000   -1.50000
H1C   2   -0.222665    0.643297    1.264136    11.00000   -1.50000
AFIX   0

C2    1    0.760033    0.802971    0.756193    11.00000    0.01323    0.02095 =
         0.02476   -0.00884    0.00144   -0.00491
AFIX 137
H2A   2    0.743873    0.844998    0.724397    11.00000   -1.50000
H2B   2    0.831785    0.777786    0.739272    11.00000   -1.50000
H2C   2    0.787427    0.811614    0.790344    11.00000   -1.50000
AFIX   0
C43   1    0.692067    0.758385    0.636932    11.00000    0.01750    0.01898 =
         0.02010   -0.00433   -0.00306   -0.00050
AFIX  43
H43   2    0.774580    0.766562    0.646829    11.00000   -1.20000
AFIX   0
C32   1    0.449116    0.790337    0.917890    11.00000    0.01695    0.02154 =
         0.02107   -0.01000   -0.00584    0.00217
AFIX  43
H32   2    0.426579    0.744969    0.933658    11.00000   -1.20000
AFIX   0

N2    5   -0.165639    0.818487    1.105341    11.00000    0.02155    0.01631 =
         0.01758   -0.00558   -0.00647    0.00328
N15   5    0.509753    0.712255    0.369089    11.00000    0.02448    0.04349 =
         0.04484   -0.02600    0.00254   -0.00507
C6    1    0.088924    0.676550    1.032810    11.00000    0.01918    0.03078 =
         0.01481   -0.01085   -0.00386    0.00254
AFIX  43
H6    2    0.129850    0.697658    0.991615    11.00000   -1.20000
AFIX   0
C5    1    0.064806    0.609498    1.054817    11.00000    0.02364    0.02840 =
         0.02469   -0.01557   -0.00859    0.00718
AFIX  43
H5    2    0.089575    0.583791    1.029005    11.00000   -1.20000
AFIX   0

C42   1    0.664194    0.608041    0.748975    11.00000    0.01473    0.01842 =
         0.01688   -0.00415   -0.00153   -0.00089
AFIX  43
H42   2    0.571980    0.614501    0.744151    11.00000   -1.20000
AFIX   0
C39   1    0.928820    0.588926    0.762568    11.00000    0.01642    0.02863 =
         0.02764   -0.01038   -0.00597    0.00696
AFIX  43
H39   2    1.021063    0.583591    0.767385    11.00000   -1.20000
AFIX   0

C15   1   -0.392075    0.939212    1.259364    11.00000    0.02959    0.02998 =
         0.03547   -0.01898   -0.00701    0.01085
AFIX  43
H15   2   -0.447072    0.971787    1.271458    11.00000   -1.20000
AFIX   0

C44   1    0.693138    0.753060    0.580266    11.00000    0.02291    0.02489 =
         0.01905   -0.00714    0.00009    0.00079
AFIX  43
H44   2    0.774748    0.757247    0.551946    11.00000   -1.20000
AFIX   0

C16   1   -0.254094    0.936867    1.258230    11.00000    0.02756    0.02128 =
         0.03293   -0.01463   -0.00557    0.00241
AFIX  43
H16   2   -0.212740    0.968403    1.268690    11.00000   -1.20000
AFIX   0

C29   1    0.511780    0.920564    0.873067    11.00000    0.02472    0.02224 =
         0.03714   -0.01514   -0.01268    0.00181
AFIX  43
H29   2    0.534811    0.965866    0.856250    11.00000   -1.20000
AFIX   0
C46   1    0.456290    0.735864    0.608161    11.00000    0.02151    0.02271 =
         0.02445   -0.00656   -0.00938   -0.00079
AFIX  43
H46   2    0.372349    0.728130    0.599213    11.00000   -1.20000
AFIX   0

C18   1   -0.161031    0.736998    1.357108    11.00000    0.02172    0.02337 =
         0.02014   -0.00894   -0.00165    0.00313
AFIX  43
H18   2   -0.246577    0.726070    1.352200    11.00000   -1.20000
AFIX   0

C52   1    0.301775    0.845727    0.761284    11.00000    0.02181    0.02203 =
         0.01498   -0.00607   -0.00418    0.00283
AFIX  43
H52   2    0.273008    0.812889    0.799735    11.00000   -1.20000
AFIX   0
C41   1    0.737208    0.557839    0.733581    11.00000    0.02462    0.01694 =
         0.02482   -0.01134   -0.00625    0.00243
AFIX  43
H41   2    0.695560    0.530113    0.718710    11.00000   -1.20000
AFIX   0
C51   1    0.207778    0.890701    0.733516    11.00000    0.01875    0.02312 =
         0.02217   -0.00951   -0.00424    0.00334
AFIX  43
H51   2    0.115936    0.888729    0.752562    11.00000   -1.20000
AFIX   0

C27   1    0.209837    0.658465    1.230459    11.00000    0.02360    0.02042 =
         0.01876   -0.00315   -0.00116    0.00242
AFIX  43
H27   2    0.233593    0.688381    1.189976    11.00000   -1.20000
AFIX   0
C3    1   -0.028863    0.619866    1.150736    11.00000    0.02167    0.01728 =
         0.02165   -0.00457   -0.00221   -0.00367
AFIX  43
H3    2   -0.069748    0.599797    1.192113    11.00000   -1.20000
AFIX   0
C4    1    0.004408    0.580540    1.114647    11.00000    0.02314    0.01760 =
         0.03296   -0.01176   -0.00839   -0.00067
AFIX  43
H4    2   -0.014003    0.534684    1.130788    11.00000   -1.20000
AFIX   0

C57   1    0.611975    0.582535    1.149011    11.00000    0.02349    0.02516 =
         0.02222   -0.00316   -0.00319    0.00226
AFIX  43
H57   2    0.683236    0.560358    1.170148    11.00000   -1.20000
AFIX   0

C50   1    0.249097    0.938834    0.677429    11.00000    0.02584    0.01794 =
         0.02355   -0.00586   -0.00982    0.00543
AFIX  43
H50   2    0.186056    0.969963    0.657087    11.00000   -1.20000
AFIX   0

C26   1    0.311705    0.621445    1.259918    11.00000    0.01998    0.02632 =
         0.02851   -0.00998   -0.00365    0.00421
AFIX  43
H26   2    0.403182    0.625969    1.240260    11.00000   -1.20000
AFIX   0

C38   1    0.848551    0.637439    0.777902    11.00000    0.01841    0.02416 =
         0.01727   -0.00839   -0.00600    0.00197
AFIX  43
H38   2    0.887081    0.664564    0.794469    11.00000   -1.20000
AFIX   0

C23   1    0.047330    0.611408    1.312993    11.00000    0.02766    0.01973 =
         0.01908   -0.00478   -0.00180    0.00355
AFIX  43
H23   2   -0.044957    0.607538    1.331504    11.00000   -1.20000
AFIX   0

C48   1    0.472134    0.893950    0.682190    11.00000    0.01998    0.01909 =
         0.02580   -0.00294    0.00216   -0.00002
AFIX  43
H48   2    0.564718    0.895498    0.664258    11.00000   -1.20000
AFIX   0

C7    1    0.052381    0.712306    1.071862    11.00000    0.01575    0.01880 =
         0.01806   -0.00543   -0.00415    0.00010
AFIX  43
H7    2    0.069548    0.758279    1.056720    11.00000   -1.20000
AFIX   0

C31   1    0.414397    0.828252    0.955330    11.00000    0.01951    0.03534 =
         0.02327   -0.01739   -0.00787    0.00524
AFIX  43
H31   2    0.369353    0.809076    0.996148    11.00000   -1.20000
AFIX   0

C17   1   -0.177475    0.888197    1.241731    11.00000    0.02037    0.02138 =
         0.02024   -0.00604   -0.00230   -0.00107
AFIX  43
H17   2   -0.082823    0.886631    1.241264    11.00000   -1.20000
AFIX   0

C58   1    0.889178    0.917980    0.843990    11.00000    0.02212    0.02511 =
         0.02166   -0.00259   -0.00160    0.00268
AFIX  43
H58   2    0.818852    0.941343    0.822798    11.00000   -1.20000
AFIX   0

C33   1    0.729629    0.701987    0.919343    11.00000    0.01466    0.02233 =
         0.02138   -0.00894   -0.00463    0.00101
AFIX  43
H33   2    0.753807    0.747139    0.902766    11.00000   -1.20000
AFIX   0
C40   1    0.871775    0.548198    0.739994    11.00000    0.02242    0.02352 =
         0.02881   -0.01246   -0.00171    0.00735
AFIX  43
H40   2    0.924158    0.514216    0.729096    11.00000   -1.20000
AFIX   0

C12   1   -0.133326    0.882235    1.082108    11.00000    0.02860    0.02189 =
         0.02250   -0.00484   -0.00786   -0.00050
AFIX  43
H12   2   -0.083748    0.899049    1.103875    11.00000   -1.20000
AFIX   0

F10   4    0.970615    1.037697    0.591255    11.00000    0.05385    0.09937 =
         0.04821    0.01577    0.01329   -0.00008
C14   1   -0.448533    0.893679    1.242721    11.00000    0.01693    0.03779 =
         0.03618   -0.01761   -0.00945    0.00812
AFIX  43
H14   2   -0.542874    0.894671    1.242570    11.00000   -1.20000
AFIX   0
C13   1   -0.365237    0.846342    1.226181    11.00000    0.02376    0.02461 =
         0.02533   -0.01281   -0.01159    0.00628
AFIX  43
H13   2   -0.404203    0.815190    1.214330    11.00000   -1.20000
AFIX   0

C28   1    0.543333    0.879721    0.838495    11.00000    0.02008    0.02283 =
         0.02542   -0.01048   -0.00719    0.00081
AFIX  43
H28   2    0.588223    0.898036    0.797539    11.00000   -1.20000
AFIX   0
C49   1    0.383686    0.940515    0.651841    11.00000    0.02788    0.01722 =
         0.02111    0.00188   -0.00080    0.00274
AFIX  43
H49   2    0.415146    0.973349    0.613762    11.00000   -1.20000
AFIX   0
C34   1    0.769167    0.662804    0.973801    11.00000    0.01701    0.03833 =
         0.02004   -0.01191   -0.00548    0.00266
AFIX  43
H34   2    0.818405    0.681085    0.994593    11.00000   -1.20000
AFIX   0
C30   1    0.446310    0.894207    0.932351    11.00000    0.02523    0.03326 =
         0.03384   -0.02451   -0.01438    0.00998
AFIX  43
H30   2    0.423387    0.921127    0.957136    11.00000   -1.20000
AFIX   0
C45   1    0.573295    0.741555    0.565784    11.00000    0.03172    0.02641 =
         0.01757   -0.00748   -0.00705    0.00278
AFIX  43
H45   2    0.570996    0.737582    0.527254    11.00000   -1.20000
AFIX   0
C37   1    0.623296    0.614686    0.913524    11.00000    0.02228    0.02134 =
         0.02047   -0.00677   -0.00584   -0.00148
AFIX  43
H37   2    0.570334    0.597920    0.892996    11.00000   -1.20000
AFIX   0

N13   5    1.062576    0.765632    0.550320    11.00000    0.04051    0.05069 =
         0.02648   -0.01909   -0.00979    0.00667
C53   1    0.507023    0.678083    1.099431    11.00000    0.02696    0.02400 =
         0.02927   -0.00473   -0.00563    0.00403
AFIX  43
H53   2    0.502207    0.724991    1.085002    11.00000   -1.20000
AFIX   0

C22   1    0.058744    0.767816    1.316625    11.00000    0.02441    0.02418 =
         0.02311   -0.00586   -0.00713   -0.00285
AFIX  43
H22   2    0.130005    0.778258    1.282648    11.00000   -1.20000
AFIX   0

C47   1    0.464266    0.741678    0.663737    11.00000    0.01788    0.02034 =
         0.01966   -0.00626   -0.00264    0.00082
AFIX  43
H47   2    0.384092    0.737808    0.692863    11.00000   -1.20000
AFIX   0

C24   1    0.142480    0.572483    1.346050    11.00000    0.04115    0.01734 =
         0.01704   -0.00314   -0.00532    0.00968
AFIX  43
H24   2    0.115924    0.542972    1.386480    11.00000   -1.20000
AFIX   0
C9    1   -0.269545    0.834346    1.018380    11.00000    0.01621    0.03792 =
         0.02061   -0.01133   -0.00634    0.00278
AFIX  43
H9    2   -0.315482    0.816112    0.996390    11.00000   -1.20000
AFIX   0
C10   1   -0.238610    0.900451    0.995654    11.00000    0.02242    0.03709 =
         0.01451    0.00150   -0.00290    0.00462
AFIX  43
H10   2   -0.265028    0.928686    0.958436    11.00000   -1.20000
AFIX   0

C35   1    0.736417    0.596523    0.997917    11.00000    0.02228    0.03417 =
         0.01636   -0.00406   -0.00466    0.00503
AFIX  43
H35   2    0.765182    0.568407    1.034636    11.00000   -1.20000
AFIX   0

C8    1   -0.232917    0.794873    1.073579    11.00000    0.01574    0.02078 =
         0.02283   -0.00802   -0.00287    0.00117
AFIX  43
H8    2   -0.256195    0.749600    1.089465    11.00000   -1.20000
AFIX   0
C25   1    0.276508    0.577378    1.319160    11.00000    0.03146    0.02413 =
         0.02676   -0.01179   -0.01448    0.01087
AFIX  43
H25   2    0.343767    0.551095    1.340719    11.00000   -1.20000
AFIX   0
C21   1    0.082012    0.770560    1.370943    11.00000    0.04017    0.03223 =
         0.02930   -0.00829   -0.01760   -0.00823
AFIX  43
H21   2    0.167470    0.783120    1.374393    11.00000   -1.20000
AFIX   0
C19   1   -0.143781    0.738010    1.413445    11.00000    0.04428    0.03321 =
         0.01693   -0.00981   -0.00086    0.00084
AFIX  43
H19   2   -0.216256    0.727223    1.446888    11.00000   -1.20000
AFIX   0

C80   1    0.740337    0.591868    0.561827    11.00000    0.03968    0.02648 =
         0.02713   -0.00741   -0.00221    0.00625
AFIX  43
H80   2    0.683819    0.599759    0.595525    11.00000   -1.20000
AFIX   0

C36   1    0.661052    0.572386    0.967304    11.00000    0.02623    0.02261 =
         0.02190   -0.00022   -0.00258    0.00131
AFIX  43
H36   2    0.635584    0.527422    0.982973    11.00000   -1.20000
AFIX   0

C64   1    1.078560    0.757342    0.651595    11.00000    0.01920    0.06503 =
         0.01915   -0.00971   -0.00504   -0.00575
AFIX  43
H64   2    1.089329    0.730015    0.691851    11.00000   -1.20000
AFIX   0

C20   1   -0.020949    0.754748    1.420573    11.00000    0.06127    0.03493 =
         0.02340   -0.01417   -0.01636   -0.00067
AFIX  43
H20   2   -0.007061    0.755436    1.458975    11.00000   -1.20000
AFIX   0
C11   1   -0.168647    0.924711    1.028003    11.00000    0.03170    0.02367 =
         0.02560    0.00010   -0.00469    0.00177
AFIX  43
H11   2   -0.145153    0.969921    1.013280    11.00000   -1.20000
AFIX   0

C56   1    0.517397    0.544756    1.141570    11.00000    0.02709    0.02373 =
         0.03803   -0.01057    0.00327   -0.00307
AFIX  43
H56   2    0.523640    0.497888    1.157033    11.00000   -1.20000
AFIX   0

C61   1    1.091110    0.852904    0.903264    11.00000    0.01839    0.04168 =
         0.03235   -0.00558   -0.00758   -0.00030
AFIX  43
H61   2    1.160729    0.828531    0.924383    11.00000   -1.20000
AFIX   0

N16   5    0.904317    0.568462    0.462964    11.00000    0.03786    0.03770 =
         0.05177   -0.02184    0.00987   -0.00249
C54   1    0.407951    0.644843    1.089297    11.00000    0.02133    0.04399 =
         0.03709   -0.01060   -0.01075    0.00497
AFIX  43
H54   2    0.337871    0.668165    1.067909    11.00000   -1.20000
AFIX   0

C77   1    0.466428    0.650418    0.392805    11.00000    0.02880    0.04097 =
         0.06231   -0.03080   -0.01188    0.00728
AFIX  43
H77   2    0.504139    0.619998    0.373080    11.00000   -1.20000
AFIX   0

C82   1    0.770993    0.564349    0.471977    11.00000    0.04260    0.04240 =
         0.03838   -0.01894   -0.00136   -0.00556
AFIX  43
H82   2    0.731700    0.553130    0.443383    11.00000   -1.20000
AFIX   0

C60   1    1.086591    0.920647    0.884459    11.00000    0.02577    0.04509 =
         0.04729   -0.02288   -0.00356   -0.01254
AFIX  43
H60   2    1.153131    0.944015    0.892113    11.00000   -1.20000
AFIX   0
C62   1    0.993266    0.820804    0.891069    11.00000    0.02491    0.02455 =
         0.02717   -0.00491   -0.00545    0.00056
AFIX  43
H62   2    0.998175    0.773947    0.903776    11.00000   -1.20000
AFIX   0
C59   1    0.983440    0.954043    0.854231    11.00000    0.02823    0.02024 =
         0.04012   -0.01121    0.00427   -0.00336
AFIX  43
H59   2    0.977295    1.000915    0.840712    11.00000   -1.20000
AFIX   0

N14   5    0.615315    0.881260    0.424042    11.00000    0.08341    0.02957 =
         0.03872   -0.00169   -0.00511    0.00391
C74   1    0.358781    0.734707    0.450498    11.00000    0.03046    0.04016 =
         0.03260   -0.01717   -0.00329    0.00273
AFIX  43
H74   2    0.323294    0.765800    0.469789    11.00000   -1.20000
AFIX   0

C55   1    0.413484    0.576650    1.111131    11.00000    0.02378    0.04517 =
         0.04324   -0.02184   -0.00200   -0.01069
AFIX  43
H55   2    0.346582    0.552046    1.105255    11.00000   -1.20000
AFIX   0

C81   1    0.686689    0.575333    0.520098    11.00000    0.03041    0.03940 =
         0.03515   -0.01145   -0.00095   -0.00252
AFIX  43
H81   2    0.591853    0.571498    0.524435    11.00000   -1.20000
AFIX   0

C75   1    0.315608    0.671141    0.474044    11.00000    0.03118    0.04824 =
         0.02777   -0.00716   -0.00617   -0.00499
AFIX  43
H75   2    0.249789    0.657021    0.509973    11.00000   -1.20000
AFIX   0

C72   1    0.497800    0.889952    0.457295    11.00000    0.04434    0.02657 =
         0.04693   -0.00584   -0.02019    0.00006
AFIX  43
H72   2    0.416550    0.880761    0.447045    11.00000   -1.20000
AFIX   0

C63   1    1.074086    0.730478    0.607449    11.00000    0.02378    0.02958 =
         0.03510   -0.00964   -0.00652    0.00591
AFIX  43
H63   2    1.079594    0.683742    0.618601    11.00000   -1.20000
AFIX   0
C65   1    1.067187    0.824170    0.636322    11.00000    0.03388    0.07298 =
         0.05513   -0.04778    0.00481   -0.01697
AFIX  43
H65   2    1.067204    0.844347    0.666118    11.00000   -1.20000
AFIX   0

C73   1    0.454573    0.753155    0.398348    11.00000    0.03609    0.03416 =
         0.04097   -0.01390    0.00442   -0.00902
AFIX  43
H73   2    0.482943    0.797678    0.382311    11.00000   -1.20000
AFIX   0

C70   1    0.601021    0.925190    0.521392    11.00000    0.06640    0.03844 =
         0.05000   -0.02904   -0.03410    0.02315
AFIX  43
H70   2    0.596100    0.939577    0.555345    11.00000   -1.20000
AFIX   0
C68   1    0.727387    0.895734    0.439707    11.00000    0.04257    0.02091 =
         0.07609    0.00454    0.01318    0.00435
AFIX  43
H68   2    0.812807    0.890423    0.416909    11.00000   -1.20000
AFIX   0

C66   1    1.055631    0.862166    0.576885    11.00000    0.03898    0.02723 =
         0.09414   -0.01557   -0.00691   -0.00469
AFIX  43
H66   2    1.048054    0.908938    0.564853    11.00000   -1.20000
AFIX   0

C79   1    0.877976    0.596778    0.553792    11.00000    0.04928    0.02112 =
         0.04602   -0.00670   -0.02106    0.00301
AFIX  43
H79   2    0.919015    0.608558    0.581575    11.00000   -1.20000
AFIX   0

C76   1    0.369961    0.628102    0.444354    11.00000    0.04565    0.02903 =
         0.05341   -0.00631   -0.01299   -0.00762
AFIX  43
H76   2    0.341453    0.583638    0.459147    11.00000   -1.20000
AFIX   0

C67   1    1.055354    0.830713    0.535576    11.00000    0.04590    0.04875 =
         0.04019    0.00326   -0.01879    0.00242
AFIX  43
H67   2    1.049709    0.856892    0.494411    11.00000   -1.20000
AFIX   0

C71   1    0.490418    0.911647    0.505629    11.00000    0.03738    0.03346 =
         0.04272   -0.01343    0.00142    0.00764
AFIX  43
H71   2    0.404731    0.917058    0.528172    11.00000   -1.20000
AFIX   0

C78   1    0.955548    0.584103    0.504083    11.00000    0.02487    0.02715 =
         0.07073   -0.00871   -0.00281   -0.00232
AFIX  43
H78   2    1.050830    0.586741    0.499096    11.00000   -1.20000
AFIX   0

C69   1    0.721744    0.917936    0.487655    11.00000    0.05953    0.02191 =
         0.10844   -0.00760   -0.05604    0.00403
AFIX  43
H69   2    0.802620    0.928309    0.497360    11.00000   -1.20000
AFIX   0
HKLF 4


REM  jsx15_0m_a.res in P-1
REM wR2 = 0.0538, GooF = S = 1.030, Restrained GooF = 1.030 for all data
REM R1 = 0.0254 for 19973 Fo > 4sig(Fo) and 0.0322 for all 22687 data
REM 1155 parameters refined using 0 restraints

END

WGHT      0.0118      8.8988

REM Highest difference peak  1.097,  deepest hole -1.173,  1-sigma level  0.099
Q1    1   0.3084  0.5018  0.6688  11.00000  0.05    1.10
Q2    1   0.4230  0.4420  0.7041  11.00000  0.05    0.91
Q3    1   0.7584  1.0393  0.7390  11.00000  0.05    0.84
Q4    1   0.6833  0.9804  0.6680  11.00000  0.05    0.82
Q5    1   0.5481  0.7038  0.8042  11.00000  0.05    0.79
Q6    1   0.3832  0.5198  0.5957  11.00000  0.05    0.77
Q7    1   0.2389  0.5981  0.6422  11.00000  0.05    0.70
Q8    1   0.6576  0.8781  0.6267  11.00000  0.05    0.70
Q9    1   0.5865  0.7801  0.7822  11.00000  0.05    0.68
Q10   1   0.8837  1.0219  0.5821  11.00000  0.05    0.65
Q11   1  -0.1455  0.6277  1.3678  11.00000  0.05    0.63
Q12   1   0.0241  0.8805  1.0563  11.00000  0.05    0.63
Q13   1   0.4914  0.6203  0.9443  11.00000  0.05    0.62
Q14   1  -0.0386  0.7938  1.1937  11.00000  0.05    0.60
Q15   1   0.1689  0.4771  0.6735  11.00000  0.05    0.54
Q16   1   0.9673  1.0604  0.6207  11.00000  0.05    0.54
Q17   1  -0.1521  0.7588  1.2179  11.00000  0.05    0.53
Q18   1   0.4047  0.6582  0.4960  11.00000  0.05    0.53
Q19   1   0.2988  0.7449  0.7198  11.00000  0.05    0.52
Q20   1   0.5633  0.9024  0.5368  11.00000  0.05    0.52
Q21   1   0.4880  0.7426  0.8022  11.00000  0.05    0.51
Q22   1   0.4882  0.5754  0.6617  11.00000  0.05    0.50
Q23   1   0.2002  0.8790  1.1382  11.00000  0.05    0.50
Q24   1   0.6573  0.7416  0.7776  11.00000  0.05    0.48
Q25   1   1.0863  0.8409  0.5003  11.00000  0.05    0.46
Q26   1   0.1978  0.7578  1.2793  11.00000  0.05    0.46
Q27   1  -0.0927  0.7155  1.2115  11.00000  0.05    0.45
Q28   1  -0.0002  0.6989  1.2359  11.00000  0.05    0.44
Q29   1   0.3008  0.6177  0.8556  11.00000  0.05    0.43
Q30   1  -0.2233  0.8180  1.0375  11.00000  0.05    0.43
Q31   1   0.2339  0.5223  0.7537  11.00000  0.05    0.42
Q32   1  -0.0974  0.6980  1.2359  11.00000  0.05    0.42
Q33   1  -0.2636  0.8980  0.9186  11.00000  0.05    0.41
Q34   1   0.2310  0.6629  0.8683  11.00000  0.05    0.41
Q35   1   0.3360  1.0026  0.9615  11.00000  0.05    0.41
Q36   1   0.4639  0.8011  0.9419  11.00000  0.05    0.40
Q37   1   0.8768  0.6001  0.7783  11.00000  0.05    0.40
Q38   1   0.1237  0.6348  0.8826  11.00000  0.05    0.40
Q39   1   0.7590  1.0346  0.6573  11.00000  0.05    0.39
Q40   1   0.5683  0.9339  0.5079  11.00000  0.05    0.39
Q41   1   0.4793  0.8603  1.1201  11.00000  0.05    0.39
Q42   1   0.0142  0.7442  1.1865  11.00000  0.05    0.39
Q43   1   1.0334  0.8388  0.8992  11.00000  0.05    0.38
Q44   1   1.0937  0.7997  0.5374  11.00000  0.05    0.38
Q45   1   0.4265  0.9990  0.9765  11.00000  0.05    0.38
Q46   1   0.9101  0.5813  0.7391  11.00000  0.05    0.38
Q47   1  -0.0144  0.6571  1.1387  11.00000  0.05    0.37
Q48   1   0.1244  0.4973  1.0365  11.00000  0.05    0.37
Q49   1   0.4421  0.8812  0.7162  11.00000  0.05    0.36
Q50   1   0.1333  0.9224  1.1586  11.00000  0.05    0.36
Q51   1   0.7407  0.9136  0.5221  11.00000  0.05    0.36
Q52   1   0.2243  0.5802  0.6748  11.00000  0.05    0.36
Q53   1   0.2583  0.8382  1.1018  11.00000  0.05    0.35
Q54   1   0.5705  0.8986  0.8616  11.00000  0.05    0.35
Q55   1   0.1904  0.5794  0.8821  11.00000  0.05    0.35
Q56   1   0.7766  0.6020  1.1858  11.00000  0.05    0.34
Q57   1   0.7971  1.0167  0.6029  11.00000  0.05    0.34
Q58   1   0.9810  1.0211  0.5976  11.00000  0.05    0.34
Q59   1   0.7508  0.4950  0.5215  11.00000  0.05    0.34
Q60   1   0.3152  0.9152  1.1197  11.00000  0.05    0.34
Q61   1   0.7399  1.0191  0.6768  11.00000  0.05    0.34
Q62   1   1.1616  0.8966  0.8406  11.00000  0.05    0.34
Q63   1   0.7818  1.1169  0.5582  11.00000  0.05    0.34
Q64   1   1.0053  0.9384  0.6405  11.00000  0.05    0.33
Q65   1   0.3216  0.6993  0.4606  11.00000  0.05    0.33
Q66   1   0.4768  0.5583  0.5810  11.00000  0.05    0.33
Q67   1   0.7391  0.9314  0.4792  11.00000  0.05    0.33
Q68   1   0.0062  0.6613  1.2253  11.00000  0.05    0.32
Q69   1   0.7173  0.6627  1.1214  11.00000  0.05    0.32
Q70   1   0.6614  1.1037  0.6561  11.00000  0.05    0.32
Q71   1   0.8382  1.0805  0.6366  11.00000  0.05    0.32
Q72   1   0.1955  0.4783  0.6217  11.00000  0.05    0.32
Q73   1   0.5063  0.9151  0.4780  11.00000  0.05    0.32
Q74   1   0.4926  0.9013  0.8530  11.00000  0.05    0.32
Q75   1   0.1741  0.6389  0.7990  11.00000  0.05    0.32
Q76   1   0.4306  0.7204  0.4971  11.00000  0.05    0.32
Q77   1   0.6707  0.8945  0.3782  11.00000  0.05    0.32
Q78   1   0.7953  0.6417  0.7630  11.00000  0.05    0.32
Q79   1   0.8997  0.5796  0.5801  11.00000  0.05    0.32
Q80   1   1.0194  0.7839  0.6425  11.00000  0.05    0.32
;
_shelx_res_checksum              18088
_shelx_hkl_file                  
;
   1   0   0    3.10    0.60
   1   0   0    4.10    0.70
  -2   0   0  187.68    8.90
  -2   0   0  181.48    8.80
  -2   0   0  181.08    8.80
  -2   0   0  186.68    8.70
  -2   0   0  192.68    8.70
   2   0   0  184.38    8.90
  -3   0   0    4.00    1.30
  -3   0   0    5.80    1.30
  -3   0   0    6.00    1.50
  -3   0   0    4.00    1.40
  -3   0   0    3.00    1.20
   3   0   0    6.30    1.70
  -4   0   0  138.09    7.80
  -4   0   0  126.69    8.20
  -4   0   0  142.19    8.00
  -4   0   0  147.79    8.20
  -4   0   0  145.29    7.70
   4   0   0  146.89    8.20
  -5   0   0  184.68   10.30
  -5   0   0  182.48    9.70
  -5   0   0  182.48   10.40
  -5   0   0  172.18    9.90
  -5   0   0  183.18   10.70
  -5   0   0  163.28    9.90
  -6   0   0 1009.10   45.00
  -6   0   0  969.20   44.40
  -6   0   0  992.90   43.60
  -6   0   0  999.70   44.10
  -6   0   0  945.31   44.20
  -6   0   0  971.30   44.00
  -7   0   0   76.19    7.70
  -7   0   0   98.59    8.60
  -7   0   0   91.69    7.50
  -7   0   0   95.19    8.00
  -7   0   0   87.49    7.90
  -8   0   0 1308.77   58.59
  -8   0   0 1321.37   56.69
  -8   0   0 1317.67   57.49
  -8   0   0 1241.28   57.79
  -8   0   0 1255.67   57.39
  -8   0   0 1179.68   57.09
  -9   0   0   81.79    8.20
  -9   0   0   78.59    8.80
  -9   0   0   94.29   11.00
  -9   0   0   79.29    9.70
  -9   0   0   88.89    9.60
 -10   0   0    6.00    4.30
 -10   0   0    8.10    6.00
 -10   0   0   13.80    6.00
 -10   0   0    6.90    4.60
 -11   0   0    5.10    6.20
 -11   0   0    0.20    4.60
 -11   0   0   10.30    6.50
 -12   0   0   58.09    9.30
 -12   0   0   47.80    8.30
 -12   0   0   37.00    9.20
 -13   0   0   60.79    9.50
 -13   0   0   41.00   10.70
 -13   0   0   65.29   10.90
 -13   1   0    5.70    6.50
 -13   1   0   -0.90    8.50
 -13   1   0   -1.90    7.10
 -12   1   0   84.39   10.80
 -12   1   0   78.79   10.00
 -12   1   0   52.69   10.90
 -11   1   0  250.57   16.50
 -11   1   0  257.67   19.50
 -11   1   0  265.77   19.30
 -10   1   0   13.40    5.10
 -10   1   0   29.00    6.90
 -10   1   0   28.70    6.10
  -9   1   0  410.26   22.40
  -9   1   0  397.16   22.00
  -9   1   0  415.26   22.00
  -9   1   0  387.26   22.90
  -9   1   0  366.36   20.80
  -8   1   0   49.00    7.30
  -8   1   0   44.60    6.60
  -8   1   0   51.39    7.80
  -8   1   0   58.69    6.40
  -8   1   0   47.00    6.50
  -8   1   0   49.30    6.80
  -7   1   0    2.80    3.10
  -7   1   0    0.60    2.70
  -7   1   0   10.90    3.80
  -7   1   0    1.80    3.10
  -7   1   0    5.50    3.20
  -7   1   0    3.20    3.80
  -6   1   0    0.20    2.20
  -6   1   0    0.20    2.20
  -6   1   0    0.80    2.70
  -6   1   0    4.70    3.10
  -6   1   0   -2.20    2.30
  -6   1   0   -2.20    2.70
  -5   1   0   89.09    7.00
  -5   1   0   91.09    6.30
  -5   1   0  101.99    6.90
  -5   1   0   91.29    6.60
  -5   1   0  100.69    6.70
  -5   1   0  102.39    7.50
   4  -1   0   40.40    3.90
  -4   1   0   39.50    4.30
  -4   1   0   41.70    4.10
  -4   1   0   42.40    3.80
  -4   1   0   40.60    3.70
  -4   1   0   39.00    3.60
   3  -1   0  319.67   15.60
   3  -1   0  352.76   16.10
   3  -1   0  341.77   15.40
  -3   1   0  313.37   16.00
  -3   1   0  333.97   16.00
  -3   1   0  334.57   15.70
  -3   1   0  355.86   15.60
   2  -1   0   22.10    2.30
   2  -1   0   23.30    2.00
   2  -1   0   22.80    2.10
  -2   1   0   27.70    2.40
  -2   1   0   23.80    2.10
  -2   1   0   25.90    2.10
   1  -1   0   26.40    1.80
   1  -1   0   21.50    1.50
   1  -1   0   23.30    1.50
  -1   1   0   22.40    1.70
  -1   1   0   20.50    1.50
  -1   1   0   22.20    1.50
  -1  -1   0   71.69    3.90
  -1  -1   0   73.39    3.70
  -1  -1   0   82.49    3.80
  -1  -1   0   83.59    3.90
  -1  -1   0   85.69    3.60
   1   1   0   84.69    3.70
   1   1   0   70.99    3.80
   1   1   0   82.49    3.90
  -2  -1   0  163.68    7.90
  -2  -1   0  178.48    8.20
  -2  -1   0  169.78    7.90
   2   1   0  163.78    7.90
   2   1   0  169.68    7.90
   2   1   0  176.38    8.20
  -3  -1   0 2815.62  113.99
  -3  -1   0 2641.14  113.59
  -3  -1   0 2706.23  113.69
  -3  -1   0 2673.83  114.09
  -3  -1   0 2702.53  113.49
   3   1   0 2681.73  113.89
   3   1   0 2686.93  113.69
  -4  -1   0   47.10    3.90
  -4  -1   0   54.39    4.30
  -4  -1   0   47.90    4.10
  -4  -1   0   48.30    3.70
  -4  -1   0   49.60    4.00
   4   1   0   51.49    4.00
  -5  -1   0  298.67   15.40
  -5  -1   0  319.37   15.30
  -5  -1   0  296.17   14.80
  -5  -1   0  277.87   14.90
  -5  -1   0  297.67   14.50
  -5  -1   0  298.87   15.40
  -6  -1   0    0.00    2.80
  -6  -1   0   -1.10    2.10
  -6  -1   0    0.60    2.40
  -6  -1   0   -2.50    2.20
  -6  -1   0    1.10    2.20
  -6  -1   0    0.70    2.30
  -7  -1   0  274.57   15.90
  -7  -1   0  275.27   15.50
  -7  -1   0  300.17   14.80
  -7  -1   0  271.57   15.20
  -7  -1   0  268.37   15.20
  -7  -1   0  267.77   15.80
  -8  -1   0   10.30    3.90
  -8  -1   0    7.80    3.70
  -8  -1   0    8.80    3.90
  -8  -1   0   11.70    3.70
  -8  -1   0    9.90    4.60
  -8  -1   0    5.20    4.60
  -9  -1   0    2.70    4.90
  -9  -1   0   10.70    4.60
  -9  -1   0    9.50    4.20
  -9  -1   0   17.50    5.70
  -9  -1   0   10.40    4.60
 -10  -1   0   91.89   10.60
 -10  -1   0  117.79   11.90
 -10  -1   0  107.69    9.20
 -10  -1   0   98.99   10.40
 -11  -1   0 1089.99   54.69
 -11  -1   0 1103.69   51.69
 -11  -1   0 1157.08   53.69
 -12  -1   0    9.90    6.00
 -12  -1   0   20.50    7.40
 -13  -1   0   14.80    8.10
 -13  -1   0    6.50    6.20
 -13  -1   0    1.30    8.50
 -12   2   0  280.57   22.80
 -12   2   0  243.88   17.50
 -12   2   0  243.98   18.30
 -11   2   0   13.50    7.80
 -11   2   0   12.90    5.60
 -11   2   0   17.10    6.80
 -10   2   0  154.78   12.10
 -10   2   0  153.78   14.20
 -10   2   0  167.18   13.10
  -9   2   0  165.68   11.20
  -9   2   0  113.29   11.10
  -9   2   0  134.99   11.20
  -9   2   0  120.89   11.60
  -9   2   0  163.98   13.20
  -8   2   0   94.39    8.10
  -8   2   0   87.29    8.90
  -8   2   0   95.79    9.00
  -8   2   0   95.09   10.00
  -8   2   0   92.79    8.50
  -8   2   0   93.59    9.00
  -7   2   0  169.78   10.70
  -7   2   0  151.18   10.00
  -7   2   0  141.19   10.20
  -7   2   0  149.49   11.50
  -7   2   0  138.09   10.40
   6  -2   0 3579.14  148.09
  -6   2   0 3636.14  147.79
  -6   2   0 3537.55  147.99
  -6   2   0 3355.46  147.89
  -6   2   0 3398.96  148.59
  -6   2   0 3378.16  147.79
  -6   2   0 3449.16  149.29
   5  -2   0   28.60    3.70
   5  -2   0   21.00    3.40
  -5   2   0   16.50    3.10
  -5   2   0   19.40    3.80
  -5   2   0   21.20    3.60
  -5   2   0   14.60    3.90
  -5   2   0   23.80    3.60
   4  -2   0  243.18   12.30
   4  -2   0  238.68   12.50
  -4   2   0  257.67   13.30
  -4   2   0  243.68   13.90
  -4   2   0  247.58   12.50
  -4   2   0  250.97   13.50
   3  -2   0   27.50    2.80
   3  -2   0   26.60    2.60
   3  -2   0   29.00    3.20
  -3   2   0   24.80    3.20
  -3   2   0   28.60    3.70
  -3   2   0   23.90    2.60
  -3   2   0   23.80    2.70
   2  -2   0 1860.31   77.79
   2  -2   0 1804.52   77.69
   2  -2   0 1848.02   78.29
  -2   2   0 1843.32   78.29
  -2   2   0 1869.51   77.69
  -2   2   0 1827.22   78.39
  -2   2   0 1831.52   77.69
   1  -2   0   51.09    3.20
   1  -2   0   49.90    2.90
   1  -2   0   51.69    2.80
   1  -2   0   47.70    2.90
   1  -2   0   47.80    2.80
  -1   2   0   50.49    2.80
  -1   2   0   52.39    2.90
  -1   2   0   48.50    3.20
  -1   2   0   47.60    2.70
  -1   2   0   48.70    2.60
  -1   2   0   52.09    3.20
   0  -2   0  654.63   28.30
  -1  -2   0   14.20    1.40
  -1  -2   0   14.70    1.20
  -1  -2   0   15.20    1.50
  -1  -2   0   13.00    1.40
   1   2   0   15.10    1.40
   1   2   0   12.60    1.10
   1   2   0   12.20    1.40
  -2  -2   0 3849.01  165.98
  -2  -2   0 3817.62  166.38
  -2  -2   0 3978.60  166.48
  -2  -2   0 4087.09  166.28
  -2  -2   0 4121.09  166.78
   2   2   0 3973.10  166.28
   2   2   0 4019.50  166.68
   2   2   0 3942.71  166.58
   2   2   0 4064.89  166.28
   2   2   0 3966.30  166.68
  -3  -2   0   18.00    2.40
  -3  -2   0   15.70    1.90
  -3  -2   0   14.20    1.80
   3   2   0   17.00    2.00
   3   2   0   14.70    2.30
   3   2   0   12.90    1.80
   3   2   0   14.40    2.10
   3   2   0   13.10    1.90
  -4  -2   0  325.67   15.90
  -4  -2   0  312.77   15.60
  -4  -2   0  346.67   15.60
  -4  -2   0  336.17   15.90
  -4  -2   0  364.26   16.40
   4   2   0  325.47   15.70
   4   2   0  344.87   16.40
   4   2   0  344.67   15.40
  -5  -2   0    2.40    1.70
  -5  -2   0    3.70    2.30
  -5  -2   0    1.20    1.60
  -5  -2   0    2.30    2.20
  -5  -2   0    1.80    1.80
  -6  -2   0  768.62   36.60
  -6  -2   0  802.02   35.80
  -6  -2   0  786.12   35.30
  -6  -2   0  785.52   35.90
  -6  -2   0  801.72   36.30
  -6  -2   0  802.62   36.30
  -7  -2   0  137.19    9.60
  -7  -2   0  174.38    9.80
  -7  -2   0  133.99   10.60
  -7  -2   0  154.48   10.60
  -7  -2   0  181.28   10.80
  -7  -2   0  147.89   10.20
  -8  -2   0  727.13   35.80
  -8  -2   0  756.82   34.10
  -8  -2   0  726.03   34.80
  -8  -2   0  741.93   34.60
  -8  -2   0  738.73   35.10
  -8  -2   0  711.73   35.10
  -9  -2   0    6.60    3.60
  -9  -2   0    7.80    4.20
  -9  -2   0    9.40    4.80
  -9  -2   0   21.20    5.50
 -10  -2   0    0.30    4.20
 -10  -2   0   -1.10    5.20
 -10  -2   0    7.80    5.40
 -10  -2   0   13.60    5.70
 -10  -2   0    5.30    4.10
 -11  -2   0   12.20    6.50
 -11  -2   0    8.60    6.10
 -11  -2   0   21.90    6.50
 -11  -2   0   23.10    5.90
 -12  -2   0   31.70    7.10
 -12  -2   0   38.30    8.30
 -12  -2   0   36.90    8.20
 -13  -2   0   38.60    9.30
 -13  -2   0   25.40    7.70
 -13  -2   0   31.70    9.50
 -12   3   0  104.89   13.80
 -12   3   0   90.49   11.90
 -12   3   0   86.69   11.00
 -11   3   0   98.99   11.70
 -11   3   0   89.19   12.80
 -10   3   0   63.39    8.50
 -10   3   0   68.09    8.70
 -10   3   0   62.79   10.50
  -9   3   0  754.42   38.20
  -9   3   0  670.63   36.50
  -9   3   0  753.82   35.60
  -9   3   0  752.92   36.10
  -8   3   0   18.30    4.70
  -8   3   0   40.70    6.00
  -8   3   0   24.40    5.90
  -8   3   0   29.50    5.20
  -8   3   0   31.00    5.50
  -8   3   0   36.40    6.90
   7  -3   0  303.17   16.50
  -7   3   0  298.87   18.10
  -7   3   0  303.57   16.40
  -7   3   0  290.27   16.30
  -7   3   0  308.47   16.30
  -7   3   0  275.67   16.20
  -7   3   0  257.37   16.80
   6  -3   0  124.69    8.60
  -6   3   0  120.39    8.40
  -6   3   0  121.89    9.20
  -6   3   0  114.89    8.40
  -6   3   0  128.19    9.30
  -6   3   0  114.19    9.60
   5  -3   0   15.60    3.10
   5  -3   0   13.70    3.20
  -5   3   0   21.20    4.10
  -5   3   0   12.50    3.00
  -5   3   0   15.50    3.20
  -5   3   0   16.60    4.00
   4  -3   0    2.10    1.50
   4  -3   0    3.50    1.80
  -4   3   0    5.50    1.90
  -4   3   0    6.90    2.40
  -4   3   0    4.40    1.90
  -4   3   0    3.40    2.30
   3  -3   0  890.71   41.00
   3  -3   0  936.01   41.20
  -3   3   0  977.20   41.20
  -3   3   0  937.21   42.00
  -3   3   0  973.30   41.20
  -3   3   0  959.70   42.20
   2  -3   0    4.10    1.60
   2  -3   0    3.60    1.20
   2  -3   0    4.20    1.00
   2  -3   0    3.70    1.00
   2  -3   0    2.10    1.10
  -2   3   0    3.00    1.50
  -2   3   0    4.10    1.60
  -2   3   0    3.70    1.20
  -2   3   0    4.80    1.30
   1  -3   0 1131.29   49.99
   1  -3   0 1199.98   49.90
  -1   3   0 1204.18   49.90
  -1   3   0 1164.78   50.39
  -1   3   0 1182.98   49.90
  -1   3   0 1180.98   49.90
  -1   3   0 1161.38   49.90
   0  -3   0   15.70    1.50
   0  -3   0   16.30    1.60
   0  -3   0   20.10    1.60
   0  -3   0   17.50    1.90
   0  -3   0   17.40    1.90
   0   3   0   16.70    1.60
   0   3   0   18.50    1.60
   0   3   0   17.50    1.50
   0   3   0   18.90    1.50
   0   3   0   19.20    1.90
  -1  -3   0 4277.47  185.68
  -1  -3   0 4508.45  185.38
  -1  -3   0 4404.66  185.68
   1   3   0 4392.26  185.68
   1   3   0 4490.35  185.68
   1   3   0 4520.15  184.88
  -2  -3   0   20.00    2.40
  -2  -3   0   19.60    1.70
  -2  -3   0   21.10    2.30
  -2  -3   0   17.30    2.10
   2   3   0   23.60    1.80
   2   3   0   19.60    2.30
   2   3   0   18.40    2.30
  -3  -3   0   40.00    2.80
  -3  -3   0   35.90    3.30
  -3  -3   0   36.10    3.00
  -3  -3   0   34.40    2.40
  -3  -3   0   28.70    2.80
   3   3   0   32.30    2.70
   3   3   0   37.20    3.30
   3   3   0   31.90    3.20
   3   3   0   35.20    3.10
   3   3   0   33.10    2.40
  -4  -3   0   64.69    4.50
  -4  -3   0   73.89    4.50
  -4  -3   0   71.89    5.20
  -4  -3   0   65.39    4.50
   4   3   0   67.79    4.60
   4   3   0   71.89    4.90
   4   3   0   68.99    5.20
   4   3   0   72.29    4.80
  -5  -3   0 3059.79  125.29
  -5  -3   0 2875.21  124.19
  -5  -3   0 2890.61  125.49
  -5  -3   0 2876.11  124.59
  -5  -3   0 3005.90  124.29
   5   3   0 2959.50  124.29
   5   3   0 2898.21  125.39
   5   3   0 2981.40  124.49
  -6  -3   0    0.50    2.60
  -6  -3   0    4.00    2.50
  -6  -3   0    3.40    2.20
  -6  -3   0    1.40    2.10
  -6  -3   0    1.50    2.60
  -6  -3   0    0.90    2.20
   6   3   0    4.20    2.10
  -7  -3   0    0.10    3.00
  -7  -3   0    2.80    3.10
  -7  -3   0    4.70    2.50
  -7  -3   0    3.60    3.50
  -7  -3   0    4.80    2.70
  -7  -3   0    2.00    3.20
  -8  -3   0  198.58   12.50
  -8  -3   0  189.78   11.60
  -8  -3   0  196.58   11.80
  -8  -3   0  190.58   13.50
  -8  -3   0  207.68   13.10
  -8  -3   0  183.58   12.30
  -9  -3   0  862.91   41.40
  -9  -3   0  838.92   40.00
  -9  -3   0  821.12   40.20
  -9  -3   0  935.21   41.80
  -9  -3   0  908.11   41.40
 -10  -3   0   10.70    4.60
 -10  -3   0   -5.00    5.70
 -10  -3   0    3.40    4.90
 -10  -3   0   13.80    5.70
 -10  -3   0   12.20    5.10
 -11  -3   0  153.88   13.50
 -11  -3   0  165.78   13.50
 -11  -3   0  148.59   12.80
 -11  -3   0  163.08   11.90
 -12  -3   0    3.60    7.70
 -12  -3   0   15.40    6.70
 -12  -3   0    1.10    6.20
 -12  -3   0   10.50    5.50
 -12   4   0  479.75   27.70
 -12   4   0  503.25   31.30
 -12   4   0  500.85   28.90
 -11   4   0    8.10    5.90
 -11   4   0    9.10    5.40
 -10   4   0   71.89    9.30
 -10   4   0   77.59    9.70
 -10   4   0   54.89   10.10
  -9   4   0  144.19   11.10
  -9   4   0  144.79   13.50
  -9   4   0  125.99   11.30
  -8   4   0  475.75   26.50
  -8   4   0  501.05   27.70
  -8   4   0  499.15   25.70
  -8   4   0  467.15   25.40
  -8   4   0  495.65   25.50
  -8   4   0  530.75   25.50
   7  -4   0  106.59    8.70
  -7   4   0   99.29    8.40
  -7   4   0  113.49    8.80
  -7   4   0  110.19   10.20
  -7   4   0   93.39    8.30
  -7   4   0   97.19    9.30
   6  -4   0  526.45   26.20
   6  -4   0  541.45   27.70
  -6   4   0  574.34   26.80
  -6   4   0  531.45   27.60
  -6   4   0  571.44   26.70
  -6   4   0  568.34   28.60
   5  -4   0    2.70    1.80
   5  -4   0    5.60    2.40
  -5   4   0    1.20    2.10
  -5   4   0    1.20    2.20
  -5   4   0    2.20    2.80
  -5   4   0    1.60    2.30
   4  -4   0  374.26   17.00
   4  -4   0  345.87   16.90
  -4   4   0  336.57   18.10
  -4   4   0  331.97   16.80
  -4   4   0  333.57   16.80
  -4   4   0  351.56   18.00
   3  -4   0   26.00    2.40
   3  -4   0   24.70    3.10
   3  -4   0   28.90    2.60
   3  -4   0   31.20    3.60
  -3   4   0   21.30    3.90
  -3   4   0   31.40    4.40
  -3   4   0   25.90    3.10
   2  -4   0  359.16   16.70
   2  -4   0  345.87   16.20
   2  -4   0  356.96   16.40
   2  -4   0  376.36   16.50
  -2   4   0  361.46   15.90
  -2   4   0  345.47   16.30
  -2   4   0  362.56   16.00
  -2   4   0  353.46   16.40
  -2   4   0  347.97   17.10
  -2   4   0  345.37   17.20
   1  -4   0   96.89    5.20
   1  -4   0   86.99    5.30
   1  -4   0  101.19    5.20
  -1   4   0   88.59    5.30
  -1   4   0   88.19    5.50
  -1   4   0   90.49    5.10
  -1   4   0   96.79    5.10
  -1   4   0   85.29    5.40
  -1   4   0   96.09    5.20
   0  -4   0   45.40    3.40
   0  -4   0   41.20    2.80
   0  -4   0   34.20    2.80
   0  -4   0   40.90    3.30
   0  -4   0   45.10    2.90
   0   4   0   47.60    2.90
   0   4   0   37.50    2.90
   0   4   0   38.70    3.20
   0   4   0   46.50    2.80
   0   4   0   42.10    2.90
  -1  -4   0   51.89    2.90
  -1  -4   0   39.80    3.40
  -1  -4   0   42.40    2.60
  -1  -4   0   44.10    3.60
  -1  -4   0   46.30    3.30
   1   4   0   40.50    3.40
   1   4   0   46.30    2.80
   1   4   0   50.19    3.30
   1   4   0   46.90    2.80
   1   4   0   46.30    3.70
  -2  -4   0 3186.08  144.09
  -2  -4   0 3302.77  144.29
  -2  -4   0 3526.55  143.99
  -2  -4   0 3559.94  143.19
   2   4   0 3460.95  144.29
   2   4   0 3388.46  143.89
   2   4   0 3524.05  143.19
  -3  -4   0   20.40    2.80
  -3  -4   0   22.60    2.90
  -3  -4   0   22.20    2.20
  -3  -4   0   21.60    3.20
   3   4   0   17.20    2.70
   3   4   0   26.30    3.10
   3   4   0   20.00    2.30
   3   4   0   21.30    3.00
  -4  -4   0  708.23   32.20
  -4  -4   0  741.93   32.90
  -4  -4   0  713.83   32.70
  -4  -4   0  765.52   32.50
  -4  -4   0  767.62   33.50
   4   4   0  718.63   33.50
   4   4   0  732.33   32.60
   4   4   0  763.82   33.40
   4   4   0  784.52   33.20
  -5  -4   0   51.39    5.10
  -5  -4   0   42.80    4.00
  -5  -4   0   41.50    3.60
  -5  -4   0   48.40    4.10
   5   4   0   45.10    4.50
   5   4   0   45.30    4.10
   5   4   0   48.90    4.40
   5   4   0   45.10    5.30
  -6  -4   0   31.70    3.80
  -6  -4   0   23.40    3.80
  -6  -4   0   29.70    3.60
  -6  -4   0   33.20    4.20
   6   4   0   24.10    3.60
   6   4   0   22.50    4.30
   6   4   0   26.50    3.80
  -7  -4   0   38.70    4.70
  -7  -4   0   33.90    5.20
  -7  -4   0   36.80    5.50
  -7  -4   0   39.40    6.00
  -7  -4   0   33.20    4.70
   7   4   0   37.00    4.80
   7   4   0   38.10    4.70
  -8  -4   0 1205.28   51.59
  -8  -4   0 1203.68   52.59
  -8  -4   0 1073.99   52.99
  -8  -4   0 1069.69   51.59
  -8  -4   0 1100.49   50.69
   8   4   0 1211.88   50.59
  -9  -4   0    3.40    4.60
  -9  -4   0   30.40    5.80
  -9  -4   0   14.50    4.80
  -9  -4   0   12.00    3.60
  -9  -4   0   18.80    4.40
 -10  -4   0  305.77   16.90
 -10  -4   0  264.97   16.60
 -10  -4   0  302.37   18.60
 -10  -4   0  297.77   18.60
 -10  -4   0  312.17   24.10
 -11  -4   0   11.00    4.60
 -11  -4   0    7.40    5.80
 -11  -4   0    5.90    5.20
 -11  -4   0    5.40    5.40
 -12  -4   0  610.14   30.50
 -12  -4   0  491.85   28.10
 -12  -4   0  538.05   27.50
 -12  -4   0  492.95   29.10
 -12   5   0   43.80    9.60
 -12   5   0   49.30    8.90
 -12   5   0   57.59   12.10
 -11   5   0  249.97   20.50
 -11   5   0  264.37   17.90
 -11   5   0  256.77   17.70
 -10   5   0    0.40    4.70
 -10   5   0   -4.10    4.90
 -10   5   0    1.40    6.10
  -9   5   0  636.24   31.60
  -9   5   0  603.44   31.60
  -9   5   0  638.94   34.50
   8  -5   0   67.29    7.90
  -8   5   0   66.99    9.80
  -8   5   0   43.80    7.00
  -8   5   0   55.49    8.80
  -8   5   0   45.60    7.10
   7  -5   0  357.76   19.20
   7  -5   0  346.37   18.70
  -7   5   0  353.86   19.10
  -7   5   0  315.27   18.80
  -7   5   0  359.16   21.10
  -7   5   0  383.56   19.30
  -7   5   0  352.86   21.90
   6  -5   0  133.79    9.20
   6  -5   0  139.39   10.00
  -6   5   0  131.29    9.30
  -6   5   0  117.29    9.80
  -6   5   0  148.09   11.20
  -6   5   0  145.09    9.40
   5  -5   0 3524.35  148.99
   5  -5   0 3590.44  148.79
  -5   5   0 3654.93  150.98
  -5   5   0 3431.36  148.89
  -5   5   0 3401.46  150.18
  -5   5   0 3427.36  148.69
   4  -5   0   67.59    5.30
   4  -5   0   66.89    5.40
  -4   5   0   71.69    6.50
  -4   5   0   55.59    6.00
  -4   5   0   56.59    5.10
  -4   5   0   62.79    5.20
   3  -5   0 1392.96   58.99
   3  -5   0 1345.57   58.89
   3  -5   0 1343.87   58.49
   3  -5   0 1355.16   58.39
  -3   5   0 1336.67   59.99
  -3   5   0 1382.46   58.99
  -3   5   0 1391.56   60.29
   2  -5   0   58.79    4.20
   2  -5   0   57.29    4.20
   2  -5   0   59.69    4.20
   2  -5   0   52.89    4.10
  -2   5   0   60.49    3.90
  -2   5   0   53.69    4.70
  -2   5   0   65.69    4.10
  -2   5   0   54.79    4.10
  -2   5   0   55.89    4.80
  -2   5   0   59.39    4.10
   1  -5   0 2364.36  100.29
   1  -5   0 2385.36  100.29
   1  -5   0 2310.17  100.69
  -1   5   0 2361.66  100.79
  -1   5   0 2446.56  100.59
  -1   5   0 2386.96  100.19
  -1   5   0 2399.36  100.69
  -1   5   0 2341.17  100.89
   0  -5   0   28.70    2.60
   0  -5   0   28.10    2.40
   0  -5   0   23.40    2.70
   0  -5   0   23.70    2.80
   0   5   0   24.30    2.30
   0   5   0   27.40    2.80
   0   5   0   24.10    2.40
   0   5   0   24.20    2.40
   0   5   0   26.90    2.60
   0   5   0   25.40    2.80
  -1  -5   0    2.90    1.60
  -1  -5   0    5.70    1.30
  -1  -5   0    9.00    1.30
  -1  -5   0    6.10    1.70
   1   5   0    4.70    1.90
   1   5   0    2.70    1.10
   1   5   0    5.90    1.20
   1   5   0    4.30    1.30
   1   5   0    4.60    1.60
  -2  -5   0   22.30    3.00
  -2  -5   0   21.50    2.10
  -2  -5   0   19.70    3.10
  -2  -5   0   25.70    3.50
   2   5   0   22.70    2.90
   2   5   0   18.90    2.80
   2   5   0   20.90    2.10
   2   5   0   20.70    3.40
  -3  -5   0 1243.68   54.59
  -3  -5   0 1291.57   54.49
  -3  -5   0 1206.28   54.59
  -3  -5   0 1283.17   53.39
   3   5   0 1256.27   54.79
   3   5   0 1263.77   53.39
   3   5   0 1222.68   54.39
  -4  -5   0   48.40    4.40
  -4  -5   0   41.20    4.30
  -4  -5   0   45.90    3.70
  -4  -5   0   45.30    4.60
   4   5   0   47.40    4.50
   4   5   0   47.10    3.80
   4   5   0   53.49    4.80
   4   5   0   46.80    4.50
  -5  -5   0  495.75   22.60
  -5  -5   0  474.95   21.10
  -5  -5   0  439.26   21.30
  -5  -5   0  427.66   21.30
   5   5   0  476.75   21.90
   5   5   0  458.15   23.00
   5   5   0  450.25   22.40
   5   5   0  462.35   21.20
  -6  -5   0   21.70    2.90
  -6  -5   0   18.30    3.20
  -6  -5   0   19.80    3.10
  -6  -5   0   19.40    4.10
   6   5   0   17.90    3.00
   6   5   0   13.90    3.80
   6   5   0   12.80    3.20
   6   5   0   11.70    3.10
  -7  -5   0    9.40    2.80
  -7  -5   0    4.60    2.70
  -7  -5   0   11.00    2.70
  -7  -5   0    2.10    3.00
  -7  -5   0   12.20    3.90
   7   5   0   13.60    4.60
   7   5   0    6.20    2.90
   7   5   0    5.30    3.30
  -8  -5   0   42.10    7.00
  -8  -5   0   54.99    6.60
  -8  -5   0   44.20    5.20
  -8  -5   0   56.79    5.70
  -8  -5   0   56.89    7.40
  -8  -5   0   45.00    5.50
   8   5   0   41.90    5.20
   8   5   0   44.60    5.90
  -9  -5   0  494.45   25.00
  -9  -5   0  535.65   25.70
  -9  -5   0  527.05   27.20
  -9  -5   0  519.25   26.60
  -9  -5   0  532.15   25.50
 -10  -5   0   78.19    9.80
 -10  -5   0   61.09    8.70
 -10  -5   0   62.09    7.00
 -10  -5   0   74.89    7.80
 -10  -5   0   64.29    7.70
 -11  -5   0   56.79    7.60
 -11  -5   0   52.09    8.30
 -11  -5   0   44.10    8.00
 -11  -5   0   50.49    7.20
 -12  -5   0    4.20    6.40
 -12  -5   0    4.90    4.90
 -12  -5   0    7.00    5.70
 -12   6   0  138.09   17.80
 -12   6   0  173.08   15.70
 -12   6   0  134.59   13.70
 -11   6   0   78.59   10.20
 -11   6   0   78.89   10.70
 -11   6   0   64.49   11.90
 -10   6   0   15.30    6.50
 -10   6   0   19.80    6.50
 -10   6   0   15.50    8.30
   9  -6   0   49.00    7.40
  -9   6   0   47.00    7.10
  -9   6   0   44.00    7.40
  -9   6   0   49.80   10.10
   8  -6   0  934.41   43.40
  -8   6   0  943.81   43.40
  -8   6   0  829.92   42.80
  -8   6   0  958.60   46.30
   7  -6   0   11.00    4.10
   7  -6   0    8.70    3.60
  -7   6   0    9.40    5.10
  -7   6   0    4.60    4.00
  -7   6   0    5.70    3.70
   6  -6   0  124.09    9.10
   6  -6   0  136.09    9.50
  -6   6   0  123.39    9.40
  -6   6   0  125.99    9.30
  -6   6   0  166.68   11.90
  -6   6   0  127.49   10.60
   5  -6   0  112.69    8.50
   5  -6   0  102.39    7.50
   5  -6   0   85.09    6.00
  -5   6   0   93.99    7.20
  -5   6   0   92.69    7.20
  -5   6   0   96.59    8.50
  -5   6   0  106.19   10.10
   4  -6   0 1543.75   66.59
   4  -6   0 1561.54   66.59
   4  -6   0 1544.65   67.39
   4  -6   0 1558.34   67.39
  -4   6   0 1500.15   67.29
  -4   6   0 1669.23   69.39
  -4   6   0 1520.55   67.19
  -4   6   0 1511.45   68.69
   3  -6   0  234.08   12.60
   3  -6   0  241.68   12.40
   3  -6   0  246.18   12.60
   3  -6   0  247.78   12.40
  -3   6   0  243.68   12.60
  -3   6   0  247.58   11.80
  -3   6   0  248.08   13.90
  -3   6   0  229.98   13.50
  -3   6   0  247.28   12.50
  -3   6   0  254.17   11.80
   2  -6   0 2369.86  103.99
   2  -6   0 2474.25  103.89
   2  -6   0 2443.36  103.79
  -2   6   0 2411.36  103.69
  -2   6   0 2393.26  103.79
  -2   6   0 2487.05  103.79
  -2   6   0 2439.56  105.79
  -2   6   0 2513.45  103.69
  -2   6   0 2483.25  104.89
   1  -6   0    0.80    1.30
   1  -6   0    1.80    1.30
   1  -6   0   -0.70    1.20
   1  -6   0    1.90    1.20
  -1   6   0    1.30    1.20
  -1   6   0   -0.10    1.50
  -1   6   0    1.60    1.70
  -1   6   0    0.60    1.30
  -1   6   0    0.80    1.30
  -1   6   0    1.00    1.10
   0  -6   0 3767.12  161.28
   0  -6   0 3901.01  160.28
   0  -6   0 3675.53  161.38
   0  -6   0 3822.62  160.58
   0   6   0 3826.82  160.48
   0   6   0 3753.22  160.58
   0   6   0 3864.91  160.18
   0   6   0 3874.71  161.28
   0   6   0 3876.91  160.48
   0   6   0 3821.22  161.28
  -1  -6   0   10.60    2.60
  -1  -6   0   11.70    1.90
  -1  -6   0   10.80    2.10
  -1  -6   0   11.60    2.50
   1   6   0   11.40    1.70
   1   6   0   16.90    3.20
   1   6   0    7.10    2.00
   1   6   0    9.50    1.50
   1   6   0   11.60    2.00
   1   6   0   12.80    1.90
  -2  -6   0  497.35   22.40
  -2  -6   0  446.36   22.90
  -2  -6   0  465.25   22.90
  -2  -6   0  505.65   21.50
   2   6   0  485.15   23.00
   2   6   0  467.15   22.70
   2   6   0  502.35   21.40
  -3  -6   0   12.00    2.90
  -3  -6   0   17.20    3.30
  -3  -6   0   19.30    3.00
  -3  -6   0   24.80    2.50
   3   6   0   13.40    2.80
   3   6   0   23.50    2.60
   3   6   0   21.80    3.80
  -4  -6   0  685.53   29.80
  -4  -6   0  702.73   31.20
  -4  -6   0  655.53   31.00
  -4  -6   0  659.43   31.10
   4   6   0  670.83   31.30
   4   6   0  701.13   29.80
   4   6   0  661.23   31.00
   4   6   0  658.53   31.00
  -5  -6   0    6.00    2.50
  -5  -6   0    3.70    2.00
  -5  -6   0    0.60    2.30
  -5  -6   0    3.70    2.40
   5   6   0    4.30    2.60
   5   6   0    3.90    1.80
   5   6   0    6.00    2.60
   5   6   0   -0.40    2.10
  -6  -6   0 4370.56  194.38
  -6  -6   0 4782.32  194.28
  -6  -6   0 4460.75  194.28
  -6  -6   0 4886.01  196.08
   6   6   0 4290.07  195.68
   6   6   0 4835.62  195.18
   6   6   0 4776.62  195.58
   6   6   0 4531.15  194.38
  -7  -6   0    0.60    2.40
  -7  -6   0   -1.40    3.00
  -7  -6   0    4.40    3.30
   7   6   0   -4.10    3.30
   7   6   0    0.20    2.80
   7   6   0    3.00    3.00
  -8  -6   0   85.19    8.80
  -8  -6   0   83.29    6.70
  -8  -6   0   84.09    7.00
  -8  -6   0   83.49    8.00
  -8  -6   0   78.29    9.20
   8   6   0   89.69    7.80
   8   6   0   88.69    9.40
   8   6   0   78.59    7.90
  -9  -6   0   11.60    3.60
  -9  -6   0   11.00    5.00
  -9  -6   0   16.90    4.40
  -9  -6   0   15.60    5.60
  -9  -6   0   24.30    4.50
   9   6   0   17.10    4.90
   9   6   0   16.80    4.60
 -10  -6   0   97.89   10.80
 -10  -6   0   95.69   10.70
 -10  -6   0  103.09    9.00
  10   6   0   99.79    9.30
 -11  -6   0   40.40    9.40
 -11  -6   0   26.00    7.40
 -11  -6   0   40.70    6.40
 -12  -6   0   64.99   10.10
 -12  -6   0   53.89    7.90
 -12   7   0   15.80    7.20
 -12   7   0   33.40   10.20
 -12   7   0   36.00    9.00
 -11   7   0  784.42   40.60
 -11   7   0  801.12   44.10
 -11   7   0  800.22   40.60
 -10   7   0   11.60    6.00
 -10   7   0   12.80    6.10
 -10   7   0   -1.90    7.40
   9  -7   0  144.99   12.60
  -9   7   0  185.58   13.40
  -9   7   0  176.98   16.30
   8  -7   0  226.78   14.80
   8  -7   0  201.48   14.00
  -8   7   0  233.58   17.40
  -8   7   0  219.98   15.80
  -8   7   0  221.98   14.70
   7  -7   0  231.48   14.50
   7  -7   0  224.38   14.00
  -7   7   0  216.48   14.20
  -7   7   0  223.68   14.10
  -7   7   0  227.98   15.80
  -7   7   0  246.68   17.00
   6  -7   0  237.58   14.20
   6  -7   0  242.58   14.00
  -6   7   0  235.78   14.00
  -6   7   0  245.38   16.30
   5  -7   0  497.65   24.20
   5  -7   0  533.95   25.30
   5  -7   0  554.14   25.60
   5  -7   0  537.25   24.20
  -5   7   0  531.45   27.40
  -5   7   0  518.15   25.20
  -5   7   0  492.95   24.80
  -5   7   0  487.25   26.50
   4  -7   0   62.39    5.60
   4  -7   0   59.59    5.00
   4  -7   0   63.69    5.70
   4  -7   0   57.99    5.00
  -4   7   0   56.09    5.30
  -4   7   0   61.09    5.50
  -4   7   0   63.39    7.00
  -4   7   0   56.29    6.30
   3  -7   0 1540.45   67.69
   3  -7   0 1552.94   67.69
   3  -7   0 1594.14   67.79
   3  -7   0 1524.35   67.59
  -3   7   0 1581.84   66.89
  -3   7   0 1624.34   69.29
  -3   7   0 1551.54   68.89
  -3   7   0 1590.94   66.99
  -3   7   0 1521.45   67.39
  -3   7   0 1542.65   67.59
   2  -7   0   92.89    6.40
   2  -7   0   85.29    5.90
   2  -7   0   92.19    6.10
  -2   7   0   84.59    6.60
  -2   7   0   83.19    5.70
  -2   7   0   83.19    5.80
  -2   7   0   88.39    6.70
  -2   7   0   85.39    5.80
  -2   7   0   86.69    6.00
   1  -7   0  882.81   41.60
   1  -7   0  944.31   40.90
   1  -7   0  981.50   41.10
   1  -7   0  905.81   41.60
  -1   7   0  965.50   41.40
  -1   7   0  943.71   41.50
  -1   7   0  911.41   41.50
  -1   7   0  927.91   41.60
  -1   7   0  920.61   41.40
   0  -7   0  149.69    9.20
   0  -7   0  161.88    8.60
   0  -7   0  152.58    8.20
   0  -7   0  151.78    9.30
   0   7   0  162.18    9.30
   0   7   0  154.58    8.10
   0   7   0  151.88    9.20
   0   7   0  148.29    8.80
   0   7   0  145.39    8.30
   0   7   0  154.68    8.50
  -1  -7   0  232.78   13.20
  -1  -7   0  244.98   13.20
  -1  -7   0  238.68   11.70
   1   7   0  244.28   13.00
   1   7   0  245.88   12.90
   1   7   0  235.08   11.60
   1   7   0  241.88   11.50
   1   7   0  250.17   11.70
  -2  -7   0    2.60    1.90
  -2  -7   0    3.90    1.90
  -2  -7   0    5.50    1.60
   2   7   0    5.70    1.60
   2   7   0    5.50    2.40
   2   7   0    4.90    2.30
   2   7   0    4.10    1.70
  -3  -7   0 2514.05  104.39
  -3  -7   0 2324.27  104.59
  -3  -7   0 2467.95  102.99
  -3  -7   0 2393.66  104.89
   3   7   0 2453.65  104.89
   3   7   0 2460.05  102.89
   3   7   0 2486.85  104.59
   3   7   0 2389.76  104.09
  -4  -7   0    2.20    2.30
  -4  -7   0    2.30    1.60
  -4  -7   0    0.10    2.20
  -4  -7   0   -0.10    2.10
   4   7   0    1.60    1.50
   4   7   0    0.10    2.10
   4   7   0   -0.60    1.10
   4   7   0   -0.60    2.00
  -5  -7   0  160.68   10.20
  -5  -7   0  160.68   10.10
  -5  -7   0  158.88    8.90
   5   7   0  166.88   10.30
   5   7   0  170.08    8.90
   5   7   0  167.58   10.70
   5   7   0  146.09   10.10
  -6  -7   0    8.50    2.90
  -6  -7   0   13.00    3.90
  -6  -7   0   11.70    3.60
  -6  -7   0   13.60    3.30
   6   7   0    8.90    4.10
   6   7   0    2.70    2.90
   6   7   0   21.70    4.10
   6   7   0   19.00    4.40
  -7  -7   0 1513.05   64.79
  -7  -7   0 1547.45   66.89
   7   7   0 1537.75   66.49
   7   7   0 1449.26   65.09
   7   7   0 1424.06   66.89
   7   7   0 1485.25   65.79
  -8  -7   0   74.39    6.60
  -8  -7   0   74.19    8.70
  -8  -7   0   65.99    7.30
   8   7   0   62.49    7.40
   8   7   0   74.99    7.70
  -9  -7   0  923.81   42.10
  -9  -7   0  834.92   42.80
  -9  -7   0  975.50   44.70
   9   7   0  958.80   42.80
   9   7   0  942.81   43.30
 -10  -7   0   -2.30    3.60
 -10  -7   0    3.80    4.70
  10   7   0    3.40    4.10
 -11  -7   0  409.76   21.50
 -11  -7   0  423.26   24.30
 -11  -7   0  337.87   23.30
  11   7   0  430.06   22.20
 -12  -7   0    1.00    6.20
 -12  -7   0   -6.50    4.90
 -12   8   0    8.90    7.50
 -12   8   0   16.50    9.80
 -12   8   0    4.00    6.80
 -11   8   0   75.79   10.80
 -11   8   0   86.99   11.50
 -11   8   0   85.79   14.60
  10  -8   0   51.99   13.70
 -10   8   0   62.89   12.10
 -10   8   0   67.49    9.30
   9  -8   0   49.50    7.80
  -9   8   0   58.29    8.80
  -9   8   0   56.29   10.60
   8  -8   0 1298.27   60.29
   8  -8   0 1275.07   59.89
  -8   8   0 1350.56   63.69
  -8   8   0 1341.37   60.49
   7  -8   0    5.30    3.60
   7  -8   0    2.10    3.80
  -7   8   0    5.80    3.80
  -7   8   0   10.80    6.00
   6  -8   0 1267.97   56.09
   6  -8   0 1224.38   55.79
   6  -8   0 1252.77   54.29
  -6   8   0 1318.17   58.79
  -6   8   0 1230.48   55.59
  -6   8   0 1186.38   57.79
  -6   8   0 1197.78   55.79
   5  -8   0  228.58   13.60
   5  -8   0  247.48   12.90
   5  -8   0  230.18   13.70
   5  -8   0  225.48   13.00
  -5   8   0  232.58   13.50
  -5   8   0  239.08   15.20
  -5   8   0  233.18   13.40
  -5   8   0  255.47   15.90
   4  -8   0   11.80    3.10
   4  -8   0   18.60    4.20
   4  -8   0   13.20    3.60
   4  -8   0   16.10    3.50
  -4   8   0    8.30    2.70
  -4   8   0   11.60    2.40
  -4   8   0    9.50    4.60
  -4   8   0    8.90    2.80
  -4   8   0    9.60    2.30
  -4   8   0    4.90    3.30
   3  -8   0  163.38   10.00
   3  -8   0  156.98    9.80
   3  -8   0  164.38    9.80
  -3   8   0  166.08    9.60
  -3   8   0  180.98   11.30
  -3   8   0  166.98    9.40
  -3   8   0  160.78    9.60
  -3   8   0  158.68    9.20
  -3   8   0  166.18   10.90
   2  -8   0   70.99    5.50
   2  -8   0   68.79    5.90
   2  -8   0   64.49    5.30
  -2   8   0   58.99    5.90
  -2   8   0   56.89    5.20
  -2   8   0   69.99    5.20
  -2   8   0   66.79    5.20
  -2   8   0   65.69    6.20
  -2   8   0   71.49    5.50
   1  -8   0   12.20    2.70
   1  -8   0    7.30    2.40
   1  -8   0    7.10    2.50
   1  -8   0    6.20    1.90
  -1   8   0    4.00    2.10
  -1   8   0    8.70    3.00
  -1   8   0    7.50    2.00
  -1   8   0   11.20    3.00
  -1   8   0    5.10    1.90
  -1   8   0    6.20    2.20
   0  -8   0 2946.31  127.39
   0  -8   0 3014.20  126.49
   0  -8   0 2877.91  125.99
   0   8   0 3040.40  126.19
   0   8   0 3005.10  125.89
   0   8   0 2886.61  126.09
   0   8   0 3022.80  127.29
   0   8   0 2952.90  127.29
   0   8   0 3075.59  126.39
  -1  -8   0   14.40    3.10
  -1  -8   0   16.00    2.90
  -1  -8   0    8.10    2.90
  -1  -8   0   18.50    2.60
   1   8   0   13.10    2.50
   1   8   0   12.40    2.90
   1   8   0   16.50    2.30
   1   8   0   17.90    2.60
   1   8   0   10.80    3.10
   1   8   0   17.60    2.50
  -2  -8   0  868.81   41.40
  -2  -8   0  870.71   41.50
  -2  -8   0  929.41   40.70
  -2  -8   0  930.81   39.60
   2   8   0  876.31   40.30
   2   8   0  919.31   38.80
   2   8   0  918.81   41.20
   2   8   0  911.61   39.40
   2   8   0  920.41   41.50
  -3  -8   0   19.80    3.80
  -3  -8   0   17.60    4.00
  -3  -8   0   19.90    2.70
   3   8   0   19.00    2.70
   3   8   0   13.70    3.40
   3   8   0   19.20    3.90
   3   8   0   20.60    3.50
  -4  -8   0  199.78   11.50
  -4  -8   0  189.88   11.60
  -4  -8   0  184.28   11.80
  -4  -8   0  190.98   10.00
   4   8   0  193.68    9.90
   4   8   0  193.08   11.40
   4   8   0  179.48   11.70
  -5  -8   0    9.00    3.30
  -5  -8   0   16.60    3.80
  -5  -8   0   14.70    4.00
  -5  -8   0   14.40    2.80
   5   8   0   15.40    4.70
   5   8   0   15.20    3.80
   5   8   0   16.50    4.00
   5   8   0    7.10    3.20
  -6  -8   0  456.75   24.20
  -6  -8   0  478.35   24.30
  -6  -8   0  496.65   23.10
  -6  -8   0  538.45   25.30
   6   8   0  526.35   24.80
   6   8   0  481.95   23.00
   6   8   0  495.85   25.10
   6   8   0  480.05   25.30
  -7  -8   0    2.60    2.70
  -7  -8   0   -0.70    3.10
  -7  -8   0    1.80    3.70
   7   8   0    1.80    3.20
   7   8   0    2.50    3.00
   7   8   0    0.00    3.70
   7   8   0    6.10    3.80
  -8  -8   0  638.94   29.60
  -8  -8   0  645.14   32.10
  -8  -8   0  591.44   30.20
   8   8   0  661.63   31.40
   8   8   0  638.84   30.90
  -9  -8   0   30.40    5.20
  -9  -8   0   15.30    5.20
  -9  -8   0   15.50    5.70
   9   8   0   25.10    5.40
 -10  -8   0   57.89    6.90
 -10  -8   0   52.49    9.90
 -10  -8   0   66.09    9.30
  10   8   0   57.19    7.70
  10   8   0   49.60    7.10
 -11  -8   0   12.90    5.30
 -11  -8   0   10.40    7.80
 -11  -8   0   18.10    7.00
  11   8   0   12.50    6.20
  11   8   0   22.00    5.80
 -12  -8   0   13.70    6.90
 -12  -8   0    0.20    5.10
  12   8   0    7.90    5.80
 -12   9   0   -5.90    6.40
 -12   9   0   -1.40    7.70
 -12   9   0   13.30   10.40
 -11   9   0  326.47   26.00
 -11   9   0  298.97   21.30
 -11   9   0  348.67   21.80
  10  -9   0   52.79    8.90
 -10   9   0   63.99   12.20
 -10   9   0   56.49    9.10
   9  -9   0  327.87   20.30
   8  -9   0   36.80    6.80
   8  -9   0   31.10    6.20
  -8   9   0   26.80    8.30
   7  -9   0    4.50    3.70
   7  -9   0    5.80    2.40
   7  -9   0    1.40    3.60
  -7   9   0    1.00    3.60
  -7   9   0    7.50    5.50
   6  -9   0  142.09   10.50
   6  -9   0  123.79   10.10
   6  -9   0  141.09    9.20
   6  -9   0  133.59    9.40
  -6   9   0  134.59   10.10
  -6   9   0  167.18   13.30
  -6   9   0  128.79   12.10
  -6   9   0  140.49   12.00
   5  -9   0   33.30    5.60
   5  -9   0   30.30    4.90
   5  -9   0   36.20    5.20
   5  -9   0   34.00    5.10
  -5   9   0   27.80    6.40
  -5   9   0   26.70    4.60
   4  -9   0    5.50    2.60
   4  -9   0   10.10    3.00
   4  -9   0    6.00    2.90
  -4   9   0    3.20    2.40
  -4   9   0    5.60    2.70
  -4   9   0   -0.90    3.30
  -4   9   0    6.60    2.40
  -4   9   0    5.20    2.30
  -4   9   0   10.10    3.90
   3  -9   0 1499.45   70.29
   3  -9   0 1632.24   70.19
   3  -9   0 1635.34   70.19
   3  -9   0 1592.14   70.39
  -3   9   0 1610.04   69.89
  -3   9   0 1659.03   71.69
  -3   9   0 1588.94   69.79
  -3   9   0 1666.83   69.69
  -3   9   0 1548.65   71.29
  -3   9   0 1623.94   69.79
   2  -9   0  332.47   17.40
   2  -9   0  333.47   16.80
   2  -9   0  340.47   16.70
   2  -9   0  295.27   17.20
  -2   9   0  314.37   16.40
  -2   9   0  346.37   16.90
  -2   9   0  342.67   17.10
  -2   9   0  348.17   17.90
  -2   9   0  313.87   17.40
  -2   9   0  326.57   16.40
   1  -9   0  118.49    7.40
   1  -9   0  106.49    8.00
   1  -9   0  110.69    8.40
   1  -9   0  117.39    7.70
  -1   9   0  114.49    7.20
  -1   9   0   99.99    7.10
  -1   9   0  130.99    8.20
  -1   9   0  118.19    8.10
  -1   9   0   95.79    9.10
  -1   9   0  131.09    8.50
   0  -9   0   59.49    5.20
   0  -9   0   67.29    5.00
   0  -9   0   53.69    5.60
   0  -9   0   66.59    6.10
   0   9   0   65.99    6.40
   0   9   0   61.89    4.70
   0   9   0   54.99    5.00
   0   9   0   69.29    5.20
   0   9   0   55.29    5.10
   0   9   0   62.19    5.90
  -1  -9   0  235.98   14.10
  -1  -9   0  244.18   12.50
  -1  -9   0  257.17   13.40
   1   9   0  249.68   12.30
   1   9   0  264.77   12.50
   1   9   0  238.78   14.00
   1   9   0  253.97   13.00
   1   9   0  230.88   12.80
  -2  -9   0  151.68    8.50
  -2  -9   0  163.98    9.60
  -2  -9   0  129.39   10.00
  -2  -9   0  140.19    9.90
   2   9   0  156.48    7.70
   2   9   0  154.38    7.80
   2   9   0  156.88   10.30
   2   9   0  159.08    8.40
   2   9   0  141.49    9.10
   2   9   0  156.78   10.00
  -3  -9   0 1489.15   67.69
  -3  -9   0 1556.34   66.69
  -3  -9   0 1533.25   65.19
  -3  -9   0 1422.56   67.59
   3   9   0 1448.96   66.29
   3   9   0 1571.84   65.09
   3   9   0 1554.44   67.59
   3   9   0 1556.04   67.19
  -4  -9   0   29.70    3.50
  -4  -9   0   25.40    4.80
  -4  -9   0   28.00    4.90
  -4  -9   0   23.80    4.80
   4   9   0   23.20    3.20
   4   9   0   29.90    5.10
   4   9   0   32.60    6.30
   4   9   0   21.20    3.90
  -5  -9   0 1999.60   90.49
  -5  -9   0 2188.88   88.19
  -5  -9   0 1995.30   90.09
  -5  -9   0 2119.99   90.19
   5   9   0 1965.60   89.79
   5   9   0 1961.60   88.59
   5   9   0 2209.18   90.89
  -6  -9   0   13.50    4.30
  -6  -9   0    6.10    2.80
  -6  -9   0    8.20    3.60
  -6  -9   0   12.90    4.10
   6   9   0    7.90    3.50
   6   9   0   14.70    4.40
   6   9   0    9.00    3.00
   6   9   0    4.90    4.00
  -7  -9   0  665.23   31.80
  -7  -9   0  611.44   30.40
  -7  -9   0  621.84   29.20
   7   9   0  655.23   31.60
   7   9   0  647.84   31.00
   7   9   0  615.54   29.30
  -8  -9   0   -0.60    3.80
  -8  -9   0    7.70    3.30
  -8  -9   0   -3.60    4.00
   8   9   0   -1.30    3.80
   8   9   0   -0.50    3.10
   8   9   0   -1.70    3.70
  -9  -9   0   15.10    5.20
  -9  -9   0   12.70    5.10
  -9  -9   0   19.20    4.40
   9   9   0   20.50    5.20
   9   9   0   10.20    5.20
 -10  -9   0    0.20    5.80
 -10  -9   0   -0.40    5.10
 -10  -9   0   -5.90    3.60
  10   9   0    0.10    4.20
  10   9   0   -4.10    5.20
 -11  -9   0  522.65   29.40
 -11  -9   0  599.04   31.60
 -11  -9   0  539.55   27.60
  11   9   0  557.04   29.30
  11   9   0  589.84   29.60
 -12  -9   0   27.80    7.70
 -12  -9   0   31.50    6.70
  12   9   0   20.40    7.30
 -12  10   0  112.39   13.70
  11 -10   0   61.79   10.90
 -11  10   0   80.09   14.20
 -11  10   0   47.20    9.70
 -11  10   0   63.69   10.80
  10 -10   0   22.30    6.80
 -10  10   0   32.40   10.00
 -10  10   0   30.90    8.00
   9 -10   0    7.10    5.70
   9 -10   0    8.10    4.80
  -9  10   0   22.60    5.80
  -9  10   0   12.20    7.50
   8 -10   0   41.40    7.10
   8 -10   0   60.79    8.30
  -8  10   0   61.09   11.30
   7 -10   0   19.60    4.90
   7 -10   0   18.30    4.90
   7 -10   0   28.70    4.70
   7 -10   0   19.90    5.10
  -7  10   0   30.50    8.20
   6 -10   0 1699.03   72.39
   6 -10   0 1566.34   72.79
   6 -10   0 1670.43   73.69
   6 -10   0 1674.93   73.59
  -6  10   0 1748.53   76.69
  -6  10   0 1625.24   72.99
  -6  10   0 1576.14   74.79
   5 -10   0  227.08   13.80
   5 -10   0  219.18   13.60
   5 -10   0  223.38   13.10
   5 -10   0  193.68   13.00
  -5  10   0  210.88   13.20
  -5  10   0  239.28   13.40
  -5  10   0  224.18   15.40
  -5  10   0  260.47   16.30
   4 -10   0  559.74   26.90
   4 -10   0  547.55   27.20
   4 -10   0  538.65   26.80
   4 -10   0  581.74   27.10
  -4  10   0  554.24   28.50
  -4  10   0  537.05   25.60
  -4  10   0  521.85   26.40
  -4  10   0  548.15   26.60
  -4  10   0  541.35   25.70
  -4  10   0  593.34   29.20
   3 -10   0  239.98   15.20
   3 -10   0  245.28   14.80
   3 -10   0  234.88   13.60
  -3  10   0  237.28   13.30
  -3  10   0  243.78   13.40
  -3  10   0  272.07   17.20
  -3  10   0  248.88   13.40
  -3  10   0  226.38   14.60
  -3  10   0  245.58   13.50
   2 -10   0  824.32   38.30
   2 -10   0  822.62   37.60
   2 -10   0  800.72   37.40
   2 -10   0  734.73   38.10
  -2  10   0  853.21   38.70
  -2  10   0  826.62   38.40
  -2  10   0  855.11   38.10
  -2  10   0  802.52   37.10
  -2  10   0  830.22   37.20
  -2  10   0  871.21   38.00
   1 -10   0   53.19    5.10
   1 -10   0   52.79    5.30
   1 -10   0   56.29    5.90
   1 -10   0   59.49    6.00
  -1  10   0   51.19    5.80
  -1  10   0   63.39    6.10
  -1  10   0   58.19    5.20
  -1  10   0   62.99    5.90
  -1  10   0   58.29    5.00
  -1  10   0   58.79    5.80
   0 -10   0 2266.37   95.59
   0 -10   0 2180.48   97.09
   0 -10   0 2114.09   97.29
   0 -10   0 2262.67   96.09
   0  10   0 2242.68   96.99
   0  10   0 2279.67   95.89
   0  10   0 2260.67   97.09
   0  10   0 2265.47   95.79
   0  10   0 2210.38   95.19
  -1 -10   0   16.30    2.90
  -1 -10   0    9.40    3.70
  -1 -10   0   14.40    3.10
  -1 -10   0    8.80    3.00
   1  10   0   18.00    4.40
   1  10   0   17.30    2.70
   1  10   0   15.00    3.00
   1  10   0   10.10    3.30
   1  10   0   17.80    2.90
   1  10   0   17.30    3.00
  -2 -10   0  202.38   12.10
  -2 -10   0  202.68   13.30
  -2 -10   0  211.48   11.20
  -2 -10   0  203.28   13.00
   2  10   0  201.38   11.90
   2  10   0  217.78   11.80
   2  10   0  210.58   10.60
   2  10   0  222.08   10.50
   2  10   0  196.38   12.70
   2  10   0  224.28   13.30
  -3 -10   0   55.09    7.50
  -3 -10   0   33.90    5.50
  -3 -10   0   36.60    4.00
   3  10   0   34.10    5.50
   3  10   0   45.20    5.40
   3  10   0   34.20    5.20
  -4 -10   0   33.10    6.20
  -4 -10   0   24.10    5.20
  -4 -10   0   20.70    3.30
  -4 -10   0   16.50    4.10
   4  10   0   25.20    4.40
   4  10   0   10.70    4.00
   4  10   0   24.40    5.20
   4  10   0   19.80    3.60
  -5 -10   0   16.30    4.70
  -5 -10   0    5.20    3.40
  -5 -10   0    3.10    2.60
  -5 -10   0    4.40    3.70
   5  10   0   10.60    2.80
   5  10   0    8.00    3.40
   5  10   0    4.20    3.70
  -6 -10   0   11.30    4.40
  -6 -10   0   15.30    4.30
  -6 -10   0   28.50    4.30
  -6 -10   0   26.50    5.40
   6  10   0   22.60    5.30
   6  10   0   23.60    5.20
   6  10   0   18.80    5.10
   6  10   0   28.00    4.00
  -7 -10   0   -2.60    3.50
  -7 -10   0    0.50    2.50
   7  10   0    6.00    4.00
   7  10   0   -0.30    2.70
   7  10   0    9.50    4.40
  -8 -10   0 2454.15  102.89
  -8 -10   0 2435.46  105.89
   8  10   0 2222.28  102.79
   8  10   0 2484.35  104.89
   8  10   0 2393.96  105.39
  -9 -10   0   -5.40    3.10
  -9 -10   0    0.00    4.70
  -9 -10   0   -2.30    4.60
   9  10   0    0.50    4.80
   9  10   0    7.70    4.80
 -10 -10   0  116.39   12.50
 -10 -10   0  125.19   11.40
 -10 -10   0  108.69    9.30
  10  10   0  106.69   11.80
  10  10   0  118.69   11.30
 -11 -10   0   16.00    5.00
 -11 -10   0    7.40    6.60
 -11 -10   0    0.30    7.10
  11  10   0    7.10    8.00
  11  10   0   19.00    6.10
 -12 -10   0   15.00    5.70
 -12 -10   0   -1.80    6.50
  12  10   0    1.40    7.00
  12  10   0   14.40    6.10
  11 -11   0   31.70    9.10
 -11  11   0   37.80   11.00
 -11  11   0   12.90    7.40
  10 -11   0   36.20    8.40
 -10  11   0   55.99   12.20
 -10  11   0   37.80    8.70
   9 -11   0  775.32   40.50
   9 -11   0  774.12   39.30
  -9  11   0  772.72   39.60
  -9  11   0  796.42   43.50
   8 -11   0  133.99   11.90
   8 -11   0  130.39   12.00
   8 -11   0  125.49   10.60
   8 -11   0  137.09   11.00
  -8  11   0  154.18   17.60
   7 -11   0   10.20    3.70
   7 -11   0    5.90    3.70
   7 -11   0    4.10    3.80
   7 -11   0    8.80    4.20
  -7  11   0   -6.10    5.20
   6 -11   0   61.49    7.80
   6 -11   0   53.09    6.50
   6 -11   0   55.29    7.40
   6 -11   0   62.99    8.00
  -6  11   0   50.69    9.10
  -6  11   0   62.09    7.70
   5 -11   0  117.39    9.60
   5 -11   0  122.19    9.30
   5 -11   0  108.89    9.50
   5 -11   0  109.59    9.50
  -5  11   0  140.49   11.90
  -5  11   0   99.69    8.90
  -5  11   0  123.19    9.40
  -5  11   0  135.89    8.20
  -5  11   0  121.59    7.90
  -5  11   0  136.69   11.40
   4 -11   0   20.10    4.50
   4 -11   0   24.80    5.10
   4 -11   0   16.90    4.60
   4 -11   0   12.30    3.90
  -4  11   0   17.60    4.20
  -4  11   0   26.10    4.70
  -4  11   0   17.60    5.30
  -4  11   0   20.00    4.10
  -4  11   0   29.10    4.40
   3 -11   0  961.50   43.90
   3 -11   0  969.20   44.60
   3 -11   0  990.50   44.10
  -3  11   0  886.31   43.20
  -3  11   0  955.10   45.10
  -3  11   0  983.40   44.00
  -3  11   0  921.71   43.50
  -3  11   0 1037.00   45.80
   2 -11   0  214.08   13.70
   2 -11   0  228.18   14.10
  -2  11   0  224.78   12.60
  -2  11   0  231.98   13.80
  -2  11   0  221.48   13.50
  -2  11   0  239.08   14.20
  -2  11   0  249.38   13.70
  -2  11   0  219.98   12.70
   1 -11   0 2844.42  124.89
   1 -11   0 2723.83  124.99
   1 -11   0 2940.21  123.59
   1 -11   0 3007.50  123.99
  -1  11   0 3003.30  124.29
  -1  11   0 2978.30  124.79
  -1  11   0 2844.62  122.99
  -1  11   0 2918.71  123.99
  -1  11   0 2836.52  124.39
  -1  11   0 2804.22  123.19
   0 -11   0  171.08   10.60
   0 -11   0  162.48   11.50
   0 -11   0  167.18    9.90
   0  11   0  164.18   10.30
   0  11   0  183.98   10.30
   0  11   0  148.09    9.70
   0  11   0  176.88    9.70
   0  11   0  173.88   11.50
   0  11   0  164.98   11.20
  -1 -11   0  584.24   29.40
  -1 -11   0  572.24   29.60
  -1 -11   0  586.64   28.40
  -1 -11   0  557.74   27.30
   1  11   0  620.94   29.50
   1  11   0  616.64   27.10
   1  11   0  600.04   27.20
   1  11   0  548.25   27.50
   1  11   0  609.84   27.10
  -2 -11   0   20.90    3.50
  -2 -11   0   23.00    5.60
  -2 -11   0   15.80    4.10
  -2 -11   0   27.30    5.40
   2  11   0   19.30    3.80
   2  11   0   16.50    4.00
   2  11   0   19.60    3.20
   2  11   0   16.70    2.80
   2  11   0   18.00    3.80
   2  11   0   19.90    2.80
  -3 -11   0   65.29    7.10
  -3 -11   0   73.19    8.20
  -3 -11   0   80.79    7.20
  -3 -11   0   70.59    5.60
   3  11   0   77.09    6.60
   3  11   0   77.79    7.50
   3  11   0   75.39    5.50
   3  11   0   69.99    7.60
  -4 -11   0   -5.70    3.20
  -4 -11   0   -0.60    3.20
  -4 -11   0    3.50    2.50
  -4 -11   0    3.50    2.90
   4  11   0    3.20    2.20
   4  11   0   -1.40    3.00
   4  11   0   -1.20    2.60
   4  11   0    5.80    3.10
  -5 -11   0  793.72   38.80
  -5 -11   0  821.42   36.20
  -5 -11   0  851.91   38.70
  -5 -11   0  759.22   38.80
   5  11   0  705.93   37.60
   5  11   0  847.62   38.60
   5  11   0  802.62   35.90
   5  11   0  852.91   39.20
  -6 -11   0    3.40    3.50
  -6 -11   0    1.20    2.40
  -6 -11   0    3.70    3.50
   6  11   0   -0.20    3.70
   6  11   0    3.80    3.70
   6  11   0    0.50    2.40
  -7 -11   0   11.40    4.90
  -7 -11   0   28.60    4.30
  -7 -11   0   18.10    5.80
   7  11   0   14.40    5.20
   7  11   0   15.10    5.40
   7  11   0   23.70    4.00
  -8 -11   0    1.90    4.60
  -8 -11   0    6.20    3.50
  -8 -11   0   10.00    5.00
   8  11   0    8.50    4.60
   8  11   0    1.10    3.50
   8  11   0    4.60    5.00
  -9 -11   0  180.78   12.50
  -9 -11   0  178.58   12.60
   9  11   0  206.98   14.40
   9  11   0  173.08   13.80
 -10 -11   0    4.40    5.70
 -10 -11   0    0.90    6.10
 -10 -11   0    4.20    4.30
  10  11   0    0.90    5.80
  10  11   0   -5.80    4.60
 -11 -11   0  422.56   21.80
 -11 -11   0  433.16   25.70
  11  11   0  377.96   24.20
  11  11   0  444.56   24.60
  11 -12   0   11.80    7.30
 -11  12   0    9.20    6.80
 -11  12   0    7.40   10.10
  10 -12   0   12.50    6.80
 -10  12   0   14.80    9.90
 -10  12   0    9.00    6.90
   9 -12   0   -0.10    3.50
   9 -12   0    1.70    5.50
   9 -12   0    2.40    5.10
  -9  12   0    6.40    8.20
   8 -12   0  125.19   11.60
   8 -12   0  110.79   11.00
   8 -12   0  119.89    9.30
   8 -12   0  110.69   10.50
  -8  12   0  110.09   14.50
   7 -12   0   57.39    8.30
   7 -12   0   67.89    8.90
   7 -12   0   60.89    7.10
   7 -12   0   65.19    8.60
  -7  12   0   53.89   10.10
   6 -12   0 1004.40   46.60
   6 -12   0 1038.70   47.80
   6 -12   0 1014.90   47.60
   6 -12   0  953.10   47.40
  -6  12   0 1053.29   50.69
   5 -12   0  198.98   13.20
   5 -12   0  188.48   13.00
   5 -12   0  171.68   12.80
   5 -12   0  208.38   13.10
  -5  12   0  186.78   12.40
  -5  12   0  200.98   11.70
  -5  12   0  187.78   11.50
  -5  12   0  203.18   15.20
  -5  12   0  206.58   20.90
   4 -12   0  295.67   16.80
   4 -12   0  279.27   16.50
   4 -12   0  255.27   17.90
   4 -12   0  292.57   16.80
  -4  12   0  302.67   15.90
  -4  12   0  273.67   18.00
  -4  12   0  281.17   15.60
  -4  12   0  300.97   16.40
  -4  12   0  320.47   18.90
   3 -12   0    2.80    3.00
   3 -12   0    3.00    2.50
   3 -12   0    2.20    3.00
  -3  12   0    2.80    2.60
  -3  12   0   -2.10    2.70
  -3  12   0    3.70    3.60
  -3  12   0    9.80    4.30
  -3  12   0    1.80    2.60
  -3  12   0   -1.80    2.60
   2 -12   0  656.63   33.30
   2 -12   0  571.24   31.30
   2 -12   0  631.44   30.20
   2 -12   0  634.44   30.50
  -2  12   0  648.54   31.20
  -2  12   0  599.64   29.70
  -2  12   0  641.24   31.00
  -2  12   0  683.13   31.70
  -2  12   0  625.24   29.70
   1 -12   0   35.70    5.20
   1 -12   0   30.20    5.50
   1 -12   0   25.10    4.40
   1 -12   0   30.30    5.40
  -1  12   0   31.00    5.00
  -1  12   0   25.90    4.80
  -1  12   0   33.00    4.60
  -1  12   0   35.80    5.50
  -1  12   0   29.30    4.50
  -1  12   0   23.90    5.10
   0 -12   0  165.68   12.20
   0 -12   0  175.28   11.10
   0 -12   0  174.88   10.50
   0  12   0  163.68   10.00
   0  12   0  187.78   10.70
   0  12   0  179.98   10.90
   0  12   0  159.18   10.30
   0  12   0  184.58   12.20
   0  12   0  170.48   11.70
  -1 -12   0  138.19    9.70
  -1 -12   0  133.09    8.70
  -1 -12   0  127.69   10.30
  -1 -12   0  119.79   10.30
   1  12   0  137.89    8.40
   1  12   0  127.39    8.30
   1  12   0  140.59    8.60
   1  12   0  144.49   10.50
   1  12   0  123.89    8.80
   1  12   0  147.69   10.60
  -2 -12   0 3110.59  131.89
  -2 -12   0 3130.19  130.49
  -2 -12   0 2902.61  133.29
  -2 -12   0 2997.90  132.89
   2  12   0 2872.31  130.99
   2  12   0 3127.49  132.69
   2  12   0 3197.48  129.59
   2  12   0 3077.29  130.09
   2  12   0 3159.68  129.69
  -3 -12   0   62.89    7.20
  -3 -12   0   58.79    5.40
  -3 -12   0   74.89    9.80
  -3 -12   0   68.99    6.90
   3  12   0   70.89    7.90
   3  12   0   61.49    5.30
   3  12   0   54.59    6.40
   3  12   0   48.30    6.70
  -4 -12   0  260.37   17.80
  -4 -12   0  283.47   16.80
  -4 -12   0  309.67   15.20
   4  12   0  287.87   14.60
   4  12   0  260.27   16.00
   4  12   0  300.57   17.20
   4  12   0  330.27   18.20
  -5 -12   0   60.59    9.10
  -5 -12   0   47.80    5.30
  -5 -12   0   53.09    7.00
  -5 -12   0   58.59    8.00
   5  12   0   52.99    7.60
   5  12   0   59.09    7.60
   5  12   0   46.50    6.60
   5  12   0   56.59    5.10
  -6 -12   0  432.36   24.50
  -6 -12   0  478.15   24.70
  -6 -12   0  453.15   21.90
   6  12   0  459.75   24.90
   6  12   0  445.46   21.70
   6  12   0  457.45   26.30
  -7 -12   0    5.80    4.60
  -7 -12   0    4.40    4.40
  -7 -12   0    1.20    3.00
   7  12   0    3.50    3.50
   7  12   0    7.60    3.30
   7  12   0    2.60    4.60
  -8 -12   0  197.68   14.80
  -8 -12   0  193.88   11.70
  -8 -12   0  174.58   13.70
   8  12   0  216.18   14.50
   8  12   0  182.08   11.80
  -9 -12   0   11.00    5.70
  -9 -12   0   14.80    5.00
  -9 -12   0   14.30    6.30
   9  12   0   16.30    6.30
   9  12   0   20.00    5.90
 -10 -12   0  368.16   22.60
 -10 -12   0  310.77   19.90
 -10 -12   0  333.37   18.40
  10  12   0  371.86   22.00
  10  12   0  340.27   21.50
 -11 -12   0   11.50    6.90
 -11 -12   0    3.00    4.90
  11  12   0    2.10    7.10
  11  12   0    7.30    6.30
  11 -13   0   92.69   13.80
 -11  13   0  119.79   14.00
 -11  13   0  108.19   20.70
  10 -13   0   78.79   10.90
  10 -13   0   51.19   10.00
 -10  13   0   54.29   13.50
 -10  13   0   68.29   11.10
   9 -13   0  386.66   23.10
   9 -13   0  341.27   21.10
   9 -13   0  345.57   19.20
   9 -13   0  350.76   22.20
  -9  13   0  392.86   27.60
   8 -13   0   17.20    5.00
   8 -13   0   14.80    6.20
   8 -13   0   14.40    6.20
   8 -13   0   14.90    5.50
  -8  13   0   25.50    8.90
   7 -13   0  175.38   13.60
   7 -13   0  158.88   13.10
   7 -13   0  174.98   12.30
   7 -13   0  169.08   13.60
  -7  13   0  184.48   17.30
   6 -13   0   13.10    4.30
   6 -13   0   11.00    4.70
   6 -13   0    8.00    4.70
   6 -13   0   16.40    5.30
  -6  13   0   11.90    6.20
   5 -13   0  449.16   23.30
   5 -13   0  407.36   23.80
   5 -13   0  418.36   23.30
   5 -13   0  450.05   23.50
  -5  13   0  404.16   22.50
  -5  13   0  472.45   26.10
   4 -13   0  103.29    9.10
   4 -13   0  101.59    9.00
   4 -13   0   85.89    8.80
  -4  13   0  101.29   10.00
  -4  13   0  100.59   10.80
  -4  13   0   91.19    8.20
  -4  13   0   99.39    8.50
  -4  13   0  105.49    8.30
  -4  13   0   88.99    8.50
   3 -13   0  619.44   29.70
   3 -13   0  527.45   29.30
   3 -13   0  603.74   28.80
   3 -13   0  562.64   28.30
  -3  13   0  571.44   31.80
  -3  13   0  572.44   27.90
  -3  13   0  587.34   29.90
  -3  13   0  563.34   28.20
  -3  13   0  558.54   28.60
  -3  13   0  564.44   28.60
   2 -13   0  181.78   11.90
   2 -13   0  177.38   12.50
   2 -13   0  167.28   12.80
   2 -13   0  169.68   11.40
  -2  13   0  177.08   12.10
  -2  13   0  157.28   10.80
  -2  13   0  175.08   12.00
  -2  13   0  180.08   12.40
  -2  13   0  192.98   12.90
  -2  13   0  168.88   10.80
   1 -13   0 1359.66   59.59
   1 -13   0 1358.56   58.99
   1 -13   0 1341.37   60.69
   1 -13   0 1165.18   60.39
  -1  13   0 1354.86   60.49
  -1  13   0 1346.57   59.29
  -1  13   0 1325.37   60.09
  -1  13   0 1293.67   58.29
  -1  13   0 1250.47   58.49
  -1  13   0 1408.96   59.79
   0 -13   0    5.30    3.20
   0 -13   0   -1.00    2.50
   0 -13   0    0.40    3.70
   0 -13   0    0.20    2.20
   0  13   0    4.80    2.60
   0  13   0   -1.40    2.30
   0  13   0    1.70    2.90
   0  13   0    1.60    2.70
   0  13   0    0.30    2.90
   0  13   0    3.70    3.30
  -1 -13   0  367.46   19.80
  -1 -13   0  386.46   18.90
  -1 -13   0  384.26   21.10
   1  13   0  378.26   18.70
   1  13   0  358.86   20.60
   1  13   0  353.36   18.10
   1  13   0  376.86   20.70
   1  13   0  326.67   18.70
   1  13   0  358.16   18.20
  -2 -13   0    6.10    3.90
  -2 -13   0    0.30    2.90
  -2 -13   0    5.10    2.60
  -2 -13   0    3.50    2.80
   2  13   0    1.70    3.00
   2  13   0    0.80    2.30
   2  13   0    0.40    2.60
   2  13   0   -2.10    2.70
   2  13   0    0.40    3.60
   2  13   0    1.60    2.00
  -3 -13   0   42.20    6.90
  -3 -13   0   47.60    5.50
  -3 -13   0   57.59    7.90
  -3 -13   0   39.30    6.00
   3  13   0   42.40    6.10
   3  13   0   53.39    5.00
   3  13   0   54.69    7.90
  -4 -13   0   53.29    8.10
  -4 -13   0   63.99    7.50
  -4 -13   0   54.59    5.90
  -4 -13   0   67.19    9.40
   4  13   0   52.29    7.50
   4  13   0   52.59    5.20
   4  13   0   49.60    7.50
   4  13   0   40.00    6.30
  -5 -13   0 1193.18   56.89
  -5 -13   0 1162.88   57.89
  -5 -13   0 1237.18   56.49
  -5 -13   0 1221.68   53.79
   5  13   0 1328.77   57.59
   5  13   0 1245.28   56.59
   5  13   0 1159.48   53.29
  -6 -13   0   -1.80    3.90
  -6 -13   0    3.30    4.30
  -6 -13   0    3.80    3.10
   6  13   0   -1.70    3.80
   6  13   0   -0.10    4.30
   6  13   0   -1.80    2.60
  -7 -13   0  102.19   11.20
  -7 -13   0  105.89    8.30
  -7 -13   0  144.49   11.80
   7  13   0  105.19    8.30
   7  13   0  107.29   10.90
  -8 -13   0   -0.20    5.30
  -8 -13   0    7.70    6.00
  -8 -13   0    0.40    3.40
   8  13   0   -0.60    3.70
   8  13   0    3.70    4.90
   8  13   0   -0.60    4.70
  -9 -13   0  415.56   23.90
  -9 -13   0  420.86   22.50
  -9 -13   0  448.76   25.50
   9  13   0  385.26   21.50
   9  13   0  466.05   25.40
   9  13   0  427.86   24.50
 -10 -13   0    0.20    4.10
 -10 -13   0   -6.40    6.20
 -10 -13   0    4.10    5.60
  10  13   0   -1.90    5.60
  10  13   0   -2.60    6.50
 -11 -13   0   -0.60    6.90
 -11 -13   0   10.70    5.10
  11  13   0   16.40   12.00
  11  13   0   12.10    7.80
  10 -14   0   36.70    8.90
  10 -14   0   24.60    8.00
 -10  14   0   45.20   12.90
 -10  14   0   51.49    8.70
   9 -14   0   39.10    8.90
   9 -14   0   25.30    7.10
   9 -14   0   25.40    7.30
   9 -14   0   15.60    5.20
  -9  14   0   18.90    9.80
   8 -14   0  421.06   24.50
   8 -14   0  387.16   24.00
   8 -14   0  412.46   22.40
   8 -14   0  401.06   25.90
  -8  14   0  469.65   29.10
   7 -14   0  120.59   10.30
   7 -14   0  112.99   11.70
   7 -14   0  120.09   11.60
   7 -14   0  124.59   11.90
  -7  14   0  119.39   14.80
   6 -14   0   24.70    6.40
   6 -14   0   25.80    5.90
   6 -14   0   23.60    5.70
   6 -14   0   22.70    5.90
  -6  14   0   20.00    7.50
   5 -14   0  148.99   11.30
   5 -14   0  105.29   11.50
   5 -14   0  138.99   11.50
   5 -14   0  141.99   11.60
  -5  14   0  147.99   13.90
   4 -14   0  838.02   39.60
   4 -14   0  843.12   40.10
   4 -14   0  837.02   39.40
  -4  14   0  778.82   38.20
  -4  14   0  753.22   38.20
  -4  14   0  855.51   41.50
   3 -14   0   77.39    8.30
   3 -14   0   66.99    8.20
   3 -14   0   73.79    8.70
   3 -14   0   71.09    9.30
  -3  14   0   66.89    7.40
  -3  14   0   53.89    8.30
  -3  14   0   66.89    7.60
  -3  14   0   73.79    7.70
  -3  14   0   69.89    7.80
  -3  14   0   68.89    8.90
   2 -14   0  580.44   28.30
   2 -14   0  581.14   29.50
   2 -14   0  522.85   29.30
   2 -14   0  523.25   27.50
  -2  14   0  577.24   28.80
  -2  14   0  600.14   29.10
  -2  14   0  565.94   27.80
  -2  14   0  546.05   28.50
  -2  14   0  528.75   27.20
   1 -14   0  105.29    9.20
   1 -14   0  102.79   10.80
   1 -14   0   97.59   10.10
   1 -14   0  114.69    8.90
  -1  14   0   99.89    8.00
  -1  14   0  107.59   10.00
  -1  14   0  108.79    9.50
  -1  14   0  115.09    9.50
  -1  14   0  113.99    8.50
  -1  14   0  103.69    8.90
   0 -14   0 1801.62   78.89
   0 -14   0 1668.03   78.89
   0 -14   0 1823.62   77.49
   0 -14   0 1740.33   76.49
   0  14   0 1587.54   76.19
   0  14   0 1751.02   78.29
   0  14   0 1772.32   76.29
   0  14   0 1845.82   76.69
   0  14   0 1677.23   75.69
   0  14   0 1736.63   78.29
  -1 -14   0  220.58   14.00
  -1 -14   0  218.18   13.80
  -1 -14   0  223.88   15.50
   1  14   0  209.98   14.50
   1  14   0  224.08   13.40
   1  14   0  227.38   15.00
   1  14   0  222.78   12.50
   1  14   0  204.88   12.30
   1  14   0  219.08   12.90
  -2 -14   0   80.49    9.20
  -2 -14   0   62.69    7.80
  -2 -14   0   70.89    8.30
  -2 -14   0   69.89    6.60
   2  14   0   59.89    7.20
   2  14   0   71.19    8.30
   2  14   0   74.99    6.10
   2  14   0   79.59    8.80
   2  14   0   68.69    6.20
   2  14   0   70.89    7.00
  -3 -14   0   -1.10    3.20
  -3 -14   0    2.40    3.50
  -3 -14   0    1.60    2.80
  -3 -14   0    4.50    4.50
   3  14   0    0.30    2.70
   3  14   0   -3.20    3.40
   3  14   0    2.30    2.00
   3  14   0    3.90    3.40
  -4 -14   0  251.57   18.10
  -4 -14   0  274.37   14.40
  -4 -14   0  246.78   17.10
  -4 -14   0  280.37   16.90
   4  14   0  260.77   17.00
   4  14   0  261.47   17.10
   4  14   0  277.27   17.60
   4  14   0  264.07   14.00
  -5 -14   0    3.40    4.20
  -5 -14   0    0.00    2.80
   5  14   0    1.70    2.70
   5  14   0   -1.10    3.80
   5  14   0   -6.00    3.90
  -6 -14   0  455.85   25.00
  -6 -14   0  415.26   21.30
  -6 -14   0  445.46   24.40
   6  14   0  414.66   21.00
   6  14   0  453.95   25.10
   6  14   0  422.76   24.20
  -7 -14   0    9.10    5.20
  -7 -14   0    1.50    5.20
  -7 -14   0    1.20    3.10
   7  14   0   -4.00    4.70
   7  14   0   -1.60    4.60
   7  14   0    2.00    3.50
  -8 -14   0  569.54   29.90
  -8 -14   0  516.45   29.00
  -8 -14   0  539.95   27.30
   8  14   0  548.95   29.60
   8  14   0  507.55   25.60
  -9 -14   0   18.70    6.80
  -9 -14   0    0.70    7.10
  -9 -14   0    4.30    4.20
   9  14   0   -0.10    5.60
   9  14   0    7.30    6.20
   9  14   0    3.40    5.00
 -10 -14   0   84.79    9.60
 -10 -14   0   87.99   11.80
 -10 -14   0   84.89    8.60
  10  14   0   89.09   11.30
  10  14   0   72.29   10.60
 -11 -14   0   12.20    8.10
  11  14   0    3.80    8.80
  11  14   0   18.60    7.50
  10 -15   0   13.00    7.70
  10 -15   0   20.40    8.10
  10 -15   0   11.30    7.60
 -10  15   0   24.90   11.30
 -10  15   0   19.70    7.90
   9 -15   0   61.39   10.10
   9 -15   0   91.99    9.70
   9 -15   0   81.89   11.20
   9 -15   0   75.69   10.90
  -9  15   0   75.09   14.20
   8 -15   0   41.20    7.90
   8 -15   0   10.60    5.80
   8 -15   0   17.40    7.40
   8 -15   0   23.00    5.90
  -8  15   0   19.80    8.60
   7 -15   0  123.89   13.20
   7 -15   0  120.29   11.10
   7 -15   0  136.29   12.30
   7 -15   0  121.89   12.00
  -7  15   0  141.89   15.30
   6 -15   0   24.00    6.90
   6 -15   0   36.60    7.60
   6 -15   0   35.90    6.90
   6 -15   0   35.20    7.70
  -6  15   0   38.10    9.00
  -6  15   0   43.80    5.80
   5 -15   0  521.75   27.70
   5 -15   0  542.25   28.00
   5 -15   0  455.15   28.40
   5 -15   0  536.15   28.00
  -5  15   0  466.15   29.80
  -5  15   0  606.44   31.20
   4 -15   0  110.39   10.30
   4 -15   0  104.59   10.00
   4 -15   0  110.69   10.50
  -4  15   0  115.99    9.70
  -4  15   0  134.79   12.70
   3 -15   0  541.95   31.70
   3 -15   0  612.24   30.70
   3 -15   0  597.84   30.70
   3 -15   0  613.54   31.70
  -3  15   0  610.44   31.20
  -3  15   0  635.94   32.20
  -3  15   0  586.74   31.80
  -3  15   0  606.84   30.50
  -3  15   0  651.73   32.10
   2 -15   0   51.19    7.90
   2 -15   0   38.80    7.30
   2 -15   0   62.59    8.50
   2 -15   0   59.89    7.10
  -2  15   0   70.39    8.00
  -2  15   0   63.19    8.70
  -2  15   0   62.99    7.20
  -2  15   0   55.49    8.20
  -2  15   0   54.29    6.60
   1 -15   0  291.17   19.40
   1 -15   0  340.07   19.80
   1 -15   0  324.17   17.80
   1 -15   0  309.77   18.50
  -1  15   0  333.57   18.10
  -1  15   0  309.37   18.90
  -1  15   0  298.67   17.40
  -1  15   0  294.67   18.90
  -1  15   0  351.06   18.80
   0 -15   0   -0.70    3.50
   0 -15   0    6.90    4.30
   0 -15   0    0.50    2.70
   0 -15   0    1.60    3.40
   0  15   0    6.00    3.50
   0  15   0   -1.10    3.80
   0  15   0    2.50    3.00
   0  15   0   -0.90    3.10
   0  15   0    2.70    3.80
   0  15   0    7.70    3.30
  -1 -15   0  395.56   19.40
  -1 -15   0  359.56   22.00
  -1 -15   0  376.36   20.40
   1  15   0  362.66   21.30
   1  15   0  369.46   21.30
   1  15   0  351.16   18.80
   1  15   0  334.37   19.30
   1  15   0  339.47   18.40
   1  15   0  354.96   18.50
  -2 -15   0  129.09   11.40
  -2 -15   0  124.19   10.60
   2  15   0   96.79    9.20
   2  15   0  133.99   11.50
   2  15   0  118.09    8.30
   2  15   0  120.59    8.60
   2  15   0  121.49    8.10
   2  15   0  130.29   11.20
  -3 -15   0 2386.76  115.39
  -3 -15   0 2491.85  107.29
  -3 -15   0 2493.35  110.49
  -3 -15   0 2517.05  109.39
   3  15   0 2558.04  110.59
   3  15   0 2496.15  105.49
   3  15   0 2559.54  109.99
   3  15   0 2400.46  106.59
  -4 -15   0  142.89   11.30
  -4 -15   0  135.09    9.20
  -4 -15   0   95.39   12.00
  -4 -15   0  118.39   11.00
   4  15   0  123.59   12.00
   4  15   0  117.39   11.30
   4  15   0  135.99    8.90
  -5 -15   0   31.70    4.90
  -5 -15   0   39.20    7.20
   5  15   0   16.10    5.90
   5  15   0   35.80    7.30
   5  15   0   24.20    4.30
  -6 -15   0    1.10    4.60
  -6 -15   0    6.30    3.40
  -6 -15   0    2.70    5.40
   6  15   0    3.20    4.90
   6  15   0    5.10    3.40
   6  15   0   14.40    5.50
  -7 -15   0  227.78   17.50
  -7 -15   0  255.67   14.40
   7  15   0  281.27   19.10
   7  15   0  242.28   14.10
   7  15   0  260.47   17.80
  -8 -15   0    3.40    5.10
  -8 -15   0    9.30    7.50
   8  15   0    0.60    5.10
   8  15   0    6.20    4.30
  -9 -15   0   32.30    5.40
  -9 -15   0   47.50    9.80
  -9 -15   0   58.19    9.20
   9  15   0   28.10    7.30
   9  15   0   33.30    6.10
   9  15   0   25.20    7.90
 -10 -15   0   -3.40    6.10
 -10 -15   0    1.00    4.60
  10  15   0    1.20    6.10
  10  15   0    4.90    7.00
  10 -16   0  143.09   15.90
  10 -16   0  142.09   15.00
 -10  16   0  103.49   22.00
 -10  16   0  137.39   24.50
   9 -16   0   17.40    6.00
   9 -16   0   14.20    6.70
   9 -16   0   10.20    7.00
   9 -16   0   15.90    8.00
  -9  16   0   22.80   10.40
   8 -16   0  292.17   18.30
   8 -16   0  275.37   20.60
   8 -16   0  270.07   19.70
   8 -16   0  320.77   20.60
  -8  16   0  317.77   24.60
   7 -16   0   93.79   10.20
   7 -16   0   66.59   11.20
   7 -16   0  103.19   12.00
   7 -16   0   89.59   11.30
  -7  16   0   98.99   13.80
   6 -16   0  377.66   22.00
   6 -16   0  345.87   21.10
   6 -16   0  370.56   22.10
   6 -16   0  334.07   22.70
  -6  16   0  328.87   19.00
  -6  16   0  399.16   24.90
   5 -16   0   53.69    8.90
   5 -16   0   61.19    8.80
   5 -16   0   59.49    9.40
  -5  16   0   47.70    9.10
  -5  16   0   49.30    8.50
   4 -16   0   68.39   10.40
   4 -16   0   87.69    9.60
   4 -16   0   92.69   10.20
   4 -16   0   89.19    9.90
  -4  16   0  115.09   11.70
  -4  16   0   96.29    9.30
   3 -16   0   31.80    6.70
   3 -16   0   46.60    7.70
   3 -16   0   46.40    9.00
   3 -16   0   43.70    8.60
  -3  16   0   54.09    8.50
  -3  16   0   50.59    8.00
   2 -16   0   10.80    5.10
   2 -16   0   14.50    6.20
   2 -16   0   12.20    4.20
   2 -16   0   14.90    4.80
  -2  16   0    7.40    4.10
  -2  16   0    8.10    5.10
  -2  16   0    4.50    5.00
  -2  16   0   10.90    4.40
  -2  16   0    9.30    4.50
   1 -16   0   19.90    5.50
   1 -16   0   18.60    6.70
   1 -16   0   30.80    7.00
   1 -16   0   26.10    5.40
  -1  16   0   33.40    6.00
  -1  16   0   31.50    6.60
  -1  16   0   23.50    6.10
  -1  16   0   26.30    4.80
  -1  16   0   25.40    5.40
   0 -16   0 1695.13   75.99
   0 -16   0 1673.13   74.89
   0 -16   0 1703.63   77.69
   0  16   0 1716.63   74.89
   0  16   0 1678.43   76.99
   0  16   0 1661.23   74.49
  -1 -16   0   70.59    7.20
  -1 -16   0   55.59    8.30
  -1 -16   0   51.89    8.00
  -1 -16   0   70.19   10.70
   1  16   0   73.49    7.10
   1  16   0   63.49    6.80
   1  16   0   57.09    8.40
   1  16   0   76.49   10.50
   1  16   0   72.09    7.80
  -2 -16   0  197.98   14.20
  -2 -16   0  207.48   12.80
  -2 -16   0  181.08   15.40
  -2 -16   0  207.88   15.20
   2  16   0  173.68   14.20
   2  16   0  210.48   11.80
   2  16   0  197.28   14.90
   2  16   0  201.38   12.10
   2  16   0  187.38   11.30
  -3 -16   0   -0.30    4.70
  -3 -16   0    1.10    4.00
  -3 -16   0    4.10    3.10
  -3 -16   0   -0.80    4.70
   3  16   0   -3.70    2.80
   3  16   0    2.00    3.20
   3  16   0    2.00    4.80
   3  16   0    4.40    2.90
   3  16   0    8.50    5.30
  -4 -16   0  127.09   12.20
  -4 -16   0  125.79   11.80
   4  16   0  119.49   12.00
   4  16   0  130.39   12.30
   4  16   0  132.39    9.30
  -5 -16   0   29.10    6.60
  -5 -16   0   47.80    9.00
   5  16   0   36.30    8.10
   5  16   0   30.80    7.20
   5  16   0   36.20    5.20
  -6 -16   0  616.94   33.00
  -6 -16   0  618.84   33.50
   6  16   0  608.04   33.00
   6  16   0  652.03   33.90
   6  16   0  611.94   29.20
  -7 -16   0   23.80    6.50
  -7 -16   0   24.30    7.40
   7  16   0   23.70    6.50
   7  16   0   23.10    5.10
   7  16   0   23.80    7.80
  -8 -16   0  133.19   13.20
  -8 -16   0  136.99   21.30
  -8 -16   0  130.99   10.40
   8  16   0  148.09   14.10
   8  16   0  127.29   10.10
   8  16   0  146.79   13.60
  -9 -16   0    4.50    4.40
  -9 -16   0    8.70    8.20
  -9 -16   0   -4.70    6.10
   9  16   0    0.40    5.70
   9  16   0    2.60    6.90
 -10 -16   0   44.40    9.50
  10  16   0   42.50    9.00
   9 -17   0  561.74   33.00
   9 -17   0  559.04   33.50
   9 -17   0  594.54   30.80
   9 -17   0  602.24   33.60
  -9  17   0  581.24   37.80
   8 -17   0    0.10    6.00
   8 -17   0   -3.80    7.00
   8 -17   0    3.10    4.90
   8 -17   0    0.10    6.20
  -8  17   0   -4.20    8.00
   7 -17   0    8.10    5.90
   7 -17   0    7.00    6.90
   7 -17   0   11.60    6.20
   7 -17   0    7.10    4.90
  -7  17   0   11.30    8.60
   6 -17   0   38.60    7.60
   6 -17   0   45.60    8.60
   6 -17   0   35.90    9.20
   6 -17   0   48.90    8.60
  -6  17   0   49.30   10.00
  -6  17   0   32.00    6.40
   5 -17   0    4.90    5.90
   5 -17   0    1.90    5.00
  -5  17   0    8.20    8.90
  -5  17   0    0.50    4.50
   4 -17   0  242.28   16.10
   4 -17   0  253.77   16.70
   4 -17   0  200.48   17.10
   4 -17   0  230.08   16.50
  -4  17   0  230.98   17.70
  -4  17   0  220.48   15.30
   3 -17   0 1897.31   94.89
   3 -17   0 2158.68   93.39
   3 -17   0 2141.99   94.79
   3 -17   0 2089.89   93.59
  -3  17   0 2080.29   93.39
  -3  17   0 2195.58   94.59
   2 -17   0   40.60    8.30
   2 -17   0   54.39    8.00
   2 -17   0   49.99    8.00
   2 -17   0   53.89    8.70
  -2  17   0   38.80    7.50
  -2  17   0   58.19    9.00
  -2  17   0   56.99    8.60
   1 -17   0   65.69   10.10
   1 -17   0   63.79    8.90
   1 -17   0   59.49    8.30
   1 -17   0   71.09   10.10
  -1  17   0   78.89    8.90
  -1  17   0   78.69    9.20
  -1  17   0   83.19   10.30
  -1  17   0   62.09    7.70
  -1  17   0   79.69    9.00
   0 -17   0    4.30    4.30
   0 -17   0   -0.60    5.00
   0 -17   0    8.60    4.80
   0 -17   0    4.40    3.80
   0  17   0   -3.20    3.40
   0  17   0    3.40    4.20
   0  17   0    9.20    4.30
   0  17   0    1.40    4.90
   0  17   0    2.50    4.40
  -1 -17   0    5.70    4.00
  -1 -17   0    7.20    5.70
  -1 -17   0   11.30    4.60
  -1 -17   0    6.60    3.50
   1  17   0    2.10    4.90
   1  17   0   -0.10    4.00
   1  17   0    3.90    3.80
   1  17   0   13.10    4.50
   1  17   0    7.50    5.20
  -2 -17   0   42.20    7.50
  -2 -17   0   50.59    7.80
  -2 -17   0   46.60    8.60
  -2 -17   0   64.39    7.80
   2  17   0   49.00    6.00
   2  17   0   56.69    9.00
   2  17   0   48.00    6.30
   2  17   0   52.79    6.30
  -3 -17   0  143.09   14.00
  -3 -17   0  125.49   12.00
  -3 -17   0  154.08   13.30
  -3 -17   0  159.08   10.60
   3  17   0  144.79   11.80
   3  17   0  145.59   10.10
   3  17   0  133.69   12.60
   3  17   0  139.09   13.30
   3  17   0  144.09    9.20
  -4 -17   0   66.49    7.50
  -4 -17   0   49.80    8.50
  -4 -17   0   60.79    9.30
   4  17   0   55.99    6.20
   4  17   0   40.00    8.00
   4  17   0   64.89    9.90
  -5 -17   0 1020.70   48.50
  -5 -17   0  997.20   49.10
  -5 -17   0 1016.90   45.10
   5  17   0  907.51   49.90
   5  17   0  960.80   48.80
   5  17   0  979.80   44.30
  -6 -17   0    7.70    5.80
  -6 -17   0    1.30    3.50
  -6 -17   0    0.50    5.10
   6  17   0   -5.60    5.30
   6  17   0   -1.90    3.80
   6  17   0   -3.90    5.10
  -7 -17   0    0.50    5.10
  -7 -17   0    5.60    6.30
  -7 -17   0    8.20    4.00
   7  17   0   13.70    4.60
   7  17   0   11.50    6.10
   7  17   0    7.30    6.00
  -8 -17   0   -1.50    6.10
  -8 -17   0  -11.50    6.60
  -8 -17   0   -1.70    3.80
   8  17   0   -4.60    6.60
   8  17   0    0.00    4.70
   8  17   0    2.10    6.20
  -9 -17   0   50.39    6.70
  -9 -17   0   62.49   10.60
   9  17   0   86.29   12.60
   9  17   0   46.50    7.20
 -10 -17   0   17.00    7.90
   9 -18   0   45.90   10.10
   9 -18   0   23.50   10.60
   9 -18   0   41.00    9.90
  -9  18   0   33.30   16.60
   8 -18   0    2.50    6.90
   8 -18   0  -10.30    5.40
   8 -18   0   13.50    6.20
   8 -18   0   11.30    8.60
  -8  18   0    6.60    8.60
   7 -18   0   37.90    8.40
   7 -18   0   27.20    8.80
   7 -18   0   35.60    8.30
   7 -18   0   34.20    8.90
  -7  18   0   44.70   11.50
   6 -18   0  603.94   32.90
   6 -18   0  628.24   32.80
   6 -18   0  553.44   33.80
   6 -18   0  600.54   32.80
  -6  18   0  628.24   35.70
  -6  18   0  595.04   30.20
   5 -18   0    4.80    5.10
   5 -18   0    6.50    5.40
   5 -18   0    1.70    4.50
  -5  18   0    3.70    7.00
  -5  18   0    1.70    4.60
   4 -18   0    0.00    6.40
   4 -18   0   13.60    5.70
   4 -18   0   19.50    6.80
   4 -18   0    7.80    5.70
  -4  18   0    4.20    4.60
  -4  18   0   11.60    6.70
   3 -18   0   40.00    7.40
   3 -18   0   35.70    8.20
   3 -18   0   43.40    8.20
   3 -18   0   48.40    8.20
  -3  18   0   27.10    7.20
  -3  18   0   31.50    6.70
   2 -18   0   -0.50    4.00
   2 -18   0    6.20    4.60
   2 -18   0    4.30    5.40
   2 -18   0    6.90    4.70
  -2  18   0    7.90    5.00
  -2  18   0   -3.30    4.10
   1 -18   0  104.99   12.80
   1 -18   0  119.99   11.40
   1 -18   0   99.59   10.10
  -1  18   0  121.19   11.10
  -1  18   0  133.79   11.30
  -1  18   0  126.89   12.30
   0 -18   0  746.63   42.00
   0 -18   0  764.82   40.30
   0 -18   0  818.72   39.40
   0 -18   0  858.31   42.30
   0  18   0  876.51   42.00
   0  18   0  871.51   40.80
   0  18   0  813.72   41.50
   0  18   0  846.22   39.50
   0  18   0  742.73   38.30
  -1 -18   0   11.10    5.70
  -1 -18   0   26.40    6.60
  -1 -18   0   17.10    4.90
  -1 -18   0   18.00    5.70
   1  18   0   33.70    5.80
   1  18   0   28.50    6.80
   1  18   0   17.00    4.70
   1  18   0   27.80    5.50
  -2 -18   0  466.75   26.20
  -2 -18   0  454.85   27.20
  -2 -18   0  494.95   24.50
  -2 -18   0  435.46   28.40
   2  18   0  476.05   27.20
   2  18   0  443.96   23.50
   2  18   0  480.85   23.40
   2  18   0  452.05   26.80
   2  18   0  451.85   22.90
  -3 -18   0   25.20    5.50
  -3 -18   0   22.80    6.40
  -3 -18   0   17.60    7.10
  -3 -18   0   29.20    7.50
   3  18   0   17.60    4.10
   3  18   0   16.00    7.40
   3  18   0   17.70    6.10
   3  18   0   17.70    4.10
  -4 -18   0   80.09   11.10
  -4 -18   0  110.79   13.80
  -4 -18   0   96.99    9.10
   4  18   0  102.99   12.10
   4  18   0  100.89   12.10
   4  18   0   90.59    8.60
  -5 -18   0   14.50    6.10
  -5 -18   0   12.60    4.30
  -5 -18   0   13.00    7.10
   5  18   0   12.80    4.60
   5  18   0    3.50    5.40
   5  18   0    8.50    6.50
  -6 -18   0   -0.90    3.50
  -6 -18   0   10.80    6.50
  -6 -18   0    7.10    5.50
   6  18   0    3.30    7.30
   6  18   0    9.90    4.50
   6  18   0    3.50    5.30
  -7 -18   0    6.00    7.10
  -7 -18   0    7.00    4.40
  -7 -18   0   -2.80    5.90
   7  18   0   15.60    7.00
   7  18   0   12.70    7.20
   7  18   0    3.50    4.60
  -8 -18   0  967.70   42.30
  -8 -18   0  878.41   46.90
  -8 -18   0  963.80   47.40
   8  18   0  876.91   41.70
   8  18   0  913.71   46.60
   8  18   0  890.31   46.70
  -9 -18   0   23.10    8.10
   9  18   0   15.20    7.60
   8 -19   0    3.60    7.00
   8 -19   0   -0.20    6.10
   8 -19   0    4.90    5.90
   8 -19   0    6.30   10.60
  -8  19   0    0.60    9.70
   7 -19   0   13.90    8.70
   7 -19   0   14.00    7.40
   7 -19   0    9.40    6.30
   7 -19   0    6.90    6.00
  -7  19   0    9.80    9.00
   6 -19   0   81.79   11.10
   6 -19   0   70.69   10.90
   6 -19   0   65.29   11.60
   6 -19   0   77.19   11.40
  -6  19   0   73.19   12.40
  -6  19   0   69.89    9.20
   5 -19   0    3.10    5.10
   5 -19   0    3.10    5.40
   5 -19   0    3.50    5.60
  -5  19   0    6.90    7.80
  -5  19   0    3.40    5.40
   4 -19   0   14.80    6.10
   4 -19   0   17.50    6.20
   4 -19   0    2.10    6.70
  -4  19   0   14.60    6.20
   3 -19   0  390.56   23.70
   3 -19   0  426.86   32.60
   3 -19   0  455.85   26.10
   3 -19   0  356.66   25.90
  -3  19   0  418.56   24.40
  -3  19   0  440.76   25.30
   2 -19   0   21.10    7.30
   2 -19   0   14.70    5.80
   2 -19   0   13.40    5.50
   2 -19   0    7.40    8.40
  -2  19   0   26.90    7.00
  -2  19   0    5.80    5.60
   1 -19   0  680.93   36.00
   1 -19   0  707.63   37.20
   1 -19   0  753.02   38.80
  -1  19   0  735.43   36.50
  -1  19   0  750.42   38.00
  -1  19   0  720.13   37.80
   0 -19   0    2.20    4.90
   0 -19   0    5.30    4.90
   0 -19   0    3.80    5.90
   0 -19   0    6.70    4.40
   0  19   0   10.50    5.80
   0  19   0    8.80    4.90
   0  19   0   -5.60    4.70
  -1 -19   0   24.00    6.70
  -1 -19   0   29.60    7.00
  -1 -19   0   26.60    6.30
  -1 -19   0   24.40    7.20
   1  19   0   28.20    5.90
   1  19   0   22.60    5.50
   1  19   0   20.90    5.50
   1  19   0   44.20    8.70
   1  19   0   22.20    8.20
  -2 -19   0  105.89   12.30
  -2 -19   0  103.99    9.70
  -2 -19   0   88.49   11.70
  -2 -19   0  110.69   15.40
   2  19   0  131.39   13.50
   2  19   0  118.79    9.50
   2  19   0  104.59    9.00
   2  19   0   90.59   13.00
   2  19   0   84.09    9.50
  -3 -19   0  231.58   17.90
  -3 -19   0  215.08   14.40
   3  19   0  208.88   14.00
   3  19   0  223.08   17.50
   3  19   0  218.58   12.70
   3  19   0  231.98   17.90
   3  19   0  225.88   12.60
  -4 -19   0    1.40    5.40
  -4 -19   0   -5.10    4.80
  -4 -19   0   -2.40    3.50
   4  19   0    2.60    4.40
   4  19   0    0.50    4.90
   4  19   0    0.60    6.60
  -5 -19   0  936.91   47.10
  -5 -19   0  922.11   43.50
  -5 -19   0  909.01   47.70
   5  19   0  893.71   47.10
   5  19   0 1012.10   48.30
  -6 -19   0   21.80    7.60
  -6 -19   0   13.00    7.70
  -6 -19   0   16.90    5.10
   6  19   0   16.30    5.40
   6  19   0   26.70    7.50
   6  19   0   38.40    9.50
  -7 -19   0   47.70    6.40
  -7 -19   0   31.70    9.20
  -7 -19   0   55.59   10.00
   7  19   0   13.90    8.60
   7  19   0   25.80    7.90
   7  19   0   37.90    6.20
  -8 -19   0   22.80   14.90
  -8 -19   0    7.00    7.10
  -8 -19   0   15.00    4.90
   8  19   0    0.40    8.50
   8  19   0   11.10    6.40
   8  19   0   16.10    7.70
  -9 -19   0   23.30    8.60
   9  19   0   18.30    8.40
   8 -20   0   50.49   10.70
   8 -20   0   17.60   11.30
   8 -20   0   50.19   10.80
   8 -20   0   50.59   11.00
  -8  20   0   51.09   17.10
   7 -20   0   25.80    7.80
   7 -20   0   26.00   10.30
   7 -20   0   32.80    8.80
   7 -20   0   21.90    8.10
  -7  20   0   34.10   11.20
   6 -20   0  335.07   29.00
   6 -20   0  454.25   26.40
   6 -20   0  429.16   26.10
   6 -20   0  419.96   26.10
  -6  20   0  394.66   23.90
  -6  20   0  459.25   29.50
   5 -20   0    2.30    5.50
   5 -20   0   11.50    7.10
   5 -20   0    4.70    5.40
   5 -20   0    7.60    6.20
  -5  20   0   -6.30    7.70
  -5  20   0   -0.30    6.50
   4 -20   0  189.98   15.80
   4 -20   0  152.88   17.30
   4 -20   0  182.08   15.00
   4 -20   0  160.18   14.80
  -4  20   0  170.78   16.30
  -4  20   0  159.78   14.20
   3 -20   0  131.59   14.00
   3 -20   0  140.19   12.80
   3 -20   0  142.99   13.60
   3 -20   0  132.39   15.90
  -3  20   0  144.89   13.50
  -3  20   0  123.49   13.50
   2 -20   0  215.58   16.20
   2 -20   0  193.78   15.10
   2 -20   0  198.88   16.90
   2 -20   0  186.08   18.20
  -2  20   0  228.28   16.10
  -2  20   0  200.98   15.90
   1 -20   0   65.79   12.50
   1 -20   0   61.29    8.60
   1 -20   0   72.19   11.70
   1 -20   0   73.79   10.90
  -1  20   0   60.39   10.50
  -1  20   0   67.69    9.40
   0 -20   0  101.69   14.00
   0 -20   0   65.09    9.10
   0 -20   0   88.59   12.80
   0 -20   0  107.69   14.20
   0  20   0   68.59    9.20
   0  20   0   68.59    9.80
   0  20   0   82.89    9.60
  -1 -20   0    0.10    4.70
  -1 -20   0    0.80    5.10
  -1 -20   0   -0.60    3.80
   1  20   0    6.60    5.50
   1  20   0   -1.30    6.50
   1  20   0   -1.20    4.70
   1  20   0    4.70    5.20
  -2 -20   0  701.63   34.10
  -2 -20   0  589.84   37.80
  -2 -20   0  671.23   37.60
  -2 -20   0  683.03   36.30
   2  20   0  745.63   37.90
   2  20   0  676.63   37.00
   2  20   0  703.23   34.40
   2  20   0  669.83   32.50
  -3 -20   0    5.70    5.90
  -3 -20   0    0.50    4.30
  -3 -20   0    5.70    5.60
   3  20   0    1.80    4.00
   3  20   0    6.70    7.50
   3  20   0   -4.40    4.70
   3  20   0   -1.40    5.60
   3  20   0   -5.50    3.40
  -4 -20   0   23.60    8.70
  -4 -20   0   20.30    5.30
  -4 -20   0   17.60    7.40
   4  20   0   10.00    5.30
   4  20   0   10.80    7.10
   4  20   0   26.20    8.60
  -5 -20   0   87.39    9.10
  -5 -20   0   85.19   12.40
  -5 -20   0   79.29   11.30
   5  20   0   56.69   10.20
   5  20   0   87.99    9.50
   5  20   0  110.69   13.10
  -6 -20   0  428.76   26.10
  -6 -20   0  390.56   21.10
  -6 -20   0  372.66   24.90
   6  20   0  349.87   20.40
   6  20   0  420.76   25.80
   6  20   0  395.06   25.60
  -7 -20   0   15.20    7.50
  -7 -20   0   -2.10    7.40
  -7 -20   0   15.70    5.40
   7  20   0    4.90    7.00
   7  20   0   10.30    8.40
  -8 -20   0  206.18   17.90
  -8 -20   0  199.78   13.50
   8  20   0  196.28   18.00
   7 -21   0  347.57   23.30
   7 -21   0  324.67   23.60
   7 -21   0  324.17   23.90
  -7  21   0  358.26   27.60
   6 -21   0    8.30    7.20
   6 -21   0    8.10    7.60
   6 -21   0    4.50    6.30
  -6  21   0   14.70    9.50
  -6  21   0   -1.70    7.60
   5 -21   0  210.48   17.40
   5 -21   0  211.68   17.30
   5 -21   0  177.48   20.30
   5 -21   0  190.58   16.20
  -5  21   0  169.18   17.80
  -5  21   0  200.08   19.10
   4 -21   0   39.30    8.90
   4 -21   0   82.09   10.80
   4 -21   0   37.90   10.20
   4 -21   0   53.89    9.90
  -4  21   0   64.39   10.20
  -4  21   0   78.49   12.40
   3 -21   0  154.98   18.90
   3 -21   0  180.58   15.80
   3 -21   0  161.78   14.90
   3 -21   0  132.99   13.50
  -3  21   0  158.98   15.10
  -3  21   0  163.08   18.20
   2 -21   0   -2.70    8.00
   2 -21   0    2.00    5.20
   2 -21   0    5.70    5.40
   2 -21   0   12.20    6.80
  -2  21   0   19.20    6.90
  -2  21   0    0.00    5.90
   1 -21   0  812.82   41.10
   1 -21   0  745.83   44.10
   1 -21   0  913.11   44.50
   1 -21   0  786.82   42.20
  -1  21   0  833.42   41.20
  -1  21   0  825.82   42.80
   0 -21   0  121.39   14.90
   0 -21   0  141.69   16.50
   0 -21   0  165.88   16.00
   0 -21   0  155.68   13.20
   0  21   0  187.28   16.00
   0  21   0  168.98   13.40
  -1 -21   0  100.79   14.50
  -1 -21   0  119.49   12.60
  -1 -21   0  111.19   14.50
  -1 -21   0  120.79   11.30
   1  21   0  114.99   11.20
   1  21   0  113.69   11.60
  -2 -21   0   61.89    8.70
  -2 -21   0   55.09   10.60
  -2 -21   0   56.19   10.20
   2  21   0   57.79   11.00
   2  21   0   49.40    7.60
   2  21   0   46.40   11.20
   2  21   0   43.00    7.10
  -3 -21   0   41.20    7.40
  -3 -21   0   30.70    8.00
  -3 -21   0   34.20    8.50
   3  21   0   19.90    8.40
   3  21   0   25.70    5.30
   3  21   0   26.00    8.30
   3  21   0   19.30    5.10
  -4 -21   0   21.60    6.80
  -4 -21   0   21.30    8.00
  -4 -21   0   21.30    5.90
   4  21   0   13.80    7.80
   4  21   0    5.90    6.60
   4  21   0   15.10    7.00
  -5 -21   0  250.87   15.80
  -5 -21   0  271.77   20.50
  -5 -21   0  244.88   19.30
   5  21   0  226.88   15.40
   5  21   0  227.98   20.10
   5  21   0  248.38   20.10
  -6 -21   0    9.70    4.90
  -6 -21   0    7.10    7.20
  -6 -21   0   11.40    8.00
   6  21   0    3.80    6.00
   6  21   0    6.50    7.30
   6  21   0    1.80    8.90
  -7 -21   0  394.46   20.40
  -7 -21   0  341.57   24.60
  -7 -21   0  346.77   28.60
   7  21   0  357.16   25.20
  -8 -21   0   36.00    6.80
   8  21   0   23.70    9.00
   7 -22   0    5.30    7.10
   7 -22   0    2.90    7.90
   7 -22   0    2.20    6.60
  -7  22   0    0.30   10.50
   6 -22   0  157.88   16.30
   6 -22   0  125.69   15.60
   6 -22   0  162.48   16.10
  -6  22   0  201.68   19.90
   5 -22   0   31.20    8.00
   5 -22   0   24.20    8.20
   5 -22   0   12.00   11.30
   5 -22   0   31.50    8.80
  -5  22   0   13.90    9.00
  -5  22   0   26.90   13.70
   4 -22   0  393.46   29.90
   4 -22   0  471.45   27.00
   4 -22   0  418.16   27.00
   4 -22   0  473.85   28.50
  -4  22   0  390.86   25.90
  -4  22   0  440.06   27.90
   3 -22   0   37.50    8.80
   3 -22   0   27.00   10.40
   3 -22   0   34.70    8.70
   3 -22   0   36.70   10.00
  -3  22   0   59.79   10.90
   2 -22   0   18.40    7.10
   2 -22   0   37.60   10.00
   2 -22   0   14.60    6.40
   2 -22   0   27.40   10.40
  -2  22   0   35.10    9.10
  -2  22   0   27.40   10.20
   1 -22   0   66.99   11.40
   1 -22   0   81.29   11.90
   1 -22   0   66.09   10.30
   1 -22   0   32.80    9.80
  -1  22   0   45.30   10.60
  -1  22   0   47.20    9.30
   0 -22   0  515.85   30.30
   0 -22   0  548.45   28.80
   0 -22   0  521.55   31.50
   0  22   0  512.85   27.90
   0  22   0  483.85   30.50
  -1 -22   0   12.40    6.90
  -1 -22   0   -5.40    9.20
  -1 -22   0    5.80    5.30
  -1 -22   0    0.70    6.20
   1  22   0   19.70    7.80
   1  22   0    3.10    6.20
   1  22   0    9.10    5.90
  -2 -22   0  156.88   13.70
  -2 -22   0  207.88   17.90
  -2 -22   0  153.78   15.70
   2  22   0  158.28   12.80
   2  22   0  194.08   13.30
   2  22   0  185.18   17.10
  -3 -22   0   46.60   10.70
  -3 -22   0   51.69   12.00
  -3 -22   0   52.79    7.90
   3  22   0   44.50    6.30
   3  22   0   47.70   11.50
   3  22   0   46.10    6.70
   3  22   0   61.59   11.00
  -4 -22   0   47.70   10.80
  -4 -22   0   87.49   12.50
  -4 -22   0   71.19    9.10
   4  22   0   83.19   14.50
   4  22   0   59.79   12.20
  -5 -22   0    4.60    5.00
  -5 -22   0    9.80    8.10
  -5 -22   0   -1.40    6.60
   5  22   0    6.80    7.30
   5  22   0    0.90   10.40
  -6 -22   0  293.37   22.10
  -6 -22   0  299.47   23.60
  -6 -22   0  300.27   17.70
   6  22   0  245.18   20.60
   6  22   0  299.57   22.40
  -7 -22   0    6.70    8.00
  -7 -22   0   -3.40    5.10
   7  22   0   -3.90    7.40
   6 -23   0  100.49   17.00
   6 -23   0   78.09   12.40
   6 -23   0   59.99   13.30
  -6  23   0   57.29   16.90
   5 -23   0   45.80   10.20
   5 -23   0   56.79   11.70
  -5  23   0   49.90   12.10
   4 -23   0   -3.30    6.80
   4 -23   0    2.10    6.40
   4 -23   0   -8.50    9.50
   4 -23   0   -4.50    6.60
  -4  23   0   -7.80    7.00
  -4  23   0    7.40    8.70
   3 -23   0  353.36   22.30
   3 -23   0  317.27   23.60
   3 -23   0  275.57   25.70
   3 -23   0  315.17   23.10
  -3  23   0  338.77   23.00
   2 -23   0   50.59   12.50
   2 -23   0   49.60    9.60
   2 -23   0   42.40   10.00
   2 -23   0   38.70    9.40
  -2  23   0   35.80    9.50
  -2  23   0   39.70    9.60
   1 -23   0  132.59   18.10
   1 -23   0  130.69   14.70
   1 -23   0  136.99   15.90
   1 -23   0  130.89   13.30
  -1  23   0  146.69   14.40
  -1  23   0  124.29   15.00
   0 -23   0   69.59   11.70
   0 -23   0   69.09   11.30
   0 -23   0   73.59   13.50
   0 -23   0   79.49   10.60
   0  23   0   54.99   10.00
   0  23   0   80.29   10.20
  -1 -23   0  182.68   17.80
  -1 -23   0  184.28   14.80
  -1 -23   0  159.18   15.80
   1  23   0  161.48   17.20
   1  23   0  158.68   13.60
  -2 -23   0   71.49   11.80
  -2 -23   0   68.39    9.80
  -2 -23   0   87.09   13.10
   2  23   0   75.09    9.40
   2  23   0   65.79   10.10
   2  23   0   86.79   13.30
  -3 -23   0  809.02   42.90
  -3 -23   0  805.92   44.10
  -3 -23   0  772.02   39.10
   3  23   0  869.81   44.30
   3  23   0  729.73   36.70
  -4 -23   0   -6.00    4.80
  -4 -23   0    6.60    7.70
  -4 -23   0   -1.80    6.20
   4  23   0   17.80    8.50
  -5 -23   0   77.39   13.80
  -5 -23   0   78.89   13.30
  -5 -23   0   92.29   10.10
   5  23   0   85.39   13.10
   5  23   0   78.69   15.40
  -6 -23   0   13.10    9.10
  -6 -23   0    0.40    5.60
   6  23   0    6.80    8.80
   5 -24   0   12.90   10.30
   5 -24   0   34.00    9.70
  -5  24   0   31.80   11.30
   4 -24   0   45.60    9.80
   4 -24   0   31.10    9.20
   4 -24   0   34.50    9.40
  -4  24   0   44.40   11.70
   3 -24   0   57.19   27.30
   3 -24   0  119.59   13.80
   3 -24   0   75.39   12.50
   3 -24   0   92.59   13.50
  -3  24   0   93.79   13.40
  -3  24   0  100.99   16.00
   2 -24   0   22.00    8.50
   2 -24   0   31.30    9.10
   2 -24   0    9.50    6.40
   2 -24   0    8.90   11.30
  -2  24   0   19.00    9.10
  -2  24   0   13.40    8.30
   1 -24   0   11.50    7.20
   1 -24   0   12.70    7.50
   1 -24   0    6.50    8.30
  -1  24   0   11.70    8.60
  -1  24   0   -3.00    7.60
   0 -24   0  383.06   33.90
   0 -24   0  395.06   28.00
   0 -24   0  490.35   27.30
   0 -24   0  490.45   30.50
   0  24   0  461.15   29.40
   0  24   0  467.95   26.30
  -1 -24   0   14.90    8.10
  -1 -24   0    4.50    6.80
  -1 -24   0   12.90    6.00
   1  24   0    5.90    6.60
   1  24   0   15.30    8.40
  -2 -24   0   46.00   10.30
  -2 -24   0   68.59   12.10
   2  24   0   58.79   11.40
   2  24   0   38.50    8.60
   2  24   0   48.50    7.90
  -3 -24   0   62.79   11.80
  -3 -24   0   53.09   10.70
  -3 -24   0   59.79    8.90
   3  24   0   48.90   10.50
   3  24   0   55.99    7.90
  -4 -24   0  219.68   16.30
  -4 -24   0  273.17   21.40
   4  24   0  223.28   22.90
  -5 -24   0   30.60   10.80
  -5 -24   0   37.50   17.10
  -5 -24   0   48.70    8.40
   5  24   0   47.40   11.50
   4 -25   0    7.30    8.40
   4 -25   0    3.30    9.20
   4 -25   0    7.10    7.90
  -4  25   0    5.50    8.90
   3 -25   0  501.15   32.90
   3 -25   0  529.15   32.80
   3 -25   0  520.95   31.10
  -3  25   0  506.85   31.30
   2 -25   0   44.40    9.90
   2 -25   0   39.40   10.20
   2 -25   0   33.20   11.20
  -2  25   0   31.90    9.70
  -2  25   0   23.80   10.20
   1 -25   0   75.49   13.50
   1 -25   0   73.89   11.40
   1 -25   0   43.70    9.60
  -1  25   0   70.79   10.80
  -1  25   0   67.29   12.30
   0 -25   0   76.29   11.30
   0 -25   0   63.49   11.90
   0 -25   0   64.69   13.80
   0  25   0   69.59   10.40
   0  25   0   98.09   16.90
  -1 -25   0   51.39    9.90
  -1 -25   0   39.30   10.00
  -1 -25   0   41.90   11.10
   1  25   0   26.20    7.90
   1  25   0   38.20   10.60
  -2 -25   0   13.60    8.70
  -2 -25   0   25.80    9.00
  -2 -25   0   19.10    6.50
   2  25   0   13.60    7.00
   2  25   0   20.20   10.30
  -3 -25   0  219.08   20.70
  -3 -25   0  196.18   16.60
  -3 -25   0  226.58   21.70
   3  25   0  217.88   14.50
   3  25   0  217.38   21.30
  -4 -25   0   -1.90    6.60
  -4 -25   0    5.00   10.00
  -4 -25   0   -8.40    8.20
   4  25   0   21.40    9.30
   2 -26   0    7.30    7.60
   2 -26   0    0.70    7.30
   2 -26   0    1.80    8.20
  -2  26   0    0.80    8.30
   1 -26   0   -6.50    8.70
   1 -26   0   -8.90   14.30
   1 -26   0    2.80    6.70
  -1  26   0    6.10    7.90
  -1  26   0    9.80   10.00
   0 -26   0  147.89   15.50
   0 -26   0  169.18   18.40
   0  26   0  131.99   14.90
   0  26   0  134.09   17.50
  -1 -26   0   48.00   11.90
  -1 -26   0   33.40    9.00
  -1 -26   0   36.70   11.70
   1  26   0   46.60   14.20
   1  26   0   54.09    9.60
  -2 -26   0  229.68   18.20
  -2 -26   0  268.67   22.90
  -2 -26   0  259.27   21.80
   2  26   0  246.58   16.80
   2  26   0  227.98   22.10
  -3 -26   0   89.89   15.50
  -3 -26   0   90.29   13.90
  -3 -26   0  124.69   12.90
   3  26   0   58.29   12.80
   2  26  -1   15.40    7.40
   2  26  -1   13.10    9.70
  -2 -26   1    5.50    9.50
  -2 -26   1   15.80    9.20
  -2 -26   1   27.20    7.30
   1  26  -1   13.00   10.40
   1  26  -1   16.00    8.10
  -1 -26   1   11.10    8.80
  -1 -26   1   23.20    9.70
  -1 -26   1   15.50    7.00
   0  26  -1  278.07   24.20
   0  26  -1  242.38   19.40
   0 -26   1  270.57   23.10
   0 -26   1  264.97   24.00
   0 -26   1  296.47   20.80
  -1  26  -1    5.70   18.80
  -1  26  -1    6.50    8.00
   1 -26   1   12.40    7.80
   1 -26   1    8.50    8.60
   1 -26   1   10.90    9.70
   4  25  -1   21.80   10.10
  -4 -25   1   19.30    9.60
  -4 -25   1   16.40    7.70
  -4 -25   1   17.80    9.90
   3  25  -1  531.15   33.70
  -3 -25   1  481.65   30.70
  -3 -25   1  531.05   34.60
   2  25  -1   79.89   13.70
   2  25  -1   93.49   10.80
  -2 -25   1   81.99   10.70
  -2 -25   1   86.59   13.80
  -2 -25   1   91.99   14.40
   1  25  -1   29.60   10.90
   1  25  -1   17.30    7.40
  -1 -25   1    8.70    6.70
  -1 -25   1   20.30    9.30
  -1 -25   1   18.60    9.00
   0  25  -1   71.19   13.70
   0  25  -1   42.30   12.60
   0 -25   1   60.29   10.30
   0 -25   1   35.00   10.10
  -1  25  -1  117.09   17.10
  -1  25  -1  110.09   13.30
   1 -25   1   95.69   14.40
   1 -25   1  110.39   13.30
   1 -25   1   83.19   13.60
  -2  25  -1    1.70    7.90
  -2  25  -1   10.00    9.20
   2 -25   1   11.50    8.40
   2 -25   1   24.80    7.80
   2 -25   1    5.20    8.40
  -3  25  -1  181.28   18.10
   3 -25   1  174.08   17.00
   3 -25   1  190.98   19.10
   5  24  -1   -4.30    8.10
  -5 -24   1   -1.20    9.10
  -5 -24   1   19.10   10.20
  -5 -24   1   12.50    6.70
   4  24  -1   77.89   14.60
  -4 -24   1   70.89   10.00
  -4 -24   1   71.79   12.80
   3  24  -1   30.60   11.20
  -3 -24   1   16.40    6.40
  -3 -24   1   38.40   11.20
  -3 -24   1   22.10    8.40
   2  24  -1  155.08   13.00
   2  24  -1  140.79   15.90
   2  24  -1  121.99   14.00
  -2 -24   1  126.99   16.40
  -2 -24   1  108.39   15.10
   1  24  -1   40.70   10.10
   1  24  -1   42.30    8.10
  -1 -24   1   52.09   11.50
  -1 -24   1   32.30   10.30
  -1 -24   1   43.50    8.50
   0  24  -1  412.76   28.20
   0  24  -1  392.16   23.70
   0 -24   1  379.06   24.30
   0 -24   1  365.06   26.30
   0 -24   1  424.26   28.20
  -1  24  -1   55.99   10.40
  -1  24  -1   56.39   10.70
   1 -24   1   34.40   10.10
   1 -24   1   47.60    9.30
   1 -24   1   49.70   10.90
   1 -24   1   40.70   13.20
  -2  24  -1  340.97   22.80
  -2  24  -1  285.37   23.40
   2 -24   1  284.67   23.00
   2 -24   1  369.36   22.60
   2 -24   1  277.77   28.00
   2 -24   1  353.16   25.00
  -3  24  -1   13.60    9.40
   3 -24   1   18.70    8.40
   3 -24   1   20.80    8.20
   3 -24   1   23.10    8.80
  -4  24  -1   53.49   11.10
   4 -24   1   63.19   11.60
   4 -24   1   55.89   11.70
   4 -24   1   87.09   11.90
  -5  24  -1   17.10   10.20
   5 -24   1   20.10   10.90
   5 -24   1   14.50    8.60
   6  23  -1    4.50    8.00
  -6 -23   1   -0.90    5.50
   5  23  -1   37.30   10.30
  -5 -23   1   22.60   10.60
  -5 -23   1   27.60    6.70
  -5 -23   1   26.30    8.60
   4  23  -1   12.10    7.90
  -4 -23   1    3.90    7.20
  -4 -23   1    7.40    5.50
  -4 -23   1   -5.10    7.50
   3  23  -1  265.47   21.90
   3  23  -1  271.87   16.60
  -3 -23   1  307.07   23.00
  -3 -23   1  269.37   18.10
  -3 -23   1  285.07   21.50
   2  23  -1   66.69    8.60
   2  23  -1   72.29   11.70
   2  23  -1   70.39    8.90
  -2 -23   1   82.39   10.20
  -2 -23   1   68.09   11.90
  -2 -23   1   47.40   10.20
   1  23  -1  442.16   23.50
   1  23  -1  390.16   27.20
  -1 -23   1  373.76   26.30
  -1 -23   1  460.35   29.00
  -1 -23   1  377.26   23.80
   0  23  -1   83.39   13.90
   0  23  -1   82.99   10.40
   0 -23   1   55.39   13.00
   0 -23   1   66.79   11.10
   0 -23   1   73.59   10.60
   0 -23   1  119.49   15.40
  -1  23  -1   25.40    9.10
  -1  23  -1   22.40    7.60
   1 -23   1   28.80    9.50
   1 -23   1    8.00    6.80
   1 -23   1   10.80   10.10
  -2  23  -1   22.80    8.80
  -2  23  -1    7.90    7.80
   2 -23   1    8.50    6.60
   2 -23   1   28.10    9.00
   2 -23   1   14.20    9.80
   2 -23   1   12.90    7.10
  -3  23  -1    6.00    8.50
  -3  23  -1   -1.10    7.50
   3 -23   1   18.70    7.50
   3 -23   1   -1.80   11.30
   3 -23   1   14.20    6.90
   3 -23   1    6.60    6.70
  -4  23  -1   27.30    9.90
  -4  23  -1   15.50    8.30
   4 -23   1   12.50    7.20
   4 -23   1   -4.90   13.10
   4 -23   1   11.70    7.90
   4 -23   1   19.30    7.80
  -5  23  -1  675.63   38.20
   5 -23   1  612.34   35.40
   5 -23   1  579.54   35.90
   5 -23   1  622.44   35.80
   6 -23   1    0.90    7.00
   7  22  -1   23.60    8.30
  -7 -22   1   30.60    6.50
   6  22  -1  672.13   39.20
  -6 -22   1  690.83   40.20
  -6 -22   1  696.63   38.70
  -6 -22   1  698.43   33.70
   5  22  -1   37.60    9.80
   5  22  -1   41.40    8.40
  -5 -22   1   32.70    9.20
  -5 -22   1   29.70    9.20
  -5 -22   1   42.60    7.00
   4  22  -1  210.58   19.10
   4  22  -1  178.58   19.60
  -4 -22   1  225.38   15.10
  -4 -22   1  213.88   19.40
  -4 -22   1  224.78   18.30
   3  22  -1    0.60    5.20
   3  22  -1    4.10    4.90
   3  22  -1    3.90    7.70
  -3 -22   1    5.00    4.90
  -3 -22   1    6.60    7.50
  -3 -22   1    8.30    6.60
   2  22  -1   17.80    8.10
   2  22  -1   14.40    5.40
  -2 -22   1   24.00    7.10
  -2 -22   1   13.70    5.90
  -2 -22   1    5.50    6.60
   1  22  -1   25.60    7.10
   1  22  -1   25.30    9.20
   1  22  -1   31.80    7.60
  -1 -22   1   19.80    7.20
  -1 -22   1   23.60    6.60
  -1 -22   1   30.60    8.60
   0  22  -1   22.10    6.70
   0  22  -1   11.40    8.30
   0 -22   1   30.00    8.40
   0 -22   1   19.10    6.60
   0 -22   1   27.50    7.90
   0 -22   1   11.30    9.20
  -1  22  -1  105.09   12.30
  -1  22  -1   93.89   12.80
   1 -22   1  152.88   16.00
   1 -22   1  118.39   13.50
   1 -22   1   92.09   15.30
   1 -22   1  119.39   14.30
  -2  22  -1  653.63   36.70
   2 -22   1  639.94   35.20
   2 -22   1  721.93   44.20
   2 -22   1  634.04   38.90
   2 -22   1  665.63   36.70
  -3  22  -1   79.79   12.30
  -3  22  -1   74.49   11.60
   3 -22   1   77.99   12.30
   3 -22   1   64.59   14.40
   3 -22   1   70.79   11.10
   3 -22   1   59.69   11.10
  -4  22  -1   20.50    9.00
  -4  22  -1   18.10    7.90
   4 -22   1   26.40    8.60
   4 -22   1    7.20    6.60
   4 -22   1    6.30    9.70
   4 -22   1   15.80    8.30
  -5  22  -1    0.90    8.10
  -5  22  -1    4.60    8.30
   5 -22   1   14.40    8.10
   5 -22   1   11.90    7.10
   5 -22   1    7.10    6.90
   5 -22   1    2.60   10.70
  -6  22  -1    4.10    8.80
   6 -22   1   18.40    7.80
   6 -22   1   12.00    7.40
   6 -22   1    8.40    7.80
   7  21  -1  279.37   21.50
  -7 -21   1  259.17   21.20
  -7 -21   1  289.97   16.70
   6  21  -1    0.60    6.10
   6  21  -1   -1.00    7.60
   6  21  -1   -7.00    8.80
  -6 -21   1   -1.70    4.60
  -6 -21   1   -4.30    8.80
  -6 -21   1   11.70    7.50
   5  21  -1    2.60    8.30
   5  21  -1   -1.00    5.80
  -5 -21   1   -0.10    4.40
  -5 -21   1    3.50    7.00
  -5 -21   1    6.80    6.70
   4  21  -1   55.09   10.50
   4  21  -1   31.00   12.50
   4  21  -1   48.10    7.30
  -4 -21   1   55.69   10.30
  -4 -21   1   60.19    7.60
  -4 -21   1   59.39   12.00
   3  21  -1  101.49    9.10
   3  21  -1   82.49   11.70
   3  21  -1   93.59    9.10
   3  21  -1  112.89   14.90
  -3 -21   1  110.29   10.50
  -3 -21   1   99.69   13.40
  -3 -21   1  124.19   16.00
   2  21  -1   21.90    8.70
   2  21  -1   20.80    5.90
   2  21  -1   19.60    5.80
  -2 -21   1   21.00    6.10
  -2 -21   1   15.50    7.30
  -2 -21   1   22.20    7.60
   1  21  -1  928.81   43.10
   1  21  -1  921.51   47.10
   1  21  -1  872.21   42.60
  -1 -21   1  912.21   43.70
  -1 -21   1  873.51   45.80
  -1 -21   1  992.00   48.20
  -1 -21   1  783.22   47.50
   0  21  -1    4.70    6.40
   0  21  -1    5.60    5.40
   0 -21   1   17.70    9.60
   0 -21   1    3.60    5.20
   0 -21   1   13.90    5.80
   0 -21   1    6.00    6.10
  -1  21  -1   14.30    7.10
  -1  21  -1    2.20    6.10
   1 -21   1   23.10    8.90
   1 -21   1    0.20    7.20
   1 -21   1   15.50    5.80
   1 -21   1    8.10    6.10
  -2  21  -1   26.70    7.50
  -2  21  -1   37.50    9.20
   2 -21   1   20.90    6.60
   2 -21   1   18.80    6.40
   2 -21   1   24.50    8.90
   2 -21   1   28.00   11.20
  -3  21  -1   40.70    9.60
  -3  21  -1   33.50    9.30
   3 -21   1   14.80    7.20
   3 -21   1   16.10    6.30
   3 -21   1   25.20    8.60
   3 -21   1   18.30    9.00
  -4  21  -1  140.79   15.40
  -4  21  -1  118.59   13.60
   4 -21   1  101.29   14.90
   4 -21   1  152.58   14.90
   4 -21   1  143.59   14.80
   4 -21   1  142.79   13.80
  -5  21  -1  265.77   20.80
  -5  21  -1  389.86   25.10
   5 -21   1  350.46   23.20
   5 -21   1  288.87   25.00
   5 -21   1  325.37   22.50
   5 -21   1  334.67   22.10
  -6  21  -1   29.10   10.60
   6 -21   1   12.40    7.10
   6 -21   1   32.80    9.10
   6 -21   1   16.40    7.10
  -7  21  -1  153.38   19.60
   7 -21   1  183.48   16.70
   7 -21   1  142.79   16.40
   8  20  -1  299.17   22.20
  -8 -20   1  286.57   22.30
   7  20  -1   32.70    6.80
   7  20  -1   32.80    9.70
   7  20  -1   30.00   10.30
  -7 -20   1   30.00    8.70
  -7 -20   1   36.50    6.20
  -7 -20   1   28.50    9.90
   6  20  -1    8.90    7.20
   6  20  -1   17.50    6.10
   6  20  -1   23.90   10.00
  -6 -20   1   37.30    9.50
  -6 -20   1   14.00    7.60
  -6 -20   1   22.50    5.60
   5  20  -1    9.30    7.80
   5  20  -1   16.30    8.10
   5  20  -1   27.90    7.00
  -5 -20   1   19.30    8.10
  -5 -20   1   20.20    7.70
  -5 -20   1    7.80    4.90
   4  20  -1  737.73   37.50
   4  20  -1  807.02   42.90
   4  20  -1  795.72   42.20
  -4 -20   1  807.72   42.00
  -4 -20   1  838.72   38.60
  -4 -20   1  848.12   43.50
   3  20  -1   -2.70    4.20
   3  20  -1    4.40    4.00
   3  20  -1    1.30    5.10
   3  20  -1    2.70    5.60
   3  20  -1    0.10    7.70
  -3 -20   1    4.90    5.90
  -3 -20   1    0.80    4.20
  -3 -20   1    3.20    5.70
   2  20  -1   13.80    7.00
   2  20  -1   19.70    5.50
   2  20  -1   12.10    5.80
   2  20  -1   21.80    7.30
   2  20  -1   15.90    5.40
  -2 -20   1   23.90    6.00
  -2 -20   1   23.70    7.70
  -2 -20   1   27.00    8.70
   1  20  -1   81.39   13.00
   1  20  -1   62.79    8.30
   1  20  -1   50.19    9.90
  -1 -20   1   67.69   11.90
  -1 -20   1   64.09   10.20
  -1 -20   1   33.60    7.10
  -1 -20   1   50.99    8.90
   0  20  -1  112.89   11.10
   0  20  -1   97.89   11.30
   0  20  -1  134.09   13.50
   0 -20   1  114.19   10.80
   0 -20   1   85.59   11.60
   0 -20   1  125.49   13.60
  -1  20  -1   72.89   11.20
  -1  20  -1   52.39    9.00
   1 -20   1   64.49   12.70
   1 -20   1   90.99   13.00
   1 -20   1   74.49    9.80
   1 -20   1   50.69    9.10
  -2  20  -1  368.76   23.30
  -2  20  -1  399.96   24.10
   2 -20   1  382.66   24.70
   2 -20   1  384.06   22.70
   2 -20   1  382.76   23.80
   2 -20   1  347.37   25.40
  -3  20  -1   -2.20    5.60
   3 -20   1   -2.20    4.80
   3 -20   1  -11.00    6.50
   3 -20   1   -7.50    5.00
   3 -20   1    0.20    6.10
  -4  20  -1  177.78   16.90
  -4  20  -1  149.59   14.40
   4 -20   1  215.08   15.80
   4 -20   1  154.28   17.10
   4 -20   1  170.08   15.90
   4 -20   1  179.68   15.70
  -5  20  -1   -3.30    7.30
  -5  20  -1    9.80    6.30
   5 -20   1   -5.40    7.80
   5 -20   1   13.30    6.30
   5 -20   1    8.70    5.90
   5 -20   1   11.50    7.00
  -6  20  -1  225.08   17.50
  -6  20  -1  250.67   22.20
   6 -20   1  258.17   19.30
   6 -20   1  252.47   18.60
   6 -20   1  243.98   18.90
  -7  20  -1   32.60   11.40
   7 -20   1   32.70    8.60
   7 -20   1   31.70    8.80
   7 -20   1   22.20   10.30
   7 -20   1   23.90    7.80
  -8  20  -1  114.99   17.60
   8 -20   1   96.29   12.90
   8 -20   1  108.39   14.70
   8 -20   1  113.39   14.50
   9  19  -1   89.99   15.20
  -9 -19   1   95.39   14.30
   8  19  -1    5.00    6.80
  -8 -19   1    6.80    7.20
   7  19  -1  879.31   46.80
   7  19  -1  826.02   40.70
   7  19  -1  948.51   47.30
  -7 -19   1  929.61   46.70
  -7 -19   1  916.11   41.50
  -7 -19   1  905.41   47.00
   6  19  -1   35.20    9.00
   6  19  -1   52.59    9.60
   6  19  -1   39.50    6.20
  -6 -19   1   54.89    7.10
  -6 -19   1   64.09   10.20
   5  19  -1  281.67   16.80
   5  19  -1  328.17   22.20
   5  19  -1  311.97   21.90
  -5 -19   1  295.87   17.40
  -5 -19   1  327.47   21.90
  -5 -19   1  325.47   21.60
   4  19  -1   54.19   10.20
   4  19  -1   49.40   10.20
  -4 -19   1   59.69    7.40
  -4 -19   1   60.39    9.70
  -4 -19   1   48.40    9.60
   3  19  -1   72.39    7.20
   3  19  -1   69.89    7.60
   3  19  -1   78.19   11.70
   3  19  -1   64.49    7.20
   3  19  -1   62.59    9.50
  -3 -19   1   68.79    8.40
  -3 -19   1   66.29   10.00
  -3 -19   1   72.39   11.20
   2  19  -1   14.30    7.00
   2  19  -1    8.30    6.00
   2  19  -1    8.20    4.80
   2  19  -1    9.70    4.30
  -2 -19   1   14.10    7.10
  -2 -19   1    4.80    4.60
  -2 -19   1   23.10   11.30
  -2 -19   1   23.10    7.20
   1  19  -1  275.27   17.00
   1  19  -1  341.97   21.30
   1  19  -1  287.07   17.20
   1  19  -1  286.17   20.30
   1  19  -1  287.27   17.30
  -1 -19   1  289.47   19.50
  -1 -19   1  290.57   17.80
  -1 -19   1  329.67   21.70
   0  19  -1   31.20    6.70
   0  19  -1   16.90    5.70
   0  19  -1   41.50    8.40
   0 -19   1   36.80    7.00
   0 -19   1   45.50    9.00
   0 -19   1   35.00    9.60
   0 -19   1   30.60    7.30
  -1  19  -1  417.86   23.10
  -1  19  -1  366.26   23.80
   1 -19   1  381.66   25.30
   1 -19   1  374.56   23.30
   1 -19   1  420.56   25.30
   1 -19   1  372.76   22.30
  -2  19  -1  189.88   14.90
  -2  19  -1  165.18   14.60
   2 -19   1  212.28   25.60
   2 -19   1  187.08   15.90
   2 -19   1  179.28   13.90
   2 -19   1  176.58   16.60
  -3  19  -1  281.27   25.90
  -3  19  -1  286.97   19.20
   3 -19   1  216.78   19.20
   3 -19   1  264.37   19.30
   3 -19   1  278.97   18.10
   3 -19   1  242.88   18.00
  -4  19  -1   98.29   14.60
  -4  19  -1   84.99   10.30
   4 -19   1   72.99   10.70
   4 -19   1   73.59   16.90
   4 -19   1   86.89   13.40
   4 -19   1  113.99   11.40
  -5  19  -1   63.19   11.50
  -5  19  -1   57.39    8.60
   5 -19   1   67.59   12.30
   5 -19   1   57.69   10.00
   5 -19   1   55.29    9.40
   5 -19   1   76.49   11.10
  -6  19  -1   -4.30    5.80
  -6  19  -1   10.00    7.90
   6 -19   1   -1.90   13.90
   6 -19   1    1.60    5.90
   6 -19   1    2.10    5.30
   6 -19   1    1.20    5.60
  -7  19  -1  404.66   28.40
  -7  19  -1  351.76   21.70
   7 -19   1  364.86   26.80
   7 -19   1  407.86   25.40
   7 -19   1  399.16   24.50
   7 -19   1  439.86   25.90
  -8  19  -1   -7.80   10.20
   8 -19   1   -1.40    5.40
   8 -19   1    6.70    7.30
   8 -19   1    7.20    7.10
   8 -19   1    8.40    9.70
   9  18  -1   -0.20    6.70
  -9 -18   1  -10.20    6.70
   8  18  -1  -12.20    5.70
   8  18  -1   -5.80    8.00
  -8 -18   1    4.70    7.70
  -8 -18   1   -0.90    8.70
   7  18  -1    8.80    7.20
   7  18  -1    3.80    6.10
   7  18  -1    9.50    4.60
  -7 -18   1    4.40    6.30
  -7 -18   1    0.80    7.30
   6  18  -1  378.26   20.40
  -6 -18   1  449.36   25.70
  -6 -18   1  399.86   27.60
  -6 -18   1  415.06   21.10
   5  18  -1    0.80    4.00
   5  18  -1   -6.50    6.60
   5  18  -1    0.40    4.70
  -5 -18   1    4.60    6.20
  -5 -18   1    0.10    4.80
  -5 -18   1    1.70    3.50
   4  18  -1  931.31   46.20
   4  18  -1  884.61   41.80
   4  18  -1  939.31   46.70
  -4 -18   1  910.81   42.50
  -4 -18   1  924.91   46.90
   3  18  -1  103.99    8.90
   3  18  -1  110.19    7.80
   3  18  -1   81.89    7.70
   3  18  -1  121.79   13.00
   3  18  -1  112.79   13.40
  -3 -18   1   80.99   11.40
  -3 -18   1  102.89   12.10
  -3 -18   1  102.99    9.00
   2  18  -1    9.10    6.30
   2  18  -1    0.80    5.50
   2  18  -1    3.90    3.60
   2  18  -1    6.80    3.90
   2  18  -1    8.40    4.30
  -2 -18   1    6.00    3.50
  -2 -18   1    5.70    4.70
  -2 -18   1    3.60    6.10
  -2 -18   1    5.50    5.40
   1  18  -1   37.50    6.30
   1  18  -1   39.30    8.20
   1  18  -1   43.20    6.30
   1  18  -1   51.69   10.00
   1  18  -1   38.00    6.20
  -1 -18   1   36.60    7.00
  -1 -18   1   25.80    7.10
  -1 -18   1   42.80    6.80
  -1 -18   1   46.50    8.70
   0  18  -1  463.85   24.10
   0  18  -1  459.05   26.30
   0  18  -1  450.25   26.20
   0  18  -1  397.06   22.70
   0 -18   1  429.76   26.20
   0 -18   1  458.45   25.40
   0 -18   1  446.66   27.20
   0 -18   1  423.26   23.60
  -1  18  -1   36.00    7.70
  -1  18  -1   37.20    7.20
  -1  18  -1   35.80    6.90
   1 -18   1   31.10    6.90
   1 -18   1   39.00    7.10
   1 -18   1   30.90    7.10
   1 -18   1   46.30    9.20
  -2  18  -1  180.68   14.40
  -2  18  -1  182.08   14.30
   2 -18   1  160.38   13.70
   2 -18   1  174.08   17.70
   2 -18   1  166.08   14.60
   2 -18   1  174.88   13.10
  -3  18  -1   25.10    6.80
  -3  18  -1   26.30    7.50
   3 -18   1   30.60    6.60
   3 -18   1   37.60    8.60
   3 -18   1   25.80    6.50
   3 -18   1   24.30    7.30
  -4  18  -1  926.31   45.10
  -4  18  -1  847.62   42.60
   4 -18   1  985.00   52.79
   4 -18   1  875.11   44.20
   4 -18   1  757.62   44.30
  -5  18  -1  129.89   11.80
  -5  18  -1  146.39   15.80
   5 -18   1  150.28   13.20
   5 -18   1  123.59   12.60
   5 -18   1  127.39   12.60
  -6  18  -1   80.39    9.30
  -6  18  -1   95.49   13.60
   6 -18   1   77.19   11.00
   6 -18   1   82.19   11.40
   6 -18   1   83.59   11.80
   6 -18   1   76.99   12.70
  -7  18  -1   62.29   12.90
   7 -18   1   52.79   10.40
   7 -18   1   74.69   11.00
   7 -18   1   51.79    9.90
   7 -18   1   67.39   10.70
  -8  18  -1  264.97   23.90
   8 -18   1  298.67   21.10
   8 -18   1  286.47   19.30
   8 -18   1  287.57   20.70
   8 -18   1  260.17   21.50
  -9  18  -1   -7.10   10.60
   9 -18   1   -0.70    7.20
   9 -18   1   23.20    9.00
   9 -18   1    8.90    6.30
 -10 -17   1   14.60    8.70
   9  17  -1   96.59   13.40
  -9 -17   1   95.89   13.00
   8  17  -1   -8.60    6.60
   8  17  -1   -3.90    5.30
  -8 -17   1    2.20    7.30
  -8 -17   1    8.30    6.50
   7  17  -1  104.69   12.50
   7  17  -1  129.39   13.20
   7  17  -1   94.79    8.60
  -7 -17   1   87.99    8.50
  -7 -17   1   94.69   12.20
  -7 -17   1   74.29   11.10
   6  17  -1    6.90    6.00
   6  17  -1    7.20    6.50
   6  17  -1   18.80    4.70
  -6 -17   1   11.60    6.40
  -6 -17   1    6.60    5.60
  -6 -17   1   13.50    6.20
   5  17  -1  432.66   26.10
   5  17  -1  402.16   21.50
   5  17  -1  422.56   25.80
  -5 -17   1  515.95   28.70
  -5 -17   1  434.96   26.40
   4  17  -1  130.09   12.70
   4  17  -1  133.29    9.80
   4  17  -1  154.78   13.60
  -4 -17   1  150.58   13.10
  -4 -17   1  134.29   10.30
  -4 -17   1  145.59   13.20
   3  17  -1 1131.59   52.79
   3  17  -1 1207.38   56.69
   3  17  -1 1182.88   52.09
   3  17  -1 1216.58   51.99
   3  17  -1 1236.78   57.49
  -3 -17   1 1181.28   53.59
  -3 -17   1 1227.68   56.49
  -3 -17   1 1161.68   58.09
  -3 -17   1 1132.69   57.19
   2  17  -1    3.80    5.20
   2  17  -1   -1.50    3.30
   2  17  -1   10.90    4.20
   2  17  -1   10.50    5.30
   2  17  -1    0.90    3.60
  -2 -17   1    2.30    4.10
  -2 -17   1    2.70    3.80
  -2 -17   1    4.30    5.30
   1  17  -1  114.09    9.20
   1  17  -1   98.39   11.40
   1  17  -1  111.49   11.80
  -1 -17   1  105.79   12.60
  -1 -17   1  102.69   11.60
  -1 -17   1  116.69    9.70
  -1 -17   1  120.99   11.20
   0  17  -1   32.60    5.80
   0  17  -1   48.80    8.50
   0  17  -1   46.20    7.30
   0  17  -1   30.10    7.10
   0  17  -1   56.29    7.20
   0 -17   1   39.80    6.50
   0 -17   1   51.49    9.00
   0 -17   1   43.20    7.30
   0 -17   1   35.40    8.90
  -1  17  -1  596.64   30.60
  -1  17  -1  537.65   29.30
  -1  17  -1  643.04   31.30
  -1  17  -1  629.74   32.70
  -1  17  -1  593.04   32.10
   1 -17   1  606.74   31.60
   1 -17   1  553.74   32.70
   1 -17   1  628.74   30.70
   1 -17   1  661.13   33.40
  -2  17  -1   26.60    7.40
  -2  17  -1   33.70    7.20
  -2  17  -1   25.20    6.30
   2 -17   1   36.10    6.30
   2 -17   1   32.80    8.00
   2 -17   1   34.10    7.10
   2 -17   1   44.80    8.50
  -3  17  -1  231.58   16.00
  -3  17  -1  232.68   17.00
   3 -17   1  219.68   17.50
   3 -17   1  241.78   16.20
   3 -17   1  233.58   15.80
   3 -17   1  237.38   17.20
  -4  17  -1   89.29   11.70
  -4  17  -1   76.69    9.50
   4 -17   1   52.39   10.00
   4 -17   1   56.09    9.10
   4 -17   1   72.99    9.80
   4 -17   1   75.49   10.20
  -5  17  -1  157.48   12.50
   5 -17   1  180.78   14.50
   5 -17   1  161.68   13.80
  -6  17  -1    6.10    4.80
  -6  17  -1   11.90    7.40
   6 -17   1    3.40    4.80
   6 -17   1   -1.40    6.10
   6 -17   1    0.50    4.90
   6 -17   1    2.30    5.30
  -7  17  -1  175.68   18.50
   7 -17   1  133.59   15.60
   7 -17   1  189.88   14.00
   7 -17   1  148.19   14.30
   7 -17   1  157.38   14.50
  -8  17  -1   41.90   11.20
   8 -17   1   41.10    8.90
   8 -17   1   47.60    8.30
   8 -17   1   32.20    9.80
   8 -17   1   45.40    8.50
  -9  17  -1   43.10   12.90
   9 -17   1   57.29   10.20
   9 -17   1   48.10    8.30
   9 -17   1   54.59   10.50
  10  16  -1  304.87   24.30
 -10 -16   1  284.47   21.20
   9  16  -1    7.00    6.50
  -9 -16   1    4.00    7.40
  -9 -16   1   12.30    9.80
   8  16  -1   18.70    5.00
   8  16  -1   15.40    6.70
   8  16  -1   17.80    7.60
  -8 -16   1   21.40    4.80
  -8 -16   1   38.00    9.00
   7  16  -1    3.20    5.20
   7  16  -1    0.50    5.50
   7  16  -1   11.40    4.10
  -7 -16   1   -3.10    5.80
  -7 -16   1    5.40    3.50
  -7 -16   1   -1.40    5.10
   6  16  -1  777.12   36.70
   6  16  -1  792.92   40.90
   6  16  -1  856.61   41.90
  -6 -16   1  837.72   37.30
  -6 -16   1  784.42   41.40
   5  16  -1   11.90    6.00
   5  16  -1    6.70    5.60
   5  16  -1    7.60    3.50
  -5 -16   1   11.20    3.60
  -5 -16   1    2.60    5.10
  -5 -16   1    7.90    5.60
   4  16  -1   43.80    5.30
   4  16  -1   50.39    9.30
   4  16  -1   39.20    7.50
  -4 -16   1   59.89    9.00
  -4 -16   1   50.69    6.40
  -4 -16   1   45.10    8.60
   3  16  -1   55.69    8.80
   3  16  -1   56.09    5.60
   3  16  -1   52.79    6.00
   3  16  -1   42.70    8.00
  -3 -16   1   58.79    7.70
  -3 -16   1   68.49   10.30
  -3 -16   1   51.89    8.20
   2  16  -1 1164.08   54.99
   2  16  -1 1130.59   51.19
   2  16  -1 1238.58   58.09
   2  16  -1 1112.99   51.49
   2  16  -1 1208.78   51.69
  -2 -16   1 1144.49   52.29
  -2 -16   1 1161.08   54.29
  -2 -16   1 1054.99   55.69
  -2 -16   1 1206.08   55.99
   1  16  -1  225.38   13.20
   1  16  -1  185.88   12.20
   1  16  -1  218.38   15.20
   1  16  -1  196.48   12.30
   1  16  -1  203.08   15.10
  -1 -16   1  221.28   13.20
  -1 -16   1  190.48   15.10
  -1 -16   1  204.18   15.90
  -1 -16   1  195.58   14.20
   0  16  -1 1293.37   58.49
   0  16  -1 1288.07   60.79
   0  16  -1 1329.47   58.89
   0  16  -1 1290.87   60.89
   0 -16   1 1186.08   61.29
   0 -16   1 1325.77   58.79
   0 -16   1 1346.27   61.59
   0 -16   1 1317.37   59.99
  -1  16  -1    2.50    4.70
  -1  16  -1   11.70    3.70
  -1  16  -1    3.00    4.40
  -1  16  -1   10.10    4.60
   1 -16   1    6.50    3.80
   1 -16   1    8.50    5.10
   1 -16   1    5.50    4.70
   1 -16   1   -0.50    4.10
  -2  16  -1  764.82   36.50
  -2  16  -1  671.13   37.30
  -2  16  -1  783.52   37.20
  -2  16  -1  802.12   37.20
  -2  16  -1  703.83   35.00
   2 -16   1  758.42   36.00
   2 -16   1  746.03   36.60
   2 -16   1  654.53   37.50
   2 -16   1  712.53   37.50
  -3  16  -1   45.40    8.30
  -3  16  -1   50.99    8.10
   3 -16   1   55.79    9.10
   3 -16   1   38.30    8.00
   3 -16   1   49.00    7.90
   3 -16   1   51.29    7.80
  -4  16  -1   64.69    8.30
  -4  16  -1   78.59   11.00
   4 -16   1   47.50    7.90
   4 -16   1   61.09    8.30
   4 -16   1   40.70    8.30
   4 -16   1   52.89    7.90
  -5  16  -1  143.89   11.30
  -5  16  -1  134.39   14.50
   5 -16   1  137.09   12.30
   5 -16   1  151.28   12.80
   5 -16   1  146.29   12.70
  -6  16  -1   60.59   10.80
  -6  16  -1   61.19    7.40
   6 -16   1   60.09   11.00
   6 -16   1   54.69    8.60
   6 -16   1   87.89   10.70
   6 -16   1   62.89   11.50
  -7  16  -1   75.19   12.50
   7 -16   1   58.19   10.30
   7 -16   1   66.39   10.10
   7 -16   1   62.69    8.80
   7 -16   1   70.59   10.20
  -8  16  -1  495.75   31.40
   8 -16   1  428.76   27.50
   8 -16   1  469.55   25.40
   8 -16   1  451.45   26.90
   8 -16   1  420.66   26.60
  -9  16  -1  -14.30    8.90
   9 -16   1   -5.30    4.40
   9 -16   1    0.10    5.90
   9 -16   1    4.70    6.90
   9 -16   1    7.50    7.30
 -10  16  -1   44.00   10.90
 -10  16  -1   36.60   12.30
  10 -16   1   35.70    9.00
  10 -16   1   25.90    9.70
  10 -16   1   29.50    6.50
  10 -16   1   23.70    9.20
  10  15  -1    9.50    6.80
  10  15  -1    9.30    8.50
 -10 -15   1    6.50    6.40
   9  15  -1  398.06   23.40
   9  15  -1  319.57   22.40
  -9 -15   1  380.06   23.30
  -9 -15   1  343.97   23.60
   8  15  -1   21.60    6.30
  -8 -15   1   15.90    5.80
  -8 -15   1   15.00    7.30
   7  15  -1  241.78   13.50
   7  15  -1  240.98   17.30
  -7 -15   1  206.28   18.50
  -7 -15   1  261.77   18.00
  -7 -15   1  248.48   13.70
   6  15  -1    2.20    3.10
   6  15  -1    1.40    5.40
   6  15  -1    2.70    5.00
  -6 -15   1    7.90    5.40
  -6 -15   1    0.10    4.50
  -6 -15   1    2.80    3.10
   5  15  -1   15.50    6.50
   5  15  -1   24.60    6.00
   5  15  -1   29.80    4.40
  -5 -15   1   21.90    6.00
  -5 -15   1   29.10    4.80
   4  15  -1   21.10    6.50
   4  15  -1   16.90    3.80
   4  15  -1    1.30    4.30
  -4 -15   1   12.00    5.00
  -4 -15   1   10.50    5.40
  -4 -15   1   14.80    3.70
  -4 -15   1   15.30    5.70
   3  15  -1  535.15   28.80
   3  15  -1  501.85   25.50
   3  15  -1  545.15   24.80
   3  15  -1  550.44   29.60
   3  15  -1  544.65   24.90
  -3 -15   1  530.05   29.90
  -3 -15   1  554.54   29.80
  -3 -15   1  551.44   28.60
  -3 -15   1  559.24   26.30
   2  15  -1   46.30    5.20
   2  15  -1   32.10    6.10
   2  15  -1   43.80    6.40
   2  15  -1   35.70    5.10
   2  15  -1   45.70    5.50
   2  15  -1   38.20    7.20
  -2 -15   1   59.99    8.40
  -2 -15   1   37.90    7.20
  -2 -15   1   38.90    7.40
  -2 -15   1   39.00    6.20
   1  15  -1  581.54   30.20
   1  15  -1  552.14   27.30
   1  15  -1  506.95   28.00
   1  15  -1  587.54   27.50
   1  15  -1  619.24   28.00
   1  15  -1  614.64   30.70
  -1 -15   1  582.74   29.50
  -1 -15   1  581.64   30.70
  -1 -15   1  538.15   30.70
  -1 -15   1  563.14   27.90
   0  15  -1  119.79   10.70
   0  15  -1  102.99   10.40
   0  15  -1   99.59    8.70
   0  15  -1  105.59    8.20
   0  15  -1   95.49    8.60
   0 -15   1  110.49    8.90
   0 -15   1  107.29    9.50
   0 -15   1  108.89   10.50
   0 -15   1   98.99   10.60
  -1  15  -1  334.67   19.90
  -1  15  -1  286.47   17.90
  -1  15  -1  328.57   23.00
  -1  15  -1  349.77   19.50
  -1  15  -1  341.37   19.00
   1 -15   1  333.67   20.60
   1 -15   1  347.37   19.70
   1 -15   1  357.36   18.90
   1 -15   1  387.46   21.30
  -2  15  -1  113.99   11.30
  -2  15  -1  147.09   11.50
  -2  15  -1  133.29   11.50
  -2  15  -1  132.59   11.10
  -2  15  -1  138.99    9.80
  -2  15  -1  109.09    9.40
   2 -15   1  106.79   11.20
   2 -15   1  138.09   11.00
   2 -15   1  134.89   10.40
   2 -15   1  132.29   11.60
  -3  15  -1   11.80    4.90
  -3  15  -1    3.50    5.20
  -3  15  -1   14.30    5.00
   3 -15   1    9.90    4.60
   3 -15   1    7.60    4.20
   3 -15   1   15.10    4.50
   3 -15   1   13.20    5.10
  -4  15  -1    3.90    4.70
  -4  15  -1    7.60    4.20
   4 -15   1    9.60    5.90
   4 -15   1   13.00    4.60
   4 -15   1    7.00    4.00
   4 -15   1   12.70    5.00
  -5  15  -1 2031.90   90.59
  -5  15  -1 1990.60   86.39
   5 -15   1 1739.33   90.49
   5 -15   1 1942.01   88.19
   5 -15   1 2017.60   88.19
   5 -15   1 2075.29   88.59
  -6  15  -1  130.69   21.90
  -6  15  -1  104.49    8.90
   6 -15   1  108.19   11.20
   6 -15   1   90.69   12.30
   6 -15   1   93.49   10.80
  -7  15  -1  124.09   15.20
   7 -15   1   95.29   12.30
   7 -15   1  129.49   10.80
   7 -15   1  103.99   11.10
   7 -15   1  108.29   14.70
  -8  15  -1   71.99   13.30
   8 -15   1  122.39   12.20
   8 -15   1   82.49   11.60
   8 -15   1   83.59    9.50
   8 -15   1   87.59   11.20
  -9  15  -1   11.60    9.40
   9 -15   1   22.30    7.70
   9 -15   1   20.40    5.60
   9 -15   1   20.10    7.70
   9 -15   1    9.50    6.40
 -10  15  -1   38.20   13.50
 -10  15  -1   54.39   11.00
  10 -15   1   59.29   10.20
  10 -15   1   44.90    9.40
  10 -15   1   37.00    6.90
  10 -15   1   48.90    9.60
  11  14  -1    6.40    6.90
  11  14  -1  -15.40   11.70
 -11 -14   1    3.00    6.90
  10  14  -1    8.10    6.70
  10  14  -1   16.50    7.70
 -10 -14   1   13.80    7.20
   9  14  -1    2.30    5.90
   9  14  -1    5.80    6.10
  -9 -14   1    3.70    8.10
  -9 -14   1    3.10    5.20
  -9 -14   1    9.00    6.00
   8  14  -1  167.48   14.00
   8  14  -1  158.08   10.50
  -8 -14   1  175.98   14.10
  -8 -14   1  147.39   10.10
  -8 -14   1  145.69   14.10
   7  14  -1    0.90    3.30
   7  14  -1   -8.70    4.40
   7  14  -1   -4.30    4.00
  -7 -14   1    0.40    5.30
  -7 -14   1   -2.10    4.60
  -7 -14   1   -1.10    3.00
   6  14  -1  384.46   22.50
   6  14  -1  373.66   19.20
   6  14  -1  392.06   23.50
  -6 -14   1  398.16   22.90
  -6 -14   1  405.46   19.60
  -6 -14   1  408.26   23.50
   5  14  -1    3.60    3.00
   5  14  -1    7.00    4.60
   5  14  -1   -2.20    4.00
  -5 -14   1    4.20    4.60
  -5 -14   1    1.90    2.80
   4  14  -1  994.90   46.00
   4  14  -1  927.51   42.40
   4  14  -1  984.00   46.70
  -4 -14   1  914.01   46.90
  -4 -14   1  988.60   43.10
  -4 -14   1  926.71   46.40
  -4 -14   1  953.20   45.50
   3  14  -1   39.90    7.40
   3  14  -1   48.60    6.90
   3  14  -1   38.90    4.90
   3  14  -1   43.70    7.20
   3  14  -1   41.70    4.60
  -3 -14   1   50.69    8.60
  -3 -14   1   56.39    5.70
  -3 -14   1   52.79    7.30
  -3 -14   1   46.30    7.40
   2  14  -1  151.98    9.50
   2  14  -1  166.48   12.20
   2  14  -1  142.69    9.10
   2  14  -1  150.18   10.80
   2  14  -1  156.38   12.40
   2  14  -1  154.68    9.60
  -2 -14   1  169.58   11.80
  -2 -14   1  141.39   12.50
  -2 -14   1  148.69   12.20
  -2 -14   1  151.68   10.00
   1  14  -1   23.40    4.10
   1  14  -1   31.80    4.60
   1  14  -1   21.30    4.40
   1  14  -1   22.50    4.70
   1  14  -1   28.60    6.70
   1  14  -1   40.30    6.60
  -1 -14   1   33.00    4.90
  -1 -14   1   28.00    5.40
  -1 -14   1   22.60    5.30
  -1 -14   1   20.40    5.40
   0  14  -1   88.29    7.60
   0  14  -1   82.39    9.40
   0  14  -1   84.09    7.10
   0  14  -1   78.39    7.40
   0  14  -1   98.39    8.30
   0  14  -1   68.89    8.50
   0 -14   1   95.79    8.50
   0 -14   1   83.59    7.70
   0 -14   1   82.29    9.00
   0 -14   1   80.39    9.20
  -1  14  -1    0.60    2.70
  -1  14  -1    0.50    2.80
  -1  14  -1    6.90    4.40
  -1  14  -1   -2.30    3.50
  -1  14  -1    6.00    3.50
  -1  14  -1    2.10    3.80
   1 -14   1    0.80    3.20
   1 -14   1    1.10    2.70
   1 -14   1    4.10    3.50
   1 -14   1    1.40    3.20
  -2  14  -1 2071.09   94.89
  -2  14  -1 2308.87   96.69
  -2  14  -1 2165.88   96.89
  -2  14  -1 2096.39   94.69
  -2  14  -1 2354.66   96.89
   2 -14   1 2237.68   97.39
   2 -14   1 1990.10   96.99
   2 -14   1 2250.37   96.19
   2 -14   1 2193.58   95.49
  -3  14  -1   77.49    9.40
  -3  14  -1   69.39    7.60
  -3  14  -1   74.19    9.40
  -3  14  -1   71.29    8.20
  -3  14  -1   62.79    7.10
  -3  14  -1   70.29    7.50
   3 -14   1   67.09    8.20
   3 -14   1   70.49    8.60
   3 -14   1   92.79    8.80
   3 -14   1   78.59    8.70
  -4  14  -1   56.39    9.20
  -4  14  -1   65.79    8.10
   4 -14   1   75.49    8.20
   4 -14   1   55.69    7.60
   4 -14   1   83.29   10.10
  -5  14  -1  130.39   13.70
  -5  14  -1  151.58   10.50
   5 -14   1  136.29   11.30
   5 -14   1  143.79   12.20
   5 -14   1  144.69   11.70
   5 -14   1  128.69   11.70
  -6  14  -1   -1.10    5.60
  -6  14  -1    4.70    3.80
   6 -14   1   -3.40    3.80
   6 -14   1    1.40    4.70
   6 -14   1    5.80    4.60
   6 -14   1    0.00    4.00
  -7  14  -1    8.80    7.60
   7 -14   1    1.60    4.00
   7 -14   1    8.80    4.40
   7 -14   1    6.80    5.50
   7 -14   1    2.30    5.20
  -8  14  -1  406.86   27.00
   8 -14   1  343.17   22.30
   8 -14   1  367.26   22.70
   8 -14   1  371.46   22.70
   8 -14   1  368.56   20.70
  -9  14  -1   21.20    9.50
   9 -14   1   18.70    5.10
   9 -14   1   13.70    6.90
   9 -14   1    1.00    6.10
   9 -14   1   12.90    6.30
 -10  14  -1  460.65   28.80
 -10  14  -1  501.25   33.40
  10 -14   1  463.75   27.00
  10 -14   1  484.75   28.80
  11  13  -1    3.60    8.00
  11  13  -1   -2.90    7.30
 -11 -13   1   -3.00    6.50
  10  13  -1    2.10    6.60
  10  13  -1    3.10    5.60
 -10 -13   1   -1.90    5.40
 -10 -13   1   -2.10    5.50
   9  13  -1  648.44   33.90
   9  13  -1  702.23   35.00
  -9 -13   1  668.03   30.70
  -9 -13   1  590.54   33.10
  -9 -13   1  673.03   35.10
   8  13  -1    1.70    4.90
   8  13  -1    3.50    3.50
   8  13  -1   -2.40    5.10
  -8 -13   1    6.20    5.80
  -8 -13   1    2.10    3.40
   7  13  -1   83.09    9.90
   7  13  -1   79.39    6.90
  -7 -13   1   78.59    9.60
  -7 -13   1   88.09    7.10
  -7 -13   1   82.99   10.60
   6  13  -1   -2.40    3.90
   6  13  -1    1.60    2.70
   6  13  -1    1.40    4.00
  -6 -13   1    6.40    3.00
  -6 -13   1    5.70    4.30
  -6 -13   1   -4.10    3.80
   5  13  -1   41.30    7.60
   5  13  -1   33.10    7.00
   5  13  -1   32.60    4.40
  -5 -13   1   50.59    7.50
  -5 -13   1   29.90    4.40
  -5 -13   1   36.40    7.00
   4  13  -1   17.10    3.20
   4  13  -1   12.60    5.10
   4  13  -1   11.40    4.10
   4  13  -1    3.10    3.80
  -4 -13   1    6.70    3.90
  -4 -13   1   13.10    5.00
  -4 -13   1    2.10    4.60
  -4 -13   1   13.60    3.10
   3  13  -1    4.20    3.80
   3  13  -1   13.50    3.10
   3  13  -1   22.30    5.50
   3  13  -1   11.10    4.20
  -3 -13   1   19.80    3.90
  -3 -13   1    9.90    3.80
  -3 -13   1   18.10    5.40
  -3 -13   1   24.50    6.10
   2  13  -1  235.38   15.20
   2  13  -1  233.68   14.80
   2  13  -1  220.68   12.10
   2  13  -1  225.08   12.60
   2  13  -1  238.98   12.20
  -2 -13   1  210.78   12.40
  -2 -13   1  223.58   14.80
  -2 -13   1  206.98   15.00
  -2 -13   1  208.88   13.80
   1  13  -1 5278.07  215.58
   1  13  -1 5316.67  215.88
   1  13  -1 4725.53  216.48
   1  13  -1 5213.28  218.28
   1  13  -1 5230.98  218.48
   1  13  -1 4911.01  215.28
  -1 -13   1 5196.98  218.78
  -1 -13   1 5110.29  217.28
  -1 -13   1 5115.49  215.98
  -1 -13   1 5019.80  218.88
   0  13  -1  169.88   11.10
   0  13  -1  167.38   10.20
   0  13  -1  171.28   12.30
   0  13  -1  167.78   10.90
   0  13  -1  176.38   12.40
   0  13  -1  177.08   10.90
   0 -13   1  167.18   12.40
   0 -13   1  181.28   10.90
   0 -13   1  177.68   11.70
   0 -13   1  150.88   13.40
  -1  13  -1  142.19   10.40
  -1  13  -1  124.19   10.60
  -1  13  -1  124.29    9.00
  -1  13  -1  121.09    8.70
  -1  13  -1  141.59   10.00
  -1  13  -1  125.19   12.00
   1 -13   1  139.79    9.60
   1 -13   1  124.09   10.60
   1 -13   1  117.29   10.40
   1 -13   1  127.29    9.90
  -2  13  -1  124.19    8.90
  -2  13  -1  121.59    9.90
  -2  13  -1  113.99   10.20
  -2  13  -1  124.19   10.40
  -2  13  -1  127.09   10.00
   2 -13   1  114.29    9.50
   2 -13   1  110.39   10.00
   2 -13   1  117.39    9.10
   2 -13   1  131.89   10.40
  -3  13  -1   49.40    7.00
  -3  13  -1   60.09    8.90
  -3  13  -1   56.39    6.50
  -3  13  -1   70.89    7.30
  -3  13  -1   65.79    6.50
  -3  13  -1   50.39    7.60
   3 -13   1   37.40    6.80
   3 -13   1   67.19    7.40
   3 -13   1   63.69    7.60
   3 -13   1   58.29    7.80
  -4  13  -1   -1.40    3.50
  -4  13  -1   -2.50    2.90
  -4  13  -1   -0.50    3.20
  -4  13  -1   -1.60    3.00
  -4  13  -1    1.70    4.70
  -4  13  -1   -1.30    3.40
   4 -13   1    4.00    3.20
   4 -13   1    0.40    3.50
   4 -13   1    2.60    3.50
   4 -13   1    0.70    2.60
  -5  13  -1  918.91   42.60
  -5  13  -1 1015.90   47.00
   5 -13   1  922.11   43.90
   5 -13   1  913.21   44.70
   5 -13   1  910.01   44.20
   5 -13   1  887.21   43.80
  -6  13  -1   78.99    7.10
  -6  13  -1   81.29   11.40
   6 -13   1   61.39    8.40
   6 -13   1   70.29    7.90
   6 -13   1   69.99    9.20
   6 -13   1   79.69    9.60
  -7  13  -1  341.77   28.20
   7 -13   1  352.36   27.50
   7 -13   1  318.57   20.20
   7 -13   1  347.97   20.80
  -8  13  -1   76.19   13.10
   8 -13   1   44.30    8.30
   8 -13   1   64.59    9.30
   8 -13   1   70.09    7.70
  -9  13  -1    5.20    7.90
  -9  13  -1   -3.30    5.90
   9 -13   1   -5.30    4.70
   9 -13   1    6.90    6.10
   9 -13   1    0.80    5.30
   9 -13   1    5.10    4.10
 -10  13  -1    3.80    8.80
 -10  13  -1    3.30    6.70
  10 -13   1   10.90    7.10
 -11  13  -1   54.29   16.50
 -11  13  -1   53.59   21.30
  11 -13   1   27.30    9.50
  11  12  -1   17.10    7.70
  11  12  -1   33.70    7.60
 -11 -12   1    8.80    7.60
  10  12  -1  558.24   30.20
  10  12  -1  571.94   29.60
 -10 -12   1  534.15   30.70
 -10 -12   1  509.25   27.20
   9  12  -1    1.10    5.30
   9  12  -1   -2.50    5.00
  -9 -12   1    4.50    3.60
  -9 -12   1   -1.40    5.10
  -9 -12   1    1.90    4.70
   8  12  -1    6.60    5.50
   8  12  -1    5.50    4.50
   8  12  -1    9.60    3.80
  -8 -12   1   16.50    5.80
  -8 -12   1   14.10    6.00
  -8 -12   1    7.90    3.50
   7  12  -1    8.80    3.70
   7  12  -1   11.70    5.30
   7  12  -1    1.50    3.80
  -7 -12   1   22.30    6.00
  -7 -12   1   20.10    6.30
  -7 -12   1    9.60    3.60
   6  12  -1  206.58   11.20
   6  12  -1  202.38   14.40
   6  12  -1  192.38   14.00
  -6 -12   1  186.38   14.10
  -6 -12   1  196.28   11.20
  -6 -12   1  209.28   14.00
   5  12  -1   14.40    4.60
   5  12  -1   17.20    4.70
   5  12  -1   24.50    5.90
   5  12  -1   23.50    3.40
  -5 -12   1   14.60    5.00
  -5 -12   1   19.20    5.20
  -5 -12   1   20.00    3.80
  -5 -12   1    8.40    4.50
   4  12  -1  505.45   27.00
   4  12  -1  542.05   24.40
   4  12  -1  500.35   26.20
   4  12  -1  520.75   27.70
  -4 -12   1  553.74   24.80
  -4 -12   1  529.75   26.90
  -4 -12   1  528.05   31.20
   3  12  -1   -0.30    1.90
   3  12  -1   -2.30    2.90
   3  12  -1   -0.30    3.60
   3  12  -1    0.90    2.80
  -3 -12   1    1.80    2.60
  -3 -12   1   -0.20    2.00
  -3 -12   1    2.20    3.00
  -3 -12   1    1.60    2.90
   2  12  -1   85.89    9.80
   2  12  -1   67.89    5.60
   2  12  -1   67.89    5.60
   2  12  -1   71.89    5.40
   2  12  -1   70.09    6.60
   2  12  -1   77.29    8.10
  -2 -12   1   75.29    8.10
  -2 -12   1   66.49    7.10
  -2 -12   1   75.89    9.40
  -2 -12   1   61.19    5.70
   1  12  -1    1.10    2.20
   1  12  -1    0.10    2.30
   1  12  -1   -1.10    3.00
   1  12  -1   -1.30    2.70
   1  12  -1    0.10    2.10
   1  12  -1   -0.80    2.30
  -1 -12   1   -1.40    2.60
  -1 -12   1    0.90    2.80
  -1 -12   1    4.70    3.00
  -1 -12   1    0.30    2.20
   0  12  -1   77.39    6.10
   0  12  -1   62.59    7.40
   0  12  -1   64.79    6.30
   0  12  -1   82.19    7.80
   0  12  -1   85.89    7.20
   0  12  -1   77.19    6.50
   0 -12   1   77.49    7.90
   0 -12   1   76.19    6.30
   0 -12   1   75.19    7.10
   0 -12   1   73.69    7.70
  -1  12  -1   84.19    6.70
  -1  12  -1   78.79    7.60
  -1  12  -1  100.29    8.60
  -1  12  -1   88.39    7.90
  -1  12  -1   98.79    8.10
  -1  12  -1   79.39    6.90
   1 -12   1   69.79    7.80
   1 -12   1  102.89    8.20
   1 -12   1   94.79    7.90
   1 -12   1   84.69    8.20
  -2  12  -1 2183.68   96.09
  -2  12  -1 2286.27   97.49
  -2  12  -1 2223.28   97.39
  -2  12  -1 2162.48   95.79
  -2  12  -1 2233.88   97.09
  -2  12  -1 2337.17   97.79
   2 -12   1 2288.37   96.99
   2 -12   1 2087.49   97.59
   2 -12   1 2258.17   96.49
   2 -12   1 2182.48   97.89
  -3  12  -1  278.97   17.40
  -3  12  -1  232.78   14.20
  -3  12  -1  244.48   14.60
  -3  12  -1  265.87   16.00
  -3  12  -1  268.47   15.40
  -3  12  -1  272.27   16.30
   3 -12   1  247.78   14.90
   3 -12   1  244.18   15.40
   3 -12   1  248.48   15.60
   3 -12   1  242.98   14.60
  -4  12  -1  432.06   21.70
  -4  12  -1  415.46   21.90
  -4  12  -1  428.76   22.00
  -4  12  -1  415.66   24.00
  -4  12  -1  459.65   24.70
  -4  12  -1  434.66   22.10
   4 -12   1  407.26   22.40
   4 -12   1  415.86   22.70
   4 -12   1  440.86   22.80
  -5  12  -1   21.80    6.00
  -5  12  -1   33.70    7.20
  -5  12  -1   21.10    5.10
   5 -12   1   29.00    5.40
   5 -12   1   16.70    5.00
   5 -12   1   29.40    5.60
   5 -12   1   24.70    5.70
  -6  12  -1   70.49   10.90
   6 -12   1   68.89    9.00
   6 -12   1   73.39    7.60
   6 -12   1   58.89    8.00
   6 -12   1   68.49    8.40
  -7  12  -1   12.70    7.50
   7 -12   1   11.50    5.10
   7 -12   1   14.40    5.30
   7 -12   1   15.70    4.80
   7 -12   1    8.30    5.10
  -8  12  -1   56.99   10.90
   8 -12   1   66.79    9.60
   8 -12   1   56.59    9.00
   8 -12   1   66.59    8.80
   8 -12   1   62.49    7.60
  -9  12  -1  120.49   12.90
  -9  12  -1  102.59   15.40
   9 -12   1   94.39   10.70
   9 -12   1  117.09   12.20
   9 -12   1  109.09   11.60
 -10  12  -1  540.45   31.40
 -10  12  -1  645.84   36.80
  10 -12   1  524.95   31.50
 -11  12  -1   75.19   11.50
 -11  12  -1   77.69   14.70
  11 -12   1   58.99   10.80
  11  11  -1  157.08   13.50
  11  11  -1  136.29   15.00
 -11 -11   1  131.79   10.80
 -11 -11   1  161.08   14.60
  10  11  -1   -2.80    4.80
  10  11  -1    1.30    6.00
 -10 -11   1   -0.40    5.70
 -10 -11   1   -4.50    5.50
 -10 -11   1    2.40    4.10
   9  11  -1   16.20    6.10
   9  11  -1   13.70    5.80
  -9 -11   1   12.50    3.90
  -9 -11   1   10.50    4.90
   8  11  -1   -2.10    3.50
   8  11  -1   -1.30    4.50
   8  11  -1    7.80    8.30
  -8 -11   1   -1.20    4.70
  -8 -11   1   -1.40    3.10
  -8 -11   1   -1.40    4.00
   7  11  -1 2296.17  108.09
   7  11  -1 2541.15  107.09
   7  11  -1 2323.37  103.29
  -7 -11   1 2460.65  103.49
  -7 -11   1 2343.77  106.09
  -7 -11   1 2584.84  107.09
   6  11  -1   49.70    7.20
   6  11  -1   54.09    8.20
   6  11  -1   53.19    5.10
  -6 -11   1   52.49    7.50
  -6 -11   1   46.20    4.90
  -6 -11   1   46.30    7.20
   5  11  -1  263.77   14.10
   5  11  -1  302.27   17.00
   5  11  -1  269.07   16.40
   5  11  -1  288.57   17.40
  -5 -11   1  298.97   17.40
  -5 -11   1  278.47   17.40
  -5 -11   1  302.17   14.60
  -5 -11   1  286.57   16.80
   4  11  -1    5.40    3.20
   4  11  -1   -1.90    2.90
   4  11  -1    0.60    2.90
   4  11  -1    0.80    2.10
  -4 -11   1    1.10    4.10
  -4 -11   1    1.10    4.30
  -4 -11   1    8.90    3.20
  -4 -11   1    0.50    2.20
   3  11  -1  339.07   18.70
   3  11  -1  321.57   15.60
   3  11  -1  338.67   18.20
   3  11  -1  290.37   16.80
  -3 -11   1  315.17   18.40
  -3 -11   1  318.17   15.80
  -3 -11   1  337.67   17.80
  -3 -11   1  301.87   18.60
   2  11  -1    6.40    2.40
   2  11  -1    5.30    3.20
   2  11  -1    4.50    2.00
   2  11  -1    4.10    2.60
   2  11  -1    1.00    2.10
   2  11  -1    5.40    3.20
  -2 -11   1    6.80    2.40
  -2 -11   1    3.20    2.70
  -2 -11   1    4.00    2.70
  -2 -11   1    2.40    2.80
   1  11  -1  513.35   24.90
   1  11  -1  503.85   22.70
   1  11  -1  476.15   22.20
   1  11  -1  445.66   22.80
   1  11  -1  465.35   24.80
  -1 -11   1  467.75   24.70
  -1 -11   1  458.65   24.80
  -1 -11   1  458.45   22.40
   0  11  -1  130.69    8.60
   0  11  -1  128.89    8.90
   0  11  -1  126.29    8.00
   0  11  -1  121.39    8.40
   0  11  -1  121.89    9.50
   0  11  -1  129.59    9.80
   0 -11   1  125.49    9.80
   0 -11   1  131.29    8.30
   0 -11   1  147.79   10.20
  -1  11  -1 1072.19   47.50
  -1  11  -1 1075.69   47.70
  -1  11  -1 1089.09   48.20
  -1  11  -1 1008.40   46.30
  -1  11  -1 1008.20   46.70
  -1  11  -1 1048.60   48.20
   1 -11   1 1037.60   48.50
   1 -11   1 1011.30   48.30
   1 -11   1 1065.59   46.90
  -2  11  -1  120.59    9.00
  -2  11  -1   91.69    7.00
  -2  11  -1   91.99    8.10
  -2  11  -1   87.59    7.00
  -2  11  -1   99.29    8.30
   2 -11   1  100.09    8.00
   2 -11   1   91.59    8.10
   2 -11   1   89.49    8.00
  -3  11  -1  185.38   11.80
  -3  11  -1  200.18   12.30
  -3  11  -1  198.28   11.60
  -3  11  -1  221.28   13.50
  -3  11  -1  190.58   11.60
  -3  11  -1  193.98   13.50
   3 -11   1  194.28   12.30
   3 -11   1  181.98   11.80
   3 -11   1  189.48   12.40
  -4  11  -1   74.29    9.40
  -4  11  -1   70.19    6.90
  -4  11  -1   85.69   10.80
  -4  11  -1   79.59    7.10
  -4  11  -1   66.89    6.40
  -4  11  -1   72.89    6.70
   4 -11   1   73.09    7.10
   4 -11   1   67.19    7.10
   4 -11   1   61.69    7.00
  -5  11  -1   96.29   11.50
  -5  11  -1  102.09   10.40
  -5  11  -1   79.89    7.80
  -5  11  -1   75.09    6.60
  -5  11  -1   77.89    8.30
  -5  11  -1   81.69    7.80
   5 -11   1   85.19    8.10
   5 -11   1   86.29    8.20
   5 -11   1   74.99    8.00
   5 -11   1   82.69    7.80
  -6  11  -1  149.59   13.60
  -6  11  -1  124.89   10.40
   6 -11   1  136.69   10.80
   6 -11   1  144.69   10.20
   6 -11   1  150.78   11.30
   6 -11   1  138.29   11.20
  -7  11  -1  929.31   46.20
   7 -11   1  932.21   42.90
   7 -11   1  859.71   40.80
   7 -11   1  878.11   42.80
   7 -11   1  849.91   41.90
   8 -11   1   30.50    5.80
   8 -11   1   37.70    7.50
  -9  11  -1    8.30    8.30
  -9  11  -1   14.40    6.50
   9 -11   1   13.10    5.30
   9 -11   1    2.60    6.60
   9 -11   1    4.60    4.70
 -10  11  -1    6.80    8.40
 -10  11  -1   11.00    6.90
  10 -11   1   -4.80    5.70
 -11  11  -1   75.89   11.10
 -11  11  -1   54.19   13.20
  11 -11   1   66.29   10.90
  12  10  -1  223.78   15.80
  12  10  -1  172.68   16.00
 -12 -10   1  192.48   17.20
 -12 -10   1  174.68   13.10
  11  10  -1   16.40    6.90
  11  10  -1   18.80    6.50
 -11 -10   1   11.80    9.80
 -11 -10   1   14.80    7.40
 -11 -10   1   13.90    4.70
  10  10  -1  598.34   30.90
  10  10  -1  619.74   30.70
 -10 -10   1  579.04   28.20
 -10 -10   1  563.64   31.70
 -10 -10   1  587.34   29.50
   9  10  -1   -1.40    5.10
   9  10  -1   -1.70    4.30
  -9 -10   1   -5.20    4.30
  -9 -10   1    3.00    3.40
  -9 -10   1   -3.00    4.30
   8  10  -1   87.59    9.80
   8  10  -1   76.69    9.20
  -8 -10   1   94.39    9.90
  -8 -10   1   77.09    6.90
  -8 -10   1   74.89    7.90
  -8 -10   1   92.89    9.40
   7  10  -1   12.30    4.70
   7  10  -1   12.30    3.20
   7  10  -1   11.50    4.70
  -7 -10   1   13.30    5.00
  -7 -10   1   10.80    3.40
  -7 -10   1   13.00    5.70
   6  10  -1   11.10    4.30
   6  10  -1   17.70    5.20
   6  10  -1    6.20    3.40
   6  10  -1   15.40    3.10
  -6 -10   1    8.70    2.80
  -6 -10   1   16.80    4.80
  -6 -10   1   22.80    4.90
   5  10  -1    1.90    3.30
  -5 -10   1    3.10    3.30
  -5 -10   1   -2.10    1.80
  -5 -10   1    2.40    3.50
  -5 -10   1   -0.80    3.00
   4  10  -1 2384.76  101.49
   4  10  -1 2441.56  104.79
   4  10  -1 2249.18  103.29
   4  10  -1 2470.25  104.29
  -4 -10   1 2456.55  101.79
  -4 -10   1 2264.87  104.69
  -4 -10   1 2505.15  104.09
  -4 -10   1 2385.56  104.69
   3  10  -1   16.00    2.70
   3  10  -1   18.40    4.20
   3  10  -1   22.50    4.20
   3  10  -1   15.70    4.00
  -3 -10   1   25.30    5.50
  -3 -10   1   14.70    4.00
  -3 -10   1   22.40    4.10
  -3 -10   1   26.50    3.40
   2  10  -1   90.09    7.10
   2  10  -1   86.99    6.90
   2  10  -1   98.09    6.00
   2  10  -1   99.59    5.80
   2  10  -1  101.19    8.30
   2  10  -1   93.89    7.90
  -2 -10   1   84.29    8.30
  -2 -10   1   89.79    7.30
  -2 -10   1  102.89    8.30
  -2 -10   1   91.29    6.20
   1  10  -1   65.89    5.30
   1  10  -1   76.39    5.70
   1  10  -1   62.59    5.00
   1  10  -1   78.89    7.10
   1  10  -1   66.49    5.80
   1  10  -1   70.79    7.00
  -1 -10   1   69.19    6.20
  -1 -10   1   70.19    7.80
  -1 -10   1   71.29    5.40
  -1 -10   1   63.29    6.80
   0  10  -1 1459.35   65.49
   0  10  -1 1435.26   64.09
   0  10  -1 1469.65   65.59
   0  10  -1 1513.05   64.29
   0  10  -1 1556.14   64.59
   0  10  -1 1546.65   63.69
   0 -10   1 1441.66   65.79
   0 -10   1 1376.46   65.59
   0 -10   1 1435.36   63.89
   0 -10   1 1483.15   64.69
  -1  10  -1   58.79    6.40
  -1  10  -1   55.79    5.00
  -1  10  -1   65.89    6.00
  -1  10  -1   49.10    5.80
  -1  10  -1   61.59    6.00
  -1  10  -1   59.29    5.30
   1 -10   1   54.39    5.60
   1 -10   1   49.00    5.90
   1 -10   1   57.19    5.30
   1 -10   1   60.49    6.20
  -2  10  -1   45.90    4.80
  -2  10  -1   50.19    6.30
  -2  10  -1   40.10    5.70
  -2  10  -1   36.50    5.00
  -2  10  -1   39.00    4.70
  -2  10  -1   43.20    6.10
   2 -10   1   53.49    5.20
   2 -10   1   32.50    5.00
   2 -10   1   44.80    5.40
   2 -10   1   47.00    5.60
  -3  10  -1  372.56   20.40
  -3  10  -1  352.86   18.60
  -3  10  -1  393.86   20.80
  -3  10  -1  368.16   19.10
  -3  10  -1  350.26   18.70
  -3  10  -1  398.86   19.00
   3 -10   1  363.56   19.30
   3 -10   1  376.16   19.70
   3 -10   1  367.26   19.10
  -4  10  -1 2374.16  103.89
  -4  10  -1 2605.74  106.69
  -4  10  -1 2457.85  103.39
  -4  10  -1 2299.07  103.79
  -4  10  -1 2378.66  105.89
  -4  10  -1 2387.26  103.09
   4 -10   1 2476.35  104.49
   4 -10   1 2373.56  104.29
   4 -10   1 2344.57  104.49
   4 -10   1 2409.36  104.29
  -5  10  -1   32.90    6.60
  -5  10  -1   49.50    8.10
  -5  10  -1   47.40    6.40
  -5  10  -1   47.20    5.00
   5 -10   1   49.00    6.50
   5 -10   1   50.49    6.70
   5 -10   1   48.10    6.20
   5 -10   1   41.10    5.80
  -6  10  -1  291.37   19.10
  -6  10  -1  253.37   15.60
   6 -10   1  271.87   16.10
   6 -10   1  272.57   15.60
   6 -10   1  274.27   15.00
   6 -10   1  247.78   16.00
  -7  10  -1   37.90    8.70
   7 -10   1   19.10    5.10
   7 -10   1   18.80    5.30
   7 -10   1   26.00    4.70
   7 -10   1   27.50    5.90
  -8  10  -1  178.98   16.50
   8 -10   1  170.78   13.00
   8 -10   1  164.78   13.30
  -9  10  -1   61.79   11.20
  -9  10  -1   61.99    9.60
   9 -10   1   61.19    9.10
   9 -10   1   55.19    8.80
 -10  10  -1  260.87   18.50
 -10  10  -1  250.27   21.50
  10 -10   1  229.98   18.00
 -11  10  -1   55.39   11.90
 -11  10  -1   49.30    9.10
  11 -10   1   26.90    8.40
 -12  10  -1   66.59   11.70
  12   9  -1    5.40    6.90
 -12  -9   1   -4.90    5.10
 -12  -9   1   -4.10    6.70
  11   9  -1   37.70    7.30
  11   9  -1   33.20    7.60
 -11  -9   1   39.60    6.40
 -11  -9   1   32.40    8.50
  10   9  -1   14.40    5.40
  10   9  -1    3.60    5.50
 -10  -9   1   17.60    4.70
 -10  -9   1   13.70    6.30
 -10  -9   1    9.30    5.80
   9   9  -1  673.83   33.00
   9   9  -1  669.83   32.60
  -9  -9   1  672.83   33.90
  -9  -9   1  618.14   31.40
  -9  -9   1  653.03   30.70
   8   9  -1    3.70    4.30
   8   9  -1    5.30    4.00
  -8  -9   1   -5.40    3.70
  -8  -9   1    4.40    3.10
  -8  -9   1   -2.50    3.80
   7   9  -1  265.47   16.00
   7   9  -1  270.67   15.50
   7   9  -1  209.18   15.60
   7   9  -1  241.78   13.50
  -7  -9   1  263.57   16.10
  -7  -9   1  265.07   15.20
  -7  -9   1  279.47   13.60
   6   9  -1    5.40    3.60
   6   9  -1    5.40    2.80
   6   9  -1    4.20    3.70
   6   9  -1    3.30    3.40
  -6  -9   1    3.40    3.60
  -6  -9   1    5.40    2.70
  -6  -9   1    5.60    3.70
  -6  -9   1    8.50    3.80
   5   9  -1  182.68   12.20
   5   9  -1  209.58   13.10
   5   9  -1  196.88   10.30
  -5  -9   1  202.68   10.50
  -5  -9   1  177.58   12.40
  -5  -9   1  213.18   13.00
   4   9  -1    7.40    3.10
   4   9  -1    3.60    2.60
   4   9  -1    3.70    3.30
   4   9  -1    9.40    2.10
  -4  -9   1   11.60    3.60
  -4  -9   1    8.60    2.20
  -4  -9   1    5.50    2.90
  -4  -9   1    4.60    3.10
   3   9  -1  710.33   34.00
   3   9  -1  751.42   33.70
   3   9  -1  654.33   32.60
   3   9  -1  731.63   31.30
  -3  -9   1  718.53   31.40
  -3  -9   1  712.73   34.20
  -3  -9   1  731.33   33.20
  -3  -9   1  648.04   34.70
   2   9  -1    5.10    2.70
   2   9  -1    4.90    1.80
   2   9  -1    8.20    3.70
   2   9  -1    5.50    2.50
   2   9  -1    1.30    1.40
  -2  -9   1   -0.20    2.00
  -2  -9   1    3.60    1.90
  -2  -9   1    4.50    2.30
  -2  -9   1    4.80    1.90
  -2  -9   1    3.50    2.90
   1   9  -1  925.61   39.50
   1   9  -1  887.01   39.90
   1   9  -1  906.21   41.20
   1   9  -1  901.91   39.10
   1   9  -1  941.51   41.50
  -1  -9   1  886.31   39.40
  -1  -9   1  817.62   39.50
  -1  -9   1  910.11   40.40
  -1  -9   1  874.41   41.40
   0   9  -1   57.09    5.70
   0   9  -1   53.69    5.40
   0   9  -1   55.49    5.10
   0   9  -1   48.60    4.50
   0   9  -1   45.60    4.20
   0  -9   1   46.10    5.40
   0  -9   1   58.59    4.70
   0  -9   1   43.20    5.70
   0  -9   1   58.99    5.20
   0  -9   1   55.99    5.70
  -1   9  -1 2177.08   92.99
  -1   9  -1 2177.08   92.69
  -1   9  -1 2167.28   92.89
  -1   9  -1 2068.79   91.59
  -1   9  -1 2151.58   91.99
  -1   9  -1 2176.88   93.19
   1  -9   1 2236.98   92.49
   1  -9   1 2063.99   93.19
   1  -9   1 2071.09   93.29
   1  -9   1 2186.28   91.99
  -2   9  -1   11.10    3.60
  -2   9  -1   18.50    3.70
  -2   9  -1   14.80    3.10
  -2   9  -1   15.40    3.50
  -2   9  -1   15.90    3.10
  -2   9  -1   18.40    3.20
   2  -9   1   17.20    3.20
   2  -9   1   19.70    4.20
   2  -9   1   12.60    3.10
   2  -9   1   14.60    3.50
  -3   9  -1 1074.49   48.80
  -3   9  -1 1113.89   48.80
  -3   9  -1 1183.58   51.09
  -3   9  -1 1033.70   50.19
  -3   9  -1 1111.79   49.10
  -3   9  -1 1086.39   48.90
   3  -9   1 1086.29   49.60
   3  -9   1 1112.69   49.30
   3  -9   1 1118.79   49.40
  -4   9  -1  247.38   14.60
  -4   9  -1  260.57   14.80
  -4   9  -1  288.27   14.10
  -4   9  -1  272.07   14.10
  -4   9  -1  271.17   16.40
  -4   9  -1  301.97   17.30
   4  -9   1  286.17   15.40
   4  -9   1  276.27   15.20
   4  -9   1  253.37   14.90
   4  -9   1  284.87   15.00
  -5   9  -1  327.37   20.50
  -5   9  -1  323.87   19.40
  -5   9  -1  300.77   16.60
  -5   9  -1  305.47   17.90
   5  -9   1  308.37   17.00
   5  -9   1  296.87   16.40
   5  -9   1  313.27   17.20
   5  -9   1  297.27   16.10
  -6   9  -1  191.18   14.60
  -6   9  -1  197.88   12.90
  -6   9  -1  180.98   12.40
  -6   9  -1  216.48   15.50
   6  -9   1  200.48   12.20
   6  -9   1  191.58   12.90
   6  -9   1  215.18   13.20
   6  -9   1  195.58   11.60
  -7   9  -1  831.42   42.50
  -7   9  -1  941.71   46.30
   7  -9   1  914.01   40.90
   7  -9   1  903.51   41.80
   7  -9   1  919.51   43.10
   7  -9   1  963.00   43.70
  -8   9  -1    3.30    4.50
  -8   9  -1   -4.70    5.50
   8  -9   1    6.00    4.50
   8  -9   1    1.70    4.10
  -9   9  -1  165.38   15.50
   9  -9   1  188.08   14.20
 -10   9  -1   23.00    6.80
 -10   9  -1    0.40    7.50
  10  -9   1   13.70    6.40
 -11   9  -1  413.76   25.40
 -11   9  -1  408.66   25.80
 -11   9  -1  467.75   30.40
  11  -9   1  415.16   26.10
 -12   9  -1   29.90    9.50
 -12   9  -1   66.09   10.70
 -12   9  -1   49.70   13.30
  12   8  -1   12.40    6.20
 -12  -8   1   12.00    5.60
 -12  -8   1   19.30    7.60
  11   8  -1   -2.90    4.60
  11   8  -1    0.90    5.40
 -11  -8   1   14.70    6.50
 -11  -8   1    5.60    7.00
 -11  -8   1   12.30    4.80
  10   8  -1  391.06   21.10
  10   8  -1  395.26   21.40
 -10  -8   1  375.06   19.60
 -10  -8   1  385.86   26.50
 -10  -8   1  347.17   20.80
   9   8  -1   -2.00    4.10
   9   8  -1    4.10    3.80
  -9  -8   1   -4.30    4.40
  -9  -8   1   -3.10    4.20
  -9  -8   1    1.20    3.80
   8   8  -1  198.38   13.40
   8   8  -1  209.58   13.10
  -8  -8   1  195.18   11.40
  -8  -8   1  182.88   12.20
  -8  -8   1  201.28   13.80
   7   8  -1    9.30    4.00
   7   8  -1   10.90    4.10
   7   8  -1   24.40    5.20
   7   8  -1   14.20    3.40
  -7  -8   1    9.10    4.20
  -7  -8   1    7.10    2.90
   6   8  -1 4141.49  173.08
   6   8  -1 3903.51  174.68
   6   8  -1 3883.21  171.88
   6   8  -1 4224.88  173.78
  -6  -8   1 3978.70  172.88
  -6  -8   1 4367.06  171.38
  -6  -8   1 4322.77  173.88
  -6  -8   1 3705.43  172.68
   5   8  -1    7.90    3.30
   5   8  -1    7.10    3.40
   5   8  -1    5.50    3.10
   5   8  -1    3.20    2.20
  -5  -8   1    4.90    2.90
  -5  -8   1    6.20    2.10
  -5  -8   1    7.50    3.30
  -5  -8   1    8.70    3.20
   4   8  -1   78.49    6.60
   4   8  -1   92.69    7.70
   4   8  -1   84.89    5.30
  -4  -8   1   82.09    5.30
  -4  -8   1   90.29    7.20
  -4  -8   1   77.39    7.30
  -4  -8   1   75.39    7.10
   3   8  -1    9.10    3.20
   3   8  -1   15.20    3.80
   3   8  -1    7.60    2.50
   3   8  -1   13.10    2.10
  -3  -8   1   16.30    3.20
  -3  -8   1   11.50    3.40
  -3  -8   1   12.00    2.40
   2   8  -1  957.30   42.40
   2   8  -1  883.91   41.00
   2   8  -1  922.41   40.00
   2   8  -1  963.80   39.80
   2   8  -1  944.01   42.10
  -2  -8   1  951.40   41.50
  -2  -8   1  912.21   42.20
  -2  -8   1  958.90   40.20
  -2  -8   1  834.62   39.80
  -2  -8   1  902.21   42.40
   1   8  -1   74.29    6.10
   1   8  -1   63.59    5.00
   1   8  -1   72.99    4.90
   1   8  -1   65.89    6.00
   1   8  -1   61.29    4.40
  -1  -8   1   56.99    4.70
  -1  -8   1   63.09    6.10
  -1  -8   1   68.79    6.10
  -1  -8   1   66.49    5.40
  -1  -8   1   64.39    4.60
   0   8  -1   10.00    3.10
   0   8  -1   13.20    2.70
   0   8  -1    9.90    2.10
   0   8  -1    8.60    2.30
   0   8  -1   17.70    3.40
   0  -8   1   10.20    3.00
   0  -8   1   10.70    2.90
   0  -8   1   15.10    3.00
   0  -8   1   14.70    2.60
   0  -8   1   10.60    2.70
  -1   8  -1   71.09    5.90
  -1   8  -1   61.49    5.40
  -1   8  -1   61.79    5.50
  -1   8  -1   61.39    6.60
  -1   8  -1   65.89    4.70
  -1   8  -1   54.99    4.80
   1  -8   1   53.29    5.40
   1  -8   1   56.79    4.70
   1  -8   1   59.29    5.50
   1  -8   1   63.59    5.20
  -2   8  -1 2792.62  117.49
  -2   8  -1 2922.61  117.89
  -2   8  -1 2730.53  116.19
  -2   8  -1 2760.32  116.99
  -2   8  -1 2714.23  116.29
  -2   8  -1 2863.71  116.79
   2  -8   1 2695.53  116.39
   2  -8   1 2682.13  116.59
   2  -8   1 2667.03  117.19
   2  -8   1 2527.35  118.09
  -3   8  -1  235.58   12.80
  -3   8  -1  251.67   12.60
  -3   8  -1  247.38   12.80
  -3   8  -1  242.08   14.40
  -3   8  -1  232.98   12.70
  -3   8  -1  237.28   14.10
   3  -8   1  243.28   13.10
   3  -8   1  239.08   13.20
   3  -8   1  234.28   12.90
   3  -8   1  218.38   13.00
  -4   8  -1  174.18    9.60
  -4   8  -1  170.48   10.40
  -4   8  -1  187.88    9.60
  -4   8  -1  167.78   11.80
  -4   8  -1  179.28   12.40
  -4   8  -1  179.88   10.50
   4  -8   1  179.38   10.70
   4  -8   1  160.28   10.10
   4  -8   1  177.18   10.80
   4  -8   1  155.18   10.10
  -5   8  -1    6.20    3.10
  -5   8  -1    5.20    4.00
  -5   8  -1   11.60    3.10
  -5   8  -1   11.00    4.30
   5  -8   1    9.40    3.30
   5  -8   1    5.30    2.70
   5  -8   1   12.80    3.40
   5  -8   1    8.40    3.10
  -6   8  -1   37.90    5.90
  -6   8  -1   40.10    7.10
  -6   8  -1   38.30    7.00
   6  -8   1   30.60    5.10
   6  -8   1   34.70    5.70
   6  -8   1   27.10    5.10
   6  -8   1   34.40    4.60
  -7   8  -1   74.69    8.20
  -7   8  -1   98.39   12.20
   7  -8   1   91.79    8.40
   7  -8   1   80.39    8.60
   7  -8   1   70.49    6.80
  -8   8  -1  994.50   46.30
  -8   8  -1 1021.10   49.40
   8  -8   1  952.80   45.70
   8  -8   1  913.71   45.80
  -9   8  -1   94.49   13.30
  -9   8  -1  114.29   11.10
   9  -8   1   86.09   10.60
 -10   8  -1   77.99   10.30
 -10   8  -1   96.89   14.00
  10  -8   1   89.59   11.50
 -11   8  -1    9.00    5.90
 -11   8  -1    6.60    6.20
 -11   8  -1    8.00    8.90
 -12   8  -1   72.69   14.20
 -12   8  -1  102.89   12.80
 -12   8  -1   81.49   12.10
 -12  -7   1   -4.00    4.70
 -12  -7   1    3.20    6.30
  11   7  -1    7.20    5.40
  11   7  -1   -4.40    5.30
 -11  -7   1    5.00    7.00
 -11  -7   1   17.40    6.70
 -11  -7   1    5.50    4.70
  10   7  -1   31.80    5.90
 -10  -7   1   31.40    6.30
 -10  -7   1   26.00    5.00
 -10  -7   1   32.80    7.50
   9   7  -1  504.05   24.80
  -9  -7   1  503.25   26.50
  -9  -7   1  455.05   24.70
   8   7  -1   32.80    5.90
   8   7  -1   34.00    5.70
  -8  -7   1   34.00    6.40
  -8  -7   1   33.10    4.80
  -8  -7   1   24.60    5.30
   7   7  -1  129.69   10.40
   7   7  -1  144.59   10.20
   7   7  -1  128.09    9.30
  -7  -7   1  119.59    8.80
  -7  -7   1  129.49   10.30
  -7  -7   1  129.89    8.10
   6   7  -1    1.10    2.60
   6   7  -1    1.70    2.90
   6   7  -1    0.60    2.60
   6   7  -1    2.20    3.40
  -6  -7   1   -1.20    2.50
  -6  -7   1    3.70    1.90
  -6  -7   1    3.00    2.80
  -6  -7   1   -2.40    2.40
   5   7  -1 1683.13   73.79
   5   7  -1 1649.23   73.79
   5   7  -1 1674.13   71.99
   5   7  -1 1764.72   74.29
  -5  -7   1 1632.04   73.49
  -5  -7   1 1636.14   73.69
  -5  -7   1 1760.42   71.99
   4   7  -1   28.20    4.60
   4   7  -1   24.00    4.00
   4   7  -1   26.80    3.00
  -4  -7   1   29.00    4.50
  -4  -7   1   30.40    5.20
  -4  -7   1   25.90    3.00
  -4  -7   1   31.90    4.70
   3   7  -1 2683.23  113.69
   3   7  -1 2651.43  111.79
   3   7  -1 2659.63  113.99
   3   7  -1 2520.15  113.09
  -3  -7   1 2762.82  111.89
  -3  -7   1 2712.83  113.39
  -3  -7   1 2591.14  114.09
  -3  -7   1 2653.03  113.99
   2   7  -1   -1.20    1.10
   2   7  -1   -0.40    1.60
   2   7  -1   -1.20    1.50
   2   7  -1   -0.60    1.50
  -2  -7   1    2.10    1.70
  -2  -7   1    2.40    2.20
  -2  -7   1    1.30    1.50
  -2  -7   1    0.40    1.10
  -2  -7   1    0.60    1.10
   1   7  -1  496.15   23.40
   1   7  -1  463.95   22.20
   1   7  -1  482.55   21.60
   1   7  -1  481.05   23.20
   1   7  -1  497.95   21.90
  -1  -7   1  498.15   21.70
  -1  -7   1  498.95   22.60
  -1  -7   1  453.25   21.90
  -1  -7   1  464.75   23.30
  -1  -7   1  487.25   23.50
   0   7  -1   89.09    5.80
   0   7  -1   91.09    5.40
   0   7  -1  106.49    6.80
   0   7  -1   99.89    6.80
   0   7  -1   91.39    6.00
   0  -7   1   83.99    6.50
   0  -7   1   93.69    6.10
   0  -7   1   92.19    6.10
   0  -7   1   78.09    5.40
   0  -7   1   78.19    6.40
  -1   7  -1 1054.59   46.00
  -1   7  -1 1017.00   46.10
  -1   7  -1 1029.00   45.10
  -1   7  -1 1072.09   45.60
  -1   7  -1 1067.29   45.90
  -1   7  -1 1074.49   45.90
   1  -7   1  901.41   45.70
   1  -7   1 1028.00   45.10
   1  -7   1 1043.60   46.10
   1  -7   1 1051.49   45.40
   1  -7   1 1032.50   46.20
  -2   7  -1   42.10    5.20
  -2   7  -1   32.10    3.60
  -2   7  -1   32.60    3.80
  -2   7  -1   27.00    4.50
  -2   7  -1   27.50    3.70
  -2   7  -1   34.10    4.30
   2  -7   1   32.40    3.80
   2  -7   1   29.80    3.70
   2  -7   1   38.10    4.30
  -3   7  -1  535.55   26.90
  -3   7  -1  578.54   25.00
  -3   7  -1  537.65   25.30
  -3   7  -1  517.25   26.50
  -3   7  -1  536.55   25.30
  -3   7  -1  552.34   25.20
   3  -7   1  542.35   25.60
   3  -7   1  547.75   25.60
   3  -7   1  558.24   25.60
  -4   7  -1  341.67   18.70
  -4   7  -1  338.17   16.00
  -4   7  -1  319.77   17.20
  -4   7  -1  350.46   17.40
   4  -7   1  342.87   17.00
   4  -7   1  339.97   16.90
   4  -7   1  349.47   17.50
   4  -7   1  359.46   17.70
  -5   7  -1 4085.59  167.78
  -5   7  -1 3795.52  165.08
  -5   7  -1 3753.92  166.88
  -5   7  -1 3820.82  165.28
   5  -7   1 3925.91  164.18
   5  -7   1 3886.81  165.38
   5  -7   1 3971.80  166.78
   5  -7   1 3876.21  164.28
  -6   7  -1  147.09   13.40
  -6   7  -1  148.89   10.60
  -6   7  -1  147.99   10.50
  -6   7  -1  183.78   13.50
   6  -7   1  155.38   10.90
   6  -7   1  166.08   10.90
  -7   7  -1   40.20    6.30
  -7   7  -1   45.20    8.90
  -7   7  -1   35.90    5.90
  -7   7  -1   44.70    7.40
   7  -7   1   33.70    5.60
   7  -7   1   36.00    6.50
  -8   7  -1   13.40    6.40
  -8   7  -1   18.30    5.30
   8  -7   1    7.90    4.50
  -9   7  -1  286.67   17.80
  -9   7  -1  256.67   20.00
   9  -7   1  273.67   17.60
 -10   7  -1   49.20   10.50
 -10   7  -1   59.29    8.80
 -10   7  -1   49.00   13.30
  10  -7   1   45.70   13.50
 -11   7  -1  339.97   21.90
 -11   7  -1  328.57   25.00
 -11   7  -1  347.07   22.00
 -12   7  -1   95.79   11.70
 -12   7  -1   76.89   11.20
 -12   7  -1  106.49   14.80
 -12  -6   1  613.24   31.30
 -12  -6   1  676.23   35.10
  11   6  -1    5.00    5.10
 -11  -6   1    5.30    5.60
 -11  -6   1   11.80    4.50
 -11  -6   1   11.30    6.80
  10   6  -1   48.80    7.10
  10   6  -1   40.80    6.10
 -10  -6   1   36.40    7.00
 -10  -6   1   53.49    8.60
 -10  -6   1   41.80    6.10
   9   6  -1    9.80    4.10
   9   6  -1   12.80    4.50
  -9  -6   1   13.40    4.00
  -9  -6   1    2.50    4.70
  -9  -6   1    3.30    3.30
  -9  -6   1    4.70    3.50
  -9  -6   1    9.20    5.00
   8   6  -1   14.00    4.30
   8   6  -1   14.20    5.40
   8   6  -1   14.70    4.20
  -8  -6   1   12.30    3.40
  -8  -6   1   16.20    5.30
  -8  -6   1   11.10    4.00
  -8  -6   1   15.80    4.80
   7   6  -1   48.20    6.40
   7   6  -1   48.60    6.00
   7   6  -1   42.60    7.10
  -7  -6   1   64.59    7.40
  -7  -6   1   55.99    5.20
  -7  -6   1   47.70    5.60
  -7  -6   1   54.49    5.10
   6   6  -1  208.28   12.50
   6   6  -1  188.48   11.60
   6   6  -1  201.98   12.70
   6   6  -1  213.18   12.10
  -6  -6   1  210.48   11.00
  -6  -6   1  225.58   12.80
   5   6  -1    0.40    2.20
   5   6  -1    1.80    1.60
   5   6  -1    1.30    2.30
   5   6  -1    0.90    2.30
  -5  -6   1    1.80    2.00
  -5  -6   1    2.90    2.40
  -5  -6   1   -0.90    1.40
  -5  -6   1    1.40    2.10
   4   6  -1 1668.23   70.79
   4   6  -1 1716.03   72.39
   4   6  -1 1705.93   72.89
   4   6  -1 1611.44   72.29
  -4  -6   1 1682.83   72.49
  -4  -6   1 1600.34   72.29
  -4  -6   1 1623.24   72.49
  -4  -6   1 1729.93   70.89
   3   6  -1   34.90    4.20
   3   6  -1   39.50    3.00
   3   6  -1   32.10    4.60
  -3  -6   1   41.40    4.40
  -3  -6   1   44.30    3.20
  -3  -6   1   42.30    4.40
  -3  -6   1   36.50    4.10
   2   6  -1  590.74   25.80
   2   6  -1  587.64   27.50
   2   6  -1  605.14   27.70
   2   6  -1  618.34   27.50
  -2  -6   1  600.34   25.90
  -2  -6   1  588.54   27.90
  -2  -6   1  588.34   26.90
  -2  -6   1  546.45   27.40
   1   6  -1   23.90    3.40
   1   6  -1   25.10    2.40
   1   6  -1   21.80    2.80
   1   6  -1   26.50    3.50
   1   6  -1   24.60    2.60
  -1  -6   1   31.30    4.30
  -1  -6   1   27.70    4.00
  -1  -6   1   25.30    2.40
  -1  -6   1   20.50    2.60
  -1  -6   1   26.00    3.20
   0   6  -1   96.49    6.60
   0   6  -1  101.99    6.60
   0   6  -1   96.89    5.50
   0   6  -1  102.39    5.90
   0   6  -1   96.29    6.00
   0  -6   1  100.69    5.70
   0  -6   1  116.79    6.30
   0  -6   1  102.39    6.70
   0  -6   1   90.19    6.50
   0  -6   1   83.09    6.00
  -1   6  -1   71.19    4.60
  -1   6  -1   75.99    5.20
  -1   6  -1   73.99    5.40
  -1   6  -1   71.49    4.80
  -1   6  -1   75.49    5.50
   1  -6   1   82.19    5.60
   1  -6   1   56.39    4.70
   1  -6   1   73.49    4.80
   1  -6   1   71.49    5.30
   1  -6   1   66.29    5.30
  -2   6  -1 1612.44   69.79
  -2   6  -1 1618.94   69.59
  -2   6  -1 1672.23   69.59
  -2   6  -1 1663.03   70.79
  -2   6  -1 1585.84   70.49
  -2   6  -1 1629.94   69.49
   2  -6   1 1583.94   69.99
   2  -6   1 1646.94   69.79
   2  -6   1 1585.24   69.59
  -3   6  -1   53.49    4.70
  -3   6  -1   64.79    4.90
  -3   6  -1   59.89    4.50
  -3   6  -1   65.69    6.20
  -3   6  -1   54.39    5.50
  -3   6  -1   64.79    4.40
   3  -6   1   54.59    4.80
   3  -6   1   60.09    4.90
   3  -6   1   59.89    5.00
   3  -6   1   60.79    4.60
  -4   6  -1   76.59    7.40
  -4   6  -1   52.39    6.70
  -4   6  -1   59.99    5.50
  -4   6  -1   66.79    5.60
   4  -6   1   71.89    5.10
   4  -6   1   57.79    5.40
   4  -6   1   67.49    5.80
   4  -6   1   64.79    4.90
  -5   6  -1   67.29    7.80
  -5   6  -1   60.09    6.00
  -5   6  -1   62.89    5.80
  -5   6  -1   88.69    8.20
   5  -6   1   67.09    5.20
   5  -6   1   70.79    6.30
   5  -6   1   65.89    5.10
   5  -6   1   73.49    6.40
  -6   6  -1  389.76   22.10
  -6   6  -1  383.66   20.60
  -6   6  -1  368.56   20.40
  -6   6  -1  463.05   23.50
   6  -6   1  396.36   20.80
   6  -6   1  415.86   20.60
  -7   6  -1  215.58   13.60
  -7   6  -1  204.68   14.90
  -7   6  -1  236.78   14.10
  -7   6  -1  232.38   16.00
  -7   6  -1  219.58   13.70
   7  -6   1  226.38   13.70
   7  -6   1  208.68   13.80
  -8   6  -1 1298.97   61.99
  -8   6  -1 1363.36   63.89
  -8   6  -1 1384.56   61.19
   8  -6   1 1314.77   61.19
  -9   6  -1   53.39    7.70
  -9   6  -1   26.50    8.70
   9  -6   1   40.60    7.40
 -10   6  -1  492.95   30.30
 -10   6  -1  503.15   27.70
 -11   6  -1   -9.40    5.20
 -11   6  -1   14.90    8.00
 -11   6  -1   -2.50    5.40
 -12   6  -1   36.50    8.10
 -12   6  -1   38.10    8.00
 -12   6  -1   55.99   12.20
 -12  -5   1   23.30    8.40
 -12  -5   1   32.40    6.30
 -12  -5   1   23.60    7.00
 -11  -5   1  194.98   13.40
 -11  -5   1  152.68   15.00
 -11  -5   1  187.88   14.80
 -11  -5   1  195.68   12.80
 -11  -5   1  179.38   13.10
 -10  -5   1   43.70    6.30
 -10  -5   1   47.50    6.90
 -10  -5   1   44.50    6.10
 -10  -5   1   39.60    7.40
   9   5  -1 1089.39   47.20
  -9  -5   1 1077.39   48.90
  -9  -5   1 1041.40   47.00
  -9  -5   1 1008.80   46.30
  -9  -5   1  981.00   47.60
  -9  -5   1 1023.60   46.50
   8   5  -1    2.70    3.10
   8   5  -1    2.40    3.00
  -8  -5   1   -1.80    3.00
  -8  -5   1   -4.70    3.90
  -8  -5   1    1.40    2.80
  -8  -5   1    2.00    3.20
  -8  -5   1    2.10    3.80
  -8  -5   1    0.40    2.60
   7   5  -1  842.92   36.80
   7   5  -1  808.22   37.20
   7   5  -1  762.02   38.10
  -7  -5   1  839.62   36.50
  -7  -5   1  746.13   36.70
  -7  -5   1  816.42   36.00
  -7  -5   1  832.82   38.10
  -7  -5   1  815.82   36.20
   6   5  -1   23.80    4.00
   6   5  -1   26.00    4.60
   6   5  -1   28.90    4.60
  -6  -5   1   23.40    4.40
  -6  -5   1   28.50    3.50
  -6  -5   1   27.70    3.60
  -6  -5   1   25.00    3.30
  -6  -5   1   26.90    4.00
   5   5  -1   78.39    5.90
   5   5  -1   70.89    6.40
   5   5  -1   80.59    7.10
   5   5  -1   69.79    5.00
   5   5  -1   78.69    4.80
  -5  -5   1   71.49    5.50
  -5  -5   1   72.09    5.70
  -5  -5   1   81.59    5.20
  -5  -5   1   79.49    6.40
   4   5  -1   46.70    4.60
   4   5  -1   48.80    4.80
   4   5  -1   46.70    4.40
   4   5  -1   37.60    3.40
  -4  -5   1   35.60    4.30
  -4  -5   1   49.70    3.50
  -4  -5   1   50.79    4.80
  -4  -5   1   48.50    4.40
   3   5  -1   18.90    2.80
   3   5  -1   21.50    2.30
   3   5  -1   18.40    3.20
  -3  -5   1   20.20    3.20
  -3  -5   1   21.60    3.50
  -3  -5   1   20.50    2.20
  -3  -5   1   17.10    3.00
   2   5  -1    1.40    1.50
   2   5  -1    3.50    1.70
   2   5  -1    1.90    1.20
   2   5  -1   -0.10    0.90
  -2  -5   1    1.80    1.00
  -2  -5   1    2.40    1.50
  -2  -5   1    2.40    1.30
  -2  -5   1    0.10    1.20
   1   5  -1 4301.37  177.58
   1   5  -1 4496.55  176.48
   1   5  -1 4197.48  177.68
   1   5  -1 4115.49  176.88
   1   5  -1 4316.97  176.18
  -1  -5   1 4097.09  177.68
  -1  -5   1 4211.88  176.98
  -1  -5   1 4292.17  176.28
  -1  -5   1 3912.21  176.38
   0   5  -1    0.30    1.00
   0   5  -1    1.10    0.90
   0   5  -1    1.40    1.20
   0   5  -1   -0.20    1.10
   0   5  -1    1.10    0.90
   0  -5   1   -0.20    0.80
   0  -5   1    1.00    1.10
   0  -5   1    0.60    1.10
   0  -5   1    0.80    1.30
   0  -5   1    0.60    0.80
  -1   5  -1 3464.15  149.09
  -1   5  -1 3609.74  148.49
  -1   5  -1 3683.33  148.99
  -1   5  -1 3587.04  149.39
   1  -5   1 3621.44  149.09
   1  -5   1 3485.65  149.19
   1  -5   1 3148.89  149.19
   1  -5   1 3698.83  148.79
   1  -5   1 3524.95  148.49
  -2   5  -1   15.40    2.40
  -2   5  -1   20.20    2.80
  -2   5  -1   16.60    3.00
  -2   5  -1   15.20    2.90
  -2   5  -1   16.50    2.40
  -2   5  -1   25.20    2.90
   2  -5   1   22.20    2.80
   2  -5   1   14.80    2.20
   2  -5   1   17.20    2.70
   2  -5   1   15.50    3.10
  -3   5  -1  366.16   17.80
  -3   5  -1  370.86   18.90
  -3   5  -1  377.26   17.10
  -3   5  -1  386.76   17.00
  -3   5  -1  377.06   19.20
  -3   5  -1  381.16   17.90
   3  -5   1  376.76   17.60
   3  -5   1  367.06   17.40
   3  -5   1  384.36   18.00
   3  -5   1  366.86   18.00
  -4   5  -1  114.59    8.40
  -4   5  -1  101.19    7.00
  -4   5  -1  104.39    8.00
  -4   5  -1  111.29    7.10
   4  -5   1  107.49    7.10
   4  -5   1  105.39    6.10
   4  -5   1   95.19    7.00
   4  -5   1  100.99    6.30
  -5   5  -1  797.02   37.60
  -5   5  -1  807.52   37.60
  -5   5  -1  821.02   39.00
  -5   5  -1  828.12   39.50
   5  -5   1  852.91   37.90
   5  -5   1  855.51   37.80
  -6   5  -1    1.40    3.60
  -6   5  -1    3.80    3.30
  -6   5  -1    2.00    2.50
  -6   5  -1    4.90    2.80
   6  -5   1    4.00    3.20
   6  -5   1    4.70    2.50
  -7   5  -1  530.95   28.80
  -7   5  -1  570.74   29.80
  -7   5  -1  604.94   27.80
  -7   5  -1  496.95   27.20
   7  -5   1  562.54   27.70
  -8   5  -1   32.80    7.90
  -8   5  -1   16.90    5.40
  -8   5  -1   16.80    5.20
  -8   5  -1   10.80    5.10
   8  -5   1   21.00    5.20
  -9   5  -1    5.30    5.90
  -9   5  -1    4.90    4.10
  -9   5  -1    3.30    4.30
   9  -5   1   -0.30    4.10
 -10   5  -1   98.19   11.30
 -10   5  -1  109.19   11.00
 -10   5  -1   99.49   13.60
 -11   5  -1   13.80    6.50
 -11   5  -1   26.20    7.60
 -11   5  -1   13.90    6.50
 -12   5  -1    7.80    6.70
 -12   5  -1   14.00    6.90
 -12   5  -1    2.70    8.90
 -12  -4   1  308.67   19.40
 -12  -4   1  293.07   18.00
 -12  -4   1  309.37   21.00
 -11  -4   1   -1.20    5.10
 -11  -4   1    5.50    4.50
 -11  -4   1   -1.30    5.20
 -11  -4   1    1.10    5.50
 -10  -4   1  184.48   14.60
 -10  -4   1  241.88   17.70
 -10  -4   1  231.58   15.40
 -10  -4   1  213.88   13.30
 -10  -4   1  204.08   13.50
  -9  -4   1   14.60    4.90
  -9  -4   1   16.80    4.30
  -9  -4   1   20.00    5.40
  -9  -4   1   23.40    5.10
  -9  -4   1   28.70    5.10
  -8  -4   1  221.08   14.50
  -8  -4   1  211.28   13.10
  -8  -4   1  216.88   13.70
  -8  -4   1  202.88   12.80
  -8  -4   1  224.08   12.20
  -8  -4   1  203.48   12.10
   7   4  -1  164.78    9.70
   7   4  -1  152.58   10.80
   7   4  -1  158.18    9.90
  -7  -4   1  154.98    9.40
  -7  -4   1  172.88   10.20
  -7  -4   1  138.79   11.00
  -7  -4   1  152.08   10.00
  -7  -4   1  154.48    9.80
  -7  -4   1  167.88   11.00
   6   4  -1  140.69    8.50
   6   4  -1  136.69    9.50
   6   4  -1  148.09    8.90
  -6  -4   1  131.29    8.40
  -6  -4   1  149.39    8.60
  -6  -4   1  132.49    8.10
  -6  -4   1  135.79    8.00
   5   4  -1   26.60    3.90
   5   4  -1   31.30    3.80
   5   4  -1   33.60    4.50
   5   4  -1   30.10    3.30
   5   4  -1   26.10    3.20
  -5  -4   1   32.00    3.70
  -5  -4   1   27.40    3.20
  -5  -4   1   26.90    4.20
  -5  -4   1   29.10    3.10
   4   4  -1 3051.69  129.59
   4   4  -1 3039.70  128.89
   4   4  -1 3078.39  129.99
   4   4  -1 2991.80  129.99
  -4  -4   1 3156.28  128.79
  -4  -4   1 3203.38  130.19
  -4  -4   1 3005.60  129.49
  -4  -4   1 3001.70  129.39
  -4  -4   1 3065.09  128.59
   3   4  -1    0.80    1.40
   3   4  -1    1.90    1.60
   3   4  -1    1.30    1.50
   3   4  -1    1.10    0.90
  -3  -4   1    1.30    1.00
  -3  -4   1    1.60    1.50
  -3  -4   1    0.70    1.10
  -3  -4   1    1.70    1.50
   2   4  -1   65.09    4.60
   2   4  -1   53.79    4.10
  -2  -4   1   60.39    4.20
  -2  -4   1   52.49    4.40
  -2  -4   1   52.99    4.20
  -2  -4   1   61.49    3.40
   1   4  -1    0.80    0.80
   1   4  -1    1.40    0.70
   1   4  -1    1.00    0.80
   1   4  -1    1.20    0.90
   1   4  -1    0.50    1.00
  -1  -4   1    0.60    1.20
  -1  -4   1    1.20    0.70
  -1  -4   1    0.90    1.00
  -1  -4   1    2.70    0.80
  -1  -4   1    1.50    1.10
   0   4  -1 3628.14  152.88
   0   4  -1 3801.72  152.98
   0   4  -1 3646.74  152.48
   0   4  -1 3692.63  151.98
   0   4  -1 3648.33  152.28
   0  -4   1 3661.03  152.38
   0  -4   1 3707.93  152.08
   0  -4   1 3685.03  152.88
   0  -4   1 3324.27  152.48
   0  -4   1 3553.04  152.98
  -1   4  -1  121.29    6.20
  -1   4  -1  122.09    6.40
  -1   4  -1  124.79    6.50
  -1   4  -1  126.39    6.80
  -1   4  -1  118.79    6.90
   1  -4   1  121.79    6.40
   1  -4   1  123.29    6.30
   1  -4   1  100.69    6.70
   1  -4   1  116.29    6.70
  -2   4  -1 2464.65  102.19
  -2   4  -1 2439.96  103.29
  -2   4  -1 2382.46  102.19
  -2   4  -1 2442.06  102.29
  -2   4  -1 2381.86  103.09
  -2   4  -1 2533.45  101.99
   2  -4   1 2508.05  102.49
   2  -4   1 2475.45  102.09
   2  -4   1 2427.56  102.39
   2  -4   1 2138.69  102.99
   2  -4   1 2430.86  102.29
  -3   4  -1   13.10    2.90
  -3   4  -1    5.80    1.90
  -3   4  -1    9.90    2.70
   3  -4   1   11.70    2.30
   3  -4   1    9.40    1.80
   3  -4   1    8.50    2.10
   3  -4   1   12.40    1.90
  -4   4  -1 1630.44   72.89
  -4   4  -1 1635.94   72.59
  -4   4  -1 1636.14   71.49
  -4   4  -1 1674.83   71.59
   4  -4   1 1658.93   71.49
   4  -4   1 1712.43   71.69
  -5   4  -1   85.79    6.70
  -5   4  -1   87.79    7.60
  -5   4  -1   74.69    7.50
  -5   4  -1   84.29    6.60
   5  -4   1   88.79    6.70
   5  -4   1   86.79    6.50
  -6   4  -1  523.65   24.20
  -6   4  -1  487.75   24.00
  -6   4  -1  468.45   23.90
  -6   4  -1  483.95   25.70
  -6   4  -1  471.95   25.00
   6  -4   1  505.35   24.30
   6  -4   1  475.65   23.70
  -7   4  -1  139.59   11.50
  -7   4  -1  177.28   11.30
  -7   4  -1  151.88   12.60
  -7   4  -1  157.78   11.10
   7  -4   1  176.98   11.40
  -8   4  -1   31.20    5.90
  -8   4  -1   32.10    5.70
  -8   4  -1   26.60    5.70
  -8   4  -1   27.30    6.40
  -8   4  -1   23.00    6.90
  -8   4  -1   27.60    6.10
   8  -4   1   33.80    6.20
  -9   4  -1   53.99    9.60
  -9   4  -1   61.79    8.20
  -9   4  -1   48.50    7.40
 -10   4  -1 1019.10   48.10
 -10   4  -1  959.50   47.20
 -10   4  -1 1013.60   50.29
 -11   4  -1   -4.30    4.80
 -11   4  -1    9.50    5.90
 -12   4  -1   13.70    7.00
 -12   4  -1    2.20    8.30
 -12   4  -1   12.20    6.40
 -12  -3   1   40.10    8.10
 -12  -3   1   20.70    8.80
 -12  -3   1   24.50    6.40
 -12  -3   1   17.90    7.40
 -11  -3   1  199.98   12.80
 -11  -3   1  181.48   14.40
 -11  -3   1  171.08   13.70
 -11  -3   1  182.58   14.80
 -10  -3   1    7.80    4.40
 -10  -3   1    7.20    5.40
 -10  -3   1   13.90    6.10
 -10  -3   1    7.90    4.90
 -10  -3   1    7.60    5.00
  -9  -3   1  201.38   12.10
  -9  -3   1  185.38   12.60
  -9  -3   1  193.48   13.40
  -9  -3   1  180.38   13.00
  -9  -3   1  214.98   13.90
  -8  -3   1   11.00    3.90
  -8  -3   1    8.40    3.40
  -8  -3   1    2.50    3.70
  -8  -3   1    2.50    3.60
  -8  -3   1   -2.70    4.00
  -8  -3   1    7.00    3.70
  -7  -3   1 1473.05   62.19
  -7  -3   1 1375.46   62.49
  -7  -3   1 1503.05   63.39
  -7  -3   1 1507.55   63.69
  -7  -3   1 1358.86   63.89
  -7  -3   1 1374.66   62.79
   6   3  -1   69.09    5.20
   6   3  -1   57.39    6.20
   6   3  -1   62.49    5.30
  -6  -3   1   62.99    6.50
  -6  -3   1   67.29    5.10
  -6  -3   1   54.09    5.20
  -6  -3   1   59.29    5.50
  -6  -3   1   59.49    5.90
  -6  -3   1   67.79    5.50
   5   3  -1   60.49    5.00
   5   3  -1   65.99    4.80
   5   3  -1   68.29    4.80
   5   3  -1   63.09    5.50
  -5  -3   1   62.49    4.90
  -5  -3   1   60.19    4.70
  -5  -3   1   68.89    4.70
  -5  -3   1   65.49    5.40
   4   3  -1  145.29    7.40
   4   3  -1  132.89    8.20
   4   3  -1  140.79    7.60
   4   3  -1  132.19    7.40
   4   3  -1  138.79    7.90
  -4  -3   1  134.59    7.30
  -4  -3   1  147.19    7.30
  -4  -3   1  149.69    8.30
   3   3  -1 1093.59   44.70
   3   3  -1 1058.09   45.30
   3   3  -1 1008.90   45.50
   3   3  -1 1005.50   45.60
   3   3  -1 1066.99   44.70
  -3  -3   1 1084.79   44.70
  -3  -3   1 1034.70   44.70
  -3  -3   1 1089.49   45.70
  -3  -3   1 1013.00   45.10
   2   3  -1   -0.10    0.40
   2   3  -1    0.80    1.10
   2   3  -1    0.70    1.00
   2   3  -1    1.70    0.70
  -2  -3   1    1.60    1.00
  -2  -3   1    1.40    0.70
  -2  -3   1    0.70    1.00
  -2  -3   1    1.80    1.10
   1   3  -1 5980.40  249.97
   1   3  -1 6143.79  249.68
   1   3  -1 5937.31  250.27
  -1  -3   1 5890.11  249.48
   0   3  -1    9.40    1.50
   0   3  -1   10.40    1.50
   0   3  -1   11.90    1.50
   0   3  -1    9.50    1.20
   0  -3   1   12.30    1.70
   0  -3   1   11.50    1.90
   0  -3   1   12.00    1.80
   0  -3   1   12.30    1.50
   0  -3   1    9.40    1.20
  -1   3  -1  333.77   16.00
  -1   3  -1  364.46   15.60
  -1   3  -1  354.16   15.80
  -1   3  -1  366.26   15.60
   1  -3   1  333.37   15.70
   1  -3   1  357.96   15.60
   1  -3   1  306.17   15.90
   1  -3   1  343.47   15.40
  -2   3  -1   31.00    2.70
  -2   3  -1   31.50    3.40
  -2   3  -1   34.00    2.40
  -2   3  -1   31.00    2.80
  -2   3  -1   35.20    2.60
  -2   3  -1   32.10    3.30
   2  -3   1   34.90    2.80
   2  -3   1   38.40    2.70
   2  -3   1   34.30    2.90
   2  -3   1   34.20    2.70
   2  -3   1   37.00    3.40
  -3   3  -1   23.70    2.90
  -3   3  -1   22.90    2.90
  -3   3  -1   19.80    3.50
  -3   3  -1   22.80    3.50
   3  -3   1   22.80    2.80
   3  -3   1   18.90    2.70
  -4   3  -1   21.50    3.90
  -4   3  -1   24.70    3.40
  -4   3  -1   27.20    4.70
  -4   3  -1   23.20    3.30
   4  -3   1   15.20    2.70
   4  -3   1   26.70    3.60
  -5   3  -1  524.15   24.90
  -5   3  -1  552.74   24.90
  -5   3  -1  510.35   24.70
  -5   3  -1  520.85   25.70
  -5   3  -1  550.74   26.40
   5  -3   1  519.25   24.90
   5  -3   1  494.75   24.50
  -6   3  -1   -0.20    2.60
  -6   3  -1   -2.30    2.40
  -6   3  -1    4.20    2.70
  -6   3  -1   -0.30    3.00
  -6   3  -1   -1.20    2.30
  -7   3  -1 3173.88  129.09
  -7   3  -1 2928.31  129.09
  -7   3  -1 3055.99  131.09
  -7   3  -1 2902.41  129.09
  -7   3  -1 3110.09  129.29
  -7   3  -1 2828.82  129.79
   7  -3   1 3030.80  129.19
  -8   3  -1   28.10    5.50
  -8   3  -1   32.40    6.90
  -8   3  -1   15.80    4.80
  -8   3  -1   25.00    4.90
  -8   3  -1   26.40    6.30
  -8   3  -1   17.00    5.00
  -9   3  -1  110.89   11.70
  -9   3  -1  149.88   11.00
  -9   3  -1  142.59   11.40
  -9   3  -1  136.69   13.20
 -10   3  -1  155.68   14.50
 -10   3  -1  123.29   11.50
 -10   3  -1  141.29   12.30
 -11   3  -1   35.90    7.80
 -11   3  -1   25.10    8.20
 -11   3  -1   23.50    6.80
 -12   3  -1   26.80    8.10
 -12   3  -1   29.10    9.80
 -12   3  -1   30.90    7.60
 -12  -2   1   30.70    8.50
 -12  -2   1   47.40    7.70
 -12  -2   1   42.00    8.60
 -11  -2   1   15.00    7.50
 -11  -2   1    7.40    6.30
 -11  -2   1   14.40    6.70
 -11  -2   1   20.90    5.30
 -10  -2   1 1001.20   45.20
 -10  -2   1  999.70   46.90
 -10  -2   1 1069.59   47.00
 -10  -2   1  906.11   46.40
 -10  -2   1  921.31   47.40
  -9  -2   1  123.89   10.50
  -9  -2   1   97.49    9.30
  -9  -2   1  125.29   10.20
  -9  -2   1  106.99    8.60
  -9  -2   1  111.39   10.20
  -8  -2   1  137.89   10.70
  -8  -2   1  134.49   10.20
  -8  -2   1  153.08   11.70
  -8  -2   1  140.69   10.20
  -8  -2   1  165.28   10.50
  -8  -2   1  137.09   10.50
  -7  -2   1  141.99    9.50
  -7  -2   1  151.78    9.10
  -7  -2   1  128.69   10.60
  -7  -2   1  158.18   10.40
  -7  -2   1  158.28   10.50
  -7  -2   1  159.98   10.00
  -6  -2   1    5.60    2.70
  -6  -2   1   10.30    2.70
  -6  -2   1   19.00    4.00
  -6  -2   1   13.10    3.10
  -6  -2   1    9.20    3.10
  -6  -2   1   10.80    3.30
   5   2  -1   38.20    3.90
   5   2  -1   29.60    4.20
  -5  -2   1   32.80    4.00
  -5  -2   1   40.30    5.00
  -5  -2   1   27.20    3.60
  -5  -2   1   28.30    3.30
  -5  -2   1   37.20    4.10
   4   2  -1 1468.15   61.19
   4   2  -1 1360.66   62.39
   4   2  -1 1408.66   60.69
   4   2  -1 1413.46   60.99
  -4  -2   1 1460.65   61.59
  -4  -2   1 1380.96   61.09
  -4  -2   1 1501.35   60.79
  -4  -2   1 1425.86   60.99
   3   2  -1   17.30    2.30
   3   2  -1   18.70    2.10
   3   2  -1   17.90    2.50
   3   2  -1   14.60    1.90
   3   2  -1   18.10    2.00
  -3  -2   1   24.20    2.80
  -3  -2   1   16.50    1.80
  -3  -2   1   14.90    1.70
  -3  -2   1   14.50    2.00
   2   2  -1 5732.23  242.28
   2   2  -1 5664.83  241.98
   2   2  -1 5918.51  241.78
   2   2  -1 5803.02  242.28
   2   2  -1 5880.01  241.58
  -2  -2   1 5655.73  242.18
  -2  -2   1 5746.23  241.68
  -2  -2   1 5732.23  241.98
  -2  -2   1 5976.70  242.28
  -2  -2   1 5878.21  241.58
   1   2  -1    5.80    1.00
   1   2  -1    4.40    1.10
   1   2  -1    5.10    0.60
   1   2  -1    5.60    0.80
  -1  -2   1    4.30    0.70
  -1  -2   1    3.60    1.00
  -1  -2   1    6.50    1.10
  -1  -2   1    5.00    1.10
   0   2  -1 3903.21  158.38
   0  -2   1 3662.03  157.98
  -1   2  -1   22.40    1.70
  -1   2  -1   20.40    2.10
  -1   2  -1   23.90    1.80
  -1   2  -1   22.40    1.80
  -1   2  -1   21.30    1.60
   1  -2   1   20.50    1.70
   1  -2   1   22.30    1.80
   1  -2   1   21.00    2.10
   1  -2   1   19.40    1.70
  -2   2  -1  839.22   37.50
  -2   2  -1  880.41   36.90
  -2   2  -1  875.81   36.80
  -2   2  -1  855.11   37.40
   2  -2   1  783.62   37.30
   2  -2   1  856.81   36.20
   2  -2   1  865.31   36.30
   2  -2   1  848.62   36.80
   2  -2   1  874.61   36.90
  -3   2  -1   15.70    2.40
  -3   2  -1   14.50    2.20
  -3   2  -1   13.90    2.60
  -3   2  -1   15.80    2.90
   3  -2   1   13.70    2.30
   3  -2   1   15.00    2.20
  -4   2  -1 1953.50   84.29
  -4   2  -1 1977.30   84.19
  -4   2  -1 2022.00   85.39
  -4   2  -1 1999.80   85.09
  -4   2  -1 1945.51   84.19
   4  -2   1 1913.21   84.09
   4  -2   1 1989.00   84.39
  -5   2  -1   47.80    5.30
  -5   2  -1   61.09    6.00
  -5   2  -1   54.09    5.10
  -5   2  -1   48.80    4.90
  -5   2  -1   46.90    5.10
   5  -2   1   59.89    5.30
  -6   2  -1   11.70    3.20
  -6   2  -1    9.90    3.00
  -6   2  -1    9.60    2.90
  -6   2  -1   17.40    4.30
  -6   2  -1   24.30    4.80
  -6   2  -1   11.60    3.10
   6  -2   1   15.30    3.70
  -7   2  -1  124.49    8.80
  -7   2  -1  109.19    9.20
  -7   2  -1  117.69   10.40
  -7   2  -1  114.59    8.80
  -7   2  -1  116.99    9.20
  -7   2  -1  106.99    8.70
  -8   2  -1  164.88   11.80
  -8   2  -1  180.88   13.10
  -8   2  -1  174.28   12.20
  -8   2  -1  176.08   12.10
  -8   2  -1  178.48   12.50
  -8   2  -1  149.29   11.10
  -9   2  -1    3.60    4.10
  -9   2  -1    1.90    4.80
  -9   2  -1    8.90    4.20
  -9   2  -1   -1.80    4.50
 -10   2  -1  706.53   35.50
 -10   2  -1  716.13   36.20
 -10   2  -1  750.32   38.20
 -11   2  -1   30.20    8.80
 -11   2  -1   28.00    7.30
 -11   2  -1   47.20    8.80
 -12   2  -1  107.79   16.10
 -12   2  -1  117.69   12.20
 -12   2  -1  103.19   12.50
 -13   2  -1   39.40   10.90
 -13   2  -1   14.70    7.40
 -13   2  -1   17.90    8.20
 -12  -1   1   48.50    8.00
 -12  -1   1   39.40    8.70
 -12  -1   1   35.60    8.50
 -11  -1   1   69.09    8.80
 -11  -1   1   76.69   10.30
 -10  -1   1   26.50    6.40
 -10  -1   1   28.10    7.40
 -10  -1   1   35.50    7.40
 -10  -1   1   34.50    6.70
 -10  -1   1   45.50    6.50
  -9  -1   1  224.88   13.50
  -9  -1   1  236.78   14.80
  -9  -1   1  239.68   15.70
  -9  -1   1  218.68   14.30
  -8  -1   1    1.00    3.30
  -8  -1   1    2.40    3.40
  -8  -1   1    6.80    4.40
  -8  -1   1   11.00    4.70
  -8  -1   1    5.10    3.20
  -8  -1   1    8.00    3.80
  -7  -1   1 2140.59   91.49
  -7  -1   1 2101.99   91.99
  -7  -1   1 2220.38   90.69
  -7  -1   1 2022.00   91.89
  -7  -1   1 2085.59   91.39
  -7  -1   1 2078.29   91.19
  -6  -1   1  198.98   10.40
  -6  -1   1  187.38   10.80
  -6  -1   1  187.38   11.00
  -6  -1   1  181.08   11.00
  -6  -1   1  185.68   11.50
  -6  -1   1  187.28   11.40
   5   1  -1    5.30    2.40
  -5  -1   1   10.60    2.30
  -5  -1   1   11.50    2.80
  -5  -1   1   10.00    2.80
  -5  -1   1   16.30    3.20
   4   1  -1    9.50    2.10
  -4  -1   1    5.60    1.60
  -4  -1   1    7.50    2.00
  -4  -1   1    4.90    1.80
  -4  -1   1    4.10    2.20
  -4  -1   1    6.20    1.70
   3   1  -1 1565.74   64.79
   3   1  -1 1517.05   64.89
  -3  -1   1 1467.95   64.69
  -3  -1   1 1541.05   64.39
  -3  -1   1 1537.55   64.79
  -3  -1   1 1502.95   64.49
   2   1  -1   31.30    2.20
   2   1  -1   30.40    2.40
   2   1  -1   30.00    2.00
   2   1  -1   30.90    2.30
  -2  -1   1   35.20    2.10
  -2  -1   1   31.60    2.00
  -2  -1   1   31.20    2.30
  -2  -1   1   31.60    2.40
   1   1  -1  126.69    5.90
   1   1  -1  130.99    6.00
   1   1  -1  122.69    5.70
  -1  -1   1  125.09    6.00
  -1  -1   1  123.09    5.80
  -1  -1   1  129.29    5.80
  -1  -1   1  123.49    5.90
  -2   1  -1  147.49    7.60
  -2   1  -1  147.79    7.20
  -2   1  -1  144.49    7.10
   2  -1   1  135.79    7.00
   2  -1   1  136.99    7.10
   2  -1   1  143.19    7.50
  -3   1  -1  702.93   31.30
  -3   1  -1  726.13   30.90
  -3   1  -1  683.73   30.80
  -3   1  -1  679.63   31.50
  -3   1  -1  695.83   31.00
   3  -1   1  720.13   31.10
   3  -1   1  709.43   30.80
  -4   1  -1   -0.20    1.40
  -4   1  -1    3.10    1.50
  -4   1  -1    0.80    1.40
  -4   1  -1    0.70    1.80
  -4   1  -1    0.40    1.70
   4  -1   1    1.00    1.60
  -5   1  -1  129.29    8.60
  -5   1  -1  145.49    8.40
  -5   1  -1  135.79    8.60
  -5   1  -1  144.19    8.90
  -5   1  -1  123.19    9.00
  -5   1  -1  160.28    8.80
   5  -1   1  134.99    8.70
  -6   1  -1   16.20    3.80
  -6   1  -1   13.80    4.00
  -6   1  -1   16.10    3.20
  -6   1  -1   17.00    3.60
  -6   1  -1   18.00    3.80
  -6   1  -1   16.30    3.50
  -7   1  -1  491.55   23.40
  -7   1  -1  472.55   24.50
  -7   1  -1  421.96   23.10
  -7   1  -1  453.55   23.10
  -7   1  -1  472.45   22.80
  -7   1  -1  445.76   23.30
  -8   1  -1  246.38   15.80
  -8   1  -1  262.37   17.90
  -8   1  -1  273.97   16.80
  -8   1  -1  276.57   15.80
  -8   1  -1  266.77   15.10
  -8   1  -1  244.88   15.60
  -9   1  -1  839.82   40.10
  -9   1  -1  879.61   41.70
  -9   1  -1  801.62   40.30
  -9   1  -1  887.31   39.60
  -9   1  -1  771.42   40.00
 -10   1  -1   21.10    5.70
 -10   1  -1   29.00    7.00
 -10   1  -1   25.40    6.50
 -11   1  -1  483.15   27.10
 -11   1  -1  481.15   28.40
 -11   1  -1  494.95   26.30
 -12   1  -1    6.10    7.30
 -12   1  -1   17.90    7.00
 -12   1  -1   12.30    6.50
 -13   1  -1   55.39    9.40
 -13   1  -1   74.29   12.40
 -13   1  -1   78.79   11.20
 -12   0   1  158.18   14.90
 -12   0   1  192.28   16.80
 -11   0   1   32.60    8.00
 -11   0   1   31.70    6.70
 -10   0   1  337.57   21.30
 -10   0   1  331.27   19.90
 -10   0   1  328.57   20.30
 -10   0   1  353.46   18.90
  -9   0   1  114.69   10.70
  -9   0   1   86.89    9.70
  -9   0   1   93.99    9.20
  -9   0   1   89.19   10.30
  -9   0   1  113.49    8.90
  -9   0   1   89.99   12.10
  -8   0   1  441.06   23.50
  -8   0   1  484.55   22.90
  -8   0   1  501.65   23.90
  -8   0   1  445.16   24.60
  -8   0   1  459.45   24.20
  -8   0   1  426.36   23.20
  -7   0   1   22.90    4.30
  -7   0   1   25.10    3.90
  -7   0   1   20.80    4.10
  -7   0   1   17.80    4.60
  -7   0   1   25.00    4.90
  -7   0   1   22.20    4.90
  -6   0   1 1709.23   72.29
  -6   0   1 1660.93   73.19
  -6   0   1 1722.43   73.79
  -6   0   1 1630.84   72.99
  -6   0   1 1597.14   72.59
  -6   0   1 1733.23   72.89
   5   0  -1   -2.50    1.70
  -5   0   1    4.10    2.50
  -5   0   1   -1.00    1.50
  -5   0   1   -0.60    1.90
  -5   0   1   -0.40    1.70
  -5   0   1   -0.90    1.60
   4   0  -1   67.69    5.20
  -4   0   1   72.19    5.30
  -4   0   1   74.09    5.10
  -4   0   1   77.39    4.80
  -4   0   1   87.69    5.60
  -4   0   1   68.29    4.90
   3   0  -1    1.40    1.30
  -3   0   1    1.00    1.00
  -3   0   1    3.00    1.40
  -3   0   1    2.70    1.10
  -3   0   1    3.50    1.20
  -3   0   1    2.70    1.30
   2   0  -1 1160.98   47.60
   2   0  -1 1110.59   47.10
  -2   0   1 1080.69   47.50
  -2   0   1 1122.29   47.30
  -2   0   1 1115.69   47.40
  -2   0   1 1098.19   47.10
   1   0  -1    7.10    0.70
   1   0  -1    9.10    0.80
  -1   0   1    7.50    1.00
  -1   0   1    6.80    0.90
  -1   0   1    8.00    0.70
  -1   0  -1    3.50    0.60
  -1   0  -1    4.40    0.60
  -1   0  -1    6.40    1.00
   1   0   1    5.10    0.60
   1   0   1    3.40    0.60
   1   0   1    6.80    1.00
   1   0   1    6.30    1.20
   1   0   1    4.10    0.50
  -2   0  -1  314.97   13.50
  -2   0  -1  298.37   13.60
  -2   0  -1  288.57   13.70
  -2   0  -1  302.37   13.40
   2   0   1  299.37   13.60
   2   0   1  282.77   13.60
   2   0   1  293.17   13.40
  -3   0  -1   50.69    3.80
  -3   0  -1   47.90    3.70
  -3   0  -1   48.50    3.90
  -3   0  -1   53.19    3.50
  -3   0  -1   45.90    3.60
  -3   0  -1   48.30    3.50
   3   0   1   50.69    3.80
  -4   0  -1  936.61   41.60
  -4   0  -1  946.81   41.20
  -4   0  -1  928.21   41.30
  -4   0  -1  920.41   40.80
  -4   0  -1  938.21   41.40
  -4   0  -1  943.71   41.00
  -5   0  -1  169.58    9.60
  -5   0  -1  159.18    9.90
  -5   0  -1  194.08   10.80
  -5   0  -1  171.38   10.20
  -5   0  -1  191.28   10.30
  -5   0  -1  170.28    9.90
  -6   0  -1   89.99    7.30
  -6   0  -1   90.29    7.10
  -6   0  -1   90.49    7.10
  -6   0  -1   95.29    6.80
  -6   0  -1   90.19    7.80
  -6   0  -1   93.19    7.20
  -7   0  -1   20.60    4.50
  -7   0  -1   16.40    3.90
  -7   0  -1   12.30    4.20
  -7   0  -1   17.00    4.00
  -7   0  -1   13.70    4.30
  -7   0  -1   21.60    4.30
  -8   0  -1  419.26   23.40
  -8   0  -1  482.65   22.70
  -8   0  -1  449.66   24.10
  -8   0  -1  444.56   23.20
  -8   0  -1  468.65   23.40
  -8   0  -1  401.36   22.80
  -9   0  -1    0.40    3.40
  -9   0  -1   -1.60    4.10
  -9   0  -1   -1.40    4.00
  -9   0  -1   -0.70    4.10
  -9   0  -1   -1.70    4.10
 -10   0  -1  105.39   11.50
 -10   0  -1   92.79   10.10
 -10   0  -1  110.79   11.60
 -10   0  -1   85.89    9.20
 -11   0  -1  113.19   10.80
 -11   0  -1  112.79   13.00
 -11   0  -1  118.99   11.90
 -12   0  -1  362.16   22.00
 -12   0  -1  355.36   23.10
 -12   0  -1  405.06   24.60
 -13   0  -1   44.90    8.60
 -13   0  -1   55.49   10.30
 -13   0  -1   40.00    9.00
 -12   1   1   49.00    9.00
 -12   1   1   34.10    7.60
 -12   1   1   33.40    9.20
 -11   1   1   30.20    8.60
 -11   1   1   38.50    7.30
 -10   1   1    8.40    6.20
 -10   1   1    4.90    4.90
 -10   1   1    3.80    4.20
  -9   1   1  476.75   24.40
  -9   1   1  459.75   26.80
  -9   1   1  466.75   25.80
  -9   1   1  451.85   24.50
  -9   1   1  438.26   24.60
  -9   1   1  453.95   23.40
  -8   1   1   41.90    6.00
  -8   1   1   42.90    5.80
  -8   1   1   40.50    7.10
  -8   1   1   36.90    6.20
  -8   1   1   40.50    6.80
  -8   1   1   41.60    6.60
  -7   1   1   31.80    5.20
  -7   1   1   14.90    4.30
  -7   1   1   24.60    4.50
  -7   1   1   24.00    4.40
  -7   1   1   21.40    4.60
  -6   1   1   12.60    3.90
  -6   1   1   12.80    3.20
  -6   1   1   15.30    3.20
  -6   1   1    7.90    3.10
  -6   1   1   18.60    3.80
  -6   1   1   14.00    3.40
   5  -1  -1 2219.08   94.89
  -5   1   1 2188.48   94.49
  -5   1   1 2201.68   94.99
  -5   1   1 2174.48   94.19
  -5   1   1 2224.98   94.09
  -5   1   1 2228.68   94.29
   4  -1  -1   11.60    2.10
   4  -1  -1   16.10    2.80
  -4   1   1   12.80    2.40
  -4   1   1   13.50    2.80
  -4   1   1    8.70    2.00
  -4   1   1   10.60    2.30
  -4   1   1    8.90    2.10
   3  -1  -1  792.22   34.80
   3  -1  -1  806.52   35.30
   3  -1  -1  804.52   34.60
  -3   1   1  808.62   34.90
  -3   1   1  779.92   34.70
  -3   1   1  812.02   35.40
   2  -1  -1    5.20    1.10
   2  -1  -1    6.00    1.40
   2  -1  -1    3.80    1.10
  -2   1   1    5.70    1.10
  -2   1   1    5.10    1.30
  -2   1   1    7.60    1.20
   1  -1  -1 4888.21  201.88
  -1   1   1 4795.52  201.68
  -1  -1  -1   38.30    2.20
  -1  -1  -1   38.90    2.30
  -1  -1  -1   40.70    2.10
   1   1   1   36.30    2.10
  -2  -1  -1  131.99    6.90
  -2  -1  -1  140.29    7.00
  -2  -1  -1  138.09    6.80
  -2  -1  -1  144.29    6.90
   2   1   1  149.19    6.90
   2   1   1  144.99    6.60
   2   1   1  133.29    6.80
   2   1   1  148.39    7.10
   2   1   1  146.69    6.60
  -3  -1  -1  321.97   14.80
  -3  -1  -1  328.37   14.70
  -3  -1  -1  334.77   15.20
  -3  -1  -1  299.17   14.90
  -3  -1  -1  326.77   15.00
   3   1   1  308.47   14.70
  -4  -1  -1   24.70    3.40
  -4  -1  -1   28.20    3.10
  -4  -1  -1   23.70    3.10
  -4  -1  -1   30.60    3.30
  -4  -1  -1   27.10    3.40
  -4  -1  -1   27.70    3.10
  -5  -1  -1 1850.11   78.29
  -5  -1  -1 1760.32   78.59
  -5  -1  -1 1838.32   79.19
  -5  -1  -1 1871.51   78.89
  -5  -1  -1 1823.92   79.09
  -5  -1  -1 1831.52   78.59
  -6  -1  -1   64.99    5.30
  -6  -1  -1   55.19    5.60
  -6  -1  -1   57.79    5.90
  -6  -1  -1   57.69    5.80
  -6  -1  -1   56.89    5.40
  -6  -1  -1   53.99    6.40
  -7  -1  -1  999.50   44.20
  -7  -1  -1  925.01   43.30
  -7  -1  -1  887.71   43.00
  -7  -1  -1  992.70   43.70
  -7  -1  -1 1033.20   47.50
  -7  -1  -1  894.11   43.80
  -8  -1  -1   23.80    5.60
  -8  -1  -1   29.00    5.40
  -8  -1  -1   16.50    4.60
  -8  -1  -1   22.50    5.00
  -8  -1  -1   26.50    4.90
  -8  -1  -1   15.70    5.00
  -9  -1  -1  136.39   11.30
  -9  -1  -1  139.89   10.30
  -9  -1  -1  149.79   11.00
  -9  -1  -1  141.39   11.70
  -9  -1  -1  122.79   10.90
 -10  -1  -1   39.90    6.40
 -10  -1  -1   59.89    8.60
 -10  -1  -1   41.90    7.80
 -10  -1  -1   32.10    6.60
 -11  -1  -1  124.09   13.30
 -11  -1  -1  133.49   12.80
 -11  -1  -1  158.48   12.10
 -12  -1  -1    1.40    6.90
 -12  -1  -1    5.80    6.30
 -12  -1  -1    2.60    5.40
 -13  -1  -1  133.99   15.50
 -13  -1  -1  154.58   13.90
 -13  -1  -1  173.68   15.60
 -12   2   1  511.95   27.50
 -12   2   1  509.15   32.60
 -12   2   1  492.15   28.40
 -11   2   1   69.59    8.80
 -11   2   1   48.10   10.20
 -10   2   1  329.67   20.10
 -10   2   1  345.67   19.40
 -10   2   1  343.27   21.90
  -9   2   1   90.09   10.50
  -9   2   1   88.19   10.20
  -9   2   1  115.89   11.60
  -9   2   1  119.09    9.70
  -9   2   1  119.09   10.20
  -8   2   1  177.88   13.90
  -8   2   1  174.48   12.60
  -8   2   1  196.08   12.00
  -8   2   1  208.68   12.50
  -8   2   1  182.48   13.10
  -7   2   1    2.00    2.80
  -7   2   1    4.80    3.70
  -7   2   1   -2.40    2.70
  -7   2   1    7.30    3.80
  -7   2   1   -1.10    3.00
  -7   2   1    1.20    2.50
  -6   2   1 1545.05   65.79
  -6   2   1 1441.96   64.99
  -6   2   1 1488.25   63.89
  -6   2   1 1470.65   64.09
  -6   2   1 1429.66   64.19
  -6   2   1 1405.46   63.99
   5  -2  -1    6.70    2.80
   5  -2  -1    2.60    2.00
   5  -2  -1    1.50    1.90
  -5   2   1    1.30    2.10
  -5   2   1    1.60    2.40
  -5   2   1    5.10    2.30
  -5   2   1    3.60    2.10
  -5   2   1    0.50    2.10
  -5   2   1    3.10    2.00
   4  -2  -1  503.65   24.00
   4  -2  -1  518.75   23.40
   4  -2  -1  511.45   23.20
  -4   2   1  497.75   25.10
  -4   2   1  518.05   23.50
   3  -2  -1  164.08    8.90
   3  -2  -1  155.98    8.20
   3  -2  -1  166.78    8.30
  -3   2   1  161.28    8.30
  -3   2   1  150.58    8.20
  -3   2   1  162.48    9.00
   2  -2  -1 3818.22  159.28
   2  -2  -1 3863.11  159.88
   2  -2  -1 3799.42  159.28
  -2   2   1 3721.23  159.88
  -2   2   1 3815.82  159.38
  -2   2   1 3822.12  159.28
   1  -2  -1   42.20    2.30
   1  -2  -1   42.50    2.90
   1  -2  -1   41.40    2.50
   1  -2  -1   43.50    2.50
   1  -2  -1   44.10    2.60
  -1   2   1   41.80    2.40
  -1   2   1   45.30    2.40
  -1   2   1   42.90    2.30
  -1   2   1   43.70    2.60
  -1   2   1   44.10    2.90
   0  -2  -1   33.50    2.50
  -1  -2  -1    3.80    0.80
  -1  -2  -1    3.70    0.80
  -1  -2  -1    4.20    0.80
  -1  -2  -1    3.60    0.80
   1   2   1    2.30    0.80
   1   2   1    3.70    0.80
   1   2   1    3.50    0.70
  -3  -2  -1   87.39    5.10
  -3  -2  -1   91.29    4.90
  -3  -2  -1   89.49    5.40
  -3  -2  -1   94.29    5.10
   3   2   1   95.89    5.20
   3   2   1   83.09    5.40
   3   2   1   84.89    4.90
   3   2   1   89.69    4.90
  -4  -2  -1  330.47   15.30
  -4  -2  -1  312.97   15.80
  -4  -2  -1  326.47   15.60
  -4  -2  -1  297.07   14.90
  -4  -2  -1  329.17   15.00
   4   2   1  319.47   15.20
   4   2   1  314.57   15.60
  -5  -2  -1    3.50    2.20
  -5  -2  -1   -0.50    1.30
  -5  -2  -1    2.30    1.70
  -5  -2  -1    2.50    1.90
  -5  -2  -1    0.20    2.00
  -5  -2  -1    0.90    2.00
  -6  -2  -1  740.03   33.60
  -6  -2  -1  721.73   33.90
  -6  -2  -1  778.62   34.40
  -6  -2  -1  726.53   34.50
  -6  -2  -1  733.93   33.40
  -6  -2  -1  742.23   34.20
  -7  -2  -1   -0.10    3.10
  -7  -2  -1    1.30    2.50
  -7  -2  -1   -1.60    2.30
  -7  -2  -1   -4.50    2.80
  -7  -2  -1    3.80    2.80
  -7  -2  -1   -0.50    2.50
  -8  -2  -1  257.57   14.60
  -8  -2  -1  259.37   14.30
  -8  -2  -1  252.97   15.20
  -8  -2  -1  275.67   15.40
  -8  -2  -1  232.78   15.00
  -8  -2  -1  245.18   15.80
  -9  -2  -1   67.59    8.50
  -9  -2  -1   71.59    7.40
  -9  -2  -1   70.79    8.50
  -9  -2  -1   65.19    8.10
  -9  -2  -1   75.79    8.70
 -10  -2  -1  574.14   28.10
 -10  -2  -1  551.04   29.40
 -10  -2  -1  507.35   29.70
 -10  -2  -1  608.94   29.70
 -11  -2  -1   46.50    8.50
 -11  -2  -1   49.40    8.50
 -11  -2  -1   45.70    7.20
 -11  -2  -1   51.49    8.20
 -12  -2  -1    6.50    6.60
 -12  -2  -1    6.00    6.80
 -13  -2  -1   21.00    7.30
 -13  -2  -1   26.10    8.70
 -13  -2  -1   14.90    6.40
 -12   3   1   30.20    7.50
 -12   3   1   20.10    8.20
 -12   3   1   27.90    7.30
 -11   3   1  128.79   12.10
 -11   3   1  137.89   15.10
 -10   3   1    3.50    4.80
 -10   3   1    5.40    4.80
 -10   3   1    3.20    6.00
  -9   3   1  268.67   16.60
  -9   3   1  288.47   19.10
  -9   3   1  250.17   17.30
  -9   3   1  278.67   16.40
  -8   3   1  121.79   10.90
  -8   3   1  144.49   10.70
  -8   3   1  152.18   10.70
  -8   3   1  135.79   10.10
  -8   3   1  163.18   12.80
  -8   3   1  127.59   10.40
  -7   3   1 1789.12   75.09
  -7   3   1 1802.02   77.09
  -7   3   1 1614.44   75.79
  -7   3   1 1663.23   74.89
  -7   3   1 1756.42   74.79
  -7   3   1 1614.54   74.89
   6  -3  -1  128.09    8.70
   6  -3  -1  128.09    8.30
  -6   3   1  125.99    8.60
  -6   3   1  112.09    9.30
  -6   3   1  136.99    8.70
  -6   3   1  125.19    9.90
  -6   3   1  128.09    8.70
   5  -3  -1   14.50    3.00
   5  -3  -1   12.20    3.30
   5  -3  -1   12.20    2.80
  -5   3   1   15.30    3.10
  -5   3   1   16.40    3.60
  -5   3   1   15.50    3.20
  -5   3   1   16.90    3.90
   4  -3  -1   21.10    3.60
   4  -3  -1   21.80    3.10
   4  -3  -1   20.90    3.00
  -4   3   1   28.20    3.50
  -4   3   1   36.00    4.90
   3  -3  -1  127.29    7.80
   3  -3  -1  132.69    7.20
   3  -3  -1  127.89    7.10
  -3   3   1  133.99    7.10
  -3   3   1  126.39    7.90
  -3   3   1  131.39    7.20
   2  -3  -1   30.30    2.50
   2  -3  -1   26.70    2.90
   2  -3  -1   29.90    2.10
   2  -3  -1   32.30    2.60
  -2   3   1   29.70    2.40
  -2   3   1   25.80    2.50
  -2   3   1   29.80    3.10
   1  -3  -1 1162.88   51.99
   1  -3  -1 1202.78   51.59
   1  -3  -1 1245.78   51.59
   1  -3  -1 1234.98   51.69
  -1   3   1 1205.08   51.69
  -1   3   1 1205.88   52.09
  -1   3   1 1248.08   51.49
  -1   3   1 1233.68   51.59
  -1   3   1 1234.58   51.69
   0  -3  -1   59.09    3.30
   0  -3  -1   66.29    3.40
   0  -3  -1   62.39    3.40
   0  -3  -1   58.39    3.50
   0  -3  -1   55.59    3.70
   0   3   1   60.69    3.30
   0   3   1   62.19    3.50
   0   3   1   54.09    3.20
   0   3   1   59.99    3.30
   0   3   1   63.59    3.80
  -1  -3  -1 1594.04   69.09
  -1  -3  -1 1618.74   69.79
  -1  -3  -1 1592.24   69.49
  -1  -3  -1 1686.53   68.89
   1   3   1 1652.53   69.39
   1   3   1 1681.33   69.49
   1   3   1 1641.54   68.89
  -2  -3  -1   43.60    2.80
  -2  -3  -1   41.80    3.00
  -2  -3  -1   39.00    3.00
  -2  -3  -1   35.60    3.00
   2   3   1   43.40    3.10
   2   3   1   40.30    3.10
   2   3   1   40.30    2.70
  -3  -3  -1    9.20    1.40
  -3  -3  -1    9.50    1.70
  -3  -3  -1    5.70    1.50
  -3  -3  -1    8.70    2.00
  -3  -3  -1    6.20    1.40
   3   3   1    7.60    1.60
   3   3   1    7.20    1.70
   3   3   1    8.80    2.00
   3   3   1    6.20    1.60
  -4  -3  -1   26.90    2.90
  -4  -3  -1   30.00    2.80
  -4  -3  -1   26.70    2.90
  -4  -3  -1   33.00    3.50
   4   3   1   28.00    3.20
   4   3   1   32.00    3.20
   4   3   1   31.40    3.10
  -5  -3  -1 3002.70  125.99
  -5  -3  -1 2996.70  125.09
  -5  -3  -1 2803.92  124.89
  -5  -3  -1 2942.81  125.39
   5   3   1 2930.41  125.29
   5   3   1 3034.10  124.99
   5   3   1 2839.62  125.99
   5   3   1 3122.69  124.99
  -6  -3  -1   28.40    3.90
  -6  -3  -1   36.30    5.30
  -6  -3  -1   34.70    4.20
  -6  -3  -1   37.70    4.80
  -6  -3  -1   28.30    4.30
  -6  -3  -1   28.80    5.10
   6   3   1   31.00    3.80
  -7  -3  -1   62.29    6.60
  -7  -3  -1   49.80    6.20
  -7  -3  -1   62.09    6.50
  -7  -3  -1   65.49    7.50
  -7  -3  -1   64.99    5.90
  -7  -3  -1   55.69    5.60
  -8  -3  -1  178.78   11.90
  -8  -3  -1  181.68   11.00
  -8  -3  -1  172.48   11.40
  -8  -3  -1  166.28   10.80
  -8  -3  -1  158.18   11.40
  -8  -3  -1  156.08   12.30
  -9  -3  -1   85.99    9.00
  -9  -3  -1   71.79    8.00
  -9  -3  -1   87.79    8.10
  -9  -3  -1   95.29   10.80
  -9  -3  -1  101.79    9.20
 -10  -3  -1    6.40    4.50
 -10  -3  -1   -1.90    4.30
 -10  -3  -1    5.40    4.20
 -10  -3  -1    0.40    5.30
 -10  -3  -1   -5.80    4.40
 -11  -3  -1    3.50    5.50
 -11  -3  -1    7.60    4.90
 -11  -3  -1    2.50    5.20
 -11  -3  -1   -1.70    5.30
 -12  -3  -1   16.30    7.10
 -12  -3  -1   19.80    6.20
 -12  -3  -1   19.40    8.40
 -12  -3  -1   22.70    7.30
 -13  -3  -1  604.54   31.30
 -13  -3  -1  604.04   32.20
 -13  -3  -1  578.94   33.30
 -12   4   1  387.56   27.80
 -12   4   1  425.76   25.30
 -12   4   1  432.26   24.60
 -11   4   1   75.59   11.00
 -11   4   1  110.69   13.10
 -10   4   1  431.66   23.80
 -10   4   1  395.16   25.80
 -10   4   1  430.76   23.30
  -9   4   1   17.70    5.40
  -9   4   1   19.20    6.00
  -9   4   1   13.60    5.00
  -8   4   1   60.79    7.30
  -8   4   1   64.89    9.10
  -8   4   1   50.59    6.70
  -8   4   1   63.19    7.70
  -8   4   1   46.80    7.70
  -8   4   1   57.99    7.30
   7  -4  -1   17.70    4.00
   7  -4  -1   16.80    4.20
  -7   4   1   15.00    5.10
  -7   4   1    4.20    3.30
  -7   4   1   14.80    4.40
  -7   4   1    8.60    3.60
  -7   4   1   10.30    3.80
  -7   4   1    9.90    4.50
   6  -4  -1   93.79    7.40
   6  -4  -1   93.59    7.70
  -6   4   1   80.19    8.20
  -6   4   1  100.69    7.60
  -6   4   1   94.39    8.70
  -6   4   1   89.19    7.20
   5  -4  -1  118.39    7.40
   5  -4  -1  103.39    8.10
   5  -4  -1  118.39    7.50
  -5   4   1  111.69    8.80
  -5   4   1  104.59    7.40
  -5   4   1  103.09    8.20
  -5   4   1  100.29    7.40
   4  -4  -1 4451.95  185.98
   4  -4  -1 4465.55  186.08
   4  -4  -1 4441.26  187.08
  -4   4   1 4353.76  185.88
  -4   4   1 4425.16  187.28
  -4   4   1 4382.16  186.08
  -4   4   1 4402.86  187.38
   3  -4  -1   10.70    2.20
   3  -4  -1   12.00    2.30
   3  -4  -1    9.90    2.60
  -3   4   1   11.10    2.10
  -3   4   1   15.20    3.90
   2  -4  -1   43.10    3.80
   2  -4  -1   45.20    3.40
   2  -4  -1   42.80    3.30
   2  -4  -1   43.70    3.20
   2  -4  -1   47.70    3.10
  -2   4   1   44.20    3.40
  -2   4   1   49.00    3.30
  -2   4   1   45.50    4.00
  -2   4   1   43.10    2.90
  -2   4   1   43.80    2.90
   1  -4  -1    0.60    1.00
   1  -4  -1    0.30    0.80
   1  -4  -1    1.20    1.00
   1  -4  -1    0.70    0.80
  -1   4   1    1.00    0.80
  -1   4   1    0.60    1.00
  -1   4   1    0.40    0.90
  -1   4   1    0.60    0.80
  -1   4   1    0.10    0.60
   0  -4  -1  591.64   27.30
   0  -4  -1  614.14   26.70
   0  -4  -1  618.34   26.80
   0  -4  -1  627.34   26.70
   0   4   1  618.14   26.70
   0   4   1  611.94   27.40
   0   4   1  623.24   26.70
   0   4   1  633.04   27.20
   0   4   1  608.84   26.70
  -1  -4  -1   40.90    3.20
  -1  -4  -1   34.60    3.20
  -1  -4  -1   40.40    2.70
  -1  -4  -1   38.10    2.20
  -1  -4  -1   34.50    2.80
   1   4   1   40.80    2.70
   1   4   1   43.80    3.30
   1   4   1   38.70    3.10
   1   4   1   40.60    2.90
  -2  -4  -1  920.61   41.20
  -2  -4  -1  982.10   40.50
  -2  -4  -1  891.11   41.20
  -2  -4  -1  953.90   41.10
   2   4   1  941.61   41.00
   2   4   1  959.50   41.30
   2   4   1  974.40   40.50
  -3  -4  -1   15.40    2.50
  -3  -4  -1   12.70    2.20
  -3  -4  -1   11.20    1.90
   3   4   1   16.60    2.20
   3   4   1   12.70    2.30
   3   4   1    7.40    1.90
   3   4   1   11.60    2.30
  -4  -4  -1 4083.19  176.78
  -4  -4  -1 4436.36  176.88
  -4  -4  -1 4335.67  177.68
  -4  -4  -1 4005.70  176.78
   4   4   1 4223.88  177.28
   4   4   1 4227.48  177.18
   4   4   1 4213.08  176.88
   4   4   1 4173.58  177.68
  -5  -4  -1   -0.90    1.80
  -5  -4  -1    2.00    1.80
  -5  -4  -1    2.90    1.70
  -5  -4  -1    0.50    1.80
   5   4   1   -2.20    1.90
   5   4   1    0.90    1.70
   5   4   1    0.50    1.50
   5   4   1    0.30    2.20
  -6  -4  -1  119.69    9.50
  -6  -4  -1  119.49    7.60
  -6  -4  -1  118.09    7.10
  -6  -4  -1  113.19    8.70
  -6  -4  -1  108.79    7.80
  -6  -4  -1  124.59    7.50
   6   4   1  113.29    7.30
   6   4   1  115.79    8.60
   6   4   1  116.89    7.70
   6   4   1  110.19    7.50
  -7  -4  -1    3.90    3.20
  -7  -4  -1   -1.70    3.50
  -7  -4  -1    1.80    2.50
  -7  -4  -1    1.90    2.60
  -7  -4  -1    3.00    2.40
   7   4   1   10.20    2.90
   7   4   1    1.90    2.50
  -8  -4  -1  139.99   10.30
  -8  -4  -1  129.89   11.40
  -8  -4  -1  148.09    9.80
  -8  -4  -1  147.59   10.10
  -8  -4  -1  143.99    9.40
  -8  -4  -1  157.08   11.10
  -9  -4  -1   73.29    9.50
  -9  -4  -1   47.40    6.30
  -9  -4  -1   54.59    6.50
  -9  -4  -1   64.39    8.00
  -9  -4  -1   72.99    7.70
 -10  -4  -1  795.92   37.20
 -10  -4  -1  814.02   39.00
 -10  -4  -1  767.62   36.90
 -10  -4  -1  844.22   41.10
 -10  -4  -1  708.03   38.30
 -11  -4  -1   10.60    5.70
 -11  -4  -1   15.40    6.30
 -11  -4  -1   13.10    5.50
 -11  -4  -1   12.60    5.20
 -12  -4  -1   33.40    6.90
 -12  -4  -1   24.60    7.20
 -12  -4  -1    5.80    7.20
 -12  -4  -1   20.30    7.50
 -13  -4  -1    8.90    6.50
 -13  -4  -1   10.90    7.20
 -13  -4  -1   20.00    8.10
 -12   5   1    0.30    6.10
 -12   5   1    2.90    7.10
 -12   5   1   13.90    9.40
 -11   5   1   13.40    6.10
 -11   5   1   11.90    8.20
 -11   5   1   -0.60    5.40
 -10   5   1   92.59   12.70
 -10   5   1  100.39   10.70
 -10   5   1   93.79   10.30
  -9   5   1  170.38   12.60
  -9   5   1  152.48   12.10
  -9   5   1  160.08   14.90
   8  -5  -1  114.49   10.00
  -8   5   1  134.49   12.40
  -8   5   1   99.39   10.10
  -8   5   1  128.39   10.40
  -8   5   1  131.99   10.10
  -8   5   1  130.69   10.10
  -8   5   1  115.69   11.30
   7  -5  -1  993.40   45.40
   7  -5  -1  979.30   45.20
  -7   5   1  950.40   45.30
  -7   5   1  923.41   48.30
  -7   5   1 1112.59   48.50
   6  -5  -1    8.60    3.50
   6  -5  -1   11.40    3.10
  -6   5   1   19.80    4.40
  -6   5   1   12.60    3.60
  -6   5   1    9.50    3.40
  -6   5   1   14.10    4.60
   5  -5  -1   45.30    5.20
   5  -5  -1   43.00    5.10
  -5   5   1   65.99    7.90
  -5   5   1   40.50    5.80
  -5   5   1   44.60    5.10
  -5   5   1   46.00    5.00
   4  -5  -1    3.60    2.10
   4  -5  -1    2.00    1.70
   4  -5  -1    4.80    2.50
  -4   5   1    4.90    2.20
  -4   5   1    3.30    2.50
  -4   5   1    7.30    2.20
  -4   5   1    5.80    2.70
   3  -5  -1   11.20    2.10
   3  -5  -1   11.80    2.30
   3  -5  -1   11.30    2.00
   3  -5  -1   12.80    2.20
   3  -5  -1    3.80    2.20
  -3   5   1    7.50    2.10
  -3   5   1    7.50    2.00
  -3   5   1   11.80    2.90
   2  -5  -1  239.18   11.70
   2  -5  -1  243.58   11.80
   2  -5  -1  236.28   11.50
   2  -5  -1  234.58   12.30
  -2   5   1  234.78   11.50
  -2   5   1  238.58   11.40
  -2   5   1  249.68   11.30
  -2   5   1  238.78   11.70
  -2   5   1  234.08   12.50
   1  -5  -1 4021.00  173.18
   1  -5  -1 4077.29  172.98
   1  -5  -1 4182.48  172.78
  -1   5   1 4160.38  172.68
  -1   5   1 4062.99  173.28
  -1   5   1 4161.18  173.08
  -1   5   1 4204.08  172.98
  -1   5   1 4097.69  172.78
   0  -5  -1  126.29    6.60
   0  -5  -1  115.39    6.40
   0  -5  -1  111.99    7.10
   0  -5  -1  119.79    6.50
   0  -5  -1  134.19    7.10
   0   5   1  131.79    6.60
   0   5   1  126.19    7.90
   0   5   1  129.09    7.00
   0   5   1  121.19    6.40
   0   5   1  122.69    6.50
  -1  -5  -1  152.18    8.40
  -1  -5  -1  160.58    7.80
  -1  -5  -1  148.39    8.60
  -1  -5  -1  154.38    8.10
   1   5   1  147.49    8.00
   1   5   1  176.48    8.90
   1   5   1  156.08    7.30
   1   5   1  152.88    8.50
   1   5   1  156.78    7.30
   1   5   1  154.08    7.70
  -2  -5  -1    0.70    1.20
  -2  -5  -1    1.70    1.40
  -2  -5  -1    0.30    1.10
  -2  -5  -1    1.60    1.00
   2   5   1    1.30    1.30
   2   5   1   -0.70    1.20
   2   5   1    0.40    1.40
   2   5   1    0.80    0.90
  -3  -5  -1  180.38   10.30
  -3  -5  -1  201.38    9.60
  -3  -5  -1  198.38   10.40
  -3  -5  -1  205.78   10.50
   3   5   1  189.18   10.50
   3   5   1  186.48    9.50
   3   5   1  192.98   10.50
  -4  -5  -1    9.30    2.60
  -4  -5  -1    5.90    2.30
  -4  -5  -1    5.10    1.60
  -4  -5  -1    7.90    2.20
   4   5   1    6.40    2.40
   4   5   1    5.50    1.90
   4   5   1    5.80    2.10
   4   5   1    5.40    2.20
  -5  -5  -1  233.28   11.60
  -5  -5  -1  231.28   12.60
  -5  -5  -1  214.88   11.50
  -5  -5  -1  222.18   11.50
   5   5   1  214.68   12.10
   5   5   1  232.88   12.20
   5   5   1  217.98   12.60
   5   5   1  225.38   12.00
  -6  -5  -1  111.69    7.50
  -6  -5  -1  116.99    8.70
  -6  -5  -1  121.49    7.30
  -6  -5  -1  118.89    6.90
   6   5   1  119.29    8.90
   6   5   1  130.99    8.10
   6   5   1  123.59    8.20
   6   5   1  126.39    8.10
  -7  -5  -1 4481.65  182.98
  -7  -5  -1 4137.49  181.98
  -7  -5  -1 4261.97  181.08
  -7  -5  -1 4109.99  180.58
  -7  -5  -1 4291.07  181.28
   7   5   1 4413.96  181.78
   7   5   1 4366.36  181.38
  -8  -5  -1    1.30    3.30
  -8  -5  -1    1.40    2.90
  -8  -5  -1   -2.20    4.30
  -8  -5  -1    1.30    2.80
  -8  -5  -1    0.40    2.60
  -8  -5  -1   -0.30    3.80
   8   5   1   -0.90    2.70
   8   5   1   -1.60    2.60
  -9  -5  -1    4.50    3.10
  -9  -5  -1   -2.80    4.00
  -9  -5  -1   -3.70    3.20
  -9  -5  -1    5.30    4.40
  -9  -5  -1    0.20    3.70
   9   5   1    3.00    3.40
   9   5   1    7.40    3.60
 -10  -5  -1   -5.40    5.70
 -10  -5  -1   15.60    4.60
 -10  -5  -1    9.90    5.40
 -10  -5  -1   10.10    4.70
 -10  -5  -1    5.60    4.50
 -11  -5  -1   29.50    6.30
 -11  -5  -1   36.40    6.70
 -11  -5  -1   50.69    8.70
 -11  -5  -1   37.90    6.70
 -12  -5  -1   27.20    7.90
 -12  -5  -1   27.70    9.60
 -12  -5  -1   37.50    7.30
 -12  -5  -1   32.20    6.70
 -12   6   1   48.60    9.30
 -12   6   1   35.70   10.90
 -12   6   1   53.79   10.00
 -11   6   1   56.79    8.80
 -11   6   1   63.79   12.10
 -11   6   1   44.90    8.70
 -10   6   1 1246.68   55.69
 -10   6   1 1093.39   55.19
 -10   6   1 1221.18   59.29
  -9   6   1   30.80    8.20
  -9   6   1   14.10    5.20
  -9   6   1   13.50    5.40
   8  -6  -1   -0.70    3.20
   8  -6  -1    8.20    4.40
  -8   6   1    0.40    4.00
  -8   6   1    8.00    5.10
  -8   6   1    3.70    3.90
   7  -6  -1  124.79    9.90
   7  -6  -1  145.19    9.80
  -7   6   1  126.69   10.00
  -7   6   1  135.29   11.40
  -7   6   1  136.29   12.20
  -7   6   1  121.59    9.70
   6  -6  -1  112.79    8.40
   6  -6  -1  116.49    8.60
  -6   6   1  112.39    8.50
  -6   6   1  107.79   10.10
  -6   6   1  101.99    9.60
  -6   6   1  113.69    8.40
   5  -6  -1  222.38   12.50
  -5   6   1  200.38   13.30
  -5   6   1  229.98   15.50
  -5   6   1  226.88   12.50
  -5   6   1  213.68   12.20
   4  -6  -1  641.34   28.60
   4  -6  -1  612.24   28.40
   4  -6  -1  644.94   27.70
   4  -6  -1  579.04   27.80
   4  -6  -1  618.44   29.70
  -4   6   1  608.54   28.60
  -4   6   1  655.03   30.40
  -4   6   1  608.54   29.90
  -4   6   1  597.84   28.30
   3  -6  -1   36.80    4.00
   3  -6  -1   38.80    5.00
   3  -6  -1   44.70    3.80
   3  -6  -1   48.60    4.10
   3  -6  -1   41.40    3.90
  -3   6   1   42.40    4.00
  -3   6   1   44.40    3.30
  -3   6   1   40.00    3.30
  -3   6   1   44.00    5.60
  -3   6   1   42.40    4.10
  -3   6   1   45.00    4.90
   2  -6  -1 2061.89   87.59
   2  -6  -1 2076.09   87.69
   2  -6  -1 2030.20   88.39
   2  -6  -1 1935.71   87.79
   2  -6  -1 2095.49   87.69
  -2   6   1 2072.39   87.39
  -2   6   1 2116.89   88.59
  -2   6   1 2130.89   87.99
  -2   6   1 2057.39   88.29
  -2   6   1 2008.10   87.39
   1  -6  -1   21.20    3.00
   1  -6  -1   26.60    2.70
   1  -6  -1   20.90    3.20
   1  -6  -1   23.90    2.70
   1  -6  -1   24.10    3.20
  -1   6   1   27.00    2.90
  -1   6   1   22.80    3.00
  -1   6   1   23.90    2.90
  -1   6   1   23.80    2.60
  -1   6   1   28.60    3.50
  -1   6   1   30.40    2.70
   0  -6  -1  337.07   17.80
   0  -6  -1  365.76   17.60
   0  -6  -1  370.46   17.00
   0  -6  -1  366.06   17.10
   0  -6  -1  366.16   17.00
   0   6   1  375.06   17.00
   0   6   1  383.56   16.90
   0   6   1  381.86   17.90
   0   6   1  367.76   17.00
   0   6   1  371.46   17.70
   0   6   1  366.46   17.10
  -1  -6  -1   59.29    4.30
  -1  -6  -1   67.29    4.90
  -1  -6  -1   61.19    4.00
  -1  -6  -1   53.29    4.80
   1   6   1   62.79    3.70
   1   6   1   61.59    4.00
   1   6   1   63.69    4.90
   1   6   1   58.69    4.30
   1   6   1   60.29    4.80
   1   6   1   61.49    3.70
  -2  -6  -1  893.81   43.00
  -2  -6  -1 1010.80   41.80
  -2  -6  -1  923.11   42.80
  -2  -6  -1 1005.10   42.50
   2   6   1  949.80   42.80
   2   6   1  961.60   42.40
   2   6   1  960.00   41.60
   2   6   1 1021.60   43.10
  -3  -6  -1    1.60    1.30
  -3  -6  -1    0.40    1.70
  -3  -6  -1    0.20    1.40
  -3  -6  -1    2.90    1.80
   3   6   1    1.90    1.40
   3   6   1    4.40    1.90
   3   6   1    1.20    1.70
  -4  -6  -1 1620.04   73.19
  -4  -6  -1 1740.83   73.49
  -4  -6  -1 1764.32   72.39
  -4  -6  -1 1651.23   73.19
   4   6   1 1730.43   73.59
   4   6   1 1645.44   73.29
   4   6   1 1651.63   72.19
   4   6   1 1743.53   73.39
  -5  -6  -1    0.50    2.10
  -5  -6  -1    1.10    1.60
  -5  -6  -1    1.10    1.90
  -5  -6  -1    0.40    2.10
   5   6   1   -1.80    2.30
   5   6   1    0.40    1.80
   5   6   1    1.10    2.00
  -6  -6  -1   84.79    6.10
  -6  -6  -1   71.59    6.00
  -6  -6  -1   82.59    7.30
   6   6   1   84.29    6.20
   6   6   1   68.99    6.70
   6   6   1   81.29    7.50
   6   6   1   89.49    6.90
  -7  -6  -1   62.49    7.50
  -7  -6  -1   53.09    5.70
   7   6   1   55.29    7.50
   7   6   1   63.99    6.40
   7   6   1   53.39    6.20
   7   6   1   71.19    6.60
  -8  -6  -1   58.19    8.10
  -8  -6  -1   84.59    6.70
  -8  -6  -1   77.49    8.30
  -8  -6  -1   76.89    8.30
   8   6   1   72.59    8.50
   8   6   1   85.59    7.50
   8   6   1   73.69    7.40
  -9  -6  -1   45.80    5.50
  -9  -6  -1   39.40    6.60
  -9  -6  -1   54.79    6.40
  -9  -6  -1   57.79    8.00
  -9  -6  -1   46.30    5.60
   9   6   1   42.80    6.10
   9   6   1   50.89    6.50
 -10  -6  -1  954.80   43.00
 -10  -6  -1  895.61   41.70
 -10  -6  -1  927.61   42.20
 -10  -6  -1  979.70   45.20
 -10  -6  -1  874.41   44.10
  10   6   1  941.71   42.90
 -11  -6  -1    9.20    5.90
 -11  -6  -1    4.60    4.60
 -11  -6  -1   -1.50    3.90
 -12  -6  -1  160.78   15.10
 -12  -6  -1  180.98   13.50
 -12   7   1   32.30    8.30
 -12   7   1   39.30    9.30
 -12   7   1   29.40   10.00
 -11   7   1   71.89   12.30
 -11   7   1   94.79   11.30
 -11   7   1   81.59   10.80
 -10   7   1   23.50    7.60
 -10   7   1   28.30    6.90
 -10   7   1   18.20    8.70
   9  -7  -1   56.99    7.90
  -9   7   1   41.70    7.60
  -9   7   1   51.89    9.90
   8  -7  -1  261.77   15.90
   8  -7  -1  231.78   15.10
  -8   7   1  257.57   15.70
  -8   7   1  245.68   18.10
  -8   7   1  219.68   15.10
   7  -7  -1  982.60   46.10
   7  -7  -1 1053.29   46.60
  -7   7   1  976.90   48.30
  -7   7   1 1059.79   49.30
  -7   7   1  946.91   46.40
   6  -7  -1   39.40    5.70
   6  -7  -1   35.90    5.30
  -6   7   1   26.60    5.90
  -6   7   1   30.40    5.50
  -6   7   1   33.10    4.80
   5  -7  -1  680.53   31.50
   5  -7  -1  635.04   30.40
   5  -7  -1  677.73   30.30
   5  -7  -1  678.63   31.50
  -5   7   1  681.53   33.20
  -5   7   1  717.03   33.80
  -5   7   1  645.34   31.10
  -5   7   1  665.33   31.50
   4  -7  -1   85.99    6.30
   4  -7  -1   95.99    6.30
   4  -7  -1   93.39    6.90
   4  -7  -1   87.09    6.80
  -4   7   1   89.79    8.00
  -4   7   1   88.79    6.70
  -4   7   1   85.79    7.70
  -4   7   1   90.69    6.60
   3  -7  -1 1142.29   48.50
   3  -7  -1 1127.39   48.70
   3  -7  -1 1120.29   48.60
   3  -7  -1 1036.50   48.50
  -3   7   1 1109.69   47.80
  -3   7   1 1096.49   48.30
  -3   7   1 1089.19   49.80
  -3   7   1 1154.18   50.19
  -3   7   1 1064.29   48.50
  -3   7   1 1115.29   47.80
   2  -7  -1   72.69    5.30
   2  -7  -1   69.69    5.20
   2  -7  -1   76.09    5.60
   2  -7  -1   67.69    5.70
  -2   7   1   79.99    6.20
  -2   7   1   66.79    5.10
  -2   7   1   75.59    5.20
  -2   7   1   75.09    5.60
  -2   7   1   72.49    6.00
  -2   7   1   78.29    5.30
   1  -7  -1  320.87   15.30
   1  -7  -1  311.77   15.80
   1  -7  -1  315.37   15.30
   1  -7  -1  296.67   16.00
  -1   7   1  347.37   17.20
  -1   7   1  316.07   15.70
  -1   7   1  326.77   15.80
  -1   7   1  305.47   15.70
  -1   7   1  325.27   15.80
  -1   7   1  309.07   15.10
   0  -7  -1  103.69    6.20
   0  -7  -1   92.69    6.60
   0  -7  -1   99.89    6.00
   0  -7  -1   95.09    7.00
   0   7   1   91.59    5.90
   0   7   1  102.29    5.90
   0   7   1  111.29    7.00
   0   7   1  102.19    6.80
   0   7   1   97.09    6.10
   0   7   1  106.89    6.20
  -1  -7  -1 5222.18  218.18
  -1  -7  -1 4945.01  218.78
  -1  -7  -1 4869.11  219.18
  -1  -7  -1 5436.86  217.78
   1   7   1 5251.67  219.08
   1   7   1 5323.57  217.38
   1   7   1 5173.98  217.28
   1   7   1 5241.78  218.98
   1   7   1 5255.27  217.68
   1   7   1 5238.08  218.78
  -2  -7  -1   26.00    2.80
  -2  -7  -1   23.60    3.40
  -2  -7  -1   26.00    4.40
  -2  -7  -1   29.30    4.50
   2   7   1   23.80    3.30
   2   7   1   26.20    4.10
   2   7   1   25.60    3.00
   2   7   1   26.00    4.10
  -3  -7  -1   96.69    7.40
  -3  -7  -1  110.09    7.40
  -3  -7  -1  110.99    6.40
  -3  -7  -1  109.99    7.30
   3   7   1  114.89    7.50
   3   7   1   91.99    6.80
   3   7   1  101.49    6.20
   3   7   1  110.09    7.70
  -4  -7  -1    5.70    2.60
  -4  -7  -1    4.00    1.90
  -4  -7  -1    5.40    2.50
  -4  -7  -1    6.20    2.70
   4   7   1   13.10    3.20
   4   7   1    5.60    2.60
   4   7   1    6.60    2.10
  -5  -7  -1 1034.70   48.40
  -5  -7  -1 1067.29   48.50
  -5  -7  -1 1134.89   47.60
   5   7   1 1120.69   48.80
   5   7   1 1082.09   47.50
   5   7   1 1118.09   49.10
   5   7   1 1053.59   48.90
  -6  -7  -1    9.10    2.90
  -6  -7  -1   15.90    3.30
  -6  -7  -1   19.70    4.20
   6   7   1   12.30    3.50
   6   7   1   13.90    3.80
   6   7   1   20.30    4.50
   6   7   1   10.30    3.10
  -7  -7  -1  161.98    9.80
  -7  -7  -1  162.18   11.50
   7   7   1  169.18   12.00
   7   7   1  154.78   10.00
   7   7   1  157.38   10.60
   7   7   1  161.48   10.60
  -8  -7  -1   41.70    6.00
  -8  -7  -1   64.29    8.10
   8   7   1   51.99    6.60
   8   7   1   66.99    7.10
  -9  -7  -1  290.27   17.60
  -9  -7  -1  291.67   16.40
  -9  -7  -1  302.07   18.40
   9   7   1  304.67   17.10
   9   7   1  310.37   17.40
 -10  -7  -1   26.10    6.70
 -10  -7  -1   16.70    6.70
 -10  -7  -1   16.40    4.90
  10   7   1   19.70    4.80
 -11  -7  -1   74.29    8.70
 -11  -7  -1   79.39   10.80
  11   7   1   82.59    9.30
  11   7   1   91.79    9.10
 -12  -7  -1   19.90    6.20
 -12  -7  -1   17.20    7.10
 -12   8   1   38.20    9.20
 -12   8   1   19.80    9.90
 -12   8   1   23.70    7.60
 -11   8   1   58.19    9.90
 -11   8   1   57.29    9.70
 -11   8   1   61.79   12.70
  10  -8  -1  341.37   22.60
 -10   8   1  378.96   22.70
 -10   8   1  401.36   22.90
 -10   8   1  402.16   26.90
   9  -8  -1   16.50    5.70
  -9   8   1   20.60    5.90
  -9   8   1   28.30    8.40
   8  -8  -1  362.36   19.80
   8  -8  -1  338.57   19.90
  -8   8   1  376.76   23.40
  -8   8   1  308.57   21.80
   7  -8  -1   69.79    8.10
   7  -8  -1   81.99    8.10
  -7   8   1   71.59    8.00
  -7   8   1   75.39   10.20
  -7   8   1   63.69    7.60
   6  -8  -1  397.66   20.00
   6  -8  -1  369.26   19.60
   6  -8  -1  344.87   18.50
  -6   8   1  394.36   22.30
  -6   8   1  365.96   19.40
  -6   8   1  368.76   19.80
  -6   8   1  368.36   21.50
   5  -8  -1  270.67   14.10
   5  -8  -1  264.27   14.40
   5  -8  -1  274.07   15.10
  -5   8   1  267.77   14.80
  -5   8   1  306.07   17.40
  -5   8   1  254.77   16.30
  -5   8   1  270.47   15.10
   4  -8  -1  834.12   37.20
   4  -8  -1  796.72   37.00
  -4   8   1  808.02   38.80
  -4   8   1  818.82   36.90
   3  -8  -1    0.90    1.70
   3  -8  -1    3.00    1.90
   3  -8  -1    2.00    1.80
   3  -8  -1    2.60    2.00
  -3   8   1    2.10    2.40
  -3   8   1   -0.80    1.90
  -3   8   1    1.40    1.80
  -3   8   1   -1.70    1.70
  -3   8   1   -1.70    1.60
  -3   8   1    3.50    1.80
   2  -8  -1 2720.43  116.89
   2  -8  -1 2716.13  116.49
   2  -8  -1 2837.72  116.59
  -2   8   1 2651.53  116.09
  -2   8   1 2772.22  116.59
  -2   8   1 2732.83  116.49
  -2   8   1 2777.72  117.59
  -2   8   1 2732.63  116.39
  -2   8   1 2713.53  117.49
   1  -8  -1  193.38   11.90
   1  -8  -1  213.88   11.20
   1  -8  -1  208.78   11.20
   1  -8  -1  211.78   11.80
  -1   8   1  211.28   11.00
  -1   8   1  216.98   11.00
  -1   8   1  205.68   11.70
  -1   8   1  222.18   11.80
  -1   8   1  216.48   11.70
   0  -8  -1   92.09    6.70
   0  -8  -1   86.39    7.00
   0  -8  -1   99.29    6.10
   0  -8  -1   87.59    6.10
   0   8   1   89.99    6.80
   0   8   1   89.39    6.10
   0   8   1  101.39    7.00
   0   8   1   92.29    6.10
   0   8   1   97.09    6.40
   0   8   1   90.79    5.90
  -1  -8  -1    6.10    2.30
  -1  -8  -1    7.10    1.90
  -1  -8  -1    9.30    2.30
  -1  -8  -1    8.30    2.70
   1   8   1    7.90    1.60
   1   8   1    7.90    1.90
   1   8   1   10.10    2.70
   1   8   1    9.50    2.00
   1   8   1    9.10    2.60
   1   8   1    5.90    1.90
  -2  -8  -1  279.87   16.50
  -2  -8  -1  285.57   13.90
  -2  -8  -1  302.17   15.50
   2   8   1  280.67   13.70
   2   8   1  272.27   14.40
   2   8   1  286.17   15.30
   2   8   1  294.97   15.50
  -3  -8  -1   20.30    3.70
  -3  -8  -1   10.60    3.10
  -3  -8  -1   16.20    2.60
   3   8   1   11.60    2.30
   3   8   1   10.20    3.10
   3   8   1   12.30    3.00
   3   8   1   11.00    2.80
  -4  -8  -1 1033.10   44.20
  -4  -8  -1  951.40   45.50
  -4  -8  -1  966.90   45.80
  -4  -8  -1 1097.79   45.80
   4   8   1  958.80   45.20
   4   8   1 1016.80   44.10
   4   8   1 1037.80   46.00
  -5  -8  -1    2.20    2.60
  -5  -8  -1    1.60    2.00
  -5  -8  -1    4.00    2.90
  -5  -8  -1    1.80    2.80
   5   8   1    0.60    2.40
   5   8   1    2.00    1.90
   5   8   1    1.30    2.40
   5   8   1    0.80    2.60
  -6  -8  -1 1213.08   53.29
  -6  -8  -1 1126.89   52.29
  -6  -8  -1 1189.48   51.39
   6   8   1 1215.88   53.19
   6   8   1 1119.59   53.19
   6   8   1 1137.79   51.39
   6   8   1 1202.78   52.79
  -7  -8  -1    9.50    3.20
  -7  -8  -1   16.50    4.80
  -7  -8  -1   13.60    3.70
   7   8   1   11.60    3.30
   7   8   1   11.00    4.10
   7   8   1   14.70    4.70
   7   8   1   11.40    4.10
  -8  -8  -1 1901.61   81.19
  -8  -8  -1 1680.33   79.29
   8   8   1 1706.13   78.99
   8   8   1 1886.91   79.89
   8   8   1 1899.41   80.39
  -9  -8  -1   17.50    5.40
  -9  -8  -1   13.40    4.40
  -9  -8  -1   10.90    5.60
   9   8   1   11.70    5.10
   9   8   1   11.10    5.20
 -10  -8  -1   20.80    5.20
 -10  -8  -1   32.50    7.00
 -10  -8  -1   20.60    7.30
  10   8   1   27.50    5.80
  10   8   1   24.00    6.20
 -11  -8  -1    0.40    4.30
 -11  -8  -1   -7.20    9.00
 -11  -8  -1   -2.90    5.20
  11   8   1    5.10    4.70
  11   8   1    0.60    5.40
 -12  -8  -1  605.44   31.70
 -12  -8  -1  503.95   27.70
 -12   9   1   27.80    8.50
 -12   9   1   29.60   11.30
 -12   9   1   25.60    9.00
 -11   9   1   53.29   12.70
 -11   9   1   64.99   10.50
 -11   9   1   56.59    9.80
 -10   9   1  163.88   17.70
 -10   9   1  202.28   15.50
   9  -9  -1  433.36   24.80
   9  -9  -1  431.56   26.30
  -9   9   1  472.75   26.80
   8  -9  -1   54.69    7.40
   8  -9  -1   53.79    7.80
  -8   9   1   84.39   12.10
   7  -9  -1  531.45   26.80
   7  -9  -1  531.75   26.90
  -7   9   1  473.15   26.10
  -7   9   1  569.84   30.30
   6  -9  -1    4.80    3.50
   6  -9  -1    1.40    2.40
   6  -9  -1    8.10    3.10
   6  -9  -1    2.60    3.30
  -6   9   1    3.00    4.50
  -6   9   1    2.00    4.40
  -6   9   1   14.60    3.90
  -6   9   1    3.60    3.50
   5  -9  -1  388.96   19.30
   5  -9  -1  320.77   18.50
   5  -9  -1  380.76   18.50
   5  -9  -1  354.96   19.10
  -5   9   1  379.16   21.40
  -5   9   1  363.26   20.00
  -5   9   1  358.16   18.80
   4  -9  -1  185.08   11.40
   4  -9  -1  186.58   11.20
   4  -9  -1  195.18   11.60
   4  -9  -1  180.48   11.30
  -4   9   1  180.68   11.00
  -4   9   1  199.08   12.80
  -4   9   1  202.98   10.30
  -4   9   1  190.38   11.40
  -4   9   1  195.88   13.10
  -4   9   1  192.88   10.20
   3  -9  -1    4.40    2.90
   3  -9  -1   14.70    3.20
   3  -9  -1    4.10    2.40
   3  -9  -1    8.90    2.80
  -3   9   1    5.40    2.20
  -3   9   1    4.60    2.20
  -3   9   1    4.30    3.40
  -3   9   1    5.10    3.20
  -3   9   1    7.90    2.50
  -3   9   1   10.70    2.70
   2  -9  -1  347.97   17.80
   2  -9  -1  356.46   18.30
   2  -9  -1  367.46   17.90
  -2   9   1  362.16   18.00
  -2   9   1  383.26   19.00
  -2   9   1  354.86   18.70
  -2   9   1  366.36   18.00
  -2   9   1  342.37   17.60
  -2   9   1  348.27   17.50
   1  -9  -1 2412.26  109.29
   1  -9  -1 2535.55  108.09
   1  -9  -1 2457.45  108.89
   1  -9  -1 2594.84  108.19
  -1   9   1 2613.54  108.69
  -1   9   1 2488.65  107.79
  -1   9   1 2577.04  108.59
  -1   9   1 2613.94  109.09
  -1   9   1 2464.95  107.69
  -1   9   1 2587.14  108.79
   0  -9  -1    7.10    2.70
   0  -9  -1   11.00    2.40
   0  -9  -1   14.40    3.30
   0  -9  -1   12.00    2.50
   0   9   1   17.40    3.00
   0   9   1   16.90    3.00
   0   9   1   13.80    2.60
   0   9   1   11.30    2.60
   0   9   1   15.40    3.80
   0   9   1   15.90    3.40
  -1  -9  -1  486.25   25.50
  -1  -9  -1  515.65   24.40
  -1  -9  -1  509.65   25.30
  -1  -9  -1  545.85   24.00
   1   9   1  516.95   23.40
   1   9   1  528.85   23.60
   1   9   1  530.35   25.40
   1   9   1  505.15   24.10
  -2  -9  -1    3.60    2.30
  -2  -9  -1    0.50    1.50
  -2  -9  -1    1.70    2.10
  -2  -9  -1   -0.80    2.00
   2   9   1   -2.30    1.50
   2   9   1    0.20    1.80
   2   9   1    1.50    1.40
   2   9   1    1.10    1.60
   2   9   1   -0.20    1.20
   2   9   1   -0.30    1.70
  -3  -9  -1    4.90    2.80
  -3  -9  -1    5.90    2.80
  -3  -9  -1    6.40    2.10
  -3  -9  -1    9.80    3.50
   3   9   1    8.90    3.50
   3   9   1    4.10    3.10
   3   9   1    3.50    2.30
   3   9   1    6.90    2.10
  -4  -9  -1   27.90    4.70
  -4  -9  -1   39.40    4.10
  -4  -9  -1   33.40    5.80
   4   9   1   37.20    5.50
   4   9   1   23.30    4.30
   4   9   1   37.50    5.50
   4   9   1   25.70    4.00
  -5  -9  -1  949.21   40.70
  -5  -9  -1  847.22   40.30
  -5  -9  -1  897.91   38.80
  -5  -9  -1  857.01   40.60
   5   9   1  838.22   38.50
   5   9   1  829.02   40.10
   5   9   1  870.11   40.70
  -6  -9  -1    4.10    3.40
  -6  -9  -1    4.50    3.30
  -6  -9  -1    6.70    3.70
  -6  -9  -1    7.80    3.10
   6   9   1    5.50    2.70
   6   9   1    4.60    3.70
   6   9   1    2.10    3.10
   6   9   1    3.70    4.10
  -7  -9  -1  164.48   10.30
  -7  -9  -1  159.18   11.20
  -7  -9  -1  193.38   12.60
   7   9   1  155.58   12.40
   7   9   1  184.48   12.40
   7   9   1  173.68   10.50
   7   9   1  183.38   12.10
  -8  -9  -1   -4.20    5.70
  -8  -9  -1   14.50    4.90
   8   9   1    1.10    3.50
   8   9   1    2.00    3.70
   8   9   1   11.70    4.60
  -9  -9  -1  661.03   33.80
  -9  -9  -1  597.84   32.00
  -9  -9  -1  674.73   31.40
   9   9   1  693.13   33.70
   9   9   1  674.33   32.70
 -10  -9  -1    7.40    6.00
 -10  -9  -1    0.60    5.00
 -10  -9  -1    2.00    3.80
  10   9   1    8.10    5.30
  10   9   1   11.30    5.40
 -11  -9  -1  280.87   20.30
 -11  -9  -1  344.77   21.70
 -11  -9  -1  318.87   18.30
  11   9   1  307.87   19.80
  11   9   1  354.26   19.90
 -12  -9  -1   16.80    7.50
 -12  -9  -1   26.20    6.50
  12   9   1   23.60    7.70
  11 -10  -1    2.80    7.00
 -11  10   1   -3.00    6.10
 -11  10   1    3.30    8.90
 -11  10   1    1.30    7.00
  10 -10  -1   64.79    9.80
 -10  10   1   51.59    8.80
 -10  10   1   66.59   12.60
   9 -10  -1   22.90    6.40
   9 -10  -1    8.70    5.90
  -9  10   1   -3.60    5.60
  -9  10   1   19.90    6.40
   8 -10  -1  457.55   25.20
   8 -10  -1  464.85   25.40
  -8  10   1  477.75   28.80
   7 -10  -1  199.38   12.80
   7 -10  -1  235.28   14.60
   7 -10  -1  217.38   12.30
   7 -10  -1  197.08   13.70
  -7  10   1  185.78   13.40
  -7  10   1  235.38   17.30
   6 -10  -1  661.53   30.20
   6 -10  -1  606.74   29.80
   6 -10  -1  556.94   29.00
   6 -10  -1  592.74   28.50
  -6  10   1  605.54   33.90
  -6  10   1  532.65   29.30
  -6  10   1  619.54   29.40
  -6  10   1  639.74   32.70
   5 -10  -1  137.59    9.30
   5 -10  -1  149.39   10.10
   5 -10  -1  136.79   10.00
   5 -10  -1  133.69    9.90
  -5  10   1  119.79   11.00
  -5  10   1  128.39    9.60
  -5  10   1  148.19   12.10
  -5  10   1  140.49    9.70
   4 -10  -1  818.62   37.40
   4 -10  -1  757.82   37.50
   4 -10  -1  793.02   37.20
   4 -10  -1  850.21   37.50
  -4  10   1  864.21   39.60
  -4  10   1  766.42   36.70
  -4  10   1  781.12   38.80
  -4  10   1  797.92   36.00
  -4  10   1  810.52   36.00
   3 -10  -1   14.00    3.30
   3 -10  -1    8.20    3.10
   3 -10  -1   15.30    3.40
  -3  10   1   13.80    3.20
  -3  10   1   17.70    3.50
  -3  10   1   16.20    3.50
  -3  10   1   10.00    3.30
  -3  10   1   18.00    3.60
   2 -10  -1  512.05   24.30
   2 -10  -1  525.85   25.10
   2 -10  -1  450.15   25.00
   2 -10  -1  527.25   24.40
  -2  10   1  499.65   24.40
  -2  10   1  534.65   25.40
  -2  10   1  538.05   25.50
  -2  10   1  502.25   24.60
  -2  10   1  477.25   23.80
  -2  10   1  499.15   24.00
   1 -10  -1  172.28   11.10
   1 -10  -1  154.78   11.20
   1 -10  -1  178.58   10.40
   1 -10  -1  175.68   10.50
  -1  10   1  178.98   10.80
  -1  10   1  179.38   10.10
  -1  10   1  173.68   12.00
  -1  10   1  184.28   11.20
  -1  10   1  185.88   10.20
  -1  10   1  188.78   10.90
   0 -10  -1 1856.01   77.69
   0 -10  -1 1707.53   79.19
   0 -10  -1 1750.22   77.79
   0 -10  -1 1830.92   78.99
   0  10   1 1809.42   78.99
   0  10   1 1751.22   77.49
   0  10   1 1871.41   78.99
   0  10   1 1846.92   77.79
   0  10   1 1761.42   77.19
  -1 -10  -1   59.19    5.50
  -1 -10  -1   68.79    5.30
  -1 -10  -1   67.19    6.60
   1  10   1   60.59    6.10
   1  10   1   54.79    4.70
   1  10   1   56.79    6.10
   1  10   1   63.89    5.00
   1  10   1   59.39    5.30
   1  10   1   65.19    5.00
  -2 -10  -1 2334.07  104.09
  -2 -10  -1 2502.05  103.39
  -2 -10  -1 2262.67  104.49
  -2 -10  -1 2363.16  102.19
   2  10   1 2415.66  104.09
   2  10   1 2489.35  101.39
   2  10   1 2341.67  102.89
   2  10   1 2487.05  101.29
   2  10   1 2383.56  101.99
  -3 -10  -1   11.50    3.60
  -3 -10  -1   13.80    2.90
  -3 -10  -1    7.50    2.80
  -3 -10  -1    6.80    3.30
   3  10   1    7.80    2.80
   3  10   1   11.80    2.50
   3  10   1    4.60    2.70
   3  10   1    7.80    3.00
  -4 -10  -1  257.07   12.80
  -4 -10  -1  251.77   14.30
  -4 -10  -1  232.18   14.80
  -4 -10  -1  260.77   14.80
   4  10   1  235.78   12.50
   4  10   1  223.48   13.70
   4  10   1  247.98   14.60
  -5 -10  -1   32.80    5.20
  -5 -10  -1   24.20    4.80
  -5 -10  -1   29.10    4.20
   5  10   1    9.40    3.90
   5  10   1   16.10    3.00
   5  10   1   20.70    5.00
  -6 -10  -1  482.75   24.80
  -6 -10  -1  437.56   24.70
  -6 -10  -1  509.25   25.30
  -6 -10  -1  495.15   23.10
   6  10   1  522.85   25.60
   6  10   1  429.06   24.60
   6  10   1  508.05   23.10
  -7 -10  -1   30.50    4.40
  -7 -10  -1   25.90    5.90
   7  10   1   29.80    5.90
   7  10   1   26.20    4.50
   7  10   1   28.80    5.80
  -8 -10  -1   79.29    9.60
  -8 -10  -1   71.59    8.00
   8  10   1   58.79    6.70
   8  10   1   75.19    8.90
   8  10   1   59.19    8.00
  -9 -10  -1    3.60    5.10
  -9 -10  -1    3.30    3.50
  -9 -10  -1   -4.10    4.40
   9  10   1   -6.40    4.50
   9  10   1   -1.80    4.10
 -10 -10  -1  397.66   20.70
 -10 -10  -1  357.86   23.00
 -10 -10  -1  424.66   24.10
  10  10   1  375.86   22.30
  10  10   1  415.16   22.60
 -11 -10  -1   21.00    7.80
 -11 -10  -1    6.70    4.80
 -11 -10  -1    9.10    7.70
  11  10   1   10.00    5.90
  11  10   1    7.50    8.60
 -12 -10  -1  167.78   12.10
 -12 -10  -1  139.09   15.00
  12  10   1  137.79   14.40
  11 -11  -1  272.67   19.90
 -11  11   1  275.67   19.90
 -11  11   1  257.77   20.00
 -11  11   1  281.47   24.30
  10 -11  -1    7.50    6.90
 -10  11   1    9.50    6.40
 -10  11   1   -6.70    8.30
   9 -11  -1  270.77   18.10
   9 -11  -1  237.88   17.10
  -9  11   1  262.77   21.60
   8 -11  -1    6.70    3.50
   8 -11  -1   11.00    4.90
   8 -11  -1    7.90    4.70
  -8  11   1    9.70    7.60
   7 -11  -1  333.97   17.60
   7 -11  -1  326.17   19.10
   7 -11  -1  339.27   19.50
   7 -11  -1  315.67   18.40
  -7  11   1  334.47   22.40
   6 -11  -1   23.30    5.20
   6 -11  -1   26.60    5.70
   6 -11  -1   23.30    5.00
   6 -11  -1   26.90    5.70
  -6  11   1   17.70    6.40
  -6  11   1   23.80    4.90
   5 -11  -1  311.87   17.10
   5 -11  -1  316.57   17.60
   5 -11  -1  266.67   17.20
   5 -11  -1  329.97   17.70
  -5  11   1  326.37   18.30
  -5  11   1  307.67   17.30
  -5  11   1  304.97   19.40
  -5  11   1  331.27   19.80
   4 -11  -1  383.16   21.00
   4 -11  -1  386.86   20.50
   4 -11  -1  398.26   20.60
   4 -11  -1  401.06   20.60
  -4  11   1  397.86   22.30
  -4  11   1  388.06   19.90
  -4  11   1  393.26   19.40
   3 -11  -1  172.78   11.00
   3 -11  -1  163.78   10.40
   3 -11  -1  156.58   10.30
  -3  11   1  165.08   10.20
  -3  11   1  155.28   10.10
  -3  11   1  157.88    9.90
  -3  11   1  138.69   11.00
  -3  11   1  155.38    9.90
  -3  11   1  150.78   11.50
   2 -11  -1   23.10    5.00
   2 -11  -1   23.50    4.00
   2 -11  -1   26.40    4.70
  -2  11   1   27.40    4.90
  -2  11   1   25.90    4.00
  -2  11   1   23.70    4.60
  -2  11   1   31.70    4.60
  -2  11   1   29.90    4.80
  -2  11   1   25.50    4.40
   1 -11  -1 1025.30   46.90
   1 -11  -1  980.60   45.60
   1 -11  -1  972.40   47.30
   1 -11  -1 1058.39   46.00
  -1  11   1  989.80   45.30
  -1  11   1 1074.29   46.90
  -1  11   1 1057.29   46.30
  -1  11   1 1035.40   46.30
  -1  11   1 1012.90   46.70
  -1  11   1  991.70   45.30
   0 -11  -1   28.20    5.50
   0 -11  -1   22.80    4.00
   0 -11  -1   24.90    4.80
   0 -11  -1   21.10    3.70
   0  11   1   24.40    4.80
   0  11   1   24.30    3.70
   0  11   1   16.70    3.90
   0  11   1   21.90    3.40
   0  11   1   31.80    4.50
   0  11   1   20.30    3.70
  -1 -11  -1   50.29    6.00
  -1 -11  -1   50.39    5.90
  -1 -11  -1   44.30    5.10
   1  11   1   43.30    4.30
   1  11   1   38.80    5.00
   1  11   1   43.10    4.60
   1  11   1   36.70    4.40
   1  11   1   47.00    6.60
  -2 -11  -1    0.40    2.10
  -2 -11  -1   -0.60    1.90
  -2 -11  -1   -2.90    2.30
   2  11   1   -0.10    1.90
   2  11   1    1.70    2.70
   2  11   1    0.20    1.50
   2  11   1   -1.50    2.30
   2  11   1    4.70    2.10
   2  11   1    1.10    2.30
  -3 -11  -1  886.81   40.50
  -3 -11  -1  922.31   42.00
  -3 -11  -1  910.01   42.90
  -3 -11  -1  861.71   43.20
   3  11   1  927.81   42.60
   3  11   1  876.61   41.50
   3  11   1  962.70   43.20
   3  11   1  925.41   40.30
  -4 -11  -1   59.99    8.50
  -4 -11  -1   55.29    7.50
  -4 -11  -1   58.59    6.50
  -4 -11  -1   67.99    5.60
   4  11   1   64.39    5.20
   4  11   1   60.39    7.20
   4  11   1   63.79    6.60
   4  11   1   60.49    7.00
  -5 -11  -1 1334.17   58.99
  -5 -11  -1 1360.36   56.99
  -5 -11  -1 1256.07   59.49
  -5 -11  -1 1233.98   58.89
   5  11   1 1356.16   59.09
   5  11   1 1238.98   58.39
   5  11   1 1341.37   59.59
   5  11   1 1263.97   56.59
  -6 -11  -1    2.70    3.70
  -6 -11  -1    3.50    2.80
  -6 -11  -1    0.10    3.40
   6  11   1    3.20    3.50
   6  11   1    6.00    4.10
   6  11   1    5.20    2.80
  -7 -11  -1  993.30   44.60
  -7 -11  -1  997.40   46.40
  -7 -11  -1 1029.50   47.30
   7  11   1  980.00   44.50
   7  11   1  997.40   47.20
   7  11   1  969.30   46.90
  -8 -11  -1   69.19    9.10
  -8 -11  -1   59.39    8.00
   8  11   1   76.49    9.50
   8  11   1   60.99    6.90
   8  11   1   61.69    8.20
  -9 -11  -1   18.20    4.60
  -9 -11  -1   15.30    5.70
   9  11   1   14.50    5.40
   9  11   1   14.40    5.00
   9  11   1   13.60    5.70
 -10 -11  -1   25.40    7.80
 -10 -11  -1   30.00    6.00
  10  11   1   37.10    8.00
  10  11   1   44.80    8.00
 -11 -11  -1   27.90    8.10
 -11 -11  -1   34.60    6.20
 -11 -11  -1   39.00    8.80
  11  11   1   31.10    8.70
  11  11   1   45.80    7.70
 -12 -11  -1   11.80    5.60
 -12 -11  -1    2.80    7.20
  12  11   1   -0.60    7.30
  12  11   1    0.90    5.80
  11 -12  -1    9.60    7.70
 -11  12   1   13.70    7.80
 -11  12   1   13.40    9.80
  10 -12  -1  298.27   20.30
  10 -12  -1  314.07   20.20
 -10  12   1  251.97   19.90
 -10  12   1  325.27   25.00
   9 -12  -1   57.89    8.90
  -9  12   1   61.99   12.20
   8 -12  -1   45.00    6.00
   8 -12  -1   38.40    7.10
   8 -12  -1   29.50    5.80
   8 -12  -1   25.50    6.50
  -8  12   1   29.40    9.20
   7 -12  -1   96.29    9.80
   7 -12  -1   86.29    9.30
   7 -12  -1   96.49    9.80
   7 -12  -1   86.29    8.10
  -7  12   1  106.39   13.30
   6 -12  -1    4.00    3.50
   6 -12  -1    6.20    4.00
   6 -12  -1    6.10    4.00
   6 -12  -1    2.30    3.80
  -6  12   1    2.10    4.10
  -6  12   1    4.90    5.90
   5 -12  -1   81.79    7.70
   5 -12  -1   62.69    7.80
   5 -12  -1   63.79    7.20
   5 -12  -1   72.59    7.80
  -5  12   1   59.39    7.60
  -5  12   1   67.39    7.10
  -5  12   1   53.99    9.10
  -5  12   1   81.79   10.80
  -5  12   1   70.59    6.20
  -5  12   1   54.19    5.80
   4 -12  -1 2593.64  108.89
   4 -12  -1 2290.87  109.49
   4 -12  -1 2555.84  108.79
   4 -12  -1 2632.54  109.19
  -4  12   1 2672.43  110.99
  -4  12   1 2458.05  108.09
  -4  12   1 2562.44  107.69
  -4  12   1 2463.55  108.39
  -4  12   1 2379.86  107.49
  -4  12   1 2465.45  110.59
   3 -12  -1   73.69    7.30
   3 -12  -1   86.69    7.60
   3 -12  -1   84.59    7.80
  -3  12   1   86.19    6.90
  -3  12   1   86.59    8.80
  -3  12   1   80.09    7.20
  -3  12   1   89.19    7.40
  -3  12   1   80.49    7.10
  -3  12   1   70.69    8.10
   2 -12  -1  477.35   26.50
   2 -12  -1  523.55   25.50
   2 -12  -1  545.95   25.50
  -2  12   1  493.55   24.80
  -2  12   1  563.34   28.50
  -2  12   1  493.35   24.80
  -2  12   1  515.95   25.70
  -2  12   1  509.45   25.90
  -2  12   1  533.25   26.30
   1 -12  -1  157.98   11.80
   1 -12  -1  154.08   11.10
   1 -12  -1  170.18   11.60
   1 -12  -1  161.98   10.60
  -1  12   1  158.68   10.80
  -1  12   1  152.78    9.80
  -1  12   1  180.58   11.20
  -1  12   1  166.38   10.20
  -1  12   1  178.58   11.40
  -1  12   1  165.18   11.40
   0 -12  -1   43.50    6.70
   0 -12  -1   52.59    5.30
   0 -12  -1   32.90    5.80
   0 -12  -1   42.40    6.50
   0  12   1   42.20    5.20
   0  12   1   46.00    4.90
   0  12   1   38.90    5.90
   0  12   1   48.00    6.50
   0  12   1   48.10    5.80
   0  12   1   53.69    5.40
  -1 -12  -1   56.09    6.10
  -1 -12  -1   52.79    5.50
  -1 -12  -1   62.99    7.30
  -1 -12  -1   58.79    6.80
   1  12   1   64.59    7.10
   1  12   1   64.69    5.50
   1  12   1   64.19    6.90
   1  12   1   55.09    5.70
   1  12   1   52.49    5.20
  -2 -12  -1  692.53   32.00
  -2 -12  -1  700.63   30.80
  -2 -12  -1  669.23   32.90
  -2 -12  -1  620.74   33.10
   2  12   1  651.43   32.80
   2  12   1  633.34   31.10
   2  12   1  666.13   29.80
   2  12   1  650.93   29.50
   2  12   1  633.84   30.20
   2  12   1  700.73   32.80
  -3 -12  -1    5.00    4.50
  -3 -12  -1    1.70    2.30
  -3 -12  -1    0.20    2.20
  -3 -12  -1    7.30    3.20
   3  12   1    1.90    3.40
   3  12   1    5.20    3.60
   3  12   1    2.80    2.10
   3  12   1    2.30    2.70
  -4 -12  -1  363.96   17.50
  -4 -12  -1  308.37   19.90
  -4 -12  -1  351.76   19.20
   4  12   1  358.26   20.10
   4  12   1  315.27   19.70
   4  12   1  342.57   17.00
   4  12   1  370.16   19.80
  -5 -12  -1   14.70    4.50
  -5 -12  -1   10.60    4.10
  -5 -12  -1   15.80    4.50
  -5 -12  -1   18.50    3.80
   5  12   1   11.00    4.20
   5  12   1    6.10    4.20
   5  12   1   12.10    4.40
   5  12   1   15.20    3.40
  -6 -12  -1  287.47   15.10
  -6 -12  -1  288.27   17.40
  -6 -12  -1  285.27   17.40
   6  12   1  269.27   23.60
   6  12   1  274.87   14.60
   6  12   1  273.57   17.50
  -7 -12  -1   15.00    5.10
  -7 -12  -1   17.50    4.30
  -7 -12  -1   35.10    7.10
   7  12   1   18.40    4.10
   7  12   1   13.30    5.40
  -8 -12  -1   19.60    5.90
  -8 -12  -1   31.70    6.60
  -8 -12  -1   20.90    6.00
   8  12   1   25.90    6.70
   8  12   1   23.30    4.30
   8  12   1   25.10    5.90
  -9 -12  -1    4.40    5.10
  -9 -12  -1    2.10    3.70
   9  12   1   -5.10    4.10
   9  12   1    6.20    5.40
   9  12   1   -1.20    5.30
 -10 -12  -1  567.64   30.80
 -10 -12  -1  525.05   26.90
  10  12   1  563.34   29.80
  10  12   1  534.85   29.60
 -11 -12  -1  -10.40    4.20
 -11 -12  -1    6.30    6.60
  11  12   1  -11.70    6.60
  11  12   1   -2.70    5.30
  11 -13  -1   12.20    8.80
 -11  13   1   20.20    8.00
 -11  13   1    1.20   11.50
  10 -13  -1   75.69   11.00
  10 -13  -1   87.29   11.40
 -10  13   1   67.29   12.90
 -10  13   1   69.99   10.50
   9 -13  -1   19.30    6.70
   9 -13  -1   21.30    6.00
   9 -13  -1   39.60    7.90
  -9  13   1   22.20   10.00
   8 -13  -1   11.50    5.60
   8 -13  -1   18.90    5.20
   8 -13  -1   15.90    5.70
   8 -13  -1    7.00    4.80
  -8  13   1   11.80    8.20
   7 -13  -1  944.01   45.50
   7 -13  -1  834.42   44.70
   7 -13  -1 1011.70   45.90
   7 -13  -1  956.00   44.10
  -7  13   1 1000.40   49.60
   6 -13  -1  210.68   13.90
   6 -13  -1  191.98   12.80
   6 -13  -1  169.08   13.50
   6 -13  -1  182.78   13.30
  -6  13   1  171.28   15.40
   5 -13  -1   13.30    4.80
   5 -13  -1    9.50    4.80
   5 -13  -1    2.50    3.70
   5 -13  -1   11.00    4.20
  -5  13   1   12.60    5.30
  -5  13   1   12.80    4.30
  -5  13   1    8.40    3.30
   4 -13  -1  175.48   13.10
   4 -13  -1  175.68   12.40
   4 -13  -1  179.48   12.50
   4 -13  -1  194.68   12.60
  -4  13   1  192.78   14.00
  -4  13   1  189.68   11.90
  -4  13   1  158.68   11.10
  -4  13   1  203.18   14.60
  -4  13   1  172.28   12.00
  -4  13   1  199.78   11.90
   3 -13  -1  188.88   12.40
   3 -13  -1  209.98   13.30
   3 -13  -1  183.88   12.30
   3 -13  -1  170.78   14.40
  -3  13   1  199.78   13.80
  -3  13   1  184.58   12.70
  -3  13   1  195.08   12.30
  -3  13   1  194.28   12.40
  -3  13   1  189.58   12.00
   2 -13  -1   37.80    5.60
   2 -13  -1   36.40    5.70
   2 -13  -1   41.90    6.50
   2 -13  -1   31.50    6.30
  -2  13   1   45.70    6.70
  -2  13   1   30.10    5.90
  -2  13   1   32.10    4.80
  -2  13   1   45.20    5.70
  -2  13   1   41.60    9.60
  -2  13   1   53.99    7.40
   1 -13  -1 1443.06   65.19
   1 -13  -1 1483.55   64.89
   1 -13  -1 1399.56   66.79
   1 -13  -1 1515.25   66.59
  -1  13   1 1426.36   65.99
  -1  13   1 1495.55   66.09
  -1  13   1 1404.46   64.39
  -1  13   1 1491.85   65.29
  -1  13   1 1459.75   64.39
  -1  13   1 1524.95   65.59
   0 -13  -1   74.39    9.70
   0 -13  -1   91.49    7.90
   0 -13  -1   78.69    7.50
   0 -13  -1   82.79    8.20
   0  13   1   74.09    6.80
   0  13   1   78.69    6.60
   0  13   1   92.89    8.50
   0  13   1   90.29    8.40
   0  13   1   74.89    6.90
   0  13   1   83.99    6.90
  -1 -13  -1 2563.64  114.49
  -1 -13  -1 2506.75  115.09
  -1 -13  -1 2604.04  113.39
  -1 -13  -1 2667.43  112.59
   1  13   1 2623.54  111.89
   1  13   1 2670.83  114.69
   1  13   1 2603.14  111.99
   1  13   1 2530.35  112.69
   1  13   1 2692.23  114.59
   1  13   1 2741.73  112.19
  -2 -13  -1  283.47   17.20
  -2 -13  -1  269.17   17.60
  -2 -13  -1  296.37   16.60
  -2 -13  -1  290.17   15.30
   2  13   1  292.57   17.50
   2  13   1  280.27   14.30
   2  13   1  272.87   15.70
   2  13   1  271.27   14.80
   2  13   1  299.27   14.50
   2  13   1  307.07   17.60
  -3 -13  -1  536.15   28.00
  -3 -13  -1  517.45   26.90
  -3 -13  -1  501.95   28.40
  -3 -13  -1  572.24   25.80
   3  13   1  585.54   28.50
   3  13   1  496.85   27.40
   3  13   1  540.25   27.70
   3  13   1  522.05   25.10
  -4 -13  -1   20.30    4.20
  -4 -13  -1   20.80    5.30
  -4 -13  -1   17.80    5.00
   4  13   1   16.20    5.20
   4  13   1   18.30    3.70
   4  13   1   21.70    5.60
   4  13   1   12.40    4.20
  -5 -13  -1   20.10    5.80
  -5 -13  -1   16.10    5.00
  -5 -13  -1   21.90    5.30
  -5 -13  -1   25.10    4.20
   5  13   1   14.90    5.00
   5  13   1   30.60    4.20
   5  13   1   27.10    6.30
   5  13   1   22.10    5.20
  -6 -13  -1    4.90    4.50
  -6 -13  -1    3.80    3.20
  -6 -13  -1    2.20    4.30
   6  13   1    6.80    4.80
   6  13   1   -1.30    4.20
   6  13   1   -1.20    2.80
  -7 -13  -1 1231.58   55.79
  -7 -13  -1 1207.48   52.69
  -7 -13  -1 1138.69   54.99
   7  13   1 1144.29   52.29
   7  13   1 1191.58   55.69
  -8 -13  -1   29.30    7.10
  -8 -13  -1   28.70    5.30
  -8 -13  -1   24.60    6.50
   8  13   1   31.50    7.00
   8  13   1   32.40    7.20
   8  13   1   39.20    5.70
  -9 -13  -1  206.78   12.70
  -9 -13  -1  154.38   14.20
  -9 -13  -1  217.18   16.00
   9  13   1  218.48   15.60
   9  13   1  188.28   12.90
   9  13   1  200.48   15.60
 -10 -13  -1   -0.10    4.30
 -10 -13  -1   -1.30    6.10
  10  13   1    8.10    6.60
  10  13   1   -1.10    5.50
 -11 -13  -1   56.49    7.50
 -11 -13  -1   52.09   10.00
  11  13   1   54.29    9.80
  11  13   1   53.19   10.30
  10 -14  -1  992.70   50.19
  10 -14  -1  962.70   49.80
 -10  14   1  977.50   50.29
 -10  14   1 1076.69   55.49
   9 -14  -1   18.20    4.80
   9 -14  -1    9.10    6.40
   9 -14  -1   17.50    6.80
  -9  14   1   22.60   10.00
   8 -14  -1    8.10    5.20
   8 -14  -1    5.00    5.10
   8 -14  -1    1.80    5.80
   8 -14  -1   -2.30    3.90
  -8  14   1   26.60    8.90
   7 -14  -1   66.59    9.30
   7 -14  -1   61.09    9.40
   7 -14  -1   74.19    9.60
   7 -14  -1   65.29    8.00
  -7  14   1   84.49   13.00
   6 -14  -1   23.60    6.30
   6 -14  -1   41.80    7.00
   6 -14  -1   36.30    6.50
   6 -14  -1   30.40    6.60
  -6  14   1   40.70    9.00
   5 -14  -1   16.40    5.10
   5 -14  -1   15.90    4.90
   5 -14  -1   13.10    5.40
   5 -14  -1   18.10    5.30
  -5  14   1    6.00    5.70
  -5  14   1   15.10    4.40
   4 -14  -1 1369.66   61.99
   4 -14  -1 1389.06   61.69
   4 -14  -1 1308.67   61.39
  -4  14   1 1363.46   60.59
  -4  14   1 1415.56   63.69
  -4  14   1 1278.07   60.49
  -4  14   1 1348.86   65.49
   3 -14  -1   36.60    6.30
   3 -14  -1   28.90    6.40
   3 -14  -1   58.69    7.30
  -3  14   1   39.00    5.60
  -3  14   1   36.60    6.00
  -3  14   1   42.80    5.70
  -3  14   1   60.49    8.50
  -3  14   1   35.30    7.00
  -3  14   1   58.39    7.30
   2 -14  -1  913.71   45.00
   2 -14  -1  954.50   43.30
   2 -14  -1  927.31   44.30
   2 -14  -1  910.11   43.20
  -2  14   1  914.51   44.00
  -2  14   1  899.61   43.90
  -2  14   1  992.80   44.40
  -2  14   1  890.11   43.20
  -2  14   1  934.31   43.90
   1 -14  -1   63.39    7.60
   1 -14  -1   70.29    9.70
   1 -14  -1   68.99   10.40
   1 -14  -1   50.99    6.60
  -1  14   1   64.59    6.50
  -1  14   1   56.99    7.90
  -1  14   1   70.29    9.40
  -1  14   1   66.89    7.60
  -1  14   1   60.69    7.00
   0 -14  -1   13.30    3.60
   0 -14  -1   12.10    3.60
   0 -14  -1   14.00    4.20
   0  14   1    7.90    4.20
   0  14   1   17.80    4.00
   0  14   1   13.10    3.80
   0  14   1   11.50    4.30
   0  14   1   19.60    4.60
  -1 -14  -1  100.49    9.40
  -1 -14  -1   88.89    8.50
  -1 -14  -1   89.89    9.80
   1  14   1  106.09   10.00
   1  14   1  105.69    7.80
   1  14   1  101.89    7.80
   1  14   1  100.19    7.70
   1  14   1  100.89    9.70
  -2 -14  -1   91.69    9.70
  -2 -14  -1  105.79    7.90
  -2 -14  -1   96.89    8.90
  -2 -14  -1  109.19    9.80
   2  14   1   95.59    8.00
   2  14   1   99.69    9.50
   2  14   1   88.99    7.00
   2  14   1  103.09    7.30
   2  14   1   88.09    8.00
  -3 -14  -1   25.00    4.30
  -3 -14  -1   22.60    5.60
  -3 -14  -1   33.60    7.60
  -3 -14  -1   25.40    5.30
   3  14   1   19.50    4.60
   3  14   1   17.30    7.50
   3  14   1   28.60    4.30
  -4 -14  -1 1806.72   87.59
  -4 -14  -1 1984.80   84.29
  -4 -14  -1 1967.70   87.19
  -4 -14  -1 2035.50   86.59
   4  14   1 2068.89   87.19
   4  14   1 1730.33   85.29
   4  14   1 2102.09   87.69
   4  14   1 1856.01   83.69
  -5 -14  -1   33.30    7.90
  -5 -14  -1   28.10    5.90
  -5 -14  -1   45.20    5.60
   5  14   1   38.20    7.50
   5  14   1   30.70    4.50
   5  14   1   41.20    6.60
  -6 -14  -1   81.29    7.60
  -6 -14  -1  100.89   10.40
  -6 -14  -1   93.29   10.20
   6  14   1   98.39   10.60
   6  14   1   90.79   10.10
   6  14   1   97.39    7.50
  -7 -14  -1    0.60    4.30
  -7 -14  -1    5.10    5.00
   7  14   1   -1.20    5.00
   7  14   1    1.30    3.60
   7  14   1    0.70    4.60
  -8 -14  -1   27.00    7.20
  -8 -14  -1   34.00    5.40
  -8 -14  -1   16.30    6.60
   8  14   1   26.40    6.70
   8  14   1   18.70    5.00
  -9 -14  -1   14.20    6.70
  -9 -14  -1    4.90    6.60
  -9 -14  -1    9.40    4.60
   9  14   1   -2.50    5.60
   9  14   1   -1.60    5.20
   9  14   1   -1.00    4.60
 -10 -14  -1  239.58   17.70
 -10 -14  -1  185.28   13.30
  10  14   1  230.18   16.80
  10  14   1  197.58   16.80
 -11 -14  -1   -0.50    5.10
 -11 -14  -1    6.50    7.00
  11  14   1   -5.40    8.30
  10 -15  -1   14.60    7.10
  10 -15  -1    2.90    6.70
 -10  15   1   -1.80   10.00
 -10  15   1   -6.40    6.40
   9 -15  -1    2.40    6.20
   9 -15  -1   11.50    4.90
   9 -15  -1    6.70    7.10
   9 -15  -1    6.80    6.20
  -9  15   1    9.90    8.80
   8 -15  -1   10.90    4.70
   8 -15  -1   15.00    6.40
   8 -15  -1   15.30    6.70
   8 -15  -1   25.60    7.10
  -8  15   1   -1.50    8.10
   7 -15  -1  337.57   22.20
   7 -15  -1  341.77   21.90
   7 -15  -1  354.16   21.70
   7 -15  -1  377.46   20.80
  -7  15   1  415.96   26.10
   6 -15  -1  106.69   11.50
   6 -15  -1  125.59   11.70
   6 -15  -1  136.09   11.20
   6 -15  -1  124.79   11.50
  -6  15   1  127.19    9.50
  -6  15   1  143.89   14.40
   5 -15  -1  512.75   27.20
   5 -15  -1  450.85   27.60
   5 -15  -1  512.95   27.40
   5 -15  -1  476.45   27.10
  -5  15   1  553.34   30.10
  -5  15   1  556.24   28.30
   4 -15  -1  138.49   10.90
   4 -15  -1  117.89   10.50
   4 -15  -1  129.89   11.20
  -4  15   1  125.49   10.30
  -4  15   1  149.39   13.20
   3 -15  -1  366.16   20.60
   3 -15  -1  367.46   21.40
   3 -15  -1  336.47   21.60
   3 -15  -1  349.17   20.50
  -3  15   1  345.27   19.60
  -3  15   1  374.86   21.90
  -3  15   1  351.66   20.80
  -3  15   1  392.66   22.20
  -3  15   1  414.26   22.50
  -3  15   1  388.56   20.60
   2 -15  -1   -3.50    3.60
   2 -15  -1   -1.30    3.30
   2 -15  -1    4.50    3.50
   2 -15  -1   -0.10    3.30
  -2  15   1    3.90    3.60
  -2  15   1    2.50    3.90
  -2  15   1    5.00    3.50
  -2  15   1    2.20    3.90
  -2  15   1    3.90    3.90
   1 -15  -1  151.28   11.10
   1 -15  -1  164.18   12.60
   1 -15  -1  155.18   12.80
   1 -15  -1  171.58   11.80
  -1  15   1  150.58   11.40
  -1  15   1  150.98   12.00
  -1  15   1  142.89   12.10
  -1  15   1  153.18   11.60
  -1  15   1  166.88   10.80
   0 -15  -1   85.29   10.90
   0 -15  -1   80.99    9.00
   0 -15  -1   73.29    7.90
   0 -15  -1   71.69    7.50
   0  15   1   75.69    7.10
   0  15   1   72.79    7.50
   0  15   1   74.99    8.90
   0  15   1   73.39    8.60
   0  15   1   74.49    7.40
   0  15   1   92.59    7.90
  -1 -15  -1 1286.57   58.59
  -1 -15  -1 1214.38   55.89
  -1 -15  -1 1268.77   57.19
   1  15   1 1267.67   55.29
   1  15   1 1143.39   55.79
   1  15   1 1197.38   57.79
   1  15   1 1270.67   55.49
   1  15   1 1222.48   55.29
   1  15   1 1334.77   58.59
  -2 -15  -1  105.59    9.40
  -2 -15  -1  117.59    8.70
  -2 -15  -1   94.29   10.80
  -2 -15  -1  104.89   10.20
   2  15   1  115.09   10.60
   2  15   1  107.89    7.80
   2  15   1  109.79    7.30
   2  15   1   94.59    8.80
   2  15   1   90.59    9.90
   2  15   1   98.09    8.00
  -3 -15  -1  112.49   12.00
  -3 -15  -1  142.59   11.30
  -3 -15  -1  153.18   12.20
   3  15   1  120.39   10.30
   3  15   1  143.09    9.30
   3  15   1  145.09   11.70
   3  15   1  135.89   12.10
  -4 -15  -1   64.99    9.10
  -4 -15  -1   70.19    7.80
  -4 -15  -1   51.49    9.10
  -4 -15  -1   62.59    8.30
   4  15   1   67.99    6.60
   4  15   1   58.39    8.60
   4  15   1   77.29   10.70
  -5 -15  -1  185.78   12.60
  -5 -15  -1  208.08   14.50
   5  15   1  208.88   15.00
   5  15   1  177.18   11.40
   5  15   1  179.18   14.10
  -6 -15  -1   16.50    5.70
  -6 -15  -1    2.20    4.60
   6  15   1   19.20    6.30
   6  15   1   10.80    5.30
   6  15   1   17.00    4.10
  -7 -15  -1  622.24   30.50
  -7 -15  -1  633.74   33.60
  -7 -15  -1  722.83   38.40
   7  15   1  634.14   33.50
   7  15   1  689.23   34.60
   7  15   1  597.54   30.10
  -8 -15  -1    6.40    5.10
  -8 -15  -1   -0.90    3.70
   8  15   1   -2.40    4.20
   8  15   1    1.00    5.30
  -9 -15  -1   86.49   12.20
  -9 -15  -1   94.09    9.00
  -9 -15  -1  108.59   12.90
   9  15   1   83.89   11.90
   9  15   1  120.59   12.20
   9  15   1   88.79    9.10
 -10 -15  -1    5.20    4.70
 -10 -15  -1   15.60    7.10
  10  15   1   14.90    7.00
  10  15   1    9.50    7.50
 -11 -15  -1   32.80    6.80
 -11 -15  -1   33.40    9.30
  11  15   1   50.19    9.90
  10 -16  -1  272.67   21.30
  10 -16  -1  283.07   19.20
 -10  16   1  302.47   33.00
   9 -16  -1  111.39   10.80
   9 -16  -1  111.89   13.40
   9 -16  -1  110.69   13.40
   9 -16  -1   95.79   12.30
  -9  16   1  101.19   16.70
   8 -16  -1  176.68   13.40
   8 -16  -1  196.18   15.90
   8 -16  -1  191.28   16.40
   8 -16  -1  175.08   15.50
  -8  16   1  178.68   19.30
   7 -16  -1   13.30    6.30
   7 -16  -1    6.90    6.70
   7 -16  -1    8.60    5.50
  -7  16   1   17.00    8.30
   6 -16  -1  137.39   14.00
   6 -16  -1  187.18   14.10
   6 -16  -1  162.08   13.60
   6 -16  -1  169.18   13.20
  -6  16   1  176.18   16.80
  -6  16   1  152.78   11.10
   5 -16  -1    8.80    5.20
   5 -16  -1   17.40    5.70
   5 -16  -1    2.10    6.00
   5 -16  -1   12.50    5.20
  -5  16   1    4.60    6.10
   4 -16  -1   24.20    6.20
   4 -16  -1   21.10    5.70
   4 -16  -1   18.70    5.60
  -4  16   1   19.70    5.30
  -4  16   1   14.20    6.40
   3 -16  -1  148.39   12.00
   3 -16  -1  148.69   12.40
   3 -16  -1  162.98   11.90
  -3  16   1  150.28   13.00
  -3  16   1  153.58   11.80
   2 -16  -1 2159.38  105.69
   2 -16  -1 2434.36  104.29
   2 -16  -1 2354.56  105.29
   2 -16  -1 2475.35  103.99
  -2  16   1 2374.96  104.49
  -2  16   1 2582.34  110.59
  -2  16   1 2319.57  104.79
  -2  16   1 2459.05  104.69
  -2  16   1 2188.98  102.69
   1 -16  -1  169.08   12.10
   1 -16  -1  182.28   13.60
   1 -16  -1  143.39   13.50
   1 -16  -1  171.88   12.80
  -1  16   1  182.18   11.90
  -1  16   1  187.68   12.70
  -1  16   1  186.28   13.70
  -1  16   1  173.38   11.70
  -1  16   1  196.48   13.70
  -1  16   1  177.38   12.60
   0 -16  -1   83.79   11.50
   0 -16  -1   73.29    8.00
   0 -16  -1   81.29    8.90
   0 -16  -1  107.29   13.70
   0  16   1   74.39    9.10
   0  16   1   95.09   11.50
   0  16   1  102.69    8.60
   0  16   1   75.29    8.10
   0  16   1   64.29    7.40
   0  16   1   86.39   10.90
  -1 -16  -1   15.10    4.90
  -1 -16  -1   13.10    6.10
  -1 -16  -1    9.80    3.80
  -1 -16  -1   15.60    4.70
   1  16   1    8.80    3.70
   1  16   1   18.20    4.50
   1  16   1   16.90    4.00
   1  16   1   15.10    4.20
   1  16   1   10.40    5.30
   1  16   1   15.10    6.20
  -2 -16  -1  815.02   39.70
  -2 -16  -1  782.82   36.80
  -2 -16  -1  771.82   38.30
  -2 -16  -1  737.13   39.90
   2  16   1  774.82   39.30
   2  16   1  799.92   39.20
   2  16   1  752.72   36.10
   2  16   1  788.62   35.40
   2  16   1  789.82   35.60
  -3 -16  -1   49.10    8.00
  -3 -16  -1   48.50    9.60
  -3 -16  -1   58.89    7.00
  -3 -16  -1   63.99    9.10
   3  16   1   46.20    5.90
   3  16   1   56.49    8.80
   3  16   1   55.09    8.80
   3  16   1   50.59    5.20
  -4 -16  -1  321.37   17.00
  -4 -16  -1  329.57   20.10
  -4 -16  -1  282.57   20.20
  -4 -16  -1  300.17   19.00
   4  16   1  312.17   19.50
   4  16   1  292.67   16.40
   4  16   1  316.07   20.00
  -5 -16  -1   22.80    6.40
  -5 -16  -1   12.90    5.40
  -5 -16  -1   22.30    4.80
   5  16   1   36.20    5.10
   5  16   1    5.80    5.80
   5  16   1   19.60    7.10
  -6 -16  -1  956.40   48.00
  -6 -16  -1  986.80   47.70
  -6 -16  -1 1011.80   44.70
   6  16   1  985.10   47.80
   6  16   1 1037.10   48.60
   6  16   1  888.91   43.80
  -7 -16  -1   36.70    7.60
  -7 -16  -1   40.30    8.20
  -7 -16  -1   38.80    6.10
   7  16   1   39.00    8.50
   7  16   1   37.40    5.60
  -8 -16  -1  209.88   16.20
  -8 -16  -1  213.88   16.50
  -8 -16  -1  194.08   12.80
   8  16   1  203.08   16.60
   8  16   1  194.98   13.00
   8  16   1  219.88   16.70
  -9 -16  -1   -3.50    4.00
  -9 -16  -1    6.30    5.90
  -9 -16  -1   -6.10    7.40
   9  16   1    9.30    6.90
   9  16   1   -3.80    5.30
   9  16   1   -4.00    5.00
 -10 -16  -1  235.28   15.10
 -10 -16  -1  255.37   19.50
  10  16   1  252.27   18.60
   9 -17  -1  259.47   20.00
   9 -17  -1  273.97   19.90
   9 -17  -1  269.67   19.80
   9 -17  -1  244.88   17.00
  -9  17   1  267.87   24.80
   8 -17  -1   50.79   10.10
   8 -17  -1   34.50    8.40
   8 -17  -1   46.50    8.30
   8 -17  -1   40.50    8.80
  -8  17   1   49.99   12.50
   7 -17  -1   19.30    7.70
   7 -17  -1   23.30    6.20
   7 -17  -1   14.90    5.90
   7 -17  -1   21.80    6.10
  -7  17   1   13.70    8.90
   6 -17  -1   46.40    8.80
   6 -17  -1   47.70    9.70
   6 -17  -1   61.39    9.30
   6 -17  -1   44.70    8.40
  -6  17   1   51.69   11.10
  -6  17   1   58.19    7.30
   5 -17  -1  713.43   37.30
   5 -17  -1  732.13   38.00
  -5  17   1  787.82   40.60
   4 -17  -1    9.20    4.50
   4 -17  -1    1.40    4.50
   4 -17  -1    5.20    5.00
   4 -17  -1    0.10    4.60
  -4  17   1   -7.00    5.20
  -4  17   1   -1.20    4.00
   3 -17  -1  303.27   17.60
   3 -17  -1  244.08   18.60
   3 -17  -1  278.07   17.40
   3 -17  -1  252.47   17.80
  -3  17   1  247.58   16.90
  -3  17   1  281.07   18.50
   2 -17  -1   -1.70    3.40
   2 -17  -1    3.40    3.90
   2 -17  -1   -0.70    4.80
   2 -17  -1    2.90    3.50
  -2  17   1    0.60    4.00
  -2  17   1    2.90    4.60
  -2  17   1   -0.50    4.60
   1 -17  -1  145.89   15.70
   1 -17  -1  136.39   11.50
   1 -17  -1  146.09   11.10
   1 -17  -1  148.59   12.60
  -1  17   1  130.99   11.10
  -1  17   1  116.99   11.80
  -1  17   1  123.79   10.90
  -1  17   1  142.09   11.90
  -1  17   1  114.49   10.00
   0 -17  -1   86.49   10.40
   0 -17  -1   83.69   10.20
   0 -17  -1  110.59    9.40
   0  17   1   95.19    8.60
   0  17   1   94.39   10.40
   0  17   1   93.29    9.20
   0  17   1  114.69   15.50
   0  17   1   88.39    8.80
  -1 -17  -1 1153.58   53.79
  -1 -17  -1 1137.69   52.39
  -1 -17  -1 1190.68   55.29
   1  17   1 1120.69   51.39
   1  17   1 1156.18   51.69
   1  17   1 1135.49   54.69
   1  17   1 1083.29   51.59
   1  17   1 1164.58   54.89
  -2 -17  -1  232.78   17.70
  -2 -17  -1  236.88   17.10
  -2 -17  -1  246.78   14.60
  -2 -17  -1  243.78   16.30
   2  17   1  231.78   17.00
   2  17   1  238.18   16.90
   2  17   1  233.98   13.60
   2  17   1  229.38   14.00
   2  17   1  244.08   13.50
  -3 -17  -1   55.39    8.80
  -3 -17  -1   59.89    7.10
  -3 -17  -1   45.70   10.30
  -3 -17  -1   61.89   10.00
   3  17   1   67.79   10.20
   3  17   1   49.99    5.40
   3  17   1   53.89    9.00
   3  17   1   46.70    6.20
  -4 -17  -1   20.70    5.80
  -4 -17  -1   22.60    6.50
  -4 -17  -1   18.90    5.00
   4  17   1   17.40    5.70
   4  17   1   15.20    4.60
   4  17   1   23.70    7.30
  -5 -17  -1  439.26   24.60
  -5 -17  -1  426.26   25.10
  -5 -17  -1  415.46   21.70
   5  17   1  413.86   25.00
   5  17   1  380.86   20.80
  -6 -17  -1   48.20    9.90
  -6 -17  -1   51.69    6.80
  -6 -17  -1   78.59   10.80
   6  17   1   55.59    9.90
   6  17   1   61.19   10.00
   6  17   1   46.50    6.20
  -7 -17  -1   22.30    6.90
  -7 -17  -1   25.50    5.30
  -7 -17  -1   19.10    6.60
   7  17   1   25.00    7.80
   7  17   1    8.40    6.00
   7  17   1    8.60    4.60
  -8 -17  -1   -0.60    4.20
  -8 -17  -1   -5.80    6.20
  -8 -17  -1   -4.80    5.80
   8  17   1   -3.10    6.30
   8  17   1   -1.80    4.50
   8  17   1    5.90    6.10
  -9 -17  -1  733.53   38.80
  -9 -17  -1  678.03   37.60
  -9 -17  -1  705.53   33.80
   9  17   1  730.83   38.40
 -10 -17  -1   17.90    6.10
 -10 -17  -1   12.30    7.90
  10  17   1   13.60    7.40
   9 -18  -1   19.10   10.40
   9 -18  -1   36.40    9.00
   8 -18  -1  426.46   25.80
   8 -18  -1  340.87   25.80
   8 -18  -1  412.56   25.80
   8 -18  -1  405.16   24.10
  -8  18   1  472.95   30.90
   7 -18  -1   24.20    6.80
   7 -18  -1   17.40    6.40
   7 -18  -1   18.00    6.50
   7 -18  -1   19.90    8.50
  -7  18   1   27.00   10.20
   6 -18  -1  151.78   15.80
   6 -18  -1  159.48   14.40
   6 -18  -1  188.08   14.60
   6 -18  -1  153.28   13.80
  -6  18   1  156.48   12.30
  -6  18   1  179.98   17.40
   5 -18  -1   75.99   12.50
   5 -18  -1   90.89   11.80
   5 -18  -1   87.59   11.50
  -5  18   1  100.29   13.80
   4 -18  -1  273.67   18.10
   4 -18  -1  249.28   20.10
   4 -18  -1  286.67   18.80
   4 -18  -1  285.67   18.30
  -4  18   1  262.57   17.30
  -4  18   1  277.57   19.70
   3 -18  -1   68.19   10.30
   3 -18  -1   73.39    9.30
   3 -18  -1   71.39    9.80
  -3  18   1   59.39    9.30
  -3  18   1   64.79    9.70
   2 -18  -1  484.85   30.10
   2 -18  -1  566.44   30.20
   2 -18  -1  515.25   28.50
   2 -18  -1  536.45   28.20
  -2  18   1  546.45   29.00
  -2  18   1  534.15   28.70
   1 -18  -1    0.10    5.30
   1 -18  -1   -6.70    3.60
   1 -18  -1    0.90    4.20
   1 -18  -1   -1.20    4.70
  -1  18   1   -0.30    4.90
  -1  18   1    1.10    4.50
  -1  18   1   -0.40    4.10
   0 -18  -1  148.39   12.40
   0 -18  -1  126.39   13.50
   0 -18  -1  138.09   13.30
   0 -18  -1  148.89   11.60
   0  18   1  135.19   10.90
   0  18   1  148.39   11.00
   0  18   1  128.69   13.00
   0  18   1  135.89   11.20
   0  18   1  137.39   12.70
  -1 -18  -1    5.60    3.70
  -1 -18  -1    1.20    5.40
  -1 -18  -1   -5.50    5.00
  -1 -18  -1    2.60    4.20
   1  18   1    9.00    4.20
   1  18   1    4.80    4.20
   1  18   1    4.80    3.90
   1  18   1    1.80    4.00
   1  18   1    2.80    5.80
  -2 -18  -1  470.55   27.10
  -2 -18  -1  507.05   26.40
  -2 -18  -1  455.05   24.20
   2  18   1  473.95   23.10
   2  18   1  482.95   30.40
   2  18   1  431.06   26.60
   2  18   1  449.95   23.50
   2  18   1  438.96   22.60
  -3 -18  -1  132.59   12.90
  -3 -18  -1  108.19   11.70
  -3 -18  -1  116.19   14.80
  -3 -18  -1  118.89    9.80
   3  18   1  128.79    8.40
   3  18   1  114.29   12.50
   3  18   1  108.09   12.30
   3  18   1  134.59   11.10
  -4 -18  -1  688.23   35.30
  -4 -18  -1  647.84   32.40
  -4 -18  -1  673.63   35.90
   4  18   1  636.34   32.90
   4  18   1  686.03   36.10
   4  18   1  691.73   35.50
  -5 -18  -1   17.80    7.50
  -5 -18  -1   19.20    5.20
  -5 -18  -1   27.30    7.90
   5  18   1   29.40    5.10
   5  18   1   33.80    8.00
   5  18   1   26.20    7.00
  -6 -18  -1  231.98   17.80
  -6 -18  -1  240.18   14.40
  -6 -18  -1  226.68   17.30
   6  18   1  250.37   18.20
   6  18   1  209.08   17.70
   6  18   1  207.48   13.70
  -7 -18  -1    7.70    6.50
  -7 -18  -1   23.70    5.20
  -7 -18  -1   14.50    6.70
   7  18   1    4.80    5.70
   7  18   1    6.50    6.70
   7  18   1    8.10    5.10
  -8 -18  -1  160.58   11.40
  -8 -18  -1  145.59   16.10
  -8 -18  -1  143.49   14.90
   8  18   1  139.29   14.60
  -9 -18  -1   -0.10    6.80
  -9 -18  -1    4.40    4.90
   9  18   1    8.80    8.80
   9  18   1   16.90    7.90
 -10 -18  -1   34.80    7.10
  10  18   1   50.99    9.40
   9 -19  -1   72.79   10.50
   9 -19  -1   83.69   12.60
   9 -19  -1   96.89   13.50
  -9  19   1   72.89   14.80
   8 -19  -1   46.70   12.20
   8 -19  -1   14.80    7.20
   8 -19  -1   21.20    7.20
   8 -19  -1   12.20    7.80
  -8  19   1   37.40   12.10
   7 -19  -1  433.36   26.90
   7 -19  -1  449.56   26.70
   7 -19  -1  367.46   27.40
   7 -19  -1  460.85   26.30
  -7  19   1  493.85   31.30
   6 -19  -1   36.50    8.80
   6 -19  -1   35.50    8.30
   6 -19  -1   23.10    9.10
   6 -19  -1   35.80    8.20
  -6  19   1   36.20    7.40
  -6  19   1   33.30    9.80
   5 -19  -1   91.09   11.60
   5 -19  -1   72.29   10.60
   5 -19  -1   86.29   11.00
  -5  19   1   80.49   12.50
   4 -19  -1    7.10    6.80
   4 -19  -1    3.00    5.90
   4 -19  -1    2.00    4.70
  -4  19   1   -0.30   10.60
  -4  19   1    0.80    5.00
   3 -19  -1   74.59   11.00
   3 -19  -1   59.79    9.20
   3 -19  -1   88.99   10.60
   3 -19  -1   61.09   11.10
  -3  19   1   60.69    9.70
  -3  19   1   63.89    9.90
   2 -19  -1  101.89   11.10
   2 -19  -1   90.39   10.50
   2 -19  -1   85.89   12.30
   2 -19  -1  103.89   11.80
  -2  19   1  111.69   11.30
  -2  19   1   98.69   11.30
   1 -19  -1 1138.89   52.49
   1 -19  -1 1124.99   54.49
   1 -19  -1  991.10   54.79
   1 -19  -1 1070.59   52.89
  -1  19   1 1112.29   52.19
  -1  19   1 1155.38   54.09
  -1  19   1 1167.88   52.59
   0 -19  -1  153.48   15.00
   0 -19  -1  160.88   14.10
   0 -19  -1  155.88   12.10
   0 -19  -1  136.59   12.90
   0  19   1  153.48   12.40
   0  19   1  169.58   12.50
   0  19   1  142.29   13.60
   0  19   1  160.58   14.90
  -1 -19  -1   17.50    6.10
  -1 -19  -1   20.10    5.50
  -1 -19  -1    8.70    7.50
  -1 -19  -1   16.20    5.70
   1  19   1   13.90    5.00
   1  19   1   11.90    5.80
   1  19   1   10.00    4.80
   1  19   1    7.40    6.10
   1  19   1   20.00    5.10
  -2 -19  -1   37.40    8.20
  -2 -19  -1   23.30    8.40
  -2 -19  -1   42.90    6.70
  -2 -19  -1   43.70    8.50
   2  19   1   28.80    6.00
   2  19   1   34.30    8.70
   2  19   1   43.30    9.70
   2  19   1   23.00    5.20
   2  19   1   36.10    5.90
  -3 -19  -1  302.27   17.60
  -3 -19  -1  304.27   20.80
  -3 -19  -1  304.37   20.30
   3  19   1  284.27   20.50
   3  19   1  278.77   16.80
   3  19   1  303.07   20.70
   3  19   1  295.47   15.50
   3  19   1  286.77   15.40
  -4 -19  -1    4.80    5.90
  -4 -19  -1    4.40    4.10
  -4 -19  -1   -1.00    4.60
   4  19   1    6.40    6.10
   4  19   1    5.10    4.70
   4  19   1    5.70    5.60
  -5 -19  -1  174.48   15.00
  -5 -19  -1  176.98   12.20
  -5 -19  -1  181.48   15.60
   5  19   1  150.58   11.80
   5  19   1  160.28   15.10
   5  19   1  145.99   15.20
  -6 -19  -1   27.20    7.60
  -6 -19  -1   28.90    5.80
  -6 -19  -1   36.80    9.10
   6  19   1   22.70   12.60
   6  19   1   21.30    5.80
   6  19   1   13.70    7.10
  -7 -19  -1  726.63   34.60
  -7 -19  -1  736.93   39.00
  -7 -19  -1  770.02   39.10
   7  19   1  749.92   39.30
   7  19   1  665.03   34.20
   7  19   1  684.33   38.50
  -8 -19  -1   58.69   10.80
  -8 -19  -1   47.60   10.50
  -8 -19  -1   40.40    6.70
   8  19   1   36.70   11.00
   8  19   1   40.30    7.90
   8  19   1   51.39   10.00
  -9 -19  -1   24.00    6.50
  -9 -19  -1   32.70   10.10
   9  19   1   29.10    8.20
   8 -20  -1   95.99   15.80
   8 -20  -1  121.09   15.00
   7 -20  -1   30.70    8.50
   7 -20  -1   27.40   10.80
   7 -20  -1   27.30    8.30
   7 -20  -1   46.30    9.80
  -7  20   1   20.70   10.80
   6 -20  -1   13.60    6.50
   6 -20  -1    5.10    6.30
   6 -20  -1    5.70    8.40
   6 -20  -1    6.00    5.40
  -6  20   1   16.80    6.70
  -6  20   1    4.10    8.40
   5 -20  -1   39.90    8.10
   5 -20  -1   31.70    7.80
   5 -20  -1   19.20    9.60
   5 -20  -1   26.40    7.70
  -5  20   1   30.90   10.20
   4 -20  -1  803.02   40.00
   4 -20  -1  822.62   40.40
   4 -20  -1  814.72   41.00
   4 -20  -1  666.03   41.30
  -4  20   1  861.41   42.10
  -4  20   1  679.23   38.40
   3 -20  -1   34.80    8.30
   3 -20  -1   41.70    7.40
   3 -20  -1   34.40   10.30
   3 -20  -1   37.90    8.80
  -3  20   1   43.70    8.60
  -3  20   1   30.30    6.90
   2 -20  -1  177.38   14.10
   2 -20  -1  146.79   16.60
   2 -20  -1  154.28   14.80
  -2  20   1  178.08   14.80
  -2  20   1  182.98   14.70
   1 -20  -1    4.60    4.80
   1 -20  -1   -2.30    5.00
   1 -20  -1    2.40    4.90
   1 -20  -1   10.00    8.00
  -1  20   1    4.40    5.60
  -1  20   1    3.00    5.50
   0 -20  -1  197.98   17.60
   0 -20  -1  241.68   18.00
   0 -20  -1  225.48   18.40
   0 -20  -1  213.68   15.20
   0  20   1  237.48   15.50
   0  20   1  206.38   15.00
   0  20   1  226.88   17.50
  -1 -20  -1  110.99   10.70
  -1 -20  -1   82.99   12.40
  -1 -20  -1  147.19   14.00
   1  20   1  118.49   14.10
   1  20   1  119.99   10.70
   1  20   1  123.09   10.60
   1  20   1  123.49   13.00
  -2 -20  -1  417.26   23.50
  -2 -20  -1  416.96   27.00
  -2 -20  -1  446.16   26.50
  -2 -20  -1  399.56   27.90
   2  20   1  440.56   22.40
   2  20   1  448.86   27.10
   2  20   1  435.46   26.70
  -3 -20  -1   14.50    6.30
  -3 -20  -1   11.60    5.10
  -3 -20  -1   31.10    8.50
   3  20   1   16.80    4.40
   3  20   1   15.70    6.60
   3  20   1   11.60    7.30
   3  20   1    9.80    5.10
  -4 -20  -1  195.18   16.50
  -4 -20  -1  173.88   15.40
  -4 -20  -1  172.78   12.90
   4  20   1  178.18   15.90
   4  20   1  184.98   12.90
   4  20   1  173.58   16.70
  -5 -20  -1    4.60    4.50
  -5 -20  -1   -0.40    5.40
  -5 -20  -1    4.60    5.90
   5  20   1   -0.20    7.10
   5  20   1   -1.40    5.80
   5  20   1   -3.50    5.00
  -6 -20  -1   31.60    9.00
  -6 -20  -1   27.00    8.90
  -6 -20  -1   31.60    6.10
   6  20   1   28.40    6.00
   6  20   1   35.90    9.10
   6  20   1   29.80    8.70
  -7 -20  -1    9.20    7.00
  -7 -20  -1    7.00    7.50
  -7 -20  -1   -2.60    4.40
   7  20   1   -1.90    6.10
   7  20   1   -3.90    6.20
   7  20   1    0.40    8.50
  -8 -20  -1  146.99   16.10
  -8 -20  -1  145.19   11.40
   8  20   1  137.89   15.70
  -9 -20  -1   23.00    6.30
  -9 -20  -1   26.40   12.40
   9  20   1   39.00   10.30
   7 -21  -1  529.15   32.90
   7 -21  -1  553.54   33.20
   7 -21  -1  568.94   32.80
  -7  21   1  659.43   37.70
   6 -21  -1   26.70    8.60
   6 -21  -1   21.10   11.80
   6 -21  -1   26.30    7.50
   6 -21  -1   40.80    9.60
  -6  21   1   37.70    9.90
  -6  21   1   41.00    8.40
   5 -21  -1   19.80    6.70
   5 -21  -1   18.40    7.00
   5 -21  -1   11.40    9.00
   5 -21  -1   15.10    6.90
  -5  21   1   25.80    9.90
   4 -21  -1    0.10    5.40
   4 -21  -1    8.10    6.60
   4 -21  -1    3.10    8.40
   4 -21  -1    8.80    5.80
  -4  21   1   11.20    6.70
  -4  21   1   14.20    8.20
   3 -21  -1  128.19   13.50
   3 -21  -1  136.69   19.20
   3 -21  -1  144.19   13.30
  -3  21   1  122.89   13.30
  -3  21   1  116.79   21.00
   2 -21  -1   10.60    6.60
   2 -21  -1   14.80    6.40
   2 -21  -1   15.30    6.50
   2 -21  -1   15.10    8.70
  -2  21   1   10.60    6.70
  -2  21   1   21.70    7.00
   1 -21  -1  458.25   30.50
   1 -21  -1  513.45   29.50
   1 -21  -1  449.86   26.60
   1 -21  -1  458.65   27.60
  -1  21   1  504.45   28.90
  -1  21   1  503.05   27.10
   0 -21  -1   60.09    9.90
   0 -21  -1   75.49    9.80
   0 -21  -1   42.20    9.20
   0 -21  -1   49.50   10.40
   0  21   1   53.69    8.60
   0  21   1   62.89   10.40
   0  21   1   59.59    8.70
  -1 -21  -1  617.94   34.30
  -1 -21  -1  604.34   31.30
  -1 -21  -1  560.34   35.20
  -1 -21  -1  555.14   32.70
   1  21   1  635.34   30.50
   1  21   1  561.14   30.10
   1  21   1  645.74   34.40
  -2 -21  -1   -1.20    4.40
  -2 -21  -1   -1.30    5.50
  -2 -21  -1   13.10    6.30
   2  21   1   -1.10    6.80
   2  21   1    2.00    5.00
   2  21   1   -3.30    5.00
   2  21   1    0.50    4.50
  -3 -21  -1   20.50    7.40
  -3 -21  -1   22.30    7.50
  -3 -21  -1   27.30    6.40
   3  21   1   21.70    5.00
   3  21   1   21.60    5.20
   3  21   1   20.30    8.10
   3  21   1   14.60    7.10
  -4 -21  -1   44.40    7.70
  -4 -21  -1   71.99   11.70
  -4 -21  -1   60.99    9.80
   4  21   1   43.50    9.10
   4  21   1   38.10    9.80
  -5 -21  -1   18.70    7.50
  -5 -21  -1   31.50    6.20
  -5 -21  -1   15.20    8.00
   5  21   1   21.80    7.30
   5  21   1   22.90    8.40
   5  21   1   25.50    8.70
  -6 -21  -1    4.00    6.80
  -6 -21  -1    7.50    4.90
  -6 -21  -1   -2.90    6.60
   6  21   1    2.70    6.50
   6  21   1   -2.60    8.70
   6  21   1    9.10    6.20
  -7 -21  -1  535.25   31.00
  -7 -21  -1  555.04   26.40
  -7 -21  -1  468.65   30.80
   7  21   1  550.24   31.40
   7  21   1  442.26   26.00
   7  21   1  451.35   33.40
  -8 -21  -1   -0.30    7.70
  -8 -21  -1    1.00    5.10
   8  21   1   17.90    8.40
   7 -22  -1    1.90    7.10
   7 -22  -1    6.30    7.30
   7 -22  -1    5.60    8.00
  -7  22   1    4.20   13.20
   6 -22  -1   21.90    8.60
   6 -22  -1   21.10    7.50
   6 -22  -1    8.90    7.30
  -6  22   1   14.80    9.80
   5 -22  -1   62.69   13.80
   5 -22  -1   71.49   11.50
   5 -22  -1   62.99   10.60
   5 -22  -1   66.59   11.40
  -5  22   1   84.29   14.20
  -5  22   1   96.59   14.00
   4 -22  -1  301.67   21.60
   4 -22  -1  288.67   20.70
   4 -22  -1  340.17   22.30
   4 -22  -1  246.08   23.40
  -4  22   1  305.07   20.70
  -4  22   1  299.47   22.50
   3 -22  -1   31.60    7.40
   3 -22  -1   23.50    7.50
   3 -22  -1   11.60    6.70
  -3  22   1   18.30    7.20
  -3  22   1   21.20    8.10
   2 -22  -1  431.56   25.90
   2 -22  -1  458.85   28.20
   2 -22  -1  428.96   29.50
   2 -22  -1  440.96   26.90
  -2  22   1  439.86   27.20
  -2  22   1  457.35   26.90
   1 -22  -1   18.20    8.70
   1 -22  -1   24.90    7.10
   1 -22  -1   44.50    9.20
   1 -22  -1   21.40    7.10
  -1  22   1   23.80    7.50
  -1  22   1   29.50    7.90
   0 -22  -1    3.50    7.00
   0 -22  -1    4.20    6.00
   0 -22  -1   -2.10    4.70
   0 -22  -1   -3.50    7.50
   0  22   1   -2.50    5.40
   0  22   1   -1.60    5.90
  -1 -22  -1    5.60    6.10
  -1 -22  -1    7.70    5.60
  -1 -22  -1    6.60    6.10
  -1 -22  -1   13.80    8.90
   1  22   1    3.10    6.00
   1  22   1    3.10    5.10
   1  22   1   11.90    8.10
  -2 -22  -1   25.20    6.10
  -2 -22  -1   35.10    9.00
  -2 -22  -1   24.00    7.20
   2  22   1   18.60    6.20
   2  22   1   31.60    6.20
   2  22   1   23.70    7.40
  -3 -22  -1   82.69   10.20
  -3 -22  -1   95.89   16.50
  -3 -22  -1   92.99   12.30
   3  22   1   81.49    8.40
   3  22   1   93.99    8.90
   3  22   1   69.29   11.70
   3  22   1   60.49   11.90
  -4 -22  -1  944.21   45.30
  -4 -22  -1  978.60   50.09
  -4 -22  -1  968.10   49.00
   4  22   1  925.61   49.30
   4  22   1  933.91   49.40
  -5 -22  -1    9.80    7.80
  -5 -22  -1   15.40    7.60
  -5 -22  -1   15.50    5.90
   5  22   1    2.10    8.50
  -6 -22  -1    1.90    5.00
  -6 -22  -1    6.80    7.90
  -6 -22  -1    9.40    7.90
   6  22   1   -4.80    6.60
   6  22   1   10.20   10.50
  -7 -22  -1   57.19    8.10
  -7 -22  -1   50.19   11.10
   7  22   1   35.70    8.70
   6 -23  -1    1.50    7.70
   6 -23  -1    2.90    7.10
  -6  23   1   -7.90    9.50
   5 -23  -1  336.17   23.80
   5 -23  -1  368.26   23.50
   5 -23  -1  296.87   22.80
  -5  23   1  314.87   24.70
   4 -23  -1    9.50    6.50
   4 -23  -1   10.00    7.50
   4 -23  -1   11.70    8.00
   4 -23  -1   11.30   11.50
  -4  23   1   14.50    8.80
  -4  23   1    9.30    7.60
   3 -23  -1   17.30    7.50
   3 -23  -1    5.40   10.40
   3 -23  -1    5.70    5.90
   3 -23  -1   10.80    7.00
  -3  23   1    6.70    7.60
  -3  23   1   21.20    8.70
   2 -23  -1  192.68   17.50
   2 -23  -1  211.38   16.50
   2 -23  -1  225.08   19.00
  -2  23   1  187.98   17.00
  -2  23   1  199.68   17.90
   1 -23  -1   46.90   12.50
   1 -23  -1   77.79   11.60
   1 -23  -1   67.79   10.10
   1 -23  -1   85.09   13.20
  -1  23   1   56.99   10.00
  -1  23   1   64.09   10.30
   0 -23  -1    3.60    9.30
   0 -23  -1    3.70    6.20
   0 -23  -1    0.50    6.20
   0 -23  -1    0.00    5.20
   0  23   1    5.70    6.90
   0  23   1    2.70    5.90
  -1 -23  -1 1081.29   54.39
  -1 -23  -1 1123.69   52.89
  -1 -23  -1 1028.50   52.89
   1  23   1 1049.20   53.69
   1  23   1  939.91   49.00
   1  23   1 1081.49   49.50
  -2 -23  -1   73.79   10.20
  -2 -23  -1   68.09   12.80
  -2 -23  -1   69.49   10.60
   2  23   1   85.09   13.90
   2  23   1   44.70    8.10
  -3 -23  -1   23.20    6.80
  -3 -23  -1   31.20    9.60
  -3 -23  -1   16.10    7.80
   3  23   1   31.20    9.80
   3  23   1   10.70    5.70
   3  23   1   19.50    5.60
  -4 -23  -1   13.50    7.90
  -4 -23  -1   17.10    6.10
  -4 -23  -1   29.00    9.70
   4  23   1    5.30   10.00
   4  23   1   18.30    8.00
  -5 -23  -1    8.80    5.20
  -5 -23  -1   12.40    8.20
  -5 -23  -1   25.00    8.70
   5  23   1    6.20   10.70
   5  23   1   22.40    7.90
  -6 -23  -1   34.80    9.50
  -6 -23  -1   28.10   10.00
  -6 -23  -1    7.60    5.90
   6  23   1   18.90    9.90
  -7 -23  -1  382.76   21.00
  -7 -23  -1  336.97   25.30
   7  23   1  340.87   25.40
   5 -24  -1   30.70    9.50
   5 -24  -1   31.20   14.20
   5 -24  -1    9.70    7.50
  -5  24   1   18.10    9.80
   4 -24  -1  122.49   15.20
   4 -24  -1   99.79   14.00
   4 -24  -1  143.09   15.30
  -4  24   1   88.99   14.20
   3 -24  -1    6.00   13.00
   3 -24  -1   18.00    7.50
   3 -24  -1    3.70    7.00
   3 -24  -1    8.90    7.40
  -3  24   1   16.30   11.40
  -3  24   1    3.30    8.30
   2 -24  -1  678.83   37.70
   2 -24  -1  586.74   40.60
   2 -24  -1  676.83   38.60
   2 -24  -1  677.93   36.30
  -2  24   1  655.43   37.40
  -2  24   1  684.23   36.70
   1 -24  -1    5.40    6.80
   1 -24  -1    1.20    6.00
   1 -24  -1    9.30   11.20
  -1  24   1   -6.30    7.20
   0 -24  -1   32.20    9.50
   0 -24  -1   37.60    9.90
   0 -24  -1   26.40    7.50
   0 -24  -1    9.00   10.30
   0  24   1   36.80    9.90
   0  24   1   24.80    8.00
  -1 -24  -1   86.49   12.80
  -1 -24  -1   73.99   10.40
  -1 -24  -1   68.99   12.60
   1  24   1   81.79   12.50
   1  24   1   62.69    9.00
  -2 -24  -1   49.20   10.30
  -2 -24  -1   47.50   10.50
  -2 -24  -1   59.89   11.20
   2  24   1   61.29    9.40
   2  24   1   55.29    8.70
   2  24   1   50.09   10.50
  -3 -24  -1    6.90    5.30
  -3 -24  -1   10.00    7.60
  -3 -24  -1   10.30    7.80
   3  24   1   11.00    6.40
   3  24   1   15.10    8.00
  -4 -24  -1  246.78   18.00
  -4 -24  -1  264.47   21.60
   4  24   1  326.67   23.60
  -5 -24  -1   13.80    8.70
  -5 -24  -1   -0.20    5.80
  -5 -24  -1   14.60    9.50
   5  24   1   11.40    9.30
  -6 -24  -1  111.99   11.90
  -6 -24  -1   96.59   14.50
   4 -25  -1  105.09   15.40
   4 -25  -1   97.29   14.50
   4 -25  -1   89.59   16.70
  -4  25   1   95.49   14.70
   3 -25  -1    0.50    7.70
   3 -25  -1    7.40    7.70
   3 -25  -1   11.40    8.10
  -3  25   1   -3.70    7.90
   2 -25  -1   35.40   10.00
   2 -25  -1   36.00    9.10
   2 -25  -1   37.40   10.90
  -2  25   1   31.60    9.80
  -2  25   1   41.70    9.80
   1 -25  -1   46.40   18.10
   1 -25  -1   72.59   13.20
   1 -25  -1   55.39    9.80
   1 -25  -1   73.09   12.30
  -1  25   1   86.09   12.00
  -1  25   1   52.69   11.20
   0 -25  -1    3.40    7.10
   0 -25  -1    3.50    7.80
   0 -25  -1    1.70    6.30
   0  25   1   10.50    7.40
   0  25   1   12.60    9.70
  -1 -25  -1  239.68   17.90
  -1 -25  -1  240.68   20.50
  -1 -25  -1  271.07   21.80
   1  25   1  224.48   16.90
   1  25   1  246.28   21.10
  -2 -25  -1   20.30    8.40
  -2 -25  -1    8.20    6.20
  -2 -25  -1   29.80    9.80
   2  25   1   22.40    9.00
   2  25   1   16.10    7.00
   2  25   1    8.80    8.40
  -3 -25  -1  216.98   16.80
  -3 -25  -1  244.18   21.40
  -3 -25  -1  226.68   20.40
   3  25   1  226.28   21.00
  -4 -25  -1  118.59   18.10
   4  25   1   71.79   16.10
  -5 -25  -1  329.17   20.90
  -5 -25  -1  323.77   28.10
  -5 -25  -1  349.07   25.20
   5  25   1  321.97   25.30
   3 -26  -1    8.20    8.50
   3 -26  -1   11.60    9.60
   3 -26  -1    6.70    8.10
  -3  26   1   18.30    9.40
   2 -26  -1  259.17   22.40
   2 -26  -1  247.48   19.60
  -2  26   1  214.78   19.60
   1 -26  -1   60.99   12.40
   1 -26  -1   53.09   14.00
   1 -26  -1   56.89   10.20
  -1  26   1   84.49   14.20
  -1  26   1   51.69   10.30
   0 -26  -1  138.19   18.30
   0 -26  -1  103.29   15.70
   0 -26  -1  167.78   15.30
   0  26   1  154.18   17.50
   0  26   1  146.49   27.40
  -1 -26  -1    7.40    7.10
  -1 -26  -1   17.00   10.60
  -1 -26  -1   34.10   11.80
   1  26   1   10.50    7.60
   1  26   1   23.80   10.70
  -2 -26  -1  225.08   17.20
  -2 -26  -1  237.18   21.70
   2  26   1  219.38   21.50
   2  26   1  193.28   15.40
  -3 -26  -1   15.00    7.00
  -3 -26  -1    6.60    9.10
  -3 -26  -1   -2.90    8.10
   3  26   1   12.10    9.50
   3  25  -2    5.10    8.80
  -3 -25   2    1.10    8.50
  -3 -25   2   13.50   10.70
   2  25  -2   38.90   10.60
   2  25  -2   37.30    7.70
  -2 -25   2   63.99   13.70
  -2 -25   2   46.70    8.70
   1  25  -2    6.70    9.10
   1  25  -2   11.40    7.30
  -1 -25   2    7.20    6.60
  -1 -25   2   10.20    9.70
  -1 -25   2   13.00   15.30
   0  25  -2    1.30    8.10
   0  25  -2   17.50   10.40
   0 -25   2   14.10    7.30
   0 -25   2   13.50   10.20
   0 -25   2    4.60    8.80
  -1  25  -2  350.16   23.90
  -1  25  -2  381.26   27.60
   1 -25   2  346.17   23.70
   1 -25   2  366.06   37.30
   1 -25   2  376.76   27.70
  -2  25  -2   43.60    9.80
   2 -25   2   41.10   10.80
   2 -25   2   30.80    9.00
  -3  25  -2  235.48   20.20
   3 -25   2  199.78   18.50
   3 -25   2  228.28   21.50
   3 -25   2  237.08   20.60
   4  24  -2   23.40    9.00
  -4 -24   2   30.10   12.70
  -4 -24   2   23.90    7.20
   3  24  -2    9.30    5.70
   3  24  -2    2.00    8.50
  -3 -24   2    2.70    7.60
  -3 -24   2    9.90    9.60
  -3 -24   2    1.40    6.00
   2  24  -2  336.27   20.40
   2  24  -2  313.67   21.80
   2  24  -2  308.67   24.70
  -2 -24   2  347.37   25.60
  -2 -24   2  326.67   22.30
  -2 -24   2  347.07   25.00
   1  24  -2   16.20    6.90
   1  24  -2   14.00    9.10
  -1 -24   2   16.70    9.90
  -1 -24   2   15.00    6.60
  -1 -24   2   21.70    9.10
   0  24  -2   37.90    9.10
   0  24  -2   32.40   11.50
   0 -24   2   60.09    9.70
   0 -24   2   34.00   10.20
   0 -24   2   42.90   10.20
  -1  24  -2   44.60    9.40
  -1  24  -2   39.50   10.60
   1 -24   2   28.50    9.90
   1 -24   2   23.00    8.00
   1 -24   2   35.60    9.40
   1 -24   2   27.40   13.60
  -2  24  -2   65.19   11.10
  -2  24  -2   45.20   11.20
   2 -24   2   64.89   12.10
   2 -24   2   63.69   11.10
   2 -24   2   41.10   10.40
  -3  24  -2   -0.80    7.70
   3 -24   2   -6.70    6.60
   3 -24   2    0.80    7.10
   3 -24   2    7.30    6.90
  -4  24  -2   43.10   11.60
   4 -24   2   80.89   12.20
   4 -24   2   81.19   13.30
   6  23  -2   13.50    8.70
  -6 -23   2   11.80    8.80
  -6 -23   2   23.40    6.50
   5  23  -2  431.86   29.70
  -5 -23   2  420.56   28.80
  -5 -23   2  472.25   24.70
  -5 -23   2  496.45   32.40
  -4 -23   2   39.90    7.30
  -4 -23   2   50.09   10.80
  -4 -23   2   50.89   12.10
   3  23  -2   44.50    6.90
   3  23  -2   35.70   10.00
   3  23  -2   31.60    7.20
  -3 -23   2   28.70    9.60
  -3 -23   2   37.40    7.80
  -3 -23   2   39.70    9.40
   2  23  -2    9.10    7.40
   2  23  -2   -3.30    5.50
   2  23  -2   13.80    8.10
  -2 -23   2    3.60    7.10
  -2 -23   2   -2.30    6.70
  -2 -23   2    4.20    5.10
   1  23  -2  390.96   28.10
   1  23  -2  453.75   24.80
  -1 -23   2  445.16   29.70
  -1 -23   2  444.86   28.50
  -1 -23   2  468.35   25.90
   0  23  -2   29.70    8.10
   0  23  -2   31.90    9.60
   0 -23   2   53.09   11.50
   0 -23   2   35.10    9.20
   0 -23   2   30.20    8.50
   0 -23   2   18.40   13.60
  -1  23  -2   56.79   11.30
   1 -23   2   71.29   12.50
   1 -23   2   49.90    9.10
   1 -23   2   53.59   10.80
   1 -23   2   57.29   14.00
  -2  23  -2   73.79   11.50
  -2  23  -2   77.69   13.70
   2 -23   2  116.29   13.50
   2 -23   2   86.69   12.80
   2 -23   2  114.19   15.00
   2 -23   2   74.09   15.40
  -3  23  -2  283.67   30.90
  -3  23  -2  317.07   22.40
   3 -23   2  334.07   23.70
   3 -23   2  240.48   21.00
   3 -23   2  287.57   21.00
  -4  23  -2   70.99   13.10
   4 -23   2   66.09   11.20
   4 -23   2   73.79   12.00
   4 -23   2   63.69   11.20
  -5  23  -2   42.40   10.60
   5 -23   2   45.60   10.60
   5 -23   2   24.20    8.60
   5 -23   2   22.10    9.70
   6  22  -2   57.59   12.30
  -6 -22   2   70.09   12.30
  -6 -22   2   75.19    9.10
   5  22  -2   -0.90    7.10
   5  22  -2    0.80   11.40
   5  22  -2    7.30    7.80
  -5 -22   2   11.40    8.20
  -5 -22   2    4.30    9.10
  -5 -22   2   11.00    5.50
   4  22  -2  256.07   23.10
   4  22  -2  273.07   21.80
  -4 -22   2  276.07   21.20
  -4 -22   2  256.77   22.20
  -4 -22   2  280.37   17.10
   3  22  -2   16.20    9.00
   3  22  -2    6.20    5.50
  -3 -22   2   12.40    7.60
  -3 -22   2   14.30    7.60
  -3 -22   2   13.60    5.40
   2  22  -2  216.18   15.50
   2  22  -2  184.68   17.80
   2  22  -2  194.18   13.90
  -2 -22   2  159.48   14.00
  -2 -22   2  175.68   17.70
  -2 -22   2  185.58   17.20
   1  22  -2   35.30   10.00
   1  22  -2   27.60    8.10
   1  22  -2   27.40    7.00
  -1 -22   2   29.60    7.30
  -1 -22   2   22.90    7.50
  -1 -22   2   19.20    7.40
   0  22  -2  339.47   24.70
   0  22  -2  369.26   22.30
   0 -22   2  362.76   26.90
   0 -22   2  401.36   25.00
   0 -22   2  384.36   25.80
   0 -22   2  355.36   22.40
  -1  22  -2    5.20    6.20
  -1  22  -2   15.10    7.40
   1 -22   2   -6.60    5.90
   1 -22   2    0.50    5.80
   1 -22   2    7.50    9.40
   1 -22   2   -8.80    5.10
  -2  22  -2  207.58   17.40
  -2  22  -2  176.38   17.40
   2 -22   2  204.98   20.90
   2 -22   2  225.98   18.20
   2 -22   2  216.88   16.70
  -3  22  -2   36.70    9.50
   3 -22   2   30.80    9.00
   3 -22   2   36.00   11.70
   3 -22   2   35.00    8.40
   3 -22   2   52.49   10.00
  -4  22  -2  200.68   18.20
  -4  22  -2  220.18   19.20
   4 -22   2  220.98   22.10
   4 -22   2  203.38   18.50
   4 -22   2  216.78   17.70
   4 -22   2  221.88   18.60
  -5  22  -2   50.59   11.50
   5 -22   2   55.49   13.10
   5 -22   2   52.29   10.20
   5 -22   2   66.09   11.30
   5 -22   2   51.99   10.20
  -6  22  -2  109.39   15.80
   6 -22   2  149.09   14.80
   6 -22   2  129.59   15.30
   6 -22   2   98.89   13.80
   7  21  -2  700.83   40.30
  -7 -21   2  749.73   40.60
   6  21  -2   75.29   13.30
   6  21  -2   52.89   14.60
   6  21  -2   47.00    8.70
  -6 -21   2   64.19    8.00
  -6 -21   2   71.29   12.20
  -6 -21   2   83.59   12.50
   5  21  -2   14.00    7.70
   5  21  -2   13.70   10.30
   5  21  -2   10.70    5.90
  -5 -21   2   -2.40    6.40
  -5 -21   2   22.80    8.80
  -5 -21   2   14.80    5.20
   4  21  -2   27.30    9.00
   4  21  -2   17.30   15.20
   4  21  -2   12.10    5.70
  -4 -21   2   20.30    5.90
  -4 -21   2   24.10    8.40
  -4 -21   2   16.10    8.30
   3  21  -2  258.67   21.70
   3  21  -2  256.97   15.70
   3  21  -2  276.57   15.80
   3  21  -2  317.37   22.30
   3  21  -2  252.27   18.20
  -3 -21   2  301.97   22.30
  -3 -21   2  298.47   21.10
  -3 -21   2  283.77   17.50
   2  21  -2   26.40    8.40
   2  21  -2    8.70    5.20
   2  21  -2   12.00    5.60
  -2 -21   2   11.30    7.30
  -2 -21   2   16.70    5.40
  -2 -21   2   -0.10    5.50
   1  21  -2  169.68   13.80
   1  21  -2  172.58   13.80
   1  21  -2  220.28   17.90
  -1 -21   2  183.68   14.20
  -1 -21   2  179.18   16.20
  -1 -21   2  204.18   17.80
  -1 -21   2  170.98   19.50
   0  21  -2   24.20    6.80
   0  21  -2   25.40    7.70
   0 -21   2   22.80    7.00
   0 -21   2   23.80    9.40
   0 -21   2   34.60    9.50
   0 -21   2   26.00    6.90
  -1  21  -2  326.77   22.50
  -1  21  -2  332.47   21.00
   1 -21   2  327.57   23.50
   1 -21   2  281.77   23.90
   1 -21   2  331.47   22.20
   1 -21   2  344.67   20.80
  -2  21  -2   62.49   10.10
  -2  21  -2   59.29   10.10
   2 -21   2   47.70   10.80
   2 -21   2   67.89   10.10
   2 -21   2   53.99    9.50
   2 -21   2   70.89   10.50
  -3  21  -2  182.58   19.50
  -3  21  -2  139.99   15.30
   3 -21   2  183.58   15.30
   3 -21   2  186.68   17.00
   3 -21   2  169.88   18.50
   3 -21   2  168.48   15.60
  -4  21  -2   -2.90    6.80
  -4  21  -2    1.00    7.20
   4 -21   2   18.50    6.90
   4 -21   2   11.30    7.10
   4 -21   2   11.30    8.20
   4 -21   2   13.50    7.30
  -5  21  -2    3.40    8.80
  -5  21  -2   18.60    7.70
   5 -21   2    0.90    6.00
   5 -21   2    4.50    7.00
   5 -21   2    5.20    9.30
   5 -21   2    6.20    6.50
  -6  21  -2   14.40   10.00
   6 -21   2    1.80    6.20
   6 -21   2    7.40    7.20
   6 -21   2   10.50    7.70
   7 -21   2  468.05   29.70
   8  20  -2   71.69   11.90
  -8 -20   2   78.59   12.90
   7  20  -2    4.70    6.30
  -7 -20   2   -4.60    9.50
  -7 -20   2  -10.20    6.60
   6  20  -2  218.88   14.90
   6  20  -2  257.17   20.80
   6  20  -2  259.87   20.30
  -6 -20   2  238.78   20.70
  -6 -20   2  281.57   15.60
  -6 -20   2  283.27   20.50
   5  20  -2   36.00   10.20
   5  20  -2   35.70    6.10
   5  20  -2   24.40    9.10
  -5 -20   2   44.00    6.60
  -5 -20   2   43.40    9.30
  -5 -20   2   31.30    8.50
   4  20  -2  645.24   37.80
   4  20  -2  645.24   32.70
   4  20  -2  677.23   37.50
  -4 -20   2  706.33   33.50
  -4 -20   2  727.63   38.80
  -4 -20   2  708.13   37.50
   3  20  -2   71.29    7.80
   3  20  -2   82.89   12.30
   3  20  -2   76.09   13.10
   3  20  -2   84.29    8.20
   3  20  -2   64.99    7.90
  -3 -20   2   74.69    9.00
  -3 -20   2   82.29   11.70
  -3 -20   2   99.49   14.00
   2  20  -2  181.18   16.40
   2  20  -2  149.99   12.30
   2  20  -2  182.08   12.50
   2  20  -2  172.28   12.20
   2  20  -2  156.48   16.40
  -2 -20   2  185.58   16.70
  -2 -20   2  167.58   13.10
  -2 -20   2  200.98   15.90
   1  20  -2   42.10    9.60
   1  20  -2   47.50    7.90
   1  20  -2   41.00    7.20
  -1 -20   2   28.30    7.30
  -1 -20   2   29.90    8.50
  -1 -20   2   46.40    7.40
  -1 -20   2   51.79   11.30
   0  20  -2  296.07   20.60
   0  20  -2  337.17   19.80
   0  20  -2  350.26   22.80
   0 -20   2  305.57   21.00
   0 -20   2  280.67   23.20
   0 -20   2  345.97   23.50
   0 -20   2  338.67   20.00
  -1  20  -2   -0.30    5.10
  -1  20  -2    1.90    6.10
   1 -20   2   -5.50    4.70
   1 -20   2    1.00    5.20
   1 -20   2   -0.10    5.50
   1 -20   2   -1.70    6.70
  -2  20  -2   13.90    6.80
  -2  20  -2   13.70    7.20
   2 -20   2    4.30    5.10
   2 -20   2   23.60    7.40
   2 -20   2   16.40    7.40
   2 -20   2   23.80    7.90
  -3  20  -2  108.29   13.00
   3 -20   2  113.89   12.20
   3 -20   2  125.39   12.90
   3 -20   2  126.89   14.10
  -4  20  -2  645.74   35.20
  -4  20  -2  694.33   37.40
   4 -20   2  629.14   37.80
   4 -20   2  694.43   37.40
   4 -20   2  671.03   36.20
   4 -20   2  653.53   35.40
  -5  20  -2  108.19   12.80
  -5  20  -2  116.79   15.10
   5 -20   2  134.69   14.40
   5 -20   2   92.09   14.50
   5 -20   2  123.99   13.70
   5 -20   2  145.99   13.80
  -6  20  -2   48.40   11.70
  -6  20  -2   44.00    8.50
   6 -20   2   52.69    9.60
   6 -20   2   58.69   11.00
   6 -20   2   84.49   12.50
  -7  20  -2    9.10   10.00
   7 -20   2    7.60    6.00
   7 -20   2   -4.70    7.10
   7 -20   2   -7.20    9.10
   7 -20   2    4.20    6.70
  -8  20  -2    3.40   10.10
   8 -20   2   12.30    6.70
   8 -20   2    2.80    7.30
   8 -20   2   18.70    8.60
   8  19  -2    0.80    7.40
  -8 -19   2    1.00    7.40
   7  19  -2  148.19   15.20
  -7 -19   2  132.89   15.50
  -7 -19   2  137.89   16.70
   6  19  -2   11.50    4.70
   6  19  -2   13.00    8.50
   6  19  -2   11.60    7.80
  -6 -19   2    6.90    4.60
  -6 -19   2   18.80    7.90
   5  19  -2  564.74   32.50
   5  19  -2  564.24   32.10
   5  19  -2  520.85   26.80
  -5 -19   2  583.94   27.70
  -5 -19   2  553.84   32.60
  -5 -19   2  564.84   31.80
   4  19  -2   43.20    8.30
   4  19  -2   39.10    6.20
   4  19  -2   43.50    9.50
  -4 -19   2   59.99   10.30
  -4 -19   2   39.90    9.90
  -4 -19   2   43.20    6.40
   3  19  -2   27.50    6.50
   3  19  -2   32.80    5.40
   3  19  -2   14.90    7.50
   3  19  -2   25.60    4.70
   3  19  -2   38.60    8.50
  -3 -19   2   23.70    7.00
  -3 -19   2   35.50    6.00
  -3 -19   2   16.30    5.90
   2  19  -2   10.20    6.30
   2  19  -2   11.20    4.80
   2  19  -2    4.10    7.40
   2  19  -2   10.40    5.30
   2  19  -2   15.20    4.80
  -2 -19   2   31.80    8.80
  -2 -19   2   13.40    6.50
  -2 -19   2   16.50    5.00
  -2 -19   2    2.10    5.70
   1  19  -2   25.20    5.80
   1  19  -2   24.50    7.60
   1  19  -2   27.50    7.70
   1  19  -2   27.80    5.90
   1  19  -2   24.50    5.90
  -1 -19   2   33.80    6.30
  -1 -19   2   16.60    9.00
  -1 -19   2   26.00    7.20
   0  19  -2   20.50    8.00
   0  19  -2   20.00    5.80
   0  19  -2   12.30    6.00
   0 -19   2   20.60    7.00
   0 -19   2   17.70    7.00
   0 -19   2   27.10    6.20
  -1  19  -2  646.84   36.00
  -1  19  -2  697.43   34.90
   1 -19   2  679.63   37.30
   1 -19   2  684.13   34.50
  -2  19  -2   19.90    7.20
  -2  19  -2   20.30    7.10
   2 -19   2   21.70    6.20
   2 -19   2   32.40    8.60
   2 -19   2   13.80    6.60
   2 -19   2   15.80    6.30
  -3  19  -2   46.00    9.10
  -3  19  -2   47.90   10.20
   3 -19   2   61.19    9.20
   3 -19   2   37.30    9.00
   3 -19   2   87.49   12.60
   3 -19   2   66.39   10.20
  -4  19  -2    3.00    7.00
  -4  19  -2   11.30    5.80
   4 -19   2    2.40    5.20
   4 -19   2   11.40    6.80
   4 -19   2   -4.70    4.30
   4 -19   2    9.80    7.20
  -5  19  -2   74.09   10.00
  -5  19  -2   53.59   10.90
   5 -19   2   81.99   11.50
   5 -19   2   63.19   11.50
   5 -19   2   71.79   10.80
   5 -19   2   66.69   10.20
  -6  19  -2   92.59   14.10
  -6  19  -2   96.89   11.70
   6 -19   2   88.29   12.40
   6 -19   2  106.19   12.80
   6 -19   2  128.99   13.70
  -7  19  -2  291.07   19.70
  -7  19  -2  386.06   26.90
   7 -19   2  357.66   23.80
   7 -19   2  304.17   24.80
   7 -19   2  362.66   22.70
   7 -19   2  350.26   23.40
  -8  19  -2   64.79   14.40
   8 -19   2   32.40   11.80
   8 -19   2   49.10    9.60
   8 -19   2   25.90    8.80
   8 -19   2   64.49   11.90
   9  18  -2    7.10    7.30
  -9 -18   2    3.10    7.30
   8  18  -2   72.39   12.10
   8  18  -2   98.89   13.20
  -8 -18   2  121.09   14.00
  -8 -18   2  109.49   22.20
   7  18  -2    2.40    6.60
   7  18  -2    0.40    7.40
  -7 -18   2    7.10    6.50
  -7 -18   2   -1.20    7.20
   6  18  -2    0.40    6.50
   6  18  -2   -0.90    7.20
   6  18  -2    8.50    4.40
  -6 -18   2    6.10    4.10
  -6 -18   2    8.10    7.90
  -6 -18   2   14.90    6.40
   5  18  -2   14.10    7.50
   5  18  -2   11.90    6.40
   5  18  -2   13.00    4.60
  -5 -18   2   12.80    5.90
  -5 -18   2   13.80    5.30
  -5 -18   2   19.50    7.50
   4  18  -2    3.00    5.70
   4  18  -2    8.00    6.20
   4  18  -2    4.60    4.30
  -4 -18   2    7.90    6.10
  -4 -18   2   10.10    4.50
  -4 -18   2   17.40    7.00
   3  18  -2  138.69    9.40
   3  18  -2  131.59   10.20
   3  18  -2  140.59    9.50
   3  18  -2  152.98   13.90
   3  18  -2  141.79   14.00
  -3 -18   2  132.79   13.80
  -3 -18   2  141.19   13.20
  -3 -18   2  134.49   10.60
   2  18  -2 1770.72   72.99
   2  18  -2 1631.84   72.39
   2  18  -2 1655.13   76.59
   2  18  -2 1691.63   77.49
  -2 -18   2 1617.24   77.59
  -2 -18   2 1631.84   76.19
  -2 -18   2 1523.45   77.79
  -2 -18   2 1696.43   73.79
   1  18  -2   51.99    9.00
   1  18  -2   69.39    7.80
   1  18  -2   56.69    9.90
   1  18  -2   59.29    7.10
   1  18  -2   60.69    7.20
  -1 -18   2   68.39   11.90
  -1 -18   2   55.79    7.80
  -1 -18   2   42.50    7.80
  -1 -18   2   47.00    8.80
   0  18  -2   31.00    6.30
   0  18  -2   31.80    6.00
   0  18  -2   38.80    8.70
   0  18  -2   34.50    6.80
   0  18  -2   39.00    8.30
   0 -18   2   47.10    9.90
   0 -18   2   39.70    7.70
   0 -18   2   22.20    6.80
   0 -18   2   52.09    7.70
  -1  18  -2    0.50    4.30
  -1  18  -2    1.30    5.00
  -1  18  -2    2.30    4.80
   1 -18   2    5.60    5.60
   1 -18   2    1.20    3.80
   1 -18   2   -0.60    5.20
   1 -18   2   -2.70    4.40
  -2  18  -2   95.29   10.60
  -2  18  -2   91.09   10.70
   2 -18   2   95.59   10.70
   2 -18   2   61.59    9.60
   2 -18   2   74.69   10.20
   2 -18   2   69.19   11.30
  -3  18  -2   77.29   10.80
   3 -18   2   86.49   11.10
   3 -18   2   89.39   11.80
   3 -18   2   73.79    9.40
   3 -18   2   75.39   11.30
  -4  18  -2  481.95   27.10
  -4  18  -2  402.26   23.90
   4 -18   2  362.36   25.70
   4 -18   2  432.86   25.00
   4 -18   2  416.56   25.50
  -5  18  -2   47.80    8.10
  -5  18  -2   24.80    8.90
   5 -18   2   54.69    9.60
   5 -18   2   46.80    9.70
   5 -18   2   52.09    8.80
   5 -18   2   48.00    8.40
  -6  18  -2  267.17   21.40
  -6  18  -2  242.18   16.40
   6 -18   2  251.67   17.90
   6 -18   2  234.58   18.50
   6 -18   2  243.58   18.00
  -7  18  -2    3.60    9.20
   7 -18   2   13.40    6.90
   7 -18   2    3.00    6.20
   7 -18   2   -0.70    7.60
   7 -18   2   10.50    6.40
  -8  18  -2    0.00    8.90
   8 -18   2   -4.40    6.60
   8 -18   2    1.20    5.70
   8 -18   2   -0.40    8.50
   8 -18   2    9.40    7.30
  -9  18  -2  -17.80    8.60
   9 -18   2    5.90    7.80
   9 -18   2   -4.60    9.70
   9 -18   2   12.00    7.80
   9 -18   2    7.70    6.10
   9  17  -2   19.30    7.30
  -9 -17   2   22.80    8.20
   8  17  -2   -6.50    5.30
   8  17  -2   -3.60    6.50
  -8 -17   2   -7.80    5.80
  -8 -17   2   -4.20    9.50
   7  17  -2  227.58   17.80
   7  17  -2  201.98   17.50
  -7 -17   2  228.98   17.50
  -7 -17   2  225.88   18.90
   6  17  -2   14.30    8.10
   6  17  -2    6.00    6.30
   6  17  -2   13.50    4.10
  -6 -17   2   23.90    7.00
  -6 -17   2   19.40    7.60
  -6 -17   2   19.20    4.40
   5  17  -2  959.70   47.70
   5  17  -2  896.51   43.10
   5  17  -2  993.30   48.80
  -5 -17   2  990.20   49.00
  -5 -17   2  995.30   43.90
   4  17  -2   -0.10    5.50
   4  17  -2   10.20    5.70
   4  17  -2    2.90    3.70
  -4 -17   2   -1.20    5.00
  -4 -17   2    1.20    5.00
   3  17  -2  102.89    7.70
   3  17  -2   98.89   11.70
   3  17  -2   88.09    7.80
   3  17  -2   89.09   11.90
   3  17  -2  103.29    7.50
  -3 -17   2   78.39    8.10
  -3 -17   2   98.99   11.70
  -3 -17   2  107.79   16.60
  -3 -17   2   69.49   10.50
   2  17  -2   68.79   10.30
   2  17  -2   70.79   10.00
   2  17  -2   74.59    7.70
   2  17  -2   78.89    7.20
   2  17  -2   59.59    6.90
  -2 -17   2   70.49    9.90
  -2 -17   2   86.69   10.80
  -2 -17   2   67.69   11.40
  -2 -17   2   74.49    7.80
   1  17  -2   51.69    8.70
   1  17  -2   78.99   11.50
   1  17  -2   69.89    8.00
   1  17  -2   68.19    7.70
  -1 -17   2   50.29    8.60
  -1 -17   2   67.49    7.80
  -1 -17   2   52.09    8.90
  -1 -17   2   66.59   11.40
   0  17  -2  109.79   11.50
   0  17  -2   91.59    9.30
   0  17  -2  110.69   11.70
   0  17  -2  100.29    9.80
   0  17  -2  108.89    9.10
   0 -17   2   75.99   10.60
   0 -17   2  111.09    9.50
   0 -17   2  104.89   10.60
   0 -17   2   92.19   12.80
  -1  17  -2 1173.78   55.69
  -1  17  -2 1236.18   54.49
  -1  17  -2 1149.69   55.59
  -1  17  -2 1198.48   53.99
  -1  17  -2 1121.19   52.59
   1 -17   2 1146.19   54.79
   1 -17   2 1093.09   56.29
   1 -17   2 1151.88   53.69
  -2  17  -2   35.40    7.50
  -2  17  -2   24.90    6.30
   2 -17   2   25.70    6.90
   2 -17   2   28.30    6.70
   2 -17   2   22.90    5.90
   2 -17   2   19.80    5.60
  -3  17  -2  284.97   19.10
  -3  17  -2  285.17   18.60
   3 -17   2  276.57   18.90
   3 -17   2  281.97   17.70
   3 -17   2  277.37   18.20
   3 -17   2  241.58   18.90
  -4  17  -2   46.80    8.10
  -4  17  -2   56.79   10.10
   4 -17   2   40.70    7.50
   4 -17   2   56.29   11.00
   4 -17   2   45.40    8.10
   4 -17   2   54.59    9.30
  -5  17  -2   -5.00    7.10
  -5  17  -2   13.70    5.40
   5 -17   2   31.20    8.00
   5 -17   2   11.60    5.70
  -6  17  -2   62.59    8.10
  -6  17  -2   56.99   11.60
   6 -17   2   54.29   10.30
   6 -17   2   62.89    9.60
   6 -17   2   66.29   10.10
   6 -17   2   84.49   11.50
  -7  17  -2  136.89   17.30
   7 -17   2  130.69   12.70
   7 -17   2  147.19   13.90
   7 -17   2  121.59   13.40
   7 -17   2  131.79   14.90
  -8  17  -2   49.30   12.70
   8 -17   2   35.80    8.10
   8 -17   2   47.80    9.40
   8 -17   2   45.60    9.60
   8 -17   2   40.10   10.40
  -9  17  -2  390.16   30.50
   9 -17   2  302.67   26.00
   9 -17   2  388.46   27.00
   9 -17   2  375.36   22.90
   9 -17   2  407.46   25.40
  10  16  -2   23.50    9.20
 -10 -16   2   30.40    8.60
   9  16  -2    0.50    6.10
  -9 -16   2    4.60    6.50
   8  16  -2  330.77   22.50
   8  16  -2  320.77   22.20
  -8 -16   2  343.07   22.50
  -8 -16   2  367.56   27.40
   7  16  -2   -2.50    5.50
   7  16  -2   -2.50    5.40
  -7 -16   2    1.50    6.30
  -7 -16   2    6.90    5.90
   6  16  -2   19.10    6.80
   6  16  -2   45.50    8.90
   6  16  -2   30.90    4.90
  -6 -16   2   37.30    5.30
  -6 -16   2   31.40    7.80
   5  16  -2   24.50    7.10
   5  16  -2   21.30    7.60
   5  16  -2   22.50    4.10
  -5 -16   2   27.50    4.50
  -5 -16   2   33.20    7.20
  -5 -16   2   25.90    7.70
   4  16  -2  487.05   27.40
   4  16  -2  495.35   23.80
   4  16  -2  523.45   28.70
  -4 -16   2  488.65   24.30
  -4 -16   2  493.95   27.50
  -4 -16   2  495.95   28.50
   3  16  -2   15.50    3.70
   3  16  -2   18.40    4.20
   3  16  -2   14.50    3.70
   3  16  -2    9.00    4.80
   3  16  -2   16.70    6.10
  -3 -16   2   16.20    5.80
  -3 -16   2   16.30    4.70
  -3 -16   2   17.20    5.70
  -3 -16   2   15.40    6.80
   2  16  -2  639.94   33.10
   2  16  -2  673.83   29.90
   2  16  -2  628.54   34.00
   2  16  -2  592.34   29.50
   2  16  -2  635.14   29.50
  -2 -16   2  641.74   34.20
  -2 -16   2  568.34   33.90
  -2 -16   2  658.43   32.70
  -2 -16   2  615.64   30.30
   1  16  -2   -5.80    2.90
   1  16  -2    3.10    4.40
   1  16  -2    1.10    3.40
   1  16  -2    2.50    3.80
   1  16  -2    0.00    4.10
  -1 -16   2   -1.90    3.10
  -1 -16   2    2.60    4.30
  -1 -16   2   -1.70    4.40
  -1 -16   2    0.40    3.90
   0  16  -2  431.46   24.40
   0  16  -2  421.16   21.90
   0  16  -2  436.46   22.50
   0  16  -2  406.26   24.20
   0 -16   2  354.06   24.10
   0 -16   2  438.36   25.00
   0 -16   2  432.36   23.50
   0 -16   2  389.56   21.70
  -1  16  -2   21.70    6.50
  -1  16  -2   26.40    6.00
  -1  16  -2   23.40    5.70
  -1  16  -2   25.80    6.80
  -1  16  -2   24.20    4.60
   1 -16   2   17.00    4.80
   1 -16   2   31.50    6.80
   1 -16   2   33.00    6.30
   1 -16   2   13.80    5.60
  -2  16  -2  103.79    9.60
  -2  16  -2  119.59   11.00
  -2  16  -2  102.49   10.50
  -2  16  -2  102.29   10.30
   2 -16   2   98.09   11.00
   2 -16   2   78.19    8.90
   2 -16   2  112.39   10.90
   2 -16   2  116.49   10.70
  -3  16  -2   95.39   11.60
  -3  16  -2   75.19    9.20
   3 -16   2   87.39    9.20
   3 -16   2   70.69   10.50
   3 -16   2   59.29    8.80
   3 -16   2   97.89   12.10
  -4  16  -2   22.20    7.50
  -4  16  -2   22.50    5.40
   4 -16   2   18.10    6.00
   4 -16   2   21.30    6.40
   4 -16   2   20.00    6.00
   4 -16   2   17.10    6.10
  -5  16  -2   13.40    7.30
  -5  16  -2   18.40    5.50
   5 -16   2   19.00    5.90
   5 -16   2   16.90    6.40
   5 -16   2    6.90    5.40
   5 -16   2   19.40    5.70
  -6  16  -2 1165.88   56.19
  -6  16  -2 1069.69   50.49
   6 -16   2 1142.09   53.09
   6 -16   2 1051.09   53.09
   6 -16   2 1122.09   53.19
   6 -16   2 1076.29   54.19
  -7  16  -2   35.60   10.20
   7 -16   2   39.70    8.70
   7 -16   2   38.90    8.30
   7 -16   2   29.80    7.10
   7 -16   2   22.30    7.00
  -8  16  -2    8.20    8.60
   8 -16   2    7.40    7.30
   8 -16   2    1.80    5.90
   8 -16   2    5.80    6.20
   8 -16   2    0.10    4.70
  -9  16  -2   64.79   11.30
  -9  16  -2   58.89   14.00
   9 -16   2   62.59    8.80
   9 -16   2   69.09   10.90
   9 -16   2   95.99   12.40
 -10  16  -2   38.20    9.80
 -10  16  -2   44.30   13.40
  10 -16   2   38.70    9.70
  10 -16   2   35.00    9.90
  10 -16   2   42.70    8.10
  10  15  -2    2.70    7.20
  10  15  -2    1.00    7.10
 -10 -15   2    2.80    7.10
   9  15  -2  111.09   15.70
   9  15  -2  163.78   14.80
  -9 -15   2  167.18   15.00
  -9 -15   2  141.39   16.40
   8  15  -2    5.80    5.30
  -8 -15   2   12.40    7.50
  -8 -15   2   -2.10    5.70
   7  15  -2   15.70    6.70
   7  15  -2   13.00    6.30
  -7 -15   2    7.90    5.70
  -7 -15   2   -5.00    5.90
  -7 -15   2    6.70    3.70
   6  15  -2   31.70    4.70
   6  15  -2   11.90    6.20
   6  15  -2   36.20    8.10
  -6 -15   2   25.10    4.60
  -6 -15   2   24.30    6.60
  -6 -15   2   34.00    7.60
   5  15  -2  941.41   44.00
   5  15  -2 1068.89   49.30
   5  15  -2  955.90   47.90
  -5 -15   2 1053.89   48.50
  -5 -15   2  987.30   44.70
   4  15  -2   11.60    3.30
   4  15  -2    6.70    4.60
  -4 -15   2    2.10    3.00
  -4 -15   2    2.60    4.60
  -4 -15   2   -0.40    4.00
   3  15  -2  935.81   46.00
   3  15  -2  990.20   47.00
   3  15  -2  965.20   42.10
   3  15  -2  892.81   42.40
  -3 -15   2  933.41   43.00
  -3 -15   2 1023.00   46.20
  -3 -15   2  920.11   47.30
  -3 -15   2  959.40   47.10
   2  15  -2  199.08   11.30
   2  15  -2  189.38   11.50
   2  15  -2  194.88   14.90
   2  15  -2  200.58   11.40
   2  15  -2  191.28   14.10
  -2 -15   2  171.98   14.70
  -2 -15   2  183.78   11.80
  -2 -15   2  194.18   13.90
  -2 -15   2  201.68   15.10
   1  15  -2 1503.15   67.19
   1  15  -2 1332.27   65.89
   1  15  -2 1506.35   64.49
   1  15  -2 1424.26   63.79
   1  15  -2 1469.75   64.09
  -1 -15   2 1455.15   67.99
  -1 -15   2 1515.25   66.39
  -1 -15   2 1467.15   67.79
  -1 -15   2 1401.46   64.39
   0  15  -2  139.59   10.30
   0  15  -2  124.89    9.10
   0  15  -2  122.39    9.60
   0  15  -2  120.19    9.80
   0  15  -2  123.09   11.30
   0  15  -2  144.89   12.00
   0 -15   2  128.29   11.60
   0 -15   2  120.09   10.70
   0 -15   2  139.09   11.80
   0 -15   2  122.69    9.50
  -1  15  -2   36.30    6.40
  -1  15  -2   29.20    5.50
  -1  15  -2   33.70    6.30
  -1  15  -2   26.80    5.40
   1 -15   2   24.40    5.40
   1 -15   2   33.80    5.60
   1 -15   2   27.60    5.80
  -2  15  -2   16.70    5.40
  -2  15  -2   11.90    5.40
  -2  15  -2    8.00    4.10
  -2  15  -2   16.30    5.90
  -2  15  -2   13.80    4.80
   2 -15   2   12.90    5.40
   2 -15   2    7.10    4.20
   2 -15   2   11.00    4.30
   2 -15   2   16.00    5.20
  -3  15  -2  795.52   42.00
  -3  15  -2  871.71   41.10
  -3  15  -2  816.42   39.60
   3 -15   2  842.52   40.90
   3 -15   2  780.22   39.60
   3 -15   2  780.22   40.70
   3 -15   2  815.12   39.30
  -4  15  -2   17.40    6.70
  -4  15  -2   22.00    5.60
   4 -15   2   29.80    6.90
   4 -15   2   21.80    5.40
   4 -15   2   21.30    6.30
   4 -15   2   25.40    6.00
  -5  15  -2  174.18   15.60
  -5  15  -2  165.98   12.10
   5 -15   2  164.58   13.10
   5 -15   2  184.18   14.00
   5 -15   2  160.18   13.20
  -6  15  -2   89.99    9.00
   6 -15   2   92.99   14.00
   6 -15   2   91.49   11.20
   6 -15   2   86.39   11.40
  -7  15  -2   89.89   13.00
   7 -15   2   88.59   11.10
   7 -15   2   78.39    9.50
   7 -15   2   94.69   11.70
   7 -15   2   83.49   11.60
  -8  15  -2    2.30    8.30
   8 -15   2   26.70    6.80
   8 -15   2   21.30    5.70
   8 -15   2   14.20    7.10
   8 -15   2   31.10    7.60
  -9  15  -2  300.37   25.60
  -9  15  -2  350.76   22.90
   9 -15   2  314.57   21.80
   9 -15   2  305.97   19.10
   9 -15   2  325.37   22.20
 -10  15  -2    3.70    7.60
 -10  15  -2  -12.20    9.70
  10 -15   2   11.00    7.70
  10 -15   2    4.90    6.10
  10 -15   2   -2.30    7.20
  10  14  -2  123.39   13.60
  10  14  -2   98.19   12.30
 -10 -14   2   88.79   11.60
   9  14  -2   18.70    6.90
   9  14  -2   14.60    7.40
  -9 -14   2   20.50    8.90
  -9 -14   2   10.00    6.60
   8  14  -2  582.04   31.70
  -8 -14   2  566.44   31.30
  -8 -14   2  583.64   31.60
   7  14  -2   10.70    5.70
  -7 -14   2   29.30    7.70
  -7 -14   2   17.20    6.30
   6  14  -2    2.30    4.60
   6  14  -2    4.00    5.00
   6  14  -2    7.40    3.00
  -6 -14   2    2.30    5.50
  -6 -14   2    9.80    3.50
  -6 -14   2    6.10    4.90
   5  14  -2    5.70    3.00
   5  14  -2    3.50    4.30
   5  14  -2    5.10    4.90
  -5 -14   2    5.80    3.00
  -5 -14   2    7.90    4.90
   4  14  -2   84.39    6.60
   4  14  -2   63.09    8.90
   4  14  -2   94.29   10.10
  -4 -14   2   87.69    7.00
  -4 -14   2   78.29    9.70
  -4 -14   2   92.09   11.80
  -4 -14   2   86.79   10.00
   3  14  -2   16.50    3.30
   3  14  -2   13.10    4.50
   3  14  -2   17.50    5.40
   3  14  -2   11.40    5.20
   3  14  -2   10.20    2.90
   3  14  -2   11.60    3.00
  -3 -14   2   12.40    4.90
  -3 -14   2    8.60    4.80
  -3 -14   2   19.40    3.90
   2  14  -2  268.37   14.40
   2  14  -2  254.17   17.00
   2  14  -2  295.97   14.50
   2  14  -2  280.07   14.70
   2  14  -2  246.08   15.60
   2  14  -2  264.87   17.60
  -2 -14   2  297.87   18.20
  -2 -14   2  282.07   17.00
  -2 -14   2  277.17   15.00
   1  14  -2   72.79    6.60
   1  14  -2   64.69    6.20
   1  14  -2   52.99    6.60
   1  14  -2   67.79    8.40
   1  14  -2   71.99    7.00
   1  14  -2   80.49   10.10
  -1 -14   2   55.79    6.30
  -1 -14   2   55.09    8.10
  -1 -14   2   63.79    7.60
  -1 -14   2   68.29    9.60
   0  14  -2 2821.72  121.89
   0  14  -2 2775.92  118.99
   0  14  -2 2837.72  121.89
   0  14  -2 2544.95  119.59
   0  14  -2 2872.71  120.09
   0  14  -2 2900.31  119.89
   0 -14   2 2629.64  122.29
   0 -14   2 2848.42  120.99
   0 -14   2 2761.02  119.69
   0 -14   2 2820.52  122.49
  -1  14  -2  256.57   14.40
  -1  14  -2  222.68   14.60
  -1  14  -2  257.47   16.30
  -1  14  -2  258.47   15.50
  -1  14  -2  260.57   16.70
  -1  14  -2  271.37   16.10
   1 -14   2  243.38   15.50
   1 -14   2  283.97   17.30
   1 -14   2  251.37   16.70
   1 -14   2  269.27   15.30
  -2  14  -2  947.01   43.30
  -2  14  -2  879.11   43.10
  -2  14  -2  846.42   41.40
  -2  14  -2  921.21   43.00
  -2  14  -2  826.62   41.00
   2 -14   2  824.02   43.30
   2 -14   2  924.81   42.80
   2 -14   2  956.40   44.10
   2 -14   2  942.11   42.20
  -3  14  -2  161.28   12.20
  -3  14  -2  160.38   12.80
  -3  14  -2  139.59   10.80
  -3  14  -2  181.38   13.50
  -3  14  -2  158.38   11.10
  -3  14  -2  155.68   11.60
   3 -14   2  167.18   11.80
   3 -14   2  166.48   12.50
   3 -14   2  153.08   12.50
   3 -14   2  148.79   11.80
  -4  14  -2  185.28   14.40
  -4  14  -2  159.18   11.90
   4 -14   2  154.88   12.50
   4 -14   2  169.38   12.90
   4 -14   2  184.58   12.60
  -5  14  -2   11.30    6.40
  -5  14  -2    4.90    3.90
   5 -14   2    2.60    4.20
   5 -14   2    4.60    4.40
   5 -14   2    1.20    4.80
   5 -14   2   -0.10    4.00
  -6  14  -2  456.45   24.00
  -6  14  -2  480.75   28.90
   6 -14   2  483.35   26.80
   6 -14   2  485.65   26.50
   6 -14   2  508.85   27.10
   6 -14   2  489.15   26.00
  -7  14  -2   61.39   11.50
   7 -14   2   42.00    7.90
   7 -14   2   44.20    7.20
   7 -14   2   40.10    7.10
   7 -14   2   45.90    9.70
  -8  14  -2  106.19   15.10
   8 -14   2   77.89   10.90
   8 -14   2   85.89    9.00
   8 -14   2   95.79   12.00
   8 -14   2   80.39   10.30
  -9  14  -2   95.19   12.10
  -9  14  -2  108.79   16.20
   9 -14   2  102.29    9.70
   9 -14   2   90.69   11.80
   9 -14   2   93.19   12.50
   9 -14   2   63.29   10.80
 -10  14  -2  157.88   18.80
 -10  14  -2  114.19   14.20
  10 -14   2   99.79   13.80
  10 -14   2  108.69   10.40
  10 -14   2  126.89   14.00
  11  13  -2   71.99   11.60
  11  13  -2   66.89   11.00
 -11 -13   2   80.79   11.60
  10  13  -2    0.40    6.90
  10  13  -2    5.70    5.80
 -10 -13   2   -1.80    6.10
   9  13  -2  219.58   17.70
   9  13  -2  295.87   19.10
  -9 -13   2  248.88   18.10
  -9 -13   2  304.87   19.60
   8  13  -2    3.90    5.10
  -8 -13   2    0.50    6.20
   7  13  -2  578.54   27.10
   7  13  -2  619.04   31.70
  -7 -13   2  569.24   31.20
  -7 -13   2  589.64   31.00
   6  13  -2   17.30    3.40
   6  13  -2   26.90    6.10
   6  13  -2   23.50    5.90
  -6 -13   2   32.20    6.70
  -6 -13   2   18.20    3.90
  -6 -13   2   15.70    5.70
   5  13  -2  260.47   13.40
   5  13  -2  263.47   16.50
   5  13  -2  266.87   17.40
  -5 -13   2  244.08   17.10
  -5 -13   2  267.17   13.70
  -5 -13   2  259.07   16.60
   4  13  -2    7.00    4.00
   4  13  -2    3.10    3.70
   4  13  -2    2.70    2.30
   4  13  -2   -2.50    3.80
  -4 -13   2    2.80    2.60
  -4 -13   2   -2.40    4.20
  -4 -13   2    0.20    3.60
  -4 -13   2    0.60    4.40
   3  13  -2  196.88   13.20
   3  13  -2  171.38   12.00
   3  13  -2  194.98   10.60
   3  13  -2  192.08   10.00
   3  13  -2  190.18   10.20
   3  13  -2  212.98   14.20
  -3 -13   2  183.88   10.80
  -3 -13   2  175.18   12.70
  -3 -13   2  187.28   13.90
  -3 -13   2  182.98   14.00
   2  13  -2   26.80    4.00
   2  13  -2   26.90    3.90
   2  13  -2   30.70    5.00
   2  13  -2   32.10    6.30
   2  13  -2   31.80    4.40
   2  13  -2   32.60    6.20
  -2 -13   2   32.50    4.50
  -2 -13   2   30.10    5.80
  -2 -13   2   31.60    6.50
  -2 -13   2   29.10    6.20
   1  13  -2  290.57   17.10
   1  13  -2  273.57   14.70
   1  13  -2  260.97   17.40
   1  13  -2  261.57   14.30
   1  13  -2  294.37   15.20
   1  13  -2  290.87   17.40
  -1 -13   2  253.57   15.90
  -1 -13   2  265.77   17.30
  -1 -13   2  267.57   17.30
  -1 -13   2  277.67   14.80
   0  13  -2    2.60    3.30
   0  13  -2    1.50    2.80
   0  13  -2    2.30    3.50
   0  13  -2    5.40    3.00
   0  13  -2    3.90    2.70
   0 -13   2   11.90    4.20
   0 -13   2    3.80    3.30
   0 -13   2    2.20    2.80
   0 -13   2   -0.60    3.10
  -1  13  -2  221.58   13.40
  -1  13  -2  206.98   13.70
  -1  13  -2  238.38   14.60
  -1  13  -2  233.08   14.60
  -1  13  -2  212.68   12.30
  -1  13  -2  223.38   15.20
   1 -13   2  221.68   13.70
   1 -13   2  188.18   14.20
   1 -13   2  218.08   13.10
   1 -13   2  195.78   14.20
  -2  13  -2   44.50    5.80
  -2  13  -2   42.80    5.60
  -2  13  -2   22.80    5.50
  -2  13  -2   28.90    6.00
  -2  13  -2   22.00    5.60
  -2  13  -2   28.10    5.80
   2 -13   2   43.20    6.20
   2 -13   2   27.20    5.40
   2 -13   2   35.20    6.60
   2 -13   2   27.10    5.50
  -3  13  -2 1073.19   49.10
  -3  13  -2 1026.80   48.10
  -3  13  -2  962.70   46.90
  -3  13  -2 1033.20   47.60
  -3  13  -2 1123.29   49.50
  -3  13  -2  966.30   46.70
   3 -13   2 1041.80   48.70
   3 -13   2  953.20   48.40
   3 -13   2 1096.09   47.80
   3 -13   2 1027.20   47.90
  -4  13  -2  163.68   10.80
  -4  13  -2  138.69   10.40
  -4  13  -2  134.69   12.40
  -4  13  -2  139.99   12.90
  -4  13  -2  125.19   10.10
   4 -13   2  158.48   11.70
   4 -13   2  152.88   11.50
   4 -13   2  153.98   11.30
  -5  13  -2    6.70    3.80
[truncated: 3,553,416 more chars]
