# Supplementary material for: The Methylbismuth Dication: Pentagonal Pyramidal Coordination and Ligand‐Induced Lewis Superacidity
Source: Angew Chem Int Ed Engl. 2025 Nov 17;65(1):e16140. doi: 10.1002/anie.202516140 (PMC12759221; doi:10.1002/anie.202516140)
Supplement: Supplementary file 2 — Supporting Informaton [file ANIE-65-e16140-s002.zip › JSX24_2_0m.cif]

data_jsx24_2_0m
_publ_requested_journal          ?
_publ_contact_author_name        'Prof. Dr. Crispin Lichtenberg'
_publ_contact_author_address     
;Philipps University Marburg
Department of Chemistry
Hans-Meerwein-Strasse 4
35032 Marburg 
;
_publ_contact_author_email       crispin.lichtenberg@chemie.uni-marburg.de
_publ_contact_author_phone       +4964212825755
_publ_contact_author_fax         +4964212825755
loop_
_publ_author_name
_publ_author_address
'Schwarzmann, Johannes'
;Philipps University Marburg
Department of Chemistry
Hans-Meerwein-Strasse 4
35032 Marburg 
;
'Kirsch, Tamina Z.'
;Philipps University Marburg
Department of Chemistry
Hans-Meerwein-Strasse 4
35032 Marburg 
;
'Narz, Benedikt'
;Philipps University Marburg
Department of Chemistry
Hans-Meerwein-Strasse 4
35032 Marburg 
;
'Lichtenberg, Crispin'
;Philipps University Marburg
Department of Chemistry
Hans-Meerwein-Strasse 4
35032 Marburg 
;
_audit_creation_date               2023-06-26
_audit_creation_method
;
Olex2 1.5
(compiled 2022.04.07 svn.rca3783a0 for OlexSys, GUI svn.r6498)
;
_shelx_SHELXL_version_number       '2019/1'
_audit_contact_author_address      ?
_audit_contact_author_email        ?
_audit_contact_author_name         ''
_audit_contact_author_phone        ?
_publ_contact_author_id_orcid      ?
_publ_section_references
;
Dolomanov, O.V., Bourhis, L.J., Gildea, R.J, Howard, J.A.K. & Puschmann, H.
 (2009), J. Appl. Cryst. 42, 339-341.

Sheldrick, G.M. (2008). Acta Cryst. A64, 112-122.

Sheldrick, G.M. (2015). Acta Cryst. A71, 3-8.
;
_chemical_name_common              ?
_chemical_name_systematic          ?
_chemical_formula_moiety           'C25 H63 Bi O4 P4, 2(F6 Sb)'
_chemical_formula_sum              'C25 H63 Bi F12 O4 P4 Sb2'
_chemical_formula_weight           1232.11
_chemical_melting_point            ?
loop_
  _atom_type_symbol
  _atom_type_description
  _atom_type_scat_dispersion_real
  _atom_type_scat_dispersion_imag
  _atom_type_scat_source
 'C' 'C' 0.0033 0.0016 'International Tables Vol C Tables 4.2.6.8 and 6.1.1.4'
 'H' 'H' 0.0000 0.0000 'International Tables Vol C Tables 4.2.6.8 and 6.1.1.4'
 'Bi' 'Bi' -4.1077 10.2566
 'International Tables Vol C Tables 4.2.6.8 and 6.1.1.4'
 'F' 'F' 0.0171 0.0103 'International Tables Vol C Tables 4.2.6.8 and 6.1.1.4'
 'O' 'O' 0.0106 0.0060 'International Tables Vol C Tables 4.2.6.8 and 6.1.1.4'
 'P' 'P' 0.1023 0.0942 'International Tables Vol C Tables 4.2.6.8 and 6.1.1.4'
 'Sb' 'Sb' -0.5866 1.5461
 'International Tables Vol C Tables 4.2.6.8 and 6.1.1.4'

_shelx_space_group_comment
;
The symmetry employed for this shelxl refinement is uniquely defined
by the following loop, which should always be used as a source of
symmetry information in preference to the above space-group names.
They are only intended as comments.
;
_space_group_crystal_system        'monoclinic'
_space_group_IT_number             14
_space_group_name_H-M_alt          'P 1 21/n 1'
_space_group_name_Hall             '-P 2yn'
loop_
  _space_group_symop_operation_xyz
 'x, y, z'
 '-x+1/2, y+1/2, -z+1/2'
 '-x, -y, -z'
 'x-1/2, -y-1/2, z-1/2'

_cell_length_a                     8.3412(17)
_cell_length_b                     12.272(2)
_cell_length_c                     21.813(5)
_cell_angle_alpha                  90
_cell_angle_beta                   95.752(12)
_cell_angle_gamma                  90
_cell_volume                       2221.5(7)
_cell_formula_units_Z              2
_cell_measurement_reflns_used      9962
_cell_measurement_temperature      100.00
_cell_measurement_theta_max        28.483
_cell_measurement_theta_min        2.506
_shelx_estimated_absorpt_T_max     0.557
_shelx_estimated_absorpt_T_min     0.463
_exptl_absorpt_coefficient_mu      5.380
_exptl_absorpt_correction_T_max    0.7458
_exptl_absorpt_correction_T_min    0.5759
_exptl_absorpt_correction_type     multi-scan
_exptl_absorpt_process_details
;
SADABS-2016/2 (Bruker,2016/2) was used for absorption correction.
wR2(int) was 0.1296 before and 0.0510 after correction.
The Ratio of minimum to maximum transmission is 0.7722.
The \l/2 correction factor is Not present.
;
_exptl_absorpt_special_details     ?
_exptl_crystal_colour              'clear colourless'
_exptl_crystal_colour_lustre       clear
_exptl_crystal_colour_primary      colourless
_exptl_crystal_density_diffrn      1.842
_exptl_crystal_density_meas        ?
_exptl_crystal_density_method      ?
_exptl_crystal_description         block
_exptl_crystal_F_000               1196
_exptl_crystal_preparation         ?
_exptl_crystal_size_max            0.169
_exptl_crystal_size_mid            0.169
_exptl_crystal_size_min            0.123
_exptl_transmission_factor_max     ?
_exptl_transmission_factor_min     ?
_diffrn_reflns_av_R_equivalents    0.0339
_diffrn_reflns_av_unetI/netI       0.0195
_diffrn_reflns_Laue_measured_fraction_full  0.999
_diffrn_reflns_Laue_measured_fraction_max  0.997
_diffrn_reflns_limit_h_max         11
_diffrn_reflns_limit_h_min         -11
_diffrn_reflns_limit_k_max         16
_diffrn_reflns_limit_k_min         -16
_diffrn_reflns_limit_l_max         29
_diffrn_reflns_limit_l_min         -29
_diffrn_reflns_number              55906
_diffrn_reflns_point_group_measured_fraction_full  0.999
_diffrn_reflns_point_group_measured_fraction_max  0.997
_diffrn_reflns_theta_full          25.242
_diffrn_reflns_theta_max           28.759
_diffrn_reflns_theta_min           1.906
_diffrn_ambient_temperature        100.00
_diffrn_detector_area_resol_mean   ?
_diffrn_measured_fraction_theta_full  0.999
_diffrn_measured_fraction_theta_max  0.997
_diffrn_measurement_device_type    'Bruker APEX-II CCD'
_diffrn_measurement_method         '\f and \w scans'
_diffrn_radiation_type             MoK\a
_diffrn_radiation_wavelength       0.71073
_diffrn_source                     ?
_diffrn_source_current             1.0
_diffrn_source_power               0.05
_diffrn_source_voltage             50.0
_diffrn_standards_number           0
_reflns_Friedel_coverage           0.000
_reflns_Friedel_fraction_full      .
_reflns_Friedel_fraction_max       .
_reflns_number_gt                  5056
_reflns_number_total               5766
_reflns_special_details
;
 Reflections were merged by SHELXL according to the crystal
 class for the calculation of statistics and refinement.
 
 _reflns_Friedel_fraction is defined as the number of unique
 Friedel pairs measured divided by the number that would be
 possible theoretically, ignoring centric projections and
 systematic absences.
;
_reflns_threshold_expression       'I > 2\s(I)'
_computing_cell_refinement         'SAINT V8.40B (?, 2016)'
_computing_data_collection         ?
_computing_data_reduction          'SAINT V8.40B (?, 2016)'
_computing_molecular_graphics      'Olex2 1.5 (Dolomanov et al., 2009)'
_computing_publication_material    'Olex2 1.5 (Dolomanov et al., 2009)'
_computing_structure_refinement    'XL  (Sheldrick, 2008)'
_computing_structure_solution      'SHELXT 2018/2 (Sheldrick, 2018)'
_refine_diff_density_max           0.847
_refine_diff_density_min           -0.770
_refine_diff_density_rms           0.105
_refine_ls_extinction_coef         .
_refine_ls_extinction_method       none
_refine_ls_goodness_of_fit_ref     1.177
_refine_ls_hydrogen_treatment      constr
_refine_ls_matrix_type             full
_refine_ls_number_parameters       359
_refine_ls_number_reflns           5766
_refine_ls_number_restraints       6
_refine_ls_R_factor_all            0.0419
_refine_ls_R_factor_gt             0.0345
_refine_ls_restrained_S_all        1.179
_refine_ls_shift/su_max            0.000
_refine_ls_shift/su_mean           0.000
_refine_ls_structure_factor_coef   Fsqd
_refine_ls_weighting_details      
 'w=1/[\s^2^(Fo^2^)+(0.0152P)^2^+5.6020P] where P=(Fo^2^+2Fc^2^)/3'
_refine_ls_weighting_scheme        calc
_refine_ls_wR_factor_gt            0.0723
_refine_ls_wR_factor_ref           0.0748
_refine_special_details            ?
_olex2_refinement_description
;
1. Fixed Uiso
 At 1.2 times of:
  All C(H,H) groups
 At 1.5 times of:
  All C(H,H,H) groups, All C(H,H,H,H,H,H) groups
2. Uiso/Uaniso restraints and constraints
Uanis(C10) \\sim Ueq: with sigma of 0.01 and sigma for terminal atoms of 0.2
3. Others
 Fixed Sof: Sb1(0.65) F3(0.65) F5(0.65) C14(0.5) H14a(0.5) H14b(0.5) F6(0.65)
 F1(0.65) F2(0.65) H9aa(0.5) H9ab(0.5) H9ac(0.5) H9bd(0.5) H9be(0.5) H9bf(0.5)
 F4(0.65) C1(0.5) H1a(0.5) H1b(0.5) H1c(0.5) F7(0.35) Sb(0.35) F00H(0.35)
 F8(0.35) F0(0.35) F00O(0.35) F9(0.35) C13(0.3) H13a(0.3) H13b(0.3) C16(0.5)
 H16a(0.5) H16b(0.5) C19(0.3) H19a(0.3) H19b(0.3) H19c(0.3) C12(0.7) H12a(0.7)
 H12b(0.7) H12c(0.7) C17(0.5) H17a(0.5) H17b(0.5) H17c(0.5) C11(0.5) H11a(0.5)
 H11b(0.5) H11c(0.5) C5(0.5) H5a(0.5) H5b(0.5) H5c(0.5) C15(0.5) H15a(0.5)
 H15b(0.5) H15c(0.5) C18(0.7) H18a(0.7) H18b(0.7) C4(0.5) H4a(0.5) H4b(0.5)
 C20(0.5) H20a(0.5) H20b(0.5) C8(0.5) H8a(0.5) H8b(0.5) C10(0.5) H10a(0.5)
 H10b(0.5)
4.a Secondary CH2 refined with riding coordinates:
 C6(H6a,H6b), C2(H2a,H2b), C14(H14a,H14b), C13(H13a,H13b), C16(H16a,H16b),
 C18(H18a,H18b), C4(H4a,H4b), C20(H20a,H20b), C8(H8a,H8b), C10(H10a,H10b)
4.b Idealised Me refined as rotating group:
 C3(H3a,H3b,H3c), C7(H7a,H7b,H7c), C9(H9aa,H9ab,H9ac), C9(H9bd,H9be,H9bf),
 C1(H1a,H1b,H1c), C19(H19a,H19b,H19c), C12(H12a,H12b,H12c), C17(H17a,H17b,H17c),
  C11(H11a,H11b,H11c), C5(H5a,H5b,H5c), C15(H15a,H15b,H15c)
;
_atom_sites_solution_hydrogens     geom
_atom_sites_solution_primary       dual
_atom_sites_solution_secondary     ?
loop_
  _atom_site_label
  _atom_site_type_symbol
  _atom_site_fract_x
  _atom_site_fract_y
  _atom_site_fract_z
  _atom_site_U_iso_or_equiv
  _atom_site_adp_type
  _atom_site_occupancy
  _atom_site_site_symmetry_order
  _atom_site_calc_flag
  _atom_site_refinement_flags_posn
  _atom_site_refinement_flags_adp
  _atom_site_refinement_flags_occupancy
  _atom_site_disorder_assembly
  _atom_site_disorder_group
 Bi1 Bi 0.500000 0.500000 0.500000 0.04201(7) Uani 1 2 d S . P . .
 Sb1 Sb 0.4363(2) 0.58550(16) 0.13816(14) 0.0536(3) Uani 0.65 1 d . . P A 1
 P1 P 0.50125(16) 0.37055(10) 0.34972(6) 0.0528(3) Uani 1 1 d . . . . .
 P2 P 0.57346(18) 0.76118(10) 0.42676(7) 0.0623(4) Uani 1 1 d . . . . .
 O1 O 0.4968(5) 0.3779(3) 0.41906(17) 0.0706(11) Uani 1 1 d . . . . .
 O2 O 0.5283(6) 0.6433(3) 0.43193(16) 0.0749(12) Uani 1 1 d . . . . .
 C6 C 0.6479(6) 0.4606(4) 0.3232(2) 0.0560(11) Uani 1 1 d . . . . .
 H6A H 0.639990 0.458353 0.277662 0.067 Uiso 1 1 calc R U . . .
 H6B H 0.624484 0.536010 0.335740 0.067 Uiso 1 1 calc R U . . .
 F3 F 0.4602(19) 0.7189(8) 0.1064(6) 0.173(7) Uani 0.65 1 d . . P A 1
 F5 F 0.4180(10) 0.4414(6) 0.1668(4) 0.086(2) Uani 0.65 1 d . . P A 1
 C2 C 0.5484(7) 0.2335(4) 0.3292(2) 0.0590(12) Uani 1 1 d . . . . .
 H2A H 0.650598 0.211587 0.353008 0.071 Uiso 1 1 calc R U . . .
 H2B H 0.462607 0.184403 0.341205 0.071 Uiso 1 1 calc R U . . .
 C3 C 0.5649(9) 0.2181(5) 0.2605(3) 0.0812(18) Uani 1 1 d . . . . .
 H3A H 0.461929 0.234804 0.236681 0.122 Uiso 1 1 calc R U . . .
 H3B H 0.595066 0.142539 0.252845 0.122 Uiso 1 1 calc R U . . .
 H3C H 0.648365 0.267268 0.248001 0.122 Uiso 1 1 calc R U . . .
 C14 C 0.304(3) 0.403(2) 0.2986(9) 0.057(4) Uani 0.5 1 d . . P B 2
 H14A H 0.319774 0.386945 0.255111 0.069 Uiso 0.5 1 calc R U P B 2
 H14B H 0.217531 0.354182 0.310598 0.069 Uiso 0.5 1 calc R U P B 2
 C7 C 0.8152(7) 0.4310(6) 0.3485(4) 0.091(2) Uani 1 1 d . . . . .
 H7A H 0.845248 0.361369 0.330760 0.136 Uiso 1 1 calc R U . . .
 H7B H 0.820207 0.424219 0.393375 0.136 Uiso 1 1 calc R U . . .
 H7C H 0.890065 0.487855 0.337789 0.136 Uiso 1 1 calc R U . . .
 F6 F 0.2412(7) 0.5697(6) 0.0957(4) 0.106(2) Uani 0.65 1 d . . P A 1
 F1 F 0.6251(11) 0.5973(11) 0.1902(5) 0.189(6) Uani 0.65 1 d . . P A 1
 F2 F 0.3270(11) 0.6227(7) 0.2086(4) 0.130(3) Uani 0.65 1 d . . P A 1
 C9 C 0.5612(11) 0.9185(6) 0.3326(4) 0.115(3) Uani 1 1 d . . . . .
 H9AA H 0.539141 0.924166 0.287719 0.173 Uiso 0.5 1 calc R U P C 1
 H9AB H 0.677525 0.924151 0.344116 0.173 Uiso 0.5 1 calc R U P C 1
 H9AC H 0.505920 0.977660 0.352152 0.173 Uiso 0.5 1 calc R U P C 1
 H9BD H 0.519702 0.938289 0.290429 0.173 Uiso 0.5 1 calc R U P D 2
 H9BE H 0.672816 0.943679 0.340791 0.173 Uiso 0.5 1 calc R U P D 2
 H9BF H 0.494889 0.953016 0.361762 0.173 Uiso 0.5 1 calc R U P D 2
 F4 F 0.5378(14) 0.5351(9) 0.0746(4) 0.159(4) Uani 0.65 1 d . . P A 1
 C1 C 0.7730(10) 0.4902(8) 0.5207(5) 0.052(2) Uani 0.5 1 d . . P E 1
 H1A H 0.801223 0.426206 0.546364 0.078 Uiso 0.5 1 calc R U P E 1
 H1B H 0.812469 0.556179 0.542604 0.078 Uiso 0.5 1 calc R U P E 1
 H1C H 0.822616 0.484136 0.481959 0.078 Uiso 0.5 1 calc R U P E 1
 F7 F 0.6531(18) 0.5937(18) 0.1087(7) 0.151(8) Uani 0.35 1 d . . P F 2
 Sb Sb 0.4582(5) 0.5657(3) 0.1320(3) 0.0731(11) Uani 0.35 1 d . . P F 2
 F00H F 0.5014(15) 0.6434(9) 0.2053(5) 0.083(3) Uani 0.35 1 d . . P F 2
 F8 F 0.2450(14) 0.5617(16) 0.1535(8) 0.134(6) Uani 0.35 1 d . . P F 2
 F0 F 0.5089(17) 0.4424(16) 0.1645(10) 0.109(6) Uani 0.35 1 d . . P F 2
 F00O F 0.3785(18) 0.5259(10) 0.0521(6) 0.103(4) Uani 0.35 1 d . . P F 2
 F9 F 0.391(3) 0.7220(14) 0.1153(13) 0.136(10) Uani 0.35 1 d . . P F 2
 C13 C 0.410(5) 0.856(2) 0.4461(16) 0.107(11) Uani 0.3 1 d . . P G 1
 H13A H 0.442820 0.931274 0.436956 0.128 Uiso 0.3 1 calc R U P G 1
 H13B H 0.311617 0.839283 0.418452 0.128 Uiso 0.3 1 calc R U P G 1
 C16 C 0.7699(19) 0.8021(9) 0.4604(7) 0.083(4) Uani 0.5 1 d . . P G 2
 H16A H 0.780477 0.882392 0.459513 0.099 Uiso 0.5 1 calc R U P G 2
 H16B H 0.787811 0.777361 0.503795 0.099 Uiso 0.5 1 calc R U P G 2
 C19 C 0.374(3) 0.8526(15) 0.5034(12) 0.056(5) Uani 0.3 1 d . . P G 1
 H19A H 0.314515 0.785226 0.510024 0.085 Uiso 0.3 1 calc R U P G 1
 H19B H 0.306195 0.915483 0.511292 0.085 Uiso 0.3 1 calc R U P G 1
 H19C H 0.472698 0.854531 0.531587 0.085 Uiso 0.3 1 calc R U P G 1
 C12 C 0.2986(19) 0.8167(15) 0.4794(9) 0.153(8) Uani 0.7 1 d . . P G 2
 H12A H 0.248571 0.822081 0.436919 0.229 Uiso 0.7 1 calc R U P G 2
 H12B H 0.249793 0.870501 0.505086 0.229 Uiso 0.7 1 calc R U P G 2
 H12C H 0.281590 0.743369 0.495315 0.229 Uiso 0.7 1 calc R U P G 2
 C17 C 0.9060(17) 0.7426(14) 0.4175(9) 0.111(7) Uani 0.5 1 d . . P G 2
 H17A H 0.875984 0.758042 0.373723 0.167 Uiso 0.5 1 calc R U P G 2
 H17B H 0.906400 0.663646 0.424169 0.167 Uiso 0.5 1 calc R U P G 2
 H17C H 1.013615 0.772006 0.429781 0.167 Uiso 0.5 1 calc R U P G 2
 C11 C 0.869(2) 0.694(2) 0.4636(11) 0.156(9) Uani 0.5 1 d . . P G 1
 H11A H 0.984420 0.700211 0.458496 0.234 Uiso 0.5 1 calc R U P G 1
 H11B H 0.833513 0.619112 0.454799 0.234 Uiso 0.5 1 calc R U P G 1
 H11C H 0.851376 0.712867 0.506025 0.234 Uiso 0.5 1 calc R U P G 1
 C5 C 0.2509(19) 0.5193(15) 0.3422(8) 0.080(4) Uani 0.5 1 d . . P B 1
 H5A H 0.333037 0.576144 0.341052 0.120 Uiso 0.5 1 calc R U P B 1
 H5B H 0.221518 0.511630 0.384371 0.120 Uiso 0.5 1 calc R U P B 1
 H5C H 0.155276 0.539391 0.314723 0.120 Uiso 0.5 1 calc R U P B 1
 C15 C 0.2529(19) 0.5179(15) 0.3040(8) 0.081(4) Uani 0.5 1 d . . P B 2
 H15A H 0.156706 0.531327 0.275441 0.122 Uiso 0.5 1 calc R U P B 2
 H15B H 0.340028 0.566228 0.293963 0.122 Uiso 0.5 1 calc R U P B 2
 H15C H 0.228288 0.532099 0.346307 0.122 Uiso 0.5 1 calc R U P B 2
 C18 C 0.486(2) 0.8397(8) 0.4809(6) 0.104(5) Uani 0.7 1 d . . P G 2
 H18A H 0.539360 0.823232 0.522570 0.125 Uiso 0.7 1 calc R U P G 2
 H18B H 0.503820 0.917894 0.472499 0.125 Uiso 0.7 1 calc R U P G 2
 C4 C 0.319(3) 0.408(3) 0.3205(9) 0.076(6) Uani 0.5 1 d . . P B 1
 H4A H 0.319530 0.411628 0.275166 0.091 Uiso 0.5 1 calc R U P B 1
 H4B H 0.243090 0.350255 0.329617 0.091 Uiso 0.5 1 calc R U P B 1
 C20 C 0.500(3) 0.8087(14) 0.3541(7) 0.071(4) Uani 0.5 1 d . . P G 1
 H20A H 0.525023 0.753003 0.323584 0.085 Uiso 0.5 1 calc R U P G 1
 H20B H 0.381532 0.813166 0.352782 0.085 Uiso 0.5 1 calc R U P G 1
 C8 C 0.555(4) 0.793(2) 0.3402(12) 0.135(12) Uani 0.5 1 d . . P G 2
 H8A H 0.644955 0.758311 0.320832 0.162 Uiso 0.5 1 calc R U P G 2
 H8B H 0.452320 0.763803 0.320016 0.162 Uiso 0.5 1 calc R U P G 2
 C10 C 0.787(3) 0.7614(19) 0.4251(11) 0.127(7) Uani 0.5 1 d . U P G 1
 H10A H 0.810730 0.743255 0.382754 0.152 Uiso 0.5 1 calc R U P G 1
 H10B H 0.826672 0.836256 0.434101 0.152 Uiso 0.5 1 calc R U P G 1

loop_
  _atom_site_aniso_label
  _atom_site_aniso_U_11
  _atom_site_aniso_U_22
  _atom_site_aniso_U_33
  _atom_site_aniso_U_23
  _atom_site_aniso_U_13
  _atom_site_aniso_U_12
 Bi1 0.04336(12) 0.03174(10) 0.05409(13) 0.01324(10) 0.02056(9) 0.00553(9)
 Sb1 0.0383(3) 0.0369(5) 0.0837(8) 0.0077(5) -0.0027(4) 0.0009(4)
 P1 0.0576(7) 0.0381(6) 0.0662(8) 0.0066(5) 0.0227(6) 0.0025(5)
 P2 0.0778(9) 0.0350(6) 0.0795(9) 0.0155(6) 0.0349(7) 0.0014(6)
 O1 0.109(3) 0.0372(17) 0.072(2) 0.0069(16) 0.042(2) 0.0096(18)
 O2 0.141(4) 0.0336(16) 0.059(2) 0.0077(15) 0.050(2) -0.0045(19)
 C6 0.057(3) 0.050(2) 0.064(3) 0.002(2) 0.017(2) -0.003(2)
 F3 0.279(16) 0.072(6) 0.151(10) 0.045(6) -0.055(10) -0.099(9)
 F5 0.133(7) 0.052(3) 0.076(4) 0.009(3) 0.029(5) 0.021(5)
 C2 0.069(3) 0.038(2) 0.071(3) -0.004(2) 0.013(3) 0.003(2)
 C3 0.119(5) 0.056(3) 0.071(4) -0.015(3) 0.020(4) -0.012(3)
 C14 0.042(6) 0.051(8) 0.075(12) 0.019(9) -0.010(8) -0.003(5)
 C7 0.058(3) 0.095(5) 0.118(6) 0.009(4) 0.005(4) -0.006(3)
 F6 0.073(4) 0.113(5) 0.128(6) 0.021(5) -0.018(4) -0.006(4)
 F1 0.098(6) 0.286(14) 0.168(9) 0.112(9) -0.068(6) -0.085(7)
 F2 0.154(7) 0.121(6) 0.118(6) -0.009(5) 0.032(5) 0.046(5)
 C9 0.149(7) 0.070(4) 0.131(7) 0.048(5) 0.033(6) -0.003(5)
 F4 0.170(9) 0.213(10) 0.108(6) 0.075(7) 0.089(7) 0.079(8)
 C1 0.041(4) 0.055(5) 0.061(5) 0.001(4) 0.015(4) 0.001(4)
 F7 0.095(10) 0.25(2) 0.110(11) -0.050(12) 0.032(8) -0.072(12)
 Sb 0.0794(19) 0.0565(18) 0.0819(14) 0.0101(13) 0.0000(13) 0.0040(11)
 F00H 0.079(7) 0.094(8) 0.075(6) 0.008(5) 0.005(6) -0.022(6)
 F8 0.056(6) 0.212(17) 0.133(12) -0.045(13) 0.002(7) 0.014(8)
 F0 0.091(10) 0.085(9) 0.145(14) 0.028(9) -0.015(11) 0.022(10)
 F00O 0.118(10) 0.093(8) 0.093(8) -0.040(7) -0.004(7) -0.030(7)
 F9 0.179(17) 0.065(10) 0.180(17) 0.045(10) 0.099(15) 0.077(12)
 C13 0.16(3) 0.056(13) 0.12(2) 0.015(15) 0.08(2) 0.037(16)
 C16 0.113(11) 0.038(5) 0.091(9) -0.009(6) -0.023(8) -0.013(6)
 C19 0.066(14) 0.028(8) 0.075(13) 0.006(8) 0.010(10) 0.018(8)
 C12 0.122(14) 0.166(17) 0.19(2) 0.082(14) 0.092(13) 0.073(12)
 C17 0.063(8) 0.110(12) 0.167(17) 0.078(12) 0.045(9) 0.021(8)
 C11 0.071(11) 0.23(3) 0.17(2) -0.01(2) -0.008(12) -0.011(14)
 C5 0.052(7) 0.088(10) 0.098(11) -0.006(10) -0.005(8) 0.016(6)
 C15 0.059(7) 0.094(11) 0.089(10) -0.001(10) -0.001(8) 0.028(7)
 C18 0.201(17) 0.033(4) 0.078(7) 0.009(4) 0.017(9) 0.004(7)
 C4 0.083(12) 0.076(10) 0.064(12) 0.002(10) -0.020(9) -0.004(8)
 C20 0.129(13) 0.036(6) 0.053(8) 0.018(6) 0.030(8) -0.006(7)
 C8 0.24(3) 0.066(12) 0.119(18) 0.006(11) 0.098(17) -0.029(15)
 C10 0.121(10) 0.122(10) 0.142(10) 0.043(8) 0.028(9) -0.017(8)

_geom_special_details
;
 All esds (except the esd in the dihedral angle between two l.s. planes)
 are estimated using the full covariance matrix.  The cell esds are taken
 into account individually in the estimation of esds in distances, angles
 and torsion angles; correlations between esds in cell parameters are only
 used when they are defined by crystal symmetry.  An approximate (isotropic)
 treatment of cell esds is used for estimating esds involving l.s. planes.
;
loop_
  _geom_bond_atom_site_label_1
  _geom_bond_atom_site_label_2
  _geom_bond_distance
  _geom_bond_site_symmetry_2
  _geom_bond_publ_flag
 Bi1 O1 2.314(4) 3_666 ?
 Bi1 O1 2.314(4) . ?
 Bi1 O2 2.329(3) 3_666 ?
 Bi1 O2 2.329(3) . ?
 Bi1 C1 2.280(9) . ?
 Bi1 C1 2.280(9) 3_666 ?
 Sb1 F3 1.797(10) . ?
 Sb1 F5 1.887(8) . ?
 Sb1 F6 1.800(7) . ?
 Sb1 F1 1.853(7) . ?
 Sb1 F2 1.918(8) . ?
 Sb1 F4 1.806(8) . ?
 P1 O1 1.519(4) . ?
 P1 C6 1.787(5) . ?
 P1 C2 1.794(5) . ?
 P1 C14 1.932(19) . ?
 P1 C4 1.65(3) . ?
 P2 O2 1.502(3) . ?
 P2 C13 1.87(3) . ?
 P2 C16 1.799(14) . ?
 P2 C18 1.740(14) . ?
 P2 C20 1.740(17) . ?
 P2 C8 1.92(3) . ?
 P2 C10 1.78(2) . ?
 C6 H6A 0.9900 . ?
 C6 H6B 0.9900 . ?
 C6 C7 1.493(8) . ?
 C2 H2A 0.9900 . ?
 C2 H2B 0.9900 . ?
 C2 C3 1.530(8) . ?
 C3 H3A 0.9800 . ?
 C3 H3B 0.9800 . ?
 C3 H3C 0.9800 . ?
 C14 H14A 0.9900 . ?
 C14 H14B 0.9900 . ?
 C14 C15 1.49(3) . ?
 C7 H7A 0.9800 . ?
 C7 H7B 0.9800 . ?
 C7 H7C 0.9800 . ?
 C9 H9AA 0.9800 . ?
 C9 H9AB 0.9800 . ?
 C9 H9AC 0.9800 . ?
 C9 H9BD 0.9800 . ?
 C9 H9BE 0.9800 . ?
 C9 H9BF 0.9800 . ?
 C9 C20 1.531(19) . ?
 C9 C8 1.55(3) . ?
 C1 H1A 0.9800 . ?
 C1 H1B 0.9800 . ?
 C1 H1C 0.9800 . ?
 F7 Sb 1.785(14) . ?
 Sb F00H 1.865(12) . ?
 Sb F8 1.885(13) . ?
 Sb F0 1.706(19) . ?
 Sb F00O 1.866(12) . ?
 Sb F9 2.022(16) . ?
 C13 H13A 0.9900 . ?
 C13 H13B 0.9900 . ?
 C13 C19 1.32(4) . ?
 C16 H16A 0.9900 . ?
 C16 H16B 0.9900 . ?
 C16 C17 1.71(2) . ?
 C19 H19A 0.9800 . ?
 C19 H19B 0.9800 . ?
 C19 H19C 0.9800 . ?
 C12 H12A 0.9800 . ?
 C12 H12B 0.9800 . ?
 C12 H12C 0.9800 . ?
 C12 C18 1.59(2) . ?
 C17 H17A 0.9800 . ?
 C17 H17B 0.9800 . ?
 C17 H17C 0.9800 . ?
 C11 H11A 0.9800 . ?
 C11 H11B 0.9800 . ?
 C11 H11C 0.9800 . ?
 C11 C10 1.32(3) . ?
 C5 H5A 0.9800 . ?
 C5 H5B 0.9800 . ?
 C5 H5C 0.9800 . ?
 C5 C4 1.57(3) . ?
 C15 H15A 0.9800 . ?
 C15 H15B 0.9800 . ?
 C15 H15C 0.9800 . ?
 C18 H18A 0.9900 . ?
 C18 H18B 0.9900 . ?
 C4 H4A 0.9900 . ?
 C4 H4B 0.9900 . ?
 C20 H20A 0.9900 . ?
 C20 H20B 0.9900 . ?
 C8 H8A 0.9900 . ?
 C8 H8B 0.9900 . ?
 C10 H10A 0.9900 . ?
 C10 H10B 0.9900 . ?

loop_
  _geom_angle_atom_site_label_1
  _geom_angle_atom_site_label_2
  _geom_angle_atom_site_label_3
  _geom_angle
  _geom_angle_site_symmetry_1
  _geom_angle_site_symmetry_3
  _geom_angle_publ_flag
 O1 Bi1 O1 180.0 3_666 . ?
 O1 Bi1 O2 90.18(12) . 3_666 ?
 O1 Bi1 O2 89.82(12) . . ?
 O1 Bi1 O2 89.82(12) 3_666 3_666 ?
 O1 Bi1 O2 90.18(12) 3_666 . ?
 O2 Bi1 O2 180.0 3_666 . ?
 C1 Bi1 O1 87.0(3) . 3_666 ?
 C1 Bi1 O1 93.0(3) . . ?
 C1 Bi1 O1 93.0(3) 3_666 3_666 ?
 C1 Bi1 O1 87.0(3) 3_666 . ?
 C1 Bi1 O2 90.1(3) . . ?
 C1 Bi1 O2 89.8(3) 3_666 . ?
 C1 Bi1 O2 90.2(3) 3_666 3_666 ?
 C1 Bi1 O2 89.9(3) . 3_666 ?
 C1 Bi1 C1 180.0 3_666 . ?
 F3 Sb1 F5 176.0(6) . . ?
 F3 Sb1 F6 91.7(5) . . ?
 F3 Sb1 F1 92.6(5) . . ?
 F3 Sb1 F2 99.9(6) . . ?
 F3 Sb1 F4 86.4(6) . . ?
 F5 Sb1 F2 84.1(3) . . ?
 F6 Sb1 F5 88.3(4) . . ?
 F6 Sb1 F1 173.1(5) . . ?
 F6 Sb1 F2 87.7(4) . . ?
 F6 Sb1 F4 92.1(5) . . ?
 F1 Sb1 F5 87.8(4) . . ?
 F1 Sb1 F2 86.2(5) . . ?
 F4 Sb1 F5 89.6(4) . . ?
 F4 Sb1 F1 93.6(6) . . ?
 F4 Sb1 F2 173.7(4) . . ?
 O1 P1 C6 111.8(2) . . ?
 O1 P1 C2 109.3(2) . . ?
 O1 P1 C14 117.3(7) . . ?
 O1 P1 C4 104.7(9) . . ?
 C6 P1 C2 109.0(2) . . ?
 C6 P1 C14 105.0(7) . . ?
 C2 P1 C14 104.0(8) . . ?
 C4 P1 C6 109.5(11) . . ?
 C4 P1 C2 112.5(10) . . ?
 O2 P2 C13 112.8(10) . . ?
 O2 P2 C16 117.6(5) . . ?
 O2 P2 C18 111.0(4) . . ?
 O2 P2 C20 108.9(7) . . ?
 O2 P2 C8 105.8(9) . . ?
 O2 P2 C10 105.1(8) . . ?
 C16 P2 C8 109.0(12) . . ?
 C18 P2 C16 89.6(7) . . ?
 C18 P2 C8 124.0(9) . . ?
 C20 P2 C13 78.5(12) . . ?
 C20 P2 C10 103.9(10) . . ?
 C10 P2 C13 139.0(14) . . ?
 P1 O1 Bi1 143.0(2) . . ?
 P2 O2 Bi1 144.8(2) . . ?
 P1 C6 H6A 109.2 . . ?
 P1 C6 H6B 109.2 . . ?
 H6A C6 H6B 107.9 . . ?
 C7 C6 P1 112.0(4) . . ?
 C7 C6 H6A 109.2 . . ?
 C7 C6 H6B 109.2 . . ?
 P1 C2 H2A 108.8 . . ?
 P1 C2 H2B 108.8 . . ?
 H2A C2 H2B 107.7 . . ?
 C3 C2 P1 113.8(4) . . ?
 C3 C2 H2A 108.8 . . ?
 C3 C2 H2B 108.8 . . ?
 C2 C3 H3A 109.5 . . ?
 C2 C3 H3B 109.5 . . ?
 C2 C3 H3C 109.5 . . ?
 H3A C3 H3B 109.5 . . ?
 H3A C3 H3C 109.5 . . ?
 H3B C3 H3C 109.5 . . ?
 P1 C14 H14A 109.1 . . ?
 P1 C14 H14B 109.1 . . ?
 H14A C14 H14B 107.8 . . ?
 C15 C14 P1 112.5(13) . . ?
 C15 C14 H14A 109.1 . . ?
 C15 C14 H14B 109.1 . . ?
 C6 C7 H7A 109.5 . . ?
 C6 C7 H7B 109.5 . . ?
 C6 C7 H7C 109.5 . . ?
 H7A C7 H7B 109.5 . . ?
 H7A C7 H7C 109.5 . . ?
 H7B C7 H7C 109.5 . . ?
 H9AA C9 H9AB 109.5 . . ?
 H9AA C9 H9AC 109.5 . . ?
 H9AB C9 H9AC 109.5 . . ?
 H9BD C9 H9BE 109.5 . . ?
 H9BD C9 H9BF 109.5 . . ?
 H9BE C9 H9BF 109.5 . . ?
 C20 C9 H9AA 109.5 . . ?
 C20 C9 H9AB 109.5 . . ?
 C20 C9 H9AC 109.5 . . ?
 C8 C9 H9BD 109.5 . . ?
 C8 C9 H9BE 109.5 . . ?
 C8 C9 H9BF 109.5 . . ?
 Bi1 C1 H1A 109.5 . . ?
 Bi1 C1 H1B 109.5 . . ?
 Bi1 C1 H1C 109.5 . . ?
 H1A C1 H1B 109.5 . . ?
 H1A C1 H1C 109.5 . . ?
 H1B C1 H1C 109.5 . . ?
 F7 Sb F00H 92.4(6) . . ?
 F7 Sb F8 170.0(10) . . ?
 F7 Sb F00O 91.9(7) . . ?
 F7 Sb F9 90.6(9) . . ?
 F00H Sb F8 84.6(6) . . ?
 F00H Sb F00O 162.5(6) . . ?
 F00H Sb F9 72.3(9) . . ?
 F8 Sb F9 79.4(8) . . ?
 F0 Sb F7 95.4(10) . . ?
 F0 Sb F00H 94.5(9) . . ?
 F0 Sb F8 94.3(9) . . ?
 F0 Sb F00O 101.9(9) . . ?
 F0 Sb F9 165.7(11) . . ?
 F00O Sb F8 88.2(7) . . ?
 F00O Sb F9 90.7(10) . . ?
 P2 C13 H13A 108.3 . . ?
 P2 C13 H13B 108.3 . . ?
 H13A C13 H13B 107.4 . . ?
 C19 C13 P2 116(2) . . ?
 C19 C13 H13A 108.3 . . ?
 C19 C13 H13B 108.3 . . ?
 P2 C16 H16A 110.4 . . ?
 P2 C16 H16B 110.4 . . ?
 H16A C16 H16B 108.6 . . ?
 C17 C16 P2 106.6(10) . . ?
 C17 C16 H16A 110.4 . . ?
 C17 C16 H16B 110.4 . . ?
 C13 C19 H19A 109.5 . . ?
 C13 C19 H19B 109.5 . . ?
 C13 C19 H19C 109.5 . . ?
 H19A C19 H19B 109.5 . . ?
 H19A C19 H19C 109.5 . . ?
 H19B C19 H19C 109.5 . . ?
 H12A C12 H12B 109.5 . . ?
 H12A C12 H12C 109.5 . . ?
 H12B C12 H12C 109.5 . . ?
 C18 C12 H12A 109.5 . . ?
 C18 C12 H12B 109.5 . . ?
 C18 C12 H12C 109.5 . . ?
 C16 C17 H17A 109.5 . . ?
 C16 C17 H17B 109.5 . . ?
 C16 C17 H17C 109.5 . . ?
 H17A C17 H17B 109.5 . . ?
 H17A C17 H17C 109.5 . . ?
 H17B C17 H17C 109.5 . . ?
 H11A C11 H11B 109.5 . . ?
 H11A C11 H11C 109.5 . . ?
 H11B C11 H11C 109.5 . . ?
 C10 C11 H11A 109.5 . . ?
 C10 C11 H11B 109.5 . . ?
 C10 C11 H11C 109.5 . . ?
 H5A C5 H5B 109.5 . . ?
 H5A C5 H5C 109.5 . . ?
 H5B C5 H5C 109.5 . . ?
 C4 C5 H5A 109.5 . . ?
 C4 C5 H5B 109.5 . . ?
 C4 C5 H5C 109.5 . . ?
 C14 C15 H15A 109.5 . . ?
 C14 C15 H15B 109.5 . . ?
 C14 C15 H15C 109.5 . . ?
 H15A C15 H15B 109.5 . . ?
 H15A C15 H15C 109.5 . . ?
 H15B C15 H15C 109.5 . . ?
 P2 C18 H18A 109.3 . . ?
 P2 C18 H18B 109.3 . . ?
 C12 C18 P2 111.4(10) . . ?
 C12 C18 H18A 109.3 . . ?
 C12 C18 H18B 109.3 . . ?
 H18A C18 H18B 108.0 . . ?
 P1 C4 H4A 107.7 . . ?
 P1 C4 H4B 107.7 . . ?
 C5 C4 P1 118.5(14) . . ?
 C5 C4 H4A 107.7 . . ?
 C5 C4 H4B 107.7 . . ?
 H4A C4 H4B 107.1 . . ?
 P2 C20 H20A 107.7 . . ?
 P2 C20 H20B 107.7 . . ?
 C9 C20 P2 118.5(14) . . ?
 C9 C20 H20A 107.7 . . ?
 C9 C20 H20B 107.7 . . ?
 H20A C20 H20B 107.1 . . ?
 P2 C8 H8A 110.2 . . ?
 P2 C8 H8B 110.2 . . ?
 C9 C8 P2 107.8(15) . . ?
 C9 C8 H8A 110.2 . . ?
 C9 C8 H8B 110.2 . . ?
 H8A C8 H8B 108.5 . . ?
 P2 C10 H10A 108.2 . . ?
 P2 C10 H10B 108.2 . . ?
 C11 C10 P2 116.3(17) . . ?
 C11 C10 H10A 108.2 . . ?
 C11 C10 H10B 108.2 . . ?
 H10A C10 H10B 107.4 . . ?

loop_
  _geom_torsion_atom_site_label_1
  _geom_torsion_atom_site_label_2
  _geom_torsion_atom_site_label_3
  _geom_torsion_atom_site_label_4
  _geom_torsion
  _geom_torsion_site_symmetry_1
  _geom_torsion_site_symmetry_2
  _geom_torsion_site_symmetry_3
  _geom_torsion_site_symmetry_4
  _geom_torsion_publ_flag
 O1 P1 C6 C7 64.0(5) . . . . ?
 O1 P1 C2 C3 -176.9(4) . . . . ?
 O1 P1 C4 C5 52(2) . . . . ?
 O2 P2 C13 C19 65(3) . . . . ?
 O2 P2 C16 C17 68.1(10) . . . . ?
 O2 P2 C18 C12 -50.4(10) . . . . ?
 O2 P2 C20 C9 -167.0(10) . . . . ?
 O2 P2 C10 C11 -42(2) . . . . ?
 C6 P1 O1 Bi1 43.5(5) . . . . ?
 C6 P1 C2 C3 -54.4(5) . . . . ?
 C6 P1 C4 C5 -68(2) . . . . ?
 C2 P1 O1 Bi1 164.2(4) . . . . ?
 C2 P1 C6 C7 -56.9(5) . . . . ?
 C2 P1 C4 C5 171.1(16) . . . . ?
 C14 P1 O1 Bi1 -77.8(9) . . . . ?
 C14 P1 C6 C7 -167.8(9) . . . . ?
 C14 P1 C2 C3 57.1(8) . . . . ?
 C13 P2 O2 Bi1 -77.6(14) . . . . ?
 C13 P2 C20 C9 82.6(16) . . . . ?
 C13 P2 C10 C11 116(3) . . . . ?
 C16 P2 O2 Bi1 56.5(8) . . . . ?
 C16 P2 C18 C12 -169.9(10) . . . . ?
 C18 P2 O2 Bi1 -44.5(7) . . . . ?
 C18 P2 C16 C17 -178.3(9) . . . . ?
 C4 P1 O1 Bi1 -75.0(12) . . . . ?
 C4 P1 C6 C7 179.6(10) . . . . ?
 C4 P1 C2 C3 67.2(11) . . . . ?
 C20 P2 O2 Bi1 -162.7(8) . . . . ?
 C20 P2 C13 C19 170(3) . . . . ?
 C20 P2 C10 C11 -156(2) . . . . ?
 C8 P2 O2 Bi1 178.4(11) . . . . ?
 C8 P2 C16 C17 -52.2(12) . . . . ?
 C8 P2 C18 C12 77.3(15) . . . . ?
 C10 P2 O2 Bi1 86.5(9) . . . . ?
 C10 P2 C13 C19 -91(3) . . . . ?
 C10 P2 C20 C9 -55.4(15) . . . . ?

_shelx_res_file
;
TITL jsx24_2_0m_b.res in P2(1)/n
    jsx24_2_0m.res
    created by SHELXL-2019/1 at 13:32:29 on 19-Jun-2023
REM Old TITL JSX24_2_0m in P2(1)/n
REM SHELXT solution in P2(1)/n: R1 0.248, Rweak 0.017, Alpha 0.029
REM <I/s> 3.280 for 231 systematic absences, Orientation as input
REM Formula found by SHELXT: C38 O6 P4 Sb2 Bi
CELL 0.71073 8.3412 12.2717 21.8127 90 95.752 90
ZERR 2 0.0017 0.002 0.0046 0 0.012 0
LATT 1
SYMM 0.5-X,0.5+Y,0.5-Z
SFAC C H Bi F O P Sb
UNIT 50 126 2 24 8 8 4
ISOR 0.01 0.2 C10

L.S. 25
PLAN  20
SIZE 0.123 0.169 0.169
TEMP -173.15
CONF
BOND
LIST 4
MORE -1
BOND $H
fmap 2
acta
OMIT -1 0 1
OMIT -2 1 14
REM <olex2.extras>
REM <HklSrc "%.\\JSX24_2_0m.hkl">
REM </olex2.extras>

WGHT    0.015200    5.602000
FVAR       0.21094
BI1   3    0.500000    0.500000    0.500000    10.50000    0.04336    0.03174 =
         0.05409    0.01324    0.02056    0.00553
PART 1
SB1   7    0.436278    0.585504    0.138159    10.65000    0.03835    0.03691 =
         0.08374    0.00768   -0.00268    0.00086
PART 0
P1    6    0.501246    0.370552    0.349717    11.00000    0.05758    0.03808 =
         0.06615    0.00660    0.02274    0.00249
P2    6    0.573464    0.761181    0.426762    11.00000    0.07777    0.03501 =
         0.07950    0.01552    0.03495    0.00136
O1    5    0.496826    0.377855    0.419059    11.00000    0.10902    0.03719 =
         0.07218    0.00689    0.04183    0.00955
O2    5    0.528348    0.643318    0.431929    11.00000    0.14056    0.03359 =
         0.05857    0.00767    0.04962   -0.00448
C6    1    0.647878    0.460576    0.323234    11.00000    0.05666    0.04974 =
         0.06366    0.00216    0.01670   -0.00285
AFIX  23
H6A   2    0.639990    0.458353    0.277662    11.00000   -1.20000
H6B   2    0.624484    0.536010    0.335740    11.00000   -1.20000
AFIX   0
PART 1
F3    4    0.460198    0.718931    0.106415    10.65000    0.27932    0.07238 =
         0.15147    0.04467   -0.05524   -0.09867
F5    4    0.418005    0.441394    0.166797    10.65000    0.13288    0.05214 =
         0.07587    0.00916    0.02903    0.02069
PART 0
C2    1    0.548353    0.233476    0.329216    11.00000    0.06885    0.03779 =
         0.07144   -0.00383    0.01305    0.00334
AFIX  23
H2A   2    0.650598    0.211587    0.353008    11.00000   -1.20000
H2B   2    0.462607    0.184403    0.341205    11.00000   -1.20000
AFIX   0
C3    1    0.564918    0.218143    0.260508    11.00000    0.11946    0.05568 =
         0.07072   -0.01525    0.02003   -0.01163
AFIX 137
H3A   2    0.461929    0.234804    0.236681    11.00000   -1.50000
H3B   2    0.595066    0.142539    0.252845    11.00000   -1.50000
H3C   2    0.648365    0.267268    0.248001    11.00000   -1.50000
AFIX   0
PART 2
C14   1    0.304115    0.402574    0.298637    10.50000    0.04178    0.05145 =
         0.07500    0.01931   -0.01005   -0.00311
AFIX  23
H14A  2    0.319774    0.386945    0.255111    10.50000   -1.20000
H14B  2    0.217531    0.354182    0.310598    10.50000   -1.20000
AFIX   0
PART 0
C7    1    0.815227    0.430960    0.348456    11.00000    0.05802    0.09497 =
         0.11816    0.00935    0.00453   -0.00574
AFIX 137
H7A   2    0.845248    0.361369    0.330760    11.00000   -1.50000
H7B   2    0.820207    0.424219    0.393375    11.00000   -1.50000
H7C   2    0.890065    0.487855    0.337789    11.00000   -1.50000
AFIX   0
PART 1
F6    4    0.241183    0.569733    0.095743    10.65000    0.07297    0.11280 =
         0.12754    0.02095   -0.01758   -0.00633
F1    4    0.625071    0.597299    0.190229    10.65000    0.09755    0.28554 =
         0.16819    0.11228   -0.06807   -0.08488
F2    4    0.326966    0.622727    0.208584    10.65000    0.15391    0.12134 =
         0.11807   -0.00929    0.03223    0.04646
PART 0
C9    1    0.561207    0.918549    0.332588    11.00000    0.14877    0.06955 =
         0.13075    0.04828    0.03326   -0.00324
PART 1
AFIX 137
H9AA  2    0.539141    0.924166    0.287719    10.50000   -1.50000
H9AB  2    0.677525    0.924151    0.344116    10.50000   -1.50000
H9AC  2    0.505920    0.977660    0.352152    10.50000   -1.50000
AFIX 137
PART 2
H9BD  2    0.519702    0.938289    0.290429    10.50000   -1.50000
H9BE  2    0.672816    0.943679    0.340791    10.50000   -1.50000
H9BF  2    0.494889    0.953016    0.361762    10.50000   -1.50000
AFIX   0
PART 1
F4    4    0.537765    0.535052    0.074555    10.65000    0.16976    0.21287 =
         0.10846    0.07492    0.08931    0.07941
C1    1    0.772985    0.490239    0.520679    10.50000    0.04149    0.05512 =
         0.06112    0.00055    0.01469    0.00053
AFIX 137
H1A   2    0.801223    0.426206    0.546364    10.50000   -1.50000
H1B   2    0.812469    0.556179    0.542604    10.50000   -1.50000
H1C   2    0.822616    0.484136    0.481959    10.50000   -1.50000
AFIX   0
PART 2
F7    4    0.653076    0.593729    0.108654    10.35000    0.09465    0.25236 =
         0.11037   -0.04957    0.03201   -0.07187
SB    7    0.458207    0.565672    0.131989    10.35000    0.07939    0.05645 =
         0.08189    0.01005    0.00003    0.00397
F00H  4    0.501407    0.643358    0.205266    10.35000    0.07941    0.09419 =
         0.07450    0.00785    0.00488   -0.02234
F8    4    0.244965    0.561729    0.153524    10.35000    0.05629    0.21175 =
         0.13312   -0.04470    0.00191    0.01391
F0    4    0.508925    0.442394    0.164525    10.35000    0.09052    0.08526 =
         0.14513    0.02823   -0.01505    0.02226
F00O  4    0.378514    0.525936    0.052129    10.35000    0.11838    0.09338 =
         0.09332   -0.04012   -0.00424   -0.03036
F9    4    0.390681    0.721961    0.115252    10.35000    0.17923    0.06548 =
         0.18013    0.04491    0.09935    0.07712
PART 1
C13   1    0.410125    0.855904    0.446055    10.30000    0.16055    0.05578 =
         0.11884    0.01501    0.08451    0.03749
AFIX  23
H13A  2    0.442820    0.931274    0.436956    10.30000   -1.20000
H13B  2    0.311617    0.839283    0.418452    10.30000   -1.20000
AFIX   0
PART 2
C16   1    0.769897    0.802072    0.460444    10.50000    0.11298    0.03849 =
         0.09055   -0.00858   -0.02264   -0.01291
AFIX  23
H16A  2    0.780477    0.882392    0.459513    10.50000   -1.20000
H16B  2    0.787811    0.777361    0.503795    10.50000   -1.20000
AFIX   0
PART 1
C19   1    0.373538    0.852573    0.503416    10.30000    0.06628    0.02845 =
         0.07526    0.00575    0.01014    0.01756
AFIX 137
H19A  2    0.314515    0.785226    0.510024    10.30000   -1.50000
H19B  2    0.306195    0.915483    0.511292    10.30000   -1.50000
H19C  2    0.472698    0.854531    0.531587    10.30000   -1.50000
AFIX   0
PART 2
C12   1    0.298597    0.816719    0.479421    10.70000    0.12215    0.16562 =
         0.18566    0.08246    0.09227    0.07300
AFIX 137
H12A  2    0.248571    0.822081    0.436919    10.70000   -1.50000
H12B  2    0.249793    0.870501    0.505086    10.70000   -1.50000
H12C  2    0.281590    0.743369    0.495315    10.70000   -1.50000
AFIX   0
C17   1    0.905959    0.742612    0.417452    10.50000    0.06332    0.11017 =
         0.16731    0.07764    0.04470    0.02101
AFIX 137
H17A  2    0.875984    0.758042    0.373723    10.50000   -1.50000
H17B  2    0.906400    0.663646    0.424169    10.50000   -1.50000
H17C  2    1.013615    0.772006    0.429781    10.50000   -1.50000
AFIX   0
PART 1
C11   1    0.869369    0.694049    0.463592    10.50000    0.07060    0.22509 =
         0.16749   -0.00935   -0.00763   -0.01056
AFIX 137
H11A  2    0.984420    0.700211    0.458496    10.50000   -1.50000
H11B  2    0.833513    0.619112    0.454799    10.50000   -1.50000
H11C  2    0.851376    0.712867    0.506025    10.50000   -1.50000
AFIX   0
C5    1    0.250901    0.519279    0.342195    10.50000    0.05212    0.08770 =
         0.09843   -0.00593   -0.00486    0.01647
AFIX 137
H5A   2    0.333037    0.576144    0.341052    10.50000   -1.50000
H5B   2    0.221518    0.511630    0.384371    10.50000   -1.50000
H5C   2    0.155276    0.539391    0.314723    10.50000   -1.50000
AFIX   0
PART 2
C15   1    0.252926    0.517873    0.304048    10.50000    0.05916    0.09436 =
         0.08878   -0.00051   -0.00106    0.02761
AFIX 137
H15A  2    0.156706    0.531327    0.275441    10.50000   -1.50000
H15B  2    0.340028    0.566228    0.293963    10.50000   -1.50000
H15C  2    0.228288    0.532099    0.346307    10.50000   -1.50000
AFIX   0
C18   1    0.486393    0.839749    0.480950    10.70000    0.20095    0.03306 =
         0.07781    0.00852    0.01663    0.00390
AFIX  23
H18A  2    0.539360    0.823232    0.522570    10.70000   -1.20000
H18B  2    0.503820    0.917894    0.472499    10.70000   -1.20000
AFIX   0
PART 1
C4    1    0.319447    0.408430    0.320514    10.50000    0.08268    0.07624 =
         0.06383    0.00178   -0.02036   -0.00415
AFIX  23
H4A   2    0.319530    0.411628    0.275166    10.50000   -1.20000
H4B   2    0.243090    0.350255    0.329617    10.50000   -1.20000
AFIX   0
C20   1    0.500334    0.808677    0.354112    10.50000    0.12865    0.03565 =
         0.05259    0.01751    0.03048   -0.00643
AFIX  23
H20A  2    0.525023    0.753003    0.323584    10.50000   -1.20000
H20B  2    0.381532    0.813166    0.352782    10.50000   -1.20000
AFIX   0
PART 2
C8    1    0.555203    0.792722    0.340174    10.50000    0.23539    0.06583 =
         0.11907    0.00612    0.09750   -0.02948
AFIX  23
H8A   2    0.644955    0.758311    0.320832    10.50000   -1.20000
H8B   2    0.452320    0.763803    0.320016    10.50000   -1.20000
AFIX   0
PART 1
C10   1    0.786910    0.761357    0.425131    10.50000    0.12050    0.12177 =
         0.14194    0.04344    0.02832   -0.01674
AFIX  23
H10A  2    0.810730    0.743255    0.382754    10.50000   -1.20000
H10B  2    0.826672    0.836256    0.434101    10.50000   -1.20000
AFIX   0
HKLF 4


REM  jsx24_2_0m_b.res in P2(1)/n
REM wR2 = 0.0748, GooF = S = 1.177, Restrained GooF = 1.179 for all data
REM R1 = 0.0345 for 5056 Fo > 4sig(Fo) and 0.0419 for all 5766 data
REM 359 parameters refined using 6 restraints

END

WGHT      0.0149      5.6263

REM Highest difference peak  0.847,  deepest hole -0.770,  1-sigma level  0.105
Q1    1   0.4843  0.5798  0.1745  11.00000  0.05    0.85
Q2    1   0.4824  0.7655  0.4064  11.00000  0.05    0.66
Q3    1   0.4035  0.5162  0.5032  11.00000  0.05    0.64
Q4    1   0.4725  0.3871  0.1188  11.00000  0.05    0.62
Q5    1   0.4390  0.5140  0.4605  11.00000  0.05    0.57
Q6    1   0.5797  0.3590  0.3863  11.00000  0.05    0.48
Q7    1   0.4664  0.5978  0.1118  11.00000  0.05    0.48
Q8    1   0.5985  0.3529  0.3696  11.00000  0.05    0.48
Q9    1   0.5081  0.5510  0.4483  11.00000  0.05    0.47
Q10   1   0.4332  0.4404  0.3204  11.00000  0.05    0.46
Q11   1   0.5130  0.8156  0.2997  11.00000  0.05    0.45
Q12   1   0.3737  0.5805  0.1373  11.00000  0.05    0.44
Q13   1   0.6197  0.4886  0.0840  11.00000  0.05    0.44
Q14   1   0.3680  0.4207  0.1358  11.00000  0.05    0.44
Q15   1   0.4764  0.5804  0.1228  11.00000  0.05    0.42
Q16   1   0.4209  0.4557  0.2948  11.00000  0.05    0.41
Q17   1   0.6159  0.5244  0.2246  11.00000  0.05    0.41
Q18   1   0.6660  0.5285  0.1601  11.00000  0.05    0.41
Q19   1   0.4791  0.6397  0.4334  11.00000  0.05    0.39
Q20   1   0.4318  0.4982  0.1227  11.00000  0.05    0.37
;
_shelx_res_checksum                95674
_shelx_hkl_file
;
  -1   0   0   -0.20    0.20
  -1   0   0    0.40    0.20
   1   0   0    0.00    0.20
   1   0   0    0.00    0.10
   1   0   0    0.40    0.20
   1   0   0   -0.10    0.10
  -1   0   0    0.30    0.10
  -1   0   0    0.00    0.20
   2   0   0 8239.38  360.86
  -2   0   0 6770.32  324.27
   3   0   0    2.00    0.60
   3   0   0    0.70    0.70
  -3   0   0    1.40    0.50
   3   0   0    2.40    0.80
  -3   0   0    1.10    0.70
  -3   0   0    0.50    0.70
  -3   0   0    2.00    0.50
  -4   0   0 1441.06   49.30
  -4   0   0 1430.06   49.20
  -4   0   0 1399.76   49.30
   4   0   0 1488.85   49.50
  -4   0   0 1487.35   49.70
   4   0   0 1434.96   49.40
  -4   0   0 1487.15   49.50
   4   0   0 1469.95   49.70
   5   0   0    2.30    1.10
  -5   0   0    0.60    1.20
   5   0   0    5.30    1.40
  -5   0   0    3.30    0.80
   5   0   0    0.70    1.10
  -5   0   0    5.10    1.40
  -5   0   0    2.40    0.90
  -5   0   0    4.70    0.90
  -6   0   0   57.69    2.80
   6   0   0   69.19    3.80
  -6   0   0   60.99    2.80
  -6   0   0   62.69    2.90
   6   0   0   57.99    3.60
   6   0   0   60.39    3.20
  -6   0   0   67.29    3.50
  -6   0   0   64.99    3.90
  -7   0   0    3.50    1.20
  -7   0   0    2.60    1.10
  -7   0   0    3.00    1.60
  -7   0   0    1.60    1.00
   7   0   0    5.70    2.00
   7   0   0   -0.20    1.40
  -7   0   0    4.90    2.10
  -8   0   0    9.90    2.90
  -8   0   0    9.00    1.50
  -8   0   0    8.00    1.40
  -8   0   0    8.10    1.40
  -8   0   0    6.20    2.10
   8   0   0    6.80    1.90
  -9   0   0    2.70    1.40
   9   0   0    1.10    1.50
  -9   0   0    3.20    2.10
   9   0   0    5.60    2.30
  -9   0   0    2.70    3.00
  -9   0   0    2.20    1.40
 -10   0   0    7.10    1.70
  10   0   0    8.40    1.90
 -10   0   0    7.40    3.60
 -10   0   0    5.50    1.40
  10   0   0    6.40    2.40
 -10   0   0    5.00    2.50
 -11   0   0   -0.50    1.70
 -11   0   0   -0.70    3.50
  11   0   0    2.90    1.80
   1  -1   0 9862.21  396.36
  -1  -1   0 9972.20  397.26
   1   1   0 9999.00  395.36
  -2  -1   0  164.08    5.60
  -2  -1   0  162.68    5.90
  -2  -1   0  167.18    5.70
   2  -1   0  160.58    5.60
   2  -1   0  158.08    5.80
   2  -1   0  160.18    5.80
   2  -1   0  154.18    5.80
  -2   1   0  157.08    5.50
  -2   1   0  161.28    5.80
  -2   1   0  154.28    5.80
   2   1   0  161.98    5.60
   2   1   0  160.98    5.60
   2   1   0  160.68    5.60
  -2   1   0  162.08    5.80
   2   1   0  165.08    5.90
   2   1   0  164.08    5.70
   3  -1   0 1933.91   68.29
  -3  -1   0 2101.69   68.19
   3  -1   0 2051.29   68.39
   3  -1   0 2025.10   68.29
  -3   1   0 1943.31   67.99
   3   1   0 2109.59   68.19
  -3   1   0 1946.91   67.89
   3   1   0 2069.89   68.39
  -3   1   0 1963.70   68.19
   3   1   0 1963.10   67.99
  -3   1   0 2043.60   68.39
  -3   1   0 2058.19   68.29
   3   1   0 1999.50   67.99
  -4  -1   0   46.20    1.90
  -4  -1   0   46.90    2.60
  -4  -1   0   40.70    2.20
   4  -1   0   42.80    2.50
  -4  -1   0   43.20    2.00
   4  -1   0   40.80    2.30
  -4   1   0   42.30    1.80
  -4   1   0   46.10    2.60
  -4   1   0   42.30    1.80
   4   1   0   43.30    2.00
  -4   1   0   42.50    2.40
  -4   1   0   42.60    2.20
   4   1   0   41.20    2.20
   4   1   0   47.60    2.60
   5  -1   0  315.07   11.80
  -5  -1   0  329.17   11.40
  -5  -1   0  329.17   11.80
   5  -1   0  322.97   12.10
  -5  -1   0  322.67   11.30
   5  -1   0  326.77   11.80
  -5  -1   0  318.17   11.50
  -5  -1   0  333.67   12.10
  -5   1   0  324.97   11.80
  -5   1   0  321.57   11.30
   5   1   0  318.37   11.50
  -5   1   0  330.67   12.10
  -5   1   0  324.27   11.30
   5   1   0  340.37   11.80
   5   1   0  332.87   12.10
  -5   1   0  318.97   11.60
   6  -1   0   22.70    2.40
  -6  -1   0   28.00    3.10
  -6  -1   0   26.10    1.70
   6  -1   0   25.30    2.40
  -6  -1   0   26.70    2.40
  -6  -1   0   24.70    1.90
   6  -1   0   32.30    2.80
  -6  -1   0   27.60    1.80
  -6   1   0   22.60    1.60
   6   1   0   30.30    2.90
  -6   1   0   22.80    2.00
  -6   1   0   27.30    1.70
  -6   1   0   31.10    3.00
   6   1   0   27.80    2.10
   6   1   0   23.20    2.30
  -6   1   0   27.00    2.40
  -7  -1   0   58.29    4.30
   7  -1   0   58.89    3.60
  -7  -1   0   54.19    2.90
  -7  -1   0   57.39    3.20
  -7  -1   0   56.39    3.50
   7  -1   0   63.69    4.20
  -7   1   0   61.59    4.30
  -7   1   0   55.09    2.70
  -7   1   0   56.09    3.60
   7   1   0   65.29    2.90
   7   1   0   56.09    3.50
  -7   1   0   58.99    3.10
   7   1   0   57.39    3.20
  -7   1   0   54.49    2.70
   7   1   0   60.29    4.00
  -8  -1   0    1.90    2.40
  -8  -1   0    3.60    1.80
   8  -1   0    4.50    2.50
  -8  -1   0    2.80    1.40
  -8  -1   0    3.20    1.30
   8  -1   0    0.80    1.80
   8   1   0    5.00    1.60
  -8   1   0    4.20    1.90
  -8   1   0    5.50    1.20
  -8   1   0    3.60    1.10
   8   1   0    3.50    2.40
  -8   1   0    4.90    1.50
   8   1   0    4.10    1.40
  -8   1   0    1.20    3.70
   9  -1   0   11.10    2.90
  -9  -1   0    8.90    1.50
  -9  -1   0    5.60    2.20
  -9  -1   0   11.40    1.70
  -9  -1   0    6.30    3.00
   9  -1   0    6.40    2.20
  -9   1   0    6.80    1.60
  -9   1   0    6.30    3.20
   9   1   0    5.90    1.60
  -9   1   0    8.60    1.30
   9   1   0   10.20    2.00
  -9   1   0    6.60    2.30
  -9   1   0    7.70    1.50
 -10  -1   0    4.00    2.30
 -10  -1   0    0.90    3.40
 -10  -1   0    2.20    1.70
  10  -1   0   -0.20    1.70
  10   1   0   -0.80    1.50
 -10   1   0   -1.00    1.50
  10   1   0    0.90    2.00
 -10   1   0   -0.80    3.50
 -10   1   0    1.30    2.30
 -10   1   0    0.40    1.40
 -10   1   0    2.50    1.60
  11  -1   0    9.80    2.20
 -11  -1   0   10.80    4.00
 -11  -1   0    7.50    2.90
 -11  -1   0    8.80    2.10
  11   1   0   13.10    1.90
 -11   1   0    7.80    2.80
 -11   1   0    7.80    3.80
   0  -2   0 1753.62  106.59
   0  -2   0 1790.72   67.59
  -1  -2   0  181.78    5.90
  -1  -2   0  172.18    6.00
   1  -2   0  178.98    6.30
   1  -2   0  167.38    6.30
  -1  -2   0  169.58    6.20
   1  -2   0  173.08    6.10
  -1  -2   0  173.28    6.10
   1  -2   0  172.18    6.00
  -1   2   0  174.78    6.30
   1   2   0  175.28    6.20
  -1   2   0  170.58    6.00
   1   2   0  176.08    5.90
   1   2   0  171.38    6.00
  -1   2   0  172.38    6.10
   1   2   0  165.68    6.20
  -1   2   0  181.08    6.40
  -2  -2   0  477.35   15.60
  -2  -2   0  477.65   15.90
  -2  -2   0  417.96   15.50
  -2  -2   0  438.76   15.60
   2  -2   0  468.25   15.70
   2  -2   0  427.76   15.90
   2  -2   0  454.05   15.50
   2  -2   0  476.45   15.90
  -2   2   0  486.45   15.90
  -2   2   0  440.36   15.50
   2   2   0  421.96   15.60
   2   2   0  476.95   15.60
  -2   2   0  437.96   15.80
   2   2   0  438.86   15.60
   2   2   0  487.25   15.90
  -2   2   0  476.95   15.80
  -3  -2   0  126.09    5.00
   3  -2   0  127.59    4.80
   3  -2   0  125.29    5.00
  -3  -2   0  129.49    4.60
   3  -2   0  121.79    4.90
  -3  -2   0  128.29    4.60
   3  -2   0  125.99    4.40
  -3   2   0  119.89    4.90
   3   2   0  131.49    5.00
   3   2   0  125.29    4.70
  -3   2   0  122.99    4.80
   3   2   0  123.49    4.40
  -3   2   0  123.59    4.40
  -3   2   0  123.19    4.80
   3   2   0  124.99    4.50
   3   2   0  128.29    4.60
   4  -2   0  600.24   21.10
  -4  -2   0  615.04   21.20
  -4  -2   0  620.24   20.80
  -4  -2   0  589.84   20.60
   4  -2   0  605.14   20.90
   4  -2   0  587.34   21.00
   4   2   0  623.94   21.10
  -4   2   0  609.84   21.00
  -4   2   0  610.14   21.10
  -4   2   0  579.24   20.40
  -4   2   0  586.64   20.40
   4   2   0  602.44   20.50
   4   2   0  589.54   20.50
   4   2   0  603.74   20.60
   4   2   0  618.44   20.80
  -4   2   0  579.24   20.90
  -5  -2   0  263.47   10.00
   5  -2   0  258.37   10.20
  -5  -2   0  272.07    9.50
   5  -2   0  247.18    9.60
  -5  -2   0  263.97    9.30
   5  -2   0  262.57    9.80
   5   2   0  266.17    9.20
   5   2   0  253.97    9.10
  -5   2   0  259.27    9.10
   5   2   0  255.47    9.50
   5   2   0  263.27    9.30
  -5   2   0  256.47    9.90
   5   2   0  258.27    9.90
  -5   2   0  268.27    9.60
  -5   2   0  257.07    9.70
  -5   2   0  252.07    9.10
   6  -2   0  165.78    6.90
  -6  -2   0  176.58    6.70
   6  -2   0  157.68    7.10
   6  -2   0  148.99    6.70
  -6  -2   0  168.18    6.40
  -6  -2   0  171.28    7.20
  -6  -2   0  174.28    6.30
  -6   2   0  172.28    6.00
   6   2   0  171.78    6.20
   6   2   0  166.88    7.10
   6   2   0  174.18    6.70
   6   2   0  169.38    6.20
  -6   2   0  165.48    7.20
  -6   2   0  152.78    6.20
  -6   2   0  162.78    6.80
  -6   2   0  158.18    6.80
   7  -2   0   21.90    2.60
   7  -2   0   19.70    2.70
  -7  -2   0   18.70    1.80
  -7  -2   0   20.00    2.30
  -7  -2   0   18.80    1.90
  -7  -2   0   22.20    2.90
  -7   2   0   16.00    2.40
  -7   2   0   21.90    1.60
  -7   2   0   18.80    2.20
   7   2   0   19.80    2.30
   7   2   0   17.10    2.00
  -7   2   0   20.30    1.60
  -7   2   0   22.80    2.90
   7   2   0   18.70    1.80
   7   2   0   25.60    3.10
   8  -2   0   52.19    4.50
  -8  -2   0   49.50    3.50
  -8  -2   0   49.20    4.70
   8  -2   0   44.50    3.80
  -8  -2   0   44.50    2.80
  -8  -2   0   53.19    3.00
  -8   2   0   48.10    3.80
  -8   2   0   46.50    3.10
   8   2   0   49.99    3.10
   8   2   0   47.60    2.70
  -8   2   0   53.69    4.60
  -8   2   0   48.50    2.50
  -8   2   0   48.70    2.50
   8   2   0   51.09    4.10
  -9  -2   0    3.20    2.00
  -9  -2   0    5.60    1.70
  -9  -2   0    5.20    3.00
   9  -2   0    5.50    2.70
   9   2   0    4.90    1.60
  -9   2   0    3.20    1.10
  -9   2   0    3.70    1.20
   9   2   0    4.30    1.80
  -9   2   0    2.80    1.70
  -9   2   0    3.60    2.20
  -9   2   0    0.20    2.80
 -10  -2   0    8.30    2.00
 -10  -2   0    6.90    3.30
 -10  -2   0   10.80    2.60
 -10   2   0    6.70    2.60
 -10   2   0    8.60    1.90
 -10   2   0    7.70    1.90
 -10   2   0    5.70    3.70
 -10   2   0    7.90    1.40
  10   2   0    7.60    2.10
 -11  -2   0    5.80    2.10
 -11  -2   0    6.60    2.70
 -11  -2   0    2.20    3.50
  11  -2   0    6.70    2.30
 -11   2   0    9.40    4.00
 -11   2   0    8.80    3.00
 -11   2   0    8.40    2.20
   0  -3   0    0.30    0.40
   0  -3   0    0.60    0.70
   0  -3   0    0.90    0.80
   0  -3   0    0.80    0.30
   0  -3   0    0.30    0.60
   0   3   0    0.40    0.70
   0   3   0    0.00    0.30
   0   3   0   -0.50    0.40
   0   3   0    0.30    0.80
   0   3   0    0.50    0.70
  -1  -3   0 1003.60   35.50
   1  -3   0  991.80   35.80
   1  -3   0 1014.00   35.40
   1  -3   0 1145.29   35.90
  -1  -3   0  994.80   35.70
   1  -3   0 1087.69   35.50
  -1   3   0 1015.70   35.40
  -1   3   0 1162.28   35.80
  -1   3   0 1059.69   35.70
  -1   3   0 1097.69   35.50
   1   3   0  993.90   35.50
   1   3   0  966.20   35.70
  -1   3   0  975.10   35.70
   1   3   0 1045.40   35.60
   1   3   0 1145.39   35.80
  -2  -3   0   44.70    2.00
  -2  -3   0   49.00    2.20
   2  -3   0   47.10    2.40
   2  -3   0   48.70    2.40
  -2  -3   0   44.70    2.00
   2  -3   0   48.10    1.80
   2  -3   0   47.80    2.10
  -2  -3   0   47.80    1.80
  -2   3   0   47.40    2.40
   2   3   0   48.30    2.30
   2   3   0   48.40    2.00
   2   3   0   48.60    1.90
  -2   3   0   49.90    2.10
  -2   3   0   46.90    1.90
   2   3   0   45.00    2.20
  -2   3   0   49.99    2.30
  -3  -3   0  341.17   11.40
   3  -3   0  331.57   11.90
   3  -3   0  337.37   11.70
  -3  -3   0  312.97   11.30
  -3  -3   0  330.77   11.80
  -3  -3   0  326.27   11.50
   3  -3   0  326.47   11.30
   3  -3   0  341.37   11.90
  -3   3   0  320.17   11.80
  -3   3   0  316.87   11.20
   3   3   0  320.47   11.50
  -3   3   0  325.07   11.70
  -3   3   0  342.17   11.80
   3   3   0  319.87   11.40
   3   3   0  337.47   11.40
  -4  -3   0  527.25   18.10
   4  -3   0  518.85   18.30
   4  -3   0  542.35   18.60
  -4  -3   0  514.75   18.60
   4  -3   0  512.95   18.60
  -4  -3   0  530.55   18.10
   4  -3   0  525.75   17.90
   4   3   0  541.45   18.10
   4   3   0  519.35   18.50
   4   3   0  522.95   18.10
  -4   3   0  527.85   18.40
  -4   3   0  511.35   17.80
   4   3   0  517.35   17.90
   4   3   0  522.35   18.00
  -4   3   0  522.85   18.40
  -4   3   0  507.85   18.50
   5  -3   0   99.79    4.90
  -5  -3   0  114.19    5.20
  -5  -3   0  110.69    4.40
  -5  -3   0  108.49    4.50
   5  -3   0  112.49    5.00
   5  -3   0   93.19    4.60
  -5   3   0  109.49    5.00
   5   3   0  111.19    4.30
  -5   3   0  105.49    4.00
   5   3   0  112.69    4.10
   5   3   0  105.09    4.20
  -5   3   0  102.09    4.80
   5   3   0  114.59    4.50
   5   3   0  118.19    5.00
  -5   3   0  111.29    4.70
  -5   3   0  109.89    4.00
   6  -3   0   73.99    4.30
   6  -3   0   73.19    4.00
  -6  -3   0   81.79    3.60
  -6  -3   0   78.89    3.80
   6  -3   0   75.79    4.40
  -6  -3   0   78.99    4.60
   6   3   0   79.29    3.30
  -6   3   0   80.39    4.10
   6   3   0   78.39    4.30
  -6   3   0   81.29    3.90
  -6   3   0   77.89    3.10
  -6   3   0   84.19    4.60
   6   3   0   79.29    3.40
  -6   3   0   79.79    3.10
   6   3   0   81.79    3.90
   6   3   0   78.09    3.40
  -7  -3   0   89.49    5.40
   7  -3   0   84.29    5.10
  -7  -3   0   90.29    4.00
   7  -3   0   83.99    4.90
  -7  -3   0   85.79    4.10
  -7  -3   0   84.19    4.30
  -7   3   0   83.39    5.10
   7   3   0   88.59    4.40
   7   3   0   92.49    3.90
  -7   3   0   83.39    4.60
  -7   3   0   84.79    4.30
   7   3   0   89.69    3.90
  -7   3   0   86.09    3.50
  -7   3   0   89.89    3.50
   7   3   0   93.29    3.80
   8  -3   0    3.60    2.60
  -8  -3   0    0.90    1.70
   8  -3   0    2.50    1.90
  -8  -3   0   -0.20    2.50
  -8  -3   0    1.20    1.40
  -8  -3   0    0.20    1.30
  -8   3   0    1.20    0.90
  -8   3   0    1.90    1.90
   8   3   0    0.80    1.30
  -8   3   0    2.90    2.70
  -8   3   0    0.40    1.50
   8   3   0    1.10    3.60
   8   3   0    1.50    1.30
  -8   3   0    1.40    1.00
  -9  -3   0   26.50    2.80
  -9  -3   0   24.80    3.90
   9  -3   0   37.60    4.40
  -9   3   0   24.30    3.90
  -9   3   0   23.20    2.60
  -9   3   0   26.50    3.30
   9   3   0   26.90    2.40
   9   3   0   27.20    2.70
 -10  -3   0   14.70    3.80
 -10  -3   0   11.60    2.60
 -10  -3   0   13.10    2.30
 -10   3   0    9.80    3.00
 -10   3   0    7.90    3.70
 -10   3   0   11.10    2.30
 -11  -3   0   14.20    3.80
 -11  -3   0    7.50    2.20
 -11  -3   0    9.60    2.80
 -11   3   0    7.10    3.00
 -11   3   0    4.30    3.90
 -11   3   0    5.10    2.10
   0  -4   0  218.58    7.40
   0  -4   0  199.98    8.00
   0  -4   0  226.68    8.00
   0  -4   0  236.08    8.10
   0  -4   0  207.68    7.60
   0   4   0  220.68    7.90
   0   4   0  194.28    7.90
   0   4   0  206.98    7.60
   0   4   0  223.28    7.40
   1  -4   0  324.87   11.70
  -1  -4   0  306.67   11.10
  -1  -4   0  313.37   11.20
   1  -4   0  310.67   10.80
  -1  -4   0  312.97   11.20
   1  -4   0  315.07   10.80
  -1  -4   0  309.67   10.90
   1  -4   0  314.67   11.50
   1   4   0  304.47   11.00
   1   4   0  302.97   11.30
  -1   4   0  315.97   10.80
  -1   4   0  308.87   11.30
  -1   4   0  308.37   11.20
   1   4   0  310.67   11.20
  -1   4   0  313.87   11.30
  -1   4   0  316.17   10.80
   2  -4   0  103.99    4.20
   2  -4   0   96.89    4.50
  -2  -4   0  102.59    4.00
   2  -4   0  104.79    3.80
  -2  -4   0  107.19    4.20
  -2  -4   0   98.19    4.10
   2  -4   0  112.69    4.50
  -2   4   0  112.69    4.40
   2   4   0  108.29    4.60
   2   4   0  109.49    3.70
  -2   4   0  107.99    4.00
   2   4   0   95.29    4.20
  -2   4   0   95.59    3.80
  -2   4   0   94.69    4.30
  -3  -4   0  190.48    6.60
  -3  -4   0  184.78    6.80
   3  -4   0  186.08    6.90
   3  -4   0  188.28    7.30
   3  -4   0  191.08    6.50
  -3  -4   0  175.78    6.60
  -3  -4   0  186.38    7.10
   3  -4   0  193.98    7.40
  -3   4   0  193.08    7.20
  -3   4   0  178.18    6.50
  -3   4   0  185.48    7.00
   3   4   0  185.68    6.80
   3   4   0  192.48    6.60
   3   4   0  180.58    7.10
   3   4   0  181.98    7.00
  -3   4   0  188.58    7.20
   4  -4   0  143.09    5.70
  -4  -4   0  149.09    5.90
  -4  -4   0  146.19    5.40
   4  -4   0  144.19    5.20
   4  -4   0  146.09    6.10
  -4  -4   0  145.69    5.50
   4  -4   0  146.99    6.20
   4   4   0  143.49    5.20
  -4   4   0  146.19    6.00
   4   4   0  144.69    5.50
   4   4   0  144.29    6.00
   4   4   0  140.79    5.60
  -4   4   0  143.89    5.90
  -4   4   0  145.49    5.20
   5  -4   0  221.18    7.70
  -5  -4   0  213.58    8.00
  -5  -4   0  203.98    8.60
  -5  -4   0  214.58    8.00
   5  -4   0  217.08    8.70
   5  -4   0  213.48    8.70
   5   4   0  215.88    8.00
   5   4   0  213.98    8.00
  -5   4   0  221.68    8.40
  -5   4   0  222.68    8.40
   5   4   0  231.38    8.10
  -5   4   0  214.78    7.60
   5   4   0  213.58    7.70
   5   4   0  212.38    8.60
  -5   4   0  218.88    8.60
  -6  -4   0   69.99    3.30
  -6  -4   0   63.49    3.30
   6  -4   0   64.09    4.20
  -6  -4   0   63.59    4.20
   6   4   0   69.69    3.20
   6   4   0   70.79    2.90
  -6   4   0   64.59    2.70
  -6   4   0   65.49    3.70
  -6   4   0   63.59    3.80
   6   4   0   69.39    3.40
  -6   4   0   65.99    4.20
   6   4   0   70.69    4.10
  -7  -4   0   13.50    2.90
   7  -4   0   20.20    3.20
  -7  -4   0   11.80    1.90
   7  -4   0   14.60    2.60
  -7  -4   0   11.20    1.80
  -7   4   0   14.30    1.40
  -7   4   0   14.50    2.80
   7   4   0   11.60    1.60
   7   4   0   16.80    2.10
  -7   4   0   16.00    2.20
   7   4   0   15.80    2.50
  -7   4   0   13.10    2.30
   7   4   0   13.60    1.60
   8  -4   0   88.49    5.70
  -8  -4   0   87.99    4.40
  -8  -4   0   89.19    4.20
  -8  -4   0   82.49    5.60
  -8   4   0   80.29    5.50
  -8   4   0   82.19    4.50
  -8   4   0   76.79    4.80
  -9  -4   0    0.70    2.80
  -9  -4   0   -0.90    1.80
  -9  -4   0    1.40    1.70
   9  -4   0    3.50    3.00
  -9   4   0    0.00    2.20
  -9   4   0   -1.30    1.70
  -9   4   0   -0.10    2.90
 -10  -4   0   21.60    2.90
 -10  -4   0   25.80    4.50
 -10  -4   0   21.40    2.70
 -10   4   0   21.20    2.80
 -10   4   0   19.70    3.40
 -10   4   0   24.00    4.60
   0  -5   0    4.30    1.20
   0  -5   0    0.80    0.70
   0  -5   0    2.10    1.10
   0  -5   0    1.40    1.10
   0  -5   0    1.40    0.50
   0   5   0   -0.40    0.80
   0   5   0    0.80    0.60
   0   5   0   -0.20    0.90
   0   5   0    1.00    1.30
   0   5   0    0.30    0.40
   1  -5   0  143.89    5.70
   1  -5   0  138.69    5.00
  -1  -5   0  136.69    5.30
   1  -5   0  132.69    4.90
  -1  -5   0  137.29    5.00
   1  -5   0  118.49    5.60
  -1  -5   0  138.69    5.60
  -1  -5   0  132.89    5.50
  -1   5   0  128.29    5.60
   1   5   0  138.39    5.00
   1   5   0  137.89    5.50
  -1   5   0  139.39    5.60
   1   5   0  127.89    5.60
  -1   5   0  126.39    5.40
  -1   5   0  136.99    4.90
  -1   5   0  137.99    5.00
   1   5   0  131.39    5.30
  -2  -5   0   17.50    1.40
  -2  -5   0   14.30    1.70
   2  -5   0   19.40    1.40
   2  -5   0   18.90    2.00
   2  -5   0   18.00    1.30
  -2  -5   0   19.50    1.60
   2  -5   0   20.20    2.00
  -2   5   0   18.60    1.70
  -2   5   0   18.40    1.90
   2   5   0   19.50    2.30
   2   5   0   20.30    1.60
  -2   5   0   19.50    1.20
  -2   5   0   18.50    1.40
   2   5   0   16.20    1.80
   2   5   0   16.60    1.30
  -2   5   0   21.60    1.90
  -3  -5   0   80.99    3.40
   3  -5   0   79.29    3.50
  -3  -5   0   77.99    3.10
   3  -5   0   92.39    4.20
  -3  -5   0   84.49    3.80
   3  -5   0   84.29    3.20
   3  -5   0   76.29    4.10
  -3  -5   0   76.39    3.40
   3   5   0   78.89    3.40
  -3   5   0   80.29    4.00
  -3   5   0   90.19    3.90
  -3   5   0   82.29    3.20
  -3   5   0   77.69    3.60
   3   5   0   84.09    3.10
   3   5   0   84.39    3.90
   3   5   0   80.69    3.80
  -4  -5   0   80.09    3.20
   4  -5   0   85.59    4.30
   4  -5   0   79.99    3.10
   4  -5   0   83.29    4.20
   4  -5   0   75.29    3.60
  -4  -5   0   76.09    3.10
  -4  -5   0   81.49    3.50
  -4  -5   0   84.19    4.00
   4   5   0   78.59    3.40
  -4   5   0   78.09    4.00
   4   5   0   75.69    3.70
  -4   5   0   82.59    4.00
  -4   5   0   77.59    3.10
  -4   5   0   79.89    3.80
   4   5   0   83.39    3.30
   4   5   0   79.99    4.00
   5  -5   0  238.28    8.40
   5  -5   0  256.67   10.30
   5  -5   0  226.88    9.10
  -5  -5   0  245.08    8.70
  -5  -5   0  244.98    8.90
  -5  -5   0  228.88    9.50
   5  -5   0  231.88    9.60
   5   5   0  236.58    9.00
   5   5   0  239.28    8.40
   5   5   0  244.38    9.00
   5   5   0  237.98    9.50
   5   5   0  244.98    8.80
  -5   5   0  241.08    8.40
  -5   5   0  244.08    9.40
  -5   5   0  238.08    9.20
  -5   5   0  233.98    9.40
   6  -5   0   13.40    2.50
  -6  -5   0   12.20    1.70
   6  -5   0   18.00    2.70
  -6  -5   0   13.20    2.10
  -6   5   0   13.60    2.20
   6   5   0   13.00    1.70
  -6   5   0   14.20    2.10
  -6   5   0   15.40    2.30
   6   5   0   10.90    1.60
   6   5   0   14.00    2.30
  -7  -5   0  262.17    9.50
  -7  -5   0  259.87    9.50
  -7  -5   0  248.58   10.30
   7  -5   0  247.48   10.70
  -7   5   0  264.07   10.00
   7   5   0  251.17   10.10
  -7   5   0  246.98   10.10
  -7   5   0  254.87   10.50
   7   5   0  225.68   10.40
   8  -5   0    3.20    2.70
  -8  -5   0    3.30    1.70
  -8  -5   0    3.70    2.30
  -8  -5   0    2.30    1.70
  -8   5   0   -0.40    2.50
  -8   5   0    3.10    2.10
  -8   5   0    2.60    1.80
   9  -5   0   97.29    6.50
  -9  -5   0   83.09    4.70
  -9  -5   0   81.29    5.70
  -9   5   0   85.89    5.50
  -9   5   0   86.19   10.10
  -9   5   0   93.39    5.70
 -10  -5   0   -0.90    1.80
 -10  -5   0    0.20    2.90
 -10  -5   0    1.90    2.10
 -10   5   0    1.30    2.10
 -10   5   0   -0.10    3.10
 -10   5   0   -0.80    3.20
   0  -6   0  150.48    5.50
   0  -6   0  152.58    6.30
   0  -6   0  149.39    6.50
   0  -6   0  166.08    6.50
   0  -6   0  158.08    5.80
   0   6   0  154.48    5.50
   0   6   0  139.99    6.10
   0   6   0  157.58    5.80
   0   6   0  165.98    6.50
  -1  -6   0   74.19    3.80
   1  -6   0   65.59    3.80
  -1  -6   0   74.19    3.10
   1  -6   0   77.59    3.80
  -1  -6   0   75.49    3.60
  -1  -6   0   74.89    3.80
   1  -6   0   70.39    3.00
   1  -6   0   71.99    3.10
  -1   6   0   74.59    3.90
   1   6   0   79.29    3.90
   1   6   0   76.29    3.50
  -1   6   0   67.79    3.00
  -1   6   0   72.59    3.00
  -1   6   0   74.19    3.80
   1   6   0   70.89    3.70
  -1   6   0   74.99    3.60
   1   6   0   72.19    3.10
  -2  -6   0   28.80    1.80
   2  -6   0   27.60    2.60
   2  -6   0   29.30    1.80
  -2  -6   0   25.90    2.20
   2  -6   0   37.00    2.80
  -2  -6   0   32.30    2.20
   2  -6   0   31.80    1.70
  -2   6   0   28.70    2.40
   2   6   0   29.10    2.30
   2   6   0   29.30    3.00
  -2   6   0   30.80    2.30
  -2   6   0   35.10    2.50
  -2   6   0   28.30    1.90
  -2   6   0   27.10    1.60
   2   6   0   29.00    1.80
   2   6   0   29.70    2.10
  -3  -6   0    3.60    1.20
   3  -6   0    6.20    1.20
   3  -6   0    7.10    1.80
  -3  -6   0    6.80    1.50
  -3  -6   0    4.40    1.10
   3  -6   0    3.30    1.60
   3  -6   0    6.30    0.90
   3   6   0    5.20    1.10
  -3   6   0    4.80    1.50
  -3   6   0    4.10    1.00
  -3   6   0    5.70    1.20
   3   6   0    6.70    1.50
   3   6   0    6.80    1.60
  -3   6   0    7.00    1.50
   3   6   0    7.60    1.70
  -4  -6   0  338.17   12.10
   4  -6   0  355.86   13.40
   4  -6   0  327.87   12.20
  -4  -6   0  348.27   13.90
   4  -6   0  345.67   11.70
  -4  -6   0  334.17   11.70
   4  -6   0  326.07   12.90
  -4  -6   0  338.57   11.90
  -4   6   0  333.77   12.30
  -4   6   0  361.26   12.80
   4   6   0  332.87   12.30
   4   6   0  334.67   11.80
   4   6   0  319.47   12.60
  -4   6   0  327.07   12.60
   4   6   0  339.27   12.40
  -5  -6   0    5.10    1.00
  -5  -6   0    7.10    2.10
   5  -6   0    5.30    1.50
  -5  -6   0    5.30    0.90
   5  -6   0    8.80    2.40
  -5  -6   0    6.30    1.40
   5  -6   0    4.30    2.00
   5  -6   0    6.20    1.00
   5   6   0    6.90    2.00
  -5   6   0    6.60    1.70
   5   6   0    5.50    1.30
   5   6   0    7.80    1.20
  -5   6   0    7.80    1.90
   5   6   0    6.20    1.60
  -5   6   0    6.90    1.80
  -6  -6   0  456.95   15.40
  -6  -6   0  423.96   15.90
   6  -6   0  418.66   16.30
  -6  -6   0  416.26   15.00
  -6   6   0  415.06   16.00
  -6   6   0  445.16   15.90
   6   6   0  424.16   15.20
   6   6   0  405.76   16.00
  -6   6   0  433.76   15.80
  -7  -6   0   -0.80    1.20
   7  -6   0    1.40    2.40
  -7  -6   0   -0.20    2.10
  -7  -6   0    2.20    1.60
   7   6   0    3.10    1.50
  -7   6   0    0.60    2.40
  -7   6   0    0.40    1.90
  -7   6   0    3.30    1.80
   8  -6   0  254.97   11.00
  -8  -6   0  264.17    9.60
  -8  -6   0  237.18   10.40
  -8  -6   0  229.38    9.30
   8   6   0  220.48    9.90
  -8   6   0  251.27   10.10
  -8   6   0  252.17   10.20
  -8   6   0  241.18   10.70
  -9  -6   0   -0.40    2.30
  -9  -6   0    0.70    2.10
  -9  -6   0   -1.70    1.60
  -9   6   0   -3.40    2.20
  -9   6   0   -1.10    1.90
  -9   6   0   -0.80    2.80
 -10  -6   0   39.00    4.90
 -10  -6   0   38.80    3.50
 -10  -6   0   40.50    3.80
 -10   6   0   45.20    4.10
 -10   6   0   36.30    5.10
 -10   6   0   47.40    4.80
   0  -7   0    9.00    1.30
   0  -7   0    5.70    1.80
   0   7   0    7.00    1.20
   0   7   0    8.20    1.80
  -1  -7   0  214.88    8.40
  -1  -7   0  216.38    8.60
  -1  -7   0  211.28    8.50
   1  -7   0  210.88    7.80
   1  -7   0  210.48    8.60
   1  -7   0  207.88    7.60
   1  -7   0  216.58    8.70
   1   7   0  213.68    8.20
   1   7   0  214.78    8.70
  -1   7   0  218.88    7.70
   1   7   0  204.68    8.40
  -1   7   0  204.98    8.90
  -1   7   0  215.28    8.40
  -1   7   0  215.78    7.80
  -2  -7   0    6.00    1.80
   2  -7   0    7.80    2.00
   2  -7   0    5.70    1.80
  -2  -7   0    7.90    1.30
   2  -7   0    6.20    1.20
   2  -7   0    7.80    1.20
  -2   7   0    5.50    1.70
  -2   7   0    6.40    1.10
   2   7   0   10.80    1.30
   2   7   0    7.60    1.70
  -2   7   0    6.60    1.20
  -2   7   0   10.30    1.90
  -2   7   0    7.80    1.60
   3  -7   0  319.97   11.00
  -3  -7   0  313.97   11.40
  -3  -7   0  305.97   11.20
   3  -7   0  317.67   11.20
   3  -7   0  308.17   12.20
  -3  -7   0  308.77   11.60
  -3   7   0  310.77   11.80
  -3   7   0  293.87   11.70
  -3   7   0  311.67   10.90
   3   7   0  294.27   11.70
  -3   7   0  310.57   11.30
   3   7   0  317.77   11.90
   3   7   0  300.37   11.60
  -3   7   0  317.87   12.00
  -4  -7   0   48.40    2.80
   4  -7   0   38.60    3.80
   4  -7   0   43.20    2.80
  -4  -7   0   44.80    2.50
   4  -7   0   43.00    2.30
   4  -7   0   50.99    3.80
  -4  -7   0   48.20    3.30
   4   7   0   41.60    3.50
  -4   7   0   38.90    3.30
  -4   7   0   46.90    3.00
   4   7   0   43.50    3.10
  -4   7   0   44.80    2.20
   4   7   0   40.40    2.60
  -4   7   0   49.60    3.40
   4   7   0   40.70    3.30
  -5  -7   0  333.27   11.70
  -5  -7   0  319.27   11.60
  -5  -7   0  343.17   12.10
   5  -7   0  315.57   12.30
   5  -7   0  338.37   11.60
  -5  -7   0  330.07   12.60
   5  -7   0  325.67   13.20
  -5   7   0  337.67   12.80
   5   7   0  336.07   12.00
  -5   7   0  324.77   12.70
   5   7   0  341.27   12.30
   5   7   0  319.77   12.70
  -5   7   0  332.47   12.40
  -5   7   0  329.17   11.60
   6  -7   0   21.90    1.70
  -6  -7   0   21.90    1.90
   6  -7   0   26.90    3.80
  -6  -7   0   29.20    3.40
  -6  -7   0   24.30    2.40
  -6   7   0   23.40    2.80
  -6   7   0   30.40    3.20
   6   7   0   22.80    2.50
   6   7   0   20.80    2.10
  -6   7   0   21.00    2.90
  -6   7   0   22.10    1.60
   7  -7   0  220.78   10.20
  -7  -7   0  216.18    9.50
  -7  -7   0  239.08    8.90
  -7  -7   0  214.38    8.30
  -7   7   0  215.48    9.30
  -7   7   0  210.98    9.70
   7   7   0  220.48    8.50
  -7   7   0  236.28    9.40
  -8  -7   0    0.10    1.90
  -8  -7   0   -0.20    1.50
   8  -7   0    2.20    2.50
  -8  -7   0   -1.00    2.30
  -8   7   0   -1.50    2.80
  -8   7   0    2.70    2.40
  -8   7   0    3.90    2.20
   8   7   0   -1.80    1.40
  -9  -7   0   90.19    4.90
  -9  -7   0   73.89    4.30
  -9  -7   0   81.09    6.10
   9  -7   0   82.19    6.50
  -9   7   0   79.89    6.40
  -9   7   0   80.89    5.60
  -9   7   0   86.99    5.30
 -10  -7   0   -1.10    2.20
 -10  -7   0   -0.20    3.40
 -10  -7   0   -0.70    1.80
 -10   7   0   -1.60    2.30
 -10   7   0   -1.20    1.90
 -10   7   0   -1.60    2.60
   0  -8   0  281.67   10.10
   0  -8   0  292.17   11.40
   0  -8   0  289.17   11.50
   0  -8   0  293.27   11.30
   0  -8   0  299.87   10.50
   0   8   0  275.97   11.90
   0   8   0  286.57   11.10
   0   8   0  292.27   10.50
   0   8   0  297.07   10.10
   0   8   0  300.77   11.40
  -1  -8   0   42.30    3.30
   1  -8   0   31.10    2.50
  -1  -8   0   39.80    2.40
  -1  -8   0   41.00    3.00
   1  -8   0   30.80    3.30
  -1  -8   0   34.50    3.10
   1  -8   0   44.50    3.30
  -1   8   0   40.30    2.90
   1   8   0   34.00    2.30
  -1   8   0   31.80    3.10
  -1   8   0   32.40    2.00
   1   8   0   38.90    4.00
  -1   8   0   33.80    2.20
   1   8   0   38.80    2.80
   1   8   0   31.40    3.00
  -1   8   0   37.70    3.90
  -2  -8   0  344.27   12.80
   2  -8   0  337.17   12.00
  -2  -8   0  339.17   12.10
   2  -8   0  327.27   13.20
   2  -8   0  325.37   11.90
   2  -8   0  351.66   13.20
  -2  -8   0  337.97   12.60
  -2   8   0  336.37   12.00
  -2   8   0  325.87   12.70
   2   8   0  322.67   13.10
  -2   8   0  346.97   13.00
  -2   8   0  336.97   11.90
   2   8   0  344.87   12.80
   2   8   0  342.27   12.10
   2   8   0  324.47   12.50
  -2   8   0  324.07   12.90
   3  -8   0  201.98    7.80
   3  -8   0  184.28    9.10
  -3  -8   0  208.88    8.30
  -3  -8   0  217.98    8.20
   3  -8   0  203.78    7.60
   3  -8   0  211.38    9.00
  -3  -8   0  216.08    7.90
  -3   8   0  191.68    8.50
   3   8   0  207.28    7.90
   3   8   0  186.48    8.70
  -3   8   0  220.48    8.70
  -3   8   0  203.08    7.50
   3   8   0  200.48    8.30
  -3   8   0  210.08    7.90
  -4  -8   0  235.88    8.70
   4  -8   0  230.68    8.40
   4  -8   0  229.78    8.80
   4  -8   0  212.48    9.90
  -4  -8   0  242.88    8.80
  -4  -8   0  233.08    9.30
  -4   8   0  228.48    9.40
   4   8   0  234.88    9.70
   4   8   0  240.38    9.20
   4   8   0  221.08    9.40
  -4   8   0  227.88    9.00
  -4   8   0  240.18    9.60
  -4   8   0  218.38    9.30
  -4   8   0  225.08    8.30
  -5  -8   0  119.09    5.10
  -5  -8   0  113.89    5.60
  -5  -8   0  114.29    4.60
   5  -8   0  106.39    6.40
   5  -8   0  111.59    4.50
   5   8   0  116.99    5.30
   5   8   0  110.19    6.00
  -5   8   0   99.29    5.70
  -5   8   0  109.29    4.40
  -5   8   0  110.29    5.30
  -5   8   0  125.09    5.90
  -6  -8   0  155.28    7.30
  -6  -8   0  163.98    6.60
   6  -8   0  149.09    8.10
   6  -8   0  153.08    5.80
  -6  -8   0  151.88    5.80
  -6   8   0  166.38    7.30
  -6   8   0  144.29    5.70
  -6   8   0  153.98    7.40
   6   8   0  147.59    5.80
   6   8   0  152.68    5.90
  -6   8   0  151.88    6.90
   6   8   0  154.48    6.50
   6   8   0  159.38    7.70
  -7  -8   0    9.50    2.50
  -7  -8   0   13.20    2.20
   7  -8   0   20.50    3.70
  -7   8   0   10.90    2.60
  -7   8   0    8.90    3.00
   7   8   0   11.60    1.70
  -7   8   0   16.90    2.80
  -8  -8   0  100.59    5.10
  -8  -8   0  101.99    9.20
  -8  -8   0   81.29    4.20
   8  -8   0  110.49    7.00
  -8   8   0   91.19    5.70
  -8   8   0   93.69    5.60
   8   8   0   89.59    4.50
  -8   8   0   82.79    6.30
  -9  -8   0    1.60    2.20
  -9  -8   0   -0.30    3.00
  -9  -8   0   -0.50    1.60
  -9   8   0    1.00    3.40
  -9   8   0    0.40    2.50
  -9   8   0    2.50    2.60
   0  -9   0    1.40    1.20
   0  -9   0    1.90    2.00
   0  -9   0   -1.50    1.70
   0  -9   0    4.20    1.70
   0   9   0    1.90    2.40
   0   9   0    1.70    1.80
   0   9   0    3.50    1.80
   1  -9   0  179.48    6.90
  -1  -9   0  183.18    8.00
   1  -9   0  198.28    8.40
   1  -9   0  173.98    8.20
  -1  -9   0  197.28    8.30
   1  -9   0  189.98    7.20
  -1  -9   0  197.48    7.30
  -1  -9   0  182.08    8.10
   1   9   0  176.28    7.80
   1   9   0  192.98    7.30
  -1   9   0  183.88    7.00
  -1   9   0  191.48    8.20
  -1   9   0  183.38    7.90
  -1   9   0  197.38    7.20
   1   9   0  201.48    8.20
   2  -9   0   72.99    4.90
   2  -9   0   78.39    3.50
  -2  -9   0   85.79    4.50
   2  -9   0   74.19    3.40
   2  -9   0   71.99    4.60
  -2  -9   0   78.09    4.40
  -2  -9   0   77.69    3.70
   2   9   0   76.49    4.90
   2   9   0   71.89    4.00
  -2   9   0   68.09    4.60
  -2   9   0   70.39    4.30
   2   9   0   70.29    3.60
  -2   9   0   72.29    3.50
   2   9   0   81.89    4.50
  -2   9   0   73.19    4.50
  -2   9   0   76.19    3.40
   3  -9   0  160.48    6.40
   3  -9   0  138.59    7.70
  -3  -9   0  170.98    6.50
   3  -9   0  156.88    6.50
  -3  -9   0  175.18    7.20
   3   9   0  164.48    7.60
  -3   9   0  158.58    6.10
  -3   9   0  163.88    7.40
   3   9   0  151.68    7.00
   3   9   0  167.48    7.60
  -3   9   0  155.88    7.10
  -3   9   0  148.29    7.20
  -3   9   0  158.78    6.50
   4  -9   0  178.98    9.10
   4  -9   0  179.18    7.40
  -4  -9   0  196.68    7.60
   4  -9   0  194.08    7.10
  -4  -9   0  192.78    7.50
  -4  -9   0  177.28    8.00
  -4   9   0  199.98    8.40
   4   9   0  172.68    8.50
  -4   9   0  183.58    7.00
  -4   9   0  184.08    7.60
   4   9   0  189.88    7.90
  -4   9   0  181.08    8.20
  -5  -9   0  187.28    7.30
   5  -9   0  179.28    6.70
   5  -9   0  171.78    8.90
  -5  -9   0  183.38    6.90
  -5  -9   0  179.28    7.90
  -5   9   0  171.28    7.50
   5   9   0  181.78    7.50
  -5   9   0  166.78    8.00
   5   9   0  187.08    8.50
  -5   9   0  165.58    8.00
  -5   9   0  167.08    6.60
   6  -9   0   54.09    2.70
  -6  -9   0   49.00    4.50
  -6  -9   0   47.20    2.60
  -6  -9   0   45.80    3.50
   6  -9   0   54.99    5.40
  -6   9   0   52.89    4.40
  -6   9   0   47.20    4.50
  -6   9   0   52.19    4.00
  -6   9   0   50.49    2.60
   6   9   0   50.19    3.40
   6   9   0   48.30    4.80
   7  -9   0   87.29    6.50
  -7  -9   0   82.49    5.40
  -7  -9   0   74.09    3.50
  -7  -9   0   88.69    4.70
  -7   9   0   84.39    5.10
  -7   9   0   86.39    5.40
   7   9   0   72.79    6.00
  -7   9   0   79.59    5.60
  -8  -9   0    2.90    2.20
  -8  -9   0   -0.80    1.30
  -8  -9   0    1.80    2.60
   8   9   0   -1.00    3.00
  -8   9   0    2.10    3.30
  -8   9   0    3.60    2.50
  -8   9   0    0.40    2.30
   8   9   0    3.30    1.60
  -9  -9   0   22.40    4.40
  -9  -9   0   20.20    2.20
  -9  -9   0   25.90    3.10
  -9   9   0   20.10    3.80
  -9   9   0   25.20    3.60
   0 -10   0  133.69    6.70
   0 -10   0  137.29    6.60
   0 -10   0  144.69    5.70
   0 -10   0  146.59    6.90
   0  10   0  125.19    7.80
   0  10   0  145.29    6.70
   0  10   0  130.59    6.20
   0  10   0  132.49    5.60
  -1 -10   0    8.30    2.30
   1 -10   0    4.10    2.00
   1 -10   0    4.70    1.50
   1 -10   0    3.60    1.00
  -1 -10   0    7.70    2.20
  -1 -10   0    4.10    1.50
   1 -10   0    0.00    3.50
  -1 -10   0    7.90    2.50
   1  10   0    3.10    1.80
  -1  10   0    7.20    2.20
  -1  10   0    5.80    1.20
   1  10   0    6.20    2.10
   1  10   0    6.10    4.60
  -1  10   0    2.50    1.90
  -1  10   0    4.30    1.30
  -2 -10   0  124.59    6.00
  -2 -10   0  121.09    6.00
   2 -10   0  109.99    4.80
  -2 -10   0  124.79    5.20
   2 -10   0  120.19    5.00
   2 -10   0  110.69    6.20
   2  10   0  123.69    6.00
  -2  10   0  112.69    6.10
  -2  10   0  115.39    4.90
   2  10   0  112.89    6.60
  -3 -10   0   55.99    4.00
  -3 -10   0   62.39    3.90
   3 -10   0   54.19    3.10
   3 -10   0   54.19    3.00
  -3 -10   0   56.59    3.40
   3 -10   0   52.09    4.70
   3  10   0   60.79    4.00
  -3  10   0   58.69    3.40
  -3  10   0   50.69    4.20
  -3  10   0   56.79    2.90
  -3  10   0   48.30    4.30
   3  10   0   57.99    4.80
   4 -10   0  102.59    6.80
   4 -10   0  103.39    5.10
   4 -10   0  109.49    4.80
  -4 -10   0  122.59    6.20
  -4 -10   0  127.09    5.50
  -4 -10   0  121.49    5.30
  -4  10   0  113.29    5.30
  -4  10   0  107.89    6.20
   4  10   0  114.09    5.70
  -4  10   0  116.19    6.30
  -4  10   0  107.09    4.70
   4  10   0  118.19    6.80
  -5 -10   0   49.00    4.30
   5 -10   0   55.49    3.00
  -5 -10   0   48.60    3.60
  -5 -10   0   60.69    3.30
  -5  10   0   52.69    2.80
  -5  10   0   50.89    4.60
  -5  10   0   56.99    4.50
  -5  10   0   54.69    3.80
   5  10   0   50.69    5.20
  -6 -10   0   43.90    3.50
  -6 -10   0   44.00    4.40
   6 -10   0   46.20    5.30
  -6 -10   0   42.50    2.50
  -6  10   0   38.70    4.20
  -6  10   0   36.30    2.40
   6  10   0   38.90    5.20
  -6  10   0   39.50    4.50
  -6  10   0   38.00    3.80
   6  10   0   39.40    3.30
   7 -10   0   19.10    3.90
  -7 -10   0   12.50    2.50
  -7 -10   0   11.90    3.10
  -7  10   0   15.20    3.30
   7  10   0   11.40    3.70
  -7  10   0   13.80    2.80
  -7  10   0   12.70    3.20
  -8 -10   0   11.50    2.60
  -8 -10   0   10.80    3.60
  -8  10   0   13.90    3.10
  -8  10   0    5.70    2.90
  -8  10   0   10.50    3.00
   8  10   0    5.60    2.70
   0 -11   0   -1.10    1.40
   0 -11   0   -0.60    2.20
   0 -11   0   -3.90    1.80
   0  11   0   -1.40    1.90
   0  11   0   -1.30    2.70
  -1 -11   0  237.98    8.90
  -1 -11   0  230.08   10.00
  -1 -11   0  225.78   10.00
   1 -11   0  225.88    8.30
   1 -11   0  218.68   10.10
   1 -11   0  234.88    8.80
  -1 -11   0  230.68    9.90
  -1  11   0  238.88   10.10
   1  11   0  236.18    9.90
   1  11   0  226.48   12.80
  -1  11   0  221.58    8.40
  -1  11   0  234.08   12.60
   2 -11   0    4.10    1.30
   2 -11   0    3.20    2.50
   2 -11   0    1.60    1.50
  -2 -11   0    3.10    2.10
  -2 -11   0    4.20    1.70
  -2 -11   0    0.80    2.30
  -2  11   0    1.60    1.50
  -2  11   0    4.00    1.40
  -2  11   0    3.20    2.30
   2  11   0    4.40    4.60
   2  11   0    1.80    2.10
  -2  11   0    2.00    2.40
  -3 -11   0  111.69    5.20
  -3 -11   0  111.59    6.10
   3 -11   0  101.09    6.40
   3 -11   0  107.69    4.80
  -3 -11   0  112.79    5.70
   3  11   0  108.69    5.80
  -3  11   0  101.69    6.10
  -3  11   0  111.69    6.30
   3  11   0  112.29    6.60
  -3  11   0  101.69    4.60
  -3  11   0  110.99    5.00
  -4 -11   0   20.70    3.20
  -4 -11   0   13.30    2.30
   4 -11   0   15.20    3.20
   4 -11   0   11.90    1.80
  -4 -11   0   14.20    2.80
  -4  11   0   13.30    1.70
  -4  11   0   15.70    2.40
  -4  11   0   16.50    3.10
  -4  11   0   15.80    3.00
   4  11   0   16.40    2.80
   4  11   0   13.80    3.20
   5 -11   0   17.40    2.00
  -5 -11   0   15.60    2.40
  -5 -11   0   17.20    3.30
  -5 -11   0   21.80    2.40
   5 -11   0   17.90    3.60
  -5  11   0   16.10    2.50
  -5  11   0   11.00    3.10
  -5  11   0    9.60    2.80
   5  11   0   13.80    2.50
   5  11   0   18.30    3.90
  -5  11   0   14.10    2.00
  -6 -11   0    6.90    1.50
  -6 -11   0    4.10    2.10
   6 -11   0   13.10    3.70
  -6 -11   0    5.10    2.90
   6 -11   0    6.20    1.40
   6  11   0    5.70    3.40
  -6  11   0    7.80    3.20
  -6  11   0    5.40    2.20
  -6  11   0    5.30    2.70
  -6  11   0    5.60    1.40
  -7 -11   0    4.70    2.30
  -7 -11   0    2.80    2.90
  -7  11   0    2.70    2.80
   7  11   0    0.80    3.40
  -7  11   0    2.40    2.70
  -7  11   0   -1.80    2.20
  -8 -11   0   -0.50    3.00
  -8  11   0   -1.10    3.30
  -8  11   0    6.40    2.90
   0 -12   0  259.27    9.90
   0 -12   0  251.17   11.10
   0 -12   0  260.17   11.10
   0  12   0  256.57   11.00
   0  12   0  253.27   11.70
   1 -12   0    0.40    0.90
  -1 -12   0   -1.60    1.60
   1 -12   0   -0.10    1.60
  -1 -12   0   -2.40    2.20
   1 -12   0   -0.40    2.40
  -1 -12   0    0.00    2.20
   1  12   0    0.50    3.10
   1  12   0   -0.10    2.20
  -1  12   0    1.40    2.30
  -1  12   0   -1.00    1.10
  -1  12   0    1.40    2.80
   2 -12   0  165.98    6.60
  -2 -12   0  165.28    8.20
   2 -12   0  178.78    7.00
   2 -12   0  168.98    8.60
  -2 -12   0  168.88    7.40
  -2  12   0  175.18   11.20
  -2  12   0  160.98    9.30
  -2  12   0  171.98    7.00
   2  12   0  192.88    8.20
   3 -12   0    6.00    2.90
   3 -12   0    1.80    1.50
  -3 -12   0    6.30    2.00
  -3 -12   0    4.10    2.70
   3 -12   0    2.30    1.60
  -3  12   0    7.20    3.00
  -3  12   0    1.60    1.70
  -3  12   0    1.90    2.40
   3  12   0    6.60    3.20
   3  12   0    4.10    2.20
  -4 -12   0   45.90    5.30
   4 -12   0   41.10    2.90
   4 -12   0   41.60    4.90
  -4 -12   0   40.10    3.50
  -4 -12   0   48.40    3.60
  -4  12   0   38.50    3.30
  -4  12   0   41.50    4.60
   4  12   0   38.60    5.20
  -4  12   0   40.00    4.40
   4  12   0   39.30    3.80
  -5 -12   0    5.70    2.20
  -5 -12   0    1.70    2.60
   5 -12   0    2.30    1.50
  -5  12   0    6.30    2.70
   5  12   0    0.20    1.90
  -5  12   0    0.80    1.30
  -5  12   0    0.70    2.00
  -5  12   0    4.50    2.70
   5  12   0    3.40    3.10
   6 -12   0   12.30    3.90
  -6 -12   0    2.90    2.20
  -6 -12   0    5.30    3.50
  -6 -12   0    4.60    1.60
   6 -12   0    0.20    1.50
  -6  12   0    1.70    1.30
  -6  12   0   -2.20    2.70
   6  12   0    7.60    3.90
   6  12   0    2.90    2.00
  -6  12   0   -0.40    2.70
  -6  12   0   -0.40    2.20
  -7 -12   0   -2.60    3.00
  -7  12   0    0.80    2.50
  -7  12   0   -0.40    1.90
   0 -13   0   -0.60    4.00
   0 -13   0   -2.10    2.20
   0 -13   0   -1.20    2.20
   0  13   0    1.80    2.70
   1 -13   0  111.99    5.20
   1 -13   0  102.79    6.50
  -1 -13   0  112.59    5.40
   1  13   0  123.09    7.80
  -1  13   0  109.29    6.50
   1  13   0  109.19    6.30
  -1  13   0  102.29    6.80
  -2 -13   0   -1.00    2.40
  -2 -13   0    0.40    1.90
   2 -13   0    0.70    1.10
   2 -13   0    3.00    2.80
   2 -13   0   -0.20    1.60
  -2  13   0    0.40    2.50
   2  13   0    8.20    4.90
  -2  13   0   -2.60    1.40
  -2  13   0   -2.60    4.60
   2  13   0   -3.80    2.00
  -3 -13   0   86.49    5.90
  -3 -13   0   93.89    5.00
   3 -13   0   83.49    4.20
   3 -13   0   91.69    4.50
   3 -13   0   86.19    6.50
   3  13   0   94.79    5.60
   3  13   0   99.59    9.30
  -3  13   0   80.99    6.10
  -3  13   0   91.69    4.60
  -3  13   0   92.69    6.10
  -4 -13   0    3.00    3.00
   4 -13   0    0.90    5.40
   4 -13   0    2.50    1.70
  -4 -13   0    1.50    2.10
  -4  13   0    4.80    2.80
  -4  13   0    7.40    2.90
  -4  13   0    2.90    2.00
   4  13   0    1.80    2.20
   4  13   0    0.80    3.50
   5 -13   0   22.20    2.30
   5 -13   0   14.10    4.80
  -5 -13   0   26.40    3.20
  -5 -13   0   18.00    3.40
  -5  13   0   20.80    3.80
   5  13   0   22.50    3.10
  -5  13   0   25.40    4.00
   5  13   0   23.20    4.40
  -5  13   0   24.30    3.00
   6 -13   0    2.10    1.50
  -6 -13   0    1.00    2.90
  -6  13   0   -0.20    2.20
   6  13   0    1.20    2.00
  -6  13   0    1.90    2.20
   0 -14   0  150.38    8.20
   0 -14   0  147.59    6.50
   0  14   0  146.39    7.80
   0  14   0  121.09   10.70
  -1 -14   0    4.60    3.00
   1 -14   0    3.40    2.70
   1 -14   0    5.20    2.00
  -1 -14   0    5.00    2.10
   1  14   0    1.70    2.50
  -1  14   0    5.30    2.90
   1  14   0   19.20    7.10
  -1  14   0    7.80    3.50
   2 -14   0  110.19    7.30
  -2 -14   0  110.99    6.90
   2 -14   0  107.29    4.70
   2 -14   0  115.59    5.30
  -2 -14   0  110.59    5.70
   2  14   0  128.49    7.50
  -2  14   0  122.89    7.10
  -2  14   0  103.39    4.90
  -2  14   0  103.99    6.90
   3 -14   0   19.70    4.10
   3 -14   0   18.40    2.10
  -3 -14   0   20.20    3.70
  -3 -14   0   19.80    2.90
   3 -14   0   21.70    3.70
  -3  14   0   15.50    3.60
  -3  14   0   24.80    2.60
   3  14   0   21.70    3.40
   4 -14   0   58.19    3.70
  -4 -14   0   60.09    5.60
  -4 -14   0   61.49    4.40
   4  14   0   51.29    4.60
  -4  14   0   62.59    5.70
  -4  14   0   58.19    4.10
   5 -14   0    7.80    2.00
  -5 -14   0   11.10    2.80
  -5 -14   0    9.20    3.80
  -5  14   0    9.10    2.70
  -5  14   0   10.00    3.70
   5  14   0    5.70    2.40
   6 -14   0   20.20    2.20
  -6 -14   0   19.00    4.30
  -6 -14   0   18.40    3.10
  -6  14   0   18.80    4.20
   6  14   0   18.20    2.90
   0 -15   0   -4.40    3.50
   0 -15   0   -0.20    2.00
   0  15   0   -1.40    2.60
   1 -15   0  113.29    5.70
  -1 -15   0  125.99    6.10
  -1 -15   0  110.79    7.30
  -1  15   0  120.09    7.30
   1  15   0  126.79    7.30
   2 -15   0    7.60    2.10
  -2 -15   0    8.80    3.30
  -2 -15   0   15.90    2.70
  -2  15   0    9.10    3.50
   2  15   0   11.30    3.20
   3 -15   0   82.99    4.50
  -3 -15   0   79.29    6.30
  -3 -15   0   88.29    5.20
  -3  15   0   83.09    6.50
   3  15   0   74.49    5.60
  -3  15   0   78.19    4.30
  -4 -15   0    4.80    3.40
  -4 -15   0    6.60    2.70
   4 -15   0    8.50    2.10
  -4  15   0   15.20    3.80
  -4  15   0    9.50    2.30
   4  15   0    8.50    2.80
   0 -16   0   41.20    3.70
   0  16   0   31.70    4.60
   1 -16   0   -1.20    2.00
  -1 -16   0    0.10    2.70
  -1 -16   0    3.40    2.40
  -1  16   0   -7.10    2.50
   1  16   0   -3.80    2.50
  -2 -16   0   39.60    5.50
  -2 -16   0   37.20    4.00
   2 -16   0   36.80    3.50
   2  16   0   38.50    4.50
  -2  16   0   39.10    5.10
   3 -16   0   -0.70    1.90
  -3 -16   0    5.30    6.40
 -11   0   1    5.10    3.90
 -11   0   1   10.80    2.00
 -11   0   1   11.60    4.90
  11   0  -1   10.50    1.90
  10   0  -1   -0.90    1.60
 -10   0   1    0.60    3.20
 -10   0   1   -0.30    1.50
 -10   0   1   -2.50    2.10
 -10   0   1    1.40    1.40
  10   0  -1    4.90    2.40
  -9   0   1   97.69    6.50
   9   0  -1  103.59    4.50
  -9   0   1   95.09    4.30
   9   0  -1  102.99    5.20
  -9   0   1   98.69    5.40
  -9   0   1   99.59    4.40
  -8   0   1   -3.20    1.60
  -8   0   1   -1.90    1.00
  -8   0   1    1.70    2.50
  -8   0   1    0.10    1.80
   8   0  -1    0.20    1.50
  -8   0   1    0.90    1.20
   8   0  -1    0.90    2.20
  -7   0   1  453.75   16.60
   7   0  -1  440.26   16.50
   7   0  -1  450.95   15.90
  -7   0   1  443.26   15.40
  -7   0   1  415.96   15.40
  -7   0   1  435.46   15.40
  -7   0   1  442.36   16.00
  -6   0   1    2.20    1.40
   6   0  -1    2.10    1.20
  -6   0   1   -1.10    1.60
  -6   0   1    1.30    0.90
  -6   0   1    1.80    0.90
  -6   0   1    0.60    0.90
   6   0  -1    0.80    1.60
  -5   0   1 1579.64   53.49
  -5   0   1 1594.74   53.49
  -5   0   1 1588.34   53.49
   5   0  -1 1553.24   54.09
   5   0  -1 1623.34   53.79
  -5   0   1 1555.94   54.09
   5   0  -1 1551.34   53.79
  -4   0   1    1.50    1.10
  -4   0   1    0.70    0.90
  -4   0   1    0.40    0.60
  -4   0   1    1.10    0.60
  -4   0   1    0.50    0.60
   4   0  -1   -0.30    0.80
   4   0  -1    0.90    0.90
   4   0  -1   -0.20    0.70
  -3   0   1 1295.17   43.50
   3   0  -1 1276.77   43.60
  -3   0   1 1259.97   43.30
   3   0  -1 1295.57   43.50
  -3   0   1 1281.67   43.20
  -3   0   1 1288.87   43.60
  -3   0   1 1264.57   43.30
   3   0  -1 1270.07   43.40
  -2   0   1    3.10    0.50
  -2   0   1    2.30    0.60
  -2   0   1    2.50    0.40
   2   0  -1    2.50    0.50
   2   0  -1    2.50    0.50
  -2   0   1    2.00    0.40
  -2   0   1    2.70    0.50
   1   0  -1  306.97   10.50
   1   0   1  368.26   12.90
   1   0   1  400.96   12.90
  -1   0  -1  402.16   12.90
   1   0   1  364.66   12.80
  -1   0  -1  368.96   12.80
  -1   0  -1  364.26   12.80
   2   0   1    5.50    0.60
   2   0   1    4.00    0.60
   2   0   1    3.80    0.70
  -2   0  -1    5.90    0.60
  -2   0  -1    3.60    0.70
  -2   0  -1    3.50    0.70
   2   0   1    4.10    0.40
  -2   0  -1    4.40    0.40
  -3   0  -1 1026.40   34.30
  -3   0  -1  981.30   34.00
   3   0   1 1025.70   34.30
   3   0   1  977.60   34.10
   3   0   1  983.50   33.90
  -3   0  -1 1001.50   33.90
  -3   0  -1 1020.80   34.20
   4   0   1   12.50    1.60
  -4   0  -1    7.50    0.90
  -4   0  -1   11.90    1.70
  -4   0  -1    8.80    0.90
   4   0   1   12.10    1.20
   4   0   1    9.50    1.30
  -4   0  -1    7.80    1.30
  -4   0  -1   10.70    1.10
   5   0   1   63.29    3.30
  -5   0  -1   69.59    2.90
  -5   0  -1   66.99    3.00
  -5   0  -1   68.19    3.70
   5   0   1   71.19    4.00
  -5   0  -1   70.39    2.80
   5   0   1   64.69    3.10
  -5   0  -1   66.29    3.30
  -6   0  -1    1.30    1.30
   6   0   1    1.90    1.40
   6   0   1   -1.80    1.10
  -6   0  -1   -1.50    0.80
  -6   0  -1   -1.00    0.80
  -6   0  -1    0.00    1.00
  -6   0  -1    1.80    1.80
   6   0   1   -0.30    1.20
  -7   0  -1  215.58    8.00
  -7   0  -1  213.08    7.80
  -7   0  -1  214.48    8.60
   7   0   1  216.28    9.00
   7   0   1  218.18    8.50
  -7   0  -1  221.38    9.20
  -7   0  -1  209.18    7.80
  -8   0  -1   -1.60    1.80
  -8   0  -1   -1.40    1.00
   8   0   1   -2.50    1.40
  -8   0  -1    0.40    1.20
  -8   0  -1   -0.60    1.70
   8   0   1    1.00    2.40
   9   0   1  123.89    7.10
   9   0   1  132.59    6.30
  -9   0  -1  128.99    5.30
  -9   0  -1  132.59    5.40
   9   0   1  140.39    5.70
  -9   0  -1  125.49    6.40
  -9   0  -1  137.49    7.60
  10   0   1   -3.20    2.30
 -10   0  -1   -2.40    2.20
 -10   0  -1    0.70    1.10
 -10   0  -1   -6.80    3.00
 -10   0  -1   -1.10    1.50
  10   0   1    1.30    1.80
 -11   0  -1   54.89    6.30
  11   0   1   51.59    3.50
 -11   0  -1   38.20    4.70
 -11   0  -1   48.40    3.10
 -11  -1   1    4.70    2.00
 -11  -1   1    2.20    4.00
 -11  -1   1    4.60    2.60
  11  -1  -1    4.00    1.90
 -11   1   1    4.50    3.80
 -11   1   1    1.90    2.60
 -11   1   1    8.90    1.80
 -10  -1   1   28.30    3.30
 -10  -1   1   23.30    4.20
  10  -1  -1   22.00    3.40
 -10  -1   1   24.60    2.50
 -10   1   1   27.40    2.40
 -10   1   1   29.60    2.30
 -10   1   1   24.20    2.50
  10   1  -1   26.70    2.40
 -10   1   1   27.60    3.50
  10   1  -1   32.60    3.30
 -10   1   1   22.40    4.30
  -9  -1   1   22.20    2.90
  -9  -1   1   25.40    2.50
   9  -1  -1   25.20    2.90
  -9  -1   1   24.90    3.90
  -9  -1   1   20.20    2.20
   9   1  -1   27.80    2.90
  -9   1   1   24.00    2.40
  -9   1   1   24.40    2.00
   9   1  -1   22.00    2.40
  -9   1   1   20.90    3.70
  -9   1   1   27.70    2.30
  -9   1   1   32.50    3.50
   8  -1  -1  232.68    9.20
  -8  -1   1  226.38    9.90
  -8  -1   1  228.18    9.00
   8  -1  -1  214.48   11.80
  -8  -1   1  230.48    8.40
  -8   1   1  235.58    9.80
   8   1  -1  218.48    9.70
   8   1  -1  216.38    8.80
  -8   1   1  214.28    8.20
  -8   1   1  227.68    9.20
  -8   1   1  234.48    8.60
  -8   1   1  217.48    8.50
   8   1  -1  224.08    8.30
  -7  -1   1   17.80    1.80
  -7  -1   1   18.90    2.30
   7  -1  -1   21.50    2.50
  -7  -1   1   17.80    1.80
   7  -1  -1   19.00    2.70
  -7  -1   1   20.30    2.90
   7   1  -1   18.10    1.60
  -7   1   1   18.00    1.70
  -7   1   1   19.50    2.40
   7   1  -1   14.20    2.10
  -7   1   1   14.50    1.60
   7   1  -1   19.70    2.10
  -7   1   1   17.10    1.90
  -7   1   1   22.90    3.20
   7   1  -1   18.40    2.70
   6  -1  -1 1046.00   37.30
  -6  -1   1 1098.49   36.50
  -6  -1   1 1042.10   37.20
   6  -1  -1 1041.80   36.90
   6  -1  -1 1083.59   37.00
  -6  -1   1 1067.19   36.60
  -6  -1   1 1078.69   36.90
  -6  -1   1 1062.69   36.40
  -6   1   1 1111.69   36.40
  -6   1   1 1089.79   37.00
  -6   1   1 1074.59   36.60
   6   1  -1 1080.09   36.90
   6   1  -1 1046.40   37.20
  -6   1   1 1051.19   37.20
  -6   1   1 1062.59   36.40
  -5  -1   1   29.70    1.80
   5  -1  -1   31.50    2.50
  -5  -1   1   33.90    2.60
   5  -1  -1   32.00    2.20
  -5  -1   1   33.70    1.80
  -5  -1   1   30.20    1.60
   5  -1  -1   30.50    2.20
  -5  -1   1   32.50    2.20
  -5   1   1   28.20    2.50
   5   1  -1   30.60    2.40
  -5   1   1   31.30    1.60
  -5   1   1   29.60    1.80
  -5   1   1   29.80    1.90
   5   1  -1   28.70    2.10
   5   1  -1   33.00    1.80
  -5   1   1   29.90    2.30
  -4  -1   1 1497.15   50.29
  -4  -1   1 1515.15   50.49
   4  -1  -1 1491.85   50.79
   4  -1  -1 1470.15   50.59
  -4  -1   1 1508.15   50.39
  -4  -1   1 1474.55   50.79
  -4  -1   1 1473.15   50.19
   4  -1  -1 1496.65   50.59
  -4   1   1 1493.75   50.59
  -4   1   1 1462.15   50.19
   4   1  -1 1433.56   50.29
  -4   1   1 1474.65   50.79
   4   1  -1 1498.35   50.49
   4   1  -1 1519.95   50.79
  -4   1   1 1485.05   50.39
   4   1  -1 1485.65   50.29
  -4   1   1 1476.25   50.19
  -3  -1   1  247.18    8.80
   3  -1  -1  238.28    8.60
  -3  -1   1  246.68    8.50
  -3  -1   1  245.58    8.40
   3  -1  -1  241.98    8.40
   3  -1  -1  236.68    8.70
  -3  -1   1  240.68    8.30
   3  -1  -1  232.18    8.60
  -3   1   1  230.08    8.30
  -3   1   1  236.28    8.70
   3   1  -1  245.98    8.60
   3   1  -1  244.88    8.70
  -3   1   1  237.28    8.50
   3   1  -1  252.47    8.40
   3   1  -1  243.18    8.40
  -3   1   1  234.28    8.60
   2  -1  -1 1093.39   36.90
  -2  -1   1 1113.09   36.80
   2  -1  -1 1055.99   36.90
  -2  -1   1 1087.09   36.80
   2  -1  -1 1108.29   37.00
   2  -1  -1 1076.69   36.70
  -2  -1   1 1108.59   37.00
  -2   1   1 1103.79   36.90
  -2   1   1 1066.29   36.70
  -2   1   1 1063.39   36.90
   2   1  -1 1089.19   36.80
   2   1  -1 1057.29   36.70
   2   1  -1 1104.59   36.90
   1  -1  -1  767.72   25.60
   1  -1  -1  750.12   25.70
  -1   1   1  723.93   25.70
   1   1  -1  780.32   25.50
   0  -1   1   28.70    1.10
   0   1  -1   30.60    1.10
   0   1  -1   26.00    1.20
   0   1   1   24.80    1.30
  -1  -1  -1    2.50    0.40
   1  -1   1    2.00    0.40
  -1  -1  -1    1.80    0.30
   1  -1   1    2.20    0.40
   1  -1   1    0.90    0.40
  -1  -1  -1    2.40    0.30
   1   1   1    1.80    0.40
   1   1   1    1.40    0.50
   1   1   1    1.70    0.30
   1   1   1    1.40    0.30
  -1   1  -1    1.40    0.40
  -1   1  -1    0.60    0.40
  -2  -1  -1   50.69    2.00
  -2  -1  -1   47.60    1.90
  -2  -1  -1   50.79    2.20
   2  -1   1   51.69    2.20
   2  -1   1   52.29    2.10
   2  -1   1   49.90    2.10
   2   1   1   47.30    1.90
   2   1   1   50.59    2.00
   2   1   1   48.10    1.90
  -2   1  -1   52.89    2.10
   2   1   1   49.90    2.20
   2   1   1   49.10    1.90
  -2   1  -1   54.09    2.10
  -3  -1  -1  187.28    6.80
  -3  -1  -1  198.08    6.70
   3  -1   1  184.48    6.90
  -3  -1  -1  195.38    6.70
   3  -1   1  181.68    7.00
  -3  -1  -1  185.58    7.10
   3  -1   1  191.28    6.90
   3   1   1  197.08    6.70
   3   1   1  186.38    7.00
   3   1   1  184.68    6.80
  -3   1  -1  193.08    6.80
   3   1   1  186.78    6.60
  -3   1  -1  189.88    6.50
  -3   1  -1  185.48    6.90
  -3   1  -1  186.78    7.00
   3   1   1  195.18    6.70
  -3   1  -1  186.78    6.50
  -4  -1  -1   55.09    2.20
   4  -1   1   48.80    2.60
  -4  -1  -1   53.59    2.90
  -4  -1  -1   56.29    2.60
  -4  -1  -1   55.59    2.30
   4  -1   1   51.39    2.60
   4  -1   1   49.80    2.80
  -4   1  -1   52.39    2.10
  -4   1  -1   49.40    2.80
   4   1   1   55.09    2.20
   4   1   1   57.19    2.90
  -4   1  -1   52.59    2.50
  -4   1  -1   53.39    2.10
   4   1   1   51.79    2.60
   4   1   1   53.69    2.30
  -4   1  -1   53.09    2.60
  -5  -1  -1  224.38    9.00
  -5  -1  -1  243.08    8.40
  -5  -1  -1  238.58    8.40
   5  -1   1  227.18    8.80
   5  -1   1  226.38    9.00
   5  -1   1  246.28    8.90
  -5  -1  -1  238.48    9.10
  -5   1  -1  242.78    8.30
  -5   1  -1  233.38    8.80
  -5   1  -1  223.68    9.10
  -5   1  -1  230.48    8.30
   5   1   1  235.18    9.10
   5   1   1  233.78    8.80
   5   1   1  244.38    8.70
  -5   1  -1  243.58    8.60
   5   1   1  232.08    8.30
   6  -1   1  135.99    5.90
  -6  -1  -1  140.29    5.80
   6  -1   1  135.29    6.20
  -6  -1  -1  136.49    6.30
  -6  -1  -1  140.99    5.40
   6  -1   1  141.69    5.90
  -6  -1  -1  145.19    5.30
  -6   1  -1  132.39    6.20
  -6   1  -1  132.39    5.20
  -6   1  -1  140.79    5.10
   6   1   1  134.19    6.20
   6   1   1  148.39    5.60
   6   1   1  139.19    6.20
  -6   1  -1  143.29    5.50
  -6   1  -1  130.89    5.80
   6   1   1  144.89    5.30
  -7  -1  -1   38.10    2.90
  -7  -1  -1   38.60    2.30
  -7  -1  -1   30.10    3.70
   7  -1   1   34.90    3.00
  -7  -1  -1   35.20    2.20
   7  -1   1   33.70    3.40
   7   1   1   37.80    2.30
  -7   1  -1   35.00    2.00
  -7   1  -1   32.20    2.00
   7   1   1   41.40    3.50
   7   1   1   31.60    2.60
  -7   1  -1   33.90    2.40
  -7   1  -1   36.80    3.70
  -7   1  -1   37.50    3.00
  -8  -1  -1  168.88    6.80
  -8  -1  -1  174.98    8.40
   8  -1   1  180.28    8.40
  -8  -1  -1  181.68    6.80
  -8  -1  -1  172.58    7.50
  -8   1  -1  175.38    7.60
  -8   1  -1  167.58    6.50
   8   1   1  169.98    8.80
   8   1   1  180.18    7.30
  -8   1  -1  179.68    7.00
  -8   1  -1  179.18    6.60
   8   1   1  194.28    7.60
  -8   1  -1  166.48    8.20
   9  -1   1    2.70    2.10
  -9  -1  -1    1.80    3.00
  -9  -1  -1    4.90    2.30
  -9  -1  -1    0.30    1.50
  -9  -1  -1    0.90    1.20
   9  -1   1    2.90    2.60
   9   1   1    3.80    1.90
  -9   1  -1    1.30    2.10
  -9   1  -1    3.60    2.20
  -9   1  -1    4.20    3.00
  -9   1  -1    2.50    1.50
  -9   1  -1    1.90    1.10
   9   1   1    2.80    1.60
 -10  -1  -1  101.69    5.70
 -10  -1  -1   96.39    4.70
 -10  -1  -1   95.09    7.00
  10  -1   1  104.89    5.00
  10   1   1  102.29    4.70
  10   1   1  105.89    5.40
 -10   1  -1   95.39    4.20
 -10   1  -1   93.69    5.80
 -10   1  -1   94.59    4.30
 -10   1  -1   93.89    7.20
 -11  -1  -1   -1.10    3.20
 -11  -1  -1   -3.30    3.30
  11  -1   1   -1.20    1.90
 -11  -1  -1    0.70    1.70
  11   1   1    3.30    1.80
 -11   1  -1    0.40    2.60
 -11   1  -1   -1.40    3.50
 -11  -2   1   11.20    3.80
 -11  -2   1    9.50    2.80
 -11  -2   1    2.50    3.40
 -11   2   1    1.50    3.70
 -11   2   1    7.80    1.90
 -11   2   1    9.20    3.00
 -10  -2   1   29.20    3.30
 -10  -2   1   18.20    4.20
 -10  -2   1   31.60    2.90
 -10   2   1   26.40    3.50
 -10   2   1   26.40    2.30
 -10   2   1   25.10    2.10
 -10   2   1   21.80    4.10
 -10   2   1   23.60    2.80
   9  -2  -1   65.29    4.70
  -9  -2   1   78.19    3.90
   9  -2  -1   63.99    5.30
  -9  -2   1   74.19    5.80
  -9  -2   1   71.49    4.60
   9   2  -1   78.39    3.60
  -9   2   1   76.69    3.50
  -9   2   1   72.59    4.80
  -9   2   1   77.79    4.00
  -9   2   1   75.59    3.40
  -9   2   1   72.89    5.70
  -8  -2   1   23.00    2.20
  -8  -2   1   20.00    3.30
   8  -2  -1   23.20    2.90
   8  -2  -1   23.30    3.30
  -8  -2   1   21.50    2.30
  -8  -2   1   27.50    2.70
  -8   2   1   24.00    3.40
  -8   2   1   23.30    1.90
  -8   2   1   27.40    2.90
   8   2  -1   19.70    3.10
   8   2  -1   23.50    1.90
   8   2  -1   26.60    2.40
  -8   2   1   23.20    1.90
  -8   2   1   23.90    2.40
  -7  -2   1  305.07   11.50
  -7  -2   1  322.87   11.50
   7  -2  -1  318.57   12.50
  -7  -2   1  327.27   11.90
  -7  -2   1  331.17   12.60
   7  -2  -1  319.07   12.20
   7   2  -1  330.67   11.70
   7   2  -1  312.17   11.90
  -7   2   1  320.57   11.20
  -7   2   1  311.67   11.20
  -7   2   1  316.57   12.50
  -7   2   1  309.37   12.10
   7   2  -1  296.57   12.70
   7   2  -1  325.67   11.20
  -7   2   1  316.77   11.60
  -6  -2   1    5.40    1.30
   6  -2  -1    6.70    1.70
   6  -2  -1    3.50    1.40
  -6  -2   1    7.60    1.50
   6  -2  -1    4.70    1.70
  -6  -2   1    6.90    1.90
  -6  -2   1    4.40    1.50
   6   2  -1    3.60    1.00
   6   2  -1    4.60    1.50
  -6   2   1    5.50    0.90
  -6   2   1    5.20    1.40
  -6   2   1    2.00    1.50
  -6   2   1    5.40    1.90
   6   2  -1    6.40    1.70
   6   2  -1    6.00    1.10
  -6   2   1    6.10    1.00
   5  -2  -1 1074.99   37.90
  -5  -2   1 1098.79   37.30
   5  -2  -1 1077.89   37.80
  -5  -2   1 1109.39   37.50
   5  -2  -1 1076.69   37.60
  -5  -2   1 1082.99   37.90
   5   2  -1 1077.49   37.30
  -5   2   1 1084.59   37.10
  -5   2   1 1111.59   37.70
   5   2  -1 1097.09   37.80
   5   2  -1 1109.29   37.20
  -5   2   1 1099.09   37.90
  -5   2   1 1100.59   37.10
   5   2  -1 1101.49   37.10
   5   2  -1 1098.29   37.50
  -5   2   1 1097.09   37.50
  -4  -2   1   49.60    2.30
  -4  -2   1   53.79    2.40
   4  -2  -1   49.10    2.80
   4  -2  -1   50.29    2.10
   4  -2  -1   47.70    2.50
   4  -2  -1   46.90    2.70
  -4  -2   1   51.99    2.80
   4   2  -1   49.99    2.20
  -4   2   1   49.90    2.10
   4   2  -1   46.80    2.00
   4   2  -1   50.69    2.00
  -4   2   1   51.59    2.60
   4   2  -1   53.89    2.70
   4   2  -1   51.29    2.40
  -4   2   1   49.20    2.80
  -4   2   1   47.80    2.50
   3  -2  -1  747.43   25.60
   3  -2  -1  687.23   25.60
  -3  -2   1  772.92   25.30
  -3  -2   1  738.53   25.30
  -3  -2   1  751.42   25.60
   3  -2  -1  736.13   25.20
   3  -2  -1  742.43   25.50
  -3   2   1  766.32   25.50
  -3   2   1  712.73   25.50
  -3   2   1  746.93   25.60
   3   2  -1  767.32   25.60
   3   2  -1  753.62   25.30
  -3   2   1  714.03   25.10
   2  -2  -1  404.06   14.90
   2  -2  -1  441.46   14.90
  -2  -2   1  433.46   14.50
   2  -2  -1  432.76   14.70
  -2  -2   1  425.66   14.80
   2  -2  -1  418.76   14.50
  -2  -2   1  414.86   14.60
   2   2  -1  424.76   14.50
  -2   2   1  433.76   14.80
  -2   2   1  442.26   14.70
   2   2  -1  431.56   14.70
  -2   2   1  414.56   14.80
  -2   2   1  410.96   14.40
   2   2  -1  419.36   14.60
  -1  -2   1  287.57    9.80
  -1  -2   1  286.17    9.80
   1  -2  -1  282.77   10.00
   1  -2  -1  284.07    9.70
   1  -2  -1  278.27    9.70
   1  -2  -1  271.97   10.00
   1   2  -1  284.07    9.80
  -1   2   1  283.87    9.80
  -1   2   1  297.27   10.10
   1   2  -1  279.27    9.70
  -1   2   1  281.07   10.00
   1   2  -1  273.37    9.80
  -1   2   1  278.07    9.70
   0  -2  -1  193.18    7.00
   0  -2   1  188.68    6.90
   0  -2  -1  195.28    7.10
   0  -2  -1  196.88    7.10
   0  -2  -1  194.38    6.80
   0  -2   1  188.98    6.90
   0  -2   1  195.98    6.70
   0  -2   1  204.48    6.60
   0  -2  -1  197.08    6.70
   0  -2   1  203.58    6.90
   0   2  -1  194.28    6.70
   0   2   1  195.28    6.80
   0   2  -1  187.08    6.80
   0   2   1  193.68    7.00
   0   2   1  193.58    7.00
   0   2   1  189.78    7.10
   0   2   1  195.58    6.80
   0   2  -1  196.78    6.90
   0   2  -1  199.18    6.60
   1  -2   1  128.39    4.90
   1  -2   1  139.29    4.70
   1  -2   1  144.09    4.90
  -1  -2  -1  123.89    4.80
  -1  -2  -1  129.39    4.70
   1  -2   1  131.59    4.60
  -1  -2  -1  134.49    4.80
  -1  -2  -1  136.19    4.60
  -1   2  -1  137.99    4.70
  -1   2  -1  133.59    4.60
   1   2   1  138.59    4.60
  -1   2  -1  130.69    4.90
   1   2   1  121.89    4.90
   1   2   1  130.29    4.80
   1   2   1  128.19    4.70
   2  -2   1   31.50    1.80
  -2  -2  -1   41.80    1.60
   2  -2   1   36.80    1.70
   2  -2   1   37.30    1.90
  -2  -2  -1   38.60    1.60
  -2  -2  -1   37.40    1.60
  -2   2  -1   32.90    1.80
  -2   2  -1   34.30    1.70
   2   2   1   35.50    1.90
   2   2   1   36.40    1.60
   2   2   1   42.10    1.70
   2   2   1   38.50    1.60
  -2   2  -1   42.30    1.90
  -3  -2  -1   39.20    1.70
  -3  -2  -1   38.50    2.20
   3  -2   1   33.30    1.90
   3  -2   1   31.40    2.10
  -3  -2  -1   37.60    1.80
   3   2   1   37.90    1.60
   3   2   1   37.50    1.80
   3   2   1   39.30    1.70
  -3   2  -1   38.30    2.10
  -3   2  -1   38.00    2.00
   3   2   1   41.70    2.20
  -3   2  -1   34.70    2.00
   3   2   1   40.50    1.70
  -4  -2  -1  191.08    7.50
   4  -2   1  184.98    7.20
  -4  -2  -1  190.18    7.00
  -4  -2  -1  191.78    6.90
   4  -2   1  200.88    7.40
   4  -2   1  183.18    7.40
   4   2   1  189.68    6.90
  -4   2  -1  185.18    7.40
  -4   2  -1  192.18    6.70
  -4   2  -1  196.38    7.20
   4   2   1  195.08    6.80
   4   2   1  190.98    7.10
  -4   2  -1  190.48    7.20
   4   2   1  202.68    6.90
   5  -2   1   32.50    2.30
  -5  -2  -1   37.20    1.90
   5  -2   1   27.80    2.50
   5  -2   1   30.60    2.40
  -5  -2  -1   37.40    2.80
  -5  -2  -1   32.30    2.20
   5   2   1   32.10    1.80
   5   2   1   31.00    1.80
  -5   2  -1   32.40    1.50
  -5   2  -1   31.50    2.60
   5   2   1   36.60    2.60
  -5   2  -1   33.10    2.20
  -5   2  -1   29.60    2.30
   5   2   1   32.80    1.80
   5   2   1   32.30    2.20
  -5   2  -1   32.20    1.50
   6  -2   1  293.47   11.60
   6  -2   1  312.17   11.50
  -6  -2  -1  309.57   10.80
  -6  -2  -1  295.07   11.10
  -6  -2  -1  307.27   11.80
   6  -2   1  284.67   11.20
  -6   2  -1  298.77   11.60
   6   2   1  296.97   10.70
   6   2   1  286.57   11.50
   6   2   1  312.07   10.80
  -6   2  -1  304.37   10.50
   6   2   1  302.17   11.20
  -6   2  -1  305.97   11.30
   6   2   1  301.87   10.90
  -6   2  -1  305.87   10.50
  -6   2  -1  312.67   11.10
  -7  -2  -1  191.78    9.40
  -7  -2  -1  199.08    7.70
  -7  -2  -1  216.18    7.60
   7  -2   1  198.28    8.70
  -7  -2  -1  199.78    8.10
   7  -2   1  210.48    8.40
   7   2   1  194.68    8.10
  -7   2  -1  202.68    7.90
  -7   2  -1  201.78    7.30
   7   2   1  210.28    7.80
  -7   2  -1  199.38    8.70
  -7   2  -1  193.38    8.20
   7   2   1  209.08    7.60
   7   2   1  210.48    8.70
  -7   2  -1  208.08    7.30
  -8  -2  -1   38.50    2.60
  -8  -2  -1   45.30    2.80
   8  -2   1   45.20    4.30
   8  -2   1   41.90    3.60
  -8  -2  -1   43.00    3.40
  -8  -2  -1   46.80    4.60
   8   2   1   42.40    3.00
   8   2   1   40.80    4.10
  -8   2  -1   44.70    2.20
  -8   2  -1   39.10    2.90
  -8   2  -1   40.40    5.20
  -8   2  -1   41.40    2.20
   8   2   1   41.80    2.70
  -8   2  -1   42.80    4.40
  -9  -2  -1   91.49    4.30
  -9  -2  -1   88.89    6.30
  -9  -2  -1   93.39    5.00
   9  -2   1   97.59    6.00
  -9  -2  -1   78.69    4.10
  -9   2  -1   93.19    5.30
  -9   2  -1   82.79    6.10
  -9   2  -1   87.89    4.50
   9   2   1   93.19    4.40
  -9   2  -1   82.59    3.70
   9   2   1   84.09    4.50
 -10  -2  -1    1.50    3.30
 -10  -2  -1    6.40    2.40
 -10  -2  -1    4.40    1.90
 -10   2  -1    4.60    3.50
 -10   2  -1   -1.00    2.30
  10   2   1    7.10    1.80
 -10   2  -1    3.30    1.90
  10   2   1    5.70    2.10
 -11  -2  -1   27.20    5.20
 -11  -2  -1   18.20    3.20
 -11  -2  -1   27.40    3.00
  11  -2   1   26.10    3.00
 -11   2  -1   24.80    3.70
 -11   2  -1   28.00    5.00
 -11  -3   1   10.20    3.80
 -11  -3   1    9.10    2.80
 -11  -3   1    5.90    2.30
 -11   3   1    4.70    2.80
 -11   3   1    5.20    2.10
 -11   3   1    5.70    4.10
 -10  -3   1   17.30    2.90
 -10  -3   1   22.50    2.50
 -10  -3   1   25.50    4.30
 -10   3   1   21.80    2.60
 -10   3   1   18.70    4.10
 -10   3   1   17.30    3.20
   9  -3  -1   23.60    3.60
  -9  -3   1   25.10    2.60
  -9  -3   1   20.50    3.60
  -9  -3   1   27.50    3.40
  -9   3   1   20.70    3.50
  -9   3   1   24.10    2.00
  -9   3   1   21.90    1.90
  -9   3   1   16.90    2.90
  -9   3   1   24.30    2.60
   8  -3  -1   60.79    4.30
   8  -3  -1   62.59    4.80
  -8  -3   1   58.39    3.70
  -8  -3   1   61.09    3.40
  -8  -3   1   59.09    4.90
  -8   3   1   58.79    5.60
  -8   3   1   60.79    2.80
  -8   3   1   61.89    3.60
  -8   3   1   55.29    4.70
  -8   3   1   56.79    2.80
  -7  -3   1   14.70    1.80
  -7  -3   1    9.90    1.80
  -7  -3   1   14.60    2.80
   7  -3  -1   14.00    2.60
  -7  -3   1   15.70    1.80
   7   3  -1   13.20    2.00
  -7   3   1   16.10    1.50
   7   3  -1   17.50    2.90
  -7   3   1    9.40    2.50
  -7   3   1   10.90    2.10
  -7   3   1   13.40    1.40
  -7   3   1   17.00    2.00
   6  -3  -1  140.29    6.30
  -6  -3   1  152.48    6.60
  -6  -3   1  148.89    5.80
   6  -3  -1  128.29    6.00
  -6  -3   1  142.19    5.60
   6  -3  -1  140.59    6.50
   6   3  -1  140.49    5.50
  -6   3   1  145.09    6.50
  -6   3   1  143.29    5.30
   6   3  -1  140.99    5.80
  -6   3   1  137.99    5.90
   6   3  -1  137.09    5.30
  -6   3   1  149.88    6.20
   6   3  -1  141.19    5.30
  -6   3   1  146.59    5.20
   6   3  -1  144.09    6.30
   5  -3  -1   39.90    2.00
   5  -3  -1   38.80    2.50
   5  -3  -1   41.80    2.90
   5  -3  -1   43.50    3.00
  -5  -3   1   35.00    2.30
  -5  -3   1   39.10    2.20
  -5  -3   1   42.80    3.00
   5   3  -1   36.30    2.30
  -5   3   1   39.10    2.90
  -5   3   1   42.00    1.80
   5   3  -1   36.80    2.10
  -5   3   1   42.20    2.60
   5   3  -1   40.60    2.80
  -5   3   1   43.40    2.70
  -4  -3   1  369.36   13.10
   4  -3  -1  355.06   12.40
  -4  -3   1  371.86   12.60
  -4  -3   1  360.36   12.60
   4  -3  -1  366.06   13.10
   4  -3  -1  358.36   12.90
   4  -3  -1  345.97   13.10
  -4   3   1  347.17   12.90
   4   3  -1  378.16   13.00
   4   3  -1  348.37   12.60
   4   3  -1  367.76   12.70
  -4   3   1  339.37   12.40
  -4   3   1  362.66   12.90
  -4   3   1  366.16   13.10
   3  -3  -1   59.59    2.90
   3  -3  -1   57.09    2.60
  -3  -3   1   61.99    2.90
  -3  -3   1   58.29    2.50
  -3  -3   1   58.19    2.40
   3  -3  -1   54.29    2.90
  -3  -3   1   53.89    2.20
   3  -3  -1   58.69    2.30
   3   3  -1   59.39    2.40
  -3   3   1   56.69    2.80
  -3   3   1   57.19    2.80
  -3   3   1   60.79    2.70
   3   3  -1   56.79    2.40
   3   3  -1   60.19    2.80
  -3   3   1   59.09    2.20
  -2  -3   1   94.49    3.60
  -2  -3   1  101.39    3.40
  -2  -3   1   89.69    3.60
   2  -3  -1   97.49    3.50
   2  -3  -1   95.69    3.70
  -2  -3   1  104.79    3.80
   2  -3  -1  101.39    4.00
   2  -3  -1   91.69    4.00
  -2   3   1   99.79    3.70
   2   3  -1   95.79    3.80
   2   3  -1   93.19    3.60
  -2   3   1   96.09    3.90
  -2   3   1   92.09    3.50
  -2   3   1   89.99    3.90
   2   3  -1   96.79    3.40
   2   3  -1   90.79    3.70
  -1  -3   1  396.76   13.80
   1  -3  -1  407.36   14.20
   1  -3  -1  389.06   13.70
   1  -3  -1  393.36   14.10
  -1  -3   1  390.66   13.90
   1  -3  -1  403.66   13.70
  -1  -3   1  389.86   13.70
   1   3  -1  400.26   13.80
  -1   3   1  426.06   14.20
  -1   3   1  398.46   14.00
  -1   3   1  394.26   13.70
   1   3  -1  395.16   13.80
  -1   3   1  393.46   14.10
  -1   3   1  410.96   13.70
   0  -3  -1 1041.10   34.90
   0  -3   1 1076.49   35.20
   0  -3   1 1009.50   35.10
   0  -3  -1 1041.60   35.30
   0  -3  -1 1021.50   35.30
   0  -3   1 1060.29   34.70
   0  -3   1 1020.60   35.10
   0  -3  -1 1009.40   35.20
   0  -3  -1 1022.40   34.80
   0   3  -1 1024.20   35.00
   0   3  -1 1036.60   35.10
   0   3   1 1029.80   34.90
   0   3   1 1051.09   34.80
   0   3   1 1001.90   35.30
   0   3   1 1009.90   35.10
   0   3  -1 1020.40   34.80
  -1  -3  -1  461.45   15.80
  -1  -3  -1  464.65   15.40
  -1  -3  -1  448.66   15.60
   1  -3   1  478.95   15.90
  -1  -3  -1  424.16   15.90
   1  -3   1  473.45   15.60
   1  -3   1  444.16   15.90
   1  -3   1  452.15   15.50
   1   3   1  476.15   16.00
   1   3   1  444.86   15.60
   1   3   1  460.45   15.80
   1   3   1  477.75   15.50
  -1   3  -1  443.06   15.90
   1   3   1  425.56   15.90
  -1   3  -1  461.65   15.80
  -1   3  -1  468.05   15.60
  -1   3  -1  442.06   15.50
  -2  -3  -1  314.67   11.20
   2  -3   1  326.47   11.30
   2  -3   1  330.77   11.90
   2  -3   1  328.07   11.50
  -2  -3  -1  332.27   11.10
   2  -3   1  322.27   11.00
  -2  -3  -1  326.47   11.40
  -2  -3  -1  315.27   11.20
   2   3   1  326.37   11.10
  -2   3  -1  327.37   11.50
  -2   3  -1  320.57   11.40
   2   3   1  319.97   11.40
  -2   3  -1  320.37   11.10
   2   3   1  319.07   11.20
  -2   3  -1  329.67   11.30
   2   3   1  317.17   11.50
   3  -3   1    4.70    1.10
  -3  -3  -1    3.00    0.90
   3  -3   1    5.40    0.90
  -3  -3  -1    3.00    0.70
   3  -3   1    3.60    1.00
  -3  -3  -1    3.40    0.70
  -3   3  -1    3.70    1.00
   3   3   1    2.00    1.00
   3   3   1    4.50    0.70
  -3   3  -1    1.50    0.80
   3   3   1    4.40    0.90
   3   3   1    3.70    0.80
  -3   3  -1    2.60    1.00
  -4  -3  -1  217.38    7.80
   4  -3   1  214.88    8.20
  -4  -3  -1  214.28    7.70
   4  -3   1  215.28    8.00
  -4  -3  -1  213.38    8.30
   4  -3   1  206.78    8.20
   4   3   1  216.78    7.80
  -4   3  -1  218.68    8.10
  -4   3  -1  207.08    8.20
  -4   3  -1  213.48    8.00
   4   3   1  213.08    7.70
   4   3   1  212.58    7.50
   4   3   1  213.48    8.20
   4   3   1  216.38    7.70
   5  -3   1  259.57   10.00
   5  -3   1  279.27   10.30
   5  -3   1  253.97   10.20
  -5  -3  -1  262.27    9.80
  -5  -3  -1  270.97   10.40
  -5  -3  -1  278.67    9.70
  -5   3  -1  258.77   10.00
   5   3   1  285.87    9.60
   5   3   1  268.17    9.80
   5   3   1  271.17   10.30
   5   3   1  272.47    9.50
   5   3   1  267.27    9.60
  -5   3  -1  266.67   10.30
   6  -3   1  111.79    5.20
  -6  -3  -1  116.39    4.50
  -6  -3  -1  111.39    4.70
  -6  -3  -1  106.19    5.50
   6  -3   1  112.99    5.40
   6  -3   1  100.09    4.90
  -6   3  -1  114.19    4.80
  -6   3  -1  105.79    5.00
   6   3   1  107.79    5.30
  -6   3  -1  105.49    5.30
   6   3   1  107.09    4.30
   6   3   1  107.99    4.40
   6   3   1  102.89    4.40
   6   3   1  107.49    4.70
  -7  -3  -1  130.09    6.70
  -7  -3  -1  136.79    5.80
   7  -3   1  141.19    6.40
  -7  -3  -1  136.89    5.50
   7  -3   1  137.19    6.60
  -7   3  -1  134.49    6.60
  -7   3  -1  137.39    6.20
  -7   3  -1  141.19    5.80
   7   3   1  136.19    5.40
   7   3   1  131.39    5.40
   7   3   1  129.39    6.40
   7   3   1  127.79    5.90
   8  -3   1   60.29    4.90
  -8  -3  -1   52.49    3.60
  -8  -3  -1   48.70    3.10
  -8  -3  -1   56.89    4.80
  -8  -3  -1   57.89    3.20
   8   3   1   55.59    3.20
  -8   3  -1   57.99    4.70
   8   3   1   56.09    3.10
  -8   3  -1   52.59    3.50
  -8   3  -1   58.69    4.10
   8   3   1   49.99    4.50
  -9  -3  -1   26.20    3.40
  -9  -3  -1   28.60    2.80
   9  -3   1   29.50    3.90
  -9  -3  -1   29.50    4.20
  -9   3  -1   26.80    3.00
  -9   3  -1   21.70    3.20
   9   3   1   27.80    2.50
   9   3   1   25.00    2.70
  -9   3  -1   39.30    8.30
 -10  -3  -1   17.50    4.10
 -10  -3  -1   16.60    2.30
 -10  -3  -1   14.90    2.80
 -10   3  -1   10.40    2.90
 -10   3  -1   15.80    2.80
 -10   3  -1   14.20    4.10
 -10  -4   1    9.20    4.30
 -10  -4   1   11.00    2.30
 -10  -4   1   13.40    2.70
 -10   4   1    7.50    2.40
 -10   4   1   10.70    2.90
 -10   4   1   13.80    4.00
  -9  -4   1   23.70    2.60
  -9  -4   1   19.60    2.70
  -9  -4   1   21.20    3.80
  -9   4   1   23.30    4.10
  -9   4   1   23.60    3.30
  -9   4   1   23.20    2.70
  -8  -4   1    4.40    2.70
  -8  -4   1    7.10    1.80
  -8  -4   1    8.00    1.90
   8  -4  -1    9.40    3.00
  -8   4   1    4.30    2.70
  -8   4   1    8.40    2.00
  -8   4   1    6.20    2.20
  -8   4   1    5.60    1.10
  -8   4   1    6.00    1.20
  -7  -4   1   11.90    1.90
  -7  -4   1   14.00    2.90
  -7  -4   1   11.20    1.80
   7  -4  -1   11.40    2.40
   7  -4  -1   10.90    2.60
  -7  -4   1    8.10    1.60
  -7   4   1   14.10    2.70
   7   4  -1   14.60    2.60
   7   4  -1   10.00    1.90
  -7   4   1   12.90    1.30
  -7   4   1    7.70    2.10
  -7   4   1   12.20    1.20
  -7   4   1   13.00    2.10
   7   4  -1    8.10    1.50
  -6  -4   1   -0.70    1.20
  -6  -4   1    1.20    1.90
   6  -4  -1   -2.30    1.60
  -6  -4   1    0.00    1.20
   6  -4  -1    0.50    0.90
   6  -4  -1    2.30    1.80
  -6   4   1   -0.70    1.40
  -6   4   1    0.60    1.80
  -6   4   1    0.60    0.70
   6   4  -1    0.70    1.60
   6   4  -1   -2.40    1.10
   6   4  -1   -0.70    1.00
  -6   4   1   -1.30    1.30
  -5  -4   1   17.80    1.60
  -5  -4   1   16.70    1.60
   5  -4  -1   19.20    2.30
   5  -4  -1   18.60    1.40
   5   4  -1   16.50    1.70
  -5   4   1   15.30    1.90
  -5   4   1   16.20    1.20
   5   4  -1   14.50    1.60
   5   4  -1   21.10    2.40
  -5   4   1   19.20    2.10
  -5   4   1   21.40    2.40
   4  -4  -1  279.57   10.40
  -4  -4   1  275.07    9.70
  -4  -4   1  276.37    9.80
   4  -4  -1  271.27   10.50
   4  -4  -1  281.07    9.60
   4  -4  -1  280.47   10.10
  -4  -4   1  245.88   10.20
  -4   4   1  282.57   10.30
   4   4  -1  274.37    9.70
  -4   4   1  268.77    9.50
  -4   4   1  282.27   10.30
   4   4  -1  267.47    9.80
   4   4  -1  272.07    9.80
   4   4  -1  278.37   10.20
  -3  -4   1   70.39    3.00
   3  -4  -1   70.09    3.60
   3  -4  -1   72.09    2.80
  -3  -4   1   80.39    3.30
  -3  -4   1   62.59    2.70
  -3  -4   1   76.59    2.80
   3  -4  -1   74.39    3.20
   3   4  -1   76.49    3.40
  -3   4   1   75.39    3.20
   3   4  -1   74.29    2.80
   3   4  -1   65.89    2.90
  -3   4   1   64.99    2.80
  -3   4   1   74.79    3.50
  -3   4   1   69.19    3.50
   2  -4  -1  230.78    8.40
   2  -4  -1  213.98    8.40
  -2  -4   1  214.28    7.80
  -2  -4   1  221.08    8.00
   2  -4  -1  223.18    7.70
  -2  -4   1  210.18    8.00
   2   4  -1  214.28    8.10
  -2   4   1  220.58    7.70
  -2   4   1  226.48    8.30
  -2   4   1  229.38    7.90
   2   4  -1  214.08    8.00
  -2   4   1  218.28    8.30
  -1  -4   1  193.28    7.20
  -1  -4   1  189.48    7.40
   1  -4  -1  201.28    7.00
   1  -4  -1  197.58    7.70
   1  -4  -1  196.58    7.00
  -1  -4   1  206.18    7.40
  -1  -4   1  193.58    7.00
  -1   4   1  202.68    7.60
  -1   4   1  200.08    7.40
   1   4  -1  207.58    7.20
  -1   4   1  202.88    7.10
   1   4  -1  191.48    7.30
  -1   4   1  209.58    7.70
  -1   4   1  192.78    7.00
   1   4  -1  196.98    7.20
   0  -4  -1  146.39    6.10
   0  -4   1  166.28    6.10
   0  -4   1  158.28    6.00
   0  -4   1  154.98    5.60
   0  -4   1  161.28    5.50
   0  -4  -1  163.48    6.20
   0  -4  -1  161.98    6.10
   0  -4  -1  155.88    5.50
   0  -4   1  147.99    6.00
   0  -4  -1  156.08    5.70
   0   4   1  153.58    5.70
   0   4  -1  160.18    5.50
   0   4   1  162.98    5.50
   0   4  -1  151.18    5.60
   0   4  -1  150.48    5.90
   0   4   1  149.99    6.20
   0   4   1  160.38    6.00
   0   4  -1  163.78    5.90
  -1  -4  -1  895.01   30.70
  -1  -4  -1  910.41   31.10
  -1  -4  -1  883.81   31.10
   1  -4   1  909.21   30.60
  -1  -4  -1  909.41   31.00
   1  -4   1  886.01   31.40
   1  -4   1  925.01   30.60
   1  -4   1  938.21   31.20
  -1   4  -1  879.51   30.90
  -1   4  -1  904.61   31.10
  -1   4  -1  937.81   30.70
   1   4   1  893.41   31.10
   1   4   1  877.31   31.10
  -1   4  -1  890.01   30.60
   1   4   1  890.51   30.90
   2  -4   1    0.40    0.90
   2  -4   1    1.30    0.80
   2  -4   1    0.70    0.50
  -2  -4  -1    1.10    0.80
  -2  -4  -1    1.70    0.90
  -2  -4  -1    1.10    0.40
   2  -4   1    0.40    0.70
  -2  -4  -1    0.30    0.60
  -2   4  -1    0.40    0.70
  -2   4  -1    0.80    0.90
   2   4   1    1.70    0.60
   2   4   1    1.60    0.90
  -2   4  -1    1.30    0.50
   2   4   1    2.10    0.90
  -2   4  -1    0.80    0.80
   2   4   1    1.30    1.10
   2   4   1    1.30    0.40
   3  -4   1  720.23   24.00
   3  -4   1  684.03   24.70
  -3  -4  -1  732.53   24.20
   3  -4   1  715.13   24.90
  -3  -4  -1  713.33   24.30
  -3  -4  -1  702.63   24.60
  -3  -4  -1  696.13   24.20
   3  -4   1  697.93   24.40
  -3   4  -1  707.93   24.70
   3   4   1  694.83   24.70
  -3   4  -1  689.03   24.10
  -3   4  -1  720.93   24.70
   3   4   1  710.93   24.30
   3   4   1  712.43   24.60
   3   4   1  721.73   24.20
  -3   4  -1  720.73   24.50
   4  -4   1   55.19    3.20
  -4  -4  -1   56.69    2.50
  -4  -4  -1   56.19    2.30
   4  -4   1   49.10    2.80
  -4  -4  -1   57.89    2.60
  -4  -4  -1   58.69    3.10
   4  -4   1   49.40    3.10
  -4   4  -1   58.29    3.20
   4   4   1   56.99    3.10
   4   4   1   57.89    2.80
  -4   4  -1   54.69    3.00
  -4   4  -1   48.40    3.00
   4   4   1   53.09    2.30
   4   4   1   56.39    2.50
   4   4   1   55.39    2.50
   5  -4   1  188.08    7.80
  -5  -4  -1  194.78    7.10
  -5  -4  -1  197.58    7.70
   5  -4   1  175.68    7.70
  -5  -4  -1  193.08    7.00
   5  -4   1  186.98    7.80
   5   4   1  190.68    7.10
  -5   4  -1  188.08    7.50
   5   4   1  182.18    7.70
  -5   4  -1  182.58    7.60
  -5   4  -1  190.98    7.50
   5   4   1  193.48    7.10
   5   4   1  181.18    6.80
   5   4   1  186.98    7.00
  -6  -4  -1  157.28    6.00
  -6  -4  -1  155.68    6.10
   6  -4   1  149.69    6.90
   6  -4   1  154.78    6.80
   6   4   1  152.58    6.80
   6   4   1  156.58    6.40
  -6   4  -1  157.98    6.40
   6   4   1  144.99    6.10
   6   4   1  142.19    6.10
   6   4   1  156.78    6.00
  -6   4  -1  149.79    6.80
  -6   4  -1  146.09    6.50
   7  -4   1   58.89    4.20
  -7  -4  -1   57.69    4.50
   7  -4   1   72.89    4.70
  -7  -4  -1   61.49    3.50
  -7  -4  -1   64.69    3.40
   7   4   1   67.09    4.40
   7   4   1   61.39    3.60
  -7   4  -1   61.79    4.00
  -7   4  -1   66.59    4.50
   7   4   1   64.09    3.30
  -7   4  -1   62.69    3.80
   7   4   1   62.69    3.00
   7   4   1   56.89    3.10
  -8  -4  -1   23.30    2.30
  -8  -4  -1   26.30    2.60
  -8  -4  -1   21.70    3.30
   8  -4   1   27.50    3.60
  -8   4  -1   20.90    3.30
   8   4   1   22.50    2.40
  -8   4  -1   24.10    2.80
  -8   4  -1   22.30    2.90
   8   4   1   22.00    2.20
   9  -4   1    7.10    3.50
  -9  -4  -1    5.70    2.00
  -9  -4  -1    4.80    3.00
  -9  -4  -1    2.80    2.10
  -9   4  -1    4.70    2.00
   9   4   1    4.10    1.50
  -9   4  -1    2.90    2.80
  -9   4  -1    6.40    2.50
 -10  -4  -1   -1.20    3.10
 -10  -4  -1   -1.20    1.80
 -10  -4  -1    0.50    2.30
 -10   4  -1    0.20    3.30
 -10   4  -1    2.60    2.10
 -10   4  -1    2.50    2.60
 -10  -5   1   17.50    3.90
 -10  -5   1   16.50    2.60
 -10  -5   1   16.90    2.70
 -10   5   1   14.70    3.90
 -10   5   1   17.80    2.80
 -10   5   1   18.30    4.00
  -9  -5   1    5.20    2.00
  -9  -5   1    0.50    2.70
  -9  -5   1    1.80    2.10
   9  -5  -1    6.20    2.80
  -9   5   1    5.40    2.40
  -9   5   1    4.70    3.00
  -9   5   1    4.20    2.30
  -8  -5   1   16.70    2.40
   8  -5  -1   29.20    3.90
  -8  -5   1   30.10    3.80
  -8  -5   1   27.20    2.60
  -8   5   1   20.70    2.70
  -8   5   1   22.20    1.70
  -8   5   1   25.30    3.20
  -8   5   1   24.50    3.50
  -7  -5   1    7.30    2.50
  -7  -5   1    2.30    1.50
   7  -5  -1    4.50    2.30
  -7  -5   1    4.30    1.60
  -7   5   1    2.20    2.20
  -7   5   1    2.10    1.70
   7   5  -1    2.00    1.70
  -7   5   1    3.50    1.00
  -7   5   1    5.60    2.00
  -7   5   1    3.30    1.00
  -6  -5   1    8.80    2.00
   6  -5  -1    6.50    1.10
   6  -5  -1    7.90    2.20
   6  -5  -1   11.60    2.50
  -6  -5   1    5.50    1.40
  -6  -5   1    7.20    1.50
  -6   5   1    5.90    1.00
  -6   5   1    9.50    1.90
   6   5  -1    7.00    1.40
   6   5  -1    5.70    1.50
   6   5  -1    6.10    2.00
  -6   5   1    1.90    1.70
  -6   5   1    4.50    2.10
   5  -5  -1   71.09    4.40
  -5  -5   1   73.99    3.30
   5  -5  -1   74.89    3.10
  -5  -5   1   78.49    4.00
   5  -5  -1   73.19    3.70
  -5  -5   1   70.39    3.50
  -5   5   1   81.09    4.30
  -5   5   1   79.59    4.00
  -5   5   1   69.49    3.20
  -5   5   1   73.09    4.00
   5   5  -1   69.59    3.30
   5   5  -1   74.59    4.10
  -4  -5   1   68.89    3.00
   4  -5  -1   78.09    3.10
  -4  -5   1   83.59    3.10
  -4  -5   1   79.69    3.80
   4  -5  -1   76.59    4.20
   4  -5  -1   88.69    4.30
   4  -5  -1   81.99    3.60
  -4  -5   1   77.39    3.40
  -4   5   1   75.59    3.10
  -4   5   1   77.89    4.00
  -4   5   1   86.59    4.10
  -4   5   1   80.29    3.80
   4   5  -1   78.59    3.20
   4   5  -1   83.59    3.90
   4   5  -1   69.39    3.40
   4   5  -1   73.89    3.40
   3  -5  -1  420.36   15.20
   3  -5  -1  415.56   14.70
  -3  -5   1  417.76   14.60
  -3  -5   1  413.06   14.50
   3  -5  -1  422.06   14.30
  -3  -5   1  417.36   14.80
   3  -5  -1  410.56   15.30
   3   5  -1  405.66   14.90
  -3   5   1  418.36   15.10
  -3   5   1  422.86   15.00
   3   5  -1  400.56   14.70
  -3   5   1  414.26   14.40
   3   5  -1  401.86   14.50
  -3   5   1  426.06   14.70
   3   5  -1  426.06   14.30
   2  -5  -1  179.28    6.60
   2  -5  -1  189.48    6.70
   2  -5  -1  175.88    7.40
  -2  -5   1  174.28    7.00
   2  -5  -1  192.58    7.50
  -2  -5   1  180.08    6.70
  -2  -5   1  184.38    6.90
   2   5  -1  174.88    6.90
   2   5  -1  169.58    6.70
  -2   5   1  190.88    6.80
  -2   5   1  178.08    6.60
  -2   5   1  185.98    7.10
  -2   5   1  186.58    7.30
   2   5  -1  194.98    7.00
  -2   5   1  195.08    7.30
  -1  -5   1  382.06   14.30
  -1  -5   1  400.16   14.20
  -1  -5   1  398.96   13.90
   1  -5  -1  411.66   13.90
   1  -5  -1  398.56   13.90
  -1  -5   1  425.26   14.40
   1  -5  -1  393.86   14.60
  -1   5   1  413.76   13.90
  -1   5   1  414.46   14.50
   1   5  -1  387.86   13.90
   1   5  -1  403.26   14.10
   1   5  -1  381.66   14.30
  -1   5   1  424.06   14.70
  -1   5   1  377.66   14.50
   0  -5  -1  710.63   25.00
   0  -5  -1  720.93   24.40
   0  -5   1  724.53   24.90
   0  -5  -1  702.83   24.20
   0  -5  -1  702.63   24.90
   0  -5   1  711.63   24.20
   0  -5  -1  709.03   25.00
   0  -5   1  702.53   24.40
   0  -5   1  722.03   25.00
   0  -5   1  694.23   24.80
   0   5  -1  713.23   24.40
   0   5  -1  701.73   24.70
   0   5   1  707.63   24.40
   0   5  -1  717.53   24.80
   0   5  -1  740.33   24.20
   0   5   1  728.93   24.20
   0   5   1  713.43   25.00
  -1  -5  -1   19.50    1.40
  -1  -5  -1   28.30    2.00
  -1  -5  -1   24.70    1.80
  -1  -5  -1   18.00    2.20
   1  -5   1   21.90    1.30
   1  -5   1   18.60    1.90
   1  -5   1   28.40    2.20
   1  -5   1   23.90    1.30
   1   5   1   19.90    1.40
  -1   5  -1   21.00    1.30
   1   5   1   27.00    1.80
  -1   5  -1   22.70    1.30
  -1   5  -1   21.10    1.90
  -1   5  -1   24.70    1.80
   1   5   1   20.00    2.10
  -2  -5  -1 1059.29   36.40
  -2  -5  -1 1064.79   36.20
   2  -5   1 1070.49   36.10
   2  -5   1 1059.99   36.70
  -2  -5  -1 1044.40   36.40
   2  -5   1 1071.39   36.70
   2  -5   1 1058.19   36.00
  -2   5  -1 1093.09   36.90
  -2   5  -1 1065.29   36.60
   2   5   1 1038.50   36.20
   2   5   1 1051.09   36.60
   2   5   1 1092.69   35.80
  -2   5  -1 1054.29   36.20
   2   5   1 1072.39   36.40
   2   5   1 1039.10   36.60
  -2   5  -1 1038.60   36.00
  -2   5  -1 1049.09   36.50
  -3  -5  -1   15.50    1.40
   3  -5   1   12.80    1.00
   3  -5   1   15.40    1.50
  -3  -5  -1   13.70    1.80
  -3  -5  -1   11.10    1.30
   3  -5   1   14.70    1.90
  -3  -5  -1   13.80    1.00
  -3   5  -1   11.80    1.70
   3   5   1   16.30    1.40
   3   5   1   18.40    1.90
  -3   5  -1   15.30    1.60
  -3   5  -1   12.70    1.60
  -3   5  -1   10.70    1.00
   3   5   1   13.70    1.70
   3   5   1   11.60    1.00
  -4  -5  -1  489.15   17.00
   4  -5   1  468.15   17.30
  -4  -5  -1  455.05   16.30
   4  -5   1  462.05   17.20
   4  -5   1  473.95   16.20
  -4  -5  -1  488.45   16.40
   4  -5   1  469.55   16.70
  -4  -5  -1  481.55   16.60
   4   5   1  477.45   17.10
  -4   5  -1  469.35   17.00
   4   5   1  468.65   16.80
  -4   5  -1  457.75   16.20
  -4   5  -1  478.45   17.00
   4   5   1  483.25   16.80
   4   5   1  465.65   16.60
  -4   5  -1  482.65   16.80
   5  -5   1   64.99    4.00
   5  -5   1   56.39    3.40
  -5  -5  -1   65.19    3.10
  -5  -5  -1   65.39    2.90
  -5  -5  -1   64.19    3.70
   5   5   1   55.39    3.70
  -5   5  -1   63.89    3.80
  -5   5  -1   59.99    3.50
   5   5   1   64.89    2.80
  -5   5  -1   66.99    3.60
   5   5   1   64.09    3.40
   5   5   1   62.89    3.00
   5   5   1   62.59    3.10
  -6  -5  -1  153.28    6.20
  -6  -5  -1  159.98    6.30
  -6  -5  -1  156.88    7.00
   6  -5   1  160.98    7.30
   6  -5   1  173.98    8.20
   6   5   1  164.98    6.40
   6   5   1  154.08    6.20
   6   5   1  141.79    7.30
   6   5   1  156.08    6.00
  -6   5  -1  155.18    7.10
  -6   5  -1  161.68    6.80
   6   5   1  158.68    6.40
  -6   5  -1  156.48    6.70
   7  -5   1   18.90    3.10
  -7  -5  -1   16.60    2.00
  -7  -5  -1   18.20    2.50
  -7  -5  -1   15.70    1.90
   7   5   1   19.90    3.00
   7   5   1   19.30    2.10
  -7   5  -1   14.30    2.40
  -7   5  -1   16.40    2.80
   7   5   1   13.80    1.70
  -7   5  -1   16.20    2.40
   7   5   1   14.90    2.10
  -8  -5  -1   22.80    2.50
  -8  -5  -1   28.10    3.80
  -8  -5  -1   23.70    2.50
   8  -5   1   28.00    3.90
  -8   5  -1   24.10    3.60
  -8   5  -1   26.90    3.00
  -8   5  -1   24.40    3.10
  -9  -5  -1    0.00    1.70
  -9  -5  -1    2.40    2.00
  -9  -5  -1   -2.80    2.30
  -9   5  -1    2.20    2.40
  -9   5  -1    1.00    2.90
  -9   5  -1   -0.70    1.90
 -10  -5  -1    0.20    5.20
 -10  -5  -1   -0.80    2.00
 -10  -5  -1   -0.70    1.90
 -10   5  -1    1.70    2.20
 -10   5  -1    0.20    3.20
 -10  -6   1    0.90    1.90
 -10  -6   1    3.30    2.30
 -10  -6   1   -0.20    2.50
 -10   6   1   -4.80    3.10
 -10   6   1    4.70    2.80
 -10   6   1    1.80    2.20
   9  -6  -1   22.60    3.40
  -9  -6   1   20.60    2.70
  -9  -6   1   16.60    2.20
  -9   6   1   14.30    3.60
  -9   6   1   17.60    3.10
  -9   6   1   21.60    3.00
  -8  -6   1    9.30    1.80
   8  -6  -1   12.30    2.80
  -8  -6   1    7.90    2.90
  -8  -6   1   10.10    2.10
  -8   6   1    8.80    2.50
   8   6  -1    5.00    1.80
  -8   6   1    5.00    2.20
  -8   6   1   11.30    3.30
   7  -6  -1   26.80    3.80
  -7  -6   1   21.80    2.10
  -7  -6   1   23.00    3.20
  -7  -6   1   23.80    2.40
   7  -6  -1   20.10    1.90
  -7   6   1   24.80    2.90
  -7   6   1   23.80    3.00
  -7   6   1   25.20    3.40
  -7   6   1   21.90    1.70
   7   6  -1   21.60    2.20
   6  -6  -1   11.30    1.30
  -6  -6   1    9.50    1.50
  -6  -6   1    9.90    2.00
  -6  -6   1    8.80    1.80
   6  -6  -1   14.40    3.00
  -6   6   1   13.60    2.50
   6   6  -1    9.40    1.70
  -6   6   1   10.80    2.00
  -6   6   1   14.60    1.50
   6   6  -1   13.60    2.40
  -6   6   1    8.40    2.10
   5  -6  -1   37.90    2.70
  -5  -6   1   42.40    3.20
  -5  -6   1   35.30    2.00
   5  -6  -1   37.70    2.00
   5  -6  -1   40.50    3.50
  -5  -6   1   33.60    2.40
   5   6  -1   31.30    2.40
  -5   6   1   39.10    2.90
  -5   6   1   35.30    1.90
  -5   6   1   37.00    3.20
   5   6  -1   35.30    2.10
   5   6  -1   31.40    2.30
   5   6  -1   36.60    3.40
  -5   6   1   41.10    3.10
   4  -6  -1   39.50    2.60
  -4  -6   1   37.40    2.00
  -4  -6   1   38.20    2.50
   4  -6  -1   47.60    2.10
  -4  -6   1   34.40    1.90
   4  -6  -1   37.00    3.40
  -4   6   1   45.60    2.10
   4   6  -1   37.50    2.80
   4   6  -1   40.70    2.50
  -4   6   1   40.50    2.70
  -4   6   1   39.60    3.00
   4   6  -1   43.60    3.00
  -4   6   1   48.70    3.20
   3  -6  -1  246.38    9.80
  -3  -6   1  249.58    9.30
  -3  -6   1  247.78    9.00
   3  -6  -1  250.57    8.80
  -3  -6   1  237.68    9.00
   3  -6  -1  255.47    9.90
   3  -6  -1  252.67    9.00
   3   6  -1  235.38   10.10
   3   6  -1  246.68    9.20
   3   6  -1  234.38    8.90
  -3   6   1  259.07    9.60
  -3   6   1  244.18    8.80
   3   6  -1  242.08    9.40
  -3   6   1  255.57    9.10
  -3   6   1  235.48    9.60
   2  -6  -1   19.70    1.50
  -2  -6   1   23.90    1.90
   2  -6  -1   15.20    1.50
  -2  -6   1   18.00    2.20
  -2  -6   1   16.30    1.50
   2  -6  -1   21.50    2.50
   2  -6  -1   19.00    2.30
  -2   6   1   24.50    2.10
  -2   6   1   16.90    2.10
   2   6  -1   20.10    1.90
   2   6  -1   16.30    1.50
  -2   6   1   18.30    1.60
  -2   6   1   16.90    1.40
   2   6  -1   22.80    1.80
  -2   6   1   24.20    2.30
   1  -6  -1 1088.49   37.90
  -1  -6   1 1089.19   37.70
  -1  -6   1 1072.59   37.50
   1  -6  -1 1107.89   37.80
   1  -6  -1 1095.59   37.10
  -1  -6   1 1096.19   37.70
  -1  -6   1 1092.29   37.10
   1  -6  -1 1097.09   37.00
  -1   6   1 1097.09   38.00
  -1   6   1 1078.99   37.70
  -1   6   1 1070.09   37.10
   1   6  -1 1086.89   37.40
  -1   6   1 1072.79   37.90
  -1   6   1 1119.19   37.10
   1   6  -1 1085.19   37.10
   1   6  -1 1068.39   37.60
   0  -6   1   43.50    2.80
   0  -6   1   33.40    2.70
   0  -6   1   41.90    1.70
   0  -6  -1   42.10    2.70
   0  -6   1   43.90    2.60
   0  -6   1   35.20    2.00
   0  -6  -1   35.20    2.00
   0  -6  -1   39.30    1.70
   0  -6  -1   45.70    2.90
   0   6   1   40.10    3.10
   0   6  -1   38.80    2.60
   0   6  -1   42.30    1.70
   0   6   1   41.20    1.80
   0   6   1   35.60    2.00
   0   6  -1   36.60    2.00
   0   6   1   38.30    2.80
   0   6  -1   42.30    2.40
   0   6   1   42.50    2.60
  -1  -6  -1 1651.83   57.29
  -1  -6  -1 1619.64   57.49
  -1  -6  -1 1669.93   56.89
   1  -6   1 1683.93   56.79
   1  -6   1 1843.12   57.59
   1  -6   1 1681.03   56.69
   1  -6   1 1667.43   57.49
  -1  -6  -1 1674.13   57.49
   1   6   1 1656.23   57.19
  -1   6  -1 1667.53   56.79
   1   6   1 1660.53   57.59
   1   6   1 1630.24   56.89
  -1   6  -1 1723.63   56.79
   1   6   1 1635.74   57.49
  -1   6  -1 1661.73   57.29
  -1   6  -1 1680.13   57.39
   2  -6   1   41.50    2.00
   2  -6   1   42.60    2.10
  -2  -6  -1   44.70    2.60
   2  -6   1   45.60    3.10
   2  -6   1   37.30    2.80
  -2  -6  -1   40.00    2.60
  -2  -6  -1   39.50    2.20
  -2   6  -1   37.00    2.10
  -2   6  -1   38.50    2.70
   2   6   1   41.90    2.50
  -2   6  -1   42.20    2.20
   2   6   1   40.50    2.20
   2   6   1   43.10    2.90
  -2   6  -1   45.70    3.00
  -2   6  -1   44.10    2.60
   2   6   1   34.60    2.80
   3  -6   1 1210.98   40.30
  -3  -6  -1 1196.78   40.30
  -3  -6  -1 1183.98   40.60
   3  -6   1 1181.08   41.00
  -3  -6  -1 1171.38   40.40
   3  -6   1 1192.48   41.00
   3  -6   1 1183.28   40.00
  -3   6  -1 1203.58   40.40
  -3   6  -1 1165.98   40.00
   3   6   1 1194.58   40.80
   3   6   1 1152.18   40.70
  -3   6  -1 1067.49   41.20
   3   6   1 1158.38   40.70
  -3   6  -1 1230.48   40.80
   3   6   1 1165.68   40.30
  -4  -6  -1   39.70    2.50
  -4  -6  -1   43.10    2.20
   4  -6   1   35.60    3.20
   4  -6   1   43.80    1.90
  -4  -6  -1   41.00    3.00
  -4  -6  -1   40.10    2.00
   4   6   1   46.60    3.00
  -4   6  -1   33.90    2.90
   4   6   1   40.50    2.40
  -4   6  -1   40.70    1.90
  -4   6  -1   44.20    2.90
   4   6   1   41.70    3.00
   4   6   1   39.70    2.10
  -4   6  -1   35.60    2.70
   5  -6   1  447.66   16.70
  -5  -6  -1  444.16   15.40
  -5  -6  -1  452.85   15.70
   5  -6   1  427.96   15.90
  -5  -6  -1  455.35   16.30
  -5  -6  -1  423.76   15.30
   5  -6   1  442.96   16.50
   5  -6   1  444.46   15.20
   5   6   1  445.16   15.50
  -5   6  -1  454.55   16.10
   5   6   1  416.46   16.30
  -5   6  -1  445.86   16.30
  -5   6  -1  453.15   16.30
   5   6   1  434.06   16.00
   5   6   1  434.56   15.70
  -6  -6  -1   -0.20    1.40
  -6  -6  -1    2.10    2.00
  -6  -6  -1    0.70    1.20
  -6   6  -1    3.20    1.70
   6   6   1    1.80    1.60
  -6   6  -1    1.60    1.80
  -6   6  -1    2.50    2.10
   6   6   1   -1.70    1.30
   6   6   1    1.30    0.90
   6   6   1    0.40    2.00
  -7  -6  -1   90.39    4.20
  -7  -6  -1   90.89    4.50
  -7  -6  -1   89.59    5.40
   7  -6   1   97.69    5.90
  -7   6  -1   94.19    5.60
  -7   6  -1   85.99    4.90
   7   6   1   81.29    4.70
  -7   6  -1   89.79    5.50
  -8  -6  -1    4.00    2.00
   8  -6   1    9.10    3.10
  -8  -6  -1    4.40    2.10
  -8  -6  -1   -1.30    1.50
  -8   6  -1    3.10    2.70
  -8   6  -1    3.10    2.20
  -9  -6  -1    3.30    2.00
   9  -6   1    5.20    6.00
  -9  -6  -1    6.10    2.90
  -9  -6  -1    3.70    1.90
  -9   6  -1    0.40    3.10
  -9   6  -1    1.70    2.10
  -9   6  -1    4.80    2.60
 -10  -6  -1    4.50    2.30
 -10  -6  -1   -0.40    1.90
 -10  -6  -1    2.50    3.20
 -10   6  -1   -1.80    3.00
 -10   6  -1    2.50    2.40
 -10   6  -1    2.10    2.70
 -10  -7   1   19.40    2.60
 -10  -7   1   23.30    3.10
 -10  -7   1   23.60    4.50
 -10   7   1   22.30    3.60
 -10   7   1   21.30    4.20
 -10   7   1   22.10    3.40
  -9  -7   1   23.60    2.90
  -9  -7   1   17.90    2.30
  -9  -7   1   15.60    3.40
  -9   7   1   17.50    3.20
  -9   7   1   16.90    3.90
  -9   7   1   15.40    2.90
  -8  -7   1   20.40    2.10
  -8  -7   1   22.40    3.40
   8  -7  -1   26.90    4.40
  -8  -7   1   27.90    2.80
  -8   7   1   24.30    3.00
  -8   7   1   22.90    3.30
  -8   7   1   22.00    3.80
   8   7  -1   21.40    2.30
  -7  -7   1   16.90    2.90
   7  -7  -1   18.00    3.60
  -7  -7   1   21.10    2.40
   7  -7  -1   18.30    1.80
  -7  -7   1   16.10    1.80
  -7   7   1   18.20    2.80
   7   7  -1   13.20    1.90
  -7   7   1   17.80    1.70
  -7   7   1   16.80    2.90
  -7   7   1   20.20    2.80
   6  -7  -1    6.10    1.20
  -6  -7   1    5.80    2.20
  -6  -7   1    6.30    1.70
   6  -7  -1    9.10    2.80
  -6  -7   1    6.60    1.20
  -6   7   1    7.40    1.20
  -6   7   1    7.50    2.10
   6   7  -1    6.80    1.40
  -6   7   1   10.60    2.20
  -6   7   1    6.10    2.30
   5  -7  -1    3.40    1.60
  -5  -7   1    9.20    1.90
  -5  -7   1    7.10    1.00
  -5  -7   1    7.30    1.60
  -5  -7   1    4.70    1.00
   5  -7  -1    7.30    2.70
   5  -7  -1    7.30    1.10
   5   7  -1    3.40    1.10
  -5   7   1    7.00    1.10
   5   7  -1    5.60    1.80
  -5   7   1    5.70    1.90
   5   7  -1    5.60    1.50
  -5   7   1    6.30    1.80
  -5   7   1    7.60    2.20
   4  -7  -1   87.19    4.10
  -4  -7   1   91.49    4.00
   4  -7  -1   86.19    5.10
  -4  -7   1   92.99    4.50
   4  -7  -1   82.49    5.00
   4  -7  -1   92.99    3.70
  -4   7   1   85.59    4.70
   4   7  -1   91.09    4.20
  -4   7   1   87.19    4.70
   4   7  -1   86.69    3.90
  -4   7   1   89.29    4.20
   4   7  -1   88.99    4.80
  -4   7   1   82.49    3.60
  -3  -7   1   20.00    2.00
   3  -7  -1   22.60    2.90
  -3  -7   1   24.30    2.20
   3  -7  -1   25.40    1.80
   3  -7  -1   20.60    1.90
  -3  -7   1   24.00    2.30
   3  -7  -1   21.00    3.40
   3   7  -1   23.70    2.30
  -3   7   1   21.00    2.20
   3   7  -1   24.60    3.10
  -3   7   1   23.20    1.60
  -3   7   1   21.10    2.60
  -3   7   1   24.70    2.40
  -3   7   1   20.90    2.50
   3   7  -1   27.10    2.40
   2  -7  -1  447.76   15.20
   2  -7  -1  425.96   16.30
  -2  -7   1  435.06   15.30
  -2  -7   1  423.06   15.80
   2  -7  -1  397.06   16.30
   2  -7  -1  443.46   15.30
   2   7  -1  424.96   15.70
  -2   7   1  436.76   16.10
  -2   7   1  423.26   15.20
  -2   7   1  470.05   16.20
  -2   7   1  455.85   15.40
  -2   7   1  438.66   15.90
   2   7  -1  432.86   15.60
   2   7  -1  439.06   15.40
  -1  -7   1  100.69    4.70
  -1  -7   1   86.59    4.60
   1  -7  -1   90.69    4.70
   1  -7  -1  102.59    4.90
  -1  -7   1   95.29    4.50
   1  -7  -1   97.49    4.00
   1  -7  -1   93.09    3.70
   1   7  -1   86.69    4.20
  -1   7   1   95.69    3.80
  -1   7   1  100.89    3.90
   1   7  -1   99.49    4.60
  -1   7   1  102.59    5.40
  -1   7   1   95.09    4.60
  -1   7   1   91.49    5.00
   1   7  -1   96.19    3.90
   0  -7  -1 2357.96   78.29
   0  -7   1 2296.47   78.99
   0  -7  -1 2304.77   77.99
   0  -7   1 2350.36   78.19
   0  -7  -1 2282.27   79.09
   0  -7   1 2372.56   79.09
   0  -7  -1 2285.47   78.89
   0  -7  -1 2357.86   79.19
   0  -7   1 2309.17   78.89
   0   7   1 2360.46   77.99
   0   7  -1 2389.06   77.89
   0   7   1 2317.67   78.79
   0   7   1 2269.67   78.29
   0   7   1 2178.38   79.39
   0   7  -1 2283.67   78.69
   0   7  -1 2256.97   78.19
   0   7   1 2291.17   79.09
   0   7  -1 2320.17   78.89
  -1  -7  -1    4.50    1.50
   1  -7   1    5.30    0.90
   1  -7   1    6.60    1.70
  -1  -7  -1    3.90    1.10
  -1  -7  -1    2.00    1.50
  -1  -7  -1    3.30    1.60
   1  -7   1    5.60    1.10
   1  -7   1    4.90    1.50
  -1   7  -1    5.40    0.90
   1   7   1    8.00    2.10
   1   7   1    4.90    1.60
  -1   7  -1    5.70    1.60
   1   7   1    3.60    1.00
   1   7   1    5.70    1.60
  -1   7  -1    3.40    0.90
  -2  -7  -1 2273.07   77.09
   2  -7   1 2322.17   76.39
   2  -7   1 2316.77   77.39
  -2  -7  -1 2241.48   76.49
   2  -7   1 2229.58   77.49
  -2  -7  -1 2260.97   76.99
   2  -7   1 2292.07   76.39
   2   7   1 2248.77   77.19
  -2   7  -1 2251.97   77.59
   2   7   1 2238.48   77.29
   2   7   1 2215.78   76.89
  -2   7  -1 2271.97   76.29
  -2   7  -1 2183.18   76.99
   2   7   1 2215.88   76.49
  -2   7  -1 2237.38   77.19
  -2   7  -1 2292.87   76.49
  -3  -7  -1   69.59    3.50
   3  -7   1   61.39    4.20
  -3  -7  -1   71.49    3.30
   3  -7   1   67.59    2.90
   3  -7   1   64.39    3.20
   3   7   1   62.09    3.70
   3   7   1   71.99    4.10
  -3   7  -1   64.69    3.60
  -3   7  -1   67.59    2.90
   3   7   1   69.39    3.90
  -3   7  -1   73.69    3.90
  -3   7  -1   64.09    3.30
   4  -7   1 1156.68   39.00
   4  -7   1 1138.79   40.40
   4  -7   1 1147.59   40.30
  -4  -7  -1 1133.89   38.90
  -4  -7  -1 1170.68   39.90
   4  -7   1 1144.89   39.50
  -4  -7  -1 1148.39   39.30
  -4  -7  -1 1140.19   39.40
   4   7   1 1110.39   39.40
   4   7   1 1170.88   39.90
  -4   7  -1 1157.08   39.60
   4   7   1 1101.99   39.90
   4   7   1 1156.68   40.10
  -4   7  -1 1133.39   39.90
  -4   7  -1 1194.58   40.10
   4   7   1 1167.18   39.00
  -4   7  -1 1128.49   39.00
  -5  -7  -1   88.59    4.70
   5  -7   1   77.59    5.10
  -5  -7  -1   80.39    3.50
  -5  -7  -1   89.89    3.60
   5  -7   1   83.09    3.40
   5  -7   1   75.19    4.20
  -5  -7  -1   88.09    4.10
   5   7   1   81.19    3.60
  -5   7  -1   80.69    4.70
   5   7   1   91.99    4.50
  -5   7  -1   89.89    4.60
  -5   7  -1   81.59    4.30
   5   7   1   73.29    4.70
  -6  -7  -1  164.38    6.80
  -6  -7  -1  176.88    7.60
  -6  -7  -1  164.18    6.30
  -6   7  -1  161.28    7.60
   6   7   1  163.58    6.50
   6   7   1  163.18    6.20
  -6   7  -1  168.08    7.30
  -6   7  -1  175.58    7.50
   6   7   1  166.18    7.10
  -7  -7  -1   10.50    1.70
  -7  -7  -1    8.30    2.10
  -7  -7  -1   13.40    2.80
   7  -7   1    9.20    3.10
  -7   7  -1   13.30    2.40
   7   7   1   15.20    2.20
  -7   7  -1   14.50    3.20
  -7   7  -1    9.80    2.40
   7   7   1    9.10    1.80
   8  -7   1   17.20    3.30
  -8  -7  -1   24.50    3.60
  -8  -7  -1   20.20    2.20
  -8  -7  -1   20.70    2.60
  -8   7  -1   23.60    3.80
  -8   7  -1   18.10    3.00
   8   7   1   19.50    2.30
  -8   7  -1   20.30    3.00
  -9  -7  -1    1.30    1.70
  -9  -7  -1    5.00    2.20
  -9  -7  -1    0.50    3.30
  -9   7  -1    1.40    2.20
  -9   7  -1    7.40    2.90
  -9   7  -1    1.00    3.10
 -10  -7  -1   -2.40    3.20
 -10  -7  -1    1.30    2.30
 -10  -7  -1    3.50    2.00
 -10   7  -1   -0.90    2.30
 -10   7  -1    1.50    2.50
 -10   7  -1    0.90    2.80
  -9  -8   1   20.60    3.70
  -9  -8   1   16.50    2.20
  -9  -8   1   25.10    3.00
  -9   8   1   15.40    3.00
  -9   8   1   26.00    8.00
  -9   8   1   21.90    3.40
  -8  -8   1   13.90    2.60
  -8  -8   1   13.70    1.80
  -8  -8   1   12.00    3.10
   8  -8  -1   15.30    3.40
  -8   8   1   11.70    2.90
  -8   8   1   15.20    3.50
  -8   8   1   12.50    2.80
  -7  -8   1   33.40    2.30
  -7  -8   1   35.90    3.80
  -7  -8   1   37.20    3.30
   7  -8  -1   39.60    5.10
  -7   8   1   37.40    3.70
  -7   8   1   30.40    3.40
  -7   8   1   31.40    4.20
   7   8  -1   30.10    2.40
  -7   8   1   35.40    2.10
   6  -8  -1    3.80    1.20
  -6  -8   1    2.10    1.00
   6  -8  -1    1.90    2.50
  -6  -8   1    6.00    1.80
  -6  -8   1    4.00    2.20
  -6   8   1    3.50    2.30
  -6   8   1    3.00    2.00
   6   8  -1    4.70    2.80
   6   8  -1    0.70    1.10
  -6   8   1    2.80    1.10
  -5  -8   1   43.80    3.50
  -5  -8   1   42.40    3.00
   5  -8  -1   43.70    2.40
   5  -8  -1   43.90    4.50
  -5  -8   1   43.80    2.40
  -5   8   1   40.40    3.80
  -5   8   1   47.20    3.70
   5   8  -1   48.40    3.00
   5   8  -1   41.00    3.90
  -5   8   1   42.80    2.40
  -5   8   1   46.80    3.40
  -4  -8   1    9.20    1.70
  -4  -8   1   14.20    1.70
   4  -8  -1   14.00    1.50
   4  -8  -1   10.00    1.80
   4  -8  -1    8.30    2.50
  -4  -8   1   13.30    2.30
  -4   8   1   12.50    1.40
  -4   8   1   11.90    2.30
   4   8  -1   15.70    2.50
   4   8  -1   13.30    2.00
   4   8  -1   12.80    2.40
  -4   8   1    9.00    2.20
  -4   8   1   13.90    2.30
  -4   8   1   11.50    1.90
   3  -8  -1  251.07   10.70
  -3  -8   1  260.37    9.90
   3  -8  -1  256.67    9.60
  -3  -8   1  272.37    9.60
   3  -8  -1  236.28   10.80
   3  -8  -1  265.77    9.40
  -3  -8   1  259.17   10.10
   3   8  -1  254.07   10.10
  -3   8   1  260.27   10.30
   3   8  -1  264.47   10.00
  -3   8   1  263.57   10.50
  -3   8   1  264.37    9.70
  -3   8   1  250.37   10.40
   3   8  -1  261.67   10.60
  -3   8   1  254.97    9.30
   3   8  -1  255.17    9.60
  -2  -8   1  135.19    6.00
  -2  -8   1  133.99    5.30
   2  -8  -1  121.59    5.10
  -2  -8   1  132.29    5.80
   2  -8  -1  141.69    6.40
   2  -8  -1  141.39    6.60
   2  -8  -1  131.29    5.20
   2   8  -1  137.49    5.90
  -2   8   1  140.29    6.30
  -2   8   1  129.99    5.20
  -2   8   1  121.39    6.20
  -2   8   1  125.89    6.00
   2   8  -1  131.69    5.30
   2   8  -1  123.89    5.60
  -2   8   1  128.89    5.30
   1  -8  -1  928.71   33.90
   1  -8  -1  948.41   32.70
  -1  -8   1  958.90   33.70
  -1  -8   1  953.20   32.90
   1  -8  -1  988.30   33.00
   1  -8  -1  980.70   33.90
  -1  -8   1  954.00   33.50
  -1  -8   1  970.00   33.70
  -1   8   1  978.30   32.80
   1   8  -1  948.31   33.30
   1   8  -1  935.61   33.50
  -1   8   1  963.10   33.60
  -1   8   1  962.30   34.10
  -1   8   1  931.11   32.90
  -1   8   1  961.30   33.90
   1   8  -1  964.00   33.00
   0  -8   1  111.09    4.60
   0  -8  -1  121.79    5.60
   0  -8   1  117.29    5.50
   0  -8   1  108.09    5.50
   0  -8  -1  106.19    5.50
   0  -8  -1  112.89    4.60
   0  -8   1  108.79    5.30
   0  -8  -1  112.49    4.10
   0   8   1   92.89    6.00
   0   8   1  109.09    4.60
   0   8  -1  111.99    5.10
   0   8   1  111.99    4.20
   0   8  -1  120.79    5.30
   0   8   1  106.39    5.20
   0   8  -1  113.39    4.50
   0   8   1  116.19    5.60
  -1  -8  -1 1343.17   46.40
   1  -8   1 1327.17   46.60
   1  -8   1 1353.56   46.50
  -1  -8  -1 1322.77   45.60
   1  -8   1 1335.07   45.50
   1  -8   1 1327.57   45.50
  -1  -8  -1 1421.66   47.00
  -1  -8  -1 1305.77   46.40
  -1   8  -1 1329.67   45.50
  -1   8  -1 1340.67   45.40
  -1   8  -1 1331.87   46.40
   1   8   1 1303.07   45.70
   1   8   1 1364.46   46.60
  -1   8  -1 1328.07   46.20
   1   8   1 1306.77   46.10
   2  -8   1   33.20    2.10
  -2  -8  -1   33.30    2.30
   2  -8   1   34.90    3.20
   2  -8   1   27.90    3.10
  -2  -8  -1   40.00    3.00
  -2  -8  -1   35.80    2.80
   2  -8   1   35.00    2.10
  -2   8  -1   33.60    2.90
  -2   8  -1   31.80    2.70
  -2   8  -1   31.60    3.30
   2   8   1   35.90    3.30
  -2   8  -1   31.40    2.00
   2   8   1   30.60    2.20
   2   8   1   31.50    3.00
  -2   8  -1   30.00    2.20
   2   8   1   30.90    2.60
   3  -8   1 1006.50   36.10
  -3  -8  -1 1012.10   34.90
  -3  -8  -1 1012.90   35.40
   3  -8   1 1029.50   34.80
  -3  -8  -1 1041.20   35.30
   3  -8   1  980.10   35.90
   3  -8   1 1004.80   34.60
   3   8   1 1002.20   35.80
   3   8   1  998.00   34.90
  -3   8  -1 1015.20   37.50
  -3   8  -1 1029.20   35.70
  -3   8  -1 1011.80   34.60
  -3   8  -1  989.00   35.40
   3   8   1 1010.80   35.50
  -3   8  -1 1036.70   34.90
  -4  -8  -1   17.10    2.50
   4  -8   1    9.00    2.70
   4  -8   1    8.20    1.70
   4  -8   1   14.60    1.40
  -4  -8  -1   13.40    1.80
  -4  -8  -1   15.70    1.90
  -4   8  -1   11.20    2.10
   4   8   1   16.20    2.70
   4   8   1    7.70    2.00
  -4   8  -1    7.80    1.80
  -4   8  -1   13.80    2.30
  -4   8  -1   11.10    1.20
  -4   8  -1   13.10    2.30
   4   8   1   15.80    2.40
  -5  -8  -1  311.77   11.20
  -5  -8  -1  314.77   12.30
   5  -8   1  314.07   11.00
  -5  -8  -1  308.97   11.60
  -5  -8  -1  305.17   10.90
   5  -8   1  314.67   12.90
  -5   8  -1  307.67   12.30
   5   8   1  298.87   12.50
  -5   8  -1  317.97   11.90
   5   8   1  312.27   12.00
  -5   8  -1  322.97   12.40
  -5   8  -1  310.67   11.00
   5   8   1  314.17   12.50
  -6  -8  -1   24.40    3.20
   6  -8   1   30.40    5.50
  -6  -8  -1   29.30    2.80
  -6  -8  -1   22.70    1.90
   6   8   1   24.00    2.10
   6   8   1   32.10    4.30
  -6   8  -1   24.10    3.20
   6   8   1   27.90    2.00
   6   8   1   28.80    3.00
  -6   8  -1   26.70    3.00
  -6   8  -1   28.20    3.30
   7  -8   1   66.79    5.50
  -7  -8  -1   65.49    3.90
  -7  -8  -1   54.09    3.10
  -7  -8  -1   57.29    4.80
  -7   8  -1   58.89    4.30
  -7   8  -1   60.19    4.40
   7   8   1   56.89    3.20
  -7   8  -1   54.59    4.80
   8  -8   1    9.90    3.40
  -8  -8  -1    6.70    3.20
  -8  -8  -1    7.80    2.30
  -8  -8  -1    7.60    1.70
   8   8   1    4.70    1.80
  -8   8  -1    7.50    3.10
  -8   8  -1    6.40    2.50
  -8   8  -1    4.30    2.60
  -9  -8  -1    7.40    1.80
  -9  -8  -1   10.60    2.50
  -9  -8  -1   11.30    3.70
  -9   8  -1   10.00    2.80
  -9   8  -1    8.40    3.00
  -9   8  -1    9.10    3.50
  -9  -9   1    4.80    1.60
  -9  -9   1    5.50    3.10
  -9  -9   1    6.60    2.50
  -9   9   1    5.60    3.20
  -9   9   1    6.30    2.80
  -9   9   1   -0.20    5.30
  -8  -9   1   41.00    2.70
  -8  -9   1   39.60    4.70
  -8  -9   1   45.60    3.90
   8   9  -1   38.10    5.20
   8   9  -1   42.00    2.80
  -8   9   1   44.70    5.20
  -8   9   1   46.50    4.50
  -8   9   1   48.50    4.50
   7  -9  -1    5.20    2.90
  -7  -9   1    1.60    2.00
  -7  -9   1   -2.40    3.90
  -7   9   1    3.90    2.30
  -7   9   1    1.10    2.60
  -7   9   1    2.20    2.30
   7   9  -1    3.70    2.90
  -6  -9   1  123.59    5.70
   6  -9  -1  117.89    4.90
  -6  -9   1  123.09    4.70
  -6  -9   1  123.79    6.50
   6  -9  -1  122.09    7.40
   6   9  -1  121.09    6.80
  -6   9   1  115.69    6.70
  -6   9   1  121.89    6.50
  -6   9   1  122.79    6.10
  -6   9   1  117.59    4.80
  -5  -9   1   15.90    2.20
  -5  -9   1   18.30    2.80
   5  -9  -1   18.30    3.40
  -5  -9   1   16.10    1.80
  -5   9   1   16.20    1.70
  -5   9   1   17.40    2.90
  -5   9   1   20.50    3.40
  -5   9   1   23.60    2.60
   5   9  -1   19.20    3.20
   5   9  -1   18.80    2.20
   4  -9  -1  247.28    9.90
  -4  -9   1  281.57   10.00
   4  -9  -1  247.48   11.50
  -4  -9   1  273.57   10.00
  -4  -9   1  275.47   10.60
   4  -9  -1  264.87    9.60
  -4   9   1  242.58   10.80
   4   9  -1  280.77   10.30
  -4   9   1  257.37   10.10
  -4   9   1  248.38   10.70
  -4   9   1  259.77    9.60
  -4   9   1  263.77   11.00
   4   9  -1  260.97   11.00
   3  -9  -1   82.59    4.00
  -3  -9   1   92.39    4.20
  -3  -9   1   95.59    4.70
  -3  -9   1   91.09    4.80
   3  -9  -1   72.99    5.30
   3  -9  -1   89.29    3.90
   3   9  -1   93.89    4.70
  -3   9   1   92.59    5.20
   3   9  -1   85.29    5.20
  -3   9   1   87.69    4.20
   3   9  -1   84.79    4.70
  -3   9   1   89.79    3.80
  -3   9   1   85.69    4.90
  -3   9   1   87.49    5.10
  -2  -9   1  356.06   13.70
  -2  -9   1  372.06   13.10
   2  -9  -1  353.16   12.80
   2  -9  -1  353.06   14.00
   2  -9  -1  364.86   13.00
  -2  -9   1  378.36   13.90
   2  -9  -1  354.66   14.30
  -2   9   1  371.46   14.20
   2   9  -1  348.17   13.10
   2   9  -1  369.26   13.50
  -2   9   1  375.26   13.00
  -2   9   1  357.76   12.90
  -2   9   1  352.06   14.10
  -2   9   1  357.36   13.80
   2   9  -1  362.36   13.70
  -1  -9   1  210.08    9.00
  -1  -9   1  212.68    9.00
   1  -9  -1  227.88    8.10
   1  -9  -1  206.68    9.10
  -1  -9   1  217.88    8.10
   1  -9  -1  212.88    9.20
   1  -9  -1  209.08    7.70
  -1  -9   1  211.18    8.80
  -1   9   1  216.58    7.90
   1   9  -1  223.58    8.90
  -1   9   1  197.58    9.40
  -1   9   1  216.38    8.10
  -1   9   1  224.48    9.20
  -1   9   1  199.58   10.30
   1   9  -1  209.48    8.50
   1   9  -1  222.18    8.10
   0  -9   1  351.46   13.40
   0  -9  -1  347.67   12.60
   0  -9  -1  349.87   13.50
   0  -9   1  343.97   13.60
   0  -9  -1  367.36   13.70
   0  -9  -1  354.06   12.10
   0  -9   1  346.87   12.60
   0  -9   1  344.27   13.60
   0   9  -1  348.67   13.10
   0   9   1  337.27   14.20
   0   9  -1  349.77   13.40
   0   9   1  369.46   13.60
   0   9   1  343.57   13.60
   0   9  -1  352.46   12.60
   0   9   1  336.67   12.80
   0   9   1  357.16   12.20
   1  -9   1   92.59    3.90
   1  -9   1  100.19    5.40
  -1  -9  -1   98.79    5.10
   1  -9   1  100.99    4.20
  -1  -9  -1   97.89    4.40
   1  -9   1   92.29    5.20
  -1  -9  -1   98.29    5.30
  -1  -9  -1   95.19    5.30
   1   9   1  100.29    5.80
  -1   9  -1   96.59    4.00
   1   9   1  100.49    4.30
  -1   9  -1   97.29    4.10
  -1   9  -1   98.69    5.10
   1   9   1   99.79    5.30
  -1   9  -1   94.29    4.80
   2  -9   1  227.98    8.50
  -2  -9  -1  230.58    9.50
   2  -9   1  258.07    9.90
  -2  -9  -1  238.88    9.50
   2  -9   1  237.28    8.60
  -2  -9  -1  234.48    8.80
   2  -9   1  218.78    9.80
  -2   9  -1  227.28    8.60
  -2   9  -1  224.38    9.60
  -2   9  -1  238.48   11.60
   2   9   1  225.38    8.80
   2   9   1  238.38    9.70
   2   9   1  224.08    9.20
   2   9   1  245.78   10.00
  -2   9  -1  225.78    9.40
  -2   9  -1  218.78    8.50
  -3  -9  -1   21.40    2.10
  -3  -9  -1   23.30    2.70
   3  -9   1   20.50    2.00
  -3  -9  -1   23.20    2.90
   3  -9   1   23.40    3.60
   3  -9   1   17.00    1.80
  -3   9  -1   18.10    1.70
   3   9   1   21.70    2.90
  -3   9  -1   18.80    2.50
  -3   9  -1   21.40    2.30
   3   9   1   27.50    3.60
   3   9   1   20.70    2.50
  -3   9  -1   25.50    3.00
  -3   9  -1   24.40    3.40
  -4  -9  -1  256.27    9.30
  -4  -9  -1  248.48    9.20
   4  -9   1  226.58   10.60
   4  -9   1  242.08    8.70
   4  -9   1  234.68    9.20
  -4  -9  -1  255.67    9.90
  -4   9  -1  229.68    8.70
   4   9   1  234.88   10.30
  -4   9  -1  225.98    9.80
  -4   9  -1  235.08    9.30
  -4   9  -1  235.88   10.00
   4   9   1  233.38   10.30
   5  -9   1    6.90    3.00
  -5  -9  -1   11.20    2.80
  -5  -9  -1    8.10    2.00
   5  -9   1    9.40    1.30
  -5  -9  -1   11.30    1.70
   5   9   1   11.70    3.10
  -5   9  -1    8.80    2.10
  -5   9  -1    4.10    2.10
  -5   9  -1   11.00    1.30
   5   9   1    6.90    2.20
  -5   9  -1    7.10    2.50
   6  -9   1  103.09    6.80
  -6  -9  -1  111.79    6.20
  -6  -9  -1  106.09    5.10
  -6  -9  -1  101.79    4.30
   6   9   1  106.99    6.40
  -6   9  -1  100.79    5.90
  -6   9  -1   97.59    6.00
  -6   9  -1  107.99    5.50
   6   9   1   97.69    5.20
  -7  -9  -1    8.30    3.20
  -7  -9  -1    5.90    2.10
  -7  -9  -1    8.30    1.40
   7  -9   1   10.60    3.30
   7   9   1    5.20    1.50
  -7   9  -1    5.50    2.30
   7   9   1    6.50    3.70
  -7   9  -1    8.10    3.00
   7   9   1    5.20    1.30
  -7   9  -1    5.30    2.50
  -8  -9  -1   53.69    4.00
   8  -9   1   52.89    6.00
  -8  -9  -1   48.20    4.90
  -8  -9  -1   40.20    2.80
  -8   9  -1   49.50    4.70
   8   9   1   35.70    3.40
  -8   9  -1   43.60    4.40
   8   9   1   40.90    4.90
  -8   9  -1   41.20    4.80
  -9  -9  -1    0.00    1.50
  -9  -9  -1    5.80    3.10
  -9  -9  -1    6.10    2.50
  -9   9  -1    0.70    2.60
  -9   9  -1    0.10    2.80
  -9   9  -1   -1.30    2.00
  -8 -10   1    3.20    2.30
  -8 -10   1    5.10    3.40
  -8  10   1    4.00    2.50
  -8  10   1    4.70    3.30
  -8  10   1    2.40    2.60
  -7 -10   1   89.79    6.10
   7 -10  -1   95.99    6.90
  -7 -10   1   94.89    5.10
  -7  10   1   91.49    5.60
  -7  10   1   80.59    6.20
   7  10  -1   86.49    6.50
  -7  10   1   85.79    3.90
  -7  10   1   84.49    5.80
  -6 -10   1    7.50    3.60
  -6 -10   1    3.00    1.10
  -6 -10   1    3.30    2.00
   6 -10  -1    0.80    1.30
   6 -10  -1    7.90    3.20
  -6  10   1    2.60    2.10
  -6  10   1    3.80    2.40
   6  10  -1    1.90    1.50
   6  10  -1    3.10    3.00
  -6  10   1    2.90    1.20
  -6  10   1    2.80    2.80
  -5 -10   1  180.58    7.40
  -5 -10   1  174.38    8.00
   5 -10  -1  175.58    9.40
   5 -10  -1  175.08    6.80
  -5 -10   1  191.58    7.00
  -5  10   1  159.38    8.30
  -5  10   1  173.48    7.60
   5  10  -1  168.58    8.70
   5  10  -1  180.78    7.40
  -5  10   1  173.58    8.30
  -5  10   1  175.98    6.80
  -4 -10   1   53.09    3.40
   4 -10  -1   42.90    3.20
   4 -10  -1   47.90    4.90
   4 -10  -1   52.39    3.00
  -4 -10   1   57.09    3.60
  -4 -10   1   58.79    4.30
   4  10  -1   51.79    5.80
  -4  10   1   55.69    2.90
  -4  10   1   59.19    3.70
  -4  10   1   51.09    4.50
  -4  10   1   56.49    4.50
  -3 -10   1  196.48    7.50
   3 -10  -1  189.58    8.90
  -3 -10   1  202.48    8.10
   3 -10  -1  177.28    7.30
   3 -10  -1  186.78    7.20
  -3 -10   1  180.68    8.10
  -3  10   1  192.68    8.70
  -3  10   1  186.58    7.50
   3  10  -1  181.68    8.70
   3  10  -1  197.08    8.00
  -3  10   1  173.88    8.50
   2 -10  -1  157.48    6.20
  -2 -10   1  167.38    7.40
   2 -10  -1  159.28    7.70
   2 -10  -1  165.98    6.40
  -2 -10   1  150.98    7.20
  -2 -10   1  160.78    6.60
  -2  10   1  164.58    6.40
  -2  10   1  152.98    7.30
  -2  10   1  159.98    6.40
  -2  10   1  172.08    7.80
   2  10  -1  168.88    7.20
  -2  10   1  153.88    7.70
  -1 -10   1  107.09    5.60
   1 -10  -1  107.89    4.30
  -1 -10   1  116.19    5.80
  -1 -10   1  104.49    4.70
   1 -10  -1  107.49    5.90
  -1 -10   1  116.99    5.80
   1 -10  -1  110.79    4.80
  -1  10   1  108.99    4.40
  -1  10   1  104.49    6.30
  -1  10   1  101.59    4.60
  -1  10   1  105.99    5.60
   1  10  -1  113.59    5.60
  -1  10   1  101.89    5.80
   0 -10  -1   74.39    4.70
   0 -10  -1   71.29    3.70
   0 -10   1   73.79    4.80
   0 -10   1   76.89    3.60
   0 -10  -1   68.29    4.70
   0 -10  -1   70.49    4.70
   0 -10   1   84.99    4.70
   0 -10   1   72.69    4.60
   0  10  -1   73.39    4.30
   0  10  -1   67.69    3.50
   0  10   1   72.69    4.30
   0  10  -1   72.29    4.40
   0  10   1   67.19    3.60
   0  10   1   77.39    5.60
   0  10   1   74.39    3.00
   0  10   1   69.79    4.70
  -1 -10  -1   29.00    3.30
   1 -10   1   32.70    1.80
  -1 -10  -1   37.80    3.50
  -1 -10  -1   31.00    3.40
   1 -10   1   25.50    2.30
   1 -10   1   34.70    3.50
   1 -10   1   30.10    3.90
  -1 -10  -1   30.80    2.50
  -1  10  -1   34.60    3.30
   1  10   1   34.20    4.40
   1  10   1   34.90    3.70
  -1  10  -1   30.70    2.00
   1  10   1   29.80    3.10
  -1  10  -1   27.90    2.10
  -2 -10  -1   19.90    2.20
   2 -10   1   19.90    2.00
  -2 -10  -1   21.90    2.90
   2 -10   1   18.70    1.80
   2 -10   1   21.60    3.20
  -2  10  -1   22.90    3.00
  -2  10  -1   18.10    1.90
   2  10   1   21.30    3.10
   2  10   1   16.50    2.30
   2  10   1   24.10    3.10
  -2  10  -1   16.40    1.80
   3 -10   1   57.69    3.20
  -3 -10  -1   59.69    3.50
   3 -10   1   63.69    3.10
   3 -10   1   62.99    4.90
  -3 -10  -1   63.69    3.90
  -3 -10  -1   61.59    4.30
   3  10   1   65.79    5.00
  -3  10  -1   61.59    3.50
  -3  10  -1   57.09    4.30
  -3  10  -1   55.09    3.00
   3  10   1   53.29    4.10
  -3  10  -1   59.09    4.40
   4 -10   1    5.90    2.90
  -4 -10  -1    9.30    2.00
  -4 -10  -1    5.80    1.80
  -4 -10  -1    6.70    2.20
   4 -10   1    2.80    1.30
  -4  10  -1    7.90    1.30
   4  10   1    4.70    3.00
  -4  10  -1    5.80    2.20
  -4  10  -1    1.90    2.00
   4  10   1    9.20    2.30
  -4  10  -1    5.60    1.80
   5 -10   1   69.29    3.60
  -5 -10  -1   77.69    3.90
  -5 -10  -1   77.29    5.00
  -5 -10  -1   73.19    4.20
   5 -10   1   74.09    6.20
  -5  10  -1   78.99    4.40
  -5  10  -1   73.09    4.90
   5  10   1   80.19    5.90
   5  10   1   76.39    4.60
  -5  10  -1   66.49    3.30
  -5  10  -1   65.69    5.00
   6 -10   1   11.40    3.20
  -6 -10  -1    6.40    2.10
  -6 -10  -1    8.50    1.50
  -6 -10  -1    7.80    3.20
   6 -10   1   10.60    1.50
  -6  10  -1    9.90    2.80
  -6  10  -1   11.70    2.90
   6  10   1    6.30    3.40
  -6  10  -1   12.90    2.50
  -6  10  -1    8.50    1.30
  -7 -10  -1   50.69    4.00
  -7 -10  -1   58.49    5.10
   7 -10   1   70.39    6.10
   7  10   1   57.89    5.90
  -7  10  -1   55.29    4.50
  -7  10  -1   50.69    4.90
   7  10   1   48.00    2.90
  -7  10  -1   59.49    4.90
  -8 -10  -1    1.20    3.30
  -8 -10  -1    6.20    2.40
  -8  10  -1   -0.40    2.50
  -8  10  -1   -0.50    2.50
   8  10   1    1.00    3.10
  -8  10  -1   -2.60    1.20
  -8 -11   1   33.70    4.80
  -8 -11   1   23.70    4.20
  -8  11   1   27.30    3.80
  -7 -11   1    0.30    2.20
  -7 -11   1   -0.10    2.60
  -7  11   1    2.90    2.80
  -7  11   1    1.70    1.40
  -7  11   1   -2.30    2.80
  -7  11   1    1.00    2.40
   7  11  -1   -1.50    3.10
  -6 -11   1   87.89    3.80
   6 -11  -1   94.89    7.00
  -6 -11   1   88.29    4.80
   6 -11  -1   82.89    3.90
  -6 -11   1   81.29    5.60
  -6  11   1   71.69    5.90
  -6  11   1   75.29    5.10
  -6  11   1   79.79    5.60
   6  11  -1   76.29    6.40
   6  11  -1   80.49    4.30
   5 -11  -1   14.60    3.30
   5 -11  -1    9.50    1.80
  -5 -11   1   12.50    1.80
  -5 -11   1   11.70    2.20
  -5  11   1    9.20    1.60
   5  11  -1   12.00    3.50
  -5  11   1   10.70    3.00
   5  11  -1    7.20    2.00
  -5  11   1    9.00    2.30
  -5  11   1   10.50    3.00
   4 -11  -1  105.49    4.80
  -4 -11   1  110.19    5.20
  -4 -11   1  106.39    6.00
   4 -11  -1  118.99    8.50
   4  11  -1  125.39    9.70
  -4  11   1   99.09    6.30
  -4  11   1  107.19    4.70
  -4  11   1  101.09    5.20
   4  11  -1  108.09    5.50
  -4  11   1  112.79    6.40
  -3 -11   1   51.99    4.30
  -3 -11   1   49.70    3.30
   3 -11  -1   43.10    4.60
  -3 -11   1   49.10    4.20
   3 -11  -1   49.80    3.00
   3 -11  -1   49.70    3.00
  -3  11   1   47.50    3.20
  -3  11   1   45.30    4.30
   3  11  -1   47.80    5.00
  -3  11   1   47.20    2.80
   3  11  -1   47.80    3.70
  -3  11   1   41.90    4.30
   2 -11  -1  100.49    6.20
   2 -11  -1   98.79    4.40
   2 -11  -1  105.29    4.70
  -2 -11   1  101.19    4.80
  -2 -11   1  110.69    5.70
  -2 -11   1  100.59    5.70
  -2  11   1  106.49    6.30
  -2  11   1  103.29    6.00
   2  11  -1  107.59    5.60
  -2  11   1  101.29    4.60
  -1 -11   1   81.99    5.20
  -1 -11   1   76.39    4.00
   1 -11  -1   83.49    4.00
  -1 -11   1   77.69    4.90
   1 -11  -1   76.39    3.40
  -1 -11   1   71.09    4.90
   1 -11  -1   84.99    5.40
  -1  11   1   79.49    3.60
  -1  11   1   80.79    5.30
   1  11  -1   80.89    4.80
  -1  11   1   78.29    5.60
   0 -11  -1   70.89    3.70
   0 -11   1   67.69    3.70
   0 -11  -1   70.29    4.90
   0 -11   1   67.79    4.70
   0 -11   1   68.49    4.70
   0 -11  -1   77.29    5.00
   0  11  -1   69.19    4.60
   0  11   1   67.89    4.90
   0  11   1   70.39    5.70
   1 -11   1   22.10    2.40
  -1 -11  -1   26.70    3.60
   1 -11   1   21.80    1.80
   1 -11   1   34.40    4.20
  -1 -11  -1   25.70    3.20
  -1 -11  -1   24.30    2.40
   1  11   1   24.20    3.40
  -1  11  -1   23.50    2.50
  -1  11  -1   24.20    2.00
  -1  11  -1   31.50    3.50
   1  11   1   34.10    5.00
   2 -11   1   24.50    2.00
  -2 -11  -1   25.00    2.50
   2 -11   1   26.80    2.40
  -2 -11  -1   25.00    3.20
   2 -11   1   27.90    3.70
  -2 -11  -1   28.10    3.30
   2  11   1   19.00    3.10
   2  11   1   31.60    3.80
  -2  11  -1   20.20    2.10
  -2  11  -1   18.90    2.10
  -2  11  -1   18.80    3.10
  -3 -11  -1    1.90    1.90
  -3 -11  -1    0.90    2.20
  -3 -11  -1    1.50    1.80
   3 -11   1    0.00    1.40
   3 -11   1   -0.30    2.50
  -3  11  -1    1.30    2.10
  -3  11  -1   -0.70    1.40
  -3  11  -1    2.50    2.10
   3  11   1    4.00    2.90
  -3  11  -1    0.10    1.20
   3  11   1   -1.80    1.90
  -4 -11  -1   25.90    2.70
   4 -11   1   29.30    4.10
  -4 -11  -1   32.10    3.10
   4 -11   1   23.40    2.30
  -4 -11  -1   25.40    3.30
   4  11   1   28.80    4.10
   4  11   1   23.50    3.20
  -4  11  -1   25.20    2.70
  -4  11  -1   30.90    3.70
  -4  11  -1   29.60    4.40
  -5 -11  -1   10.00    3.20
  -5 -11  -1   14.80    2.40
   5 -11   1    8.40    3.50
  -5 -11  -1    8.10    2.10
   5 -11   1    9.40    1.60
  -5  11  -1   10.20    1.50
   5  11   1    4.10    3.30
  -5  11  -1    9.00    2.20
   5  11   1    4.40    2.30
  -5  11  -1   11.90    3.20
  -5  11  -1    6.80    2.60
  -6 -11  -1   27.90    4.10
  -6 -11  -1   31.30    2.40
  -6 -11  -1   24.80    3.00
   6 -11   1   27.30    4.80
  -6  11  -1   26.20    3.70
  -6  11  -1   22.60    3.10
   6  11   1   25.70    4.40
  -6  11  -1   22.80    2.00
  -6  11  -1   24.10    3.70
   6  11   1   30.70    3.20
  -7 -11  -1   -1.70    3.00
  -7 -11  -1    2.20    2.20
   7  11   1    1.40    4.10
  -7  11  -1    0.40    2.60
  -7  11  -1    0.20    2.30
  -7  11  -1    0.80    2.50
  -8 -11  -1   28.90    4.20
  -8  11  -1   26.80    3.80
  -8  11  -1   26.00    4.00
   7 -12  -1   52.59    3.20
  -7 -12   1   41.60    5.20
  -7  12   1   56.49    4.70
  -6 -12   1    0.10    2.10
   6 -12  -1   -2.00    1.50
  -6 -12   1    2.30    1.30
  -6 -12   1   -1.50    3.10
  -6  12   1   -2.60    2.50
  -6  12   1    0.70    1.30
  -6  12   1   -0.40    2.70
  -6  12   1   -1.60    2.10
   6  12  -1    1.10    3.20
   6  12  -1    0.10    1.70
   5 -12  -1   99.79    4.60
  -5 -12   1   99.99    5.20
   5 -12  -1   97.49    7.10
  -5 -12   1   96.19    6.20
  -5  12   1  102.19    5.50
   5  12  -1  101.69    5.20
  -5  12   1   96.49    6.20
  -5  12   1   89.69    6.30
   5  12  -1   90.49    7.10
   4 -12  -1   -2.90    2.60
  -4 -12   1    0.80    1.80
  -4 -12   1    4.20    2.80
   4 -12  -1    0.00    1.50
   4  12  -1   -1.50    1.80
   4  12  -1    4.50    3.20
  -4  12   1    0.40    2.50
  -4  12   1   -0.60    1.70
  -4  12   1   -1.60    2.20
   3 -12  -1  113.49    5.00
   3 -12  -1  107.99    6.70
   3 -12  -1  105.89    4.90
  -3 -12   1  107.89    6.30
  -3 -12   1  121.39    5.90
  -3 -12   1  105.09    5.30
  -3  12   1  106.49    5.20
  -3  12   1  103.99    6.50
  -3  12   1  105.29    6.60
   3  12  -1  123.99    6.00
   2 -12  -1    1.40    2.40
  -2 -12   1    2.70    2.30
   2 -12  -1    1.20    1.20
   2 -12  -1   -0.50    1.60
  -2 -12   1    0.60    2.20
  -2  12   1    2.10    1.40
  -2  12   1   -0.70    2.40
  -2  12   1    1.60    2.30
   2  12  -1   -0.10    1.90
  -1 -12   1   61.99    4.80
  -1 -12   1   62.79    4.80
  -1 -12   1   67.49    3.90
   1 -12  -1   69.79    3.80
   1 -12  -1   64.89    3.00
   1 -12  -1   67.69    5.20
  -1  12   1   65.29    3.20
   1  12  -1   67.69    4.60
  -1  12   1   78.99    5.80
  -1  12   1   69.09    5.10
   0 -12  -1    4.20    2.30
   0 -12   1    4.80    2.70
   0 -12  -1    1.70    1.70
   0 -12   1    1.10    2.50
   0 -12   1    2.30    1.70
   0 -12  -1    3.50    2.40
   0  12   1    3.80    2.40
   0  12  -1   -0.20    2.00
   0  12   1    2.70    2.80
  -1 -12  -1   14.50    2.20
   1 -12   1   16.50    2.20
  -1 -12  -1   20.80    3.70
  -1 -12  -1   16.70    2.90
   1 -12   1   16.00    1.60
   1 -12   1   14.90    3.00
  -1  12  -1   19.00    1.70
   1  12   1   14.30    3.00
   1  12   1   20.00    4.30
  -1  12  -1   14.80    3.00
   2 -12   1    4.00    1.40
  -2 -12  -1    3.90    1.90
  -2 -12  -1    7.40    2.60
   2 -12   1    6.80    2.90
   2 -12   1    6.00    1.70
  -2  12  -1    4.10    2.80
   2  12   1    4.00    2.50
   2  12   1   13.70    3.60
  -3 -12  -1   10.80    2.70
  -3 -12  -1    8.70    2.10
   3 -12   1    5.10    1.60
   3 -12   1    8.10    3.10
   3 -12   1    5.60    1.70
  -3  12  -1    6.70    3.30
  -3  12  -1    5.80    2.60
   3  12   1    8.70    2.50
  -3  12  -1    7.60    1.90
   3  12   1   13.30    3.50
  -4 -12  -1    3.00    2.00
   4 -12   1    4.70    1.70
   4 -12   1    3.00    3.20
  -4 -12  -1    6.30    3.30
   4  12   1    5.30    3.20
   4  12   1    2.10    2.30
  -4  12  -1    6.60    2.00
  -4  12  -1    0.80    1.30
  -4  12  -1    2.10    2.40
  -4  12  -1    7.60    5.30
  -5 -12  -1   17.20    2.70
  -5 -12  -1   16.40    3.40
   5 -12   1   20.90    3.70
   5 -12   1   15.20    1.90
  -5  12  -1   12.50    3.10
  -5  12  -1   13.90    1.80
  -5  12  -1   13.20    3.40
  -5  12  -1   16.40    2.70
   5  12   1   16.90    3.90
   5  12   1   17.40    2.90
   6 -12   1    9.30    3.70
  -6 -12  -1    5.00    2.40
   6 -12   1    3.50    1.50
  -6 -12  -1    3.90    3.40
  -6 -12  -1    4.60    1.60
  -6  12  -1    1.90    2.70
  -6  12  -1    2.10    1.30
   6  12   1    4.30    3.40
  -6  12  -1    4.20    2.70
   6  12   1    3.30    2.20
  -6  12  -1    2.30    2.30
  -7 -12  -1   18.60    4.30
  -7  12  -1   21.50    3.40
  -7  12  -1   22.60    5.50
  -7 -13   1    1.00    2.50
  -7 -13   1   -2.20    2.90
   6 -13  -1   84.69    4.20
  -6 -13   1   83.19    6.40
  -6  13   1   75.29    5.20
   6  13  -1   83.69    4.60
   5 -13  -1   -4.90    3.50
  -5 -13   1    3.50    3.10
  -5 -13   1    0.30    2.10
   5 -13  -1    1.70    1.70
  -5  13   1   -2.00    2.80
   5  13  -1    1.60    2.10
  -5  13   1    3.10    2.10
  -5  13   1   -0.20    2.80
   5  13  -1   12.50    5.80
   4 -13  -1  129.89    8.20
  -4 -13   1  132.49    7.60
   4 -13  -1  138.39    6.00
  -4 -13   1  139.19    6.50
  -4  13   1  136.69    7.80
  -4  13   1  132.79    6.20
  -4  13   1  132.69    7.70
   4  13  -1  122.99   10.10
   4  13  -1  146.99    6.80
   3 -13  -1   31.40    2.80
   3 -13  -1   29.60    4.90
  -3 -13   1   31.70    3.10
   3 -13  -1   26.60    2.50
  -3 -13   1   32.80    4.10
  -3  13   1   35.50    4.40
  -3  13   1   27.10    2.70
   3  13  -1   31.90    3.60
  -3  13   1   37.30    4.60
  -2 -13   1   68.49    4.20
   2 -13  -1   74.19    5.80
   2 -13  -1   67.79    3.40
   2 -13  -1   70.39    3.90
  -2 -13   1   78.79    5.40
  -2  13   1   68.19    3.70
  -2  13   1   71.79    5.80
   2  13  -1   69.79    4.90
  -2  13   1   65.09    5.50
   1 -13  -1   33.30    3.00
   1 -13  -1   23.00    4.10
  -1 -13   1   30.90    3.20
  -1 -13   1   33.80    4.00
  -1  13   1   24.60    4.00
   1  13  -1   31.10    3.80
  -1  13   1   24.80    4.00
   0 -13  -1    9.30    2.90
   0 -13  -1    5.60    2.00
   0 -13   1   11.80    3.40
   0 -13  -1    8.70    3.30
   0 -13   1    7.60    2.90
   0  13  -1    9.00    3.30
   0  13   1    8.80    3.80
   0  13   1   15.20    3.90
  -1 -13  -1    9.30    2.70
  -1 -13  -1    9.90    2.20
   1 -13   1    8.80    2.10
   1 -13   1   11.80    3.10
  -1  13  -1   14.40    3.10
   1  13   1    8.40    2.80
   1  13   1   16.40    4.20
   2 -13   1    7.90    1.30
  -2 -13  -1    4.00    2.10
   2 -13   1   11.20    3.00
   2 -13   1    3.30    1.80
  -2  13  -1    3.70    1.60
   2  13   1    3.50    2.40
  -2  13  -1    3.40    2.60
   2  13   1   14.20    4.20
  -3 -13  -1    6.80    2.90
   3 -13   1    4.10    3.10
   3 -13   1   -0.20    1.40
   3 -13   1    4.50    1.80
  -3 -13  -1    4.70    2.10
   3  13   1    7.20    2.60
   3  13   1    2.90    4.00
  -3  13  -1    2.60    2.60
  -3  13  -1    2.70    1.80
  -4 -13  -1    6.70    2.30
  -4 -13  -1    8.90    3.10
   4 -13   1    4.00    3.30
   4 -13   1    7.60    1.90
   4  13   1   11.50    3.70
  -4  13  -1    7.10    2.20
  -4  13  -1   11.10    3.30
  -4  13  -1    9.90    2.90
   4  13   1    7.70    2.70
  -5 -13  -1    7.40    2.50
   5 -13   1    9.10    1.90
  -5 -13  -1    9.50    3.50
  -5  13  -1    7.70    2.90
   5  13   1    6.40    2.50
  -5  13  -1    4.00    3.20
  -5  13  -1    8.50    2.40
   5  13   1    7.60    3.90
   6 -13   1   23.40    2.50
  -6 -13  -1   20.60    3.70
  -6  13  -1   22.20    3.20
   6  13   1   19.70    2.90
  -6  13  -1   16.40    4.50
   6 -14  -1    2.40    1.80
  -6 -14   1    1.30    3.10
  -6 -14   1    2.60    2.50
  -6  14   1    0.00    3.10
  -6  14   1   -3.20    2.30
   6  14  -1   -1.00    2.00
   5 -14  -1   54.99    3.70
  -5 -14   1   55.59    4.90
  -5 -14   1   55.69    5.90
   5  14  -1   55.39    4.30
  -5  14   1   51.49    5.70
  -5  14   1   52.99    4.30
   4 -14  -1   10.70    2.50
  -4 -14   1   10.80    3.50
  -4 -14   1   13.30    2.70
  -4  14   1   17.50    3.80
  -4  14   1   10.90    2.50
   4  14  -1   15.40    3.00
  -3 -14   1   72.29    5.80
   3 -14  -1   63.69    4.00
  -3 -14   1   80.49    4.70
   3 -14  -1   73.79    4.20
   3 -14  -1   68.89    6.10
  -3  14   1   71.09    5.90
  -3  14   1   70.49    5.90
  -3  14   1   70.39    4.10
   3  14  -1   68.19    5.10
   2 -14  -1   31.30    2.30
   2 -14  -1   29.80    3.00
  -2 -14   1   35.60    4.70
   2 -14  -1   37.40    6.60
  -2 -14   1   34.00    3.30
  -2  14   1   37.70    4.70
  -2  14   1   26.10    2.60
  -2  14   1   25.90    4.40
   1 -14  -1   46.10    3.50
   1 -14  -1   39.00    5.10
  -1 -14   1   51.39    5.10
  -1 -14   1   44.30    3.60
  -1  14   1   51.09    5.40
   1  14  -1   66.59    8.70
  -1  14   1   47.20    4.90
   1  14  -1   44.30    4.50
   0 -14  -1   27.90    4.60
   0 -14  -1   29.60    3.20
   0 -14   1   22.50    3.90
   0 -14   1   32.60    3.30
   0  14  -1   39.40    4.40
   0  14   1   26.00    4.50
   0  14   1   27.50    4.10
   1 -14   1   25.60    2.80
  -1 -14  -1   28.10    4.00
   1 -14   1   26.80    4.60
  -1 -14  -1   25.00    2.90
   1  14   1   24.30    3.80
   1  14   1   29.60    4.70
  -1  14  -1   25.90    3.90
   2 -14   1    4.80    2.30
  -2 -14  -1    7.10    3.00
   2 -14   1    5.80    3.10
  -2 -14  -1    6.90    2.40
   2 -14   1    4.80    1.40
  -2  14  -1    6.00    2.90
   2  14   1   16.80    4.70
  -2  14  -1    4.10    1.60
   2  14   1    4.40    2.70
   3 -14   1   23.10    2.50
   3 -14   1   19.00    2.10
   3 -14   1   23.30    4.20
  -3 -14  -1   23.50    3.00
  -3 -14  -1   20.20    4.00
  -3  14  -1   23.60    2.50
  -3  14  -1   22.50    3.80
   3  14   1   17.10    3.80
  -4 -14  -1    0.30    2.20
   4 -14   1   -1.40    1.60
  -4 -14  -1    2.60    3.00
  -4  14  -1    2.60    2.90
  -4  14  -1    1.20    2.00
   4  14   1    1.00    2.40
  -5 -14  -1   22.40    3.20
   5 -14   1   20.90    2.40
  -5 -14  -1   18.90    4.00
   5  14   1   27.50    3.50
  -5  14  -1   23.00    4.10
  -5  14  -1   24.80    3.20
   6 -14   1    9.10    1.90
   4 -15  -1   28.10    2.90
  -4 -15   1   24.60    4.10
  -4 -15   1   29.60    3.50
  -4  15   1   29.00    4.60
  -4  15   1   27.70    3.10
  -3 -15   1   19.70    3.10
   3 -15  -1   17.80    2.50
  -3 -15   1   22.10    4.20
   3  15  -1   16.30    3.40
  -3  15   1   19.60    4.10
  -3  15   1   15.40    2.30
   2 -15  -1   60.09    3.90
  -2 -15   1   59.09    5.50
  -2 -15   1   71.49    4.50
  -2  15   1   63.99    5.80
   2  15  -1   61.39    5.10
  -2  15   1   56.29    3.40
   1 -15  -1   15.90    2.50
  -1 -15   1   18.00    2.70
  -1 -15   1   13.40    3.50
   1  15  -1   17.10    3.60
  -1  15   1   15.40    3.70
   0 -15  -1   94.29    4.90
   0 -15   1   79.69    4.70
   0 -15   1   77.49    6.50
   0 -15  -1   67.79    8.00
   0  15   1   86.49    6.30
   0  15  -1   79.79    5.90
   1 -15   1    9.00    2.30
  -1 -15  -1    7.10    2.40
   1 -15   1    7.10    5.10
  -1 -15  -1    6.20    3.10
   1  15   1   10.30    3.40
  -1  15  -1    7.90    3.20
  -2 -15  -1   66.69    5.90
  -2 -15  -1   77.89    4.90
   2 -15   1   76.79    4.40
  -2  15  -1   78.79    6.10
   2  15   1   76.59    5.80
  -2  15  -1   77.59    4.80
  -3 -15  -1    3.60    3.50
   3 -15   1    6.00    2.00
  -3 -15  -1    2.60    2.50
  -3  15  -1    2.80    3.00
   3  15   1    2.30    2.80
  -3  15  -1    3.70    1.90
  -4 -15  -1   39.00    4.10
  -4 -15  -1   42.50    5.30
   4 -15   1   37.30    3.20
  -4  15  -1   34.70    4.80
   4  15   1   30.60    4.00
  -4  15  -1   37.20    3.50
  -3 -16   1   30.30    3.50
   3 -16  -1   19.30    2.60
  -3 -16   1   28.20    4.90
  -2 -16   1   14.20    2.80
   2 -16  -1   12.70    2.50
  -2 -16   1   17.70    3.90
  -2  16   1    9.60    3.70
   2  16  -1   14.00    3.40
   1 -16  -1   42.90    3.80
  -1 -16   1   44.60    4.10
  -1 -16   1   39.50    5.10
  -1  16   1   45.90    5.30
   1  16  -1   45.40    4.90
   0 -16   1    7.00    2.40
   0 -16  -1    4.70    2.40
   0  16  -1    2.10    2.90
   0  16   1    1.20    3.00
  -1 -16  -1   57.39    5.80
  -1 -16  -1   70.59    4.80
   1 -16   1   65.69    4.30
  -1  16  -1   72.29    5.90
   1  16   1   62.79    5.70
   2 -16   1    4.20    2.10
  -2 -16  -1    3.60    3.30
  -2 -16  -1    0.40    2.40
  -2  16  -1    3.00    3.20
   2  16   1    3.30    2.90
  11   0  -2    2.50    1.60
 -11   0   2    1.80    6.50
 -11   0   2   -0.70    1.70
 -11   0   2   -0.90    2.90
  10   0  -2   90.89    4.20
 -10   0   2   90.69    4.30
 -10   0   2   78.09    6.80
 -10   0   2   82.29    5.20
   9   0  -2    0.60    1.70
  -9   0   2    1.90    1.30
  -9   0   2   -1.00    1.10
  -9   0   2    0.60    1.40
  -9   0   2   -0.90    1.90
  -9   0   2   -2.10    2.80
  -8   0   2   81.59    3.70
  -8   0   2   81.69    3.60
   8   0  -2   80.69    4.30
  -8   0   2   75.29    3.50
   8   0  -2   75.99    5.10
  -8   0   2   76.99    5.30
  -8   0   2   79.69    4.50
  -7   0   2   -0.20    1.00
  -7   0   2    0.60    1.00
   7   0  -2    2.80    2.10
  -7   0   2    1.70    2.00
  -7   0   2    3.00    1.60
  -7   0   2    1.70    1.10
   7   0  -2    0.10    1.40
   6   0  -2    9.80    1.50
   6   0  -2   11.20    2.20
  -6   0   2    8.50    1.60
  -6   0   2   12.20    1.40
  -6   0   2    9.40    2.10
  -6   0   2   11.20    1.30
  -6   0   2   14.20    1.50
   5   0  -2    5.80    1.20
  -5   0   2    4.90    1.40
   5   0  -2    5.70    1.50
  -5   0   2    4.90    0.90
  -5   0   2    4.00    0.90
   5   0  -2    4.90    1.30
  -5   0   2    5.90    0.90
   4   0  -2  166.68    6.40
   4   0  -2  161.08    6.10
  -4   0   2  161.18    6.40
  -4   0   2  163.78    5.90
  -4   0   2  165.78    5.90
  -4   0   2  162.78    6.20
   4   0  -2  172.78    6.30
   3   0  -2    5.50    0.80
  -3   0   2    4.90    1.00
  -3   0   2    5.40    0.70
  -3   0   2    4.60    0.60
   3   0  -2    5.10    0.90
   3   0  -2    5.90    1.00
  -3   0   2    5.60    0.90
  -3   0   2    5.80    0.70
   2   0  -2   36.60    1.60
   2   0  -2   32.60    1.50
  -2   0   2   33.50    1.40
  -2   0   2   33.90    1.60
  -2   0   2   34.70    1.60
   2   0  -2   34.80    1.60
   2   0  -2   33.40    1.50
  -2   0   2   33.40    1.40
  -1   0   2    0.70    0.30
  -1   0   2    1.60    0.40
   1   0  -2    1.10    0.30
   1   0  -2    1.00    0.40
  -1   0   2    1.50    0.40
   1   0  -2    0.80    0.30
  -1   0   2    1.00    0.30
   1   0   2    2.10    0.40
   1   0   2    2.10    0.50
  -1   0  -2    2.20    0.40
  -1   0  -2    2.40    0.30
  -1   0  -2    1.40    0.40
   1   0   2    2.30    0.30
   1   0   2    2.20    0.40
   3   0   2    1.30    0.40
   3   0   2    1.00    0.60
   3   0   2    1.70    0.80
  -3   0  -2    1.20    0.70
  -3   0  -2    1.10    0.50
  -3   0  -2    0.90    0.40
   3   0   2    1.30    0.70
  -3   0  -2    1.70    0.90
  -4   0  -2 3226.68  109.89
   4   0   2 3333.17  110.09
  -4   0  -2 3269.17  110.19
  -4   0  -2 3191.08  109.59
   4   0   2 3278.47  110.19
   4   0   2 3215.68  109.59
   4   0   2 3324.77  109.99
  -4   0  -2 3176.38  109.69
   5   0   2    0.40    1.00
   5   0   2    0.00    0.90
  -5   0  -2    0.20    0.70
  -5   0  -2    0.00    1.30
  -5   0  -2   -0.30    1.00
   5   0   2   -0.60    1.20
  -5   0  -2   -0.50    0.70
  -5   0  -2    0.10    0.80
  -6   0  -2  572.14   20.30
  -6   0  -2  558.54   20.10
   6   0   2  592.34   20.70
  -6   0  -2  601.44   21.10
   6   0   2  593.84   21.10
  -6   0  -2  573.94   20.10
  -6   0  -2  615.24   20.80
   6   0   2  579.34   20.60
  -7   0  -2    0.10    2.00
  -7   0  -2    0.10    1.00
  -7   0  -2    1.40    1.60
  -7   0  -2    0.10    0.90
  -7   0  -2   -0.70    1.10
   7   0   2   -0.50    1.80
   7   0   2    1.50    1.40
   8   0   2   97.79    5.10
  -8   0  -2  113.59    6.30
   8   0   2  108.99    6.00
  -8   0  -2   92.79    4.40
  -8   0  -2   98.39    5.20
  -8   0  -2   94.19    4.10
  -8   0  -2  104.59    4.30
   8   0   2  107.39    4.60
  -9   0  -2   -0.20    2.70
  -9   0  -2   -2.80    1.90
   9   0   2    3.00    2.50
   9   0   2   -0.30    1.60
  -9   0  -2    0.80    1.10
   9   0   2    3.30    1.80
  -9   0  -2    0.80    1.40
 -10   0  -2    1.70    1.50
 -10   0  -2    4.50    2.60
 -10   0  -2    4.30    3.40
  10   0   2    2.20    1.90
 -10   0  -2    3.30    1.30
 -11   0  -2    2.30    2.80
  11   0   2    1.40    1.90
 -11   0  -2    5.10    3.80
 -11  -1   2   48.60    3.50
  11  -1  -2   46.90    3.30
 -11  -1   2   57.79    6.30
 -11  -1   2   42.20    4.30
 -11   1   2   52.19    6.50
 -11   1   2   46.80    3.10
 -11   1   2   39.60    4.70
  10  -1  -2    3.00    2.30
 -10  -1   2   -2.30    3.10
 -10  -1   2    0.20    2.10
 -10  -1   2   -1.30    1.60
 -10   1   2    0.90    1.30
  10   1  -2   -0.40    1.30
 -10   1   2   -2.50    2.20
 -10   1   2   -3.10    3.40
 -10   1   2    0.50    1.30
 -10   1   2    0.70    1.50
   9  -1  -2   61.49    5.40
  -9  -1   2   68.39    3.90
  -9  -1   2   77.19    4.60
  -9  -1   2   82.19    3.90
  -9  -1   2   74.79    5.80
  -9   1   2   70.59    5.70
  -9   1   2   77.39    3.80
  -9   1   2   75.49    4.70
   9   1  -2   80.79    3.60
  -9   1   2   75.99    3.90
   9   1  -2   75.59    4.30
  -9   1   2   78.39    3.60
   8  -1  -2    3.40    1.80
  -8  -1   2    5.90    2.60
  -8  -1   2    0.80    1.30
   8  -1  -2    4.00    2.30
  -8  -1   2    4.80    1.50
  -8  -1   2    4.40    1.80
  -8   1   2    4.20    2.40
  -8   1   2    3.60    1.40
   8   1  -2    3.50    1.60
  -8   1   2    3.50    1.90
  -8   1   2    3.40    1.30
  -8   1   2    3.30    1.20
   8   1  -2    4.80    2.20
   8   1  -2    3.20    1.20
   7  -1  -2   70.09    3.90
  -7  -1   2   70.49    3.00
  -7  -1   2   76.39    3.40
   7  -1  -2   71.99    4.40
  -7  -1   2   67.99    3.30
  -7  -1   2   71.79    4.60
  -7  -1   2   63.99    3.80
   7   1  -2   57.69    3.70
   7   1  -2   68.79    3.50
  -7   1   2   72.39    3.30
  -7   1   2   69.69    3.10
  -7   1   2   72.29    3.20
  -7   1   2   67.99    3.90
   7   1  -2   73.09    4.40
  -7   1   2   66.99    4.60
  -6  -1   2    4.20    0.90
  -6  -1   2    2.60    1.40
   6  -1  -2    2.30    1.30
  -6  -1   2    4.60    1.10
  -6  -1   2    4.30    1.20
  -6  -1   2    4.80    1.80
   6  -1  -2    5.00    1.70
   6  -1  -2    2.30    1.40
   6   1  -2    2.70    1.30
  -6   1   2    4.80    1.20
   6   1  -2    6.30    1.70
  -6   1   2    4.90    1.00
  -6   1   2    3.90    1.00
  -6   1   2    5.00    1.50
  -6   1   2    5.10    1.80
   6   1  -2    5.30    1.20
  -5  -1   2   15.60    1.10
   5  -1  -2   17.70    1.80
  -5  -1   2   18.70    2.20
  -5  -1   2   14.20    1.40
   5  -1  -2   16.60    2.00
  -5  -1   2   17.80    1.70
   5  -1  -2   16.70    1.80
  -5  -1   2   12.60    1.40
   5   1  -2   16.30    1.40
  -5   1   2   13.90    1.70
  -5   1   2   16.90    1.30
  -5   1   2   13.40    2.00
   5   1  -2   15.70    1.70
   5   1  -2   15.80    2.00
  -5   1   2   15.80    1.40
  -5   1   2   14.10    1.30
   4  -1  -2   10.00    1.00
   4  -1  -2   11.10    1.40
  -4  -1   2    7.40    0.80
   4  -1  -2    8.70    1.50
  -4  -1   2    8.80    1.20
  -4  -1   2   11.20    1.10
   4  -1  -2    7.40    1.20
  -4  -1   2   10.00    1.60
  -4  -1   2   10.00    1.00
   4   1  -2    9.10    1.30
  -4   1   2    7.60    1.30
  -4   1   2   10.20    1.20
   4   1  -2    9.20    1.00
  -4   1   2    9.60    1.50
  -4   1   2    8.30    0.90
   4   1  -2    9.30    1.20
  -4   1   2   10.30    0.90
   3  -1  -2  103.79    4.30
   3  -1  -2  114.99    4.40
  -3  -1   2  112.09    4.20
   3  -1  -2  113.39    4.30
  -3  -1   2  112.09    4.20
   3  -1  -2  108.29    4.10
  -3  -1   2  114.49    4.40
  -3  -1   2  107.69    4.10
  -3   1   2  107.49    4.00
  -3   1   2  110.39    4.30
   3   1  -2  115.79    4.20
  -3   1   2  104.89    4.20
   3   1  -2  112.49    4.40
  -3   1   2  113.49    4.40
  -2  -1   2  111.49    4.10
  -2  -1   2  115.89    4.20
  -2  -1   2  115.89    4.20
   2  -1  -2  112.49    4.10
  -2  -1   2  114.39    4.30
   2  -1  -2  118.79    4.30
   2  -1  -2  117.89    4.40
   2  -1  -2  110.59    4.40
  -2   1   2  111.09    4.10
   2   1  -2  118.99    4.30
   2   1  -2  116.29    4.20
   2   1  -2  111.39    4.10
  -2   1   2  115.69    4.30
  -2   1   2  112.39    4.30
  -2   1   2  112.59    4.30
  -1  -1   2   70.99    2.60
  -1  -1   2   71.79    2.50
  -1  -1   2   62.89    2.50
   1  -1  -2   72.49    2.70
   1  -1  -2   66.19    2.80
   1  -1  -2   70.59    2.60
   1  -1  -2   66.79    2.50
   1   1  -2   69.29    2.50
  -1   1   2   70.89    2.60
   1   1  -2   71.39    2.50
  -1   1   2   64.09    2.80
   1   1  -2   72.79    2.50
  -1   1   2   72.99    2.70
  -1   1   2   66.19    2.50
   0  -1   2  646.04   21.00
   0  -1  -2  619.84   21.20
   0   1  -2  619.54   20.90
   0   1  -2  619.54   21.00
   0   1   2  634.84   21.00
   0   1   2  634.04   21.20
   0   1   2  590.04   21.00
   0   1   2  600.04   21.20
   1   1   2 1400.96   47.30
  -2  -1  -2  214.48    7.50
   2  -1   2  221.68    7.70
   2  -1   2  221.98    7.70
  -2  -1  -2  223.18    7.80
  -2  -1  -2  228.88    7.60
   2  -1   2  208.68    7.70
  -2   1  -2  214.68    7.70
   2   1   2  222.98    7.80
  -2   1  -2  225.08    7.90
   2   1   2  225.88    7.60
   2   1   2  200.68    7.50
   2   1   2  205.68    7.50
   2   1   2  212.48    7.50
  -2   1  -2  208.98    7.60
   3  -1   2 2611.14   86.79
   3  -1   2 2495.65   86.79
  -3  -1  -2 2623.14   86.69
   3  -1   2 2654.83   86.89
   3   1   2 2495.45   86.49
   3   1   2 2497.05   86.59
   3   1   2 2507.65   86.59
  -3   1  -2 2609.54   86.79
   3   1   2 2558.64   87.29
  -3   1  -2 2600.34   86.89
   4  -1   2  188.88    7.00
   4  -1   2  192.58    7.20
  -4  -1  -2  183.18    6.60
  -4  -1  -2  185.18    6.70
  -4  -1  -2  192.18    7.30
   4  -1   2  182.38    7.00
  -4  -1  -2  195.88    7.00
  -4   1  -2  183.18    6.50
  -4   1  -2  190.88    7.00
   4   1   2  182.38    6.60
   4   1   2  186.88    7.00
   4   1   2  180.18    6.70
  -4   1  -2  185.88    6.90
   4   1   2  181.78    6.80
  -4   1  -2  185.48    6.50
   4   1   2  190.88    7.20
  -4   1  -2  189.78    7.20
   5  -1   2  973.70   33.70
  -5  -1  -2 1028.10   34.20
  -5  -1  -2  990.60   34.00
  -5  -1  -2  966.40   33.30
   5  -1   2  994.90   33.70
   5  -1   2  978.70   33.90
   5   1   2  952.60   33.20
   5   1   2  961.60   33.50
  -5   1  -2  981.20   34.00
  -5   1  -2  965.20   33.50
  -5   1  -2  982.50   33.70
   5   1   2  964.30   33.30
  -5   1  -2  965.20   33.10
  -5   1  -2  973.90   33.10
   5   1   2  991.00   34.00
   5   1   2  969.00   33.70
   6  -1   2    8.50    1.60
  -6  -1  -2    9.70    1.30
  -6  -1  -2   11.30    1.80
   6  -1   2   11.00    1.80
  -6  -1  -2   10.10    2.30
   6  -1   2   13.90    2.40
  -6  -1  -2    9.50    1.20
   6   1   2   10.20    1.90
  -6   1  -2   13.80    1.70
   6   1   2   10.90    1.40
   6   1   2    8.90    1.50
   6   1   2    9.80    2.00
  -6   1  -2   11.70    1.10
  -6   1  -2   12.30    1.80
  -6   1  -2   13.20    2.20
  -6   1  -2   10.60    1.10
  -7  -1  -2  259.47    9.30
  -7  -1  -2  251.47    9.90
  -7  -1  -2  246.78    9.30
   7  -1   2  255.57   10.00
  -7  -1  -2  252.87   10.50
   7  -1   2  257.37   10.50
  -7   1  -2  263.67   10.00
  -7   1  -2  259.27    9.60
  -7   1  -2  242.48    9.10
   7   1   2  263.57    9.70
   7   1   2  265.77    9.50
   7   1   2  268.67   10.50
  -7   1  -2  249.18    9.10
  -7   1  -2  260.37   10.50
  -8  -1  -2    4.90    1.40
  -8  -1  -2    2.60    1.80
   8  -1   2    7.10    2.50
  -8  -1  -2    0.80    2.90
   8  -1   2    3.00    1.90
  -8  -1  -2    3.00    1.20
  -8   1  -2    3.30    1.10
  -8   1  -2    3.40    2.70
   8   1   2    3.80    1.70
   8   1   2    5.40    1.50
  -8   1  -2    1.40    1.90
  -8   1  -2    2.90    1.00
   8   1   2    7.00    2.30
  -8   1  -2    5.30    1.50
  -9  -1  -2   22.90    3.00
   9  -1   2   31.50    4.00
  -9  -1  -2   24.20    2.50
  -9  -1  -2   30.40    4.10
   9   1   2   24.10    2.90
  -9   1  -2   20.50    2.40
  -9   1  -2   27.40    4.10
  -9   1  -2   21.70    3.00
  -9   1  -2   24.10    1.90
   9   1   2   25.50    3.70
   9   1   2   25.50    2.70
 -10  -1  -2    9.30    3.50
 -10  -1  -2    8.30    1.50
 -10  -1  -2    8.10    2.60
  10  -1   2    6.60    2.10
 -10  -1  -2    6.20    1.80
 -10   1  -2    6.20    3.60
  10   1   2    5.70    1.80
  10   1   2    6.10    2.30
 -10   1  -2    7.80    2.70
 -11  -1  -2    7.50    3.80
 -11  -1  -2    1.80    1.70
  11  -1   2    0.80    2.10
  11   1   2    2.10    1.90
 -11   1  -2    4.80    2.90
 -11   1  -2    4.90    3.90
 -11  -2   2    1.90    2.00
 -11  -2   2   -4.40    3.00
 -11  -2   2    5.30    2.50
 -11   2   2    0.50    2.50
 -11   2   2    3.20    1.60
 -11   2   2   -5.30    3.40
 -11   2   2   -0.70    1.60
 -10  -2   2   32.80    3.00
 -10  -2   2   36.50    4.80
 -10  -2   2   29.60    3.40
 -10   2   2   31.30    2.90
 -10   2   2   31.30    3.70
 -10   2   2   35.70    5.00
 -10   2   2   33.90    2.60
 -10   2   2   33.30    2.30
   9  -2  -2   20.70    2.90
  -9  -2   2   14.80    2.00
  -9  -2   2   13.80    3.30
  -9  -2   2   18.60    4.20
  -9   2   2   15.50    2.10
  -9   2   2   11.90    2.60
  -9   2   2   16.20    1.70
  -9   2   2   15.10    3.50
  -9   2   2   17.40    1.80
   8  -2  -2   90.59    5.50
  -8  -2   2   87.49    4.60
  -8  -2   2   82.69    4.10
  -8  -2   2   86.09    5.60
   8  -2  -2   81.59    5.30
  -8  -2   2   93.79    4.10
  -8   2   2   93.89    4.40
  -8   2   2   89.39    4.20
  -8   2   2   89.49    3.80
  -8   2   2   87.89    5.60
  -8   2   2   83.29    4.80
  -7  -2   2   31.00    2.70
  -7  -2   2   31.60    2.60
   7  -2  -2   31.10    3.00
  -7  -2   2   34.10    3.70
   7  -2  -2   30.60    3.50
  -7  -2   2   32.00    2.30
   7   2  -2   28.80    2.70
  -7   2   2   33.00    3.60
  -7   2   2   30.60    2.90
   7   2  -2   33.40    3.10
  -7   2   2   32.20    2.00
  -7   2   2   31.30    2.50
  -7   2   2   36.90    2.10
   6  -2  -2  181.38    7.40
  -6  -2   2  195.88    7.00
   6  -2  -2  179.88    7.80
  -6  -2   2  186.08    7.30
  -6  -2   2  180.78    7.00
   6  -2  -2  188.58    7.60
   6   2  -2  181.88    7.30
  -6   2   2  190.08    7.20
   6   2  -2  185.48    6.60
  -6   2   2  181.68    6.80
  -6   2   2  180.28    7.80
  -6   2   2  180.68    6.70
   6   2  -2  189.38    7.70
  -6   2   2  191.08    7.50
   6   2  -2  190.88    6.90
   5  -2  -2    6.20    1.10
  -5  -2   2    3.00    1.20
   5  -2  -2    4.50    1.40
  -5  -2   2    4.90    1.60
  -5  -2   2    5.80    1.20
  -5  -2   2    4.10    1.00
   5  -2  -2    3.60    1.30
   5  -2  -2    6.00    1.50
   5   2  -2    6.30    1.40
  -5   2   2    7.00    0.90
   5   2  -2    3.90    1.30
  -5   2   2    3.50    1.20
  -5   2   2    6.80    0.90
  -5   2   2    4.70    1.70
  -5   2   2    4.10    1.40
  -4  -2   2  296.97   10.50
   4  -2  -2  298.27   10.90
   4  -2  -2  287.87   10.70
   4  -2  -2  296.67   10.40
  -4  -2   2  301.97   10.90
   4  -2  -2  302.57   10.90
  -4  -2   2  299.87   10.50
  -4   2   2  298.67   10.80
  -4   2   2  295.07   10.70
  -4   2   2  293.67   10.30
  -4   2   2  290.57   10.90
   4   2  -2  290.67   10.40
   4   2  -2  299.57   10.80
   4   2  -2  300.57   10.60
  -3  -2   2  175.78    6.40
  -3  -2   2  179.48    6.40
   3  -2  -2  176.08    6.30
  -3  -2   2  186.58    6.70
   3  -2  -2  189.38    6.80
   3  -2  -2  178.58    6.60
   3  -2  -2  170.88    6.80
   3   2  -2  176.98    6.40
  -3   2   2  174.28    6.20
  -3   2   2  184.18    6.60
  -3   2   2  168.18    6.60
  -3   2   2  186.18    6.80
   3   2  -2  167.48    6.40
   2  -2  -2  755.22   25.80
  -2  -2   2  778.02   25.60
   2  -2  -2  736.23   25.60
   2  -2  -2  779.62   26.00
  -2  -2   2  743.03   25.60
  -2  -2   2  783.62   25.80
   2  -2  -2  719.53   26.00
  -2   2   2  717.13   25.90
   2   2  -2  761.52   25.60
   2   2  -2  737.13   25.60
  -2   2   2  730.43   25.60
  -2   2   2  763.92   25.80
  -2   2   2  762.62   25.90
   2   2  -2  790.42   25.80
   1  -2  -2 2244.08   76.09
  -1   2   2 2249.38   76.09
   0  -2  -2  242.08    8.50
   0  -2  -2  222.88    8.10
   0  -2   2  232.08    8.20
   0  -2   2  258.17    8.30
   0  -2   2  245.98    8.00
   0  -2   2  233.38    8.20
   0  -2  -2  235.18    8.40
   0  -2  -2  225.18    8.10
   0  -2   2  229.58    8.10
   0   2  -2  248.28    8.20
   0   2  -2  236.48    8.10
   0   2   2  232.48    8.10
   0   2  -2  249.18    8.10
   0   2   2  211.58    8.50
   0   2   2  233.18    8.30
   0   2  -2  231.38    8.00
   0   2  -2  226.58    8.20
   0   2   2  226.08    8.10
   0   2   2  244.28    8.50
  -1  -2  -2 2624.74  151.98
   1  -2   2 2793.02   98.49
   1  -2   2 2755.62  142.29
  -1  -2  -2 2726.93  100.39
   1   2   2 2754.62  100.69
  -1   2  -2 2635.84   97.79
  -1   2  -2 2745.43  140.69
  -2  -2  -2 1178.98   40.50
  -2  -2  -2 1117.49   40.50
   2  -2   2 1214.18   40.60
  -2  -2  -2 1243.08   40.80
   2  -2   2 1258.57   40.70
  -2  -2  -2 1237.88   40.50
   2  -2   2 1188.08   40.80
   2   2   2 1147.09   40.60
   2   2   2 1223.78   40.50
   2   2   2 1169.08   40.50
  -2   2  -2 1219.18   40.60
  -2   2  -2 1167.68   40.70
  -3  -2  -2  524.15   17.50
  -3  -2  -2  530.65   17.90
   3  -2   2  518.05   17.70
   3  -2   2  493.35   17.70
  -3  -2  -2  497.25   17.40
   3  -2   2  499.15   17.60
   3   2   2  490.45   17.40
   3   2   2  523.85   17.50
  -3   2  -2  486.75   17.60
   3   2   2  485.25   17.40
   3   2   2  496.55   17.40
   3   2   2  510.15   17.80
  -3   2  -2  536.25   18.00
  -3   2  -2  513.65   17.60
   4  -2   2  858.71   30.00
  -4  -2  -2  898.21   30.30
   4  -2   2  873.41   30.10
  -4  -2  -2  888.81   29.80
   4  -2   2  868.51   30.10
  -4  -2  -2  845.02   29.70
   4   2   2  850.21   29.70
   4   2   2  847.62   29.60
   4   2   2  880.31   30.20
   4   2   2  884.01   29.90
  -4   2  -2  883.51   30.10
   4   2   2  867.21   29.70
  -4   2  -2  861.51   29.90
  -4   2  -2  879.31   30.00
   5  -2   2    4.50    1.20
   5  -2   2    6.10    1.40
   5  -2   2    8.50    1.90
  -5  -2  -2    6.50    1.00
  -5  -2  -2    9.50    1.40
   5   2   2    8.10    1.40
   5   2   2    5.70    1.00
  -5   2  -2    4.80    1.50
   5   2   2    4.90    1.00
   5   2   2    3.70    1.00
  -5   2  -2    3.90    1.30
   5   2   2    9.30    1.80
  -5   2  -2    4.80    1.20
   6  -2   2  329.67   12.80
  -6  -2  -2  354.76   12.70
   6  -2   2  356.16   13.30
  -6  -2  -2  346.57   13.30
   6  -2   2  347.97   13.00
  -6  -2  -2  357.96   12.40
  -6   2  -2  360.56   13.20
  -6   2  -2  350.96   12.90
   6   2   2  348.77   12.30
   6   2   2  348.77   13.20
   6   2   2  341.27   12.40
   6   2   2  347.47   12.80
  -6   2  -2  346.37   12.60
   6   2   2  345.57   12.40
   7  -2   2    7.70    2.30
  -7  -2  -2    8.40    1.40
  -7  -2  -2   10.10    1.90
   7  -2   2    9.30    2.40
  -7  -2  -2    7.90    2.50
  -7  -2  -2    9.00    1.50
  -7   2  -2    7.70    2.40
   7   2   2    5.40    1.70
   7   2   2    7.90    1.50
  -7   2  -2    8.10    1.00
  -7   2  -2    6.80    1.90
   7   2   2    8.90    2.60
   7   2   2    7.70    1.40
  -7   2  -2    8.70    1.70
  -8  -2  -2  101.29    4.50
   8  -2   2  108.39    6.10
  -8  -2  -2   98.19    6.20
   8  -2   2  105.39    5.50
  -8  -2  -2  105.29    5.20
   8   2   2  100.59    5.90
   8   2   2   97.39    4.80
  -8   2  -2  103.39    6.10
   8   2   2  112.99    5.80
  -8   2  -2  103.49    4.80
  -9  -2  -2   11.80    2.50
  -9  -2  -2   14.40    2.00
  -9  -2  -2   13.00    1.70
   9  -2   2   16.60    3.60
  -9  -2  -2   16.90    3.50
  -9   2  -2   13.40    7.00
   9   2   2   14.60    2.30
  -9   2  -2   13.50    2.70
   9   2   2   11.90    2.00
  -9   2  -2   15.40    2.30
 -10  -2  -2   19.10    4.20
 -10  -2  -2   19.10    2.30
 -10  -2  -2   13.90    2.70
  10   2   2   21.40    2.50
  10   2   2   18.40    2.80
 -10   2  -2   16.10    2.40
 -10   2  -2   15.60    4.10
 -10   2  -2   19.90    3.20
 -11  -2  -2    8.20    3.60
  11  -2   2   -1.50    2.20
 -11  -2  -2    4.50    2.80
 -11  -2  -2    4.40    2.00
 -11   2  -2    2.50    2.80
 -11   2  -2    1.10    3.40
 -11  -3   2   14.80    2.90
 -11  -3   2   21.60    4.40
 -11  -3   2   15.20    2.50
 -11   3   2   16.10    3.40
 -11   3   2   12.80    4.20
 -10  -3   2    6.20    2.40
 -10  -3   2   13.50    4.20
 -10   3   2    8.70    1.60
 -10   3   2    8.00    2.10
 -10   3   2   12.00    2.90
 -10   3   2    5.80    1.40
 -10   3   2    6.20    3.40
  -9  -3   2   49.40    5.10
  -9  -3   2   50.79    3.30
  -9  -3   2   44.10    3.60
  -9   3   2   41.60    4.10
  -9   3   2   47.40    3.40
  -9   3   2   41.70    5.20
  -9   3   2   48.70    2.60
  -9   3   2   50.99    2.70
   8  -3  -2   65.29    4.30
  -8  -3   2   56.29    3.70
  -8  -3   2   57.69    3.30
  -8  -3   2   57.99    4.90
  -8   3   2   55.59    4.80
  -8   3   2   58.49    2.80
  -8   3   2   64.39    2.90
  -8   3   2   57.39    3.50
  -8   3   2   56.39    4.70
   7  -3  -2  148.89    6.60
  -7  -3   2  144.79    6.80
  -7  -3   2  134.99    5.70
  -7  -3   2  146.99    6.00
   7  -3  -2  134.09    6.70
  -7  -3   2  138.69    5.70
  -7   3   2  139.49    5.30
  -7   3   2  141.69    6.80
  -7   3   2  136.79    5.30
  -7   3   2  140.99    6.00
   7   3  -2  133.69    6.50
   7   3  -2  140.79    6.00
  -7   3   2  137.49    6.30
   6  -3  -2   41.80    3.10
  -6  -3   2   49.50    2.90
  -6  -3   2   53.39    3.80
   6  -3  -2   52.69    3.50
   6  -3  -2   48.10    3.60
  -6  -3   2   49.90    2.80
  -6  -3   2   54.39    2.80
  -6   3   2   54.59    2.40
  -6   3   2   53.69    2.40
   6   3  -2   52.59    2.60
  -6   3   2   55.19    3.10
   6   3  -2   44.50    2.90
  -6   3   2   46.20    3.60
  -6   3   2   54.59    3.40
   6   3  -2   48.90    3.40
  -5  -3   2  322.87   11.80
   5  -3  -2  315.87   11.80
   5  -3  -2  305.57   11.80
  -5  -3   2  325.47   11.30
   5  -3  -2  299.47   11.50
   5  -3  -2  320.17   11.00
  -5   3   2  316.37   11.50
  -5   3   2  302.57   11.70
  -5   3   2  310.57   11.60
   5   3  -2  309.47   11.10
  -5   3   2  308.07   10.90
   5   3  -2  315.37   11.30
   5   3  -2  320.67   11.70
  -4  -3   2   64.39    2.80
   4  -3  -2   62.49    2.60
   4  -3  -2   65.59    3.30
  -4  -3   2   67.99    3.30
   4  -3  -2   58.39    3.00
  -4  -3   2   61.49    2.80
   4  -3  -2   63.09    3.40
   4   3  -2   67.09    3.20
  -4   3   2   66.79    3.30
   4   3  -2   61.59    2.70
  -4   3   2   59.89    3.10
   4   3  -2   64.39    2.80
  -4   3   2   58.69    3.10
  -4   3   2   60.39    2.50
  -3  -3   2  429.36   14.10
  -3  -3   2  417.36   14.50
   3  -3  -2  395.46   14.30
  -3  -3   2  417.36   14.20
   3  -3  -2  409.76   14.60
   3  -3  -2  400.26   14.00
   3  -3  -2  397.76   14.70
  -3   3   2  417.36   14.60
  -3   3   2  399.76   14.50
  -3   3   2  407.46   14.40
   3   3  -2  402.86   14.10
   3   3  -2  406.86   14.10
   3   3  -2  415.86   14.40
  -3   3   2  392.76   14.00
   2  -3  -2  500.95   17.40
  -2  -3   2  535.15   17.50
  -2  -3   2  510.85   17.40
   2  -3  -2  504.35   17.80
   2  -3  -2  492.55   17.80
   2  -3  -2  506.45   17.30
  -2  -3   2  489.75   17.30
  -2  -3   2  522.65   17.20
   2   3  -2  508.75   17.50
  -2   3   2  489.05   17.20
  -2   3   2  508.65   17.50
   2   3  -2  512.95   17.20
  -2   3   2  492.55   17.80
  -2   3   2  501.55   17.70
   1  -3  -2  913.11   31.00
   1  -3  -2  905.71   30.90
   1  -3  -2  882.41   31.40
  -1  -3   2  909.31   30.90
  -1  -3   2  912.01   31.00
   1  -3  -2  921.21   31.50
  -1  -3   2  884.91   31.10
  -1   3   2  894.81   30.90
   1   3  -2  952.90   31.10
   1   3  -2  900.21   31.00
  -1   3   2  872.91   31.40
  -1   3   2  948.31   31.50
   1   3  -2  921.41   30.90
  -1   3   2  927.11   31.00
   1   3  -2  934.91   31.00
   0  -3  -2 3407.66  113.89
   0   3   2 3323.37  113.89
  -1  -3  -2 1039.80   35.30
   1  -3   2 1040.70   35.20
  -1  -3  -2 1063.69   35.50
   1  -3   2 1079.29   35.50
  -1  -3  -2 1000.80   35.50
   1  -3   2 1021.00   35.50
   1  -3   2 1009.60   35.10
  -1  -3  -2 1048.00   35.10
  -1   3  -2 1063.59   35.40
  -1   3  -2 1018.80   35.40
  -1   3  -2  998.40   35.10
   1   3   2 1022.20   35.30
   1   3   2 1077.59   35.60
   1   3   2 1078.29   35.10
  -1   3  -2 1046.20   35.40
  -1   3  -2 1054.99   35.20
   1   3   2  992.40   35.60
   1   3   2 1049.00   35.40
   2  -3   2  213.18    7.50
   2  -3   2  199.68    7.80
  -2  -3  -2  210.48    7.10
   2  -3   2  212.88    7.30
  -2  -3  -2  190.18    7.30
  -2  -3  -2  197.38    7.20
  -2  -3  -2  212.78    7.50
   2   3   2  199.88    7.60
  -2   3  -2  214.58    7.40
   2   3   2  215.58    7.20
   2   3   2  199.68    7.30
   2   3   2  188.48    7.40
   3  -3   2  571.54   20.20
  -3  -3  -2  539.75   19.70
  -3  -3  -2  602.64   20.20
  -3  -3  -2  560.24   19.80
   3  -3   2  596.34   20.00
   3  -3   2  577.84   20.20
  -3  -3  -2  581.34   19.80
  -3   3  -2  599.44   20.20
   3   3   2  574.44   19.90
   3   3   2  590.64   19.80
  -3   3  -2  564.54   20.10
   3   3   2  583.94   20.20
  -3   3  -2  584.64   20.00
   3   3   2  554.54   19.80
   4  -3   2   25.70    2.10
  -4  -3  -2   20.90    2.10
   4  -3   2   21.40    1.80
  -4  -3  -2   23.80    1.60
   4  -3   2   21.90    2.00
  -4  -3  -2   22.50    1.50
   4   3   2   24.90    2.20
   4   3   2   21.10    1.40
   4   3   2   23.20    1.60
   4   3   2   17.50    1.60
  -4   3  -2   26.10    2.10
  -4   3  -2   20.70    1.80
   4   3   2   21.30    1.40
  -4   3  -2   23.80    1.90
   5  -3   2  267.87    9.90
  -5  -3  -2  263.77    9.30
  -5  -3  -2  248.28    9.20
  -5  -3  -2  246.88    9.90
   5  -3   2  249.38    9.80
   5  -3   2  248.58    9.50
   5   3   2  246.78    9.10
   5   3   2  258.67    9.90
  -5   3  -2  256.57    9.50
   5   3   2  259.47    9.40
   5   3   2  251.47    9.20
  -5   3  -2  258.67    9.80
  -5   3  -2  262.37    9.60
   5   3   2  244.48    9.10
  -6  -3  -2   21.60    2.80
  -6  -3  -2   22.50    1.90
   6  -3   2   23.50    2.60
  -6  -3  -2   21.40    2.20
   6  -3   2   24.30    3.10
   6  -3   2   15.10    2.00
  -6   3  -2   22.40    2.40
   6   3   2   20.90    2.20
  -6   3  -2   27.40    2.30
   6   3   2   21.10    1.70
   6   3   2   22.30    1.80
   6   3   2   22.30    2.00
  -6   3  -2   31.10    3.30
   6   3   2   22.60    2.90
   7  -3   2  133.99    6.70
  -7  -3  -2  136.89    5.50
  -7  -3  -2  133.09    7.70
   7  -3   2  136.29    6.40
  -7  -3  -2  138.79    5.90
  -7   3  -2  142.39    6.70
  -7   3  -2  139.19    6.30
   7   3   2  134.89    6.50
   7   3   2  131.69    6.00
   7   3   2  147.19    5.60
  -7   3  -2  139.29    5.90
   7   3   2  130.69    5.40
   7   3   2  132.69    5.50
  -8  -3  -2   36.70    4.20
   8  -3   2   36.10    4.30
  -8  -3  -2   42.00    2.80
  -8  -3  -2   35.10    2.60
  -8  -3  -2   43.70    3.30
   8   3   2   38.30    4.20
   8   3   2   39.40    2.80
  -8   3  -2   39.60    4.40
  -8   3  -2   33.30    3.40
  -8   3  -2   37.70    3.10
   8   3   2   35.30    2.70
  -9  -3  -2   42.30    3.10
  -9  -3  -2   38.50    3.50
  -9  -3  -2   33.20    4.40
   9  -3   2   38.70    5.60
   9   3   2   38.80    3.00
  -9   3  -2   40.80    5.00
  -9   3  -2   42.40    3.30
  -9   3  -2   31.70    3.60
   9   3   2   35.30    3.00
 -10  -3  -2    3.30    1.90
 -10  -3  -2    6.90    2.40
 -10  -3  -2    5.70    3.50
 -10   3  -2    3.30    2.00
 -10   3  -2    5.20    2.70
 -10   3  -2    4.80    3.70
  10   3   2    5.20    1.90
 -10  -4   2   25.80    2.80
 -10  -4   2   21.70    2.90
 -10  -4   2   19.30    3.80
 -10   4   2   24.50    4.20
 -10   4   2   20.30    3.40
 -10   4   2   19.70    3.90
   9  -4  -2   41.00    6.90
  -9  -4   2   26.40    2.90
  -9  -4   2   30.20    4.10
  -9  -4   2   29.50    3.00
  -9   4   2   29.10    4.40
  -9   4   2   28.60    3.60
  -9   4   2   27.30    2.10
  -9   4   2   31.40    3.10
  -8  -4   2   60.49    5.00
  -8  -4   2   63.79    3.70
  -8  -4   2   63.59    3.60
   8  -4  -2   67.59    6.70
  -8   4   2   56.99    4.30
  -8   4   2   61.99    5.00
  -8   4   2   60.09    3.80
  -8   4   2   62.89    2.90
  -8   4   2   60.49    2.90
  -7  -4   2   55.79    3.40
  -7  -4   2   58.69    3.30
  -7  -4   2   58.59    3.40
   7  -4  -2   60.29    4.30
  -7  -4   2   54.99    4.60
   7  -4  -2   62.09    4.70
  -7   4   2   64.59    2.70
  -7   4   2   57.39    4.00
  -7   4   2   65.29    2.80
   7   4  -2   49.99    3.40
   7   4  -2   57.09    4.10
   7   4  -2   56.79    3.10
  -7   4   2   57.99    4.40
  -7   4   2   68.59    3.70
   6  -4  -2  275.57   11.00
  -6  -4   2  282.07   11.00
  -6  -4   2  278.77   10.20
   6  -4  -2  277.67   11.10
  -6  -4   2  289.17   10.50
   6  -4  -2  273.97    9.90
  -6   4   2  279.07   10.60
  -6   4   2  272.97   10.90
   6   4  -2  304.67   12.70
  -6   4   2  272.47    9.80
   6   4  -2  264.07   10.10
   6   4  -2  272.47   10.30
  -6   4   2  273.67   10.60
  -5  -4   2   50.89    4.00
  -5  -4   2   49.00    2.60
   5  -4  -2   56.89    2.50
   5  -4  -2   57.29    3.50
   5  -4  -2   53.69    3.50
  -5  -4   2   56.89    2.80
   5   4  -2   54.69    2.70
   5   4  -2   47.40    2.70
  -5   4   2   55.89    2.30
  -5   4   2   53.99    3.10
  -5   4   2   51.19    3.40
   5   4  -2   50.79    3.20
  -5   4   2   61.09    3.20
  -4  -4   2  591.44   19.70
   4  -4  -2  568.64   19.40
   4  -4  -2  574.34   20.30
   4  -4  -2  552.14   19.80
   4  -4  -2  559.24   20.20
  -4  -4   2  580.54   19.50
  -4  -4   2  574.14   20.10
  -4   4   2  556.84   20.30
   4   4  -2  555.84   19.60
  -4   4   2  554.24   20.10
   4   4  -2  563.74   19.50
  -4   4   2  569.04   19.50
  -4   4   2  564.34   20.10
   4   4  -2  564.24   20.00
  -3  -4   2   22.60    1.50
  -3  -4   2   23.80    1.20
   3  -4  -2   21.30    1.60
  -3  -4   2   25.60    1.80
   3  -4  -2   19.80    2.10
   3  -4  -2   21.20    1.30
   3  -4  -2   20.10    2.00
   3   4  -2   23.10    1.30
  -3   4   2   21.30    1.20
  -3   4   2   22.70    2.00
  -3   4   2   20.20    2.00
   3   4  -2   22.50    1.40
   3   4  -2   23.90    1.80
  -3   4   2   20.40    1.70
   2  -4  -2  479.95   16.90
  -2  -4   2  452.35   16.40
   2  -4  -2  460.05   16.90
   2  -4  -2  476.65   16.20
  -2  -4   2  485.35   16.40
   2  -4  -2  486.25   16.50
  -2  -4   2  466.85   16.30
  -2   4   2  451.95   16.80
   2   4  -2  465.95   16.30
   2   4  -2  461.15   16.20
  -2   4   2  464.55   16.20
   2   4  -2  475.45   16.50
  -2   4   2  490.25   16.80
  -2   4   2  475.95   16.40
   1  -4  -2  384.46   13.60
   1  -4  -2  354.36   14.20
  -1  -4   2  409.26   13.90
  -1  -4   2  398.76   13.80
  -1  -4   2  390.16   13.60
   1  -4  -2  422.36   15.60
  -1  -4   2  383.16   13.90
   1  -4  -2  391.46   13.60
   1   4  -2  394.06   14.00
  -1   4   2  409.26   13.70
  -1   4   2  392.46   14.00
  -1   4   2  393.06   13.60
  -1   4   2  397.06   14.30
   1   4  -2  392.46   13.80
  -1   4   2  411.86   14.40
   0  -4  -2 1223.08   41.30
   0  -4  -2 1203.28   40.80
   0  -4  -2 1166.48   41.30
   0  -4  -2 1188.28   40.60
   0  -4   2 1188.78   41.00
   0  -4   2 1250.37   40.60
   0  -4  -2 1220.28   41.20
   0  -4   2 1157.98   41.00
   0  -4   2 1189.08   40.70
   0   4  -2 1164.28   41.00
   0   4   2 1234.48   40.70
   0   4   2 1196.78   41.30
   0   4  -2 1195.08   40.90
   0   4   2 1129.19   41.30
   0   4  -2 1275.77   40.60
   0   4   2 1206.48   41.10
   0   4  -2 1190.98   40.70
   0   4  -2 1244.68   41.20
   1  -4   2  555.74   18.70
  -1  -4  -2  536.55   18.50
  -1  -4  -2  531.15   18.20
  -1  -4  -2  503.65   18.60
   1  -4   2  551.84   18.20
   1  -4   2  513.15   18.10
  -1  -4  -2  561.84   18.70
   1   4   2  537.35   18.50
   1   4   2  520.75   18.70
   1   4   2  495.45   18.70
  -1   4  -2  509.55   18.50
  -1   4  -2  555.44   18.50
   1   4   2  533.05   18.00
   1   4   2  546.85   18.00
  -1   4  -2  547.35   18.20
   1   4   2  509.45   18.20
  -1   4  -2  504.95   18.10
  -2  -4  -2  589.74   20.60
   2  -4   2  591.24   20.40
  -2  -4  -2  607.54   20.40
  -2  -4  -2  598.24   20.70
   2  -4   2  620.74   20.90
   2  -4   2  589.14   21.00
  -2  -4  -2  611.84   20.80
  -2   4  -2  600.44   20.60
   2   4   2  578.64   20.60
   2   4   2  615.74   21.00
  -2   4  -2  593.04   20.90
  -2   4  -2  583.04   20.30
   2   4   2  575.84   21.00
   2   4   2  617.64   20.40
   2   4   2  607.54   20.80
  -3  -4  -2  130.89    5.10
   3  -4   2  140.49    5.60
  -3  -4  -2  133.79    5.20
   3  -4   2  140.19    5.30
  -3  -4  -2  144.49    5.00
   3  -4   2  130.89    5.70
  -3  -4  -2  142.79    5.50
   3   4   2  134.69    5.10
   3   4   2  139.79    5.60
  -3   4  -2  133.29    5.50
   3   4   2  140.49    5.10
   3   4   2  126.19    5.40
  -3   4  -2  142.99    5.50
  -3   4  -2  131.49    5.30
  -4  -4  -2  160.18    6.40
   4  -4   2  159.28    6.50
  -4  -4  -2  163.28    5.90
  -4  -4  -2  144.69    5.70
   4  -4   2  154.58    6.50
  -4  -4  -2  152.78    5.90
   4  -4   2  163.98    6.20
  -4   4  -2  168.88    6.30
  -4   4  -2  167.48    6.40
   4   4   2  161.48    5.90
   4   4   2  159.08    6.50
   4   4   2  145.59    5.90
   4   4   2  158.28    6.10
   5  -4   2    1.90    1.40
   5  -4   2    0.30    1.20
  -5  -4  -2    1.80    1.70
  -5  -4  -2    2.40    1.10
   5  -4   2    1.80    1.50
  -5  -4  -2    0.60    1.00
  -5   4  -2   -0.60    1.20
  -5   4  -2    3.10    1.50
   5   4   2    1.90    1.10
   5   4   2    0.80    1.70
   5   4   2    0.80    1.20
   5   4   2    1.70    0.80
  -5   4  -2    2.20    1.30
   5   4   2    1.00    1.00
   6  -4   2   52.89    3.70
  -6  -4  -2   62.19    3.90
   6  -4   2   57.59    3.90
  -6  -4  -2   58.49    3.10
  -6  -4  -2   57.49    3.00
  -6   4  -2   58.89    3.40
   6   4   2   59.19    3.20
   6   4   2   53.69    2.70
   6   4   2   54.09    3.10
  -6   4  -2   56.19    3.50
  -6   4  -2   55.19    3.90
   6   4   2   54.79    2.80
   6   4   2   55.59    3.80
  -7  -4  -2   26.00    2.50
  -7  -4  -2   24.50    2.50
   7  -4   2   27.20    3.70
  -7  -4  -2   27.00    3.20
  -7   4  -2   26.90    3.60
   7   4   2   25.20    2.50
   7   4   2   28.10    2.10
   7   4   2   26.10    2.10
  -7   4  -2   28.30    3.00
  -7   4  -2   27.10    2.80
   7   4   2   24.80    2.70
   7   4   2   31.70    3.80
  -8  -4  -2   44.70    3.10
  -8  -4  -2   39.40    3.20
  -8  -4  -2   44.30    4.50
   8  -4   2   44.30    4.50
   8   4   2   45.80    3.00
   8   4   2   41.00    2.80
  -8   4  -2   36.50    4.40
  -8   4  -2   41.60    3.80
  -8   4  -2   41.90    3.30
   9  -4   2   20.40    3.70
  -9  -4  -2   24.50    3.90
  -9  -4  -2   21.20    2.50
  -9  -4  -2   18.30    4.00
   9   4   2   19.80    2.20
  -9   4  -2   23.70    2.80
   9   4   2   22.10    2.50
  -9   4  -2   17.00    3.00
  -9   4  -2   23.20    4.10
 -10  -4  -2   32.10    3.50
 -10  -4  -2   27.60    4.40
 -10  -4  -2   33.20    5.00
 -10   4  -2   34.90    3.60
 -10   4  -2   35.10    4.80
 -10  -5   2    9.10    2.40
 -10  -5   2    9.10    2.30
 -10  -5   2    9.30    3.50
 -10   5   2    6.70    2.40
 -10   5   2   10.70    2.90
 -10   5   2   11.70    3.70
  -9  -5   2   22.60    2.70
  -9  -5   2   21.60    3.90
  -9  -5   2   22.00    2.60
   9  -5  -2   27.30    5.10
  -9   5   2   19.10    3.20
  -9   5   2   22.30    2.80
  -9   5   2   23.50    4.10
  -8  -5   2   27.70    2.80
   8  -5  -2   29.30    4.40
  -8  -5   2   23.70    3.40
  -8  -5   2   25.20    2.60
  -8   5   2   29.60    2.00
  -8   5   2   28.90    3.20
  -8   5   2   25.60    3.20
  -8   5   2   26.80    1.90
  -7  -5   2  178.08    7.00
  -7  -5   2  153.88    7.90
   7  -5  -2  181.78    8.40
  -7  -5   2  180.98    7.10
  -7   5   2  170.38    6.50
  -7   5   2  175.98    8.10
  -7   5   2  177.58    6.60
   7   5  -2  180.48    7.20
  -7   5   2  195.08    7.60
  -7   5   2  182.78    7.80
  -6  -5   2   24.70    2.10
  -6  -5   2   23.20    2.30
  -6  -5   2   28.40    3.00
   6  -5  -2   25.90    1.80
   6  -5  -2   30.10    3.30
   6  -5  -2   28.20    3.30
  -6   5   2   26.70    1.70
   6   5  -2   21.00    2.10
  -6   5   2   26.70    2.70
   6   5  -2   25.40    2.90
  -6   5   2   27.70    2.80
   6   5  -2   25.50    2.20
  -6   5   2   25.30    3.20
   5  -5  -2  960.40   32.50
   5  -5  -2  918.51   33.60
  -5  -5   2  976.70   32.90
   5  -5  -2  956.50   33.10
   5  -5  -2  972.20   33.80
  -5  -5   2  949.40   32.60
  -5  -5   2  993.90   33.30
  -5   5   2  985.80   33.40
   5   5  -2  937.31   33.30
  -5   5   2  921.81   32.50
   5   5  -2  945.41   32.70
   5   5  -2  955.00   33.10
  -5   5   2  938.51   33.20
  -5   5   2  951.30   33.50
   4  -5  -2   29.50    1.60
   4  -5  -2   29.50    2.70
  -4  -5   2   26.50    2.50
   4  -5  -2   24.70    2.00
  -4  -5   2   25.10    1.90
   4  -5  -2   26.30    2.60
  -4  -5   2   23.40    1.50
   4   5  -2   27.00    2.30
  -4   5   2   28.50    2.50
   4   5  -2   23.80    1.60
  -4   5   2   25.60    2.40
  -4   5   2   25.60    2.20
   4   5  -2   28.50    1.80
  -4   5   2   29.20    1.60
  -3  -5   2 1179.68   40.70
   3  -5  -2 1164.08   41.20
   3  -5  -2 1177.68   41.30
  -3  -5   2 1218.18   40.50
  -3  -5   2 1191.18   40.40
  -3  -5   2 1220.68   40.10
   3  -5  -2 1213.48   40.30
   3  -5  -2 1183.18   40.60
  -3   5   2 1161.28   41.00
   3   5  -2 1178.78   40.50
   3   5  -2 1170.48   40.80
   3   5  -2 1185.68   40.50
  -3   5   2 1166.58   40.30
  -3   5   2 1202.28   41.10
  -3   5   2 1198.58   40.70
   2  -5  -2   10.30    1.10
  -2  -5   2   10.50    1.10
  -2  -5   2   11.60    1.40
  -2  -5   2   11.80    1.50
   2  -5  -2    9.90    1.70
   2  -5  -2   11.80    1.20
   2  -5  -2   11.30    1.80
  -2   5   2    9.70    1.20
  -2   5   2   12.00    1.70
   2   5  -2   11.50    1.10
  -2   5   2   10.90    1.10
  -2   5   2   10.60    1.90
   2   5  -2   10.90    1.30
  -2   5   2   10.00    1.50
   2   5  -2    8.40    1.20
  -1  -5   2 1653.03   56.39
  -1  -5   2 1708.13   56.59
   1  -5  -2 1776.92   56.89
  -1  -5   2 1634.14   56.19
   1  -5  -2 1648.04   56.19
  -1  -5   2 1618.74   56.49
   1  -5  -2 1617.04   56.89
   1  -5  -2 1617.74   56.19
  -1   5   2 1703.33   56.79
   1   5  -2 1605.74   56.39
   1   5  -2 1656.03   56.29
  -1   5   2 1623.54   56.89
   1   5  -2 1627.44   56.19
  -1   5   2 1674.93   57.09
   1   5  -2 1695.23   56.69
  -1   5   2 1701.73   56.19
  -1   5   2 1636.44   56.19
   0  -5   2  106.09    3.90
   0  -5  -2  100.39    4.80
   0  -5   2  100.59    4.50
   0  -5  -2  110.89    4.00
   0  -5  -2  108.99    4.20
   0  -5  -2  111.29    4.90
   0  -5   2  104.29    4.00
   0  -5  -2  112.49    4.70
   0  -5   2  115.99    4.70
   0  -5   2  105.49    4.50
   0   5  -2   98.99    4.40
   0   5   2  102.89    4.10
   0   5  -2  100.69    4.00
   0   5   2  118.49    5.00
   0   5  -2  104.29    4.30
   0   5  -2  110.99    3.90
   0   5   2  114.89    4.60
   0   5   2  102.69    4.80
   0   5  -2  109.59    4.80
   0   5   2  116.19    4.00
  -1  -5  -2  481.25   16.70
   1  -5   2  478.45   16.60
   1  -5   2  496.65   16.60
   1  -5   2  497.25   17.40
  -1  -5  -2  463.35   17.30
  -1  -5  -2  498.25   17.20
   1  -5   2  459.65   17.10
   1   5   2  466.85   16.70
   1   5   2  498.65   17.40
  -1   5  -2  464.35   16.50
   1   5   2  463.45   17.30
  -1   5  -2  525.45   17.40
  -1   5  -2  491.75   16.60
   1   5   2  484.85   16.40
  -1   5  -2  474.95   17.00
  -1   5  -2  464.95   17.00
   1   5   2  486.95   16.50
   2  -5   2   32.50    1.80
  -2  -5  -2   36.20    1.50
  -2  -5  -2   29.60    1.80
  -2  -5  -2   38.00    2.20
   2  -5   2   38.60    2.40
   2  -5   2   27.90    2.30
   2  -5   2   30.20    1.60
   2   5   2   26.50    2.40
  -2   5  -2   37.80    2.10
  -2   5  -2   28.50    2.10
   2   5   2   36.90    2.20
   2   5   2   28.50    1.80
   2   5   2   34.30    1.50
  -2   5  -2   28.30    1.50
  -2   5  -2   31.00    1.80
  -3  -5  -2   72.59    2.70
  -3  -5  -2   62.49    3.00
   3  -5   2   68.19    3.70
   3  -5   2   71.69    2.70
   3  -5   2   69.19    3.10
   3  -5   2   76.09    3.70
  -3  -5  -2   72.09    3.50
   3   5   2   73.29    2.80
  -3   5  -2   72.09    3.20
  -3   5  -2   75.99    3.70
   3   5   2   62.89    3.00
  -3   5  -2   62.79    2.60
  -3   5  -2   66.89    3.70
   3   5   2   59.99    3.50
   3   5   2   66.29    3.50
  -4  -5  -2   16.80    2.10
   4  -5   2   14.70    1.70
   4  -5   2   20.20    2.30
  -4  -5  -2   17.10    1.40
   4  -5   2   15.50    2.20
  -4  -5  -2   18.20    1.40
  -4  -5  -2   15.90    1.60
   4   5   2   17.50    2.00
  -4   5  -2   18.40    2.20
   4   5   2   18.20    2.30
   4   5   2   14.00    1.50
  -4   5  -2   13.60    1.90
   4   5   2   15.30    1.40
  -4   5  -2   15.40    1.90
  -5  -5  -2    9.90    2.00
  -5  -5  -2   10.10    1.30
   5  -5   2    5.30    1.50
   5  -5   2    8.10    2.00
   5  -5   2    8.00    2.00
  -5  -5  -2    6.50    1.40
   5   5   2    8.60    1.70
  -5   5  -2    8.10    1.80
  -5   5  -2    8.60    1.70
   5   5   2    7.80    1.10
  -5   5  -2    6.20    1.70
   5   5   2    4.20    1.10
   5   5   2    9.10    2.00
   5   5   2    5.80    1.30
   6  -5   2    2.70    2.00
  -6  -5  -2    6.10    1.40
  -6  -5  -2    6.30    1.90
  -6  -5  -2    5.20    1.50
   6  -5   2    8.50    2.30
  -6   5  -2    4.40    1.70
  -6   5  -2    4.60    1.80
   6   5   2    8.40    2.50
  -6   5  -2    8.00    2.30
   6   5   2    5.60    1.70
   6   5   2    5.00    1.10
   6   5   2    6.50    1.40
   6   5   2    7.10    1.50
  -7  -5  -2   36.20    2.80
  -7  -5  -2   28.20    3.50
   7  -5   2   33.90    4.10
  -7  -5  -2   26.20    2.50
   7   5   2   29.60    2.70
   7   5   2   31.20    2.90
  -7   5  -2   29.10    3.20
   7   5   2   30.60    2.20
   7   5   2   29.10    3.70
  -7   5  -2   28.30    3.00
  -7   5  -2   29.90    3.80
  -8  -5  -2   11.50    2.80
  -8  -5  -2   11.70    2.00
  -8  -5  -2   10.30    2.00
   8  -5   2   17.70    3.40
   8   5   2   14.80    1.80
  -8   5  -2   10.90    2.30
   8   5   2   11.80    2.20
  -8   5  -2   13.20    3.00
  -8   5  -2   16.00    2.80
  -9  -5  -2   28.50    3.90
  -9  -5  -2   36.70    3.40
   9  -5   2   49.10    5.30
  -9  -5  -2   38.30    3.30
  -9   5  -2   30.90    3.60
  -9   5  -2   36.50    4.90
   9   5   2   36.70    2.80
  -9   5  -2   37.90    3.60
 -10  -5  -2    2.40    2.10
 -10  -5  -2    3.30    3.50
 -10  -5  -2    3.70    2.10
 -10   5  -2    4.60    4.80
 -10   5  -2    2.10    2.20
 -10   5  -2    5.10    3.90
 -10  -6   2    4.60    2.30
 -10  -6   2    3.00    1.80
 -10  -6   2   -0.60    2.70
 -10   6   2    5.20    2.90
 -10   6   2   -0.90    3.20
 -10   6   2    3.10    2.20
  -9  -6   2    6.90    1.90
  -9  -6   2    7.90    2.20
   9  -6  -2   10.90    5.10
  -9  -6   2    1.90    2.70
  -9   6   2    8.80    2.70
  -9   6   2   13.60    3.60
  -9   6   2   10.30    2.50
  -8  -6   2   51.29    4.30
  -8  -6   2   52.49    3.30
   8  -6  -2   52.99    6.00
  -8   6   2   55.59    4.00
  -8   6   2   53.69    4.30
   8   6  -2   51.99    3.50
  -8   6   2   51.59    2.60
  -8   6   2   54.39    5.50
  -8   6   2   53.59    2.70
  -7  -6   2    7.00    2.10
  -7  -6   2    8.20    1.80
  -7  -6   2    5.60    1.60
   7  -6  -2    7.00    1.30
   7  -6  -2   11.10    2.80
  -7   6   2   10.60    2.30
  -7   6   2   10.70    2.40
  -7   6   2    9.10    2.50
  -7   6   2    8.90    1.20
   7   6  -2    5.30    1.60
   6  -6  -2  467.35   16.20
  -6  -6   2  483.25   16.70
   6  -6  -2  448.06   17.70
  -6  -6   2  470.55   16.30
  -6  -6   2  459.05   17.20
  -6   6   2  465.05   16.20
  -6   6   2  475.05   17.10
  -6   6   2  482.35   17.30
   6   6  -2  466.35   16.50
  -6   6   2  468.25   17.40
   6   6  -2  440.16   17.70
   5  -6  -2   15.20    2.70
  -5  -6   2   10.50    1.60
  -5  -6   2   15.20    2.30
  -5  -6   2   10.70    1.30
   5  -6  -2   12.10    2.50
   5  -6  -2   12.40    1.30
   5  -6  -2    7.70    1.70
   5   6  -2   10.00    1.90
  -5   6   2   13.70    2.20
  -5   6   2    8.70    1.80
  -5   6   2   12.40    1.30
  -5   6   2   10.90    2.20
   5   6  -2   13.20    1.60
   5   6  -2    9.80    1.30
  -4  -6   2 1603.24   54.89
   4  -6  -2 1646.44   56.29
  -4  -6   2 1634.34   54.89
  -4  -6   2 1630.54   55.29
   4  -6  -2 1609.94   55.39
   4  -6  -2 1585.44   56.19
  -4  -6   2 1650.23   55.59
   4  -6  -2 1647.14   54.99
   4   6  -2 1549.34   55.59
   4   6  -2 1633.14   54.89
  -4   6   2 1598.84   54.99
  -4   6   2 1639.74   55.49
   4   6  -2 1670.13   55.19
  -4   6   2 1654.03   55.99
  -4   6   2 1588.14   55.89
   3  -6  -2    1.20    0.80
   3  -6  -2    0.60    1.40
  -3  -6   2    1.60    1.00
   3  -6  -2    1.50    1.50
  -3  -6   2   -0.60    0.80
   3  -6  -2   -0.20    0.90
  -3  -6   2    1.30    1.50
  -3   6   2    1.60    0.80
   3   6  -2    1.00    1.10
   3   6  -2   -0.10    0.80
  -3   6   2    1.80    1.10
   3   6  -2    0.10    0.50
   3   6  -2    0.30    1.00
  -3   6   2    1.80    1.40
  -3   6   2    0.80    1.30
  -3   6   2   -0.60    1.00
   2  -6  -2 1598.54   57.89
  -2  -6   2 1669.33   57.29
  -2  -6   2 1727.13   56.99
  -2  -6   2 1665.23   57.19
   2  -6  -2 1671.63   56.99
   2  -6  -2 1675.33   57.89
   2  -6  -2 1682.43   56.89
   2   6  -2 1740.03   57.19
  -2   6   2 1730.63   57.79
  -2   6   2 1714.23   57.09
   2   6  -2 1645.44   56.99
  -2   6   2 1670.03   56.89
  -2   6   2 1649.63   57.49
   2   6  -2 1671.93   57.19
  -2   6   2 1654.43   57.79
  -1  -6   2    8.10    1.60
  -1  -6   2   15.20    1.70
   1  -6  -2   11.50    1.90
   1  -6  -2   12.60    1.30
  -1  -6   2   10.30    1.20
   1  -6  -2   12.40    1.20
   1  -6  -2   16.70    2.20
  -1  -6   2   15.40    1.90
  -1   6   2   16.20    2.00
  -1   6   2   12.80    1.30
  -1   6   2   16.90    2.20
  -1   6   2   11.50    1.20
   1   6  -2   10.10    1.50
   1   6  -2   14.00    1.30
   1   6  -2   16.00    2.00
   1   6  -2   12.40    1.50
  -1   6   2   10.30    1.90
   0  -6   2 1045.70   34.80
   0  -6   2  968.90   34.60
   0  -6   2 1010.70   33.80
   0  -6   2 1016.30   34.60
   0  -6  -2  976.50   33.90
   0  -6  -2 1024.20   34.90
   0  -6  -2 1017.70   34.80
   0  -6  -2  979.70   34.90
   0  -6  -2  999.10   34.20
   0  -6   2  994.70   34.00
   0   6   2  984.10   34.60
   0   6  -2 1000.90   34.10
   0   6  -2  985.90   34.50
   0   6   2  990.50   34.20
   0   6   2 1020.30   34.00
   0   6  -2 1022.70   33.80
   0   6  -2  985.30   34.90
   0   6  -2 1003.20   34.40
   0   6   2  954.70   34.90
  -1  -6  -2    7.50    1.10
   1  -6   2    7.40    1.60
  -1  -6  -2    5.80    1.30
  -1  -6  -2    7.60    1.60
   1  -6   2    3.30    0.80
   1  -6   2    8.40    1.00
  -1  -6  -2    7.40    1.70
   1  -6   2    4.70    1.50
  -1   6  -2    4.50    1.70
  -1   6  -2    6.10    0.90
  -1   6  -2    8.90    1.60
   1   6   2    9.80    1.90
   1   6   2    6.00    0.70
   1   6   2    6.30    1.30
   1   6   2    5.60    1.00
   1   6   2    5.10    1.70
  -1   6  -2    6.70    1.30
   2  -6   2   41.50    2.10
   2  -6   2   47.50    3.00
   2  -6   2   34.40    2.70
  -2  -6  -2   38.10    2.60
   2  -6   2   41.60    2.00
  -2  -6  -2   41.00    2.40
   2   6   2   44.80    2.60
   2   6   2   38.90    3.00
   2   6   2   40.50    2.20
  -2   6  -2   42.20    2.90
  -2   6  -2   42.90    2.20
  -2   6  -2   43.30    2.60
  -2   6  -2   37.50    1.90
  -3  -6  -2   26.60    2.00
   3  -6   2   24.00    2.50
  -3  -6  -2   24.10    1.90
   3  -6   2   21.70    2.50
  -3  -6  -2   24.20    1.30
  -3  -6  -2   26.40    2.30
   3  -6   2   25.60    1.40
   3  -6   2   19.10    1.80
  -3   6  -2   29.80    2.40
   3   6   2   26.60    1.50
   3   6   2   23.00    1.80
   3   6   2   24.60    2.60
  -3   6  -2   24.60    1.40
   3   6   2   25.60    2.50
   3   6   2   25.00    2.40
  -3   6  -2   18.90    1.90
  -4  -6  -2   50.29    2.50
   4  -6   2   53.29    3.70
  -4  -6  -2   48.50    2.70
   4  -6   2   40.70    3.40
   4  -6   2   53.69    2.10
  -4  -6  -2   50.29    3.30
  -4  -6  -2   48.80    2.20
   4  -6   2   45.90    2.80
   4   6   2   52.39    2.80
  -4   6  -2   54.59    3.20
  -4   6  -2   45.70    2.10
  -4   6  -2   40.00    2.90
   4   6   2   42.30    3.20
   4   6   2   47.10    3.30
   5  -6   2   28.50    2.50
  -5  -6  -2   28.60    1.80
   5  -6   2   35.20    3.30
  -5  -6  -2   27.50    3.00
   5  -6   2   26.80    3.10
  -5  -6  -2   29.90    2.00
  -5  -6  -2   30.00    2.40
   5   6   2   29.10    2.30
  -5   6  -2   24.80    2.70
  -5   6  -2   29.90    3.00
   5   6   2   30.70    3.10
  -5   6  -2   25.80    2.80
   5   6   2   26.90    2.10
   5   6   2   28.70    2.90
  -6  -6  -2    9.60    1.70
  -6  -6  -2   11.20    1.70
   6  -6   2    8.90    2.70
  -6  -6  -2   15.50    2.40
  -6   6  -2    8.90    2.10
   6   6   2   10.70    2.50
  -6   6  -2   11.60    2.40
   6   6   2    9.80    1.70
   6   6   2   11.80    1.40
  -6   6  -2   13.60    2.20
   6   6   2   13.20    2.20
  -7  -6  -2    2.90    1.50
  -7  -6  -2    4.90    2.40
  -7  -6  -2    2.00    1.60
   7  -6   2    3.90    2.50
   7   6   2    2.00    1.20
   7   6   2    4.60    1.90
  -7   6  -2    3.70    2.00
  -7   6  -2    3.10    2.50
   7   6   2    3.80    1.60
   8  -6   2   33.30    4.20
  -8  -6  -2   32.90    4.30
  -8  -6  -2   28.70    2.80
  -8  -6  -2   25.70    2.70
   8   6   2   19.70    2.20
  -8   6  -2   25.80    3.70
  -8   6  -2   22.80    3.20
  -8   6  -2   25.70    3.10
   9  -6   2    5.70    3.00
  -9  -6  -2   -1.20    2.90
  -9  -6  -2   -1.10    1.70
  -9  -6  -2   -3.00    1.80
  -9   6  -2    0.70    2.40
  -9   6  -2    1.50    2.20
  -9   6  -2    0.10    2.90
 -10  -6  -2   33.60    4.80
 -10  -6  -2   37.30    3.70
 -10  -6  -2   32.20    3.50
 -10   6  -2   36.10    4.00
 -10   6  -2   33.10    4.10
 -10  -7   2    2.50    3.20
 -10  -7   2    2.50    2.30
 -10  -7   2    1.40    1.70
 -10   7   2    7.50    3.00
 -10   7   2    2.40    3.80
 -10   7   2    0.70    2.40
  -9  -7   2   22.20    3.60
  -9  -7   2   22.70    2.80
  -9  -7   2   18.90    2.30
  -9   7   2   21.00    4.00
  -9   7   2   19.60    3.40
  -9   7   2   24.20    3.30
   8  -7  -2    9.20    5.40
  -8  -7   2   -0.30    1.30
  -8  -7   2    0.20    1.80
  -8  -7   2    0.80    2.60
  -8   7   2    1.70    2.10
  -8   7   2    2.60    2.90
  -8   7   2    1.00    1.20
  -8   7   2   -0.40    2.20
   8   7  -2   -0.90    1.50
  -7  -7   2   91.29    4.10
   7  -7  -2   93.19    4.10
  -7  -7   2   95.39    5.60
   7  -7  -2   99.19    6.40
  -7  -7   2  103.09    4.80
  -7   7   2   85.99    5.70
   7   7  -2   96.79    4.40
  -7   7   2  100.39    5.40
  -7   7   2   96.49    4.00
  -7   7   2  100.99    5.50
  -6  -7   2    1.90    1.90
   6  -7  -2    3.20    2.50
  -6  -7   2    1.60    1.50
   6  -7  -2    1.60    1.10
  -6  -7   2   -0.20    1.00
  -6   7   2    1.70    2.30
  -6   7   2    0.60    1.80
   6   7  -2    0.10    1.10
  -6   7   2   -1.00    1.70
  -6   7   2    1.90    1.10
   5  -7  -2  422.66   15.90
   5  -7  -2  443.16   16.90
  -5  -7   2  458.35   15.70
   5  -7  -2  439.46   15.30
  -5  -7   2  449.46   16.20
  -5  -7   2  442.56   15.10
   5   7  -2  436.36   15.20
   5   7  -2  405.26   16.10
  -5   7   2  439.16   16.50
  -5   7   2  431.96   16.00
  -5   7   2  459.75   16.50
  -5   7   2  432.26   15.30
  -4  -7   2    3.50    1.50
   4  -7  -2    3.60    2.20
   4  -7  -2    2.80    1.40
  -4  -7   2    3.50    1.10
  -4  -7   2    3.60    1.30
   4  -7  -2    3.80    2.00
   4  -7  -2    3.50    1.10
   4   7  -2    4.40    1.20
  -4   7   2    4.10    1.10
  -4   7   2    2.10    2.00
   4   7  -2    2.90    1.50
  -4   7   2    2.80    1.40
   4   7  -2    3.40    1.80
   4   7  -2    1.70    1.10
  -4   7   2    2.70    1.70
   3  -7  -2  720.03   26.40
   3  -7  -2  786.12   28.50
   3  -7  -2  731.53   25.00
  -3  -7   2  741.83   25.20
  -3  -7   2  766.22   25.80
  -3  -7   2  727.83   25.50
   3  -7  -2  707.43   25.20
   3   7  -2  734.43   25.30
   3   7  -2  695.23   25.50
  -3   7   2  714.13   25.00
  -3   7   2  714.63   25.90
  -3   7   2  692.63   25.70
  -3   7   2  727.33   26.00
   2  -7  -2   17.10    1.60
   2  -7  -2   13.40    2.20
  -2  -7   2   20.30    2.20
   2  -7  -2   22.70    2.70
  -2  -7   2   20.50    1.70
  -2  -7   2   18.60    2.00
   2  -7  -2   17.20    1.60
  -2   7   2   18.80    2.60
  -2   7   2   20.40    1.60
   2   7  -2   19.10    2.00
  -2   7   2   18.70    2.30
  -2   7   2   22.10    2.60
   2   7  -2   19.50    1.90
  -2   7   2   15.60    1.70
   2   7  -2   20.70    1.60
  -1  -7   2  879.11   29.70
   1  -7  -2  846.12   28.70
   1  -7  -2  869.91   29.50
  -1  -7   2  826.12   29.10
  -1  -7   2  826.52   29.30
   1  -7  -2  853.81   29.60
  -1  -7   2  845.02   29.30
   1  -7  -2  829.42   29.70
   1   7  -2  825.52   28.70
  -1   7   2  837.72   29.70
   1   7  -2  819.02   29.10
  -1   7   2  824.12   28.70
   1   7  -2  804.92   29.90
   1   7  -2  827.32   29.00
  -1   7   2  822.82   29.30
  -1   7   2  816.42   29.90
  -1   7   2  859.61   28.70
   0  -7  -2  119.89    5.50
   0  -7   2  127.19    5.30
   0  -7   2   99.59    5.10
   0  -7   2  103.59    5.00
   0  -7  -2  108.89    4.10
   0  -7  -2  100.99    5.30
   0  -7   2  118.29    4.40
   0  -7  -2  119.19    4.50
   0  -7  -2  101.29    5.10
   0   7   2  116.09    4.50
   0   7  -2  117.59    4.40
   0   7  -2   99.69    4.70
   0   7   2  101.79    5.00
   0   7  -2  125.19    5.10
   0   7   2  107.59    4.20
   0   7  -2   94.49    5.30
   0   7   2  126.39    5.50
  -1  -7  -2  175.78    7.70
   1  -7   2  187.98    6.90
  -1  -7  -2  188.38    7.10
  -1  -7  -2  194.58    7.70
  -1  -7  -2  198.48    7.80
   1  -7   2  207.38    7.80
   1  -7   2  176.78    7.70
   1  -7   2  188.48    6.80
   1   7   2  170.48    7.80
  -1   7  -2  187.68    6.80
   1   7   2  188.38    7.50
  -1   7  -2  175.48    6.80
  -1   7  -2  187.88    7.50
   1   7   2  207.28    8.10
   1   7   2  180.98    7.00
  -2  -7  -2   96.29    4.00
   2  -7   2   82.09    4.80
   2  -7   2   94.19    3.70
  -2  -7  -2   92.89    4.50
   2  -7   2   80.79    3.70
  -2  -7  -2   95.89    4.40
   2  -7   2   90.49    4.70
  -2   7  -2   83.89    4.20
   2   7   2   90.49    4.80
   2   7   2   89.39    3.90
  -2   7  -2   87.79    4.40
  -2   7  -2   82.79    3.80
   2   7   2   91.59    4.30
   2   7   2   97.29    4.80
  -2   7  -2   88.49    3.60
   3  -7   2   63.89    3.10
  -3  -7  -2   63.19    3.10
   3  -7   2   59.79    2.70
   3  -7   2   60.19    4.10
   3  -7   2   57.89    3.90
  -3  -7  -2   69.69    3.60
  -3  -7  -2   59.09    3.30
  -3   7  -2   57.99    3.40
   3   7   2   66.29    4.10
   3   7   2   54.59    3.50
   3   7   2   57.79    3.50
  -3   7  -2   58.49    2.60
  -3   7  -2   63.79    3.70
  -3   7  -2   63.39    3.50
   3   7   2   58.79    3.80
  -4  -7  -2   44.20    2.60
  -4  -7  -2   40.40    2.10
  -4  -7  -2   47.40    2.80
   4  -7   2   45.50    2.10
   4  -7   2   39.00    3.00
   4  -7   2   35.90    3.50
   4  -7   2   42.90    3.70
   4   7   2   43.70    2.20
   4   7   2   47.30    3.50
   4   7   2   42.60    3.40
  -4   7  -2   39.00    2.00
   4   7   2   42.80    2.70
  -4   7  -2   43.80    3.30
   4   7   2   49.70    3.80
  -4   7  -2   40.30    2.90
   5  -7   2    8.30    2.60
   5  -7   2    5.30    1.90
  -5  -7  -2    7.40    1.20
  -5  -7  -2    9.10    2.10
  -5  -7  -2    7.00    1.60
  -5  -7  -2    7.10    1.30
  -5   7  -2    5.80    2.10
  -5   7  -2    6.90    1.80
   5   7   2    5.30    2.10
  -5   7  -2    5.20    1.90
   5   7   2   10.60    2.60
   5   7   2    5.20    1.20
  -6  -7  -2    5.60    1.30
  -6  -7  -2    4.00    2.30
  -6  -7  -2    6.00    1.70
   6  -7   2    5.90    2.60
   6   7   2    6.40    1.20
  -6   7  -2    5.40    2.30
   6   7   2    3.20    1.30
  -6   7  -2    3.50    1.80
   6   7   2    5.00    2.10
  -6   7  -2    3.90    2.00
   6   7   2    3.60    2.00
  -7  -7  -2   26.50    3.60
  -7  -7  -2   20.50    2.00
   7  -7   2   21.80    3.70
  -7  -7  -2   22.60    2.50
  -7   7  -2   21.80    3.50
  -7   7  -2   17.50    2.70
   7   7   2   19.00    1.80
  -7   7  -2   21.20    5.00
   7   7   2   20.90    2.20
   7   7   2   20.90    2.70
  -8  -7  -2   10.00    1.80
  -8  -7  -2    7.00    2.10
  -8  -7  -2    6.90    3.00
   8  -7   2   10.20    2.90
  -8   7  -2    8.40    3.10
  -8   7  -2    9.20    2.70
  -8   7  -2    7.40    2.40
   8   7   2    6.70    1.40
  -9  -7  -2   17.60    4.10
  -9  -7  -2   18.30    2.30
  -9  -7  -2   20.20    2.80
  -9   7  -2   14.00    3.70
  -9   7  -2   16.20    3.20
  -9   7  -2   16.70    3.00
 -10  -7  -2    4.40    2.40
 -10  -7  -2    1.00    1.90
 -10  -7  -2    1.70    3.40
 -10   7  -2    6.40    3.00
 -10   7  -2    4.80    2.70
  -9  -8   2    0.50    2.80
  -9  -8   2    4.10    1.70
  -9  -8   2    3.80    2.30
  -9   8   2    4.20    3.80
  -9   8   2    9.40    2.80
  -9   8   2    6.40    2.80
   8  -8  -2   65.59    6.60
  -8  -8   2   44.10    2.90
  -8  -8   2   51.19    3.80
  -8  -8   2   49.90    4.70
   8   8  -2   43.40    3.20
  -8   8   2   51.49    4.40
  -8   8   2   58.19    4.50
  -8   8   2   42.70    5.10
   7  -8  -2   27.20    2.20
  -7  -8   2   32.60    3.10
  -7  -8   2   25.00    2.10
   7  -8  -2   30.00    4.30
  -7  -8   2   31.10    3.80
  -7   8   2   32.80    3.80
  -7   8   2   30.70    3.80
   7   8  -2   25.70    2.30
  -7   8   2   34.50    3.70
  -7   8   2   29.60    2.10
   6  -8  -2  109.29    6.60
  -6  -8   2  110.89    5.80
  -6  -8   2  108.89    5.10
   6  -8  -2  109.29    4.50
  -6  -8   2  105.89    4.20
  -6   8   2  103.29    4.40
   6   8  -2  108.79    6.10
  -6   8   2  106.79    6.10
  -6   8   2  110.69    5.90
  -6   8   2  108.99    5.50
   6   8  -2  100.49    4.30
   5  -8  -2   15.70    1.70
   5  -8  -2   12.80    3.10
  -5  -8   2   17.70    2.50
  -5  -8   2   15.50    2.00
  -5  -8   2   13.30    1.50
  -5   8   2   16.00    1.60
   5   8  -2   13.20    3.00
  -5   8   2   16.40    2.40
  -5   8   2   17.00    2.70
  -5   8   2   15.90    3.00
  -4  -8   2  343.37   12.80
  -4  -8   2  342.87   12.30
   4  -8  -2  345.47   12.10
  -4  -8   2  333.77   12.20
   4  -8  -2  338.77   12.40
  -4   8   2  328.37   13.70
  -4   8   2  332.57   12.50
  -4   8   2  346.97   13.30
  -4   8   2  337.77   12.00
   4   8  -2  318.17   12.70
   4   8  -2  336.07   13.30
   4   8  -2  339.67   12.30
  -4   8   2  340.17   13.20
   3  -8  -2   35.60    2.30
   3  -8  -2   31.90    3.70
  -3  -8   2   37.30    2.80
  -3  -8   2   41.70    2.50
  -3  -8   2   41.60    2.90
   3  -8  -2   37.80    3.50
   3  -8  -2   35.70    2.40
   3   8  -2   36.30    2.40
  -3   8   2   34.50    3.10
  -3   8   2   40.00    2.20
   3   8  -2   40.50    3.00
   3   8  -2   41.40    2.70
  -3   8   2   38.30    2.60
  -3   8   2   32.50    3.30
  -3   8   2   39.90    3.40
   2  -8  -2  609.74   21.60
  -2  -8   2  598.44   21.10
   2  -8  -2  561.04   21.40
   2  -8  -2  594.04   21.70
  -2  -8   2  575.94   21.10
  -2  -8   2  593.04   20.60
   2  -8  -2  589.04   20.50
  -2   8   2  580.44   21.60
  -2   8   2  586.44   21.60
   2   8  -2  576.94   20.90
   2   8  -2  619.24   21.60
   2   8  -2  571.94   20.60
  -2   8   2  575.14   20.50
  -2   8   2  608.74   20.60
  -2   8   2  591.14   21.30
   1  -8  -2  286.27   10.40
   1  -8  -2  277.57   11.50
  -1  -8   2  302.87   10.60
   1  -8  -2  297.27   10.60
  -1  -8   2  287.47   11.20
  -1  -8   2  280.07   11.30
  -1  -8   2  300.77   11.40
   1  -8  -2  303.97   11.80
   1   8  -2  283.07   10.90
  -1   8   2  293.67   11.70
  -1   8   2  287.37   11.30
  -1   8   2  299.07   10.60
  -1   8   2  295.27   10.50
   1   8  -2  306.57   10.60
  -1   8   2  260.37   11.80
   1   8  -2  323.67   11.20
   0  -8  -2  495.45   18.40
   0  -8  -2  496.45   18.40
   0  -8  -2  487.75   17.10
   0  -8   2  502.45   18.20
   0  -8   2  498.55   17.30
   0  -8  -2  504.35   18.20
   0  -8   2  497.85   18.10
   0  -8   2  528.65   18.30
   0  -8  -2  504.25   17.50
   0   8  -2  501.15   18.00
   0   8   2  507.85   17.10
   0   8  -2  502.25   18.60
   0   8   2  463.05   18.90
   0   8   2  487.45   17.40
   0   8   2  481.05   18.40
   0   8   2  490.55   18.00
   0   8  -2  481.05   17.80
   0   8  -2  497.45   17.40
  -1  -8  -2  142.49    5.30
   1  -8   2  135.29    5.10
   1  -8   2  134.99    6.20
   1  -8   2  124.59    6.00
  -1  -8  -2  128.09    6.00
  -1  -8  -2  141.99    6.20
  -1  -8  -2  122.99    6.00
   1  -8   2  117.69    5.00
   1   8   2  134.59    5.30
  -1   8  -2  120.49    4.90
   1   8   2  121.99    5.70
   1   8   2  131.99    6.20
  -1   8  -2  136.29    7.80
  -1   8  -2  132.89    5.90
  -1   8  -2  121.09    5.60
   1   8   2  118.69    6.20
  -1   8  -2  133.99    5.00
   2  -8   2  271.37   11.00
   2  -8   2  276.97    9.90
  -2  -8  -2  296.17   11.00
  -2  -8  -2  284.37   10.20
   2  -8   2  280.17    9.90
  -2  -8  -2  265.97   10.70
   2  -8   2  241.88   11.00
  -2   8  -2  272.47    9.90
  -2   8  -2  277.57   10.80
   2   8   2  281.97   11.20
   2   8   2  276.67   10.60
   2   8   2  277.37   11.60
   2   8   2  278.07   10.20
  -2   8  -2  274.97   10.00
   3  -8   2   10.00    2.40
   3  -8   2   10.10    1.70
  -3  -8  -2   21.20    2.70
  -3  -8  -2   13.80    1.80
   3  -8   2   17.60    3.20
   3  -8   2   15.60    1.60
  -3  -8  -2   18.70    2.20
  -3   8  -2   15.90    2.40
  -3   8  -2   15.30    1.50
   3   8   2   15.30    1.80
   3   8   2   22.60    2.60
  -3   8  -2   16.10    2.20
   3   8   2   13.60    2.40
  -3   8  -2   14.70    1.90
  -4  -8  -2   46.70    3.00
   4  -8   2   45.40    4.10
   4  -8   2   44.50    2.30
  -4  -8  -2   50.59    3.50
  -4  -8  -2   51.09    2.90
   4  -8   2   45.10    2.90
  -4   8  -2   38.20    3.20
   4   8   2   47.20    3.70
  -4   8  -2   47.40    3.50
   4   8   2   48.80    3.60
   4   8   2   53.79    4.30
  -4   8  -2   43.10    2.20
  -4   8  -2   40.10    3.00
  -4   8  -2   47.80    3.50
  -5  -8  -2   21.10    1.70
   5  -8   2   24.60    3.60
  -5  -8  -2   25.20    2.60
  -5  -8  -2   26.60    2.20
  -5  -8  -2   31.70    3.50
   5   8   2   26.00    3.50
  -5   8  -2   24.70    3.10
  -5   8  -2   21.20    2.90
   5   8   2   34.30    3.90
  -5   8  -2   21.50    2.50
   5   8   2   28.00    3.10
   5   8   2   20.40    1.90
  -6  -8  -2   32.10    3.70
   6  -8   2   29.40    4.20
  -6  -8  -2   31.20    2.90
  -6  -8  -2   32.70    2.20
  -6   8  -2   27.90    3.60
   6   8   2   35.00    4.40
   6   8   2   30.90    2.20
   6   8   2   32.20    3.50
   6   8   2   35.70    2.40
  -6   8  -2   37.30    3.40
  -6   8  -2   30.60    3.40
  -7  -8  -2   52.99    4.70
  -7  -8  -2   50.09    3.60
   7  -8   2   51.79    5.20
  -7  -8  -2   44.70    2.90
  -7   8  -2   51.49    4.80
  -7   8  -2   55.99    4.20
   7   8   2   46.20    3.90
  -7   8  -2   58.99    4.30
   7   8   2   50.99    3.10
   7   8   2   50.69    2.70
  -8  -8  -2   15.90    3.70
  -8  -8  -2   15.60    2.60
   8  -8   2   16.60    3.80
  -8  -8  -2   14.80    2.00
  -8   8  -2   13.40    3.00
   8   8   2   11.70    2.10
  -8   8  -2   15.90    3.50
  -8   8  -2   14.90    2.90
  -9  -8  -2   12.80    2.10
  -9  -8  -2   13.40    2.60
  -9  -8  -2   18.70    4.40
  -9   8  -2   11.10    3.10
  -9   8  -2   17.40    3.10
  -9  -9   2   23.10    2.30
  -9  -9   2   20.30    3.10
  -9  -9   2   17.70    4.00
  -9   9   2   20.50    4.50
  -9   9   2   22.70    4.70
  -9   9   2   21.60    3.50
  -8  -9   2   22.30    3.00
  -8  -9   2   25.60    3.90
  -8  -9   2   23.90    2.50
  -8   9   2   26.00    4.00
  -8   9   2   29.50    3.80
   8   9  -2   24.00    2.30
   8   9  -2   24.10    4.30
  -8   9   2   26.60    3.50
   7  -9  -2   80.89    6.20
   7  -9  -2   73.99    3.60
  -7  -9   2   75.29    5.20
  -7  -9   2   74.89    4.50
  -7   9   2   77.39    5.00
  -7   9   2   76.49    5.20
  -7   9   2   69.19    5.70
  -7   9   2   78.39    3.50
   7   9  -2   75.59    5.80
   6  -9  -2   43.20    2.70
   6  -9  -2   49.20    5.20
  -6  -9   2   43.10    3.90
  -6  -9   2   45.50    3.40
  -6   9   2   41.40    4.00
  -6   9   2   40.50    3.80
  -6   9   2   41.50    4.50
   6   9  -2   42.60    4.50
  -6   9   2   41.60    2.50
  -5  -9   2  172.58    7.10
  -5  -9   2  175.68    6.50
   5  -9  -2  171.98    6.60
  -5  -9   2  173.78    7.70
   5  -9  -2  174.78    8.90
  -5   9   2  161.78    7.30
  -5   9   2  167.38    6.60
  -5   9   2  170.18    8.00
  -5   9   2  168.08    8.00
   5   9  -2  169.58    6.80
   4  -9  -2    0.50    1.50
   4  -9  -2    6.00    1.40
  -4  -9   2    7.50    1.80
   4  -9  -2    9.50    3.10
  -4  -9   2    4.40    1.60
  -4  -9   2    6.90    2.20
  -4   9   2    1.40    1.60
  -4   9   2    1.30    2.00
  -4   9   2    4.10    1.90
  -4   9   2    2.60    1.10
  -4   9   2    4.80    2.30
   4   9  -2    4.50    1.60
   3  -9  -2  323.67   11.40
  -3  -9   2  320.97   11.60
   3  -9  -2  307.57   11.50
  -3  -9   2  324.47   12.10
  -3  -9   2  314.67   12.10
  -3   9   2  318.67   11.70
  -3   9   2  299.27   12.60
   3   9  -2  314.17   11.90
  -3   9   2  300.77   12.30
  -3   9   2  312.07   12.70
  -3   9   2  308.87   11.40
   3   9  -2  337.57   13.10
  -2  -9   2   50.69    2.90
   2  -9  -2   50.39    4.20
   2  -9  -2   52.69    2.70
   2  -9  -2   52.69    4.00
  -2  -9   2   52.59    3.60
  -2  -9   2   53.99    3.70
   2  -9  -2   52.69    2.90
  -2   9   2   50.89    2.90
  -2   9   2   55.99    4.00
   2   9  -2   49.40    2.90
  -2   9   2   52.89    4.20
  -2   9   2   50.29    2.70
   2   9  -2   48.70    3.20
  -1  -9   2  437.36   16.70
   1  -9  -2  443.16   15.60
  -1  -9   2  449.36   16.60
   1  -9  -2  458.35   15.90
   1  -9  -2  444.36   17.00
  -1  -9   2  443.56   16.70
  -1  -9   2  454.35   15.90
   1  -9  -2  454.55   17.10
  -1   9   2  442.26   16.20
  -1   9   2  457.05   16.70
   1   9  -2  459.85   16.50
  -1   9   2  438.96   17.30
   1   9  -2  445.66   15.90
   1   9  -2  438.96   16.20
  -1   9   2  429.16   17.00
  -1   9   2  453.05   15.70
   0  -9  -2  144.89    5.60
   0  -9  -2  133.59    6.50
   0  -9  -2  136.39    7.30
   0  -9   2  146.19    5.50
   0  -9   2  140.79    6.40
   0  -9   2  126.99    6.40
   0  -9   2  139.09    6.50
   0  -9  -2  134.59    6.40
   0  -9  -2  134.29    5.00
   0   9   2  136.39    5.10
   0   9  -2  129.29    6.70
   0   9   2  117.89    7.20
   0   9  -2  130.09    5.90
   0   9  -2  147.49    6.30
   0   9   2  136.89    5.50
   0   9   2  126.89    6.20
   0   9  -2  143.99    5.50
   0   9   2  137.99    6.70
   1  -9   2  194.08    7.20
   1  -9   2  192.78    8.20
   1  -9   2  185.48    8.30
  -1  -9  -2  178.98    8.20
  -1  -9  -2  194.58    7.30
   1  -9   2  184.88    6.90
  -1  -9  -2  193.68    8.20
  -1  -9  -2  185.08    8.10
  -1   9  -2  190.18    9.10
   1   9   2  183.98    7.30
  -1   9  -2  182.98    7.80
  -1   9  -2  188.78    6.90
  -1   9  -2  186.78    8.00
   1   9   2  204.38    8.70
  -1   9  -2  181.78    7.10
   1   9   2  188.58    7.90
   1   9   2  183.28    8.30
  -2  -9  -2   18.10    2.50
  -2  -9  -2   18.30    2.60
   2  -9   2   16.00    1.60
  -2  -9  -2   13.10    1.80
   2  -9   2   12.90    2.50
   2  -9   2   18.90    2.70
  -2   9  -2   15.20    1.70
   2   9   2   17.00    3.20
   2   9   2   16.90    2.70
  -2   9  -2   16.90    2.50
   2   9   2   13.20    1.70
  -2   9  -2   16.50    1.60
   2   9   2   16.40    2.80
  -2   9  -2   15.90    2.40
   3  -9   2  149.39    5.80
   3  -9   2  138.79    5.90
  -3  -9  -2  153.08    6.20
   3  -9   2  131.19    7.40
  -3  -9  -2  155.68    6.60
  -3  -9  -2  150.88    6.80
  -3   9  -2  147.79    5.70
  -3   9  -2  144.09    6.10
   3   9   2  157.58    7.10
  -3   9  -2  159.18    6.90
   3   9   2  139.29    6.70
   3   9   2  150.38    7.40
  -4  -9  -2    6.70    2.00
  -4  -9  -2    4.10    1.60
  -4  -9  -2    5.00    1.60
   4  -9   2    3.60    2.80
   4  -9   2    1.70    1.50
   4  -9   2    6.20    1.20
   4   9   2    2.30    2.00
   4   9   2    5.60    2.30
  -4   9  -2    3.40    1.00
  -4   9  -2    3.10    1.80
   4   9   2    4.80    2.50
  -4   9  -2    5.70    2.10
  -4   9  -2    5.20    1.80
  -5  -9  -2   74.99    4.00
   5  -9   2   65.59    5.40
   5  -9   2   71.49    3.20
  -5  -9  -2   74.89    4.80
  -5  -9  -2   80.89    3.70
   5   9   2   74.59    5.60
   5   9   2   78.19    5.00
  -5   9  -2   66.79    3.10
  -5   9  -2   65.39    4.60
  -5   9  -2   63.69    4.10
  -5   9  -2   77.59    4.80
   6  -9   2   76.99    6.00
  -6  -9  -2   80.79    4.40
  -6  -9  -2   70.59    3.30
  -6  -9  -2   89.49    5.50
  -6  -9  -2   78.29    3.60
   6   9   2   71.79    5.80
   6   9   2   73.99    3.50
  -6   9  -2   82.49    4.80
  -6   9  -2   90.49    5.20
  -6   9  -2   67.09    5.00
   7  -9   2   58.79    5.90
  -7  -9  -2   49.70    3.70
  -7  -9  -2   50.79    5.00
  -7   9  -2   39.90    4.00
   7   9   2   44.20    2.80
   7   9   2   44.40    2.70
  -7   9  -2   39.90    4.50
  -7   9  -2   47.60    4.20
   7   9   2   39.50    5.30
   7   9   2   44.70    3.70
  -8  -9  -2   42.40    4.80
   8  -9   2   44.10    7.40
  -8  -9  -2   53.89    4.00
  -8  -9  -2   38.00    2.90
   8   9   2   38.20    3.10
  -8   9  -2   48.90    4.50
   8   9   2   33.50    5.10
  -8   9  -2   44.00    5.10
  -8   9  -2   42.50    4.40
  -9  -9  -2    9.60    1.90
  -9  -9  -2   11.70    2.70
  -9  -9  -2    9.30    3.30
  -9   9  -2   12.20    3.00
   9   9   2   14.10    4.20
  -9   9  -2    8.00    3.00
  -9 -10   2    6.30    2.60
  -8 -10   2   47.30    4.00
  -8 -10   2   46.20    5.30
  -8  10   2   34.90    4.70
  -8  10   2   43.20    4.70
  -8  10   2   50.29    4.70
   7 -10  -2   24.40    2.30
  -7 -10   2   21.50    3.80
  -7 -10   2   25.70    3.00
  -7  10   2   21.00    2.00
  -7  10   2   17.30    3.00
   7  10  -2   19.80    3.90
  -7  10   2   24.40    4.40
  -7  10   2   23.00    3.50
   6 -10  -2   71.69    6.00
  -6 -10   2   68.89    4.20
   6 -10  -2   62.09    3.40
  -6 -10   2   65.39    4.90
  -6  10   2   62.29    3.20
   6  10  -2   69.19    5.70
  -6  10   2   66.19    5.40
  -6  10   2   65.19    5.00
  -6  10   2   58.29    4.50
   5 -10  -2   25.30    4.20
   5 -10  -2   29.80    2.40
  -5 -10   2   24.60    2.60
  -5 -10   2   30.60    3.80
  -5 -10   2   28.60    2.30
  -5  10   2   23.30    3.40
   5  10  -2   22.70    2.50
  -5  10   2   29.70    3.10
   5  10  -2   24.60    4.10
  -5  10   2   25.70    3.20
  -5  10   2   26.00    3.50
   4 -10  -2   99.79    4.90
   4 -10  -2   95.29    6.60
  -4 -10   2  114.89    5.20
  -4 -10   2  111.69    5.10
  -4 -10   2  120.49    5.90
   4 -10  -2  111.79    4.80
  -4  10   2  112.19    6.30
  -4  10   2  106.39    6.20
  -4  10   2  105.59    5.20
   4  10  -2  105.89    5.10
  -4  10   2  103.69    5.00
  -3 -10   2    2.10    1.60
  -3 -10   2    7.60    2.10
   3 -10  -2    4.10    1.40
  -3 -10   2    2.30    1.80
   3 -10  -2   -0.40    1.40
   3 -10  -2    2.60    2.40
  -3  10   2    1.70    2.30
  -3  10   2    3.10    1.20
  -3  10   2    3.80    1.60
  -3  10   2   -0.50    2.00
   3  10  -2    3.60    1.80
   2 -10  -2  130.79    5.40
  -2 -10   2  130.99    6.30
   2 -10  -2  127.99    6.70
  -2 -10   2  133.19    5.50
  -2 -10   2  126.09    6.20
   2 -10  -2  132.59    5.20
  -2  10   2  127.49    6.40
  -2  10   2  132.59    5.40
  -2  10   2  123.89    5.30
  -2  10   2  126.59    6.90
   2  10  -2  130.19    6.00
  -2  10   2  124.39    6.70
  -1 -10   2    5.90    2.50
  -1 -10   2    6.40    2.00
   1 -10  -2    4.40    1.10
  -1 -10   2    6.50    2.30
   1 -10  -2    5.30    2.20
  -1 -10   2    4.50    1.50
   1 -10  -2    6.50    1.60
   1  10  -2    6.80    2.80
  -1  10   2    6.10    2.50
  -1  10   2    2.90    2.10
  -1  10   2    5.20    2.30
   1  10  -2    4.10    1.80
   1  10  -2    4.50    1.60
  -1  10   2    4.10    1.20
  -1  10   2    5.40    1.40
   0 -10   2  133.89    6.40
   0 -10   2  139.09    5.40
   0 -10  -2  127.69    6.50
   0 -10  -2  132.49    5.50
   0 -10   2  130.89    6.50
   0 -10  -2  123.89    4.80
   0 -10   2  133.39    6.30
   0 -10  -2  133.09    6.50
   0 -10  -2  119.89    6.50
   0  10   2  126.39    4.90
   0  10   2  120.29    6.10
   0  10   2  114.89    5.30
   0  10  -2  136.39    6.20
   0  10   2  130.69    6.70
   0  10  -2  128.49    5.30
   0  10   2  129.89    7.40
   0  10  -2  127.39    6.70
   1 -10   2   16.70    1.50
  -1 -10  -2   23.80    3.20
  -1 -10  -2   21.10    2.20
   1 -10   2   19.20    3.30
  -1 -10  -2   23.20    3.10
   1 -10   2   28.70    3.50
   1 -10   2   22.20    2.00
   1  10   2   21.80    3.00
   1  10   2   20.00    3.10
   1  10   2   18.40    3.80
  -1  10  -2   16.80    1.70
  -1  10  -2   23.90    3.70
  -1  10  -2   23.30    2.90
  -1  10  -2   16.60    1.90
   2 -10   2  117.19    6.30
  -2 -10  -2  131.59    6.20
  -2 -10  -2  120.29    6.20
  -2 -10  -2  124.09    5.30
   2 -10   2  124.09    5.10
   2 -10   2  115.99    4.90
  -2  10  -2  118.49    5.00
   2  10   2  131.99    6.80
  -2  10  -2  130.79    6.20
   2  10   2  113.39    6.30
  -2  10  -2  115.79    4.90
   2  10   2  108.89    5.80
  -3 -10  -2   17.30    2.20
   3 -10   2   16.90    1.90
   3 -10   2   18.40    1.90
  -3 -10  -2   19.70    3.30
   3 -10   2   14.10    3.00
  -3  10  -2   21.60    3.00
   3  10   2   25.50    3.90
   3  10   2   16.00    2.80
  -3  10  -2   19.00    2.10
  -3  10  -2   17.50    1.70
  -4 -10  -2  165.48    7.80
   4 -10   2  151.88    8.60
  -4 -10  -2  182.18    7.30
   4 -10   2  151.98    6.80
  -4 -10  -2  174.38    7.00
  -4  10  -2  174.38    7.90
  -4  10  -2  167.68    6.30
  -4  10  -2  161.78    7.00
   4  10   2  155.58    8.30
   4  10   2  183.48    7.90
  -5 -10  -2    8.60    1.80
  -5 -10  -2    9.50    2.10
   5 -10   2    9.00    1.40
   5 -10   2   12.40    3.40
  -5 -10  -2    8.80    2.70
  -5  10  -2    8.90    2.40
   5  10   2    7.30    2.40
  -5  10  -2    8.60    4.30
  -5  10  -2    9.00    1.30
   5  10   2    5.50    3.30
  -5  10  -2   10.90    2.30
   6 -10   2  109.29    7.20
  -6 -10  -2  104.19    4.60
  -6 -10  -2  104.69    6.30
  -6 -10  -2  108.69    5.40
   6  10   2  110.29    5.80
  -6  10  -2  107.69    6.20
  -6  10  -2  101.59    6.20
   6  10   2  101.59    7.20
  -6  10  -2  103.89    5.60
  -7 -10  -2   31.30    4.40
  -7 -10  -2   28.00    3.10
   7 -10   2   24.40    4.20
  -7  10  -2   33.40    4.40
  -7  10  -2   35.60    4.20
   7  10   2   26.80    2.40
   7  10   2   33.30    4.80
   7  10   2   23.20    4.30
  -7  10  -2   24.30    3.40
  -8 -10  -2   33.30    4.40
  -8 -10  -2   36.30    3.90
  -8  10  -2   29.70    4.10
  -8  10  -2   30.50    3.70
   8  10   2   25.00    4.40
  -8 -11   2    1.40    3.00
  -8 -11   2    3.30    3.00
  -8  11   2    2.00    2.60
  -8  11   2   -1.00    1.20
  -7 -11   2   32.70    3.30
  -7 -11   2   25.50    3.70
   7 -11  -2   35.50    2.70
   7  11  -2   21.10    4.00
  -7  11   2   31.80    4.20
  -7  11   2   29.90    2.40
  -7  11   2   32.80    4.40
  -7  11   2   28.60    3.70
   6 -11  -2    3.50    1.50
   6 -11  -2    9.60    3.20
  -6 -11   2    8.20    2.90
  -6 -11   2    5.30    2.10
  -6  11   2    5.20    2.70
  -6  11   2    4.10    1.50
   6  11  -2   10.00    5.60
  -6  11   2    4.80    2.40
  -6  11   2    7.20    3.10
   5 -11  -2   18.60    3.70
   5 -11  -2   12.10    1.90
  -5 -11   2   13.20    3.10
  -5 -11   2   12.30    2.30
  -5  11   2   12.40    3.10
  -5  11   2    8.70    2.50
  -5  11   2   12.50    1.80
  -5  11   2   11.80    3.00
   5  11  -2   19.00    4.70
  -4 -11   2    4.00    1.70
  -4 -11   2    1.00    1.80
   4 -11  -2    1.40    1.50
  -4 -11   2    3.10    2.30
   4 -11  -2   -1.40    3.00
   4  11  -2    1.50    1.70
  -4  11   2    0.70    2.30
  -4  11   2   -0.20    2.50
  -4  11   2   -0.80    1.70
  -4  11   2    1.80    1.20
  -3 -11   2   26.90    2.60
  -3 -11   2   22.20    3.30
   3 -11  -2   29.50    4.40
   3 -11  -2   23.10    2.40
  -3 -11   2   31.40    3.80
   3 -11  -2   27.60    2.30
   3  11  -2   19.80    2.70
  -3  11   2   21.80    3.40
  -3  11   2   20.90    3.40
  -3  11   2   18.90    2.10
  -3  11   2   20.80    2.40
  -2 -11   2    2.00    1.60
   2 -11  -2    2.90    1.50
   2 -11  -2    0.90    2.30
  -2 -11   2    3.90    2.40
  -2 -11   2    4.90    2.10
   2 -11  -2    1.20    1.30
  -2  11   2    3.00    2.60
   2  11  -2    6.90    3.20
   2  11  -2    3.20    1.90
  -2  11   2    1.90    2.40
  -2  11   2    0.90    1.40
  -1 -11   2  109.09    5.90
  -1 -11   2  112.69    4.90
  -1 -11   2  100.59    5.90
   1 -11  -2  107.69    4.90
   1 -11  -2  107.99    4.40
  -1 -11   2  106.19    5.90
   1 -11  -2  115.09    6.40
   1  11  -2  115.89    5.70
   1  11  -2  113.79    7.00
  -1  11   2  104.69    6.70
  -1  11   2  101.59    4.50
  -1  11   2  108.09    6.30
   0 -11  -2    2.60    2.10
   0 -11  -2    5.20    2.60
   0 -11   2    1.60    2.00
   0 -11  -2    1.80    1.60
   0 -11   2    4.70    2.40
   0 -11   2    1.10    1.50
   0  11   2    0.30    0.90
   0  11  -2    1.60    1.90
   0  11   2    4.40    2.90
   0  11   2    0.80    2.30
   0  11  -2    7.20    2.80
   1 -11   2  194.58    9.00
  -1 -11  -2  201.18    7.90
  -1 -11  -2  202.68    9.00
  -1 -11  -2  203.58    8.90
   1 -11   2  208.58    7.70
   1 -11   2  186.28    7.20
  -1  11  -2  189.58    7.60
  -1  11  -2  194.18    8.80
  -1  11  -2  195.68    7.30
  -1  11  -2  189.78    8.90
   1  11   2  206.28   10.30
   1  11   2  201.68    9.10
   2 -11   2   -0.80    1.40
  -2 -11  -2    4.20    2.20
   2 -11   2    0.50    1.20
  -2 -11  -2    0.90    1.70
   2 -11   2    0.70    2.30
  -2 -11  -2    1.80    2.30
  -2  11  -2    3.30    1.40
  -2  11  -2    3.10    2.00
   2  11   2   -0.70    2.20
  -2  11  -2   -1.10    1.20
   2  11   2    2.40    2.90
  -3 -11  -2  289.27   12.00
  -3 -11  -2  301.17   11.60
   3 -11   2  286.47   10.60
   3 -11   2  273.97   12.20
  -3  11  -2  315.07   12.40
   3  11   2  286.87   12.00
   3  11   2  288.67   12.50
  -3  11  -2  286.57   10.90
  -3  11  -2  279.47   10.60
  -4 -11  -2    1.30    1.80
   4 -11   2    0.00    1.40
   4 -11   2    5.10    2.70
  -4 -11  -2    0.90    2.20
  -4  11  -2   -0.20    1.80
  -4  11  -2   -0.20    1.90
  -4  11  -2   -0.90    1.20
   4  11   2    0.70    2.20
  -4  11  -2    0.70    0.60
   4  11   2    2.50    3.30
  -5 -11  -2  181.18    8.60
  -5 -11  -2  199.18    7.50
   5 -11   2  171.78    9.60
   5 -11   2  166.08    6.70
  -5 -11  -2  187.08    7.60
  -5  11  -2  171.98    8.40
   5  11   2  175.58    8.10
  -5  11  -2  171.38    6.60
   5  11   2  162.48    9.10
  -5  11  -2  163.68    7.60
  -5  11  -2  169.48    8.50
  -6 -11  -2    4.40    2.20
  -6 -11  -2   11.40    3.50
   6 -11   2    8.50    3.90
   6  11   2    4.10    3.30
  -6  11  -2   11.40    3.00
  -6  11  -2    7.20    3.00
   6  11   2    8.10    2.50
  -6  11  -2    7.90    2.50
  -7 -11  -2   58.99    4.40
  -7 -11  -2   55.39    5.50
   7  11   2   56.69    4.20
  -7  11  -2   64.19    5.20
  -7  11  -2   54.89    4.60
   7  11   2   56.99    6.60
  -8 -11  -2   10.40    4.80
  -8 -11  -2    8.50    3.70
  -8  11  -2    8.30    3.00
  -8  11  -2    4.60    3.10
   7 -12  -2   -0.30    1.60
  -7 -12   2   -0.60    3.00
  -7  12   2    2.20    2.60
  -7  12   2    0.00    1.30
  -7  12   2    0.90    4.20
   6 -12  -2   14.50    2.00
  -6 -12   2   15.90    3.70
  -6 -12   2   18.20    2.90
   6  12  -2   11.50    3.40
  -6  12   2   15.10    3.70
  -6  12   2   12.00    2.90
  -6  12   2    9.70    3.20
  -5 -12   2    5.90    2.20
  -5 -12   2    4.40    2.70
   5 -12  -2    3.40    1.70
   5 -12  -2   -1.70    3.30
  -5  12   2    2.70    2.70
   5  12  -2    2.50    1.90
  -5  12   2    2.70    2.40
  -5  12   2    2.70    3.10
   5  12  -2   -0.10    1.10
  -4 -12   2    4.00    1.90
  -4 -12   2    6.50    2.60
   4 -12  -2    5.50    1.80
  -4 -12   2    9.40    2.10
   4 -12  -2    6.40    3.10
  -4  12   2    6.70    2.90
  -4  12   2    3.30    2.80
   4  12  -2    7.70    2.10
  -4  12   2    2.10    1.90
  -3 -12   2    9.60    5.00
   3 -12  -2    8.80    1.80
  -3 -12   2   10.20    2.10
  -3 -12   2   12.20    2.50
   3 -12  -2    8.40    1.70
   3 -12  -2   12.00    3.30
  -3  12   2   11.20    3.00
   3  12  -2   11.00    2.50
  -3  12   2    9.70    3.00
  -3  12   2   13.60    2.20
   3  12  -2   13.90    6.80
   2 -12  -2   30.00    2.70
  -2 -12   2   34.10    3.90
   2 -12  -2   28.60    2.30
   2  12  -2   47.60    6.00
   2  12  -2   31.50    3.40
  -2  12   2   30.10    2.60
  -2  12   2   31.50    4.00
  -2  12   2   32.50    4.20
  -1 -12   2    8.20    2.70
   1 -12  -2    7.30    1.30
  -1 -12   2    7.70    2.00
  -1 -12   2   10.40    2.80
   1 -12  -2   11.70    3.00
   1 -12  -2    9.30    2.00
  -1  12   2    7.90    1.50
   1  12  -2   12.90    3.40
  -1  12   2    8.30    3.10
   1  12  -2    5.20    2.30
  -1  12   2    2.80    2.70
   0 -12   2  141.69    6.10
   0 -12  -2  130.39    7.30
   0 -12  -2  154.18    6.20
   0 -12   2  141.49    7.20
   0 -12  -2  140.29    7.30
   0 -12   2  136.69    7.30
   0  12  -2  138.99    7.00
   0  12  -2  133.39    7.70
   0  12   2  140.09    7.40
   0  12   2  148.49    8.40
  -1 -12  -2    2.30    2.30
  -1 -12  -2    4.30    2.40
   1 -12   2    5.40    1.70
   1 -12   2    0.20    2.50
   1 -12   2    2.60    1.00
  -1 -12  -2    2.00    1.70
  -1  12  -2    4.50    2.50
   1  12   2    2.00    3.30
  -1  12  -2    4.50    1.20
  -1  12  -2    4.50    2.40
   1  12   2    2.00    2.40
   2 -12   2  234.98    8.80
  -2 -12  -2  246.48    9.50
   2 -12   2  220.58   10.60
   2 -12   2  256.97    9.20
  -2 -12  -2  228.28   10.50
  -2  12  -2  234.58   10.50
  -2  12  -2  236.38   11.00
   2  12   2  228.68   11.70
   2  12   2  252.07   10.60
  -3 -12  -2    0.10    1.80
  -3 -12  -2    1.90    2.60
   3 -12   2    0.70    1.50
   3 -12   2    0.80    1.50
   3 -12   2    2.80    2.80
  -3  12  -2    3.90    1.70
  -3  12  -2    1.10    2.20
   3  12   2    3.30    2.50
   3  12   2    2.60    3.00
  -3  12  -2    2.00    1.40
   4 -12   2  225.68    8.50
  -4 -12  -2  232.08    9.20
   4 -12   2  219.08   10.70
  -4 -12  -2  210.78   10.10
   4  12   2  233.68   10.00
  -4  12  -2  226.68    9.10
  -4  12  -2  227.78   10.20
   4  12   2  216.58   10.90
  -4  12  -2  219.88    8.40
   5 -12   2    6.80    1.60
  -5 -12  -2   14.70    2.20
  -5 -12  -2    9.00    2.30
  -5 -12  -2   11.50    3.20
   5 -12   2   12.70    3.50
  -5  12  -2    5.20    3.30
   5  12   2   18.20    4.60
  -5  12  -2    9.60    3.10
   5  12   2    8.00    2.60
  -5  12  -2    7.40    2.30
  -6 -12  -2   99.79    6.70
  -6 -12  -2   96.79    4.80
  -6 -12  -2   95.89    5.40
   6  12   2   92.09    7.70
  -6  12  -2   90.29    5.50
   6  12   2   93.69    5.60
  -6  12  -2   99.89    6.50
  -7 -12  -2    0.20    3.30
  -7  12  -2    3.40    3.00
  -7  12  -2    2.00    2.60
   7  12   2    1.40    1.60
   7  12   2    0.80    2.10
   7 -13  -2   25.40    2.50
  -7 -13   2   21.10    3.20
  -7 -13   2   22.90    4.90
  -7  13   2   24.10    4.30
  -6 -13   2   10.20    3.30
  -6  13   2    1.70    1.40
  -6  13   2    3.70    2.40
   5 -13  -2   19.50    2.30
   5 -13  -2   12.10    4.50
  -5 -13   2   18.90    2.90
  -5 -13   2   18.20    3.40
  -5  13   2   15.90    2.90
  -5  13   2   29.30    4.90
   5  13  -2   22.80    2.80
  -5  13   2   19.10    3.80
   4 -13  -2   13.70    2.20
   4 -13  -2   13.60    3.90
  -4 -13   2   17.40    3.50
  -4 -13   2   14.20    2.60
  -4  13   2    9.90    2.40
  -4  13   2   12.20    3.60
   4  13  -2   14.20    2.60
  -4  13   2   14.20    3.50
  -3 -13   2   31.60    4.20
   3 -13  -2   19.70    2.20
   3 -13  -2   26.20    2.60
  -3 -13   2   29.00    2.90
   3 -13  -2   23.30    4.20
   3  13  -2   20.90    3.00
  -3  13   2   23.20    4.00
  -3  13   2   22.10    3.90
  -3  13   2   21.90    2.60
   2 -13  -2    6.90    2.80
   2 -13  -2    8.80    1.90
  -2 -13   2    6.40    2.10
  -2 -13   2    9.70    2.90
   2  13  -2    4.30    2.40
  -2  13   2    2.60    1.70
  -2  13   2    9.00    3.20
   2  13  -2   13.20    3.90
  -2  13   2    2.10    2.80
   1 -13  -2   43.80    5.30
  -1 -13   2   42.30    3.40
   1 -13  -2   38.00    2.30
  -1 -13   2   37.00    4.40
  -1  13   2   45.70    5.30
   1  13  -2   48.60    5.40
   1  13  -2   45.40    4.20
  -1  13   2   39.20    2.60
  -1  13   2   42.40    4.50
   0 -13  -2    0.20    3.20
   0 -13   2   -1.10    1.80
   0 -13  -2    3.20    1.80
   0 -13  -2   -1.50    2.70
   0 -13   2    3.00    2.90
   0  13  -2    4.30    2.80
   0  13   2    0.80    2.50
   0  13  -2    3.70    2.70
   0  13   2    6.90    3.20
   1 -13   2   75.69    5.70
  -1 -13  -2   82.69    5.70
  -1 -13  -2   87.09    4.70
   1 -13   2   81.49    4.40
   1  13   2   88.69    7.30
  -1  13  -2   82.79    5.80
   1  13   2   84.29    5.80
  -1  13  -2   94.99    5.70
  -2 -13  -2   -0.60    1.80
   2 -13   2    2.70    1.70
   2 -13   2    2.50    2.80
   2 -13   2    1.90    1.20
  -2 -13  -2    1.50    2.90
   2  13   2   -0.50    2.30
  -2  13  -2    0.00    2.30
  -2  13  -2    3.80    2.60
  -2  13  -2    0.40    1.50
   2  13   2   10.90    3.90
   3 -13   2  106.99    7.00
   3 -13   2  112.09    5.00
  -3 -13  -2  106.19    6.60
  -3 -13  -2  113.49    5.60
   3 -13   2  101.39    4.80
  -3  13  -2  102.99    6.50
   3  13   2  105.39    6.30
   3  13   2  113.69    8.00
  -3  13  -2  107.29    5.00
  -3  13  -2  105.39    6.60
  -4 -13  -2   -3.70    1.90
  -4 -13  -2    2.50    3.00
   4 -13   2   -1.50    1.50
   4 -13   2   -0.20    3.10
  -4  13  -2    2.10    2.60
   4  13   2   -1.30    3.20
   4  13   2   -1.50    2.20
  -4  13  -2   -1.50    1.80
   5 -13   2   88.09    4.40
  -5 -13  -2   98.19    6.60
  -5 -13  -2   94.69    5.40
   5 -13   2   80.99   10.80
   5  13   2   90.79    5.80
  -5  13  -2   84.29    5.20
  -5  13  -2   89.09    4.30
  -5  13  -2  109.59    6.70
   5  13   2  105.09    7.50
  -6 -13  -2    1.50    2.80
   6 -13   2   -1.20    1.40
  -6  13  -2   -1.00    2.30
   6  13   2    0.40    2.20
  -6  13  -2   -3.50    2.60
   6  13   2    3.00    1.90
  -6 -14   2   21.50    7.30
  -6 -14   2   16.50    3.00
   6 -14  -2   18.70    2.30
   6  14  -2   10.30    2.20
  -6  14   2   15.60    3.00
  -6  14   2   15.40    3.90
   5 -14  -2   14.70    4.10
  -5 -14   2   14.40    4.00
  -5 -14   2   16.70    3.60
  -5  14   2    9.20    2.50
   5  14  -2   13.80    2.50
  -5  14   2   20.80    4.40
  -4 -14   2   23.80    3.10
   4 -14  -2   23.50    2.60
  -4 -14   2   17.70    3.80
  -4  14   2   19.00    3.80
  -4  14   2   13.50    3.20
  -4  14   2   21.50    2.70
   4  14  -2   21.40    3.00
   3 -14  -2    1.00    1.80
  -3 -14   2    4.80    3.10
  -3 -14   2    5.80    2.30
   3 -14  -2    2.90    2.90
  -3  14   2    3.10    1.90
  -3  14   2   -1.50    2.70
   3  14  -2   -0.70    2.20
  -3  14   2    3.60    2.90
   2 -14  -2   29.10    3.00
  -2 -14   2   26.20    3.70
  -2 -14   2   30.70    3.10
   2 -14  -2   31.50    5.00
   2 -14  -2   24.40    2.20
  -2  14   2   27.00    4.50
  -2  14   2   27.10    4.20
   2  14  -2   31.00    3.90
  -2  14   2   24.60    2.60
  -1 -14   2   14.90    3.50
   1 -14  -2   11.60    1.40
  -1 -14   2   10.50    2.40
   1 -14  -2    7.70    3.50
   1 -14  -2   14.10    2.30
  -1  14   2   13.40    4.00
  -1  14   2   11.50    3.50
   1  14  -2   13.70    3.10
   1  14  -2   18.90    3.70
   0 -14  -2   54.89    5.60
   0 -14   2   55.29    3.80
   0 -14   2   52.99    5.30
   0 -14  -2   50.29    3.90
   0  14   2   63.79    6.10
   0  14   2   57.49    5.20
   0  14  -2   66.79    5.50
   0  14  -2   49.99    4.80
  -1 -14  -2   12.40    3.40
   1 -14   2   11.80    2.20
  -1 -14  -2    8.80    2.40
   1  14   2   18.30    4.00
  -1  14  -2   10.70    3.20
  -1  14  -2   12.30    3.20
   1  14   2   14.80    3.30
   2 -14   2   58.99    3.00
   2 -14   2   59.49    5.70
  -2 -14  -2   68.19    5.60
  -2 -14  -2   62.09    4.20
   2  14   2   57.29    5.10
  -2  14  -2   53.89    3.90
  -2  14  -2   63.19    5.30
  -2  14  -2   62.29    5.10
   3 -14   2   -1.90    1.60
  -3 -14  -2   -2.80    3.00
   3 -14   2   -1.90    1.40
  -3 -14  -2    2.60    2.30
   3 -14   2    3.00    3.00
  -3  14  -2   -1.40    2.50
   3  14   2   -2.60    2.60
  -3  14  -2    1.60    1.80
  -3  14  -2    5.30    2.50
  -4 -14  -2   61.79    5.90
   4 -14   2   57.99    3.70
  -4 -14  -2   64.79    4.60
  -4  14  -2   67.49    5.50
   4  14   2   57.69    4.90
  -4  14  -2   54.19    4.00
  -5 -14  -2    9.60    2.80
  -5 -14  -2    1.40    3.70
   5 -14   2    3.70    1.70
  -5  14  -2    1.80    2.20
   5  14   2    0.60    2.50
  -5  14  -2    9.60    3.20
  -4 -15   2    5.50    2.50
  -4 -15   2    1.70    3.10
   4 -15  -2    0.40    1.90
  -4  15   2    3.30    2.20
  -4  15   2   -4.40    2.90
   4  15  -2   -0.10    2.30
   3 -15  -2   22.70    2.80
  -3 -15   2   23.30    3.20
  -3 -15   2   20.80    3.80
  -3  15   2   22.90    4.40
   3  15  -2   28.40    3.80
  -3  15   2   26.30    2.80
   2 -15  -2    7.00    2.20
  -2 -15   2    3.60    2.70
  -2 -15   2    9.90    2.60
   2  15  -2    8.10    2.70
  -2  15   2    8.40    3.30
  -2  15   2    4.30    1.70
  -1 -15   2   43.60    3.80
  -1 -15   2   43.80    5.00
   1 -15  -2   45.90    3.70
   1  15  -2   46.50    4.60
  -1  15   2   50.29    5.20
   0 -15   2   13.50    2.50
   0 -15   2    9.50    3.50
   0 -15  -2   14.30    2.70
   0  15  -2   16.90    3.50
   0  15   2   11.90    3.60
   1 -15   2   55.49    6.90
   1 -15   2   61.49    4.10
  -1 -15  -2   72.29    4.60
  -1 -15  -2   63.89    5.80
   1  15   2   69.29    5.70
  -1  15  -2   68.59    5.60
  -2 -15  -2    8.50    2.60
   2 -15   2    5.90    2.10
  -2 -15  -2    8.10    3.80
   2  15   2    9.40    3.10
  -2  15  -2    8.70    3.20
   3 -15   2   41.70    3.30
  -3 -15  -2   34.60    5.70
  -3 -15  -2   46.70    5.30
  -3  15  -2   34.60    4.60
  -3  15  -2   41.70    3.40
   3  15   2   38.40    4.50
  -4 -15  -2   -1.40    2.40
   4 -15   2   -2.30    1.80
  -4 -15  -2    3.40    3.00
   4  15   2   -2.00    2.50
  -4  15  -2   -1.90    2.00
  -4  15  -2   -4.10    2.70
  -2 -16   2   36.90    4.20
   2 -16  -2   36.60    3.50
  -2 -16   2   43.70    6.80
   2  16  -2   39.10    4.40
  -2  16   2   45.60    5.50
  -1 -16   2    2.40    2.30
   1 -16  -2   -1.20    2.00
  -1  16   2    3.20    3.30
   1  16  -2    1.80    2.80
   0 -16   2   42.90    3.80
   0 -16  -2   40.20    3.90
   0  16  -2   34.90    4.50
   0  16   2   42.90    5.20
   1 -16   2   11.70    2.50
  -1 -16  -2   13.00    3.80
  -1  16  -2    9.30    3.40
   1  16   2    8.10    3.30
  -2 -16  -2   18.50    2.90
   2 -16   2   16.40    2.50
  -2 -16  -2   17.20    4.00
   2  16   2   15.30    3.50
  -2  16  -2   20.80    4.00
 -11   0   3    4.50    1.90
  11   0  -3    9.00    1.60
 -11   0   3    2.40    2.70
 -11   0   3    4.10    3.60
 -10   0   3    2.60    1.70
 -10   0   3    2.80    2.30
  10   0  -3    0.40    1.50
 -10   0   3    2.90    3.10
  10   0  -3    2.60    2.10
  -9   0   3    3.10    2.10
  -9   0   3    6.50    1.60
  -9   0   3    6.60    1.40
   9   0  -3    4.80    1.90
  -9   0   3    4.20    3.00
  -9   0   3    6.30    1.70
   8   0  -3    1.80    1.70
   8   0  -3    3.10    2.10
  -8   0   3    1.60    1.20
  -8   0   3    1.90    1.80
  -8   0   3    2.80    1.30
  -8   0   3    0.70    2.20
  -8   0   3    1.10    1.40
   7   0  -3   23.60    3.00
   7   0  -3   20.40    2.20
  -7   0   3   25.90    2.60
  -7   0   3   16.80    1.60
  -7   0   3   18.80    1.80
  -7   0   3   18.20    1.70
  -6   0   3    0.80    0.90
   6   0  -3    0.10    1.30
  -6   0   3    1.00    0.90
  -6   0   3    1.40    1.00
  -6   0   3   -0.40    1.30
   6   0  -3    2.90    1.60
  -6   0   3    5.00    1.80
  -5   0   3  333.07   12.00
   5   0  -3  358.66   12.70
   5   0  -3  336.17   12.30
  -5   0   3  354.56   12.70
  -5   0   3  337.27   12.00
   5   0  -3  347.07   12.40
  -5   0   3  341.47   12.10
  -4   0   3    2.20    0.70
   4   0  -3    3.40    0.90
   4   0  -3    2.20    1.00
  -4   0   3    2.80    1.20
  -4   0   3    3.40    1.00
  -4   0   3    1.80    0.70
  -4   0   3    3.00    0.70
   4   0  -3    2.20    0.90
   3   0  -3 1230.08   42.90
   3   0  -3 1272.27   42.90
  -3   0   3 1274.77   42.80
  -3   0   3 1296.77   43.00
  -3   0   3 1276.07   43.10
  -3   0   3 1257.07   42.80
  -3   0   3 1231.48   42.80
   3   0  -3 1268.07   43.10
  -2   0   3    2.40    0.50
  -2   0   3    3.20    0.60
   2   0  -3    4.70    0.70
   2   0  -3    3.70    0.70
   2   0  -3    3.30    0.50
  -2   0   3    3.10    0.70
  -2   0   3    4.30    0.70
   2   0  -3    3.80    0.60
   1   0  -3 3036.60  107.29
   1   0  -3 3104.39  140.69
  -1   0   3 2988.90  140.89
  -1   0   3 3025.60  107.09
   0   0   3    0.60    0.30
   0   0   3    0.30    0.30
   0   0  -3    0.30    0.30
   0   0   3    0.80    0.30
   0   0  -3    0.70    0.20
   0   0   3    0.80    0.30
   0   0  -3    1.10    0.30
   0   0  -3    0.60    0.30
   1   0   3 2555.44  133.59
  -1   0  -3 2729.33   96.19
  -1   0  -3 2635.44  133.69
   1   0   3 2723.13   96.39
  -2   0  -3    1.10    0.70
  -2   0  -3   -0.20    0.50
  -2   0  -3    0.50    0.40
   2   0   3    0.50    0.30
   2   0   3    0.60    0.40
  -2   0  -3    0.50    0.30
   2   0   3    0.00    0.50
   2   0   3    0.40    0.60
  -3   0  -3  407.46   14.80
   3   0   3  445.56   15.00
   3   0   3  409.66   14.90
  -3   0  -3  443.36   15.10
   3   0   3  454.55   15.10
   3   0   3  411.16   14.60
  -3   0  -3  443.56   15.00
  -3   0  -3  420.46   14.60
   4   0   3    2.90    1.00
   4   0   3    5.70    1.40
  -4   0  -3    2.80    1.10
   4   0   3    1.30    1.00
  -4   0  -3    3.60    1.20
  -4   0  -3    2.40    0.80
  -5   0  -3   11.40    1.50
  -5   0  -3   11.10    2.00
  -5   0  -3   11.80    1.30
   5   0   3    9.60    1.40
  -5   0  -3   11.60    1.10
  -5   0  -3    9.50    1.10
   5   0   3    9.20    1.60
   5   0   3   12.20    1.60
  -6   0  -3    0.10    0.90
   6   0   3   -1.90    1.20
  -6   0  -3    1.20    1.30
   6   0   3    5.50    1.80
  -6   0  -3    2.30    1.80
  -6   0  -3    1.20    0.90
  -6   0  -3    1.70    1.10
   6   0   3    1.10    1.20
  -7   0  -3    6.00    2.40
  -7   0  -3    6.00    1.10
   7   0   3    6.90    2.00
  -7   0  -3    6.90    1.80
  -7   0  -3    4.80    1.10
  -7   0  -3    5.30    1.30
   7   0   3    5.80    1.60
  -8   0  -3   -0.10    1.00
  -8   0  -3   -0.60    1.70
  -8   0  -3    0.60    1.20
   8   0   3    2.10    2.30
  -8   0  -3    3.80    2.60
   8   0   3    1.70    1.70
   8   0   3   -0.20    1.50
   9   0   3    5.20    2.30
  -9   0  -3    9.50    2.40
   9   0   3    4.00    1.90
   9   0   3    5.60    2.90
  -9   0  -3    2.90    3.20
  -9   0  -3    4.30    1.20
  10   0   3   -3.70    1.90
 -10   0  -3    0.10    2.50
 -10   0  -3   -1.50    3.30
  11   0   3   11.80    2.30
 -11   0  -3    6.70    2.90
 -11   0  -3   16.20    4.20
 -11  -1   3    2.70    2.40
 -11  -1   3   -0.10    3.60
  11  -1  -3    1.40    1.70
 -11   1   3   -2.00    2.70
 -11   1   3   -5.20    3.90
 -11   1   3    2.80    1.70
 -10  -1   3    1.50    3.20
 -10  -1   3    5.30    2.30
 -10  -1   3    4.90    1.70
  10  -1  -3    5.80    2.20
 -10   1   3    2.50    1.60
 -10   1   3    2.10    1.50
 -10   1   3    4.80    2.50
 -10   1   3   -2.90    2.90
  -9  -1   3    7.80    1.70
   9  -1  -3    4.10    2.10
  -9  -1   3    9.30    2.20
  -9  -1   3    5.90    3.00
  -9   1   3    6.20    1.40
  -9   1   3    5.60    1.60
  -9   1   3    5.80    2.20
  -9   1   3    7.90    1.60
  -9   1   3    7.60    2.90
   9   1  -3    5.60    1.40
   8  -1  -3   19.20    2.50
  -8  -1   3   20.40    2.10
   8  -1  -3   20.10    3.10
  -8  -1   3   20.90    2.00
  -8  -1   3   20.70    2.60
  -8  -1   3   22.40    3.50
  -8   1   3   17.00    1.80
   8   1  -3   16.50    1.70
  -8   1   3   19.70    1.90
  -8   1   3   22.90    2.40
  -8   1   3   20.10    2.80
   8   1  -3   18.20    2.20
  -8   1   3   17.80    3.00
  -7  -1   3   62.19    3.10
  -7  -1   3   60.79    2.70
  -7  -1   3   63.19    3.70
   7  -1  -3   58.09    3.70
  -7  -1   3   62.49    3.10
   7  -1  -3   64.69    4.20
  -7  -1   3   63.59    4.30
  -7   1   3   55.89    3.70
  -7   1   3   61.69    3.00
  -7   1   3   63.49    3.30
  -7   1   3   60.39    2.90
  -7   1   3   55.09    4.20
   7   1  -3   54.79    3.50
   7   1  -3   67.09    4.50
   6  -1  -3   89.09    4.40
  -6  -1   3   74.19    3.50
  -6  -1   3   83.89    3.90
   6  -1  -3   78.49    4.00
  -6  -1   3   76.79    3.20
   6  -1  -3   88.49    4.00
  -6  -1   3   76.69    4.90
  -6   1   3   80.49    3.40
  -6   1   3   77.89    3.50
  -6   1   3   84.09    4.50
   6   1  -3   80.29    3.60
   6   1  -3   82.19    3.90
   6   1  -3   85.79    4.30
  -6   1   3   79.19    3.40
  -6   1   3   84.29    4.00
  -5  -1   3  174.98    6.50
   5  -1  -3  171.88    6.60
  -5  -1   3  164.48    6.20
  -5  -1   3  172.18    6.20
   5  -1  -3  161.28    6.80
  -5  -1   3  158.98    6.70
   5  -1  -3  160.38    6.50
  -5  -1   3  162.08    5.90
   5   1  -3  174.88    6.20
  -5   1   3  169.18    6.10
   5   1  -3  162.28    6.40
   5   1  -3  160.78    6.70
  -5   1   3  172.48    6.10
  -5   1   3  160.38    6.80
  -5   1   3  170.78    6.30
  -5   1   3  162.48    6.50
  -4  -1   3 1173.48   40.60
   4  -1  -3 1156.98   40.50
  -4  -1   3 1166.38   40.20
   4  -1  -3 1197.78   40.50
  -4  -1   3 1184.08   40.40
   4  -1  -3 1184.18   40.20
   4  -1  -3 1188.28   40.60
  -4  -1   3 1193.98   40.30
  -4   1   3 1200.78   40.60
   4   1  -3 1183.48   40.40
   4   1  -3 1196.78   40.60
   4   1  -3 1175.98   40.20
  -4   1   3 1210.58   40.50
  -4   1   3 1176.88   40.30
  -4   1   3 1163.08   40.30
  -3  -1   3    4.80    0.80
  -3  -1   3    3.10    0.70
   3  -1  -3    3.40    0.70
  -3  -1   3    5.80    0.70
   3  -1  -3    5.20    0.90
   3  -1  -3    5.70    1.00
  -3  -1   3    5.10    1.00
   3  -1  -3    6.00    1.10
  -3   1   3    5.60    0.70
   3   1  -3    4.40    1.00
  -3   1   3    6.60    1.00
   3   1  -3    5.50    0.80
  -3   1   3    5.30    1.00
  -3   1   3    5.50    0.90
  -2  -1   3 3729.03  134.49
   2  -1  -3 3777.92  200.88
   2  -1  -3 3652.53  135.99
  -2   1   3 3940.81  209.28
  -2   1   3 3629.84  135.99
  -1  -1   3  354.06   11.90
   1  -1  -3  361.26   12.10
  -1  -1   3  335.97   11.80
  -1  -1   3  333.07   11.90
  -1  -1   3  340.67   11.80
   1  -1  -3  353.26   12.00
  -1  -1   3  355.56   11.90
  -1  -1   3  353.46   11.90
   1  -1  -3  330.97   12.10
   1  -1  -3  341.37   11.90
   1   1  -3  361.86   11.90
  -1   1   3  343.17   11.90
   1   1  -3  351.36   11.90
  -1   1   3  349.87   12.00
   1   1  -3  345.07   11.90
  -1   1   3  368.46   12.10
  -1   1   3  328.07   12.20
   0  -1  -3 2835.22  106.89
   0  -1  -3 3059.49  149.59
   0   1   3 3050.29  149.19
   0   1   3 2992.50  106.89
   1  -1   3  792.52   25.90
   1  -1   3  773.62   25.90
  -1  -1  -3  730.53   25.90
   1  -1   3  746.43   26.00
  -1  -1  -3  781.22   25.90
  -1  -1  -3  756.12   25.90
  -1   1  -3  779.82   25.90
   1   1   3  776.62   25.90
   1   1   3  773.32   26.00
   1   1   3  755.12   25.90
  -1   1  -3  740.03   25.90
   1   1   3  746.93   26.00
  -1   1  -3  776.62   25.90
  -2  -1  -3 1839.02   59.89
   2  -1   3 1707.03   59.99
  -2  -1  -3 1733.33   59.79
  -2  -1  -3 1840.62   60.09
   2  -1   3 1804.72   59.99
   2  -1   3 1848.22   59.99
   2   1   3 1694.83   59.89
   2   1   3 1841.32   60.09
   2   1   3 1666.33   59.89
  -2   1  -3 1735.63   59.89
   2   1   3 1704.03   59.79
   2   1   3 1851.61   59.89
  -3  -1  -3   98.79    3.60
  -3  -1  -3   95.89    3.80
   3  -1   3   91.79    3.90
   3  -1   3   96.79    4.00
   3  -1   3  100.89    4.10
  -3  -1  -3  103.19    4.20
   3   1   3   97.49    3.90
   3   1   3   98.99    4.10
   3   1   3   98.89    3.70
  -3   1  -3   98.39    3.90
   3   1   3   98.99    3.60
   3   1   3   98.89    3.70
  -3   1  -3   93.89    3.80
  -4  -1  -3  102.59    4.40
   4  -1   3   88.99    4.00
  -4  -1  -3   96.39    4.00
   4  -1   3   99.09    4.20
  -4  -1  -3   89.49    3.60
   4  -1   3   96.99    4.00
  -4   1  -3  103.69    4.10
   4   1   3   99.59    4.00
  -4   1  -3  106.39    4.30
   4   1   3   87.39    3.70
   4   1   3   88.29    3.80
  -4   1  -3   89.39    3.90
   4   1   3  104.09    4.30
   4   1   3   93.59    3.60
   5  -1   3    3.90    1.30
  -5  -1  -3    6.10    1.00
  -5  -1  -3    6.20    1.80
   5  -1   3    6.30    1.50
   5  -1   3    4.10    1.30
  -5  -1  -3    8.80    1.40
   5   1   3    8.20    1.10
   5   1   3    7.00    1.40
  -5   1  -3    7.10    1.20
   5   1   3    8.40    1.20
  -5   1  -3    8.10    1.50
  -5   1  -3    9.00    1.90
   5   1   3   10.20    1.80
   5   1   3    5.90    0.90
   6  -1   3    5.00    1.50
  -6  -1  -3    6.80    1.10
  -6  -1  -3    4.10    1.40
   6  -1   3    4.80    1.50
  -6  -1  -3    2.70    1.80
   6  -1   3    4.30    2.00
   6   1   3    7.90    1.90
   6   1   3    5.60    1.30
  -6   1  -3    4.00    1.50
   6   1   3    6.40    1.00
   6   1   3    6.40    1.50
  -6   1  -3    7.20    1.40
  -6   1  -3    6.10    1.90
   6   1   3    3.20    1.30
  -7  -1  -3   11.10    1.40
  -7  -1  -3   14.00    2.10
  -7  -1  -3   10.50    1.40
   7  -1   3    9.80    2.10
   7  -1   3   11.00    2.50
  -7  -1  -3   10.50    2.50
   7   1   3   11.10    1.80
  -7   1  -3   10.40    2.00
   7   1   3    9.60    2.30
  -7   1  -3   10.10    2.60
  -7   1  -3   11.20    1.20
   7   1   3   11.50    1.70
  -7   1  -3   11.70    1.70
   8  -1   3    6.10    2.70
  -8  -1  -3    2.30    2.60
  -8  -1  -3    1.10    1.30
   8  -1   3    0.80    1.70
  -8  -1  -3    3.10    1.90
  -8  -1  -3    3.90    1.20
  -8   1  -3    3.40    2.30
   8   1   3    3.80    1.60
  -8   1  -3    1.90    1.10
   8   1   3    1.90    1.60
  -8   1  -3    4.00    2.70
  -8   1  -3    2.40    1.50
   8   1   3    3.10    2.60
  -8   1  -3    2.50    1.00
  -9  -1  -3   13.60    2.60
  -9  -1  -3   11.50    3.40
  -9  -1  -3   14.40    1.70
   9  -1   3   15.40    2.20
   9  -1   3   18.50    5.80
  -9  -1  -3   14.80    1.80
  -9   1  -3   10.80    4.00
  -9   1  -3   13.80    2.80
   9   1   3   15.80    2.10
   9   1   3   20.40    2.50
  -9   1  -3   14.40    2.10
   9   1   3   10.70    3.00
 -10  -1  -3    8.90    3.60
 -10  -1  -3    6.60    1.70
 -10  -1  -3    6.30    2.60
 -10  -1  -3    7.00    1.50
  10  -1   3   10.50    2.40
 -10   1  -3    7.20    2.60
  10   1   3    7.40    2.00
 -10   1  -3    4.00    3.30
 -11  -1  -3   -0.70    2.60
 -11  -1  -3    6.40    3.70
  11  -1   3    4.80    2.30
 -11  -1  -3   -0.10    1.60
 -11   1  -3   -3.00    2.70
  11   1   3    6.00    2.10
 -11   1  -3    1.80    3.60
 -11  -2   3   11.00    3.80
 -11  -2   3    6.40    2.50
 -11  -2   3    9.90    2.20
 -11   2   3    7.20    1.90
 -11   2   3    5.20    2.70
 -11   2   3    1.70    4.10
 -11   2   3    8.00    1.80
 -10  -2   3    2.30    1.90
 -10  -2   3   -4.30    2.80
 -10  -2   3    3.00    2.20
 -10   2   3    1.40    1.70
 -10   2   3    2.20    1.30
 -10   2   3    2.80    2.30
 -10   2   3   -0.60    3.10
 -10   2   3    1.40    1.40
  -9  -2   3   12.30    3.30
  -9  -2   3   15.40    2.10
   9  -2  -3   17.40    2.80
  -9   2   3   14.70    2.70
  -9   2   3   17.70    2.00
  -9   2   3   18.00    1.90
  -9   2   3   17.30    2.10
  -9   2   3   12.40    3.60
   8  -2  -3   21.90    3.20
  -8  -2   3   22.60    2.60
  -8  -2   3   24.40    3.40
  -8  -2   3   18.60    2.10
  -8  -2   3   20.70    2.10
   8  -2  -3   23.10    2.80
  -8   2   3   23.60    2.10
  -8   2   3   19.50    2.30
  -8   2   3   30.00    4.00
  -8   2   3   18.10    1.90
  -8   2   3   19.00    2.60
  -7  -2   3   82.89    4.00
  -7  -2   3   82.49    5.00
  -7  -2   3   93.09    4.40
  -7  -2   3   85.89    4.00
   7  -2  -3   87.49    4.70
   7  -2  -3   89.49    5.10
   7   2  -3   91.29    4.80
   7   2  -3   81.79    4.30
  -7   2   3   87.79    3.70
  -7   2   3   89.59    4.60
  -7   2   3   89.09    4.10
  -7   2   3   88.49    3.70
   6  -2  -3  202.48    8.20
  -6  -2   3  211.18    7.50
  -6  -2   3  208.88    7.80
  -6  -2   3  196.78    8.30
   6  -2  -3  199.68    8.30
   6  -2  -3  194.58    7.90
  -6  -2   3  201.48    7.60
  -6   2   3  194.18    8.30
   6   2  -3  198.48    7.80
  -6   2   3  203.28    7.30
  -6   2   3  204.98    7.70
   6   2  -3  195.78    8.10
  -6   2   3  204.18    7.30
  -6   2   3  199.28    8.00
   5  -2  -3  634.44   22.30
  -5  -2   3  639.54   22.10
  -5  -2   3  631.14   22.10
   5  -2  -3  633.24   22.00
   5  -2  -3  656.63   22.60
   5  -2  -3  625.74   22.60
  -5  -2   3  629.14   22.50
  -5  -2   3  636.24   22.00
  -5   2   3  631.24   22.20
  -5   2   3  649.24   22.60
   5   2  -3  637.44   22.50
  -5   2   3  636.04   21.90
  -5   2   3  649.74   22.40
   5   2  -3  639.24   22.20
  -4  -2   3  162.28    5.80
   4  -2  -3  154.78    6.30
  -4  -2   3  153.78    5.80
   4  -2  -3  157.38    6.30
   4  -2  -3  153.28    6.00
   4  -2  -3  159.78    5.70
  -4  -2   3  149.59    6.10
  -4  -2   3  160.08    5.90
  -4   2   3  160.98    6.00
  -4   2   3  152.38    6.00
   4   2  -3  147.99    6.10
   4   2  -3  154.78    5.90
   4   2  -3  157.98    5.70
  -4   2   3  150.58    6.20
   3  -2  -3 2043.80   69.29
  -3  -2   3 2055.29   69.19
   3  -2  -3 2066.99   69.09
  -3  -2   3 2073.99   68.89
   3  -2  -3 1989.20   69.29
  -3   2   3 1995.00   68.79
   3   2  -3 2049.49   68.99
  -3   2   3 2092.59   69.19
  -3   2   3 2094.29   69.29
   3   2  -3 2065.49   69.09
  -3   2   3 1980.50   69.19
   3   2  -3 1963.40   68.89
  -2  -2   3   41.30    1.80
   2  -2  -3   40.80    1.70
   2  -2  -3   38.70    2.20
   2  -2  -3   42.20    2.10
   2  -2  -3   39.60    1.90
  -2  -2   3   39.70    1.90
  -2  -2   3   43.30    1.70
  -2   2   3   39.60    1.70
   2   2  -3   41.90    1.90
  -2   2   3   41.90    2.20
  -2   2   3   39.50    2.10
  -2   2   3   42.80    2.00
   2   2  -3   40.70    1.70
   2   2  -3   38.10    1.70
   1  -2  -3 3320.37  112.29
   0  -2  -3  113.79    4.60
   0  -2  -3  117.59    4.30
   0  -2   3  122.89    4.30
   0  -2  -3  116.49    4.30
   0  -2   3  123.39    4.20
   0  -2  -3  120.49    4.70
   0  -2   3  121.09    4.20
   0  -2  -3  116.09    4.60
   0  -2   3  123.49    4.30
   0  -2   3  115.59    4.20
   0   2  -3  120.09    4.20
   0   2   3  115.49    4.60
   0   2   3  114.89    4.50
   0   2   3  117.89    4.30
   0   2  -3  120.59    4.20
   0   2  -3  126.39    4.30
   0   2  -3  122.39    4.20
   0   2  -3  116.59    4.20
   1  -2   3 1492.35   47.50
  -1  -2  -3 1389.86   47.40
   1  -2   3 1326.37   47.60
  -1  -2  -3 1323.87   47.50
   1   2   3 1361.76   47.40
   1   2   3 1491.65   47.60
   1   2   3 1296.17   47.60
   1   2   3 1504.35   47.40
  -1   2  -3 1348.47   47.50
  -1   2  -3 1494.75   47.40
  -2  -2  -3  167.98    6.30
  -2  -2  -3  166.98    6.10
  -2  -2  -3  174.68    6.10
   2  -2   3  171.88    6.20
  -2  -2  -3  176.68    6.10
   2  -2   3  169.38    6.30
   2  -2   3  172.08    6.30
   2   2   3  178.98    6.20
  -2   2  -3  173.98    6.30
  -2   2  -3  168.58    6.20
   2   2   3  172.98    6.20
   2   2   3  172.08    6.40
   2   2   3  173.58    6.10
  -3  -2  -3  524.05   19.20
  -3  -2  -3  559.54   18.90
   3  -2   3  555.54   19.10
   3  -2   3  555.54   19.10
  -3  -2  -3  530.45   18.80
   3  -2   3  568.64   19.00
  -3   2  -3  550.54   19.10
   3   2   3  536.75   18.90
   3   2   3  551.84   19.20
  -3   2  -3  559.44   19.00
  -3   2  -3  561.14   19.10
   3   2   3  536.75   18.80
   3   2   3  546.05   18.80
   4  -2   3  121.19    5.20
   4  -2   3  134.29    5.40
  -4  -2  -3  129.79    5.50
  -4  -2  -3  134.69    5.00
   4  -2   3  127.99    5.20
  -4  -2  -3  128.89    4.80
  -4   2  -3  130.69    5.30
   4   2   3  138.19    5.50
  -4   2  -3  134.49    5.20
   4   2   3  125.19    4.90
   4   2   3  134.29    5.10
  -4   2  -3  126.19    5.10
   4   2   3  125.99    4.80
   4   2   3  120.79    5.00
  -5  -2  -3   58.79    3.60
   5  -2   3   58.49    3.20
   5  -2   3   59.99    3.10
   5  -2   3   60.49    3.50
  -5  -2  -3   59.99    2.70
  -5   2  -3   60.79    3.00
  -5   2  -3   62.99    3.20
   5   2   3   61.99    2.80
   5   2   3   62.09    3.50
   5   2   3   61.09    2.60
   5   2   3   56.09    2.80
   5   2   3   62.89    3.10
  -5   2  -3   62.69    3.50
  -6  -2  -3   12.10    1.70
   6  -2   3    9.60    1.90
   6  -2   3   12.40    2.00
   6  -2   3   12.30    2.50
  -6  -2  -3    8.80    1.40
  -6  -2  -3   15.10    2.60
   6   2   3   18.10    2.50
  -6   2  -3   10.80    1.70
   6   2   3   12.80    1.50
   6   2   3   10.60    1.30
  -6   2  -3   13.10    2.50
   6   2   3   11.60    1.50
  -6   2  -3   12.10    1.90
   7  -2   3   41.60    4.00
   7  -2   3   39.10    3.30
  -7  -2  -3   46.50    4.20
  -7  -2  -3   40.70    2.50
  -7  -2  -3   48.30    3.20
  -7   2  -3   39.50    3.80
  -7   2  -3   36.50    3.20
   7   2   3   43.10    3.80
   7   2   3   45.10    2.30
  -7   2  -3   43.00    2.90
   7   2   3   43.80    2.70
   7   2   3   34.30    2.70
  -8  -2  -3   13.00    1.70
  -8  -2  -3   12.40    1.70
  -8  -2  -3   11.50    2.20
  -8  -2  -3   12.70    3.10
   8  -2   3   12.40    2.80
   8   2   3   11.70    1.80
   8   2   3   14.50    4.80
  -8   2  -3   15.20    2.10
   8   2   3   13.70    2.00
  -8   2  -3    8.10    2.20
  -8   2  -3   14.50    3.30
  -9  -2  -3   15.60    3.60
  -9  -2  -3   13.40    1.90
  -9  -2  -3   12.60    2.50
   9  -2   3   19.20    3.50
  -9  -2  -3   12.90    1.70
  -9   2  -3   18.00    2.30
   9   2   3   14.50    2.20
   9   2   3   14.90    2.50
  -9   2  -3   13.80    2.80
  -9   2  -3   19.30    4.00
 -10  -2  -3   25.60    2.80
 -10  -2  -3   24.10    4.30
 -10  -2  -3   18.60    3.00
  10   2   3   19.30    3.30
 -10   2  -3   17.40    3.30
  10   2   3   29.90    3.10
 -10   2  -3   24.70    3.00
 -10   2  -3   24.90    4.50
 -11  -3   3    7.40    2.60
 -11  -3   3    1.40    2.00
 -11  -3   3    5.30    3.80
 -11   3   3    1.40    1.90
 -11   3   3    1.40    2.60
 -11   3   3    2.70    1.50
 -11   3   3   -3.00    3.40
 -10  -3   3   41.10    3.30
 -10  -3   3   40.80    5.30
 -10  -3   3   40.60    3.80
 -10   3   3   44.10    3.40
 -10   3   3   39.30    2.70
 -10   3   3   47.90    4.50
 -10   3   3   41.20    5.20
 -10   3   3   43.90    2.70
  -9  -3   3    1.10    1.70
  -9  -3   3    0.40    2.80
  -9  -3   3    2.70    1.90
  -9   3   3   -0.40    1.60
  -9   3   3    3.20    2.30
  -9   3   3    2.10    1.20
  -9   3   3    1.40    1.30
  -9   3   3   -1.70    2.60
  -8  -3   3  109.89    6.30
   8  -3  -3  115.19    6.00
  -8  -3   3  116.69    5.30
   8  -3  -3  111.99    6.40
  -8  -3   3  119.69    5.00
  -8   3   3  114.49    4.60
  -8   3   3  108.49    6.40
  -8   3   3  111.89    5.20
  -8   3   3  105.89    6.30
  -8   3   3  111.69    4.50
   7  -3  -3   49.99    3.90
  -7  -3   3   56.49    3.00
  -7  -3   3   55.89    3.10
  -7  -3   3   52.29    4.20
  -7  -3   3   52.79    3.30
   7  -3  -3   52.49    4.20
  -7   3   3   57.59    2.70
   7   3  -3   49.40    3.80
  -7   3   3   56.79    3.70
  -7   3   3   54.99    2.70
   7   3  -3   52.79    3.40
  -7   3   3   54.99    3.30
  -7   3   3   62.09    4.40
   6  -3  -3  293.47   11.50
   6  -3  -3  281.97   11.10
   6  -3  -3  290.77   11.60
  -6  -3   3  298.17   10.90
  -6  -3   3  307.67   10.90
  -6  -3   3  288.17   11.50
   6  -3  -3  296.67   10.60
  -6  -3   3  296.27   10.80
   6   3  -3  302.07   11.00
  -6   3   3  301.57   11.10
  -6   3   3  296.97   11.30
  -6   3   3  301.77   10.50
   6   3  -3  300.67   11.40
  -6   3   3  298.27   11.50
   5  -3  -3  323.47   12.30
   5  -3  -3  325.37   12.60
  -5  -3   3  351.96   12.00
   5  -3  -3  338.47   11.80
  -5  -3   3  339.07   12.60
  -5  -3   3  328.97   12.10
   5  -3  -3  344.87   12.70
  -5  -3   3  354.16   12.00
  -5   3   3  334.97   12.30
   5   3  -3  335.27   11.90
   5   3  -3  316.17   12.30
  -5   3   3  339.67   12.30
  -5   3   3  338.87   11.70
   5   3  -3  340.77   12.10
  -5   3   3  332.27   12.60
  -4  -3   3  762.62   26.50
  -4  -3   3  789.72   26.50
   4  -3  -3  753.22   27.10
   4  -3  -3  774.52   26.80
   4  -3  -3  762.32   26.40
  -4  -3   3  781.72   26.90
   4  -3  -3  804.02   27.60
  -4   3   3  792.92   27.00
   4   3  -3  781.12   26.60
  -4   3   3  766.32   26.40
  -4   3   3  752.52   26.90
   4   3  -3  768.42   26.80
  -4   3   3  795.02   26.90
   4   3  -3  747.93   26.50
  -3  -3   3  307.87   10.60
   3  -3  -3  302.97   10.50
   3  -3  -3  296.57   10.80
   3  -3  -3  304.17   11.20
   3  -3  -3  305.67   11.10
  -3  -3   3  310.27   10.90
  -3  -3   3  306.47   10.50
   3   3  -3  297.27   10.60
  -3   3   3  300.57   10.50
   3   3  -3  295.77   10.60
  -3   3   3  304.77   11.10
  -3   3   3  305.27   10.90
  -3   3   3  294.77   11.00
   3   3  -3  302.87   10.80
  -2  -3   3 1155.98   38.50
  -2  -3   3 1155.48   38.80
   2  -3  -3 1173.98   39.20
  -2  -3   3 1112.89   38.70
   2  -3  -3 1130.59   38.80
   2  -3  -3 1096.29   39.20
   2  -3  -3 1135.69   38.60
   2   3  -3 1133.99   38.50
  -2   3   3 1178.68   38.80
  -2   3   3 1107.99   38.60
   2   3  -3 1089.79   38.70
  -2   3   3 1162.78   39.10
   2   3  -3 1224.38   39.00
  -2   3   3 1087.69   39.10
  -1  -3   3   31.60    1.60
   1  -3  -3   31.90    1.50
   1  -3  -3   29.80    2.10
  -1  -3   3   33.30    1.50
   1  -3  -3   31.70    2.10
  -1  -3   3   32.50    1.50
   1  -3  -3   32.10    1.60
  -1   3   3   34.40    1.50
   1   3  -3   34.60    1.50
  -1   3   3   34.50    1.60
  -1   3   3   35.80    1.90
  -1   3   3   32.70    2.20
   1   3  -3   35.10    1.70
   1   3  -3   31.30    1.40
   1   3  -3   32.00    1.50
  -1   3   3   33.50    2.20
   0  -3   3 1034.70   34.90
   0  -3   3 1004.60   34.80
   0  -3   3  996.50   35.00
   0  -3  -3 1041.30   35.20
   0  -3  -3 1016.60   34.90
   0  -3   3 1069.49   34.70
   0  -3  -3  971.10   35.30
   0  -3  -3 1021.60   34.80
   0   3  -3 1073.19   34.70
   0   3   3  961.40   35.40
   0   3  -3  988.00   34.90
   0   3  -3 1044.00   34.90
   0   3  -3 1120.99   35.00
   0   3   3  998.80   34.90
   0   3   3 1071.29   35.40
   0   3  -3  995.70   34.80
   0   3   3 1043.70   35.20
   0   3   3 1045.20   34.90
   1  -3   3  146.59    5.20
   1  -3   3  142.39    5.00
   1  -3   3  136.99    5.30
  -1  -3  -3  137.59    5.40
  -1  -3  -3  137.39    5.00
  -1  -3  -3  141.29    5.10
   1  -3   3  138.89    4.90
   1   3   3  140.09    5.30
  -1   3  -3  136.19    4.90
   1   3   3  141.59    5.00
   1   3   3  133.59    5.50
  -1   3  -3  138.49    5.30
   1   3   3  143.89    5.40
  -1   3  -3  145.59    5.10
   1   3   3  138.29    5.10
  -1   3  -3  146.69    5.10
   2  -3   3  583.64   20.20
  -2  -3  -3  576.14   20.10
  -2  -3  -3  590.44   20.00
   2  -3   3  589.44   20.40
   2  -3   3  592.14   20.30
  -2  -3  -3  589.44   20.30
  -2  -3  -3  562.24   20.10
   2   3   3  584.54   20.00
   2   3   3  603.94   20.40
   2   3   3  580.14   20.30
  -2   3  -3  584.44   20.30
  -2   3  -3  589.74   20.10
   3  -3   3  229.28    8.30
   3  -3   3  227.98    8.60
   3  -3   3  232.58    8.50
  -3  -3  -3  231.68    8.20
  -3  -3  -3  225.78    8.20
  -3  -3  -3  232.08    8.50
  -3  -3  -3  217.78    8.10
   3   3   3  224.38    8.30
   3   3   3  232.38    8.60
   3   3   3  224.48    8.10
  -3   3  -3  228.68    8.50
   3   3   3  235.88    8.20
  -3   3  -3  238.88    8.40
  -4  -3  -3  581.24   19.90
   4  -3   3  553.94   20.10
  -4  -3  -3  584.04   20.30
   4  -3   3  550.44   20.20
  -4  -3  -3  571.04   19.80
   4  -3   3  569.74   20.30
   4   3   3  569.94   19.80
   4   3   3  563.94   19.80
  -4   3  -3  599.94   20.20
  -4   3  -3  568.24   20.30
   4   3   3  595.04   20.00
   4   3   3  590.54   20.00
   5  -3   3  236.28    9.40
   5  -3   3  243.68    9.40
  -5  -3  -3  243.58    8.70
  -5  -3  -3  235.38    8.90
  -5  -3  -3  227.28    9.40
  -5   3  -3  242.68    9.10
  -5   3  -3  248.98    9.20
   5   3   3  242.88    8.70
  -5   3  -3  252.47    9.40
   5   3   3  242.68    9.00
   5   3   3  242.98    8.80
   5   3   3  232.88    8.70
   5   3   3  239.08    9.40
  -6  -3  -3  177.48    6.80
  -6  -3  -3  166.88    7.60
  -6  -3  -3  176.98    6.60
   6  -3   3  162.08    7.40
   6   3   3  176.78    6.90
  -6   3  -3  175.88    7.10
   6   3   3  178.78    6.70
   6   3   3  164.18    6.50
   6   3   3  172.08    6.60
   6   3   3  168.98    7.50
  -6   3  -3  179.28    7.00
  -6   3  -3  169.58    7.40
  -7  -3  -3    1.10    2.20
  -7  -3  -3    2.80    1.50
   7  -3   3    2.50    2.20
   7  -3   3    1.10    1.80
  -7  -3  -3    2.40    1.30
  -7   3  -3    4.10    2.10
  -7   3  -3    1.60    1.50
   7   3   3    3.30    2.10
   7   3   3    3.10    1.50
   7   3   3    1.50    1.10
  -7   3  -3    2.70    1.90
   7   3   3    2.10    1.60
   7   3   3    1.60    1.30
  -8  -3  -3   56.79    3.20
  -8  -3  -3   54.59    3.20
  -8  -3  -3   53.99    5.00
  -8  -3  -3   52.79    3.70
   8  -3   3   51.59    4.80
  -8   3  -3   57.89    4.80
   8   3   3   54.39    3.40
  -8   3  -3   55.39    4.00
   8   3   3   50.99    3.30
   8   3   3   52.49    4.70
  -8   3  -3   55.39    3.60
   8   3   3   55.39    3.00
   9  -3   3   23.60    3.80
  -9  -3  -3   22.00    3.90
  -9  -3  -3   20.80    2.70
  -9  -3  -3   32.70    2.80
   9   3   3   30.30    3.00
  -9   3  -3   23.20    3.30
   9   3   3   27.30    2.90
  -9   3  -3   33.30    3.10
  -9   3  -3   29.40    4.50
 -10  -3  -3   23.30    2.90
 -10  -3  -3   24.90    2.60
 -10  -3  -3   21.50    4.10
 -10   3  -3   23.80    2.80
 -10   3  -3   22.30    4.40
  10   3   3   28.50    3.00
 -10   3  -3   20.00    3.40
 -10  -4   3   -0.40    1.90
 -10  -4   3    2.60    3.00
 -10  -4   3    2.60    2.00
 -10   4   3    2.90    1.40
 -10   4   3    2.80    2.00
 -10   4   3   -1.10    3.10
 -10   4   3    2.70    2.60
  -9  -4   3  125.69    6.10
  -9  -4   3  144.89    6.00
  -9  -4   3  136.89    7.60
  -9   4   3  127.69    7.50
  -9   4   3  133.09    6.10
  -9   4   3  136.59    6.80
  -9   4   3  135.79    5.40
  -9   4   3  125.99    5.20
  -8  -4   3   12.30    2.10
  -8  -4   3   16.50    2.10
   8  -4  -3   17.00    3.30
  -8  -4   3   13.30    3.10
  -8   4   3   14.80    2.60
  -8   4   3   16.20    2.30
  -8   4   3   18.00    1.60
  -8   4   3   12.10    3.10
  -8   4   3   15.50    1.90
   7  -4  -3  262.87   10.90
  -7  -4   3  266.97    9.90
  -7  -4   3  261.17   10.90
   7  -4  -3  260.17   11.00
  -7  -4   3  269.27    9.90
   7   4  -3  264.97   10.50
  -7   4   3  252.97   10.80
  -7   4   3  262.37   10.40
  -7   4   3  268.57    9.50
  -7   4   3  262.37    9.50
  -7   4   3  274.67   10.20
   6  -4  -3  193.58    8.10
   6  -4  -3  186.68    8.10
  -6  -4   3  188.08    8.00
   6  -4  -3  185.48    7.00
  -6  -4   3  180.68    7.30
  -6  -4   3  191.98    7.20
  -6   4   3  195.68    7.70
  -6   4   3  189.58    6.80
   6   4  -3  178.88    7.20
  -6   4   3  195.18    7.60
   6   4  -3  176.68    7.10
  -6   4   3  185.28    8.00
   6   4  -3  181.68    7.70
   5  -4  -3  228.28    9.70
  -5  -4   3  257.47    9.60
   5  -4  -3  240.78    9.80
   5  -4  -3  245.98    9.70
   5  -4  -3  242.18    8.70
  -5  -4   3  245.68    8.90
  -5  -4   3  252.97    8.90
   5   4  -3  249.08    8.90
   5   4  -3  239.68    9.30
  -5   4   3  236.38    8.60
  -5   4   3  248.38    9.60
  -5   4   3  244.98    9.40
   5   4  -3  235.28    8.90
  -5   4   3  244.88    9.40
  -4  -4   3   63.09    2.70
   4  -4  -3   59.79    3.60
   4  -4  -3   56.89    3.90
   4  -4  -3   63.39    2.60
   4  -4  -3   58.89    3.00
  -4  -4   3   62.69    3.30
   4   4  -3   59.49    2.70
  -4   4   3   62.39    3.40
  -4   4   3   59.39    2.50
  -4   4   3   57.69    3.10
   4   4  -3   62.79    3.10
  -4   4   3   60.79    3.30
   4   4  -3   57.09    2.70
  -3  -4   3  363.16   11.80
  -3  -4   3  330.47   11.30
   3  -4  -3  334.57   12.20
   3  -4  -3  320.87   11.40
   3  -4  -3  328.47   11.70
   3  -4  -3  303.57   12.20
  -3  -4   3  318.37   11.50
  -3   4   3  336.27   12.10
  -3   4   3  314.77   12.10
   3   4  -3  309.07   11.50
   3   4  -3  336.87   11.80
   3   4  -3  332.77   11.40
  -3   4   3  333.57   11.80
   2  -4  -3    2.30    1.30
  -2  -4   3    1.30    0.70
   2  -4  -3    3.20    1.20
  -2  -4   3    3.00    0.80
   2  -4  -3    3.00    0.70
   2  -4  -3    1.40    0.70
  -2  -4   3    3.00    0.80
   2   4  -3    0.20    0.60
   2   4  -3    2.60    0.80
   2   4  -3    1.60    0.60
  -2   4   3    1.60    1.00
   2   4  -3    1.00    0.70
  -2   4   3    3.20    0.60
  -2   4   3    1.20    0.80
  -2   4   3    0.50    1.10
  -1  -4   3  202.08    7.50
   1  -4  -3  215.78    7.60
   1  -4  -3  209.18    7.50
  -1  -4   3  226.88    7.60
   1  -4  -3  201.48    8.20
  -1  -4   3  201.58    7.70
  -1   4   3  198.18    8.20
   1   4  -3  217.18    7.60
   1   4  -3  199.48    7.60
  -1   4   3  229.68    8.40
  -1   4   3  216.68    8.00
   1   4  -3  225.48    7.90
  -1   4   3  222.28    7.60
  -1   4   3  205.98    7.50
   0  -4  -3  543.25   18.30
   0  -4  -3  516.55   18.20
   0  -4   3  514.05   18.40
   0  -4   3  535.35   18.50
   0  -4  -3  530.65   18.70
   0  -4   3  547.35   18.10
   0  -4  -3  525.65   18.90
   0  -4   3  536.45   18.20
   0   4  -3  540.85   18.40
   0   4  -3  550.44   18.10
   0   4   3  510.45   18.90
   0   4  -3  543.85   18.50
   0   4   3  521.55   18.70
   0   4  -3  538.15   18.60
   0   4   3  537.55   18.20
   0   4  -3  525.85   18.20
   0   4   3  520.15   18.80
   1  -4   3  280.27    9.90
  -1  -4  -3  302.47   10.50
   1  -4   3  297.57   10.00
   1  -4   3  275.17   10.40
  -1  -4  -3  279.77   10.10
  -1  -4  -3  270.57   10.50
   1  -4   3  319.07   10.50
   1   4   3  271.87   10.10
   1   4   3  297.07   10.40
   1   4   3  263.97   10.60
  -1   4  -3  299.27   10.10
  -1   4  -3  305.57   10.20
   1   4   3  284.77   10.00
   1   4   3  295.37   10.00
   1   4   3  293.07   10.60
  -1   4  -3  296.17   10.30
  -1   4  -3  272.17    9.90
  -1   4  -3  277.07   10.30
  -2  -4  -3  215.88    7.90
   2  -4   3  218.38    7.70
  -2  -4  -3  211.08    7.60
   2  -4   3  204.28    8.00
   2  -4   3  218.48    7.90
  -2  -4  -3  206.18    7.80
  -2  -4  -3  213.58    7.50
   2  -4   3  212.78    7.40
   2   4   3  220.28    8.10
  -2   4  -3  220.78    7.70
   2   4   3  209.58    8.10
   2   4   3  219.08    7.50
   2   4   3  216.58    7.90
   2   4   3  207.98    7.60
  -2   4  -3  222.08    7.80
  -2   4  -3  201.28    7.30
  -2   4  -3  197.48    7.90
  -3  -4  -3  885.11   30.40
   3  -4   3  873.21   30.40
  -3  -4  -3  900.31   30.00
   3  -4   3  883.91   30.60
  -3  -4  -3  869.91   30.10
   3  -4   3  894.61   30.30
   3   4   3  900.41   30.40
   3   4   3  873.61   30.10
   3   4   3  811.52   30.90
  -3   4  -3  889.61   30.40
   3   4   3  903.01   30.00
  -3   4  -3  876.21   30.30
  -4  -4  -3  178.48    6.70
  -4  -4  -3  185.88    6.70
   4  -4   3  172.68    7.30
   4  -4   3  182.68    7.20
  -4  -4  -3  183.78    7.20
   4  -4   3  180.38    6.90
  -4  -4  -3  168.68    6.60
   4   4   3  176.98    7.30
   4   4   3  177.28    7.00
   4   4   3  191.48    6.80
  -4   4  -3  182.78    7.10
  -4   4  -3  189.68    7.00
   4   4   3  173.98    6.70
  -4   4  -3  184.98    7.50
  -5  -4  -3  631.94   21.80
   5  -4   3  590.64   22.30
  -5  -4  -3  632.84   22.30
   5  -4   3  598.24   22.00
   5  -4   3  639.34   22.50
  -5  -4  -3  652.03   21.80
   5   4   3  620.84   22.40
  -5   4  -3  607.44   22.20
   5   4   3  622.94   21.60
   5   4   3  640.64   21.90
  -5   4  -3  607.94   22.10
   5   4   3  648.04   21.90
  -5   4  -3  655.33   22.20
   5   4   3  624.04   21.70
  -6  -4  -3   12.50    2.50
   6  -4   3   12.80    2.20
  -6  -4  -3   12.40    1.60
  -6  -4  -3   12.00    1.70
   6  -4   3   12.70    2.40
   6   4   3    9.40    1.40
   6   4   3   11.00    1.80
  -6   4  -3   13.20    2.50
  -6   4  -3   15.00    2.00
   6   4   3   12.50    1.80
   6   4   3   18.20    2.60
  -6   4  -3   16.70    2.10
   6   4   3   11.00    1.40
   7  -4   3  181.28    8.40
  -7  -4  -3  192.28    7.50
  -7  -4  -3  198.48    7.40
  -7  -4  -3  184.68    8.30
  -7   4  -3  181.48    8.00
   7   4   3  183.38    7.20
  -7   4  -3  193.38    7.80
   7   4   3  199.48    7.60
   7   4   3  185.88    7.30
  -7   4  -3  193.48    8.40
   7   4   3  184.28    7.70
   7   4   3  192.28    8.70
   8  -4   3   13.60    3.00
  -8  -4  -3    8.80    2.60
  -8  -4  -3   13.70    2.10
  -8  -4  -3   14.90    2.00
  -8   4  -3    9.20    3.00
   8   4   3   15.40    1.90
   8   4   3    9.90    3.00
  -8   4  -3   17.60    2.50
  -8   4  -3    9.20    2.40
  -9  -4  -3   58.19    5.20
  -9  -4  -3   55.99    3.70
   9  -4   3   68.09    5.50
  -9  -4  -3   56.89    4.00
  -9   4  -3   62.29    4.70
  -9   4  -3   57.19    4.60
  -9   4  -3   51.59    5.40
   9   4   3   51.69    3.60
   9   4   3   64.69    3.80
 -10  -4  -3   21.30    2.60
 -10  -4  -3   14.20    3.30
 -10  -4  -3   13.70    2.70
 -10   4  -3   16.10    3.80
 -10   4  -3   17.20    4.90
 -10   4  -3   18.20    2.80
 -10  -5   3   75.19    4.60
 -10  -5   3   74.29    6.00
 -10  -5   3   76.89    4.50
 -10   5   3   76.19    5.90
 -10   5   3   67.69    4.50
 -10   5   3   65.19    6.20
  -9  -5   3    1.50    1.80
  -9  -5   3    0.90    1.70
  -9  -5   3    3.90    5.40
  -9   5   3    2.30    1.90
  -9   5   3    0.10    1.10
  -9   5   3    0.20    1.30
  -9   5   3    2.70    2.30
  -9   5   3    1.20    3.00
  -8  -5   3  182.28    7.00
  -8  -5   3  166.28    6.90
   8  -5  -3  167.88    8.40
  -8  -5   3  164.48    8.10
  -8   5   3  160.48    8.20
  -8   5   3  163.58    6.30
   8   5  -3  151.68    7.30
  -8   5   3  172.38    7.30
  -8   5   3  172.08    7.80
  -7  -5   3   14.10    2.70
   7  -5  -3   16.40    1.70
   7  -5  -3   22.20    3.30
  -7  -5   3   16.80    2.10
  -7  -5   3   17.30    2.00
  -7   5   3   21.30    2.70
  -7   5   3   19.30    2.50
  -7   5   3   18.10    1.70
  -7   5   3   15.50    2.70
   7   5  -3   18.40    2.10
   6  -5  -3  311.67   12.30
  -6  -5   3  314.27   11.00
   6  -5  -3  309.37   10.90
  -6  -5   3  312.47   11.20
  -6  -5   3  298.67   11.90
   6  -5  -3  297.87   12.20
  -6   5   3  298.97   10.80
  -6   5   3  310.97   11.70
   6   5  -3  306.07   11.20
  -6   5   3  305.17   12.00
   6   5  -3  292.67   11.70
  -6   5   3  318.27   11.80
   6   5  -3  292.97   11.10
  -5  -5   3   85.69    3.90
  -5  -5   3   82.59    3.70
  -5  -5   3   95.49    4.50
   5  -5  -3   90.09    3.70
   5  -5  -3   92.79    5.00
   5  -5  -3   91.79    4.90
   5  -5  -3   87.99    4.20
  -5   5   3   93.49    4.80
  -5   5   3   93.49    4.40
  -5   5   3   88.89    3.60
   5   5  -3   86.59    3.90
   5   5  -3   82.59    5.00
  -5   5   3   94.89    4.60
   5   5  -3   86.29    3.80
   4  -5  -3  196.08    8.70
  -4  -5   3  204.38    7.60
  -4  -5   3  194.38    7.30
  -4  -5   3  197.88    7.00
   4  -5  -3  195.78    7.10
   4  -5  -3  193.18    7.50
   4  -5  -3  183.48    8.10
   4   5  -3  194.48    7.60
  -4   5   3  196.58    7.90
  -4   5   3  199.78    7.90
  -4   5   3  187.38    7.00
   4   5  -3  191.88    7.00
   4   5  -3  186.08    7.20
  -4   5   3  199.68    7.60
  -3  -5   3    3.50    1.20
   3  -5  -3    0.50    1.00
   3  -5  -3    2.60    1.50
   3  -5  -3    3.20    0.80
  -3  -5   3    2.80    0.90
  -3  -5   3    0.70    0.80
   3  -5  -3    0.90    1.50
  -3   5   3    1.60    1.40
   3   5  -3    1.00    0.80
  -3   5   3    2.50    1.40
  -3   5   3    2.70    0.70
  -3   5   3    1.70    1.10
   3   5  -3    1.70    0.70
   3   5  -3    3.50    1.20
   2  -5  -3  242.48    8.80
   2  -5  -3  240.18    8.70
  -2  -5   3  248.88    8.90
   2  -5  -3  234.08    9.50
   2  -5  -3  254.87    9.70
  -2  -5   3  246.78    8.70
  -2  -5   3  228.28    8.90
   2   5  -3  260.37    9.10
  -2   5   3  258.87    9.50
  -2   5   3  233.18    9.50
  -2   5   3  251.47    8.90
  -2   5   3  239.78    8.70
   2   5  -3  232.38    8.70
   2   5  -3  248.58    8.90
   2   5  -3  239.98    8.70
   1  -5  -3  501.55   18.10
  -1  -5   3  490.75   17.60
   1  -5  -3  506.05   17.30
   1  -5  -3  509.85   17.30
  -1  -5   3  491.15   17.30
  -1  -5   3  517.25   17.60
  -1  -5   3  504.35   17.50
   1   5  -3  488.95   17.40
  -1   5   3  520.05   17.40
   1   5  -3  499.45   17.30
   1   5  -3  495.25   17.70
  -1   5   3  501.45   18.30
   1   5  -3  500.85   17.50
  -1   5   3  501.45   17.80
  -1   5   3  493.95   18.10
  -1   5   3  490.35   17.30
   0  -5  -3   80.19    3.40
   0  -5  -3   82.89    3.20
   0  -5   3   95.89    3.90
   0  -5  -3   94.49    4.20
   0  -5  -3   84.89    3.90
   0  -5   3   78.99    3.20
   0  -5  -3   71.39    4.00
   0  -5   3   88.39    3.10
   0  -5   3   87.29    3.70
   0  -5   3   74.99    3.70
   0   5   3   79.09    4.20
   0   5  -3   81.89    3.50
   0   5   3   90.39    4.20
   0   5  -3   78.79    3.60
   0   5  -3   88.59    3.90
   0   5  -3   78.49    3.30
   0   5   3   83.59    3.80
   0   5   3   83.39    3.30
   0   5  -3   86.79    3.10
   1  -5   3  315.77   11.00
   1  -5   3  279.57   10.80
   1  -5   3  287.77   10.20
  -1  -5  -3  292.17   10.40
  -1  -5  -3  291.97   10.80
   1  -5   3  307.77   10.30
  -1  -5  -3  280.27   10.90
  -1  -5  -3  293.47   10.90
   1   5   3  286.87   10.40
   1   5   3  300.87   10.20
  -1   5  -3  298.97   10.60
  -1   5  -3  290.77   10.60
   1   5   3  284.27   11.10
  -1   5  -3  302.47   10.30
   1   5   3  296.37   10.80
   1   5   3  295.67   11.10
  -1   5  -3  284.27   10.20
  -1   5  -3  286.87   10.70
   1   5   3  300.57   10.20
  -2  -5  -3  312.37   10.60
  -2  -5  -3  308.17   11.20
   2  -5   3  304.57   10.60
   2  -5   3  316.57   11.30
  -2  -5  -3  314.37   10.90
  -2  -5  -3  305.17   11.20
   2  -5   3  306.87   11.40
   2  -5   3  311.37   10.90
  -2   5  -3  295.67   10.60
  -2   5  -3  308.87   11.30
   2   5   3  318.17   10.70
  -2   5  -3  306.67   11.10
   2   5   3  307.07   11.50
  -2   5  -3  305.67   11.10
   2   5   3  298.97   10.90
  -2   5  -3  309.27   10.90
   2   5   3  292.37   11.40
   2   5   3  308.17   11.40
  -3  -5  -3  131.59    4.70
   3  -5   3  134.39    5.50
   3  -5   3  133.19    5.10
   3  -5   3  129.19    5.60
  -3  -5  -3  127.59    5.00
  -3  -5  -3  116.79    5.00
  -3  -5  -3  132.49    5.40
   3   5   3  125.49    5.50
   3   5   3  123.19    5.50
   3   5   3  122.99    5.00
   3   5   3  132.79    4.80
  -3   5  -3  120.49    5.80
  -3   5  -3  132.99    5.10
   4  -5   3  612.54   22.30
  -4  -5  -3  642.44   21.90
   4  -5   3  651.13   22.80
  -4  -5  -3  653.43   22.10
  -4  -5  -3  651.23   22.60
  -4  -5  -3  638.94   22.00
   4  -5   3  617.94   22.60
  -4   5  -3  606.14   22.40
  -4   5  -3  639.84   22.30
   4   5   3  618.04   22.70
   4   5   3  645.94   22.50
  -4   5  -3  631.04   22.50
   4   5   3  652.33   22.00
   4   5   3  659.23   22.10
  -5  -5  -3   29.80    2.10
  -5  -5  -3   28.70    2.90
   5  -5   3   30.50    3.00
   5  -5   3   23.90    2.80
   5  -5   3   28.60    2.40
  -5  -5  -3   28.90    2.00
  -5   5  -3   28.80    2.80
   5   5   3   24.50    2.00
   5   5   3   23.20    1.80
  -5   5  -3   25.60    2.50
   5   5   3   29.80    2.10
   5   5   3   21.80    2.60
  -5   5  -3   29.60    2.50
   5   5   3   26.50    2.90
  -6  -5  -3  528.15   18.40
  -6  -5  -3  521.55   18.40
   6  -5   3  505.65   19.30
  -6  -5  -3  513.55   19.80
  -6   5  -3  505.85   19.10
   6   5   3  525.75   18.40
   6   5   3  522.45   19.30
   6   5   3  525.35   18.20
   6   5   3  530.55   18.60
  -6   5  -3  513.35   18.90
  -6   5  -3  524.35   18.90
   6   5   3  550.04   18.70
  -7  -5  -3    2.60    2.00
  -7  -5  -3    4.30    1.60
   7  -5   3    3.90    2.50
  -7  -5  -3    4.30    1.60
  -7   5  -3    3.10    2.00
   7   5   3    4.60    1.30
   7   5   3    1.50    1.50
   7   5   3    3.90    1.90
  -7   5  -3    7.20    2.50
  -7   5  -3    8.40    2.10
   7   5   3    5.90    2.50
  -8  -5  -3  138.19    7.10
  -8  -5  -3  142.69    6.00
  -8  -5  -3  132.19    6.00
   8  -5   3  148.79    7.60
   8   5   3  135.09    5.70
  -8   5  -3  136.19    6.40
   8   5   3  135.79    6.40
  -8   5  -3  128.69    6.70
  -8   5  -3  136.19    7.30
  -9  -5  -3   12.10    3.60
  -9  -5  -3    8.90    2.10
   9  -5   3   11.20    3.20
   9   5   3    5.90    1.80
  -9   5  -3   12.40    3.40
  -9   5  -3    5.90    2.30
  -9   5  -3   10.60    2.70
   9   5   3   10.30    2.90
 -10  -5  -3   35.50    3.60
 -10  -5  -3   39.60    3.60
 -10  -5  -3   25.30    4.20
 -10   5  -3   35.60    3.80
 -10   5  -3   28.30    4.00
 -10  -6   3    0.60    3.10
 -10  -6   3    1.70    2.20
 -10  -6   3    0.10    1.90
 -10   6   3   -2.60    2.10
 -10   6   3    0.00    2.60
 -10   6   3    0.50    3.60
  -9  -6   3   82.19    4.50
  -9  -6   3   75.69    4.20
  -9  -6   3   69.19    5.30
  -9   6   3   71.19    6.20
  -9   6   3   83.79    4.90
  -9   6   3   74.69    5.30
  -8  -6   3    3.00    2.30
  -8  -6   3   -0.20    1.50
  -8  -6   3    2.90    2.00
   8  -6  -3    4.80    2.90
  -8   6   3    3.00    2.10
   8   6  -3    3.40    1.60
  -8   6   3    3.90    2.40
  -8   6   3    1.60    1.10
  -8   6   3    4.20    2.80
   7  -6  -3  171.18    6.70
  -7  -6   3  166.88    7.80
  -7  -6   3  182.68    6.90
   7  -6  -3  176.38    8.60
  -7  -6   3  192.48    7.30
  -7   6   3  172.68    6.60
  -7   6   3  175.78    7.90
  -7   6   3  172.98    8.20
  -7   6   3  190.28    7.80
   7   6  -3  169.08    7.00
  -6  -6   3   11.00    2.20
   6  -6  -3    9.40    2.40
  -6  -6   3    7.50    1.70
   6  -6  -3    7.80    1.30
  -6  -6   3   10.90    1.40
  -6   6   3   12.50    2.10
  -6   6   3   11.20    1.30
   6   6  -3   10.40    1.50
  -6   6   3   10.40    2.70
  -6   6   3   13.90    2.30
  -5  -6   3  148.79    5.60
   5  -6  -3  153.88    5.70
  -5  -6   3  157.18    6.10
   5  -6  -3  146.79    7.10
  -5  -6   3  157.88    6.50
   5  -6  -3  138.59    6.20
   5  -6  -3  147.59    7.10
   5   6  -3  151.38    6.00
  -5   6   3  150.68    5.70
  -5   6   3  149.88    6.80
  -5   6   3  149.99    6.50
  -5   6   3  155.28    6.80
   5   6  -3  150.48    6.50
   5   6  -3  148.59    5.70
  -4  -6   3    6.90    1.50
   4  -6  -3    7.20    1.10
   4  -6  -3    8.20    2.10
  -4  -6   3    5.10    1.30
   4  -6  -3    6.20    1.40
   4  -6  -3    8.80    2.10
   4   6  -3    9.30    1.80
   4   6  -3    8.90    1.00
  -4   6   3    7.30    1.10
  -4   6   3    9.10    1.60
  -4   6   3    6.50    1.90
   4   6  -3    8.40    1.50
  -4   6   3    7.60    1.90
  -3  -6   3   64.49    3.00
   3  -6  -3   64.29    4.00
   3  -6  -3   65.79    3.10
   3  -6  -3   67.79    2.90
   3  -6  -3   62.29    3.90
  -3  -6   3   72.79    3.40
  -3  -6   3   60.59    3.10
  -3   6   3   61.49    3.80
   3   6  -3   66.99    2.90
  -3   6   3   64.49    2.90
   3   6  -3   70.49    3.30
   3   6  -3   63.19    3.00
  -3   6   3   63.29    3.20
  -3   6   3   67.89    3.80
  -3   6   3   62.79    3.50
  -2  -6   3   20.20    1.60
  -2  -6   3   25.70    1.90
   2  -6  -3   20.70    2.60
  -2  -6   3   17.30    2.00
   2  -6  -3   22.30    1.70
   2  -6  -3   23.10    1.70
   2  -6  -3   24.80    2.70
   2   6  -3   24.00    1.90
   2   6  -3   26.60    2.30
  -2   6   3   23.40    1.60
   2   6  -3   21.10    1.60
  -2   6   3   26.80    2.70
  -2   6   3   20.00    1.80
  -2   6   3   23.30    3.30
   2   6  -3   19.80    1.80
  -2   6   3   25.60    2.30
  -1  -6   3   23.30    1.50
  -1  -6   3   21.30    1.80
   1  -6  -3   21.20    1.60
   1  -6  -3   20.10    1.60
   1  -6  -3   26.20    2.30
   1  -6  -3   19.40    2.40
  -1  -6   3   15.40    1.90
  -1  -6   3   24.20    2.30
   1  -6  -3   23.80    2.20
  -1   6   3   18.40    1.50
  -1   6   3   21.50    2.50
   1   6  -3   20.40    2.00
   1   6  -3   21.50    1.60
  -1   6   3   23.60    2.10
  -1   6   3   19.10    1.50
  -1   6   3   20.10    2.60
   1   6  -3   17.60    1.40
   0  -6  -3   48.80    2.20
   0  -6   3   52.19    2.80
   0  -6   3   46.30    2.00
   0  -6   3   53.89    3.10
   0  -6  -3   54.29    3.30
   0  -6   3   41.90    2.80
   0  -6  -3   55.09    3.10
   0  -6   3   43.60    2.20
   0  -6  -3   42.90    3.10
   0  -6  -3   54.09    2.50
   0   6  -3   42.20    2.70
   0   6  -3   42.70    2.20
   0   6   3   56.79    3.60
   0   6  -3   46.10    2.00
   0   6  -3   50.19    2.60
   0   6   3   41.30    3.30
   0   6  -3   53.09    3.10
   0   6   3   47.10    2.40
   0   6   3   52.29    2.30
   0   6   3   56.99    3.00
   1  -6   3   34.70    2.60
   1  -6   3   37.00    1.80
  -1  -6  -3   41.00    2.70
  -1  -6  -3   40.10    2.70
  -1  -6  -3   36.80    2.80
   1  -6   3   36.40    1.80
  -1  -6  -3   39.40    2.10
   1   6   3   38.50    1.70
  -1   6  -3   37.30    2.40
   1   6   3   35.20    2.90
   1   6   3   39.10    2.60
   1   6   3   37.00    3.00
  -1   6  -3   38.50    2.30
  -1   6  -3   38.10    1.90
   1   6   3   35.20    2.00
  -1   6  -3   36.90    1.80
   1   6   3   38.80    1.80
  -1   6  -3   35.90    2.40
  -2  -6  -3   15.40    1.90
  -2  -6  -3   20.80    2.10
   2  -6   3   19.10    1.50
   2  -6   3   20.90    2.30
   2  -6   3   12.50    1.90
  -2   6  -3   19.30    1.60
  -2   6  -3   16.70    1.80
   2   6   3   15.10    1.60
   2   6   3   23.10    2.50
   2   6   3   19.40    1.20
   2   6   3   20.90    2.50
  -2   6  -3   16.40    1.80
   2   6   3   22.60    2.00
   2   6   3   20.60    1.20
  -3  -6  -3  244.88    9.50
   3  -6   3  239.38    9.10
  -3  -6  -3  255.97    9.20
   3  -6   3  248.68    8.70
  -3  -6  -3  245.98    8.70
   3  -6   3  252.07    9.80
   3  -6   3  232.38    9.60
  -3  -6  -3  248.28    9.10
   3   6   3  251.17    9.80
  -3   6  -3  250.47    9.20
  -3   6  -3  240.88    8.60
   3   6   3  252.97    9.10
   3   6   3  252.87    9.80
   3   6   3  253.37    8.80
  -3   6  -3  249.88    9.50
  -4  -6  -3   32.40    2.80
  -4  -6  -3   30.00    2.00
   4  -6   3   34.20    3.00
   4  -6   3   31.40    2.30
  -4  -6  -3   27.60    2.20
  -4  -6  -3   31.30    1.80
   4  -6   3   32.50    2.90
  -4   6  -3   28.40    2.60
  -4   6  -3   27.10    2.40
   4   6   3   31.30    1.90
   4   6   3   30.70    3.00
   4   6   3   31.50    3.00
  -4   6  -3   32.80    3.90
   4   6   3   25.20    2.60
  -5  -6  -3  471.05   16.70
   5  -6   3  452.35   17.60
  -5  -6  -3  486.35   16.90
  -5  -6  -3  475.85   16.70
   5  -6   3  441.26   17.10
   5  -6   3  458.65   17.80
   5   6   3  511.55   17.50
  -5   6  -3  489.95   17.40
  -5   6  -3  488.15   17.30
  -5   6  -3  467.15   17.40
   5   6   3  476.35   17.70
   5   6   3  484.55   16.90
   5   6   3  501.05   16.80
  -6  -6  -3    4.00    1.60
   6  -6   3    5.20    2.40
  -6  -6  -3    2.30    2.10
  -6  -6  -3    3.10    1.30
  -6   6  -3    1.40    1.70
  -6   6  -3    3.40    2.10
   6   6   3    0.00    1.80
   6   6   3    2.90    1.10
  -6   6  -3    2.00    1.80
   6   6   3    3.90    1.50
   6   6   3    3.30    2.30
  -7  -6  -3  243.48    8.90
  -7  -6  -3  224.88    9.80
  -7  -6  -3  222.68    8.70
   7  -6   3  224.18   10.20
   7   6   3  231.18    8.50
   7   6   3  250.57    9.40
  -7   6  -3  243.28    9.50
   7   6   3  202.18    9.80
  -7   6  -3  215.48   11.30
  -7   6  -3  226.58    9.80
   7   6   3  235.08    9.00
  -8  -6  -3   -0.20    1.50
  -8  -6  -3    0.40    1.70
   8  -6   3    2.40    2.90
  -8  -6  -3   -1.80    2.40
   8   6   3   -2.00    1.30
  -8   6  -3    0.00    2.00
   8   6   3   -0.20    2.10
  -8   6  -3   -1.10    2.60
  -8   6  -3   -0.20    2.20
  -9  -6  -3   76.79    5.90
  -9  -6  -3   70.09    4.30
  -9  -6  -3   60.89    4.10
   9  -6   3   74.19    5.90
  -9   6  -3   63.59    5.10
  -9   6  -3   70.39    4.70
  -9   6  -3   65.59    5.70
 -10  -6  -3    2.00    2.30
 -10  -6  -3    2.50    3.60
 -10  -6  -3    2.70    2.10
 -10   6  -3   -0.20    2.30
 -10   6  -3    1.00    2.90
 -10   6  -3   -2.30    1.90
 -10  -7   3   53.59    5.60
 -10  -7   3   53.49    4.20
 -10   7   3   45.90    4.90
 -10   7   3   51.79    4.60
 -10   7   3   51.29    6.00
  -9  -7   3    2.30    1.60
  -9  -7   3    3.60    2.10
  -9  -7   3    4.20    2.90
  -9   7   3   -1.10    3.10
  -9   7   3    3.30    2.40
  -9   7   3    0.10    2.40
  -8  -7   3   71.69    3.90
   8  -7  -3   92.69    6.20
   8  -7  -3   80.19    3.80
  -8  -7   3   82.99    4.50
  -8   7   3   79.69    3.60
  -8   7   3   86.79    5.10
  -8   7   3   80.49    5.30
   8   7  -3   73.19    4.00
  -8   7   3   79.69    5.80
  -7  -7   3   26.80    3.20
  -7  -7   3   27.50    2.90
   7  -7  -3   29.10    3.90
  -7  -7   3   25.20    2.70
   7   7  -3   24.60    2.30
  -7   7   3   29.80    3.30
  -7   7   3   29.60    3.50
  -7   7   3   28.80    4.00
  -7   7   3   27.10    2.10
   6  -7  -3  116.49    6.70
   6  -7  -3  112.09    4.60
  -6  -7   3  126.69    5.10
  -6  -7   3  110.69    4.40
  -6  -7   3  109.59    5.60
  -6   7   3  104.69    5.50
   6   7  -3  108.29    4.60
  -6   7   3  109.19    5.80
  -6   7   3  108.89    4.50
  -6   7   3  107.29    6.10
  -5  -7   3   60.29    3.70
   5  -7  -3   55.69    2.80
   5  -7  -3   50.69    3.60
  -5  -7   3   52.89    2.40
  -5  -7   3   62.59    3.20
   5  -7  -3   49.99    4.40
  -5   7   3   55.89    2.70
   5   7  -3   52.99    2.50
  -5   7   3   48.60    4.00
   5   7  -3   53.39    4.30
  -5   7   3   54.29    3.90
  -5   7   3   54.09    3.50
   4  -7  -3   14.60    2.60
  -4  -7   3   14.60    1.50
   4  -7  -3   16.90    1.60
   4  -7  -3   14.50    2.60
  -4  -7   3   12.60    1.60
  -4  -7   3   14.10    1.90
  -4   7   3    8.80    2.10
  -4   7   3   13.50    1.40
   4   7  -3   14.40    1.60
  -4   7   3   12.30    1.90
   4   7  -3   13.80    1.90
  -4   7   3   15.20    2.60
   4   7  -3   12.70    1.50
   3  -7  -3   25.00    3.20
  -3  -7   3   22.30    2.50
   3  -7  -3   23.70    1.90
  -3  -7   3   24.10    2.00
   3  -7  -3   23.90    2.00
  -3  -7   3   27.60    2.30
  -3   7   3   21.20    2.80
  -3   7   3   27.60    2.60
   3   7  -3   25.40    2.00
  -3   7   3   27.70    2.70
  -3   7   3   22.70    1.80
   3   7  -3   28.50    2.20
  -3   7   3   28.50    2.90
   3   7  -3   23.10    2.20
   3   7  -3   26.60    3.30
  -2  -7   3  111.89    4.50
   2  -7  -3  106.89    5.50
   2  -7  -3  112.69    4.40
  -2  -7   3  108.29    4.80
  -2  -7   3  107.69    4.90
   2  -7  -3  122.99    5.60
   2  -7  -3  107.39    4.40
  -2   7   3  106.59    4.40
   2   7  -3  102.99    4.40
  -2   7   3  105.99    4.50
   2   7  -3  107.59    5.10
  -2   7   3  120.29    5.60
   2   7  -3  114.49    4.70
  -2   7   3  105.09    5.50
   2   7  -3  104.29    4.60
  -2   7   3  106.99    5.10
  -1  -7   3    9.50    1.80
   1  -7  -3   10.90    2.10
   1  -7  -3   11.00    1.20
  -1  -7   3   11.70    2.00
   1  -7  -3   15.10    2.30
   1  -7  -3   11.40    1.40
   1  -7  -3   13.80    2.30
  -1   7   3    7.50    2.00
   1   7  -3    9.50    1.20
  -1   7   3   13.40    2.70
  -1   7   3   11.90    1.30
   1   7  -3   10.00    1.60
  -1   7   3   11.10    1.80
  -1   7   3   13.60    1.40
   1   7  -3   10.00    1.40
   0  -7   3   32.70    1.60
   0  -7  -3   41.00    3.10
   0  -7   3   29.10    2.60
   0  -7   3   36.20    2.90
   0  -7  -3   40.00    2.90
   0  -7  -3   37.80    3.00
   0  -7  -3   35.80    1.80
   0  -7   3   33.20    2.00
   0   7  -3   36.80    2.30
   0   7  -3   34.50    2.90
   0   7   3   35.50    2.60
   0   7   3   39.70    3.50
   0   7  -3   35.80    1.90
   0   7  -3   33.80    2.50
   0   7   3   32.00    3.20
   0   7   3   33.70    1.80
   1  -7   3   78.49    3.10
  -1  -7  -3   77.29    4.00
  -1  -7  -3   71.89    4.10
  -1  -7  -3   78.09    3.50
   1  -7   3   78.19    4.10
  -1  -7  -3   74.59    4.20
   1  -7   3   77.19    4.00
   1  -7   3   81.89    3.30
  -1   7  -3   74.09    3.10
  -1   7  -3   70.39    3.70
   1   7   3   74.29    3.90
   1   7   3   79.19    4.50
   1   7   3   76.49    3.40
   1   7   3   71.69    4.30
  -1   7  -3   66.69    3.80
   1   7   3   76.09    3.00
  -1   7  -3   83.19    4.30
  -1   7  -3   81.79    3.20
   1   7   3   75.49    3.00
  -2  -7  -3   69.29    3.30
   2  -7   3   64.19    3.10
   2  -7   3   67.39    4.10
  -2  -7  -3   73.79    3.80
   2  -7   3   68.19    2.90
   2  -7   3   64.89    3.90
  -2  -7  -3   73.29    3.80
  -2   7  -3   65.89    2.80
  -2   7  -3   62.09    3.10
   2   7   3   69.99    2.70
  -2   7  -3   66.69    3.70
   2   7   3   67.79    3.60
  -2   7  -3   69.99    3.60
   2   7   3   72.19    3.20
   2   7   3   68.79    4.10
  -2   7  -3   64.79    3.50
   2   7   3   70.19    4.10
   2   7   3   68.89    2.70
   3  -7   3   23.90    2.00
   3  -7   3   24.40    2.90
  -3  -7  -3   26.00    2.60
  -3  -7  -3   25.10    2.30
   3  -7   3   29.00    2.80
   3  -7   3   22.10    1.60
  -3  -7  -3   21.80    2.10
   3   7   3   24.70    1.50
   3   7   3   26.20    2.90
  -3   7  -3   25.20    2.50
   3   7   3   25.50    2.60
   3   7   3   22.30    2.00
  -3   7  -3   19.20    2.40
   3   7   3   26.00    3.10
   3   7   3   24.40    1.50
  -4  -7  -3  315.57   11.50
  -4  -7  -3  317.97   11.10
   4  -7   3  299.47   12.40
  -4  -7  -3  319.57   11.50
   4  -7   3  305.47   12.30
   4   7   3  306.97   12.20
   4   7   3  317.47   12.30
  -4   7  -3  313.17   11.70
   4   7   3  311.77   11.50
   4   7   3  321.27   12.40
   4   7   3  336.77   11.90
  -4   7  -3  319.57   12.10
   5  -7   3    4.20    2.10
  -5  -7  -3    1.50    1.80
  -5  -7  -3    0.90    1.40
  -5  -7  -3    0.50    1.00
  -5  -7  -3    2.10    1.10
   5   7   3    0.20    2.00
  -5   7  -3    2.10    1.60
   5   7   3    0.80    1.10
  -5   7  -3    1.20    1.60
   6  -7   3  230.48   10.40
  -6  -7  -3  252.97    9.40
  -6  -7  -3  242.88    9.50
  -6  -7  -3  258.57   10.30
  -6   7  -3  241.78   10.10
   6   7   3  234.28   10.20
   6   7   3  241.88    9.20
   6   7   3  255.07   10.00
   6   7   3  244.98    9.00
  -6   7  -3  237.18    9.80
  -6   7  -3  252.97   10.00
  -7  -7  -3    0.80    1.70
  -7  -7  -3   -0.10    1.40
   7  -7   3    2.50    2.90
  -7  -7  -3    3.10    2.10
   7   7   3    4.00    1.90
   7   7   3    1.40    1.20
  -7   7  -3   -1.70    1.90
   7   7   3   -2.30    2.00
  -7   7  -3    0.20    2.30
  -7   7  -3   -0.50    2.00
  -8  -7  -3   72.69    4.30
  -8  -7  -3   67.29    3.80
  -8  -7  -3   72.19    5.40
   8  -7   3   83.09    6.00
  -8   7  -3   61.09    5.30
  -8   7  -3   74.09    5.00
   8   7   3   66.19    3.50
  -8   7  -3   73.69    4.80
   8   7   3   64.59    4.50
  -9  -7  -3    2.20    1.80
  -9  -7  -3   -1.30    2.90
  -9  -7  -3    2.80    2.20
  -9   7  -3    3.60    2.30
  -9   7  -3    2.00    3.20
  -9   7  -3   -0.10    2.60
 -10  -7  -3   13.10    2.70
  -9  -8   3   37.10    2.90
  -9  -8   3   45.00    3.90
  -9  -8   3   36.90    4.70
  -9   8   3   37.00    5.00
  -9   8   3   44.40    4.40
  -9   8   3   43.20    4.60
   8  -8  -3    6.40    1.50
   8  -8  -3   10.80    3.10
  -8  -8   3    7.00    2.20
  -8  -8   3    6.00    1.50
  -8  -8   3    7.00    3.00
  -8   8   3    6.90    2.70
  -8   8   3    7.50    1.40
  -8   8   3    4.30    3.00
  -8   8   3    8.60    2.60
   8   8  -3    1.90    1.40
   7  -8  -3   72.29    5.90
  -7  -8   3   70.59    4.90
  -7  -8   3   64.99    3.20
  -7  -8   3   66.79    4.10
   7  -8  -3   74.39    3.50
  -7   8   3   70.19    3.30
  -7   8   3   68.09    5.30
   7   8  -3   62.99    3.30
  -7   8   3   75.29    4.90
  -7   8   3   72.79    4.80
   6  -8  -3   40.00    4.60
  -6  -8   3   35.80    3.60
  -6  -8   3   42.40    3.10
   6  -8  -3   41.90    2.60
  -6   8   3   40.40    3.80
   6   8  -3   39.30    5.10
  -6   8   3   42.20    2.50
  -6   8   3   36.50    4.20
  -6   8   3   42.90    3.60
   5  -8  -3   24.30    2.10
  -5  -8   3   29.00    2.60
  -5  -8   3   27.60    3.00
   5  -8  -3   34.20    4.30
  -5   8   3   26.30    3.50
  -5   8   3   24.80    3.20
  -5   8   3   25.50    2.80
  -5   8   3   23.40    2.10
  -5   8   3   29.20    3.40
  -4  -8   3   64.59    3.40
   4  -8  -3   55.99    4.70
   4  -8  -3   63.19    3.10
  -4  -8   3   64.79    3.80
  -4  -8   3   63.29    3.80
   4  -8  -3   59.79    3.30
  -4   8   3   61.69    3.00
  -4   8   3   55.99    4.30
  -4   8   3   62.99    3.60
  -4   8   3   62.59    4.20
  -4   8   3   56.59    4.00
   4   8  -3   59.69    4.20
   3  -8  -3    8.80    2.40
  -3  -8   3    8.90    1.80
  -3  -8   3   11.60    1.90
  -3  -8   3   13.20    1.60
   3  -8  -3   10.70    1.50
   3  -8  -3   10.40    3.00
   3  -8  -3   12.10    1.50
  -3   8   3   12.30    1.50
  -3   8   3   11.10    1.80
   3   8  -3   13.20    2.40
  -3   8   3   11.40    2.30
  -3   8   3    8.80    2.20
  -3   8   3   11.20    2.20
   3   8  -3   12.80    1.70
   3   8  -3    7.20    1.40
   3   8  -3   10.60    1.90
  -2  -8   3   78.79    3.50
   2  -8  -3   71.39    3.30
   2  -8  -3   70.89    4.40
   2  -8  -3   77.79    3.50
  -2  -8   3   71.39    4.10
  -2  -8   3   78.49    4.00
   2  -8  -3   67.69    4.60
  -2   8   3   76.19    3.40
  -2   8   3   74.49    4.70
   2   8  -3   72.69    4.30
   2   8  -3   78.29    3.80
   2   8  -3   81.79    3.80
  -2   8   3   76.59    4.30
  -2   8   3   73.69    4.70
   2   8  -3   79.59    3.50
  -2   8   3   75.59    3.60
   1  -8  -3   15.30    1.70
   1  -8  -3   12.60    2.30
   1  -8  -3   12.80    1.30
   1  -8  -3   14.50    2.50
  -1  -8   3    9.80    2.00
   1  -8  -3   12.20    2.30
  -1  -8   3   14.30    2.10
  -1  -8   3   19.20    2.40
  -1  -8   3   16.50    1.70
  -1   8   3   16.60    2.60
   1   8  -3   15.90    1.90
  -1   8   3   12.90    2.30
  -1   8   3   14.40    1.50
  -1   8   3   12.50    2.70
   1   8  -3   12.20    2.30
   1   8  -3   12.00    1.40
   1   8  -3   13.50    1.90
  -1   8   3   12.90    1.50
   0  -8   3   20.00    2.30
   0  -8   3   15.20    1.60
   0  -8  -3   21.40    2.70
   0  -8  -3   18.50    2.80
   0  -8   3   20.60    2.70
   0  -8   3   19.90    2.50
   0  -8  -3   16.80    1.70
   0  -8  -3   16.00    1.40
   0  -8  -3   22.20    2.80
   0   8  -3   13.90    2.40
   0   8  -3   14.80    1.90
   0   8   3   17.70    3.10
   0   8  -3   15.00    1.50
   0   8   3   15.90    1.80
   0   8   3   17.40    2.70
   0   8   3   15.60    1.50
   0   8   3   19.80    2.50
   0   8  -3   22.10    2.40
   1  -8   3  122.69    5.70
   1  -8   3  121.09    5.80
  -1  -8  -3  124.69    5.00
  -1  -8  -3  117.59    5.80
  -1  -8  -3  123.79    5.70
   1  -8   3  119.49    4.80
  -1  -8  -3  123.89    5.80
  -1   8  -3  113.99    4.60
  -1   8  -3  111.49    5.60
  -1   8  -3  111.09    5.50
   1   8   3  124.89    4.50
   1   8   3  117.39    6.00
  -1   8  -3  129.29    5.60
  -1   8  -3  118.59    4.70
   1   8   3  122.59    6.10
   1   8   3  122.39    4.40
   1   8   3  118.29    5.50
   2  -8   3  174.48    6.60
  -2  -8  -3  170.78    7.90
   2  -8   3  158.48    7.80
  -2  -8  -3  185.88    6.90
   2  -8   3  185.48    7.80
  -2  -8  -3  189.28    7.60
   2  -8   3  180.48    6.60
   2   8   3  172.78    7.90
  -2   8  -3  185.78    7.50
  -2   8  -3  167.58    7.20
  -2   8  -3  182.28    6.50
   2   8   3  184.68    7.90
  -2   8  -3  179.28    6.70
  -2   8  -3  162.78    7.20
   2   8   3  160.58    7.30
   2   8   3  180.38    6.90
  -3  -8  -3  164.38    7.00
   3  -8   3  171.28    6.30
   3  -8   3  158.98    7.50
  -3  -8  -3  178.48    7.40
   3  -8   3  172.98    7.90
   3  -8   3  165.08    6.60
  -3  -8  -3  170.08    6.70
   3   8   3  156.08    6.70
   3   8   3  177.28    7.30
   3   8   3  174.28    7.80
  -3   8  -3  175.88    7.30
  -3   8  -3  169.48    6.70
  -3   8  -3  164.38    6.20
  -3   8  -3  167.88    7.20
  -4  -8  -3   80.29    3.30
   4  -8   3   82.19    5.20
   4  -8   3   79.79    3.40
  -4  -8  -3   89.09    4.10
   4  -8   3   81.39    4.00
  -4  -8  -3   86.29    4.70
  -4  -8  -3   86.69    4.10
   4   8   3   86.79    5.30
  -4   8  -3   78.69    4.20
  -4   8  -3   81.19    3.30
  -4   8  -3   87.39    4.70
   4   8   3   85.29    3.40
   5  -8   3  180.38    8.40
  -5  -8  -3  173.88    7.10
  -5  -8  -3  168.48    6.40
  -5  -8  -3  182.98    7.90
  -5  -8  -3  178.08    6.80
  -5   8  -3  172.58    7.60
   5   8   3  173.88    8.20
   5   8   3  166.18    8.00
  -5   8  -3  168.98    7.30
   5   8   3  168.58    6.60
  -5   8  -3  170.48    7.70
   6  -8   3   26.60    3.80
  -6  -8  -3   21.60    2.40
  -6  -8  -3   20.70    2.00
  -6  -8  -3   23.70    3.50
  -6   8  -3   23.40    3.00
   6   8   3   18.70    2.00
   6   8   3   20.70    3.40
   6   8   3   18.40    2.00
  -6   8  -3   18.60    2.60
  -6   8  -3   18.70    3.50
  -7  -8  -3   84.99    4.50
   7  -8   3   87.29    7.00
  -7  -8  -3   77.19    5.30
  -7  -8  -3   72.09    3.70
   7   8   3   75.29    3.90
  -7   8  -3   73.29    5.40
  -7   8  -3   73.89    5.00
  -7   8  -3   75.49    4.90
   7   8   3   76.79    3.70
   8  -8   3    4.90    2.90
  -8  -8  -3   -0.20    1.50
  -8  -8  -3    3.10    2.10
  -8  -8  -3    0.80    2.70
   8   8   3   -3.40    1.30
  -8   8  -3   -3.30    2.20
   8   8   3    0.30    2.90
   8   8   3    0.00    1.80
  -8   8  -3    4.10    2.40
  -8   8  -3   -2.80    2.60
  -9  -8  -3   13.90    2.70
  -9  -8  -3   15.60    2.20
  -9  -8  -3   18.10    4.30
  -9   8  -3   18.00    4.30
  -9   8  -3   23.00    3.40
  -9  -9   3   -0.90    2.60
  -9  -9   3   -0.30    2.30
  -9  -9   3    0.90    1.40
  -9   9   3   -5.60    3.10
  -9   9   3    1.90    2.50
  -9   9   3    1.90    3.40
   8  -9  -3   24.70    2.30
  -8  -9   3   26.00    4.00
  -8  -9   3   23.20    3.00
  -8   9   3   21.80    2.10
   8   9  -3   20.10    3.60
  -8   9   3   20.10    3.50
  -8   9   3   21.50    3.50
  -8   9   3   22.80    4.20
  -7  -9   3   18.70    3.10
  -7  -9   3   17.30    2.50
   7  -9  -3   18.60    1.90
   7  -9  -3   20.10    3.70
  -7   9   3   17.90    3.50
  -7   9   3   16.00    2.90
  -7   9   3   16.10    1.80
  -7   9   3   17.60    3.20
   7   9  -3   13.80    3.30
   6  -9  -3   71.29    3.50
  -6  -9   3   68.29    4.60
   6  -9  -3   75.79    6.00
  -6  -9   3   72.89    4.10
  -6   9   3   71.99    4.60
   6   9  -3   74.39    5.60
  -6   9   3   61.69    3.30
  -6   9   3   72.99    5.00
  -6   9   3   65.19    5.20
   5  -9  -3   45.00    5.10
  -5  -9   3   50.89    3.30
   5  -9  -3   47.40    2.90
  -5  -9   3   51.79    3.90
   5   9  -3   46.80    2.70
  -5   9   3   46.80    4.40
  -5   9   3   45.80    3.60
  -5   9   3   48.60    2.80
  -5   9   3   54.19    4.40
   4  -9  -3  108.49    6.90
  -4  -9   3  126.99    5.40
  -4  -9   3  131.79    5.40
   4  -9  -3  113.59    5.30
  -4  -9   3  121.79    5.80
   4  -9  -3  121.99    5.10
  -4   9   3  119.69    5.60
  -4   9   3  114.69    5.00
   4   9  -3  130.89    5.30
  -4   9   3  126.19    6.50
  -4   9   3  111.69    6.10
  -4   9   3  126.69    6.50
   3  -9  -3   49.60    4.40
  -3  -9   3   51.29    3.50
   3  -9  -3   49.10    2.90
  -3  -9   3   49.99    3.40
   3  -9  -3   43.20    2.90
  -3  -9   3   47.30    3.00
  -3   9   3   55.09    3.20
  -3   9   3   44.40    4.20
  -3   9   3   49.20    2.70
   3   9  -3   45.60    3.10
  -3   9   3   49.80    4.10
   3   9  -3   48.20    3.90
  -3   9   3   49.60    3.80
  -2  -9   3  160.18    6.90
   2  -9  -3  156.68    6.20
   2  -9  -3  167.58    6.30
  -2  -9   3  165.48    6.40
   2  -9  -3  151.78    7.60
   2  -9  -3  150.28    7.40
  -2  -9   3  164.08    7.10
   2   9  -3  166.28    6.80
  -2   9   3  161.38    7.30
  -2   9   3  165.28    7.60
   2   9  -3  159.88    6.60
   2   9  -3  159.48    7.30
  -2   9   3  163.48    6.30
  -2   9   3  146.89    7.70
   2   9  -3  152.18    6.30
  -2   9   3  164.58    6.40
  -1  -9   3    4.60    1.90
  -1  -9   3    3.00    1.90
  -1  -9   3    0.40    1.70
   1  -9  -3    4.40    2.00
   1  -9  -3    1.90    1.30
  -1  -9   3    1.40    1.20
   1  -9  -3    2.90    1.00
   1  -9  -3   -0.60    1.80
  -1   9   3    3.90    1.30
   1   9  -3    5.10    2.40
  -1   9   3    2.90    2.40
  -1   9   3   -0.40    2.00
   1   9  -3    1.60    1.30
   1   9  -3    1.90    1.50
  -1   9   3    1.80    1.10
   1   9  -3    1.10    1.10
  -1   9   3    2.30    1.90
   0  -9   3  160.48    7.40
   0  -9  -3  170.78    7.90
   0  -9  -3  175.08    7.90
   0  -9  -3  171.48    7.70
   0  -9   3  171.68    7.70
   0  -9   3  181.18    7.80
   0  -9  -3  179.38    6.40
   0  -9  -3  187.98    6.90
   0  -9   3  185.58    6.80
   0   9  -3  165.28    7.80
   0   9   3  153.88    8.50
   0   9   3  177.08    6.50
   0   9   3  175.08    6.90
   0   9   3  175.78    7.60
   0   9  -3  179.68    6.70
   0   9  -3  165.18    7.10
   0   9   3  180.68    8.10
   0   9  -3  187.88    7.50
  -1  -9  -3  114.69    6.00
   1  -9   3  114.89    6.00
   1  -9   3  120.69    6.00
   1  -9   3  119.29    4.60
  -1  -9  -3  126.39    6.50
  -1  -9  -3  120.49    5.90
   1  -9   3  113.99    4.90
  -1  -9  -3  122.49    5.10
  -1   9  -3  124.19    4.80
  -1   9  -3  110.39    5.40
   1   9   3  126.99    6.50
   1   9   3  118.99    5.10
  -1   9  -3  129.19    5.80
  -1   9  -3  120.79    4.70
   1   9   3  111.09    5.70
  -1   9  -3  114.39    5.70
   1   9   3  123.49    6.30
  -2  -9  -3  110.89    5.40
   2  -9   3  102.39    4.30
   2  -9   3  100.19    4.60
  -2  -9  -3  101.89    4.60
   2  -9   3  110.89    5.60
   2  -9   3  101.99    5.50
  -2  -9  -3  107.29    5.50
  -2   9  -3  104.39    4.40
  -2   9  -3   97.59    4.20
   2   9   3  105.79    6.00
   2   9   3   98.29    5.50
   2   9   3  106.19    5.70
  -2   9  -3  105.09    5.20
  -2   9  -3   95.69    5.10
  -2   9  -3   97.69    5.00
   3  -9   3  176.38    7.00
  -3  -9  -3  180.88    7.90
  -3  -9  -3  190.18    7.70
  -3  -9  -3  191.28    7.30
   3  -9   3  183.48    6.80
   3  -9   3  164.68    8.50
  -3   9  -3  177.78    6.70
   3   9   3  177.68    8.50
   3   9   3  169.88    7.80
  -3   9  -3  180.58    7.20
  -3   9  -3  182.48    8.00
  -3   9  -3  195.18    8.00
   3   9   3  181.58    8.20
   4  -9   3   50.09    3.30
  -4  -9  -3   51.29    3.30
   4  -9   3   53.89    2.70
  -4  -9  -3   57.99    3.40
   4  -9   3   51.39    4.80
  -4  -9  -3   59.69    4.30
   4   9   3   53.69    4.20
  -4   9  -3   53.09    2.50
  -4   9  -3   57.59    4.00
   4   9   3   57.39    4.80
   4   9   3   52.89    4.30
  -4   9  -3   49.99    3.50
  -5  -9  -3   98.89    4.50
  -5  -9  -3   95.59    4.70
  -5  -9  -3   98.89    5.50
   5  -9   3   92.79    6.10
   5   9   3   88.89    6.10
  -5   9  -3   96.29    5.40
   5   9   3   96.79    5.40
  -5   9  -3   77.39    5.60
  -5   9  -3   93.59    4.90
  -6  -9  -3   69.59    5.00
  -6  -9  -3   63.59    4.00
   6  -9   3   72.49    5.70
  -6  -9  -3   65.09    3.10
  -6  -9  -3   61.19    3.30
   6   9   3   71.99    5.70
  -6   9  -3   65.79    5.30
  -6   9  -3   69.89    4.70
   6   9   3   66.49    3.30
  -6   9  -3   57.09    4.70
   6   9   3   62.09    4.50
   7  -9   3    7.20    3.60
  -7  -9  -3    5.00    1.40
  -7  -9  -3    2.30    2.90
  -7  -9  -3    3.20    2.10
  -7   9  -3    4.60    2.90
   7   9   3    1.90    1.50
   7   9   3    1.30    3.50
   7   9   3    1.10    1.40
   7   9   3    3.50    2.30
  -7   9  -3    5.30    2.50
  -7   9  -3    4.20    2.50
  -8  -9  -3   23.50    2.20
  -8  -9  -3   33.00    6.00
  -8  -9  -3   23.10    3.00
  -8   9  -3   22.50    3.50
   8   9   3   19.20    4.50
  -8   9  -3   19.00    3.30
  -8   9  -3   18.70    3.90
   8   9   3   19.10    2.50
  -9  -9  -3   -0.20    1.70
  -9  -9  -3   -1.50    2.80
  -9  -9  -3   -0.10    2.30
  -9   9  -3   -0.60    2.60
  -9   9  -3    2.00    4.10
   9   9   3   -1.40    3.60
  -9 -10   3    4.70    2.50
  -8 -10   3    7.40    2.40
  -8 -10   3    7.20    2.70
   8 -10  -3    6.30    1.60
  -8  10   3    8.70    3.00
  -8  10   3    1.50    2.60
  -8  10   3    5.70    3.00
   7 -10  -3   37.00    2.70
   7 -10  -3   46.90    6.10
  -7 -10   3   37.00    4.30
  -7 -10   3   36.50    3.60
   7  10  -3   28.20    4.40
  -7  10   3   37.50    4.30
  -7  10   3   38.20    4.80
  -7  10   3   36.00    3.80
  -7  10   3   33.40    2.40
   6 -10  -3   34.00    2.60
  -6 -10   3   35.90    3.40
  -6 -10   3   32.90    3.80
   6 -10  -3   44.70    5.30
  -6  10   3   34.70    4.10
  -6  10   3   30.80    3.50
  -6  10   3   31.30    2.40
   6  10  -3   22.10    5.20
  -6  10   3   29.30    4.10
  -5 -10   3  140.79    6.10
  -5 -10   3  129.09    6.60
  -5 -10   3  133.39    5.40
   5 -10  -3  133.99    5.60
   5 -10  -3  133.49    8.10
  -5  10   3  128.09    7.20
  -5  10   3  132.79    7.20
  -5  10   3  130.99    5.50
  -5  10   3  133.09    6.30
   5  10  -3  138.79    5.60
  -4 -10   3    9.90    2.00
   4 -10  -3    6.30    1.60
   4 -10  -3    7.60    2.70
  -4 -10   3   10.40    2.00
  -4 -10   3   11.40    2.40
   4  10  -3   11.10    1.90
   4  10  -3   15.70    4.50
  -4  10   3   10.90    3.10
  -4  10   3    8.90    1.50
  -4  10   3    7.10    2.60
  -4  10   3   10.30    2.10
  -3 -10   3  335.07   12.20
  -3 -10   3  319.87   12.30
   3 -10  -3  293.07   12.80
  -3 -10   3  335.87   11.70
   3 -10  -3  319.17   11.50
   3  10  -3  332.47   12.00
  -3  10   3  302.87   12.90
  -3  10   3  297.87   11.60
  -3  10   3  308.27   11.40
   3  10  -3  306.87   12.70
  -3  10   3  298.97   12.90
  -3  10   3  296.47   12.60
  -2 -10   3    4.90    1.50
  -2 -10   3    9.40    2.30
   2 -10  -3    6.40    1.40
   2 -10  -3    6.40    1.60
  -2 -10   3    8.00    2.40
  -2  10   3    8.30    2.60
  -2  10   3    8.70    2.70
   2  10  -3    9.10    3.10
   2  10  -3    7.30    1.90
  -2  10   3    9.90    1.60
  -2  10   3    6.90    2.60
  -1 -10   3  269.17   11.00
   1 -10  -3  259.87   11.40
  -1 -10   3  286.07   10.20
   1 -10  -3  262.97    9.80
  -1 -10   3  272.87   11.00
   1 -10  -3  289.07   10.20
   1  10  -3  291.17   10.90
   1  10  -3  277.37   10.30
  -1  10   3  275.87   11.60
  -1  10   3  275.77   10.00
  -1  10   3  269.37   11.10
   1  10  -3  257.07   11.70
  -1  10   3  263.87   10.10
  -1  10   3  264.87   11.90
   0 -10  -3  121.19    6.30
   0 -10  -3  120.09    6.30
   0 -10  -3  127.49    5.20
   0 -10   3  114.29    5.00
   0 -10  -3  108.29    6.20
   0 -10   3  122.99    6.20
   0 -10   3  118.09    6.00
   0 -10   3  122.19    6.10
   0  10   3  120.49    6.50
   0  10  -3  119.79    5.00
   0  10   3  111.99    5.90
   0  10   3  115.69    7.20
   0  10   3  117.39    4.70
   0  10  -3  112.59    6.20
   0  10  -3  130.49    5.90
   1 -10   3  208.18   10.90
  -1 -10  -3  174.48    8.20
  -1 -10  -3  172.48    8.10
   1 -10   3  180.18    7.00
  -1 -10  -3  190.88    8.40
   1 -10   3  171.68    8.20
  -1 -10  -3  196.98    7.30
   1 -10   3  175.48    6.70
  -1  10  -3  184.68    6.80
  -1  10  -3  186.78    7.40
   1  10   3  182.28    8.50
  -1  10  -3  186.98    8.00
  -1  10  -3  179.88    8.00
   1  10   3  168.68    7.90
   2 -10   3  156.08    5.90
   2 -10   3  153.88    6.00
  -2 -10  -3  158.48    7.10
  -2 -10  -3  153.78    6.30
  -2 -10  -3  158.18    7.20
   2 -10   3  144.99    7.20
  -2  10  -3  151.68    5.90
  -2  10  -3  158.98    7.10
   2  10   3  143.19    6.90
  -2  10  -3  140.99    6.80
  -2  10  -3  146.39    6.00
   2  10   3  145.89    7.40
   2  10   3  143.19    7.70
   3 -10   3   62.89    3.40
  -3 -10  -3   76.29    4.30
   3 -10   3   53.49    4.80
  -3 -10  -3   61.59    3.70
   3 -10   3   64.29    3.20
  -3 -10  -3   65.69    4.50
  -3  10  -3   60.09    4.30
  -3  10  -3   65.19    3.50
  -3  10  -3   60.89    3.00
  -3  10  -3   68.29    4.30
   3  10   3   61.39    6.20
   3  10   3   67.59    5.30
   3  10   3   59.79    4.60
   4 -10   3   60.59    3.00
  -4 -10  -3   59.89    4.60
   4 -10   3   51.79    3.40
  -4 -10  -3   62.99    3.80
   4 -10   3   57.59    5.40
  -4  10  -3   54.69    2.80
  -4  10  -3   62.39    3.70
  -4  10  -3   56.29    4.30
   4  10   3   62.29    5.30
   4  10   3   64.19    4.70
  -5 -10  -3   27.10    2.80
   5 -10   3   31.30    4.60
  -5 -10  -3   35.30    4.20
   5 -10   3   25.50    2.00
   5  10   3   38.20    4.90
   5  10   3   29.10    3.50
  -5  10  -3   31.20    3.20
  -5  10  -3   29.00    3.50
  -6 -10  -3    4.40    2.60
   6 -10   3    8.90    3.20
  -6 -10  -3    7.90    1.70
  -6 -10  -3    2.30    2.00
  -6  10  -3    9.40    3.70
  -6  10  -3    5.90    2.30
   6  10   3    0.90    2.30
   6  10   3    8.30    3.70
  -6  10  -3    8.20    2.60
  -7 -10  -3   20.30    2.00
  -7 -10  -3   18.00    2.80
  -7 -10  -3   21.90    6.10
   7 -10   3   26.20    4.50
  -7  10  -3   22.00    3.30
  -7  10  -3   24.60    3.60
  -7  10  -3   23.80    3.90
   7  10   3   15.40    4.10
   7  10   3   17.10    2.10
   7  10   3   18.20    3.00
  -8 -10  -3   -2.20    2.90
  -8 -10  -3    1.10    1.40
  -8 -10  -3    1.80    2.50
  -8  10  -3    5.30    2.70
   8  10   3   -3.20    4.00
  -8  10  -3    0.10    2.70
  -8  10  -3   -3.90    1.90
   8 -11  -3   15.80    2.00
  -8 -11   3   19.50    3.10
  -8 -11   3   14.60    3.80
  -8  11   3   21.80    5.90
  -8  11   3   13.60    3.20
  -7 -11   3    7.20    2.40
   7 -11  -3    9.10    1.90
  -7 -11   3    5.70    2.70
  -7  11   3    8.90    2.90
  -7  11   3    9.90    1.80
  -7  11   3    7.00    3.10
  -7  11   3    8.50    3.40
  -6 -11   3   52.69    4.70
  -6 -11   3   52.79    3.90
   6 -11  -3   54.59    3.30
  -6  11   3   54.99    5.00
  -6  11   3   50.89    3.00
  -6  11   3   50.39    4.30
  -6  11   3   48.10    5.30
   5 -11  -3   15.40    3.30
   5 -11  -3    9.40    1.80
  -5 -11   3    9.60    2.80
  -5 -11   3    9.00    2.20
  -5  11   3   10.10    1.60
  -5  11   3    7.40    2.40
  -5  11   3    8.90    3.00
  -5  11   3   14.40    3.20
   5  11  -3   10.50    1.90
  -4 -11   3  178.28    7.10
   4 -11  -3  163.88    6.70
  -4 -11   3  160.48    7.80
  -4 -11   3  184.08    7.20
   4 -11  -3  157.58    8.60
  -4  11   3  148.29    8.30
  -4  11   3  162.28    7.10
   4  11  -3  171.78    7.00
  -4  11   3  159.98    8.30
   4  11  -3  156.88    8.30
  -3 -11   3    0.30    2.10
   3 -11  -3   -1.50    1.30
   3 -11  -3   -0.80    1.50
  -3 -11   3   -0.20    1.60
  -3 -11   3    0.70    1.80
   3 -11  -3    3.10    2.60
   3  11  -3    1.20    1.70
   3  11  -3    0.70    2.50
  -3  11   3    2.00    2.60
  -3  11   3   -2.20    2.30
  -3  11   3   -2.90    1.40
   2 -11  -3  342.77   12.20
  -2 -11   3  352.26   13.30
   2 -11  -3  303.47   13.50
   2 -11  -3  331.57   12.00
  -2 -11   3  341.47   12.30
  -2 -11   3  321.57   13.10
   2  11  -3  364.76   13.00
  -2  11   3  332.77   12.20
  -2  11   3  351.76   13.90
  -2  11   3  299.27   13.70
   2  11  -3  305.27   14.00
  -1 -11   3   25.80    3.50
  -1 -11   3   28.30    3.40
   1 -11  -3   35.00    5.40
   1 -11  -3   28.70    2.00
  -1 -11   3   26.50    2.60
   1 -11  -3   25.20    2.60
  -1 -11   3   29.60    3.50
  -1  11   3   30.20    4.40
   1  11  -3   32.50    3.20
  -1  11   3   27.90    3.80
   1  11  -3   28.10    4.20
  -1  11   3   27.40    2.20
   0 -11   3  406.66   16.20
   0 -11   3  425.96   15.20
   0 -11   3  423.06   16.20
   0 -11  -3  436.36   15.40
   0 -11  -3  423.26   16.50
   0  11   3  418.46   16.70
   0  11  -3  398.46   16.50
   0  11   3  418.66   17.50
   0  11   3  414.86   14.80
   0  11  -3  451.65   16.20
   0  11   3  432.46   15.00
  -1 -11  -3   86.69    5.40
   1 -11   3   86.79    5.50
   1 -11   3   92.19    4.20
  -1 -11  -3   95.09    4.40
  -1 -11  -3   79.29    6.30
   1 -11   3   82.29    3.60
  -1  11  -3   84.59    4.00
  -1  11  -3   95.89    5.20
   1  11   3   77.89    5.60
   1  11   3   81.79    6.80
  -1  11  -3   86.09    5.30
  -1  11  -3   85.79    3.70
   2 -11   3  273.17    9.90
   2 -11   3  259.47   11.40
   2 -11   3  270.17   10.10
  -2 -11  -3  257.27   11.30
  -2 -11  -3  271.07   10.40
  -2  11  -3  269.97   10.00
  -2  11  -3  289.57   11.30
  -2  11  -3  250.57   11.00
  -2  11  -3  273.67   10.00
   2  11   3  285.47   12.10
   2  11   3  280.27   11.60
  -3 -11  -3   66.19    5.00
   3 -11   3   55.59    5.10
  -3 -11  -3   63.99    4.30
   3 -11   3   59.59    3.20
  -3  11  -3   59.89    3.50
   3  11   3   61.39    4.80
  -3  11  -3   53.69    6.10
   3  11   3   63.29    5.60
  -3  11  -3   51.19    3.30
  -3  11  -3   58.59    4.40
   4 -11   3   66.39    5.60
   4 -11   3   63.19    3.30
  -4 -11  -3   71.29    4.20
  -4 -11  -3   68.99    4.10
  -4 -11  -3   65.19    4.90
   4  11   3   60.09    6.00
   4  11   3   70.19    4.90
  -4  11  -3   64.89    5.40
  -4  11  -3   67.39    4.00
  -4  11  -3   64.09    4.70
  -4  11  -3   59.89    3.20
  -5 -11  -3   13.30    2.40
   5 -11   3   16.00    1.80
  -5 -11  -3   20.30    2.40
   5 -11   3   16.60    3.80
  -5 -11  -3   13.50    3.00
  -5  11  -3   13.50    1.50
   5  11   3   10.90    3.40
  -5  11  -3   15.50    2.50
   5  11   3   12.60    2.90
  -5  11  -3   16.80    3.10
  -6 -11  -3   21.00    7.60
  -6 -11  -3   13.80    2.00
  -6 -11  -3   15.80    2.60
   6 -11   3   21.50    4.30
   6  11   3   12.70    3.80
   6  11   3   12.10    3.00
  -6  11  -3   13.50    4.80
  -6  11  -3   18.30    3.00
  -6  11  -3   12.20    3.10
  -7 -11  -3    0.00    2.90
  -7 -11  -3    2.50    2.40
  -7  11  -3    2.10    2.70
   7  11   3    0.70    3.80
   7  11   3    2.70    2.40
  -7  11  -3    1.60    2.40
  -8 -11  -3    6.80    3.50
  -8 -11  -3    5.70    4.50
  -8  11  -3    2.70    3.20
  -8  11  -3    6.50    3.10
  -7 -12   3   26.60    4.40
   7 -12  -3   31.70    2.90
  -7  12   3   23.20    4.90
  -7  12   3   25.90    3.60
  -6 -12   3    2.30    2.20
  -6 -12   3    2.10    2.80
   6 -12  -3    2.00    1.60
  -6  12   3   -1.30    2.30
  -6  12   3    0.80    3.10
  -6  12   3    2.10    2.90
  -5 -12   3   87.09    5.80
  -5 -12   3   91.79    4.90
   5 -12  -3   80.39    4.30
   5 -12  -3   71.29    6.90
   5  12  -3   83.49    4.40
  -5  12   3   91.49    6.30
  -5  12   3   83.49    6.30
   5  12  -3   84.59    6.10
   4 -12  -3   -0.90    1.60
  -4 -12   3   -0.80    1.80
  -4 -12   3   -1.00    2.20
   4 -12  -3    3.20    3.00
  -4  12   3   -2.90    1.80
   4  12  -3   -2.30    2.80
  -4  12   3    1.10    2.60
  -4  12   3    2.30    2.60
   4  12  -3    1.20    1.70
  -3 -12   3  227.58    8.80
  -3 -12   3  233.08    9.50
   3 -12  -3  199.78    8.40
   3 -12  -3  217.08    8.50
   3 -12  -3  195.88   10.20
  -3 -12   3  222.68    9.70
   3  12  -3  250.87   11.10
  -3  12   3  221.38   10.30
   3  12  -3  231.38    9.20
  -3  12   3  209.18    8.60
  -3  12   3  194.28   10.10
   2 -12  -3    0.60    1.20
   2 -12  -3   -0.60    1.50
  -2 -12   3    0.30    2.50
   2 -12  -3    0.40    2.50
  -2  12   3    1.00    3.00
   2  12  -3    0.90    3.40
  -2  12   3   -0.10    1.30
   2  12  -3    0.00    1.80
  -2  12   3   -4.20    2.10
   1 -12  -3  337.77   15.10
   1 -12  -3  388.66   13.90
  -1 -12   3  368.66   14.80
   1 -12  -3  382.36   13.30
  -1 -12   3  355.16   14.80
  -1 -12   3  392.46   13.90
   1  12  -3  399.26   14.70
  -1  12   3  404.06   15.60
  -1  12   3  376.76   13.50
   1  12  -3  375.56   15.60
  -1  12   3  363.26   15.80
   0 -12   3   -0.20    2.10
   0 -12   3    1.00    2.50
   0 -12  -3   -0.60    1.60
   0 -12  -3   -1.20    2.40
   0 -12   3    1.70    1.60
   0 -12  -3    0.80    2.80
   0  12  -3    2.30    2.70
   0  12   3    3.10    3.40
   0  12  -3   -1.40    1.80
   0  12   3   -0.70    2.40
   1 -12   3  324.77   12.20
   1 -12   3  310.17   13.50
   1 -12   3  314.87   11.60
  -1 -12  -3  323.17   13.50
  -1 -12  -3  357.96   14.00
  -1  12  -3  355.96   13.40
   1  12   3  329.17   15.10
   1  12   3  347.27   13.90
  -1  12  -3  320.87   13.40
   2 -12   3    3.30    1.60
  -2 -12  -3    8.90    2.70
   2 -12   3    2.30    1.30
   2 -12   3    6.50    2.70
  -2 -12  -3    4.50    1.90
   2  12   3    5.00    2.80
  -2  12  -3    7.60    2.80
   2  12   3    5.80    3.90
  -2  12  -3    4.60    2.50
   3 -12   3  125.99    5.30
  -3 -12  -3  123.69    7.00
   3 -12   3  128.79    7.40
   3 -12   3  125.49    5.40
  -3 -12  -3  126.69    6.00
   3  12   3  123.19    7.80
  -3  12  -3  125.79    6.60
  -3  12  -3  126.59    6.70
  -3  12  -3  114.99    5.20
   3  12   3  130.99    7.00
  -3  12  -3  123.99    5.50
  -4 -12  -3   14.20    3.50
   4 -12   3    9.50    1.80
  -4 -12  -3   14.30    2.40
   4 -12   3    7.60    3.30
   4  12   3   19.20    4.00
  -4  12  -3   15.60    3.10
   4  12   3   11.70    3.00
  -4  12  -3   13.60    2.30
  -4  12  -3   11.40    1.70
  -4  12  -3   16.00    2.90
   5 -12   3   26.60    4.20
   5 -12   3   20.00    2.20
  -5 -12  -3   30.60    5.10
  -5 -12  -3   19.30    2.80
  -5  12  -3   24.10    3.60
   5  12   3   22.30    4.40
  -5  12  -3   20.70    3.00
   5  12   3   20.40    3.40
  -5  12  -3   19.90    2.10
  -6 -12  -3    8.90    2.50
  -6 -12  -3    4.90    3.00
   6  12   3    9.40    4.10
  -6  12  -3    9.40    3.10
   6  12   3    4.90    2.60
  -6  12  -3    6.20    2.40
  -7 -12  -3    1.90    3.40
  -7  12  -3    3.40    2.90
   7  12   3    0.60    1.40
   7  12   3    4.00    2.50
  -7  12  -3   11.40    3.00
   7 -13  -3    3.90    1.80
  -7 -13   3    2.90    2.50
  -6 -13   3   37.00    5.00
   6 -13  -3   35.20    3.10
  -6  13   3   35.80    3.80
  -5 -13   3    1.90    2.10
   5 -13  -3   -1.20    3.20
  -5 -13   3    3.80    2.90
   5 -13  -3    3.00    1.90
   5  13  -3    5.20    2.90
   5  13  -3    1.10    1.80
  -5  13   3    5.40    2.40
  -5  13   3    3.30    3.30
  -5  13   3   -2.00    2.60
  -4 -13   3  145.29    6.70
   4 -13  -3  131.69    8.30
   4 -13  -3  141.39    6.30
  -4 -13   3  154.88    6.70
  -4 -13   3  142.69    7.70
   4  13  -3  136.49    6.70
  -4  13   3  145.59    8.30
  -4  13   3  145.99    6.60
   4  13  -3  153.58    8.70
  -4  13   3  134.79    8.20
   3 -13  -3    2.50    1.80
   3 -13  -3    3.30    1.60
  -3 -13   3    3.80    2.10
  -3 -13   3    2.60    2.60
   3 -13  -3   -0.10    2.70
   3  13  -3    1.70    2.00
  -3  13   3    2.00    3.20
  -3  13   3    3.50    1.80
  -3  13   3    0.00    2.70
   2 -13  -3  242.18   11.70
   2 -13  -3  270.67   10.40
  -2 -13   3  271.97   10.20
  -2 -13   3  245.68   11.10
   2 -13  -3  250.07    9.50
  -2  13   3  250.17   11.90
   2  13  -3  265.97   10.80
  -2  13   3  250.17    9.80
  -2  13   3  269.77   11.90
  -1 -13   3   -0.30    1.70
  -1 -13   3    1.50    2.60
   1 -13  -3    2.00    1.10
   1 -13  -3   -2.60    2.50
   1 -13  -3    0.80    1.70
  -1  13   3    4.30    3.10
   1  13  -3    1.80    2.50
  -1  13   3   -1.50    1.20
   1  13  -3    0.60    2.00
  -1  13   3   -0.60    2.50
   0 -13  -3  233.48    9.20
   0 -13  -3  229.28   10.50
   0 -13   3  232.98    9.10
   0 -13  -3  225.48   10.50
   0 -13   3  227.38   10.30
   0  13  -3  213.28   10.40
   0  13  -3  235.38   10.60
   0  13   3  222.58   11.40
   0  13   3  234.78   10.70
   1 -13   3    6.10    1.90
  -1 -13  -3    6.20    2.10
  -1 -13  -3    3.90    2.60
   1 -13   3   -0.60    2.60
   1  13   3    7.80    3.90
  -1  13  -3    4.60    2.50
  -1  13  -3    6.70    2.80
   2 -13   3   77.09    5.90
  -2 -13  -3   77.09    5.90
  -2 -13  -3   90.99    4.80
   2 -13   3   82.09    4.30
   2 -13   3   86.39    3.80
  -2  13  -3   81.59    5.60
   2  13   3   79.19    5.80
  -2  13  -3   81.39    4.80
  -2  13  -3   87.19    5.60
   2  13   3   98.19    7.80
   3 -13   3    0.80    1.60
   3 -13   3   -0.30    1.40
   3 -13   3   -0.50    3.10
  -3 -13  -3    2.90    2.10
  -3  13  -3    4.60    2.50
  -3  13  -3    3.70    1.80
   3  13   3    2.80    2.50
  -3  13  -3    3.40    2.60
   3  13   3    3.30    3.70
  -4 -13  -3   21.10    2.90
   4 -13   3   21.40    2.30
   4 -13   3   14.80    3.90
  -4 -13  -3   22.20    4.10
  -4  13  -3   14.70    2.50
  -4  13  -3   23.20    3.80
   4  13   3   24.30    4.90
   4  13   3   21.70    3.60
  -4  13  -3   19.20    3.20
   5 -13   3    0.60    1.50
  -5 -13  -3    3.10    2.40
  -5 -13  -3    3.20    3.50
  -5  13  -3   -1.60    1.90
   5  13   3   -1.80    2.70
  -5  13  -3   -0.50    1.10
   5  13   3    4.40    3.60
  -5  13  -3    0.30    1.60
  -5  13  -3    1.40    2.70
  -6 -13  -3    2.60    2.90
  -6 -13  -3    6.20    3.20
  -6  13  -3   -1.20    2.30
   6  13   3    7.60    2.80
  -6  13  -3    7.80    3.20
   6  13   3    2.00    1.60
   6 -14  -3    3.50    2.10
  -6 -14   3    3.70    2.50
  -6 -14   3   -1.00    3.90
  -6  14   3   -0.90    3.10
  -5 -14   3   46.70    4.30
   5 -14  -3   42.10    3.50
  -5 -14   3   51.39    5.40
  -5  14   3   41.60    4.20
  -5  14   3   49.10    5.70
   5  14  -3   44.40    3.60
  -4 -14   3    6.30    3.20
   4 -14  -3    4.70    2.00
  -4 -14   3    6.20    2.40
  -4  14   3    5.30    3.20
  -4  14   3    6.30    2.30
  -4  14   3    7.30    3.50
   4  14  -3    5.20    2.40
  -3 -14   3   89.29    6.20
  -3 -14   3   92.69    5.10
   3 -14  -3   80.49    6.70
   3 -14  -3   87.89    4.60
  -3  14   3   86.09    6.50
  -3  14   3   81.69    4.60
   3  14  -3   88.69    5.30
  -3  14   3   86.79    6.60
  -2 -14   3    6.30    3.00
  -2 -14   3    5.90    2.20
   2 -14  -3    5.20    3.70
   2 -14  -3    2.50    2.00
  -2  14   3    7.70    3.30
  -2  14   3    3.30    3.40
  -2  14   3    5.60    1.80
   2  14  -3   10.20    2.70
   1 -14  -3  130.79    6.00
   1 -14  -3  124.29    5.00
   1 -14  -3  111.99    7.40
  -1 -14   3  125.39    6.10
  -1 -14   3  125.49    7.30
  -1  14   3  139.19    8.30
   1  14  -3  138.29    7.00
  -1  14   3  129.59    7.70
   1  14  -3  145.99    7.80
  -1  14   3  121.49    5.30
   0 -14  -3   -1.00    3.00
   0 -14   3    2.10    1.90
   0 -14   3    0.00    2.80
   0 -14  -3   -0.10    1.90
   0  14  -3    3.60    2.40
   0  14  -3    0.30    2.30
   0  14   3    4.60    3.70
   0  14   3   -0.90    2.60
   1 -14   3   61.89    5.50
  -1 -14  -3   75.59    5.90
  -1 -14  -3   72.49    4.60
   1 -14   3   70.99    4.20
  -1  14  -3   79.99    5.50
   1  14   3   93.79    7.60
  -1  14  -3   69.49    5.40
   1  14   3   76.49    5.80
   2 -14   3   11.70    2.20
  -2 -14  -3    8.20    3.10
  -2 -14  -3    8.90    2.50
   2 -14   3    5.10    3.20
   2 -14   3    7.80    1.50
  -2  14  -3   15.10    3.30
   2  14   3    9.40    3.20
  -2  14  -3   14.00    3.20
   2  14   3   15.80    4.90
  -3 -14  -3   21.10    3.00
   3 -14   3   22.00    2.40
  -3 -14  -3   23.20    4.00
   3 -14   3   17.40    4.00
   3 -14   3   21.00    2.40
   3  14   3   24.90    3.80
  -3  14  -3   31.40    4.10
  -3  14  -3   22.70    2.50
  -3  14  -3   21.70    3.70
  -4 -14  -3    9.00    2.70
   4 -14   3    7.10    1.90
  -4 -14  -3   11.30    3.50
  -4  14  -3    9.30    3.20
  -4  14  -3    8.00    2.40
   4  14   3   10.30    3.30
   4  14   3   10.60    3.00
   5 -14   3    5.30    1.80
  -5 -14  -3    9.50    2.80
  -5 -14  -3   11.10    4.30
   5  14   3   11.10    3.60
  -5  14  -3    8.40    3.30
   5  14   3    2.40    2.20
  -5  14  -3    5.90    2.50
   4 -15  -3   12.70    2.40
  -4 -15   3   11.60    2.70
  -4 -15   3   17.20    4.20
  -4  15   3   11.30    3.70
   4  15  -3   11.70    2.80
  -3 -15   3    2.70    3.30
  -3 -15   3    3.90    2.40
   3 -15  -3    1.80    2.00
  -3  15   3    2.30    1.90
   3  15  -3    0.00    2.30
  -3  15   3   -0.20    3.70
  -2 -15   3   21.90    3.00
  -2 -15   3   20.70    4.00
   2 -15  -3   21.20    2.70
  -2  15   3   20.20    2.30
   2  15  -3   22.90    3.40
  -2  15   3   14.30    3.80
  -1 -15   3    1.60    2.10
  -1 -15   3    0.60    2.70
   1 -15  -3   -2.40    1.90
   1  15  -3   -2.20    2.30
  -1  15   3   -0.30    2.90
   0 -15   3   42.40    5.00
   0 -15  -3   44.80    3.80
   0 -15   3   44.60    3.70
   0  15  -3   46.10    4.40
   0  15   3   59.29    5.50
   0  15   3   45.10    5.30
   0  15  -3   44.40    4.70
   1 -15   3    9.60    4.70
  -1 -15  -3   11.30    2.60
  -1 -15  -3   12.20    3.90
   1 -15   3   11.10    2.40
   1  15   3   10.70    3.30
  -1  15  -3   15.30    3.50
   2 -15   3   38.70    3.40
  -2 -15  -3   46.20    4.00
  -2 -15  -3   40.30    5.00
   2  15   3   45.40    4.90
  -2  15  -3   39.10    4.70
   3 -15   3   15.60    2.30
  -3 -15  -3   16.20    3.80
   3  15   3   12.90    3.30
  -3  15  -3   12.30    2.30
  -3  15  -3   10.80    3.60
  -4 -15  -3   28.90    5.00
  -4 -15  -3   27.40    3.40
   4 -15   3   19.30    2.50
  -4  15  -3   22.70    3.00
  -4  15  -3   18.30    3.80
   4  15   3   22.90    3.90
   2 -16  -3   -0.30    2.00
  -2 -16   3    0.20    4.20
  -2 -16   3    0.40    2.70
  -2  16   3   -3.20    3.00
   2  16  -3   -1.10    2.50
  -1 -16   3    8.00    2.50
   1 -16  -3    8.10    2.40
   1  16  -3    8.50    2.90
  -1  16   3    5.90    4.40
   0 -16  -3    4.30    2.40
   0 -16   3    7.80    2.50
   0  16   3    3.60    3.20
   0  16  -3    4.20    2.90
   1 -16   3   16.40    2.60
  -1 -16  -3   15.80    4.90
  -1 -16  -3   16.20    3.80
   1  16   3   12.50    3.70
  -1  16  -3   13.90    3.50
  -2 -16  -3    4.50    3.40
  -2 -16  -3    7.70    2.60
   2 -16   3    3.80    2.10
  -2  16  -3    1.20    2.90
   2  16   3    2.50    3.00
 -11   0   4   -0.30    3.60
 -11   0   4    1.00    2.60
 -11   0   4   -2.30    1.80
 -10   0   4   73.09    4.00
  10   0  -4   83.09    4.60
  10   0  -4   68.19    4.80
 -10   0   4   72.19    6.40
 -10   0   4   76.99    4.90
   9   0  -4    1.40    1.80
  -9   0   4    0.00    1.90
  -9   0   4   -0.20    1.40
  -9   0   4   -1.40    1.10
  -9   0   4   -0.30    2.60
  -8   0   4  302.87   10.80
   8   0  -4  306.37   11.40
  -8   0   4  286.07   12.00
  -8   0   4  285.97   10.80
  -8   0   4  294.07   10.60
  -8   0   4  301.17   11.50
   7   0  -4    0.70    1.80
  -7   0   4    0.40    1.10
   7   0  -4   -0.10    1.40
  -7   0   4    1.00    2.00
  -7   0   4   -0.60    1.50
  -7   0   4   -0.10    0.90
  -7   0   4    0.50    1.10
  -6   0   4  580.44   19.80
   6   0  -4  585.24   20.40
  -6   0   4  582.84   20.40
   6   0  -4  548.55   20.60
  -6   0   4  577.84   20.00
  -5   0   4    2.80    0.80
  -5   0   4    1.10    1.30
   5   0  -4    2.00    1.10
  -5   0   4    3.90    1.40
   5   0  -4    3.10    1.30
  -5   0   4    1.40    0.80
   5   0  -4    3.20    1.20
  -5   0   4    1.60    0.80
  -4   0   4  299.67   10.40
  -4   0   4  296.77   10.40
   4   0  -4  295.17   10.60
   4   0  -4  295.17   10.60
   4   0  -4  292.97   10.80
  -4   0   4  298.47   10.80
  -4   0   4  293.27   10.60
  -4   0   4  297.27   10.40
  -3   0   4    4.20    0.70
  -3   0   4    2.20    0.80
   3   0  -4    4.00    0.90
   3   0  -4    3.70    0.80
   3   0  -4    6.50    0.90
  -3   0   4    3.20    0.70
   2   0  -4   16.80    1.10
  -2   0   4   14.40    1.10
  -2   0   4   14.40    1.20
   2   0  -4   14.90    1.00
  -2   0   4   13.80    0.90
   2   0  -4   12.90    1.10
  -2   0   4   14.40    1.10
   2   0  -4   17.50    1.10
   1   0  -4    4.00    0.60
  -1   0   4    4.10    0.60
  -1   0   4    4.50    0.70
  -1   0   4    3.80    0.60
   1   0  -4    4.70    0.60
   1   0  -4    3.90    0.60
  -1   0   4    3.10    0.50
   0   0  -4 1089.59   35.60
   0   0   4 1005.00   35.60
   0   0  -4 1049.30   35.50
   0   0  -4  998.90   35.60
   0   0   4 1032.10   35.50
   0   0   4 1089.19   35.60
   0   0   4 1104.79   35.60
   1   0   4    1.00    0.30
  -1   0  -4    0.60    0.40
   1   0   4    0.90    0.40
  -1   0  -4    0.60    0.40
   1   0   4    1.30    0.40
  -1   0  -4    1.70    0.30
   1   0   4    0.50    0.40
   2   0   4  288.47    9.90
  -2   0  -4  277.37    9.70
   2   0   4  274.47    9.70
  -2   0  -4  275.77    9.50
   2   0   4  270.37    9.50
  -2   0  -4  285.07    9.80
  -3   0  -4    3.60    0.50
   3   0   4    3.50    1.10
  -3   0  -4    3.50    0.80
   3   0   4    2.30    0.80
  -3   0  -4    2.90    0.80
   3   0   4    3.30    0.80
   3   0   4    2.70    0.50
   4   0   4   22.80    1.20
  -4   0  -4   25.60    1.80
   4   0   4   25.30    2.10
  -4   0  -4   20.20    2.10
   4   0   4   21.00    1.70
  -4   0  -4   23.00    1.20
   4   0   4   24.90    1.70
  -4   0  -4   23.70    1.60
  -5   0  -4    1.70    1.10
   5   0   4    1.20    1.10
  -5   0  -4    2.00    1.00
   5   0   4    1.60    1.10
  -5   0  -4    0.60    1.50
   5   0   4    2.00    0.60
   5   0   4    1.80    1.50
  -5   0  -4    2.80    0.70
  -6   0  -4  228.38    8.90
  -6   0  -4  229.18    8.20
   6   0   4  231.88    8.90
  -6   0  -4  227.28    8.50
   6   0   4  227.48    9.50
  -6   0  -4  231.68    9.40
   6   0   4  234.98    8.80
  -7   0  -4    1.70    1.60
  -7   0  -4    0.20    0.90
  -7   0  -4   -0.60    0.90
   7   0   4   -1.70    1.30
   7   0   4   -1.70    1.30
  -7   0  -4   -1.90    2.00
   7   0   4    0.20    2.00
  -7   0  -4   -0.70    1.10
  -8   0  -4  137.19    7.20
  -8   0  -4  141.79    6.50
   8   0   4  154.18    6.00
   8   0   4  132.79    6.30
   8   0   4  139.79    7.10
  -8   0  -4  136.19    5.40
  -8   0  -4  133.89    5.30
   9   0   4    1.80    1.90
  -9   0  -4    1.50    2.10
  -9   0  -4   -2.10    3.10
   9   0   4   -0.80    2.90
  10   0   4   50.99    3.90
 -10   0  -4   43.10    5.80
 -10   0  -4   46.90    4.40
  11  -1  -4   18.20    2.10
 -11  -1   4   20.40    2.50
 -11  -1   4   16.20    4.20
 -11  -1   4   18.00    3.10
 -11   1   4   15.30    4.30
 -11   1   4   12.30    3.60
 -11   1   4   20.00    2.30
 -10  -1   4   -0.80    1.60
 -10  -1   4   -1.60    3.20
 -10  -1   4    1.70    2.20
 -10   1   4    0.10    1.50
 -10   1   4    1.40    1.40
 -10   1   4    3.10    2.30
 -10   1   4    1.40    3.20
  -9  -1   4  111.39    6.70
   9  -1  -4  118.29    5.80
  -9  -1   4  112.19    5.00
  -9  -1   4  108.19    5.60
  -9   1   4  114.19    5.90
  -9   1   4  102.09    4.70
  -9   1   4  104.79    6.60
  -9   1   4  112.29    4.80
  -9   1   4  111.49    4.80
  -8  -1   4    4.10    2.60
  -8  -1   4    6.60    2.00
  -8  -1   4    3.90    1.40
  -8  -1   4    3.60    1.40
   8  -1  -4    2.50    1.90
   8  -1  -4    1.70    2.10
  -8   1   4    3.20    1.40
  -8   1   4    4.70    1.50
  -8   1   4    2.30    2.00
  -8   1   4    7.30    2.60
   8   1  -4    3.50    1.00
  -8   1   4    0.10    1.20
  -7  -1   4  400.86   13.90
  -7  -1   4  389.76   14.90
   7  -1  -4  398.16   14.50
   7  -1  -4  383.56   15.80
  -7  -1   4  399.16   14.40
  -7  -1   4  378.46   13.50
   7   1  -4  370.56   14.30
  -7   1   4  393.06   13.90
  -7   1   4  382.96   13.80
  -7   1   4  415.66   13.90
  -7   1   4  396.36   14.90
  -7   1   4  394.46   14.50
   7   1  -4  372.76   14.70
   7   1  -4  399.06   14.10
  -6  -1   4    5.30    1.40
   6  -1  -4    6.10    1.80
   6  -1  -4    5.90    1.50
  -6  -1   4    6.30    1.20
   6  -1  -4    9.80    1.60
  -6  -1   4    5.60    1.20
  -6  -1   4    8.60    2.20
   6   1  -4    6.60    1.70
   6   1  -4    7.10    1.50
  -6   1   4    8.10    1.60
  -6   1   4    6.60    1.20
   6   1  -4    4.30    1.20
  -6   1   4    5.40    1.20
  -6   1   4    6.90    1.10
  -6   1   4    5.10    1.90
  -5  -1   4  505.65   17.60
  -5  -1   4  505.95   17.40
  -5  -1   4  485.95   17.80
   5  -1  -4  497.55   17.60
  -5  -1   4  510.75   17.30
  -5  -1   4  484.95   17.00
   5  -1  -4  502.25   17.90
   5   1  -4  480.25   17.80
  -5   1   4  502.85   17.90
   5   1  -4  490.85   17.50
  -5   1   4  509.75   17.20
  -5   1   4  497.25   17.70
  -5   1   4  499.05   17.40
  -5   1   4  501.25   17.20
   4  -1  -4  126.39    5.10
   4  -1  -4  121.09    5.20
  -4  -1   4  132.59    4.90
  -4  -1   4  123.09    5.20
  -4  -1   4  132.79    4.90
   4  -1  -4  126.29    4.90
  -4  -1   4  135.39    5.10
   4  -1  -4  126.69    5.30
  -4   1   4  132.69    5.20
  -4   1   4  122.39    5.30
   4   1  -4  130.59    5.20
  -4   1   4  125.79    4.80
   4   1  -4  134.99    5.10
  -4   1   4  133.99    5.00
  -3  -1   4  220.68    7.80
   3  -1  -4  211.38    7.90
   3  -1  -4  217.58    8.10
  -3  -1   4  221.18    7.80
   3  -1  -4  217.68    7.80
   3  -1  -4  214.68    8.10
  -3  -1   4  217.48    8.00
  -3  -1   4  222.38    7.90
   3   1  -4  222.28    7.90
  -3   1   4  226.08    8.00
  -3   1   4  220.18    8.00
  -3   1   4  224.08    8.10
   3   1  -4  219.78    8.00
  -3   1   4  219.08    7.70
   2  -1  -4   90.69    3.60
   2  -1  -4   91.09    3.50
  -2  -1   4   92.09    3.50
   2  -1  -4   93.69    3.80
   2  -1  -4   93.09    3.70
  -2  -1   4   92.69    3.60
  -2  -1   4   95.99    3.60
  -2  -1   4   98.09    3.50
  -2   1   4   95.49    3.70
   2   1  -4   98.59    3.60
  -2   1   4   89.99    3.70
  -2   1   4   91.89    3.50
   2   1  -4   94.79    3.60
  -2   1   4   90.29    3.80
   2   1  -4  100.39    3.60
  -1  -1   4  117.99    4.10
  -1  -1   4  120.99    4.20
   1  -1  -4  119.99    4.20
  -1  -1   4  117.49    4.30
  -1  -1   4  117.59    4.30
   1  -1  -4  124.79    4.60
  -1  -1   4  114.49    4.10
   1  -1  -4  121.89    4.40
   1  -1  -4  116.39    4.50
   1   1  -4  118.89    4.20
  -1   1   4  115.59    4.20
   1   1  -4  118.39    4.30
   1   1  -4  117.89    4.30
  -1   1   4  123.69    4.50
  -1   1   4  111.29    4.60
  -1   1   4  118.29    4.40
   0  -1   4 1244.98   43.00
   0  -1   4 1281.77   42.90
   0  -1  -4 1334.47   43.10
   0  -1  -4 1209.18   43.10
   0   1  -4 1265.57   42.90
   0   1   4 1316.77   43.00
   0   1   4 1211.08   43.10
   0   1   4 1299.37   43.20
   0   1   4 1267.07   43.00
   0   1   4 1284.67   43.10
   1  -1   4  122.39    4.10
  -1  -1  -4  124.79    4.30
   1  -1   4  121.69    4.30
  -1  -1  -4  122.69    4.30
   1  -1   4  114.99    4.30
  -1  -1  -4  117.29    4.30
  -1   1  -4  123.49    4.30
   1   1   4  110.89    4.40
  -1   1  -4  122.49    4.20
   1   1   4  117.39    4.30
  -1   1  -4  111.99    4.30
   1   1   4  120.19    4.40
  -1   1  -4  120.09    4.30
   2  -1   4   11.90    1.00
  -2  -1  -4   11.30    0.80
  -2  -1  -4   12.60    1.00
   2  -1   4   12.80    1.10
  -2  -1  -4   12.30    1.10
   2  -1   4   10.90    1.00
   2   1   4   11.80    0.80
  -2   1  -4   12.40    1.00
   2   1   4   11.90    0.90
   2   1   4   14.20    1.20
  -2   1  -4   12.80    1.00
   2   1   4   10.70    1.00
   2   1   4   11.70    1.00
   3  -1   4   14.60    1.50
   3  -1   4   15.40    1.30
   3  -1   4   16.20    1.40
  -3  -1  -4   15.80    1.30
  -3  -1  -4   17.80    1.10
  -3  -1  -4   16.50    1.60
   3   1   4   14.50    1.30
   3   1   4   17.50    1.00
  -3   1  -4   14.60    1.30
   3   1   4   14.90    1.30
  -3   1  -4   20.20    1.40
   3   1   4   16.00    1.30
  -3   1  -4   15.50    1.70
   3   1   4   15.20    1.60
   4  -1   4   99.49    4.40
   4  -1   4  106.59    4.40
  -4  -1  -4  106.49    4.30
   4  -1   4  102.19    4.60
  -4  -1  -4  109.79    4.00
  -4  -1  -4  111.39    4.70
   4   1   4  105.59    3.90
   4   1   4  107.79    4.20
  -4   1  -4  101.79    4.40
  -4   1  -4  106.09    4.20
  -4   1  -4  103.19    4.60
   4   1   4  108.39    4.20
   4   1   4  104.49    4.60
   4   1   4  109.49    4.40
   5  -1   4  205.58    7.80
   5  -1   4  201.78    8.10
  -5  -1  -4  202.08    8.20
  -5  -1  -4  194.38    7.30
  -5  -1  -4  212.98    7.80
   5  -1   4  192.18    7.80
   5   1   4  203.38    7.60
  -5   1  -4  202.68    7.80
  -5   1  -4  208.38    8.10
  -5   1  -4  210.48    7.60
   5   1   4  198.68    7.20
   5   1   4  210.08    7.50
   5   1   4  198.98    7.70
   5   1   4  200.28    8.10
   6  -1   4   37.60    2.90
  -6  -1  -4   43.40    2.20
  -6  -1  -4   39.70    3.50
  -6  -1  -4   46.10    2.90
   6  -1   4   40.70    3.30
   6  -1   4   38.40    2.80
  -6   1  -4   41.00    2.90
   6   1   4   39.60    3.30
  -6   1  -4   41.00    3.50
   6   1   4   47.20    2.70
   6   1   4   44.30    2.60
   6   1   4   44.20    2.90
   6   1   4   38.60    2.10
  -6   1  -4   39.30    2.50
   7  -1   4  175.58    7.70
  -7  -1  -4  171.58    7.80
   7  -1   4  169.68    7.20
  -7  -1  -4  170.98    6.40
  -7  -1  -4  166.58    7.10
  -7  -1  -4  156.68    6.40
   7   1   4  167.48    6.90
   7   1   4  169.18    7.70
  -7   1  -4  166.58    7.20
   7   1   4  175.98    6.70
  -7   1  -4  175.78    7.80
  -7   1  -4  168.58    6.70
  -8  -1  -4    4.90    1.30
  -8  -1  -4    4.30    1.70
   8  -1   4    3.20    2.00
  -8  -1  -4    6.50    2.10
  -8  -1  -4    4.50    2.80
   8  -1   4    4.10    2.70
   8   1   4    5.70    2.60
   8   1   4    6.70    1.90
  -8   1  -4    4.20    2.80
   8   1   4    6.40    1.80
  -8   1  -4    4.40    1.60
  -8   1  -4    6.10    3.40
  -9  -1  -4   97.89    4.50
  -9  -1  -4  100.09    5.50
   9  -1   4  103.19    6.30
  -9  -1  -4  100.89    6.80
  -9  -1  -4   92.89    4.30
  -9   1  -4  103.09    5.70
  -9   1  -4  101.19    4.80
   9   1   4  100.69    6.20
   9   1   4  100.49    4.90
  -9   1  -4  111.89    6.70
 -10  -1  -4    2.00    1.60
 -10  -1  -4   -2.30    2.20
  10  -1   4   -0.90    2.10
 -10  -1  -4   -0.40    3.30
  10   1   4    3.70    2.00
 -10   1  -4    2.10    3.40
 -10   1  -4    0.30    2.50
 -11  -2   4    1.30    3.50
 -11  -2   4    4.50    2.40
 -11  -2   4    3.50    2.00
 -11   2   4   -1.30    3.30
 -11   2   4    3.70    1.70
 -11   2   4    7.40    2.90
 -11   2   4    1.50    1.70
  10  -2  -4   47.10    4.30
 -10  -2   4   35.60    5.40
 -10  -2   4   36.90    3.70
 -10  -2   4   33.60    3.60
 -10   2   4   31.20    3.70
 -10   2   4   38.00    3.00
 -10   2   4   40.00    2.90
 -10   2   4   32.40    4.90
  -9  -2   4    1.50    2.80
   9  -2  -4    4.20    2.20
  -9  -2   4    0.60    1.60
  -9   2   4    1.20    2.80
  -9   2   4    2.80    1.50
  -9   2   4    0.60    1.50
  -9   2   4    4.10    1.30
  -9   2   4   -0.80    2.00
  -8  -2   4  184.78    7.00
  -8  -2   4  167.78    8.20
   8  -2  -4  174.48    7.80
  -8  -2   4  177.68    7.40
   8  -2  -4  172.38    8.20
  -8   2   4  169.28    6.70
  -8   2   4  177.28    8.30
  -8   2   4  178.58    7.00
  -8   2   4  181.38    6.80
  -8   2   4  175.28    7.70
   7  -2  -4   22.90    2.70
   7  -2  -4   19.00    2.80
  -7  -2   4   18.10    2.90
  -7  -2   4   18.90    2.20
  -7  -2   4   16.10    1.90
  -7  -2   4   20.30    1.90
   7   2  -4   17.60    2.70
  -7   2   4   21.50    3.00
  -7   2   4   17.00    2.30
  -7   2   4   19.30    1.80
   7   2  -4   19.10    2.20
  -7   2   4   16.90    1.80
  -6  -2   4  397.86   13.90
   6  -2  -4  395.06   14.30
   6  -2  -4  397.36   14.60
  -6  -2   4  384.96   14.60
   6  -2  -4  397.26   14.50
  -6  -2   4  371.56   13.90
  -6  -2   4  389.16   14.10
   6   2  -4  376.06   14.40
  -6   2   4  385.66   13.70
  -6   2   4  401.46   13.70
  -6   2   4  389.66   14.30
  -6   2   4  401.46   14.60
   6   2  -4  387.26   14.10
  -6   2   4  399.76   14.00
   5  -2  -4  329.97   11.90
  -5  -2   4  315.57   11.80
  -5  -2   4  321.77   11.50
  -5  -2   4  322.47   11.40
   5  -2  -4  309.77   11.60
   5  -2  -4  308.37   11.90
   5  -2  -4  319.47   11.30
  -5  -2   4  327.37   11.60
   5   2  -4  320.07   11.50
  -5   2   4  322.77   11.50
  -5   2   4  313.37   11.90
  -5   2   4  321.27   11.70
   5   2  -4  311.07   11.70
  -5   2   4  314.77   11.20
  -4  -2   4  799.92   27.10
   4  -2  -4  790.82   27.10
  -4  -2   4  796.12   27.20
   4  -2  -4  798.82   27.60
   4  -2  -4  783.82   27.30
  -4  -2   4  794.52   27.20
   4  -2  -4  810.22   27.60
  -4  -2   4  791.12   27.40
   4   2  -4  783.62   27.20
  -4   2   4  787.52   27.40
  -4   2   4  778.12   27.50
  -4   2   4  784.22   27.00
  -4   2   4  785.82   27.40
   4   2  -4  788.02   27.40
  -3  -2   4  431.76   14.70
   3  -2  -4  415.36   15.10
   3  -2  -4  421.16   15.00
  -3  -2   4  431.86   14.90
  -3  -2   4  425.16   14.60
   3  -2  -4  411.56   14.80
   3  -2  -4  415.26   14.60
  -3  -2   4  435.66   14.80
   3   2  -4  431.36   14.80
   3   2  -4  429.76   14.70
  -3   2   4  425.26   15.00
  -3   2   4  414.06   15.00
  -3   2   4  414.36   14.90
  -3   2   4  419.76   14.60
   2  -2  -4  795.52   26.70
  -2  -2   4  761.02   26.70
  -2  -2   4  803.32   26.80
  -2  -2   4  792.82   26.70
   2  -2  -4  795.22   27.10
  -2  -2   4  795.42   26.80
   2  -2  -4  731.33   27.10
   2  -2  -4  782.32   26.80
   2   2  -4  782.72   26.70
  -2   2   4  804.22   26.90
  -2   2   4  808.92   27.00
   2   2  -4  755.72   26.70
  -2   2   4  776.72   26.60
  -2   2   4  775.92   27.20
   2   2  -4  795.12   26.70
   1  -2  -4  834.52   30.10
  -1  -2   4  872.81   29.60
  -1  -2   4  858.61   29.70
   1  -2  -4  898.71   29.70
  -1  -2   4  896.61   29.60
   1  -2  -4  860.71   30.20
  -1  -2   4  851.21   29.70
  -1  -2   4  903.71   29.80
   1  -2  -4  881.81   29.80
  -1   2   4  870.11   29.80
   1   2  -4  874.61   29.70
   1   2  -4  890.71   29.60
  -1   2   4  910.11   30.20
   1   2  -4  884.01   29.60
  -1   2   4  883.41   29.70
   1   2  -4  870.31   29.60
  -1   2   4  837.52   30.20
   0  -2   4   57.29    2.10
   0  -2  -4   57.39    2.50
   0  -2  -4   54.19    2.40
   0  -2  -4   51.19    2.10
   0  -2   4   52.19    2.10
   0  -2  -4   48.60    2.40
   0  -2   4   56.99    2.10
   0  -2   4   52.79    2.00
   0  -2  -4   55.39    2.10
   0   2   4   52.69    2.10
   0   2   4   54.19    2.50
   0   2   4   49.70    2.50
   0   2  -4   53.69    2.10
   0   2   4   53.59    2.40
   0   2  -4   56.29    2.10
   0   2   4   52.29    2.20
  -1  -2  -4   12.30    0.80
   1  -2   4   12.20    0.80
   1  -2   4   11.20    0.80
  -1  -2  -4   11.20    0.90
   1  -2   4   12.70    1.00
  -1  -2  -4   12.00    1.00
  -1  -2  -4   12.20    1.10
   1  -2   4   10.00    0.60
   1  -2   4   11.80    0.60
  -1   2  -4   11.70    0.80
   1   2   4   11.80    1.10
   1   2   4   11.90    0.90
   1   2   4   12.20    0.80
   1   2   4   12.90    1.10
  -1   2  -4   13.60    1.00
  -1   2  -4   11.40    0.90
   2  -2   4  205.08    7.20
  -2  -2  -4  194.58    7.00
  -2  -2  -4  181.98    7.00
  -2  -2  -4  200.68    7.20
   2  -2   4  196.38    7.30
  -2  -2  -4  203.58    7.00
   2   2   4  200.58    7.30
   2   2   4  203.28    7.00
   2   2   4  185.08    7.10
  -2   2  -4  202.08    7.10
   2   2   4  187.38    6.90
  -2   2  -4  189.28    7.10
  -2   2  -4  207.78    7.10
   3  -2   4  210.28    7.90
  -3  -2  -4  216.38    8.00
   3  -2   4  214.48    7.80
  -3  -2  -4  214.28    7.70
  -3  -2  -4  216.58    7.60
   3  -2   4  205.98    7.90
   3   2   4  206.98    8.00
  -3   2  -4  217.68    7.90
   3   2   4  209.78    7.60
   3   2   4  217.08    7.80
   3   2   4  219.08    7.80
  -3   2  -4  221.38    7.90
  -4  -2  -4   50.59    2.30
   4  -2   4   54.39    2.90
   4  -2   4   51.39    2.80
  -4  -2  -4   51.99    3.00
   4  -2   4   56.49    2.70
  -4  -2  -4   55.19    2.60
   4   2   4   47.70    2.50
   4   2   4   48.10    2.20
  -4   2  -4   54.59    3.00
  -4   2  -4   49.40    2.60
   4   2   4   56.59    3.10
   4   2   4   53.49    2.60
   4   2   4   48.10    2.40
  -5  -2  -4  174.18    7.40
  -5  -2  -4  182.58    6.80
   5  -2   4  167.48    7.00
   5  -2   4  174.28    7.20
  -5  -2  -4  176.48    6.50
   5  -2   4  177.78    7.10
   5   2   4  179.48    6.70
   5   2   4  175.48    8.10
  -5   2  -4  169.68    6.90
  -5   2  -4  175.28    6.80
  -5   2  -4  173.18    7.20
   5   2   4  178.68    6.40
   5   2   4  175.98    6.80
   5   2   4  177.48    6.60
   6  -2   4  204.08    8.20
   6  -2   4  190.58    8.10
   6  -2   4  206.98    8.40
  -6  -2  -4  214.58    8.60
  -6  -2  -4  199.08    7.90
  -6  -2  -4  195.58    7.50
   6   2   4  205.88    8.00
  -6   2  -4  199.98    8.40
   6   2   4  204.68    7.70
  -6   2  -4  214.38    8.10
   6   2   4  192.98    7.40
   6   2   4  202.78    8.40
   6   2   4  208.68    7.70
  -6   2  -4  205.68    7.90
   7  -2   4   25.60    3.00
   7  -2   4   30.90    3.60
  -7  -2  -4   26.90    2.70
  -7  -2  -4   25.50    2.50
  -7  -2  -4   28.00    3.40
  -7   2  -4   26.60    2.50
  -7   2  -4   28.50    3.30
  -7   2  -4   27.60    3.00
   7   2   4   26.30    2.40
   7   2   4   29.80    3.40
   7   2   4   26.30    2.40
   7   2   4   25.00    1.90
   8  -2   4  126.59    6.70
  -8  -2  -4  111.69    6.70
  -8  -2  -4  102.89    4.80
  -8  -2  -4  117.19    4.90
  -8  -2  -4  109.69    5.60
  -8   2  -4  116.89    6.60
   8   2   4  106.69    5.70
   8   2   4  116.59    6.40
   8   2   4  122.29    5.20
  -8   2  -4  111.79    5.20
  -8   2  -4  112.89    5.80
  -9  -2  -4   -2.90    2.90
  -9  -2  -4    0.90    1.90
  -9  -2  -4    0.90    1.20
   9  -2   4    3.80    2.80
  -9  -2  -4   -0.30    1.50
   9   2   4   -3.50    1.80
  -9   2  -4   -0.90    1.60
   9   2   4    2.10    2.50
  -9   2  -4   -3.70    2.90
  -9   2  -4   -0.70    2.20
   9   2   4    1.90    1.90
 -10  -2  -4   49.70    5.70
 -10  -2  -4   39.50    4.00
  10  -2   4   48.60    3.80
 -10  -2  -4   40.00    3.20
 -10   2  -4   39.70    5.80
 -10   2  -4   53.89    4.70
  10   2   4   50.39    3.70
 -10   2  -4   45.30    3.50
 -11  -3   4   21.60    2.80
 -11  -3   4   22.30    3.10
 -11  -3   4   32.20    5.10
 -11   3   4   25.40    2.60
 -11   3   4   22.70    3.50
 -11   3   4   19.00    7.20
 -11   3   4   25.10    2.70
 -10  -3   4    2.80    2.00
 -10  -3   4    3.80    2.20
 -10  -3   4    4.20    3.30
 -10   3   4    6.70    2.00
 -10   3   4    5.00    1.60
 -10   3   4    1.60    3.00
 -10   3   4   11.40    2.90
 -10   3   4    7.50    1.50
  -9  -3   4   78.59    4.60
  -9  -3   4   88.69    4.30
   9  -3  -4   81.49    5.60
  -9  -3   4   74.89    5.80
  -9   3   4   80.49    5.90
  -9   3   4   83.89    4.30
  -9   3   4   77.79    3.80
  -9   3   4   86.19    5.20
  -9   3   4   78.19    3.70
  -8  -3   4    3.60    1.60
   8  -3  -4    1.10    2.40
   8  -3  -4    2.20    2.00
  -8  -3   4    2.80    2.40
  -8  -3   4   -1.80    1.60
  -8   3   4    1.20    2.50
  -8   3   4   -0.50    1.10
  -8   3   4    1.00    2.20
  -8   3   4    2.20    1.10
  -8   3   4   -0.70    1.50
  -7  -3   4  219.08    9.30
  -7  -3   4  219.38    8.30
  -7  -3   4  202.28    8.30
   7  -3  -4  226.38    9.40
  -7  -3   4  206.38    8.40
   7  -3  -4  221.28    9.20
  -7   3   4  229.78    8.30
   7   3  -4  198.58    9.00
  -7   3   4  228.18    8.90
  -7   3   4  230.38    8.50
   7   3  -4  209.98    8.50
  -7   3   4  218.88    8.00
  -7   3   4  219.98    9.30
  -6  -3   4  211.88    7.90
   6  -3  -4  207.98    7.70
   6  -3  -4  204.58    8.60
   6  -3  -4  195.98    8.60
  -6  -3   4  210.68    8.50
  -6  -3   4  203.28    7.80
   6  -3  -4  195.38    8.10
  -6   3   4  218.68    8.60
   6   3  -4  204.18    7.90
  -6   3   4  203.28    7.50
  -6   3   4  198.18    8.50
  -6   3   4  212.98    8.30
   6   3  -4  206.38    8.70
  -5  -3   4  395.36   14.20
   5  -3  -4  391.06   14.70
   5  -3  -4  406.96   14.00
  -5  -3   4  402.46   14.60
   5  -3  -4  407.26   14.80
  -5  -3   4  400.46   14.10
   5  -3  -4  392.36   14.30
  -5  -3   4  394.36   14.00
  -5   3   4  405.36   14.50
  -5   3   4  392.86   14.40
   5   3  -4  388.46   14.10
  -5   3   4  393.56   13.80
   5   3  -4  385.36   14.40
  -5   3   4  409.76   14.70
   4  -3  -4  442.06   16.00
   4  -3  -4  437.86   15.20
  -4  -3   4  442.16   15.50
   4  -3  -4  427.36   15.90
  -4  -3   4  451.35   15.40
   4  -3  -4  434.06   15.60
  -4  -3   4  448.26   15.30
  -4  -3   4  446.86   15.70
   4   3  -4  442.26   15.30
  -4   3   4  444.66   15.90
   4   3  -4  433.26   15.30
   4   3  -4  439.06   15.60
  -4   3   4  438.26   15.80
  -4   3   4  432.26   15.20
  -4   3   4  433.86   15.80
   3  -3  -4 1060.99   36.30
  -3  -3   4 1062.29   36.10
   3  -3  -4 1061.89   36.00
  -3  -3   4 1085.19   36.00
   3  -3  -4 1073.09   36.60
  -3  -3   4 1069.39   36.30
   3  -3  -4 1043.70   36.70
   3   3  -4 1049.70   36.00
   3   3  -4 1036.00   36.10
  -3   3   4 1054.79   36.60
  -3   3   4 1078.69   36.50
   3   3  -4 1062.29   36.20
  -3   3   4 1091.99   36.40
  -3   3   4 1011.10   36.10
   2  -3  -4   77.29    3.60
  -2  -3   4   78.79    2.90
   2  -3  -4   79.19    3.00
   2  -3  -4   79.59    3.20
  -2  -3   4   76.59    3.20
  -2  -3   4   76.49    3.00
  -2   3   4   75.49    3.00
  -2   3   4   76.39    3.50
  -2   3   4   76.89    3.20
   2   3  -4   76.99    2.90
   2   3  -4   75.49    3.00
   2   3  -4   79.19    3.10
  -2   3   4   77.09    3.70
   1  -3  -4 1361.66   46.30
  -1  -3   4 1372.06   46.20
   1  -3  -4 1329.57   46.80
  -1  -3   4 1315.67   46.10
  -1  -3   4 1386.86   46.00
   1  -3  -4 1363.56   46.20
  -1  -3   4 1361.96   46.20
   1   3  -4 1400.36   46.30
   1   3  -4 1388.36   46.20
  -1   3   4 1401.86   46.60
  -1   3   4 1350.26   46.20
   1   3  -4 1353.66   46.20
  -1   3   4 1374.06   46.30
  -1   3   4 1423.86   46.90
   1   3  -4 1364.46   46.20
  -1   3   4 1285.87   46.80
   0  -3  -4    5.80    0.70
   0  -3   4    5.40    0.80
   0  -3  -4    5.20    1.10
   0  -3  -4    2.60    0.90
   0  -3  -4    3.70    0.60
   0  -3   4    5.10    0.60
   0  -3   4    4.30    0.50
   0  -3   4    4.20    0.70
   0  -3   4    4.50    0.70
   0  -3  -4    5.60    1.10
   0   3   4    3.40    0.60
   0   3  -4    5.70    0.70
   0   3  -4    3.80    0.50
   0   3  -4    4.20    0.50
   0   3   4    4.60    0.70
   0   3  -4    3.30    0.60
   0   3   4    3.70    0.90
   0   3   4    5.50    1.30
   0   3  -4    4.00    0.50
   0   3   4    3.70    1.10
   1  -3   4 1008.50   34.80
  -1  -3  -4 1029.40   34.60
   1  -3   4 1038.50   34.70
  -1  -3  -4  998.00   34.90
   1  -3   4  985.80   34.40
  -1  -3  -4 1021.40   34.90
   1  -3   4 1040.50   34.60
  -1  -3  -4 1024.90   34.70
  -1   3  -4 1041.20   34.60
   1   3   4 1018.40   34.90
   1   3   4 1006.20   34.70
  -1   3  -4  989.10   34.40
  -1   3  -4 1012.20   34.80
  -1   3  -4 1045.80   34.60
   1   3   4 1034.20   35.00
   1   3   4 1003.70   35.00
   1   3   4 1035.40   34.60
   2  -3   4  207.88    7.60
  -2  -3  -4  204.48    7.30
  -2  -3  -4  201.68    7.20
   2  -3   4  204.08    7.40
  -2  -3  -4  210.28    7.60
  -2  -3  -4  201.18    7.40
   2  -3   4  215.58    7.70
   2   3   4  206.18    7.40
   2   3   4  211.08    7.30
  -2   3  -4  203.18    7.40
  -2   3  -4  203.38    7.50
   2   3   4  201.28    7.60
   2   3   4  201.78    7.60
  -2   3  -4  201.88    7.40
  -3  -3  -4  413.46   14.00
  -3  -3  -4  402.16   14.00
   3  -3   4  394.16   14.30
  -3  -3  -4  393.66   14.00
   3  -3   4  396.66   14.20
  -3  -3  -4  407.86   14.30
   3  -3   4  406.06   14.10
   3   3   4  394.66   14.00
   3   3   4  401.26   14.40
   3   3   4  412.86   14.00
  -3   3  -4  393.86   14.20
  -3   3  -4  406.56   14.20
   3   3   4  398.26   14.20
   4  -3   4  436.56   15.80
   4  -3   4  437.26   16.00
   4  -3   4  451.55   16.10
  -4  -3  -4  444.86   15.60
  -4  -3  -4  453.35   15.70
  -4  -3  -4  453.55   16.10
   4   3   4  444.36   15.60
   4   3   4  454.95   15.70
  -4   3  -4  445.36   15.90
   4   3   4  444.06   15.50
  -4   3  -4  433.06   15.90
   4   3   4  439.76   16.10
  -4   3  -4  469.85   16.00
   4   3   4  454.75   15.80
   5  -3   4  266.27   10.00
   5  -3   4  266.07   10.30
  -5  -3  -4  261.27    9.60
  -5  -3  -4  292.67   10.40
  -5  -3  -4  275.07   10.10
   5  -3   4  265.27   10.20
   5   3   4  261.87   10.40
   5   3   4  254.87    9.60
   5   3   4  271.57    9.80
  -5   3  -4  272.87   10.00
   5   3   4  251.07    9.60
  -5   3  -4  273.77   10.30
   5   3   4  269.77    9.90
  -5   3  -4  267.07   10.10
   6  -3   4   55.79    3.60
  -6  -3  -4   57.59    2.90
  -6  -3  -4   55.69    3.10
   6  -3   4   58.49    3.80
  -6  -3  -4   48.30    3.80
  -6   3  -4   54.09    3.40
  -6   3  -4   59.29    3.30
   6   3   4   53.49    2.80
   6   3   4   53.79    3.10
  -6   3  -4   57.59    3.90
   6   3   4   52.39    2.70
   6   3   4   53.69    3.90
  -7  -3  -4   96.29    4.30
  -7  -3  -4   94.99    4.60
  -7  -3  -4   86.09    5.50
   7  -3   4  103.49    5.60
  -7   3  -4   99.89    5.10
   7   3   4   91.49    4.10
   7   3   4  102.89    4.70
  -7   3  -4   98.29    4.70
   7   3   4  104.39    5.60
   7   3   4   95.29    4.40
  -7   3  -4   91.99    5.40
  -8  -3  -4    7.40    1.90
   8  -3   4    7.10    2.70
  -8  -3  -4   10.30    2.90
  -8  -3  -4    5.20    1.60
   8   3   4    8.90    1.90
   8   3   4    6.80    1.40
  -8   3  -4    9.90    2.40
   8   3   4    7.80    2.90
   8   3   4    5.60    1.70
  -8   3  -4    4.80    1.90
  -8   3  -4    7.90    2.80
  -9  -3  -4   31.90    3.40
   9  -3   4   45.80    4.90
  -9  -3  -4   29.20    2.90
  -9  -3  -4   35.70    4.50
   9   3   4   30.50    3.10
  -9   3  -4   35.80    3.30
  -9   3  -4   37.40    4.00
  -9   3  -4   32.80    4.40
   9   3   4   27.80    3.20
 -10  -3  -4    2.20    1.90
 -10  -3  -4    1.10    2.90
 -10  -3  -4    1.50    2.20
 -10   3  -4    0.30    3.70
 -10   3  -4    2.70    2.10
 -10   3  -4    4.30    2.80
  10   3   4    5.60    2.10
 -10  -4   4   37.90    4.80
 -10  -4   4   41.80    3.50
 -10  -4   4   40.00    3.70
 -10   4   4   42.60    4.40
 -10   4   4   41.80    3.50
 -10   4   4   41.70    2.80
 -10   4   4   36.20    4.80
  -9  -4   4    6.40    3.10
  -9  -4   4    4.40    2.00
  -9   4   4    7.70    1.60
  -9   4   4    2.90    1.90
  -9   4   4    7.50    2.30
  -9   4   4    7.50    2.60
  -9   4   4    5.90    3.00
   8  -4  -4   93.29    5.90
  -8  -4   4   91.59    4.50
  -8  -4   4   90.79    4.60
   8  -4  -4   81.79    5.90
  -8  -4   4   83.29    5.70
  -8   4   4   91.19    3.90
  -8   4   4   98.99    6.00
  -8   4   4   85.49    4.60
  -8   4   4   96.99    4.00
  -8   4   4   90.59    5.20
  -7  -4   4    4.90    1.60
  -7  -4   4    6.70    2.40
  -7  -4   4    4.50    1.60
   7  -4  -4    9.60    2.50
   7  -4  -4    4.90    2.30
   7  -4  -4    7.10    1.70
  -7   4   4    8.10    1.20
  -7   4   4    5.50    1.90
  -7   4   4    6.10    1.80
   7   4  -4    2.00    1.80
  -7   4   4    7.20    2.60
   6  -4  -4  158.38    6.00
  -6  -4   4  161.08    6.20
  -6  -4   4  151.78    6.30
   6  -4  -4  165.78    7.30
  -6  -4   4  151.68    7.00
   6  -4  -4  159.08    7.20
  -6   4   4  164.68    6.70
   6   4  -4  152.28    6.70
  -6   4   4  160.18    5.90
  -6   4   4  162.78    6.80
  -6   4   4  150.58    7.00
   6   4  -4  145.69    6.20
   5  -4  -4  106.09    4.90
   5  -4  -4  112.89    4.50
   5  -4  -4  113.59    5.60
  -5  -4   4  114.29    4.60
  -5  -4   4  113.79    5.30
  -5  -4   4  117.99    4.70
   5  -4  -4  117.49    5.50
  -5   4   4  114.19    4.40
  -5   4   4  118.99    5.40
   5   4  -4  112.29    5.10
   5   4  -4  111.79    4.60
   5   4  -4  111.99    4.60
  -5   4   4  115.29    5.20
  -5   4   4  116.19    5.20
   4  -4  -4  424.86   15.60
  -4  -4   4  443.76   15.40
   4  -4  -4  419.46   15.70
  -4  -4   4  421.16   14.90
  -4  -4   4  439.26   14.80
   4  -4  -4  426.86   14.80
   4  -4  -4  412.96   15.10
  -4   4   4  436.16   15.50
   4   4  -4  423.66   14.80
   4   4  -4  420.26   15.20
  -4   4   4  414.86   14.70
  -4   4   4  426.96   15.50
  -4   4   4  431.36   15.30
   4   4  -4  414.46   14.90
   3  -4  -4   73.39    4.00
   3  -4  -4   79.49    3.40
  -3  -4   4   80.79    3.00
  -3  -4   4   78.99    3.20
   3  -4  -4   76.89    3.10
   3  -4  -4   74.39    3.90
  -3  -4   4   75.99    3.40
  -3   4   4   77.69    3.50
   3   4  -4   76.89    3.30
   3   4  -4   75.99    3.00
   3   4  -4   71.89    3.10
  -3   4   4   72.99    3.00
  -3   4   4   70.99    3.90
  -3   4   4   75.09    3.80
   2  -4  -4  933.21   33.00
  -2  -4   4  963.20   32.30
   2  -4  -4  962.10   32.20
  -2  -4   4  936.81   32.20
   2  -4  -4  931.61   32.90
   2  -4  -4  941.81   32.30
  -2  -4   4  950.90   32.20
  -2   4   4  970.20   32.90
   2   4  -4  939.91   32.10
  -2   4   4  958.50   32.40
   2   4  -4  932.61   32.30
  -2   4   4  938.41   32.20
   2   4  -4  954.30   32.00
   2   4  -4  943.81   32.30
   2   4  -4  937.71   32.20
  -2   4   4  921.41   33.00
   1  -4  -4  225.38    8.10
   1  -4  -4  225.18    8.70
   1  -4  -4  236.08    8.60
  -1  -4   4  225.58    8.00
   1  -4  -4  227.88    8.10
  -1  -4   4  227.38    8.00
  -1  -4   4  228.68    8.20
  -1   4   4  231.88    8.50
   1   4  -4  228.68    8.20
  -1   4   4  236.18    9.00
   1   4  -4  221.98    8.00
  -1   4   4  231.98    8.20
  -1   4   4  218.58    8.80
  -1   4   4  226.88    8.00
   1   4  -4  201.88    8.00
   1   4  -4  227.48    8.00
   0  -4  -4 1369.16   46.60
   0  -4   4 1372.06   46.50
   0  -4   4 1356.26   46.70
   0  -4  -4 1372.76   46.50
   0  -4   4 1403.86   46.40
   0  -4  -4 1367.86   47.20
   0  -4  -4 1371.96   47.00
   0  -4   4 1434.26   46.80
   0  -4  -4 1317.77   47.10
   0  -4   4 1340.37   46.80
   0   4   4 1317.57   47.30
   0   4   4 1357.36   47.00
   0   4   4 1383.56   46.60
   0   4  -4 1372.86   46.50
   0   4  -4 1360.56   46.50
   0   4  -4 1442.06   46.40
   0   4  -4 1372.06   46.70
   0   4  -4 1410.76   46.70
   0   4   4 1361.26   46.60
  -1  -4  -4   26.40    2.10
   1  -4   4   23.90    1.70
   1  -4   4   22.20    1.30
   1  -4   4   24.20    1.10
   1  -4   4   21.70    1.60
  -1  -4  -4   23.20    1.70
  -1  -4  -4   25.10    1.50
   1   4   4   25.90    1.30
   1   4   4   23.90    1.30
   1   4   4   21.70    1.70
   1   4   4   23.20    1.40
  -1   4  -4   22.30    1.50
  -1   4  -4   21.80    1.30
  -1   4  -4   23.20    1.10
  -1   4  -4   25.00    1.60
  -1   4  -4   22.20    1.40
   1   4   4   21.50    2.00
   2  -4   4 1304.07   44.40
   2  -4   4 1323.77   44.70
  -2  -4  -4 1314.57   44.90
   2  -4   4 1304.27   45.10
   2  -4   4 1337.67   44.90
  -2  -4  -4 1336.07   44.60
  -2  -4  -4 1293.27   45.00
  -2  -4  -4 1329.87   44.70
   2   4   4 1276.57   44.70
   2   4   4 1357.96   44.60
   2   4   4 1300.57   45.10
   2   4   4 1346.67   45.10
  -2   4  -4 1302.07   44.80
   2   4   4 1293.57   45.00
  -2   4  -4 1321.27   44.70
  -2   4  -4 1304.77   45.00
   3  -4   4  220.38    8.30
   3  -4   4  214.38    8.10
  -3  -4  -4  217.28    8.30
  -3  -4  -4  218.58    8.00
  -3  -4  -4  223.38    7.90
  -3  -4  -4  218.78    8.00
   3  -4   4  214.78    8.40
  -3   4  -4  220.28    8.30
  -3   4  -4  214.98    8.10
   3   4   4  212.78    7.90
   3   4   4  214.88    8.50
   3   4   4  221.48    8.30
   3   4   4  239.88    8.20
  -4  -4  -4  706.83   25.30
   4  -4   4  721.23   25.80
   4  -4   4  736.03   26.00
   4  -4   4  732.13   25.60
  -4  -4  -4  752.92   25.80
  -4  -4  -4  740.13   25.40
  -4  -4  -4  765.52   25.30
   4   4   4  744.53   25.60
  -4   4  -4  743.93   25.70
   4   4   4  756.72   25.40
   4   4   4  723.73   25.90
  -4   4  -4  731.93   25.60
   4   4   4  720.63   25.30
  -5  -4  -4  298.57   10.60
  -5  -4  -4  299.77   11.20
  -5  -4  -4  281.77   10.90
   5  -4   4  293.17   11.00
   5  -4   4  289.17   11.30
  -5   4  -4  299.07   11.00
   5   4   4  294.47   10.80
   5   4   4  295.37   10.50
  -5   4  -4  287.37   11.20
   5   4   4  290.37   10.60
   5   4   4  293.17   11.40
   5   4   4  294.97   10.90
  -5   4  -4  308.77   11.10
   6  -4   4  136.69    6.50
  -6  -4  -4  143.59    6.50
  -6  -4  -4  138.79    5.60
  -6  -4  -4  147.59    5.80
   6  -4   4  143.49    6.60
  -6   4  -4  139.29    6.10
   6   4   4  132.69    5.50
   6   4   4  135.39    6.60
  -6   4  -4  145.29    6.20
   6   4   4  140.49    5.90
   6   4   4  137.69    5.60
  -6   4  -4  145.89    6.50
   6   4   4  143.79    5.90
  -7  -4  -4   53.99    3.10
  -7  -4  -4   55.09    3.30
   7   4   4   47.20    2.90
   7   4   4   51.79    3.00
   7   4   4   43.90    3.40
  -7   4  -4   54.19    3.50
  -7   4  -4   52.69    3.80
  -7   4  -4   55.39    4.40
   7   4   4   52.49    4.50
  -8  -4  -4   18.50    2.20
  -8  -4  -4   18.30    2.40
   8  -4   4   17.10    3.20
  -8  -4  -4   16.80    2.70
   8   4   4   17.60    2.10
  -8   4  -4   24.40    3.00
  -8   4  -4   23.60    3.50
   8   4   4   20.40    2.40
  -8   4  -4   17.10    2.50
   8   4   4   19.90    3.40
   9  -4   4    4.20    2.90
  -9  -4  -4    2.00    1.90
  -9  -4  -4    2.90    2.00
  -9  -4  -4    1.10    2.40
  -9   4  -4    4.70    2.40
  -9   4  -4   -2.20    2.80
  -9   4  -4    2.80    2.10
   9   4   4    1.80    1.90
 -10  -4  -4    7.80    2.20
 -10  -4  -4    4.20    2.40
 -10  -4  -4   10.00    3.60
 -10   4  -4    4.50    2.20
 -10   4  -4    3.60    3.40
  10   4   4    8.00    2.20
 -10  -5   4    4.00    3.00
 -10  -5   4    1.90    2.00
 -10  -5   4    4.50    2.10
 -10   5   4    1.10    2.80
 -10   5   4    0.10    2.10
 -10   5   4   -0.50    3.10
 -10   5   4   -1.10    1.40
  -9  -5   4   17.20    3.70
  -9  -5   4   21.90    2.50
  -9  -5   4   17.00    2.40
  -9   5   4   11.00    2.90
  -9   5   4   17.90    1.90
  -9   5   4   16.20    2.50
  -9   5   4   18.20    3.80
  -8  -5   4    4.80    2.60
  -8  -5   4    3.30    1.70
   8  -5  -4    5.30    2.50
  -8  -5   4    3.00    1.70
  -8   5   4    5.10    2.00
  -8   5   4    4.40    1.20
  -8   5   4    3.80    2.70
  -8   5   4    6.30    1.40
  -8   5   4    3.60    2.10
   8   5  -4    2.60    1.70
  -7  -5   4   37.20    2.70
  -7  -5   4   38.60    2.80
   7  -5  -4   41.40    2.50
   7  -5  -4   39.60    4.50
  -7  -5   4   36.70    3.80
   7  -5  -4   44.90    4.20
  -7   5   4   44.10    3.30
   7   5  -4   37.70    2.80
  -7   5   4   42.40    3.40
  -7   5   4   37.70    2.20
  -6  -5   4    3.70    1.90
   6  -5  -4   -1.10    2.00
   6  -5  -4    1.70    1.10
   6  -5  -4    4.00    1.90
  -6  -5   4    1.30    1.20
  -6  -5   4    1.90    1.30
  -6   5   4   -0.70    1.50
   6   5  -4    1.60    1.30
   6   5  -4    0.80    1.90
  -6   5   4    2.40    1.70
  -6   5   4    3.00    2.20
   6   5  -4    2.60    1.80
  -6   5   4    3.80    1.00
  -5  -5   4  137.89    5.10
   5  -5  -4  131.19    5.10
   5  -5  -4  135.29    5.60
  -5  -5   4  129.99    5.90
   5  -5  -4  132.69    6.40
   5  -5  -4  138.99    6.40
  -5  -5   4  127.89    5.30
  -5   5   4  139.29    6.20
  -5   5   4  131.49    5.00
  -5   5   4  142.09    5.80
  -5   5   4  129.19    6.00
   5   5  -4  128.69    5.20
   5   5  -4  128.49    5.30
   5   5  -4  122.99    5.70
   4  -5  -4   24.40    1.60
  -4  -5   4   20.90    2.10
   4  -5  -4   24.30    2.60
   4  -5  -4   26.60    2.90
   4  -5  -4   22.40    2.00
  -4  -5   4   18.60    1.70
   4   5  -4   21.70    2.00
  -4   5   4   20.50    2.50
  -4   5   4   21.20    2.50
  -4   5   4   20.10    2.10
  -4   5   4   20.90    1.50
   4   5  -4   19.30    1.50
   4   5  -4   16.20    1.60
   3  -5  -4  875.71   31.40
   3  -5  -4  895.21   29.90
  -3  -5   4  893.41   30.20
   3  -5  -4  878.61   30.10
   3  -5  -4  881.31   30.90
   3   5  -4  863.51   30.00
  -3   5   4  880.31   30.20
   3   5  -4  857.21   30.10
  -3   5   4  849.52   29.90
  -3   5   4  874.31   30.80
  -2  -5   4   31.20    2.00
   2  -5  -4   38.00    1.90
   2  -5  -4   32.90    1.90
  -2  -5   4   37.90    2.00
  -2  -5   4   32.60    1.90
   2  -5  -4   37.00    2.90
   2  -5  -4   33.00    2.80
   2   5  -4   33.80    2.00
  -2   5   4   32.70    2.80
  -2   5   4   33.50    1.80
   2   5  -4   39.00    2.30
  -2   5   4   39.00    2.80
   2   5  -4   32.10    1.80
  -2   5   4   35.10    2.40
   2   5  -4   32.80    1.80
  -2   5   4   33.70    2.10
   1  -5  -4 1879.41   63.19
   1  -5  -4 1870.01   63.69
   1  -5  -4 1861.11   63.09
  -1  -5   4 1883.51   63.19
  -1  -5   4 1895.81   63.29
   1  -5  -4 1835.82   63.89
   1  -5  -4 1911.91   63.69
  -1  -5   4 1858.41   62.99
  -1  -5   4 1891.21   63.29
  -1   5   4 1822.82   63.99
   1   5  -4 1821.12   63.39
  -1   5   4 1872.21   63.09
  -1   5   4 1820.62   64.09
   1   5  -4 1860.31   63.09
   1   5  -4 1869.61   62.99
  -1   5   4 1859.31   63.09
   1   5  -4 1835.32   62.99
   0  -5   4   10.70    1.00
   0  -5  -4   10.50    1.70
   0  -5   4    9.30    1.50
   0  -5   4   13.10    1.50
   0  -5  -4   10.40    1.00
   0  -5   4    8.70    0.80
   0  -5  -4   10.10    1.70
   0  -5  -4   12.10    1.20
   0  -5  -4    8.40    1.90
   0   5   4   12.00    1.20
   0   5  -4    8.80    1.10
   0   5  -4   11.10    1.30
   0   5   4    9.40    1.80
   0   5  -4    8.50    0.90
   0   5   4   10.40    1.10
   0   5   4    7.50    1.40
   0   5  -4    8.00    1.30
   0   5  -4    9.20    0.80
   0   5   4   15.40    2.20
  -1  -5  -4 2006.80   65.69
   1  -5   4 2020.40   66.19
   1  -5   4 1973.60   66.09
  -1  -5  -4 1909.51   66.19
   1  -5   4 1971.20   65.49
   1  -5   4 1928.51   65.49
  -1  -5  -4 1924.91   66.19
  -1  -5  -4 1944.61   66.09
  -1   5  -4 1973.00   65.49
  -1   5  -4 1899.31   65.79
   1   5   4 1907.71   65.99
   1   5   4 1910.81   66.39
  -1   5  -4 1939.01   65.69
   1   5   4 1915.81   66.29
   1   5   4 1944.21   65.49
  -1   5  -4 1905.91   65.89
   1   5   4 1958.30   65.49
   1   5   4 1872.61   65.69
  -1   5  -4 1912.31   65.39
   2  -5   4   99.49    3.90
  -2  -5  -4   95.49    4.00
[truncated: 1,305,744 more chars]
