# Supplementary material for: The Methylbismuth Dication: Pentagonal Pyramidal Coordination and Ligand‐Induced Lewis Superacidity
Source: Angew Chem Int Ed Engl. 2025 Nov 17;65(1):e16140. doi: 10.1002/anie.202516140 (PMC12759221; doi:10.1002/anie.202516140)
Supplement: Supplementary file 2 — Supporting Informaton [file ANIE-65-e16140-s002.zip › JSX26b_M.cif]

data_jsx26b_m
_publ_requested_journal          ?
_publ_contact_author_name        'Prof. Dr. Crispin Lichtenberg'
_publ_contact_author_address     
;Philipps University Marburg
Department of Chemistry
Hans-Meerwein-Strasse 4
35032 Marburg 
;
_publ_contact_author_email       crispin.lichtenberg@chemie.uni-marburg.de
_publ_contact_author_phone       +4964212825755
_publ_contact_author_fax         +4964212825755
loop_
_publ_author_name
_publ_author_address
'Schwarzmann, Johannes'
;Philipps University Marburg
Department of Chemistry
Hans-Meerwein-Strasse 4
35032 Marburg 
;
'Kirsch, Tamina Z.'
;Philipps University Marburg
Department of Chemistry
Hans-Meerwein-Strasse 4
35032 Marburg 
;
'Narz, Benedikt'
;Philipps University Marburg
Department of Chemistry
Hans-Meerwein-Strasse 4
35032 Marburg 
;
'Lichtenberg, Crispin'
;Philipps University Marburg
Department of Chemistry
Hans-Meerwein-Strasse 4
35032 Marburg 
;
_audit_creation_date               2024-11-13
_audit_creation_method
;
Olex2 1.5
(compiled 2023.08.24 svn.re1ec1418 for OlexSys, GUI svn.r6817)
;
_shelx_SHELXL_version_number       '2019/1'
_audit_contact_author_address      ?
_audit_contact_author_email        ?
_audit_contact_author_name         ''
_audit_contact_author_phone        ?
_publ_contact_author_id_orcid      ?
_publ_section_references
;
Dolomanov, O.V., Bourhis, L.J., Gildea, R.J, Howard, J.A.K. & Puschmann, H.
 (2009), J. Appl. Cryst. 42, 339-341.

Sheldrick, G.M. (2008). Acta Cryst. A64, 112-122.

Sheldrick, G.M. (2015). Acta Cryst. A71, 3-8.
;
_chemical_name_common              ?
_chemical_name_systematic          ?
_chemical_formula_moiety           'C7 H21 Bi F6 P2 S2 Sb, F6 Sb'
_chemical_formula_sum              'C7 H21 Bi F12 P2 S2 Sb2'
_chemical_formula_weight           911.78
_chemical_melting_point            ?
loop_
  _atom_type_symbol
  _atom_type_description
  _atom_type_scat_dispersion_real
  _atom_type_scat_dispersion_imag
  _atom_type_scat_source
 'C' 'C' 0.0181 0.0091 'International Tables Vol C Tables 4.2.6.8 and 6.1.1.4'
 'H' 'H' 0.0000 0.0000 'International Tables Vol C Tables 4.2.6.8 and 6.1.1.4'
 'Bi' 'Bi' -4.0111 8.9310
 'International Tables Vol C Tables 4.2.6.8 and 6.1.1.4'
 'F' 'F' 0.0727 0.0534 'International Tables Vol C Tables 4.2.6.8 and 6.1.1.4'
 'P' 'P' 0.2955 0.4335 'International Tables Vol C Tables 4.2.6.8 and 6.1.1.4'
 'S' 'S' 0.3331 0.5567 'International Tables Vol C Tables 4.2.6.8 and 6.1.1.4'
 'Sb' 'Sb' -0.0562 5.8946
 'International Tables Vol C Tables 4.2.6.8 and 6.1.1.4'

_shelx_space_group_comment
;
The symmetry employed for this shelxl refinement is uniquely defined
by the following loop, which should always be used as a source of
symmetry information in preference to the above space-group names.
They are only intended as comments.
;
_space_group_crystal_system        'monoclinic'
_space_group_IT_number             14
_space_group_name_H-M_alt          'P 1 21/n 1'
_space_group_name_Hall             '-P 2yn'
loop_
  _space_group_symop_operation_xyz
 'x, y, z'
 '-x+1/2, y+1/2, -z+1/2'
 '-x, -y, -z'
 'x-1/2, -y-1/2, z-1/2'

_cell_length_a                     12.3866(4)
_cell_length_b                     10.2899(4)
_cell_length_c                     19.3216(5)
_cell_angle_alpha                  90
_cell_angle_beta                   105.338(2)
_cell_angle_gamma                  90
_cell_volume                       2374.96(14)
_cell_formula_units_Z              4
_cell_measurement_reflns_used      22142
_cell_measurement_temperature      100
_cell_measurement_theta_max        76.24
_cell_measurement_theta_min        3.83
_shelx_estimated_absorpt_T_max     0.412
_shelx_estimated_absorpt_T_min     0.028
_exptl_absorpt_coefficient_mu      35.979
_exptl_absorpt_correction_T_max    0.7205
_exptl_absorpt_correction_T_min    0.0696
_exptl_absorpt_correction_type     integration
_exptl_absorpt_process_details
;
STOE X-Red32, absorption correction by Gaussian integration, analogous to
P. Coppens, "The Evaluation of Absorption and Extinction in Single-Crystal
Structure Analysis", published in
F. R. Ahmed (Editor), "Crystallographic Computing",
Munksgaard, Copenhagen (1970), 255 - 270
;
_exptl_absorpt_special_details     ?
_exptl_crystal_colour              'clear colourless'
_exptl_crystal_colour_lustre       clear
_exptl_crystal_colour_primary      colourless
_exptl_crystal_density_diffrn      2.550
_exptl_crystal_density_meas        ?
_exptl_crystal_density_method      'not measured'
_exptl_crystal_description         plate
_exptl_crystal_F_000               1672
loop_
  _exptl_crystal_face_index_h
  _exptl_crystal_face_index_k
  _exptl_crystal_face_index_l
  _exptl_crystal_face_perp_dist
 999 -50-666 0.0378 999
 -1-574 0.0513 999 -46-448
 0.0542 999 -25-385 0.0621
 999 -91-338 0.0712 999
 -43-643 0.0403 999-149-921 0.0187
 999 -92-744 0.0290 999
 40-498 0.0624 181 999
 253 0.3077 -261 593
 999 0.1428 110 90
 999 0.1867 -436-146 999
 0.2699 -999 74 792
 0.0366 -999 55 664
 0.0386 -999 94 557
 0.0430 -999 42 433
 0.0552 -333 54 122
 0.0588 -999 130 556
 0.0419 -999 138 814
 0.0208 -999 172 742
 0.0295 -999 48 568
 0.0444 191-315-333 0.2173 199
 -99-333 0.1019 -51 -50-333
 0.1589 -316 280-999 0.2687

_exptl_crystal_size_max            0.35
_exptl_crystal_size_mid            0.33
_exptl_crystal_size_min            0.03
_exptl_transmission_factor_max     ?
_exptl_transmission_factor_min     ?
_diffrn_reflns_av_R_equivalents    0.0637
_diffrn_reflns_av_unetI/netI       0.0457
_diffrn_reflns_Laue_measured_fraction_full  0.999
_diffrn_reflns_Laue_measured_fraction_max  0.999
_diffrn_reflns_limit_h_max         14
_diffrn_reflns_limit_h_min         -14
_diffrn_reflns_limit_k_max         10
_diffrn_reflns_limit_k_min         -12
_diffrn_reflns_limit_l_max         21
_diffrn_reflns_limit_l_min         -22
_diffrn_reflns_number              24894
_diffrn_reflns_point_group_measured_fraction_full  0.999
_diffrn_reflns_point_group_measured_fraction_max  0.999
_diffrn_reflns_theta_full          65.089
_diffrn_reflns_theta_max           65.089
_diffrn_reflns_theta_min           3.831
_diffrn_ambient_temperature        100
_diffrn_detector_area_resol_mean   5.81
_diffrn_detector_type              'DECTRIS PILATUS 300K'
_diffrn_measured_fraction_theta_full  0.999
_diffrn_measured_fraction_theta_max  0.999
_diffrn_measurement_details
;
 4913 frames, detector distance = 60 mm
;
_diffrn_measurement_device         'Eulerian 4-circle diffractometer'
_diffrn_measurement_device_type    'STOE STADIVARI'
_diffrn_measurement_method         'rotation method, \w scans'
_diffrn_radiation_type             CuK\a
_diffrn_radiation_wavelength       1.54186
_diffrn_source                     ?
_reflns_Friedel_coverage           0.000
_reflns_Friedel_fraction_full      .
_reflns_Friedel_fraction_max       .
_reflns_number_gt                  2967
_reflns_number_total               4038
_reflns_special_details
;
 Reflections were merged by SHELXL according to the crystal
 class for the calculation of statistics and refinement.
 
 _reflns_Friedel_fraction is defined as the number of unique
 Friedel pairs measured divided by the number that would be
 possible theoretically, ignoring centric projections and
 systematic absences.
;
_reflns_threshold_expression       'I > 2\s(I)'
_computing_cell_refinement
;
X-Area Recipe 1.37.0.0 (STOE, 2021)
;
_computing_data_collection
;
X-Area Pilatus3_SV 1.31.186.0 (STOE, 2022)
;
_computing_data_reduction
;
X-Area Integrate 2.5.3.0 (STOE, 2021)
X-Area X-Red 2.3.0.0 (STOE, 2021) 
;
_computing_molecular_graphics      'Olex2 1.5 (Dolomanov et al., 2009)'
_computing_publication_material    'Olex2 1.5 (Dolomanov et al., 2009)'
_computing_structure_refinement    'XL  (Sheldrick, 2008)'
_computing_structure_solution      'SHELXT 2018/2 (Sheldrick, 2018)'
_refine_diff_density_max           3.994
_refine_diff_density_min           -1.810
_refine_diff_density_rms           0.314
_refine_ls_extinction_coef         .
_refine_ls_extinction_method       none
_refine_ls_goodness_of_fit_ref     1.039
_refine_ls_hydrogen_treatment      constr
_refine_ls_matrix_type             full
_refine_ls_number_parameters       242
_refine_ls_number_reflns           4038
_refine_ls_number_restraints       0
_refine_ls_R_factor_all            0.0992
_refine_ls_R_factor_gt             0.0843
_refine_ls_restrained_S_all        1.039
_refine_ls_shift/su_max            0.000
_refine_ls_shift/su_mean           0.000
_refine_ls_structure_factor_coef   Fsqd
_refine_ls_weighting_details      
 'w=1/[\s^2^(Fo^2^)+(0.1812P)^2^] where P=(Fo^2^+2Fc^2^)/3'
_refine_ls_weighting_scheme        calc
_refine_ls_wR_factor_gt            0.2321
_refine_ls_wR_factor_ref           0.2450
_refine_special_details            ?
_olex2_refinement_description
;
1. Fixed Uiso
 At 1.5 times of:
  All C(H,H,H) groups
2.a Idealised Me refined as rotating group:
 C1(H1A,H1B,H1C), C7(H7A,H7B,H7C), C2(H2A,H2B,H2C), C6(H6A,H6B,H6C), C3(H3A,
 H3B,H3C), C4(H4A,H4B,H4C), C5(H5A,H5B,H5C)
;
_atom_sites_solution_hydrogens     geom
_atom_sites_solution_primary       dual
_atom_sites_solution_secondary     ?

# start Validation Reply Form
_vrf_PLAT971_jsx26b_m
;
PROBLEM: Check Calcd Resid. Dens.  0.44Ang From Bi1             4.03 eA-3  
RESPONSE: Large positive and negative residual electron density is
close to the heavy atoms Bi/Sb and is due to absorption and truncation
effects.
;
_vrf_PLAT973_jsx26b_m
;
PROBLEM: Check Calcd Positive Resid. Density on       Sb1       1.84 eA-3  
RESPONSE: Large positive and negative residual electron density is
close to the heavy atoms Bi/Sb and is due to absorption and truncation
effects.
;
# end Validation Reply Form

loop_
  _atom_site_label
  _atom_site_type_symbol
  _atom_site_fract_x
  _atom_site_fract_y
  _atom_site_fract_z
  _atom_site_U_iso_or_equiv
  _atom_site_adp_type
  _atom_site_occupancy
  _atom_site_site_symmetry_order
  _atom_site_calc_flag
  _atom_site_refinement_flags_posn
  _atom_site_refinement_flags_adp
  _atom_site_refinement_flags_occupancy
  _atom_site_disorder_assembly
  _atom_site_disorder_group
 Bi1 Bi 0.54915(6) 0.72317(6) 0.70642(3) 0.0650(3) Uani 1 1 d . . . . .
 Sb1 Sb 0.48205(11) 0.77393(13) 0.92128(6) 0.0723(4) Uani 1 1 d . . . . .
 Sb2 Sb 0.89122(12) 0.66927(12) 0.84628(8) 0.0772(4) Uani 1 1 d . . . . .
 P1 P 0.6903(4) 0.6638(5) 0.5601(2) 0.0680(10) Uani 1 1 d . . . . .
 S2 S 0.3361(4) 0.6714(4) 0.6734(3) 0.0727(10) Uani 1 1 d . . . . .
 S1 S 0.5328(4) 0.6493(5) 0.5728(2) 0.0755(11) Uani 1 1 d . . . . .
 P2 P 0.2615(4) 0.8484(5) 0.6524(2) 0.0716(10) Uani 1 1 d . . . . .
 F1 F 0.5320(11) 0.7909(10) 0.8380(6) 0.081(3) Uani 1 1 d . . . . .
 F7 F 0.7811(9) 0.7360(10) 0.7663(7) 0.079(3) Uani 1 1 d . . . . .
 F4 F 0.6231(10) 0.8250(12) 0.9782(6) 0.083(3) Uani 1 1 d . . . . .
 F6 F 0.4342(12) 0.9461(13) 0.9095(6) 0.096(4) Uani 1 1 d . . . . .
 F8 F 0.7820(12) 0.6348(12) 0.8946(7) 0.096(4) Uani 1 1 d . . . . .
 F3 F 0.4306(14) 0.7616(15) 1.0039(7) 0.104(4) Uani 1 1 d . . . . .
 F5 F 0.5303(13) 0.6010(13) 0.9288(8) 0.102(4) Uani 1 1 d . . . . .
 F2 F 0.3443(11) 0.7221(17) 0.8666(8) 0.114(5) Uani 1 1 d . . . . .
 F10 F 0.9975(14) 0.7076(14) 0.7976(10) 0.112(5) Uani 1 1 d . . . . .
 F11 F 0.8695(14) 0.5053(12) 0.8039(9) 0.112(5) Uani 1 1 d . . . . .
 F12 F 0.9099(13) 0.8342(11) 0.8846(8) 0.099(4) Uani 1 1 d . . . . .
 F9 F 1.0005(13) 0.5999(16) 0.9230(9) 0.129(6) Uani 1 1 d . . . . .
 C1 C 0.5742(18) 0.5245(16) 0.7481(10) 0.074(4) Uani 1 1 d . . . . .
 H1A H 0.597747 0.526774 0.800670 0.111 Uiso 1 1 calc R U . . .
 H1B H 0.632056 0.481823 0.730087 0.111 Uiso 1 1 calc R U . . .
 H1C H 0.503872 0.475944 0.732225 0.111 Uiso 1 1 calc R U . . .
 C7 C 0.3173(18) 0.9637(19) 0.7212(10) 0.083(5) Uani 1 1 d . . . . .
 H7A H 0.301998 0.935281 0.766039 0.124 Uiso 1 1 calc R U . . .
 H7B H 0.282270 1.048554 0.707265 0.124 Uiso 1 1 calc R U . . .
 H7C H 0.398332 0.970900 0.728031 0.124 Uiso 1 1 calc R U . . .
 C2 C 0.7399(19) 0.8260(19) 0.5788(12) 0.082(5) Uani 1 1 d . . . . .
 H2A H 0.679316 0.887210 0.558157 0.123 Uiso 1 1 calc R U . . .
 H2B H 0.802533 0.841253 0.557648 0.123 Uiso 1 1 calc R U . . .
 H2C H 0.765168 0.838816 0.630841 0.123 Uiso 1 1 calc R U . . .
 C6 C 0.1191(17) 0.824(3) 0.6499(12) 0.090(6) Uani 1 1 d . . . . .
 H6A H 0.084968 0.764420 0.610770 0.135 Uiso 1 1 calc R U . . .
 H6B H 0.079669 0.907634 0.642002 0.135 Uiso 1 1 calc R U . . .
 H6C H 0.113913 0.787054 0.695645 0.135 Uiso 1 1 calc R U . . .
 C3 C 0.793(2) 0.560(2) 0.6170(14) 0.101(7) Uani 1 1 d . . . . .
 H3A H 0.810100 0.591922 0.666557 0.152 Uiso 1 1 calc R U . . .
 H3B H 0.861897 0.561102 0.600740 0.152 Uiso 1 1 calc R U . . .
 H3C H 0.764317 0.471355 0.614792 0.152 Uiso 1 1 calc R U . . .
 C4 C 0.679(2) 0.623(3) 0.4692(11) 0.097(7) Uani 1 1 d . . . . .
 H4A H 0.648009 0.535280 0.459353 0.145 Uiso 1 1 calc R U . . .
 H4B H 0.753895 0.625247 0.460603 0.145 Uiso 1 1 calc R U . . .
 H4C H 0.630385 0.685368 0.437591 0.145 Uiso 1 1 calc R U . . .
 C5 C 0.273(2) 0.913(2) 0.5687(9) 0.089(6) Uani 1 1 d . . . . .
 H5A H 0.352497 0.924492 0.570543 0.134 Uiso 1 1 calc R U . . .
 H5B H 0.234916 0.996966 0.559887 0.134 Uiso 1 1 calc R U . . .
 H5C H 0.238856 0.852534 0.529931 0.134 Uiso 1 1 calc R U . . .

loop_
  _atom_site_aniso_label
  _atom_site_aniso_U_11
  _atom_site_aniso_U_22
  _atom_site_aniso_U_33
  _atom_site_aniso_U_23
  _atom_site_aniso_U_13
  _atom_site_aniso_U_12
 Bi1 0.0735(5) 0.0503(5) 0.0768(4) -0.0035(2) 0.0297(3) -0.0029(3)
 Sb1 0.0735(7) 0.0736(8) 0.0738(6) -0.0013(5) 0.0263(5) -0.0044(5)
 Sb2 0.0820(8) 0.0503(7) 0.1000(8) 0.0057(5) 0.0250(6) 0.0077(5)
 P1 0.073(2) 0.061(2) 0.074(2) -0.0122(18) 0.0288(19) -0.007(2)
 S2 0.080(3) 0.055(2) 0.091(3) -0.0026(19) 0.035(2) -0.004(2)
 S1 0.074(2) 0.075(3) 0.082(2) -0.009(2) 0.0290(19) -0.009(2)
 P2 0.077(3) 0.065(3) 0.075(2) -0.0015(19) 0.0245(19) 0.002(2)
 F1 0.110(8) 0.072(6) 0.074(5) -0.008(5) 0.050(6) -0.005(6)
 F7 0.067(6) 0.057(6) 0.108(7) 0.000(5) 0.015(5) -0.003(5)
 F4 0.082(7) 0.080(7) 0.085(6) 0.001(5) 0.020(5) -0.011(6)
 F6 0.102(9) 0.089(8) 0.094(7) -0.004(6) 0.021(6) 0.033(7)
 F8 0.110(9) 0.073(7) 0.123(9) 0.019(6) 0.061(8) 0.004(7)
 F3 0.114(10) 0.125(11) 0.087(7) 0.014(7) 0.051(7) -0.003(8)
 F5 0.112(10) 0.069(7) 0.136(10) 0.005(7) 0.051(8) -0.008(7)
 F2 0.067(7) 0.165(15) 0.106(9) -0.014(9) 0.016(6) -0.037(8)
 F10 0.102(10) 0.076(8) 0.167(14) 0.018(8) 0.051(9) 0.011(7)
 F11 0.154(13) 0.048(6) 0.143(11) -0.003(7) 0.057(10) 0.021(8)
 F12 0.120(10) 0.054(6) 0.118(9) -0.009(6) 0.023(7) -0.006(7)
 F9 0.108(10) 0.112(12) 0.146(12) 0.064(10) 0.000(9) 0.043(9)
 C1 0.095(12) 0.043(8) 0.088(10) -0.012(7) 0.031(9) 0.008(8)
 C7 0.092(13) 0.059(10) 0.091(11) -0.011(9) 0.014(9) 0.023(10)
 C2 0.100(14) 0.060(10) 0.098(12) -0.006(9) 0.051(11) -0.015(10)
 C6 0.069(11) 0.106(17) 0.100(13) 0.011(12) 0.032(10) 0.003(11)
 C3 0.108(17) 0.075(13) 0.130(18) -0.006(13) 0.047(14) 0.009(13)
 C4 0.101(15) 0.121(19) 0.078(11) -0.042(12) 0.042(10) -0.017(13)
 C5 0.124(18) 0.076(13) 0.071(10) 0.007(8) 0.030(10) -0.006(12)

_geom_special_details
;
 All esds (except the esd in the dihedral angle between two l.s. planes)
 are estimated using the full covariance matrix.  The cell esds are taken
 into account individually in the estimation of esds in distances, angles
 and torsion angles; correlations between esds in cell parameters are only
 used when they are defined by crystal symmetry.  An approximate (isotropic)
 treatment of cell esds is used for estimating esds involving l.s. planes.
;
loop_
  _geom_bond_atom_site_label_1
  _geom_bond_atom_site_label_2
  _geom_bond_distance
  _geom_bond_site_symmetry_2
  _geom_bond_publ_flag
 Bi1 S2 2.601(5) . ?
 Bi1 S1 2.647(4) . ?
 Bi1 F1 2.698(9) . ?
 Bi1 C1 2.189(17) . ?
 Sb1 F1 1.879(9) . ?
 Sb1 F4 1.876(12) . ?
 Sb1 F6 1.863(13) . ?
 Sb1 F3 1.874(12) . ?
 Sb1 F5 1.870(13) . ?
 Sb1 F2 1.832(13) . ?
 Sb2 F7 1.899(12) . ?
 Sb2 F8 1.870(12) . ?
 Sb2 F10 1.852(16) . ?
 Sb2 F11 1.864(13) . ?
 Sb2 F12 1.842(12) . ?
 Sb2 F9 1.865(12) . ?
 P1 S1 2.036(6) . ?
 P1 C2 1.782(19) . ?
 P1 C3 1.80(3) . ?
 P1 C4 1.775(17) . ?
 S2 P2 2.034(7) . ?
 P2 C7 1.779(18) . ?
 P2 C6 1.77(2) . ?
 P2 C5 1.790(18) . ?
 C1 H1A 0.9800 . ?
 C1 H1B 0.9800 . ?
 C1 H1C 0.9800 . ?
 C7 H7A 0.9800 . ?
 C7 H7B 0.9800 . ?
 C7 H7C 0.9800 . ?
 C2 H2A 0.9800 . ?
 C2 H2B 0.9800 . ?
 C2 H2C 0.9800 . ?
 C6 H6A 0.9800 . ?
 C6 H6B 0.9800 . ?
 C6 H6C 0.9800 . ?
 C3 H3A 0.9800 . ?
 C3 H3B 0.9800 . ?
 C3 H3C 0.9800 . ?
 C4 H4A 0.9800 . ?
 C4 H4B 0.9800 . ?
 C4 H4C 0.9800 . ?
 C5 H5A 0.9800 . ?
 C5 H5B 0.9800 . ?
 C5 H5C 0.9800 . ?

loop_
  _geom_angle_atom_site_label_1
  _geom_angle_atom_site_label_2
  _geom_angle_atom_site_label_3
  _geom_angle
  _geom_angle_site_symmetry_1
  _geom_angle_site_symmetry_3
  _geom_angle_publ_flag
 S2 Bi1 S1 83.72(14) . . ?
 S2 Bi1 F1 87.5(3) . . ?
 S1 Bi1 F1 171.2(3) . . ?
 C1 Bi1 S2 86.2(6) . . ?
 C1 Bi1 S1 93.3(5) . . ?
 C1 Bi1 F1 86.2(5) . . ?
 F4 Sb1 F1 90.6(5) . . ?
 F6 Sb1 F1 88.5(5) . . ?
 F6 Sb1 F4 91.3(6) . . ?
 F6 Sb1 F3 90.0(6) . . ?
 F6 Sb1 F5 177.5(6) . . ?
 F3 Sb1 F1 178.5(6) . . ?
 F3 Sb1 F4 89.6(6) . . ?
 F5 Sb1 F1 89.1(5) . . ?
 F5 Sb1 F4 89.5(6) . . ?
 F5 Sb1 F3 92.5(6) . . ?
 F2 Sb1 F1 90.0(6) . . ?
 F2 Sb1 F4 179.2(7) . . ?
 F2 Sb1 F6 89.4(7) . . ?
 F2 Sb1 F3 89.8(7) . . ?
 F2 Sb1 F5 89.9(7) . . ?
 F8 Sb2 F7 90.9(6) . . ?
 F10 Sb2 F7 87.9(6) . . ?
 F10 Sb2 F8 178.4(6) . . ?
 F10 Sb2 F11 90.5(7) . . ?
 F10 Sb2 F9 91.2(8) . . ?
 F11 Sb2 F7 88.9(6) . . ?
 F11 Sb2 F8 90.5(7) . . ?
 F11 Sb2 F9 89.6(8) . . ?
 F12 Sb2 F7 88.9(6) . . ?
 F12 Sb2 F8 90.3(6) . . ?
 F12 Sb2 F10 88.7(7) . . ?
 F12 Sb2 F11 177.7(7) . . ?
 F12 Sb2 F9 92.6(8) . . ?
 F9 Sb2 F7 178.2(7) . . ?
 F9 Sb2 F8 90.0(7) . . ?
 C2 P1 S1 109.5(7) . . ?
 C2 P1 C3 106.3(12) . . ?
 C3 P1 S1 115.5(9) . . ?
 C4 P1 S1 106.1(8) . . ?
 C4 P1 C2 110.8(11) . . ?
 C4 P1 C3 108.7(12) . . ?
 P2 S2 Bi1 104.1(2) . . ?
 P1 S1 Bi1 105.6(2) . . ?
 C7 P2 S2 112.5(7) . . ?
 C7 P2 C5 108.6(11) . . ?
 C6 P2 S2 106.1(9) . . ?
 C6 P2 C7 107.6(11) . . ?
 C6 P2 C5 110.3(11) . . ?
 C5 P2 S2 111.7(8) . . ?
 Sb1 F1 Bi1 155.4(6) . . ?
 Bi1 C1 H1A 109.5 . . ?
 Bi1 C1 H1B 109.5 . . ?
 Bi1 C1 H1C 109.5 . . ?
 H1A C1 H1B 109.5 . . ?
 H1A C1 H1C 109.5 . . ?
 H1B C1 H1C 109.5 . . ?
 P2 C7 H7A 109.5 . . ?
 P2 C7 H7B 109.5 . . ?
 P2 C7 H7C 109.5 . . ?
 H7A C7 H7B 109.5 . . ?
 H7A C7 H7C 109.5 . . ?
 H7B C7 H7C 109.5 . . ?
 P1 C2 H2A 109.5 . . ?
 P1 C2 H2B 109.5 . . ?
 P1 C2 H2C 109.5 . . ?
 H2A C2 H2B 109.5 . . ?
 H2A C2 H2C 109.5 . . ?
 H2B C2 H2C 109.5 . . ?
 P2 C6 H6A 109.5 . . ?
 P2 C6 H6B 109.5 . . ?
 P2 C6 H6C 109.5 . . ?
 H6A C6 H6B 109.5 . . ?
 H6A C6 H6C 109.5 . . ?
 H6B C6 H6C 109.5 . . ?
 P1 C3 H3A 109.5 . . ?
 P1 C3 H3B 109.5 . . ?
 P1 C3 H3C 109.5 . . ?
 H3A C3 H3B 109.5 . . ?
 H3A C3 H3C 109.5 . . ?
 H3B C3 H3C 109.5 . . ?
 P1 C4 H4A 109.5 . . ?
 P1 C4 H4B 109.5 . . ?
 P1 C4 H4C 109.5 . . ?
 H4A C4 H4B 109.5 . . ?
 H4A C4 H4C 109.5 . . ?
 H4B C4 H4C 109.5 . . ?
 P2 C5 H5A 109.5 . . ?
 P2 C5 H5B 109.5 . . ?
 P2 C5 H5C 109.5 . . ?
 H5A C5 H5B 109.5 . . ?
 H5A C5 H5C 109.5 . . ?
 H5B C5 H5C 109.5 . . ?

loop_
  _geom_torsion_atom_site_label_1
  _geom_torsion_atom_site_label_2
  _geom_torsion_atom_site_label_3
  _geom_torsion_atom_site_label_4
  _geom_torsion
  _geom_torsion_site_symmetry_1
  _geom_torsion_site_symmetry_2
  _geom_torsion_site_symmetry_3
  _geom_torsion_site_symmetry_4
  _geom_torsion_publ_flag
 F4 Sb1 F1 Bi1 140.7(16) . . . . ?
 F6 Sb1 F1 Bi1 -128.0(16) . . . . ?
 F5 Sb1 F1 Bi1 51.2(16) . . . . ?
 F2 Sb1 F1 Bi1 -38.7(17) . . . . ?

_shelx_res_file
;
TITL jsx26b_m_a.res in P2(1)/n
    jsx26b_m.res
    created by SHELXL-2019/1 at 10:04:12 on 13-Nov-2024
REM Old TITL
REM SHELXT solution in P2(1)/n: R1 0.160, Rweak 0.006, Alpha 0.034
REM <I/s> 0.000 for 0 systematic absences, Orientation as input
REM Formula found by SHELXT: Bi Sb2 F9 C7 S5 P2
CELL 1.54186 12.3866 10.2899 19.3216 90 105.338 90
ZERR 4 0.0004 0.0004 0.0005 0 0.002 0
LATT 1
SYMM 0.5-X,0.5+Y,0.5-Z
SFAC C H Bi F P S Sb
UNIT 28 84 4 48 8 8 8

L.S. 15
PLAN  11
SIZE 0.33 0.35 0.03
TEMP -173.15
CONF
BOND
list 4
MORE -1
BOND $H
fmap 2
acta
SHEL 9999 0.85
REM <olex2.extras>
REM <HklSrc "%.\\JSX26b_M.hkl">
REM </olex2.extras>

WGHT    0.181200
FVAR       0.14293
BI1   3    0.549152    0.723166    0.706421    11.00000    0.07355    0.05028 =
         0.07681   -0.00351    0.02974   -0.00295
SB1   7    0.482047    0.773927    0.921282    11.00000    0.07345    0.07363 =
         0.07382   -0.00128    0.02632   -0.00439
SB2   7    0.891224    0.669272    0.846282    11.00000    0.08197    0.05026 =
         0.09996    0.00566    0.02503    0.00774
P1    5    0.690334    0.663806    0.560062    11.00000    0.07348    0.06131 =
         0.07431   -0.01225    0.02876   -0.00684
S2    6    0.336124    0.671356    0.673368    11.00000    0.07960    0.05485 =
         0.09068   -0.00259    0.03476   -0.00443
S1    6    0.532779    0.649330    0.572814    11.00000    0.07356    0.07529 =
         0.08249   -0.00911    0.02900   -0.00918
P2    5    0.261469    0.848387    0.652434    11.00000    0.07699    0.06520 =
         0.07509   -0.00155    0.02454    0.00160
F1    4    0.531990    0.790871    0.837995    11.00000    0.11017    0.07248 =
         0.07401   -0.00774    0.05008   -0.00478
F7    4    0.781064    0.735994    0.766267    11.00000    0.06702    0.05662 =
         0.10777    0.00025    0.01538   -0.00264
F4    4    0.623060    0.824976    0.978194    11.00000    0.08194    0.07981 =
         0.08456    0.00150    0.01964   -0.01143
F6    4    0.434220    0.946127    0.909547    11.00000    0.10238    0.08907 =
         0.09370   -0.00417    0.02061    0.03276
F8    4    0.781977    0.634790    0.894566    11.00000    0.10986    0.07303 =
         0.12342    0.01887    0.06124    0.00440
F3    4    0.430597    0.761564    1.003940    11.00000    0.11407    0.12464 =
         0.08706    0.01418    0.05112   -0.00277
F5    4    0.530336    0.601020    0.928807    11.00000    0.11177    0.06929 =
         0.13603    0.00497    0.05131   -0.00774
F2    4    0.344338    0.722098    0.866578    11.00000    0.06742    0.16462 =
         0.10605   -0.01379    0.01609   -0.03657
F10   4    0.997532    0.707645    0.797565    11.00000    0.10215    0.07594 =
         0.16671    0.01846    0.05128    0.01145
F11   4    0.869459    0.505255    0.803859    11.00000    0.15385    0.04833 =
         0.14270   -0.00342    0.05732    0.02148
F12   4    0.909869    0.834224    0.884618    11.00000    0.11954    0.05419 =
         0.11837   -0.00905    0.02312   -0.00581
F9    4    1.000502    0.599867    0.922966    11.00000    0.10840    0.11204 =
         0.14624    0.06353    0.00034    0.04298
C1    1    0.574160    0.524494    0.748107    11.00000    0.09535    0.04334 =
         0.08764   -0.01170    0.03112    0.00823
AFIX 137
H1A   2    0.597747    0.526774    0.800670    11.00000   -1.50000
H1B   2    0.632056    0.481823    0.730087    11.00000   -1.50000
H1C   2    0.503872    0.475944    0.732225    11.00000   -1.50000
AFIX   0
C7    1    0.317283    0.963730    0.721158    11.00000    0.09213    0.05942 =
         0.09095   -0.01107    0.01430    0.02257
AFIX 137
H7A   2    0.301998    0.935281    0.766039    11.00000   -1.50000
H7B   2    0.282270    1.048554    0.707265    11.00000   -1.50000
H7C   2    0.398332    0.970900    0.728031    11.00000   -1.50000
AFIX   0
C2    1    0.739918    0.826029    0.578784    11.00000    0.10039    0.06022 =
         0.09846   -0.00588    0.05056   -0.01463
AFIX 137
H2A   2    0.679316    0.887210    0.558157    11.00000   -1.50000
H2B   2    0.802533    0.841253    0.557648    11.00000   -1.50000
H2C   2    0.765168    0.838816    0.630841    11.00000   -1.50000
AFIX   0
C6    1    0.119141    0.824175    0.649934    11.00000    0.06860    0.10639 =
         0.09999    0.01071    0.03182    0.00275
AFIX 137
H6A   2    0.084968    0.764420    0.610770    11.00000   -1.50000
H6B   2    0.079669    0.907634    0.642002    11.00000   -1.50000
H6C   2    0.113913    0.787054    0.695645    11.00000   -1.50000
AFIX   0
C3    1    0.793381    0.560273    0.617015    11.00000    0.10766    0.07518 =
         0.12992   -0.00616    0.04701    0.00869
AFIX 137
H3A   2    0.810100    0.591922    0.666557    11.00000   -1.50000
H3B   2    0.861897    0.561102    0.600740    11.00000   -1.50000
H3C   2    0.764317    0.471355    0.614792    11.00000   -1.50000
AFIX   0
C4    1    0.679435    0.622838    0.469232    11.00000    0.10066    0.12094 =
         0.07849   -0.04166    0.04182   -0.01687
AFIX 137
H4A   2    0.648009    0.535280    0.459353    11.00000   -1.50000
H4B   2    0.753895    0.625247    0.460603    11.00000   -1.50000
H4C   2    0.630385    0.685368    0.437591    11.00000   -1.50000
AFIX   0
C5    1    0.273269    0.912890    0.568733    11.00000    0.12403    0.07620 =
         0.07082    0.00696    0.03049   -0.00564
AFIX 137
H5A   2    0.352497    0.924492    0.570543    11.00000   -1.50000
H5B   2    0.234916    0.996966    0.559887    11.00000   -1.50000
H5C   2    0.238856    0.852534    0.529931    11.00000   -1.50000
AFIX   0
HKLF 4


REM  jsx26b_m_a.res in P2(1)/n
REM wR2 = 0.2450, GooF = S = 1.039, Restrained GooF = 1.039 for all data
REM R1 = 0.0843 for 2967 Fo > 4sig(Fo) and 0.0992 for all 4038 data
REM 242 parameters refined using 0 restraints

END

WGHT      0.1812      0.0000

REM Highest difference peak  3.994,  deepest hole -1.810,  1-sigma level  0.314
Q1    1   0.5752  0.6837  0.7238  11.00000  0.05    3.99
Q2    1   0.8637  0.6657  0.8854  11.00000  0.05    2.41
Q3    1   0.9141  0.6690  0.8032  11.00000  0.05    1.92
Q4    1   0.4932  0.6806  0.9247  11.00000  0.05    1.51
Q5    1   0.5808  0.5610  0.5973  11.00000  0.05    1.36
Q6    1   0.4399  0.7245  0.7631  11.00000  0.05    1.24
Q7    1   0.5550  0.6320  0.6230  11.00000  0.05    1.23
Q8    1   0.5058  0.7769  0.8707  11.00000  0.05    1.20
Q9    1   0.9975  0.6751  0.7359  11.00000  0.05    1.20
Q10   1   0.6599  0.7186  0.6482  11.00000  0.05    1.15
Q11   1   0.6461  0.6130  0.6574  11.00000  0.05    1.14
;
_shelx_res_checksum                4929
_shelx_hkl_file
;
  -2  -3   6  268.52    8.12
  -4  -8  -1  114.37    7.34
  -4  -8   1  110.40    7.16
  -3  -5   6  683.61   14.63
  -1  -7   8   17.42    4.36
  -1  -5   8   57.26    5.51
   0  -8   8    9.52    5.01
  -4  -6   3    3.76    3.33
  -4  -5   3  588.19   12.48
  -4  -4  -2  195.20    5.61
  -3  -4   5  751.83   13.50
  -2  -9   5    5.24    4.52
  -2  -7   7  156.04    8.64
  -4  -7   2   48.01    5.08
  -4  -4  -1   41.73    2.99
  -3  -8   4  191.93    9.22
  -3  -7   5    2.49    3.52
  -2  -8   6    5.83    4.09
  -2  -6   7  123.59    7.28
   0  -3   7 1549.97   17.81
  -4  -7  -1   69.01    5.60
  -4  -7   1  583.65   13.49
  -4  -6   2   25.34    3.90
  -3  -9   1    4.24    4.19
  -3  -5   5    6.38    2.89
  -2  -9   4   -0.80    3.62
   0  -6   8   42.19    5.05
   0  -5   8    5.31    3.63
   1  -4   8   37.42    4.18
  -4  -6   1    7.17    2.90
  -4  -5  -2 1201.94   14.60
  -4  -5   0  241.78    7.40
  -4  -5   1  934.31   14.34
  -3  -9   0    1.53    4.36
  -2  -8   5   68.06    6.64
  -2  -7   6   46.13    5.41
  -1  -9   5   -0.52    4.23
   0  -9   6    0.35    4.15
   0  -8   7    0.58    4.03
   1  -7   8   -2.28    3.26
  -4  -6  -1    5.15    2.74
  -3  -7   4  149.52    7.81
  -2  -5   6   24.70    3.77
  -1  -8   6  450.14   13.24
   1  -3   7   -0.39    2.54
  -3  -5   4   12.75    2.99
   2  -8   7    3.12    5.50
   2  -6   8    2.04    3.51
  -3  -8   1    3.52    3.45
  -3  -4   3 1348.49   16.27
  -2  -8   4    2.48    3.69
  -2  -4   5  315.13    8.64
  -3  -8  -3   11.39    4.37
  -3  -8  -1    1.74    4.31
  -3  -8   0  117.84    7.18
  -3  -7   2   19.79    3.91
  -2  -8   3  129.57    7.80
   0  -5   7  837.95   14.15
   0  -3   6  585.01   10.69
   1  -9   5    3.28    4.68
  -3  -6   2  808.58   14.64
  -2  -9   0    7.41    3.81
  -1  -9   3    1.22    3.68
  -1  -6   6  475.35   12.00
  -1  -5   6   52.87    4.26
   1  -8   6  124.51    7.50
  -3  -3  -2   11.47    1.72
  -2  -9  -2   -0.04    4.19
  -2  -9  -1   34.39    5.25
  -2  -4   4   68.15    4.46
   0  -7   6    1.81    3.42
   1  -6   7   47.98    4.34
  -3  -7  -2  337.23    9.73
  -2  -6   4    2.56    3.06
   0  -8   5   10.47    3.84
   2  -6   7    3.06    3.04
  -3  -6   0  523.51   11.18
  -2  -7   3  191.43    8.11
   0  -4   6  106.82    5.05
  -3  -6  -4    5.53    2.93
  -3  -5   0    0.28    2.47
  -1  -8   3   21.76    4.20
  -1  -5   5   87.99    5.44
  -1  -4   5 1471.19   16.75
   1  -8   5    4.81    3.47
  -3  -6  -3   77.33    4.43
  -3  -6  -2   11.83    2.85
  -3  -4  -3   10.66    2.05
  -2  -8  -1    6.20    4.23
  -2  -7   2  374.21   10.74
  -2  -6   3  219.44    7.95
  -1  -9   0  115.54    7.51
   0  -8   4   78.79    6.20
   0  -7   5  165.15    7.71
   2  -9   4    2.72    4.45
  -3  -5  -3  207.03    6.07
  -3  -5  -2  232.42    6.55
  -3  -5  -1  741.17   11.50
  -2  -8  -4   10.26    3.79
  -2  -8  -2   20.05    4.31
  -1  -8   2  102.13    7.14
   1  -9   3    2.78    3.91
   3  -8   5   -2.27    5.01
   3  -7   6   14.39    4.09
  -2  -7   1  552.89   12.71
  -2  -6   2  135.39    6.54
  -1  -9  -5    1.31    4.51
  -1  -9  -3    1.10    5.34
  -1  -9  -2  513.84   14.62
   1  -4   6  632.61   11.34
  -1  -8   1   13.83    4.49
   0  -8   3  477.36   13.04
   1  -7   5    3.00    3.23
  -2  -4   2   25.51    2.90
  -1  -5   4  263.84    7.97
   1  -9   2  501.43   14.13
  -2  -3   1    4.23    1.77
  -1  -8   0    5.83    3.62
  -1  -7   2  336.41   10.37
   2  -8   4   11.96    3.90
   2  -7   5   95.53    6.44
   2  -5   6  572.38   10.94
  -2  -7  -4  523.78   11.95
  -2  -7  -3    2.37    3.00
   0  -8   2    7.09    3.55
   1  -8   3   26.25    4.45
   1  -6   5  253.58    8.48
   2  -9   2    3.20    4.13
   3  -8   4    1.16    4.54
   4  -7   5   21.22    5.12
   0  -6   4  260.07    8.67
   3  -9   2  376.98   13.58
  -2  -6  -1   78.50    4.70
  -1  -8  -5    1.42    4.39
  -1  -8  -4   -1.12    4.40
  -1  -8  -3   36.01    5.63
  -1  -8  -2   33.69    4.85
  -1  -5   3  440.96    9.91
   0  -9  -6   -0.37    4.96
   0  -9  -3  310.46   12.42
   0  -8   1   47.77    5.36
   1  -9   0  113.09    7.94
   1  -5   5    2.36    2.21
  -2  -6  -2   65.76    4.68
  -1  -6   2  886.54   14.89
   1  -8   2   35.88    4.89
   1  -4   5  943.22   12.47
   2  -9   1   28.36    5.27
  -2  -6  -4    0.73    2.38
   0  -8   0    1.76    3.57
   0  -7   2   28.60    4.10
   0  -4   4  518.24    9.71
   3  -8   3   12.35    4.76
   4  -6   5  144.94    7.07
   5  -8   3   13.31    6.86
  -2  -3  -1  776.50    9.24
  -1  -7  -1  476.80   12.46
   1  -7   3  180.23    7.88
   2  -3   5  638.99   10.41
   3  -7   4 1003.57   18.68
  -1  -6   1  337.32    9.27
   0  -8  -1   55.14    5.68
   1  -8   1   15.88    4.32
   2  -8   2   10.98    4.01
   2  -4   5    5.30    2.33
  -2  -5  -3    2.83    1.95
  -1  -7  -2  720.13   14.70
   0  -8  -2    1.60    3.93
   0  -7   1  210.46    8.31
   1  -9  -5    0.86    6.43
   3  -9   0   -0.75    4.77
   3  -5   5  459.35    9.93
  -1  -7  -5    4.76    3.90
  -1  -7  -3  183.06    8.14
  -1  -6   0   32.46    3.78
   0  -8  -7    1.57    4.69
   0  -6   2    1.70    2.46
   0  -5   3   -0.81    2.43
   1  -8   0    2.65    3.85
   1  -7   2  744.96   15.19
   2  -6   4    2.12    2.86
   3  -8   2  111.52    7.52
   3  -3   5  994.33   13.04
   4  -8   2    0.86    5.55
   5  -8   2    1.32    7.31
  -2  -4  -5    2.81    1.85
  -2  -4  -3 1175.58   12.71
  -1  -5   1  417.41    9.43
   0  -8  -6   53.64    6.36
   0  -8  -5    0.00    4.38
   0  -8  -4   67.41    6.75
   1  -6   3  208.15    7.84
   1  -4   4  389.64    8.45
   2  -8   1   13.35    4.35
   3  -9  -1   -1.29    4.75
   3  -7   3  193.27    9.18
   3  -6   4    5.33    4.07
  -2  -4  -4   89.46    3.69
   1  -8  -1    7.00    4.37
   2  -9  -3  169.37   11.25
   4  -7   3   11.50    4.80
   5  -7   3    4.79    5.23
  -1  -5   0    4.62    2.97
   0  -7  -1  212.29    9.07
   0  -6   1  281.49    9.01
   2  -9  -5   -1.78    6.19
   2  -9  -4    1.75    5.51
   2  -7   2   38.87    4.83
   2  -5   4 1234.25   16.59
   3  -9  -2    0.83    5.59
   3  -8   1   -4.05    3.93
   6  -8   1   13.34   11.04
   0  -5   2    5.39    2.43
   1  -8  -2  111.77    8.00
   2  -9  -6    1.84    7.14
   4  -8   1  106.80    8.22
   5  -8   1    7.24    6.69
   0  -7  -2   26.92    4.55
   1  -5   3  459.74   10.30
   4  -9  -2   11.97    6.54
  -1  -6  -4   28.36    3.71
   2  -8  -1  134.50    8.72
   3  -8   0  103.90    7.90
   3  -6   3   71.02    6.01
   4  -9  -3   18.32    8.78
   4  -7   2  310.24   12.08
   4  -5   4   -0.57    3.19
   0  -7  -7  160.47    8.58
   0  -7  -4  441.73   13.20
   0  -4   2  732.08   11.52
   1  -8  -6  371.41   14.45
   1  -8  -5   76.01    7.66
   3  -9  -5    2.21    6.23
   4  -6   3  843.07   17.52
   5  -8   0  257.17   14.58
   5  -7   2    5.27    5.51
   5  -6   3   -1.97    5.07
   6  -8   0    7.24   10.34
   0  -7  -6    2.52    3.96
   0  -7  -5  151.41    8.33
   0  -5   1  319.07    8.49
   1  -6   1  195.40    7.84
   2  -8  -2    4.47    4.78
   3  -8  -1    5.82    4.86
   4  -9  -4    2.42    8.75
  -1  -4  -1  793.34   11.41
   0  -6  -1  284.21    9.08
   2  -8  -3  138.48    9.71
   2  -5   3    1.16    2.56
   3  -7   1  306.19   11.00
   3  -4   4    2.20    1.90
   1  -7  -2  341.75   11.89
   2  -8  -4   -3.36    5.84
   3  -8  -2  502.31   17.62
   4  -8  -1   97.65    8.95
   5  -8  -1   12.91    8.12
   6  -8  -1   20.47   11.95
   6  -7   1   61.55    9.94
  -1  -5  -5    0.48    2.64
   0  -6  -2    3.16    2.94
   2  -8  -7  184.49   13.22
   3  -6   2   10.46    3.55
   3  -5   3  213.48    7.81
   1  -7  -9    3.92    6.13
   1  -6   0   26.35    3.72
   2  -8  -6    6.22    5.78
   2  -7  -1  552.45   14.80
   2  -4   3 1188.75   15.01
   3  -7   0   13.01    4.54
   4  -8  -2    1.44    5.75
   7  -7   0   36.12   17.17
   1  -7  -8   11.91    5.93
   4  -5   3    6.74    3.24
   5  -8  -2  325.64   17.51
   5  -5   3   27.71    4.45
   0  -6  -4  258.07    9.20
   1  -7  -6  346.31   13.36
   1  -7  -5  187.76   10.01
   1  -6  -1  364.33   10.84
   1  -5   1 1802.92   19.99
   2  -7  -2  374.07   13.21
   2  -5   2  317.66    8.84
   4  -8  -3    7.37    6.62
   6  -7   0   14.65    8.61
   3  -8  -8    4.65    7.93
   3  -8  -7   -1.28    7.79
   3  -8  -6  141.39   12.66
   5  -7   0  108.85    9.11
  -1  -4  -4  395.32    8.12
   2  -7  -3  181.03    9.95
   3  -4   3   11.09    2.61
   4  -8  -4   26.86    8.07
   7  -7  -1    7.32   17.72
  -1  -4  -6  588.28    9.84
  -1  -4  -5  965.61   12.63
   0  -5  -2    5.39    2.64
   1  -6  -2  853.62   16.21
   1  -5   0    7.45    2.60
   2  -7 -10   42.30    8.06
   3  -5   2  216.56    7.64
   4  -7  -1  537.17   16.63
   4  -6   1    1.45    3.75
   5  -8  -4   55.80   12.09
   6  -6   1  131.62   10.70
   3  -7  -2   20.99    5.22
   4  -8  -9   14.55   12.58
   5  -8  -5    5.87   13.19
   5  -4   3  186.40    7.47
   6  -7  -1   78.54   11.63
   6  -5   2  613.34   16.54
   2  -7  -8    7.62    6.30
   2  -7  -7  141.51   11.35
   2  -7  -5   58.87    7.40
   3  -6   0  480.59   12.72
   5  -8  -6    5.76   14.21
   0  -5  -8    0.54    3.36
   0  -5  -4 1073.34   16.37
   3  -7  -3  172.95   10.33
   3  -3   3   98.23    4.35
   4  -7  -2   45.60    7.18
   5  -8  -7   26.49   14.92
   7  -7  -2    9.82   15.22
   7  -6   0  101.25   14.41
   1  -5  -1  436.48   10.27
   3  -7  -4  114.19    9.27
   6  -7  -2   49.27   11.10
   2   7 -18    7.99    2.44
   5   3 -21    2.97    2.39
   5   6 -15   -1.34    2.69
   5   6 -14   11.06    3.67
   5   6 -13   29.35    4.65
   5   6 -12   33.00    4.86
   6   3 -19    1.28    2.54
   2   6 -20    0.52    1.76
   3   4 -22    0.05    1.93
   3   5 -21    1.13    1.63
   3   7 -16    8.96    3.62
   4   5 -20   15.23    2.96
   5   1 -21   16.99    3.12
   5   4 -20    2.81    2.17
   5   5 -18    4.73    3.30
   6   0 -18    4.97    3.35
   6   1 -19   -0.12    2.93
   6   4 -17   -2.14    2.61
   1   7 -18    0.14    2.02
   2   3 -23    1.03    1.47
   3   6 -19   13.86    3.12
   4   1 -22   54.56    4.21
   4   2 -22   10.70    2.95
   4   4 -21    6.04    2.65
   6   3 -18   -1.35    2.72
   6   4 -16   30.04    4.69
   2   1 -23    0.16    1.61
   3   7 -15    0.96    3.16
   4   6 -17    3.58    2.83
   5   3 -20   22.00    4.42
   5   4 -19   -0.07    2.55
   5   5 -17   83.32    6.70
   6   1 -18   -1.57    3.01
   6   3 -17   -0.50    3.49
   6   4 -15  102.53    7.55
   6   4 -14    1.12    3.18
  -1   7 -18    0.91    1.87
   1   6 -20   -0.04    1.67
   2   2 -23    0.54    1.59
   2   4 -22   11.74    2.82
   2   5 -21    1.23    2.16
   3   7 -14    7.77    3.80
   3   7 -13   10.43    4.56
   4   5 -19   -0.05    2.58
   4   6 -16    1.83    3.82
   5   1 -20    3.76    4.04
   5   5 -16    4.13    3.38
   6   0 -16  203.09    9.91
   6   1 -17   -0.28    3.94
   6   3 -16    5.72    3.99
   0   6 -20    0.83    1.65
   2   7 -16    3.31    3.71
   3   5 -20   24.92    3.79
   3   6 -18   -1.40    2.44
   4   3 -21    2.38    3.09
   4   4 -20    3.74    3.13
   4   6 -15   29.99    5.75
   5   4 -18   37.41    5.25
   5   5 -15   25.32    4.81
   6   3 -15   21.20    4.55
   1   1 -23   26.85    2.86
   1   5 -21    3.73    2.29
   1   7 -17    1.66    2.91
   2   6 -19   18.15    3.18
   3   1 -22    4.41    2.61
   3   4 -21   11.73    3.18
   4   1 -21   -1.06    3.22
   4   5 -18    2.53    3.58
   4   6 -14    9.55    4.41
   4   6 -13    5.14    4.05
   4   6 -12   23.74    5.25
   5   0 -19   -0.72    2.89
   5   3 -19   18.88    4.36
   5   5 -13   12.11    4.59
   6   1 -16   34.64    5.27
   1   4 -22    1.09    1.92
   2   7 -15   58.63    6.78
   3   6 -17    0.21    3.49
   5   1 -19    6.56    4.27
   5   4 -17    3.62    3.79
   0   4 -22    0.84    1.81
   0   5 -21    5.94    2.21
   1   6 -19    1.23    2.74
   2   0 -22    8.01    2.69
   2   7 -14   11.34    4.82
   4   3 -20    9.18    4.06
   4   4 -19    9.81    3.99
   5   3 -18    3.59    3.66
   5   4 -16    1.18    3.34
   1   7 -16    1.91    3.23
   2   5 -20    0.09    2.40
   2   6 -18    1.05    2.80
   2   7 -13    3.38    3.82
   3   3 -21    5.68    3.57
   3   6 -16   70.56    6.80
   4   0 -20    0.00    2.75
   5   1 -18   -0.74    3.81
   5   4 -15   -1.32    3.11
  -2   6 -19    0.34    2.01
   0   6 -19    8.79    2.78
   2   1 -22    9.65    2.75
   2   4 -21   15.84    3.25
   3   4 -20    5.79    2.99
   3   6 -15    5.23    4.26
   4   1 -20    1.00    2.96
   4   5 -16   -0.19    3.08
   5   3 -17  120.01    8.12
  -1   6 -19    4.06    2.30
   0   7 -16    3.25    3.42
   1   3 -22    0.54    2.09
   1   5 -20    9.63    2.88
   2   6 -17    3.58    3.23
   3   1 -21    6.21    3.03
   3   5 -18    3.02    2.92
   3   6 -14   42.03    6.06
   4   3 -19   -1.25    2.66
   4   4 -18   46.14    5.39
   5   2 -17    9.14    3.49
   5   3 -16    1.18    3.24
   0   3 -22    0.86    2.08
   1   4 -21    2.88    2.51
   1   6 -18    7.61    2.86
   1   7 -14   -1.89    3.78
   2   5 -19    0.34    2.18
   4   4 -17   35.32    5.25
   5   2 -16   -0.76    3.20
   5   3 -15   31.82    4.54
  -1   3 -22    0.71    1.40
  -1   7 -16    3.53    3.14
   0   5 -20    7.68    2.50
   1   1 -22    0.53    1.93
   1   7 -13   22.72    5.08
   2   3 -21    5.53    2.71
   2   6 -16    1.22    3.45
   3   3 -20   12.76    3.33
   3   4 -19   24.58    3.94
   3   5 -17   43.89    5.04
   4   1 -19    0.36    2.87
   4   2 -19    0.65    2.86
   4   3 -18    6.41    3.52
  -2   4 -21    2.60    1.68
  -1   5 -20    0.84    1.99
   0   0 -22   31.85    2.99
   0   4 -21   17.74    2.87
   2   4 -20    2.86    2.17
   4   4 -16   25.12    4.14
  -3   6 -18    3.50    2.62
  -1   4 -21   -0.37    1.72
   0   1 -22    2.25    1.88
   1  -1 -21    0.09    1.35
   1   5 -19   30.29    3.91
   1   6 -17    5.80    2.94
   2   1 -21   -0.84    2.23
   2   2 -21    6.55    2.54
   2   5 -18   34.33    4.20
   2   6 -15   14.17    3.81
   3   1 -20    1.62    2.54
   3   2 -20    6.63    2.88
   3   4 -18    0.92    2.92
   4   0 -18  146.53    7.76
   4   2 -18  134.72    7.80
   4   3 -17    0.85    3.01
   4   4 -15   45.34    4.99
  -2   6 -18    2.67    2.27
  -1   1 -22    0.00    1.45
  -1   2 -22    2.73    1.52
  -1   6 -18   13.36    2.90
  -1   7 -15    5.85    3.45
   0   7 -14    1.87    3.11
   1   3 -21    4.40    2.34
   2  -1 -20    2.05    2.29
   2   6 -14    5.79    3.70
   3   3 -19   18.48    3.49
   4   1 -18   36.90    4.65
   0  -1 -21    0.73    1.46
   1   4 -20   -1.28    1.88
   1   6 -16   53.22    5.36
   2   3 -20    1.22    2.33
   2   6 -13   13.64    4.16
   3   5 -14   13.33    3.77
   4   2 -17   34.06    4.28
   4   3 -16    3.28    2.61
  -3   3 -21    0.49    1.26
  -2   7 -15    1.48    2.89
   0   3 -21    8.33    2.76
   0   5 -19   -1.57    1.70
   0   6 -17    5.05    2.65
   1   0 -21    4.72    1.99
   1   2 -21    2.02    2.11
   2   5 -17   15.01    3.31
   3  -1 -18    0.84    2.40
   3   0 -19    0.15    2.20
   3   1 -19   15.63    3.84
   3   2 -19    4.62    2.83
   3   4 -17    1.31    2.44
   4   1 -17    0.40    2.32
  -4   6 -17    5.79    3.22
  -3   5 -19    1.60    2.12
  -2  -1 -21   -0.32    1.03
  -1  -1 -21    0.19    1.20
  -1   7 -14    5.50    3.37
   0   4 -20    0.71    1.96
   1   1 -21    0.49    1.69
   1   5 -18    0.08    1.98
   1   6 -15    1.53    3.18
   2   2 -20    8.60    2.73
   3   3 -18    0.58    2.35
   3   4 -16   86.21    6.36
  -3   4 -20    1.02    1.64
  -2   3 -21    1.10    1.52
  -1   3 -21   -0.02    1.68
  -1   6 -17    3.29    2.35
   1  -1 -20    0.61    1.96
   1   3 -20    0.83    2.32
   1   4 -19   10.60    2.87
   2  -1 -19   -1.43    1.99
   2   1 -20    2.70    2.18
   2   3 -19    0.79    2.17
   2   4 -18   26.05    3.60
  -5   6 -16   -0.43    1.37
  -3   6 -17    4.85    2.64
  -2   4 -20    1.74    2.08
  -2   6 -17   10.90    2.81
   0   6 -16    2.17    2.42
   1   6 -14   13.15    3.36
   2   5 -15   21.71    3.97
   3   1 -18    0.65    2.82
   3   2 -18    2.42    2.40
   3   4 -15   -0.03    2.35
  -3   0 -21    8.16    1.50
  -3   2 -21    6.36    1.56
  -1   2 -21    5.62    2.07
   0   1 -21    1.44    1.59
   1   6 -13   61.83    5.69
   2   2 -19   21.67    3.84
   2   4 -17    4.50    2.81
  -2   2 -21    1.45    1.33
  -1   1 -21    0.39    1.69
   0   3 -20   15.92    2.82
   0   4 -19    2.10    1.87
   0   6 -15    0.03    2.33
   1   1 -20    0.47    2.06
   1   2 -20    2.45    2.09
   2   1 -19    1.79    2.68
   2   3 -18   27.62    3.79
   2   5 -14   39.22    4.37
   3   3 -16    0.80    2.09
  -4   3 -20    8.61    1.81
  -4   5 -18   -0.40    1.95
  -2   1 -21    0.33    1.39
   0  -1 -20   14.71    2.65
   1   4 -18   11.23    2.65
   2   4 -16    3.94    2.73
   3   1 -17   81.88    5.57
  -4   4 -19    2.36    1.88
  -4   6 -16   15.05    3.60
  -3   5 -18    0.70    1.74
  -3   6 -16    3.94    2.44
  -2   6 -16    3.33    2.32
  -1   3 -20   -0.68    1.89
  -1   4 -19   28.52    3.58
   0   2 -20    2.90    2.37
   0   6 -14    8.74    2.94
   1  -1 -19   -1.46    1.96
   2   2 -18   76.00    5.77
  -3   3 -20    0.89    1.51
  -3   4 -19   29.31    3.38
  -2   3 -20   21.24    2.96
  -2   4 -19   -0.07    2.15
  -1  -1 -20    0.71    1.54
  -1   6 -15   10.41    2.98
   0   0 -20    5.46    2.35
   1   2 -19   51.47    4.96
   1   4 -17    8.97    2.92
   2   1 -18   12.99    3.32
   2   3 -17    2.44    2.28
   2   4 -15    1.08    1.91
  -5   5 -17    1.92    2.59
  -5   6 -15    4.95    3.29
   0   1 -20   15.32    2.53
   0   3 -19    4.64    2.14
   0   5 -16    0.70    2.24
   0   6 -13   47.00    4.76
   1   0 -19   85.97    5.25
   1   1 -19    0.82    2.24
   1   3 -18   -0.63    1.95
   2  -1 -17   -0.42    2.34
  -5   3 -19    0.36    1.60
  -4   2 -20    4.55    1.59
  -3  -1 -20    1.26    1.27
  -2  -1 -20    6.55    1.74
  -2   6 -15    1.94    2.26
  -1   6 -14    0.03    2.53
   0   6 -12   33.79    4.24
   1   5 -14    8.54    2.63
   2   2 -17   13.61    2.88
   2   3 -16   14.54    2.90
  -6   5 -16    1.23    1.87
  -5   4 -18    2.09    2.11
  -4   0 -20    7.49    1.62
  -4   5 -17   11.47    3.02
  -4   6 -15    0.73    2.65
  -3   2 -20   -0.13    1.35
  -3   6 -15    2.96    2.44
  -2   2 -20    1.85    1.91
  -2   5 -17   21.86    2.94
  -1   3 -19    1.29    2.10
  -1   4 -18    5.93    2.15
   0  -1 -19    1.86    2.00
   1  -1 -18   -0.24    1.88
   1   4 -16  102.37    5.94
   2   1 -17    3.15    2.55
  -3   5 -17    0.93    1.73
  -2   0 -20    4.78    2.05
  -1   5 -16   -2.08    1.89
   0   2 -19    0.44    1.93
   0   4 -17   13.71    2.84
   1   2 -18    4.87    2.40
  -4   3 -19   -0.04    1.47
  -4   4 -18    1.04    1.85
  -3   3 -19    0.32    2.09
  -2   3 -19    0.79    1.89
  -2   4 -18    0.82    1.90
   0   3 -18   51.43    4.32
   1   1 -18    0.71    2.14
   1   4 -15   22.39    3.19
  -6   3 -18   -0.40    1.66
  -5  -1 -19    1.27    1.18
  -5   2 -19    4.53    1.91
  -3   4 -18    2.28    1.99
  -3   6 -14    5.73    2.81
  -2   5 -16    5.84    2.34
  -1  -1 -19    2.36    1.96
  -1   6 -12    2.38    2.60
   0   5 -14   19.07    3.11
  -5   5 -16    1.92    2.60
  -1   3 -18    1.39    2.21
  -1   4 -17   11.27    2.49
   0   2 -18    9.32    2.91
   0   4 -16   -0.58    1.75
  -7   3 -17    0.98    1.66
  -7   4 -16    1.10    1.63
  -5   1 -19    1.72    1.54
  -4   2 -19    3.92    1.66
  -4   5 -16    2.89    2.11
  -3   5 -16   11.59    2.58
  -2  -1 -19   -0.45    1.61
  -2   2 -19    2.06    1.86
   0  -1 -18   20.89    2.76
   0   3 -17   -0.66    2.04
  -6   5 -15   10.84    3.97
  -5   0 -19    0.54    1.25
  -4  -1 -19    0.52    1.37
  -3  -1 -19    0.86    1.40
  -3   6 -13    1.19    2.51
   0   0 -18   16.09    2.75
   0   4 -15    2.26    2.23
  -6   2 -18    0.70    1.87
  -4   1 -19   -0.56    1.66
  -4   3 -18    8.91    2.38
  -4   4 -17    1.97    2.09
  -3   1 -19    3.68    1.90
  -3   3 -18    2.13    1.89
  -3   4 -17    3.10    2.07
  -1   2 -18    1.84    1.98
  -1   4 -16   18.87    2.96
  -1   5 -14   10.21    2.67
   1   2 -16   61.61    4.62
  -8   5 -13    2.83    1.22
  -7   5 -14   -0.04    1.74
  -5  -2 -18    1.51    1.25
  -5   5 -15   10.93    3.28
  -3   0 -19   24.76    2.79
  -2  -2 -18   -0.19    1.41
  -1  -1 -18   -0.28    1.88
  -1   3 -17    0.57    2.01
   0   2 -17    2.36    2.10
   0   3 -16    4.36    2.30
  -6  -1 -18    0.97    1.15
  -6   3 -17    0.21    2.03
  -4  -2 -18    0.33    1.27
  -4   5 -15    0.36    1.96
  -3  -2 -18    0.00    1.40
  -2   2 -18    1.03    1.87
  -2   4 -16   18.58    3.08
  -2   5 -14    8.41    2.85
  -1   5 -13    5.15    2.40
   0  -1 -17    0.68    1.80
  -7   2 -17    4.93    2.21
  -6   1 -18    0.02    1.46
  -5   2 -18    1.63    1.77
  -4   6 -12   -0.18    2.85
  -3   2 -18    1.09    2.16
  -1   4 -15    6.89    2.20
  -7   4 -15    0.13    2.88
  -6   5 -14    1.22    3.35
  -5   3 -17    5.23    2.51
  -4   2 -18    0.60    1.67
  -3   4 -16    6.98    2.26
  -2  -1 -18   33.19    3.28
  -1   3 -16    0.09    1.74
   0   2 -16   11.27    2.60
   0   3 -15   29.71    3.49
  -9   4 -13    0.88    0.89
  -7   3 -16    1.15    2.12
  -5  -1 -18    1.29    1.34
  -5   1 -18    1.96    1.64
  -4   3 -17   12.69    2.67
  -3  -1 -18    1.15    1.87
  -3   1 -18    0.28    1.91
  -3   3 -17    0.13    1.82
  -2   0 -18    0.92    1.76
  -8   4 -14    0.97    1.29
  -7  -1 -17    7.91    1.73
  -7   1 -17    5.65    2.11
  -7   5 -13    2.45    2.61
  -6  -2 -17    0.16    1.29
  -5   5 -14    3.08    2.48
  -4   0 -18    0.86    1.73
  -4   5 -14   10.37    2.63
  -2  -2 -17    3.18    1.98
  -2   2 -17    5.82    2.70
  -1   0 -17   13.07    2.89
   0  -1 -16    5.69    2.30
  -8   3 -15    4.31    1.81
  -8   5 -12    9.27    2.06
  -6   2 -17    0.48    1.70
  -6   4 -15   -1.93    2.57
  -3   5 -13    1.45    2.41
  -2   3 -16    2.48    1.94
  -1   2 -16    3.47    2.43
  -8  -1 -16   14.09    2.23
  -6   3 -16    8.60    2.63
  -5   2 -17    4.10    1.80
  -3  -2 -17    0.88    1.75
  -3   2 -17    0.63    2.16
  -2   1 -17    8.57    2.63
  -9   1 -15    0.64    1.27
  -6  -1 -17   -0.39    1.48
  -6   1 -17    0.10    1.64
  -5  -2 -17    2.27    1.32
  -5   3 -16    5.96    2.63
  -5   5 -13    2.07    2.80
  -4  -2 -17   -0.03    1.52
  -4   2 -17   -1.49    1.60
  -4   3 -16    2.15    2.43
  -4   5 -13   55.15    4.55
  -3   3 -16   11.48    2.60
  -2  -1 -17    6.38    2.17
  -1   1 -16    2.43    2.42
  -7   2 -16    2.99    2.27
  -7   4 -14   15.73    4.30
  -3  -1 -17    3.05    2.26
  -3   1 -17    3.93    2.01
  -2   2 -16   36.22    3.82
  -2   3 -15   23.69    3.12
  -1  -1 -16    2.27    1.87
  -9   0 -15    6.94    1.63
  -9   4 -12    1.34    1.34
  -8   4 -13    1.37    2.21
  -8   5 -11    0.24    1.76
  -7  -2 -16    3.97    1.65
  -7   3 -15   10.38    3.14
  -7   5 -12    3.22    3.21
  -5  -1 -17   12.20    2.30
  -4  -1 -17    2.05    2.03
  -4   1 -17    3.87    2.00
  -3   0 -17    0.24    1.56
  -2  -2 -16   35.58    3.48
 -10   2 -13    0.58    1.00
  -8   2 -15    0.59    2.46
  -7   1 -16    0.20    2.14
  -6   2 -16    9.07    2.31
  -6   4 -14    3.56    2.63
  -4   4 -14   30.64    3.39
  -4   5 -12    5.43    2.46
  -3   2 -16    2.18    2.13
  -2   1 -16    9.13    2.76
 -10   3 -12    2.50    1.13
  -9   2 -14    6.52    1.94
  -7  -1 -16    0.26    1.62
  -6   3 -15   23.81    3.52
  -5   2 -16    1.01    1.73
  -5   4 -14    0.32    1.88
  -5   5 -12    4.60    2.46
  -4   2 -16   28.48    3.74
  -4   3 -15   -0.61    2.19
  -2   0 -16   38.74    3.88
  -2   3 -14   15.60    2.85
  -8  -2 -15    1.41    1.55
  -7  -3 -15    9.73    1.95
  -7   4 -13   -0.26    3.54
  -7   5 -11    2.03    4.49
  -6  -2 -16    6.99    1.69
  -3  -2 -16    0.80    1.51
  -3   1 -16    0.50    2.19
  -3   4 -13    1.20    1.75
  -2   2 -15   18.61    2.90
 -10   4 -10    2.14    1.25
  -8   1 -15    1.32    2.37
  -7   2 -15    1.91    2.19
  -5  -2 -16    0.35    1.51
  -4  -2 -16   24.04    2.66
  -4   5 -11   20.21    3.17
  -3  -1 -16    1.75    2.19
 -11   3 -10    1.43    0.91
 -10   1 -13    0.19    1.20
  -9  -2 -14    6.43    1.92
  -9   1 -14    1.20    2.21
  -8  -1 -15    1.22    1.83
  -8   4 -12    3.01    2.56
  -8   5 -10    4.31    2.20
  -7   3 -14    2.09    2.46
  -6  -3 -15   16.60    2.31
  -6   0 -16   11.14    2.35
  -6   4 -13    7.17    2.86
  -6   5 -11    1.91    2.87
  -5   1 -16    1.47    1.72
  -5   4 -13    3.87    2.54
  -5   5 -11    7.95    2.80
  -4   1 -16    0.07    1.74
  -4   4 -13    7.36    2.23
  -3   2 -15    0.15    1.92
  -3   3 -14   45.97    3.88
  -2  -2 -15   16.04    2.57
  -2   1 -15    4.91    2.04
 -11   4  -8    0.40    1.02
  -9   4 -11    7.45    1.95
  -8  -3 -14    0.31    1.50
  -8   2 -14   -1.84    2.96
  -6   2 -15   -0.02    1.70
  -6   3 -14    2.97    2.62
  -5  -1 -16    1.01    1.78
  -4  -1 -16   -0.57    1.65
  -4   2 -15    5.31    2.37
  -4   3 -14    1.88    2.20
  -2  -1 -15    1.77    2.01
  -7  -2 -15    1.85    1.62
  -7   1 -15   12.75    2.76
  -5   2 -15   -0.21    1.99
  -5   3 -14    1.03    2.15
 -10  -1 -13   -0.62    1.14
 -10   2 -12   18.76    2.28
 -10   3 -11   -0.51    1.18
  -9  -3 -13    8.59    2.07
  -9   2 -13    6.29    2.42
  -9   3 -12    0.67    1.71
  -8   5  -9    2.83    2.56
  -7   4 -12   16.70    4.16
  -5   5 -10   16.40    3.19
  -4   4 -12   -0.53    1.60
  -3  -2 -15    0.66    1.69
  -3   1 -15  203.58    7.87
  -8   4 -11    8.78    4.20
  -7  -1 -15   14.42    2.31
  -7   0 -15    5.49    2.09
  -7   2 -14    4.24    2.23
  -7   3 -13    1.47    2.97
  -6  -2 -15    0.02    1.68
  -6   1 -15    6.12    2.10
  -6   4 -12    9.99    3.17
  -5   4 -12    3.36    2.32
  -4  -2 -15    3.49    2.02
  -4   1 -15    0.60    2.00
  -3   0 -15    1.97    1.86
  -3   2 -14    7.12    2.22
 -10   4  -9    5.88    1.53
  -9   4 -10    0.33    1.86
  -8  -2 -14    1.05    1.77
  -8   1 -14    2.71    2.48
  -7  -3 -14    0.13    1.47
  -5  -2 -15    1.17    1.52
  -4   2 -14   36.04    4.01
  -4   3 -13   45.76    3.84
 -11   1 -11    2.25    1.08
 -11   3  -9    1.17    1.09
  -9   1 -13   13.53    3.56
  -6  -1 -15    4.55    1.78
  -6   2 -14   11.35    2.67
  -6   3 -13   59.32    4.90
  -6   5  -9   -0.08    3.07
  -5  -1 -15  101.83    5.30
  -5   0 -15   -0.30    1.79
  -5   2 -14    0.70    2.24
  -5   3 -13    0.67    1.85
  -4  -1 -15    0.29    1.79
 -11  -2 -11   -0.09    0.94
 -10   1 -12    2.35    1.76
  -9  -2 -13    5.77    2.19
  -8   2 -13   -1.15    2.37
  -7   1 -14    1.06    1.77
  -7   4 -11   36.61    5.21
  -6  -3 -14    0.90    1.61
  -5  -3 -14   -0.31    1.50
  -3  -2 -14    5.83    2.35
  -3   1 -14    9.77    2.44
 -10   3 -10    0.14    1.44
  -9   2 -12   -2.21    2.38
  -9   3 -11    8.73    2.64
  -7  -2 -14    5.49    2.09
  -6   4 -11    0.17    2.16
  -4   1 -14    0.74    1.82
 -11  -1 -11    1.53    1.19
 -11   0 -11    1.31    1.10
 -10   0 -12   28.45    3.22
 -10   2 -11    5.23    1.86
 -10   4  -8    6.59    1.85
  -9  -1 -13   10.76    2.62
  -9   4  -9    3.05    2.29
  -8  -3 -13   -0.11    1.35
  -8   4 -10    1.38    3.66
  -7   2 -13   12.88    3.00
  -6   1 -14   11.67    2.53
  -5   1 -14    0.33    1.94
  -4   2 -13    0.63    1.75
 -12   1  -9    0.66    0.79
 -12   2  -8   -0.69    0.93
 -10  -1 -12    3.05    1.65
  -8   1 -13   -0.33    2.22
  -7   4 -10    9.97    4.12
  -6  -2 -14   15.17    2.44
  -6   0 -14   18.04    3.14
  -6   2 -13    5.54    2.40
  -5  -2 -14   -0.59    1.67
  -5   2 -13    0.33    1.92
  -4  -1 -14    2.29    2.12
 -11  -3 -10    2.26    1.12
 -11   3  -8    4.43    1.53
  -9  -3 -12    0.78    1.93
  -8   2 -12   18.55    4.04
  -8   3 -11    7.33    3.53
  -6  -1 -14   15.91    2.52
  -6   4 -10    2.55    2.28
  -5  -1 -14    0.19    1.64
 -11   1 -10    0.39    1.17
 -10  -3 -11    0.39    1.67
 -10   1 -11   -1.01    2.06
  -9  -4 -11    3.55    1.88
  -9   1 -12    1.22    2.67
  -9   3 -10    0.98    2.63
  -8  -2 -13    1.03    1.57
  -8   4  -9   59.55    7.42
  -7  -3 -13    3.70    1.56
  -7   1 -13   46.55    4.18
  -4   1 -13    0.68    1.75
 -12  -2  -9    0.59    0.76
 -12   3  -6    1.67    1.05
 -10  -4 -10    2.27    1.82
 -10   3  -9    3.55    1.75
 -10   4  -7    7.15    2.02
  -9   2 -11   23.55    4.03
  -9   4  -8    4.87    2.56
  -7   2 -12   10.95    3.09
  -7   3 -11   22.73    3.75
  -6  -3 -13   37.37    3.10
  -6   1 -13    6.84    2.25
  -5  -3 -13    0.20    1.21
  -5   1 -13    1.43    1.95
 -12  -1  -9    0.29    0.81
 -10   2 -10    1.55    1.87
  -9  -2 -12    0.07    1.83
  -7  -2 -13    8.84    2.23
  -7   0 -13   29.64    3.50
  -7   4  -9    2.50    2.94
  -6   4  -9   27.44    3.78
  -5   2 -12    1.38    1.87
  -4  -2 -13    1.58    2.02
 -13   0  -7    3.77    0.91
 -10  -2 -11    5.35    2.02
  -9  -1 -12   -0.98    1.83
  -8  -3 -12   10.51    2.40
  -8   1 -12    6.88    2.58
  -8   3 -10    6.42    3.51
  -6  -2 -13    5.24    2.11
  -5  -2 -13   -0.52    1.78
  -5   0 -13    1.53    1.58
 -13  -1  -7    0.44    0.73
 -13   2  -5    0.15    0.79
 -12  -3  -8   14.65    1.54
 -12   1  -8   37.03    2.50
 -12   2  -7    0.24    1.10
 -11  -1 -10    0.63    1.23
 -11   3  -7    7.72    1.83
 -10  -1 -11   -0.43    1.93
  -8   2 -11    3.52    2.82
  -6  -1 -13    8.66    2.31
  -5  -1 -13    0.68    1.67
 -12   3  -5   17.62    2.02
 -11   1  -9    2.36    1.78
 -10   3  -8   22.54    3.05
 -10   4  -6    8.42    2.11
  -9  -3 -11    5.06    2.27
  -9   1 -11    2.90    2.87
  -9   3  -9    0.65    2.87
  -9   4  -7    1.58    2.47
  -8  -4 -11    4.86    1.82
  -8  -2 -12   18.70    3.02
  -8   0 -12   56.70    4.77
  -7  -3 -12    8.61    2.21
  -7   1 -12    2.62    2.01
  -7   3 -10    1.89    2.46
  -5   1 -12    1.17    2.11
 -11   2  -8   -0.05    1.24
 -10   1 -10    5.54    2.31
  -9   2 -10   -0.49    2.75
  -8  -1 -12    9.00    2.47
  -7   2 -11   65.84    5.14
  -7   4  -8    7.13    3.21
  -6  -3 -12   39.04    3.28
  -6   1 -12   35.33    3.62
  -6   2 -11    1.95    2.31
  -5  -3 -12    3.25    1.85
 -12  -2  -8   -0.06    1.05
 -12   0  -8    0.72    1.06
 -11  -3  -9    0.68    1.33
 -10  -3 -10    1.36    1.89
  -9  -4 -10    0.17    1.75
  -9   0 -11   26.42    4.07
  -8   1 -11   -0.92    2.58
  -8   3  -9   12.87    4.34
  -7  -2 -12    9.61    2.44
 -14   0  -4    8.44    1.14
 -12  -1  -8   34.97    2.49
 -12   2  -6    0.70    1.30
 -11  -4  -8    1.57    1.38
 -11   0  -9   40.68    3.33
 -11   3  -6    0.39    1.47
 -10   0 -10    5.79    2.39
  -9  -2 -11   23.71    3.14
  -9  -1 -11    2.21    2.21
  -8   2 -10   10.61    3.21
  -8   4  -7   13.98    4.63
  -5  -2 -12    1.82    1.93
 -14   1  -3    1.49    0.79
 -13   2  -4    0.22    0.93
 -12   1  -7    2.14    1.27
 -11  -1  -9    0.49    1.79
 -10  -4  -9    5.80    2.08
 -10  -1 -10    4.92    2.45
 -10   3  -7    0.31    2.17
 -10   4  -5    0.18    1.50
  -9   1 -10    0.18    3.27
  -9   3  -8    4.82    3.11
  -9   4  -6   31.76    3.78
  -8  -3 -11   11.51    2.35
  -7   1 -11   20.22    3.11
  -7   3  -9   13.61    3.06
  -7   4  -7    2.20    2.97
  -5  -1 -12    2.02    1.76
 -14  -1  -4    0.30    0.60
 -13  -2  -6    0.16    0.81
 -13  -1  -6    2.85    1.13
 -11   1  -8    1.07    1.66
 -11   2  -7    8.36    2.10
 -10   1  -9    1.99    2.49
  -7   2 -10    9.12    2.59
  -6   1 -11    5.02    2.25
 -12  -3  -7   12.59    1.75
  -9  -3 -10    0.08    2.22
  -8  -4 -10    0.57    1.93
  -8  -2 -11    0.31    1.62
  -8  -1 -11    0.59    1.96
  -8   3  -8   15.95    4.52
  -8   4  -6   45.96    7.23
  -7  -3 -11   17.36    2.50
 -11   3  -5    2.56    1.61
  -9   4  -5   -0.08    2.49
  -8   1 -10    4.40    2.75
  -7   0 -11   43.97    3.89
  -6  -3 -11    5.32    1.81
 -13   2  -3    6.24    1.41
 -12  -4  -6    0.38    0.97
 -12  -2  -7    1.93    1.33
 -12  -1  -7    3.09    1.56
 -12   1  -6   11.03    2.10
 -12   2  -5   -0.72    1.22
 -10  -3  -9    4.80    2.28
 -10   3  -6    1.14    1.80
  -9  -1 -10    0.78    2.26
  -7  -4 -10    7.93    2.29
  -7  -2 -11   62.90    4.21
  -7   3  -8    2.39    2.42
 -14   1  -2    0.02    0.77
 -13   0  -5    0.06    0.98
 -12   3  -3    6.44    1.46
 -11  -5  -6    1.89    1.34
 -11  -2  -8    0.12    1.80
 -11  -1  -8    1.75    1.98
 -10  -1  -9   -1.07    2.52
  -9  -4  -9    1.53    1.82
  -9   1  -9    6.18    3.56
  -8  -3 -10    6.24    2.33
  -8   0 -10   21.80    3.74
  -7   1 -10    0.57    1.76
  -7   2  -9    4.83    2.37
  -6  -2 -11    0.22    1.51
 -13  -4  -4   -0.27    0.70
 -13   1  -4    1.82    1.11
 -11  -4  -7   22.31    2.51
 -11   2  -6    0.18    1.48
 -10  -5  -7    2.35    1.97
 -10  -4  -8   10.33    2.50
 -10   1  -8   18.35    3.47
 -10   2  -7    6.47    2.30
  -8   3  -7    2.33    3.36
 -14  -2  -3   -0.12    0.63
 -14  -1  -3    2.36    0.83
 -13  -2  -5    0.07    0.83
 -13  -1  -5   71.01    3.20
 -11   3  -4    5.52    1.79
  -8  -2 -10   19.88    2.95
  -8  -1 -10    5.82    2.28
  -8   1  -9    7.11    2.91
  -7  -3 -10    1.87    1.80
 -14   2   1    0.24    0.82
 -13   2  -2    1.20    1.15
 -12   0  -6    1.88    1.42
 -12   2  -4   29.96    2.65
 -12   3  -2    5.44    1.59
  -9  -3  -9    0.88    2.08
  -9   0  -9    5.84    3.09
  -9   3  -6   13.15    3.69
  -8  -4  -9   48.86    3.81
 -14   1  -1   -0.08    0.78
 -12  -5  -4    7.79    1.47
 -12  -1  -6    9.91    2.02
 -11  -3  -7   13.48    2.50
 -11   0  -7   10.07    2.21
 -10  -3  -8   22.12    3.35
 -10   0  -8   12.09    3.30
  -9  -1  -9    4.99    2.64
  -9   1  -8    0.59    2.94
  -9   2  -7   45.55    6.08
  -7  -2 -10   11.06    2.20
  -7  -1 -10   -0.27    1.57
  -7   1  -9    0.22    1.64
 -14  -3  -2    0.13    0.66
 -13  -3  -4    8.42    1.37
 -13   1  -3   34.50    2.59
 -12  -4  -5    0.69    1.21
 -12  -2  -6   -0.29    1.23
 -11  -1  -7   30.17    3.40
 -11   1  -6    1.45    1.59
 -11   2  -5    0.19    1.49
 -10  -2  -8    8.82    3.11
 -10  -1  -8   16.69    3.34
 -10   1  -7    1.12    2.20
 -10   2  -6    6.39    2.35
  -9  -4  -8    5.41    2.39
  -8   3  -6    3.58    3.57
  -7  -4  -9    0.01    1.42
 -11  -2  -7   13.10    2.34
 -11   3  -3   40.59    3.10
  -9  -5  -7    1.87    1.99
  -9   3  -5    0.17    3.01
  -8  -3  -9   20.06    2.83
 -15  -1   1    2.93    0.80
 -14  -2  -2    3.56    0.95
 -14  -1  -2    0.89    0.79
 -13  -4  -3    2.03    1.03
 -13  -2  -4   -0.31    0.93
 -13  -1  -4    0.16    1.04
 -13   2  -1    1.86    1.17
 -12   2  -3    0.42    1.33
 -12   3  -1    3.80    1.37
 -11  -5  -5    0.52    1.66
 -11  -4  -6    4.74    1.83
 -10  -5  -6   -0.06    2.18
 -10  -4  -7    5.85    2.57
 -10   3  -4   25.13    2.99
  -8  -2  -9   32.54    3.43
  -8  -1  -9    4.01    2.12
  -8   1  -8   13.92    2.97
  -8   2  -7   14.23    3.49
 -14   1   0   43.39    2.44
  -9  -3  -8    4.72    2.25
  -9   2  -6    9.53    4.23
  -8  -4  -8    5.47    2.18
  -7  -3  -9    9.70    2.13
  -7  -1  -9   -0.95    1.88
 -13   0  -3    4.79    1.39
 -13   1  -2   -0.29    1.04
 -12  -2  -5   -0.70    1.47
 -12  -1  -5    3.98    1.51
 -11   2  -4    2.01    1.59
 -10  -3  -7    0.76    2.50
 -10   1  -6    7.38    2.91
 -10   2  -5    1.65    2.03
  -9  -1  -8    0.64    2.37
  -7  -2  -9    2.96    1.78
 -14  -3  -1    0.60    0.82
 -13  -3  -3   18.91    1.92
 -13   2   0    0.24    1.13
 -12  -5  -3    2.71    1.27
 -12  -4  -4   28.17    2.55
 -11  -2  -6    1.45    1.93
 -11  -1  -6    0.32    1.55
 -10  -2  -7    6.59    3.00
 -10  -1  -7    0.82    2.55
 -10   3  -3   15.20    2.72
  -9   3  -4   24.40    3.96
  -8   0  -8  120.01    6.56
  -7  -4  -8    5.25    2.03
 -15   0   3    1.90    0.79
 -14  -2  -1    8.09    1.33
 -14  -1  -1    0.19    0.82
 -14   1   1    0.12    0.99
 -13  -5  -1    6.34    1.12
 -12   0  -4   25.63    2.81
 -12   2  -2    1.62    1.41
  -9  -4  -7    5.08    2.34
  -8  -3  -8   19.10    2.76
  -8  -1  -8    7.52    2.69
  -8   1  -7    0.03    2.05
 -15  -2   2    3.33    0.82
 -13  -4  -2    0.76    1.04
 -13  -2  -3    6.65    1.41
 -12   1  -3    0.52    1.28
 -11  -5  -4    0.71    1.65
 -11  -4  -5    8.85    2.17
 -11   2  -3   29.84    3.14
  -9  -5  -6    5.09    2.21
  -9   0  -7   68.96    6.28
  -9   2  -5    1.67    3.38
  -8  -2  -8   99.98    5.52
 -13   1  -1   -0.26    1.04
 -12  -6  -1   10.27    1.53
 -12  -3  -4   12.88    1.98
 -12  -1  -4    4.67    1.71
 -11   0  -5    2.45    1.72
 -11   3  -1    7.12    1.65
 -10  -5  -5   42.31    4.10
 -10   0  -6    9.69    2.92
 -10   2  -4   34.11    3.57
  -9  -3  -7   39.22    4.17
  -9  -1  -7   68.34    6.19
  -9   1  -6    1.49    3.10
  -7  -3  -8    1.76    1.60
 -14   1   2    6.81    1.41
 -13   2   1   38.24    2.63
 -12  -2  -4   31.45    2.76
 -12   2  -1    2.18    1.52
 -11  -1  -5    6.51    2.36
 -10  -3  -6    2.03    2.50
 -10  -1  -6    5.02    3.11
 -10   1  -5    5.35    2.32
 -10   3  -2   44.49    3.51
  -8  -4  -7   16.60    2.64
 -14  -3   0   23.04    1.74
 -14  -1   0   49.36    2.66
 -13  -3  -2    4.44    1.25
 -13  -1  -2   -0.39    1.08
 -12  -4  -3    0.52    1.37
 -11  -2  -5    1.35    1.63
 -10  -2  -6    4.38    2.45
 -15  -2   3    0.71    0.65
 -15   0   5    3.34    0.85
 -14  -4   1   -0.12    0.62
 -13  -5   0    0.49    0.90
 -13  -2  -2    2.87    1.27
 -13   1   0   -0.22    1.25
 -12   1  -2    0.35    1.33
 -11  -6  -2   -0.19    1.35
 -11   2  -2    0.58    1.71
  -9  -4  -6   40.30    4.02
  -8  -3  -7    2.06    1.83
  -8  -1  -7   -0.26    1.86
  -7  -4  -7    0.85    1.66
 -14   1   3    0.38    1.02
 -13   0  -1    2.03    1.28
 -13   2   2   27.09    2.26
 -11  -4  -4    1.21    1.80
 -10  -4  -5    0.02    2.26
 -10   2  -3    2.20    1.82
 -10   3  -1    2.31    1.96
  -9  -5  -5    0.47    2.30
  -9   1  -5    5.79    3.22
 -15  -3   4    1.77    0.66
 -14  -1   1   -0.04    1.06
 -12  -6   0    0.88    1.13
 -12  -3  -3    8.40    1.71
 -12  -2  -3    0.21    1.44
 -12  -1  -3    2.54    1.37
 -12   2   0   15.39    2.03
 -11  -5  -3    5.45    1.82
 -10  -5  -4    0.16    2.33
  -9  -3  -6   10.36    2.77
  -9  -1  -6    2.15    2.64
 -15  -2   4    0.21    0.63
 -14  -3   1    1.01    0.85
 -14  -2   1   -0.23    1.00
 -14   0   2    0.17    0.88
 -13  -3  -1    2.55    1.36
 -13  -1  -1   -0.40    0.99
 -13   2   3    6.54    1.53
 -12   0  -2    1.10    1.57
 -11  -1  -4    4.64    1.94
 -10  -3  -5   31.48    3.82
 -10  -1  -5    6.63    2.78
  -9  -2  -6   12.53    2.94
  -8  -4  -6   41.63    3.97
 -15  -1   5   21.42    1.60
 -15   0   7    4.51    0.91
 -14  -4   2    5.11    1.00
 -14   1   4    0.53    0.97
 -13  -2  -1    3.09    1.21
 -12  -5  -1    1.00    1.34
 -12  -4  -2   23.65    2.35
 -12   1  -1    0.50    1.36
 -11  -2  -4    1.39    1.64
 -10  -2  -5    0.23    2.10
 -15  -3   5   15.83    1.26
 -13  -6   3    0.43    0.76
 -13  -5   1   21.65    1.81
 -12   2   1   11.53    1.82
 -11  -6  -1    3.21    1.66
 -11   0  -3   16.72    2.59
 -11   1  -2    3.42    1.95
 -10   2  -2    2.65    1.86
  -9  -4  -5    0.95    2.43
  -8  -3  -6    0.10    2.06
 -15  -2   5    5.51    0.91
 -15  -1   6    0.25    0.77
 -14  -5   4    8.69    1.04
 -14  -3   2    6.40    1.29
 -14  -1   2    8.22    1.39
 -14   1   5    0.71    0.97
 -13   2   4    5.39    1.42
 -12  -3  -2    5.87    1.62
 -12  -1  -2    0.03    1.25
 -11  -4  -3   30.09    2.99
 -10  -4  -4   17.45    3.16
 -15  -3   6    2.15    0.73
 -14  -4   3    3.63    0.98
 -14  -2   2    2.32    1.05
 -13  -3   0    0.76    1.28
 -13  -1   0    0.26    1.06
 -13   1   2    3.36    1.32
 -12  -6   1    1.01    1.13
 -12  -2  -2    1.32    1.31
 -12   1   0   28.50    2.68
 -11  -5  -2   36.05    3.23
 -11  -1  -3   49.21    3.87
 -11   2   0   21.48    2.60
 -10  -5  -3   16.25    3.18
 -10  -1  -4   78.19    5.72
  -9  -5  -4   15.36    2.79
  -9  -3  -5   -1.00    2.04
  -9  -1  -5    7.67    2.97
 -15  -1   7   16.88    1.42
 -13  -2   0    0.46    1.00
 -12   2   2   65.73    3.51
 -11  -2  -3   32.27    3.22
  -9  -2  -5    3.81    2.49
 -15  -3   7    2.50    0.73
 -14  -1   3    0.41    0.96
 -14   0   4   84.59    3.50
 -13  -6   4   13.63    1.36
 -13  -5   2    4.87    1.15
 -13  -4   1   19.72    1.91
 -12  -5   0    7.43    1.53
 -11   1  -1   27.65    2.84
 -10   2  -1    2.96    1.72
  -8  -4  -5    3.27    1.98
 -15  -2   7    1.08    0.75
 -15  -1   8    3.22    0.92
 -14  -3   3    1.89    0.94
 -14  -2   3    2.69    1.10
 -14   1   7    1.93    1.02
 -13  -1   1    6.14    1.67
 -13   1   3    5.83    1.50
 -12  -3  -1    4.27    1.51
 -12  -1  -1    0.98    1.26
 -11  -6   0    2.85    1.65
 -11  -4  -2    0.79    1.44
 -10   1  -2  117.53    5.63
  -9  -4  -4    3.27    2.75
 -15  -3   8    9.85    1.03
 -15  -1   9   19.92    1.44
 -13  -3   1   15.14    1.79
 -13  -2   1   33.80    2.67
 -12  -6   2    0.10    1.05
 -12  -2  -1    3.09    1.44
 -12   1   1    1.99    1.39
 -12   2   3   -0.25    1.04
 -11  -5  -1    0.14    1.76
 -11  -1  -2    3.17    1.71
 -11   2   1    5.61    1.66
 -10  -4  -3    3.40    2.20
 -14  -1   4    0.74    0.99
 -14   1   8   -0.27    0.76
 -11  -3  -2   39.47    3.36
 -11  -2  -2    0.11    1.45
 -10  -6  -1   37.72    3.71
 -10  -5  -2    2.83    2.46
 -10  -1  -3    1.67    1.96
  -9  -3  -4   35.75    4.04
  -9  -2  -4   -0.43    2.25
 -14  -3   4    5.93    1.20
 -14  -2   4   49.75    2.68
 -13  -6   5    9.96    1.21
 -13  -5   3    8.98    1.34
 -13  -4   2   53.18    2.87
 -13   1   4    0.96    1.17
 -12  -7   5   22.20    1.61
 -12  -5   1    4.19    1.36
 -11   1   0    0.56    1.39
 -10  -2  -3    2.48    1.95
 -15  -2  10    0.01    0.57
 -14  -5   7    0.41    0.68
 -14  -4   5    6.20    1.06
 -14   0   6   41.60    2.54
 -13  -1   2    3.74    1.31
 -13   0   3   13.63    1.98
 -12  -3   0   27.32    2.55
 -12  -2   0   14.45    2.26
 -12   1   2   30.13    2.69
 -12   2   4    3.40    1.32
 -11   2   2    1.13    1.52
 -10   0  -2    1.05    1.59
 -10   1  -1    0.75    1.63
 -13  -3   2    8.43    1.48
 -13   1   5    4.64    1.51
 -12  -6   3    3.62    1.22
 -11  -6   1   46.74    3.25
 -11  -4  -1    2.94    1.50
 -11  -1  -1   19.71    2.61
 -10  -4  -2    9.66    2.79
 -14  -5   8    4.12    0.84
 -14  -4   6    7.46    1.23
 -14  -3   5    0.66    0.92
 -14  -2   5    3.91    1.17
 -13  -6   6   -0.05    0.74
 -13  -4   3    2.13    1.30
 -12  -7   6   21.10    1.60
 -11  -5   0   20.92    2.50
 -11  -3  -1    7.36    1.87
 -11  -2  -1    3.44    1.89
 -11   1   1   64.22    3.99
 -10  -6   0   18.46    3.03
 -10  -1  -2  104.09    5.56
  -8  -5  -3   42.89    3.97
 -13  -1   3    7.72    1.60
 -12  -5   2   10.49    1.68
 -12  -1   1    3.07    1.42
 -12   1   3    0.43    1.26
 -11   2   3    1.80    1.62
 -10  -5  -1    1.21    1.98
 -10  -2  -2    1.98    1.76
  -9  -3  -3   23.87    3.62
 -14  -5   9    0.17    0.52
 -14   0   8    8.12    1.33
 -13  -3   3    1.05    1.00
 -13  -2   3    7.21    1.48
 -13   1   6    2.61    1.21
 -12  -3   1    7.53    1.62
 -12  -2   1   13.53    2.01
 -12   0   2  103.09    4.58
   4 -11  -3    2.12    3.32
   5  -7   4  150.94    9.03
   7 -10  -2   22.60    2.79
   7  -6   3   51.50    6.52
   8  -9  -1   58.50    3.91
   8  -6   2    0.38    2.30
   9 -10  -6    1.69    1.03
   9  -8  -1    0.83    1.58
   9  -7   0   26.99    3.58
   9  -5   1    2.66    2.50
  10  -8  -3   -0.45    1.37
  10  -6  -1   10.56    2.67
  11  -8  -6    1.87    1.20
  11  -7  -4   20.49    2.33
  12  -7  -9    1.44    0.92
   3 -10   0   17.64    3.23
   4 -10   0    0.07    3.45
   4  -9   2    1.09    2.88
   5 -11  -4    7.87    2.15
   6 -11  -5   -0.13    1.12
   6 -10  -1   22.68    3.13
   7  -9   0   44.58    4.09
   8 -10  -4    0.37    1.46
   8  -5   2   41.99    4.98
   9 -10  -7    0.98    1.02
   9  -9  -3    0.82    1.54
  10  -5  -1    1.43    2.17
  10  -4  -1    7.06    2.55
  11  -5  -3   24.98    2.81
   3  -9   2  240.55    8.43
   4 -11  -4    0.13    2.91
   6 -11  -6    0.28    1.13
   6  -8   2    8.53    4.27
   7  -8   1   24.68    4.24
   7  -7   2    4.06    3.24
   8  -8   0    3.68    2.15
   8  -7   1    9.66    2.88
   9 -10  -8   16.59    1.53
  11  -8  -7    0.15    0.98
  11  -7  -5    0.00    1.43
   5 -11  -5    1.23    1.75
   5 -10  -1    2.59    3.25
   5  -9   1    1.40    5.19
   7 -10  -3    0.40    1.37
   8  -9  -2    0.67    1.43
   9 -10  -9    0.34    0.76
   9  -8  -2    6.35    2.18
   9  -6   0    7.69    2.67
  10  -9  -7   41.60    2.54
  12  -6  -8    1.45    1.11
   4 -11  -5    2.56    2.56
   6 -11  -7    1.01    1.15
   6 -10  -2    0.09    1.81
   7  -9  -1    4.44    2.38
   8 -10  -5   38.42    2.64
   9  -9  -4   82.02    3.96
   9  -7  -1   -1.21    1.67
   9  -5   0  142.96    6.87
  10  -6  -2   10.12    2.41
  11  -8  -8    2.86    1.17
  11  -5  -4    1.15    1.71
  12  -6  -9   17.72    1.78
   3 -10  -1    0.36    2.71
   4 -10  -1   33.77    5.14
   4  -9   1   93.57    7.01
   5 -11  -6   32.86    2.86
   6 -11  -8    1.07    0.92
  10  -5  -2    5.97    2.37
  10  -4  -2   53.84    4.31
  11  -8  -9   -0.58    1.01
  11  -7  -6    8.63    1.89
   3  -9   1   26.36    3.48
   4 -11  -6    1.02    2.08
   5 -11  -7    0.56    1.38
   5 -10  -2  149.98    8.07
   6  -8   1    8.81    3.59
   6  -7   2   96.66    8.57
   7 -10  -4   46.41    3.23
   7  -8   0  151.51    7.37
   7  -7   1    6.64    3.08
   8 -10  -6    3.13    1.29
   8  -9  -3   -0.01    1.37
   8  -7   0    0.58    2.09
   9  -9  -5   -0.29    1.46
  10  -9  -9   35.30    2.15
  11  -8 -10   10.66    1.36
  11  -6  -5    1.21    1.56
  12  -6 -10   10.18    1.38
   4  -8   2    0.62    2.69
   5 -11  -9    5.30    1.25
   5  -9   0  106.50    9.14
   8 -10  -7    2.37    1.33
   9  -8  -3    3.20    1.74
   9  -6  -1    2.22    2.03
  10  -9 -11    0.23    0.67
  10  -9 -10    0.75    0.81
  10  -6  -3   10.23    2.55
   4 -10  -2    0.92    4.14
   7 -10  -5    0.71    1.40
   7  -9  -2    0.54    1.77
   9  -9  -6   61.24    3.52
   9  -7  -2   10.20    2.39
   9  -5  -1   18.20    3.40
  10  -8  -6    0.39    1.33
  11  -5  -5    2.10    1.47
   4  -9   0    5.92    4.17
   5 -10  -3   -0.94    2.79
   6 -10  -4    5.78    2.49
   8 -10  -8    0.16    0.97
   8  -9  -4    1.72    1.58
   8  -8  -2   45.08    3.85
   8  -7  -1   49.44    4.69
  10  -4  -3   47.91    4.01
  11  -7  -8   69.44    3.56
  11  -6  -6   18.16    2.30
   3  -9   0   -0.84    2.21
   6  -8   0    6.01    2.93
   6  -7   1   47.49    5.99
   7 -10  -6   29.37    2.73
   7  -8  -1   12.89    2.81
   7  -7   0   29.26    4.14
   8 -10 -11    1.07    0.80
   8 -10 -10    3.73    1.12
   9  -9  -7    9.68    1.95
  10  -8  -7    8.79    1.93
   3 -10  -3    2.86    3.66
   4 -10  -3    3.07    4.08
   5  -9  -1    3.05    3.63
   7  -9  -3    3.96    2.03
   9  -6  -2    0.51    1.88
  10  -6  -4    5.55    2.02
  11  -7  -9   13.08    1.93
  11  -6  -7    0.06    1.61
  11  -5  -6    0.00    1.31
   5 -10  -4    5.65    2.41
   6 -10  -5  182.06    6.29
   7 -10  -7    0.20    1.24
   8  -9  -5    9.68    1.90
   8  -8  -3  118.90    5.72
   8  -6  -1   21.18    3.60
   9  -9  -8   12.08    1.80
   9  -8  -5    1.28    1.52
   9  -5  -2   35.62    3.90
  10  -8  -8    4.02    1.67
  11  -7 -10    8.79    1.64
   4  -9  -1  184.68   10.78
   7  -8  -2   41.76    3.96
   8  -7  -2   13.88    2.72
   9  -9  -9    0.25    1.35
  10  -5  -4    3.18    1.78
  10  -4  -4    0.05    2.08
  11  -7 -11    8.37    1.52
  11  -6  -8   17.48    2.30
  11  -5  -7   15.00    2.32
   3 -10  -4  103.03    8.00
   3  -9  -1    0.17    2.54
   4 -10  -4   -5.27    2.88
   5 -10  -5    3.74    2.56
   5  -9  -2    0.54    2.86
   6 -10  -6    0.18    1.48
   6  -8  -1   13.30    3.09
   7 -10  -8   29.15    2.37
   7  -7  -1    0.90    2.15
   8  -9  -6    0.58    1.45
   9  -9 -13   -0.10    0.80
   9  -9 -10   27.08    2.31
   9  -7  -4  112.02    5.46
  10  -8  -9    4.15    1.37
  11  -7 -13    0.40    0.79
  11  -7 -12   24.39    1.92
   7 -10  -9    0.15    1.08
   8  -8  -4   14.58    2.71
   9  -9 -12   51.19    2.54
   9  -9 -11    6.33    1.32
   9  -8  -6    2.65    1.55
  10  -8 -10    0.50    1.12
  11  -6  -9    0.52    1.45
   4 -10  -5  158.20    8.23
   4  -9  -2    4.56    4.91
   6 -10  -7    3.76    1.61
   7  -9  -5    0.85    1.73
   8  -9  -7   36.84    2.91
   9  -5  -3  115.83    5.93
  10  -8 -13   70.93    2.88
  10  -8 -11    1.58    1.06
  10  -5  -5   51.12    3.75
  11  -5  -8   21.48    2.41
   3 -10  -5    9.08    5.06
   3  -9  -2    2.04    3.64
   5 -10  -6    0.24    1.82
   5  -9  -3   -0.53    2.85
   6 -10  -8    4.67    1.74
   6  -8  -2   32.57    3.87
   7  -8  -3    0.64    1.91
   8  -7  -3   -0.17    1.80
   9  -8  -7    6.46    1.85
  10  -6  -6    2.85    1.77
  11  -6 -10    2.53    1.50
   4 -10  -6    2.61    2.67
   6 -10 -13    3.17    1.08
   6 -10  -9    1.96    1.49
   7  -9  -6   57.96    4.07
   7  -7  -2    5.76    2.49
   8  -9  -8    5.89    1.64
   8  -8  -5   73.09    4.44
   9  -6  -4   26.70    3.15
  11  -6 -15   20.70    1.70
  11  -6 -11   23.20    2.28
  11  -5  -9   29.53    2.82
   3 -10  -6  104.94    9.14
   4  -9  -3   11.40    5.65
   5 -10  -7    7.03    1.97
   6 -10 -12   -0.19    1.07
   6 -10 -10    0.17    1.36
   8  -9  -9  211.17    6.13
   9  -8  -8   36.43    2.96
  10  -6  -7   11.90    2.48
  10  -5  -6  229.52    7.45
  11  -6 -14    2.31    1.10
  11  -6 -13    0.44    1.12
  11  -6 -12   10.13    1.69
   4 -10  -7  122.62    6.33
   5 -10  -8   28.85    3.04
   5  -9  -4    9.20    3.13
   6 -10 -11    2.79    1.21
   7  -8  -4   88.15    5.09
   8  -9 -14    0.41    0.90
   8  -9 -10    1.09    1.49
   8  -8  -6    4.50    2.13
   8  -7  -4   33.79    3.46
   8  -6  -3   42.06    3.87
   9  -7  -6   34.38    3.21
   9  -5  -4   51.54    4.00
  10  -7 -16    2.78    0.91
  11  -5 -10   12.61    2.14
   3 -10  -7    0.48    3.57
   3  -9  -3   11.25    4.27
   5 -10 -13   -0.75    0.97
   5 -10  -9    1.88    1.76
   7  -9  -7    0.65    1.53
   7  -7  -3    2.75    2.42
   8  -9 -13   12.10    1.64
   8  -9 -12   -0.05    1.19
   9  -8  -9    0.34    1.31
   9  -6  -5   23.61    2.95
  10  -7 -10    0.44    1.41
  10  -4  -6    1.28    1.71
   4 -10 -13    4.30    1.44
   4 -10  -8    0.50    1.75
   5 -10 -12    5.02    1.48
   5 -10 -11   -0.59    1.36
   5 -10 -10   54.43    3.51
   6  -9  -6    2.79    2.13
   7  -9  -8    0.37    1.68
   9  -8 -15    4.75    1.16
   9  -8 -10   51.85    3.31
   9  -7  -7   15.41    2.47
  10  -7 -15    5.28    1.27
  10  -6  -8    3.98    1.81
  10  -5  -7    0.97    1.88
   3 -10  -8    4.23    2.90
   4 -10 -12   -0.10    1.51
   4 -10  -9    8.50    2.35
   4  -9  -4    5.99    3.47
   5  -9  -5    0.90    2.11
   8  -8  -7   11.56    2.22
   8  -7  -5   27.50    3.11
   9  -8 -14    0.31    1.10
   9  -8 -11    2.09    1.42
  10  -7 -14    7.22    1.51
  10  -7 -13   11.50    1.80
  10  -7 -12    0.25    1.16
  11  -5 -15    1.16    1.01
  11  -5 -14   27.61    2.24
  11  -5 -13    2.29    1.30
  11  -5 -12   41.86    2.79
   3 -10 -11    0.13    1.77
   3 -10  -9    1.11    2.59
   3  -9  -4   39.52    6.38
   4 -10 -11    4.34    1.79
   4 -10 -10    0.65    1.54
   6  -9  -7    6.48    2.22
   6  -8  -4   36.95    3.74
   7  -9 -15    0.76    0.91
   7  -9  -9    0.13    1.47
   8  -6  -4   21.36    3.06
   9  -8 -13   11.54    1.67
   9  -8 -12    0.47    1.22
   9  -6  -6   11.48    2.35
   9  -5  -5   39.41    3.55
  10  -6  -9   28.15    2.90
   5  -9  -6   89.00    5.45
   7  -9 -10    0.37    1.31
   7  -8  -6   49.67    3.87
   8  -8 -17    6.40    1.04
   8  -8  -8    0.75    1.53
   6  -9  -8   -1.39    1.75
   7  -9 -13   -0.50    1.23
   7  -9 -12   36.66    2.84
   7  -9 -11    1.17    1.42
   8  -8  -9   14.07    2.40
   8  -7  -6    3.08    1.86
   9  -7  -9    6.59    2.18
   9  -6  -7    9.06    2.47
  10  -6 -17    1.84    1.00
  10  -6 -10   -0.40    1.55
   3  -9  -5    3.65    4.60
   6  -8  -5  237.28    8.15
   8  -6  -5  116.45    5.81
   9  -5  -6    2.46    1.97
  10  -6 -11   14.45    2.27
  10  -5  -9   43.77    3.56
  10  -4  -8    2.65    1.60
   4  -9  -6    1.77    2.43
   5  -9  -7   10.23    2.39
   6  -9  -9   65.97    4.06
   7  -8  -7   21.29    2.76
   7  -7  -5    2.98    2.00
   8  -7  -7   39.63    3.51
   9  -7 -17   -0.05    0.84
   9  -7 -10   17.36    2.39
  10  -6 -16    9.47    1.45
  10  -6 -12   27.76    2.78
   5  -9 -16   28.55    2.14
   6  -9 -15    1.59    1.06
   6  -9 -10    0.56    1.42
   6  -8  -6    3.74    2.20
   8  -8 -15   27.43    2.30
   8  -8 -11    3.38    1.61
   9  -7 -11   45.04    3.58
   9  -6  -8   80.93    4.62
  10  -6 -15    4.22    1.38
  10  -6 -14   13.21    2.09
  10  -6 -13   67.73    3.61
  10  -5 -18    0.06    0.82
  10  -5 -10    1.23    1.79
  10  -4  -9   63.76    4.12
   3  -9  -6   51.54    5.84
   5  -9  -8   11.83    2.35
   6  -9 -14    1.01    1.13
   6  -9 -13   19.40    2.32
   6  -9 -12    1.68    1.64
   6  -9 -11  119.67    4.98
   7  -8  -8   19.92    2.70
   8  -8 -14   -0.40    1.18
   8  -8 -13   44.16    3.04
   8  -8 -12   -0.50    1.16
   8  -7  -8   53.72    4.22
   8  -6  -6   43.80    3.75
   9  -7 -16    0.52    0.94
   9  -7 -12   62.40    3.85
   9  -5  -7   21.94    2.82
   4  -9 -16    0.16    1.04
   5  -9  -9    5.42    1.89
   7  -8 -17   -0.01    0.96
   7  -8  -9   -0.40    1.89
   7  -7  -6   59.05    4.24
   9  -7 -15    0.36    1.13
   9  -6  -9    1.57    1.62
  10  -5 -11    4.38    1.84
   3  -9  -7   -1.98    2.82
   4  -9  -8    0.09    2.00
   5  -9 -15    1.62    1.28
   6  -8  -7    0.93    1.72
   8  -7  -9  120.93    5.91
  10  -5 -17   44.90    2.51
  10  -5 -12    0.50    1.81
  10  -4 -10   45.48    3.32
   4  -8  -5  332.91   10.97
   5  -9 -14   81.00    3.93
   5  -9 -11   -0.64    1.72
   6  -8 -18    6.99    1.16
   7  -8 -16   10.21    1.68
   7  -7  -7   32.57    3.55
   8  -7 -18   -0.05    0.82
   8  -6  -7    0.09    1.60
   9  -6 -18   35.72    2.35
   9  -6 -10   64.19    4.12
   9  -5  -8   47.58    3.73
  10  -5 -16    7.20    1.65
  10  -5 -13    5.58    1.91
  10  -4 -18    0.31    0.92
   3  -9 -15   -0.23    1.50
   3  -9  -8    5.72    2.92
   4  -9 -15   44.75    3.07
   4  -9  -9    7.15    2.33
   5  -9 -13    1.08    1.38
   5  -9 -12    4.39    1.73
   6  -8  -8    0.93    1.86
   7  -8 -11    2.64    1.74
   9  -6 -11    6.63    2.15
  10  -5 -15    1.55    1.30
  10  -4 -11   42.97    3.21
   3  -9  -9    3.91    2.74
   4  -9 -14    1.29    1.73
   4  -9 -10   -0.22    1.98
   7  -8 -15    4.87    1.52
   7  -8 -14    9.01    1.87
   7  -8 -13    1.23    1.34
   7  -8 -12    1.00    1.40
   8  -7 -17   14.93    1.84
   8  -7 -11   19.98    2.85
   8  -6  -8    1.11    1.96
   9  -6 -17   14.49    1.93
   9  -5  -9   18.97    2.66
  10  -4 -12   42.92    3.44
   2  -9 -14    0.11    1.76
   2  -9  -9   -0.32    3.62
   3  -9 -14    1.62    1.76
   3  -9 -10   49.00    4.57
   4  -9 -13   74.53    4.29
   4  -9 -12    0.79    1.67
   4  -9 -11   52.74    4.03
   4  -8  -6   41.71    4.28
   6  -8  -9   -0.07    1.63
   7  -7 -19    1.91    0.88
   7  -7  -8    5.71    2.06
   8  -7 -16   22.22    2.45
   8  -7 -12    1.60    1.82
   9  -6 -16    3.11    1.56
   9  -6 -13   11.76    2.42
   9  -6 -12    4.63    1.75
  10  -4 -17    4.80    1.30
  10  -4 -13    5.86    1.98
   2  -9 -13    1.80    2.16
   2  -9 -10    2.29    3.28
   3  -9 -13    3.07    2.10
   3  -9 -12   70.79    4.97
   3  -9 -11   -0.77    2.28
   6  -8 -10    1.25    1.72
   8  -7 -15    1.03    1.43
   8  -7 -14    7.41    2.03
   8  -7 -13    5.51    1.78
   9  -6 -15   14.47    2.18
   9  -6 -14    4.24    1.79
   9  -5 -19    3.75    1.11
   9  -5 -10    0.40    1.72
  10  -4 -16   17.90    2.02
  10  -4 -15    2.34    1.66
  10  -4 -14    7.86    1.81
   2  -9 -12   -1.10    2.12
   2  -9 -11   -0.52    2.55
   4  -8 -18    0.66    1.27
   6  -8 -16    0.78    1.20
   6  -8 -11    6.30    2.25
   6  -7  -7    3.77    1.93
   8  -6 -19    9.50    1.43
   8  -6  -9    3.15    1.82
   9  -4 -20    0.89    0.95
   9  -4  -9    0.14    1.71
   3  -8 -18    1.04    1.15
   4  -8  -7  173.10    7.36
   5  -8 -17    0.43    1.31
   6  -8 -15   17.53    2.22
   6  -8 -14    4.64    1.91
   6  -8 -13   19.79    2.74
   6  -8 -12   -0.04    1.51
   7  -7 -18   11.15    1.62
   7  -7 -10    3.55    2.25
   8  -6 -10    6.90    2.35
   9  -5 -18    0.90    1.34
   9  -5 -11  113.10    5.43
   8  -6 -18    4.28    1.56
   9  -5 -12   12.64    2.41
   9  -4 -10   34.70    3.53
   3  -8  -7    4.00    2.71
   4  -8  -8   13.12    2.67
   5  -8 -16   15.66    2.34
   6  -7 -19   30.13    2.20
   6  -7  -8    0.01    1.70
   7  -7 -17    1.90    1.39
   7  -7 -11   47.46    3.85
   7  -6 -20    7.91    1.32
   7  -6  -8   35.39    3.49
   8  -6 -11    2.66    1.80
   9  -5 -17    6.43    1.78
   4  -8 -17   -0.06    1.43
   4  -8  -9   14.29    3.03
   5  -8 -15    0.56    1.68
   6  -6 -21    0.52    0.76
   7  -7 -16   12.94    2.04
   7  -7 -15    1.94    1.72
   7  -7 -13   16.59    2.87
   7  -7 -12   26.68    3.08
   8  -6 -17   -0.85    1.34
   8  -6 -12    6.90    2.11
   8  -5 -20    4.65    1.27
   8  -5  -9   47.60    3.86
   9  -5 -16    5.76    1.77
   9  -5 -15    5.90    1.99
   9  -4 -11   27.01    3.22
   9  -3 -20    1.16    1.12
   2  -8 -17    0.74    1.54
   3  -8 -17    0.31    1.59
   3  -8  -8    2.06    2.48
   5  -8 -14    5.24    1.81
   5  -8 -13    1.45    1.64
   5  -8 -12   16.79    2.66
   6  -7 -18    2.48    1.53
   6  -7  -9   95.08    5.33
   7  -7 -14   85.66    4.62
   7  -6  -9    0.73    2.08
   8  -6 -15   27.18    3.07
   8  -6 -14    3.38    2.13
   8  -6 -13   83.75    4.79
   8  -4 -21    0.09    0.93
   4  -8 -16    0.74    1.47
   4  -8 -10    4.90    2.19
   5  -7 -19    1.80    1.33
   6  -7 -10    9.19    2.42
   7  -6 -19    2.68    1.50
   8  -5 -10   66.65    4.51
   9  -4 -18   12.12    1.84
   2  -8  -8   86.77    6.77
   3  -8 -16   20.90    3.05
   3  -8  -9   42.37    4.25
   4  -8 -15    9.87    2.21
   4  -8 -11   16.42    2.87
   6  -7 -17    5.82    1.95
   7  -6 -10  128.16    6.22
   7  -5 -21   -0.02    0.94
   9  -4 -17    8.75    2.19
   9  -4 -13   17.24    2.62
   9  -3 -19   12.80    1.92
   2  -8 -16    1.29    1.80
   3  -8 -10  139.89    7.28
   4  -8 -14    0.94    1.82
   4  -8 -13   14.04    2.62
   4  -8 -12    8.89    2.39
   5  -6 -21   18.80    1.84
   6  -7 -16    3.09    1.77
   6  -7 -11  132.77    6.23
   6  -6 -20    1.25    1.35
   7  -6 -18   33.81    3.13
   7  -4 -22    0.29    0.89
   8  -5 -11   12.88    2.58
   9  -4 -16    0.09    1.64
   9  -4 -15   45.11    3.61
   9  -4 -14   11.00    2.33
   9  -3 -12    1.44    2.12
   1  -8 -15    1.57    2.27
   2  -8 -15   15.31    3.10
   3  -8 -15   -0.63    1.85
   3  -8 -11    8.73    3.08
   5  -7 -18   11.28    2.03
   6  -7 -15    9.45    2.17
   6  -7 -14    0.38    1.97
   6  -7 -13   16.06    2.74
   6  -7 -12   70.51    4.69
   7  -6 -11    9.76    2.46
   8  -5 -18    2.59    1.57
   8  -4 -20   12.03    1.97
   9  -3 -18    3.87    1.75
   2  -8 -10    4.93    2.84
   2  -7 -19   -0.24    1.39
   3  -8 -14   16.16    2.93
   3  -8 -13    2.46    2.41
   3  -7 -19    3.15    1.75
   5  -7 -10   59.65    4.72
   7  -6 -17    0.43    1.59
   7  -6 -12   23.08    3.10
   7  -5 -20    7.37    1.79
   8  -5 -13    1.94    1.90
   8  -3 -21    3.51    1.43
   9  -3 -17   36.86    3.40
   9  -3 -13   33.25    3.25
   1  -8 -13    6.67    3.45
   2  -8 -14   -0.07    2.15
   2  -8 -13   -0.18    2.55
   2  -8 -12    6.77    3.20
   2  -8 -11  114.72    7.01
   5  -7 -17   32.61    3.17
   6  -6 -19   19.28    2.54
   7  -6 -16    0.52    1.60
   7  -6 -15    0.69    1.72
   7  -6 -14    7.31    2.27
   7  -6 -13    2.81    1.96
   8  -5 -15    9.52    2.31
   8  -5 -14   18.70    2.79
   9  -3 -16   25.47    3.17
   9  -3 -15   26.11    3.16
   9  -3 -14   25.77    2.89
   4  -7 -18   -0.02    1.49
   5  -7 -16    8.93    2.40
   5  -7 -11   19.72    3.01
   5  -6 -20    4.79    1.70
   5  -5 -22    0.23    0.87
   6  -5 -21    6.03    1.66
   8  -4 -19    3.02    1.76
   1  -7 -18    1.74    2.11
   5  -7 -15   24.13    3.07
   5  -7 -14   78.26    5.34
   5  -7 -13    7.89    2.37
   5  -7 -12    1.43    1.89
   6  -6 -18   50.60    3.95
   6  -6 -10    7.98    2.35
   7  -5 -19    3.22    1.76
   7  -3 -22    6.05    1.44
   2  -7 -18    8.64    2.53
   4  -7 -17    5.50    2.10
   6  -6 -11   28.07    3.46
   7  -5 -11  146.49    6.79
   8  -4 -18   12.67    2.38
   8  -4 -12   54.06    4.34
   4  -7 -16    1.43    2.14
   4  -6 -20    2.62    1.73
   4  -5 -22    5.99    1.45
   5  -6 -19    0.49    1.77
   6  -6 -17    4.68    2.05
   6  -6 -12    5.73    2.40
   6  -4 -22    0.95    1.09
   7  -5 -18   17.67    2.75
   8  -4 -17    1.61    2.12
   8  -4 -14   18.64    3.54
   3  -7 -17   14.67    2.93
   4  -7 -15   40.66    4.04
   6  -6 -16    5.64    2.11
   6  -6 -15   66.36    4.88
   6  -6 -14   12.69    2.84
   7  -5 -17   16.15    2.80
   7  -5 -13   37.81    4.23
   7  -5 -12    0.54    1.96
   7  -4 -20    1.62    1.80
   8  -4 -15   55.16    4.37
   8  -3 -19   46.02    3.87
   8  -2 -20    9.91    2.13
   1  -7 -17    1.28    2.43
   1  -6 -20    0.14    1.59
   2  -7 -17   17.36    3.27
   3  -7 -10   72.32    5.34
   3  -5 -22    2.38    1.27
   4  -4 -23    0.25    0.86
   5  -6 -18    9.65    2.49
   5  -5 -21    3.60    1.57
   7  -5 -16   18.41    3.00
   7  -5 -15   11.34    2.73
   7  -5 -14   72.14    5.07
   7  -2 -22    0.22    1.22
   0  -7 -16    2.43    2.91
   2  -6 -20    0.29    1.65
   3  -7 -16    9.17    2.65
   3  -7 -11    9.87    3.07
   4  -6 -19   35.17    3.73
   6  -5 -19   19.25    3.13
   7  -3 -21    2.78    1.69
   8  -3 -18    5.85    2.28
   1  -7 -16   -0.06    2.73
   2  -7 -16    9.73    3.18
   3  -7 -15    2.13    2.18
   3  -7 -14   13.41    3.14
   3  -7 -13    9.85    3.26
   3  -7 -12   97.13    6.21
   5  -6 -11   20.19    3.19
   5  -4 -22    0.07    1.44
   6  -4 -21    1.15    1.49
   6  -2 -23    1.16    1.02
   7  -1 -22    1.46    1.32
   8  -3 -17   27.55    3.46
   8  -3 -16   40.95    4.31
   8  -3 -14   -0.03    2.38
   8  -2 -19   -0.17    1.88
   0  -6 -19    3.91    2.35
   2  -7 -15   61.72    6.01
   3  -6 -19   17.03    3.24
   4  -5 -21   -0.09    1.41
   5  -6 -16   11.82    2.87
   5  -6 -13   22.16    3.76
   5  -6 -12   37.04    4.14
   5  -3 -23    1.88    1.26
   6  -5 -18    0.05    1.83
   6  -3 -22   28.41    2.97
   8  -3 -15   18.82    3.12
   2  -7 -14   13.23    3.48
   2  -7 -13    4.47    3.39
   2  -7 -12   -0.42    2.56
   2  -7 -11   30.42    4.33
   4  -6 -18    9.87    2.51
   5  -6 -15    0.98    2.12
   5  -6 -14   16.33    3.18
   6  -5 -17   -0.51    2.34
   6  -1 -23    1.34    1.15
   7  -4 -17   -1.38    2.34
   7  -3 -20   12.13    2.54
   7  -2 -21   57.93    4.09
   8  -2 -18   11.45    2.65
   0  -7 -14   -0.57    3.18
   1  -7 -14   -0.36    2.67
   1  -7 -13   21.25    4.71
   1  -7 -11    1.40    3.24
   1  -6 -19    1.80    2.22
   3  -5 -21    1.37    1.61
   4  -6 -17    3.83    2.67
   6  -5 -16    4.91    2.48
   6  -5 -13    1.64    2.23
   6  -4 -20    0.89    1.93
   7  -4 -15    7.62    3.15
   7  -4 -14   -0.11    2.26
   8  -2 -17    2.90    2.09
   8  -2 -14   21.23    3.86
  -1  -5 -20    0.10    1.46
   0  -7 -13   -1.08    2.83
   1  -5 -21    3.71    1.89
   3  -6 -18   -0.28    2.19
   4  -6 -16    2.37    2.72
   4  -5 -20   14.78    2.97
   4  -4 -22    2.05    1.50
   5  -5 -19   10.51    2.46
   6  -5 -15   15.39    3.24
   6  -5 -14    2.16    2.40
   7  -3 -19   -0.12    2.35
   8  -2 -15   14.05    2.88
   0  -6 -18    5.91    3.16
   4  -6 -15   24.76    3.73
   4  -6 -13    2.57    2.78
   4  -6 -12   24.32    3.59
   4  -3 -23    5.43    1.62
   5  -5 -18    7.58    2.82
   6  -4 -19    2.22    2.15
   6  -3 -21    6.79    2.27
   6  -2 -22    1.77    1.85
   7  -1 -21    1.79    1.75
  -1  -6 -17    2.14    3.09
   1  -6 -18    8.55    3.60
   2  -6 -18    0.34    2.29
   3  -6 -17    0.89    2.49
   3  -4 -22    1.04    1.73
   4  -6 -14    4.54    2.57
   5  -3 -22    3.01    2.00
   5  -2 -23    9.94    1.96
   7  -3 -18   15.59    3.38
   7  -2 -20    1.62    2.02
   2  -4 -22   10.40    2.54
   3  -5 -20   29.28    3.76
   3  -3 -23    8.89    2.03
   4  -5 -19    2.42    2.03
   5  -4 -20    1.36    2.53
   0  -6 -17    4.10    3.46
   0  -5 -20    6.20    2.58
   2  -6 -17   -0.13    2.42
   2  -5 -20    0.11    2.59
   4  -4 -21    5.98    2.42
   5  -5 -16    5.62    2.78
   5  -5 -15   20.63    4.18
   5  -5 -13   13.44    3.29
   6  -4 -17    0.54    2.41
   6  -1 -22   70.42    4.57
   7  -3 -16   25.65    3.96
   7  -3 -14   42.97    4.58
   7  -2 -19    5.64    2.67
   7  -1 -20    1.43    2.33
  -1  -4 -21   -0.81    1.58
   1  -6 -17    3.98    3.39
   1  -5 -20   13.98    3.47
   2  -6 -16    1.74    3.26
   2  -3 -23    0.72    1.37
   4  -5 -18   -1.21    2.17
   5  -5 -14   23.19    3.94
   5  -1 -23    3.99    1.80
   6  -4 -14    0.57    3.06
   6  -2 -21   -0.04    2.29
   6   0 -22   -0.49    1.59
  -1  -5 -19   -0.55    2.78
   1  -6 -16   49.52    6.73
   2  -6 -15   13.99    4.27
   3  -5 -19    6.21    2.88
   4  -3 -22   15.90    2.92
   4  -2 -23    0.15    1.45
   5  -4 -19    1.54    2.55
   5  -3 -21    1.93    2.25
   7  -2 -18   18.46    3.57
  -2  -4 -20    2.43    2.54
   0  -6 -16    2.81    3.30
   2  -6 -14    6.19    3.26
   2  -6 -13   14.05    4.14
   2  -5 -19    0.77    3.16
   3  -4 -21    7.64    2.65
   4  -5 -17    4.13    2.90
   4  -4 -20    2.81    2.23
   5  -2 -22    0.24    1.89
   5   0 -23   12.18    2.07
   7  -1 -19    1.65    2.37
  -1  -6 -15    2.14    4.25
   0  -6 -15    0.14    3.99
   0  -5 -19   -2.09    3.24
   0  -4 -21   10.49    3.26
   1  -6 -15    2.05    3.88
   1  -5 -19   17.57    4.88
   2  -4 -21   10.82    3.41
   3  -5 -18    1.64    2.96
   4  -5 -16    1.99    2.81
   5  -4 -18   40.93    4.93
   6  -3 -18    0.55    2.57
   6  -2 -20    2.19    2.47
   6  -1 -21   -0.10    2.37
   7  -2 -16   19.77    3.83
   7  -1 -18    0.54    2.73
   1  -6 -14    9.22    4.44
   1  -4 -21    1.44    2.37
   3  -3 -22    9.47    2.67
   3  -2 -23    5.80    2.30
   4  -5 -14  132.53    8.14
   5  -4 -17    1.74    2.84
   5  -3 -20   31.31    4.36
   6  -3 -17    0.39    2.77
  -1  -5 -18    1.42    3.71
   0  -6 -14    6.59    4.13
   2  -5 -18   27.14    4.91
   3  -5 -17   49.04    5.59
   3  -4 -20    6.38    2.80
   4  -4 -19    9.29    3.13
   4  -3 -21    4.00    2.67
   4  -1 -23    1.64    1.97
   5  -4 -16    3.91    3.07
   5  -1 -22   -0.09    2.32
   6  -3 -16    6.95    3.44
   6  -2 -19   -0.82    3.35
   7  -1 -17  209.06    9.39
  -2  -3 -21   -0.88    1.82
   0  -6 -12   22.38    5.64
   1  -5 -18   -1.28    3.82
   2  -3 -22    9.30    2.85
   2  -2 -23    0.05    1.64
   3  -5 -16    0.48    2.84
   4  -2 -22   12.59    3.06
   5  -4 -15   -0.23    2.84
   5  -3 -19   11.64    4.21
   6  -3 -15   23.59    4.42
   6  -1 -20   23.75    4.66
   7  -1 -16   -0.37    2.96
  -1  -4 -20   19.30    4.15
   1  -2 -23    0.78    1.70
   2  -4 -20    4.77    3.25
   3  -5 -15    1.45    2.94
   4  -4 -18   46.56    5.50
   6  -2 -18   21.27    5.02
  -3  -3 -20   -1.52    2.02
   0  -4 -20    1.26    3.54
   1  -4 -20    1.42    3.12
   3  -5 -14    8.11    3.54
   3  -3 -21    3.87    2.79
   4  -4 -17   33.70    5.38
   4  -3 -20    6.35    3.18
   4   1 -23   -0.06    1.79
   5  -3 -18    3.80    3.37
   5   1 -22    0.60    2.17
  -2  -4 -19    0.90    3.08
   1  -5 -17    8.97    4.21
   3  -2 -22    0.89    2.88
   4  -4 -16   12.25    4.86
   5  -1 -21   14.19    4.24
   6  -2 -17   -0.09    3.48
   6  -1 -19    1.49    3.42
  -3  -4 -18   -0.34    3.07
  -2  -5 -16    4.41    4.75
  -1  -3 -21    0.62    2.70
   1  -5 -16    4.53    5.01
   2  -4 -19   35.69    5.85
   2  -3 -21    4.13    3.17
   3  -4 -18    0.77    3.27
   4  -4 -15   34.16    5.59
   4  -2 -21   -0.87    2.96
   5  -3 -17  116.30    8.64
   6  -2 -16  198.19   10.61
  -1  -5 -16    0.52    5.32
   0  -5 -16    2.22    5.52
   0  -1 -23    0.21    1.85
   1  -4 -19    6.98    5.15
   1  -3 -21    3.73    3.96
   2  -2 -22   14.21    3.94
   2  -1 -23    1.07    2.09
   3  -3 -20    7.89    3.58
   3   0 -23   11.82    3.48
   4  -3 -19    3.03    3.42
   5  -3 -16   -0.73    3.28
   5  -2 -19   -1.41    3.35
   6  -1 -18   -0.89    3.82
   0  -4 -19   -1.73    3.77
   1  -1 -23   11.99    3.21
   3  -4 -17    0.34    3.58
   3   2 -23    2.99    2.05
   5  -1 -20    3.94    4.57
   5   0 -21   25.85    4.65
   6  -1 -17    1.22    4.39
  -2  -4 -18    1.72    4.90
   0  -5 -15   28.90    7.16
   1  -5 -14    7.83    5.06
   1  -2 -22    1.15    2.83
   2  -4 -18   12.63    4.87
   3  -2 -21   16.76    4.99
   3   1 -23   22.00    3.72
   4  -3 -18    3.81    3.96
   4  -2 -20    0.66    3.48
   4   0 -22   22.52    4.23
   6  -1 -16   21.31    6.10
  -3  -4 -17   -1.31    5.49
   0  -5 -14   14.92    7.47
   2  -3 -20    0.02    3.47
   3  -4 -15   -0.70    3.71
   3  -3 -19   11.33    4.77
   3  -1 -22    3.17    3.40
   4  -3 -17    4.38    4.25
   4   1 -22   48.38    5.64
   4   2 -22    6.27    3.06
   6   0 -18    4.85    3.94
  -3  -3 -19   -0.62    3.78
  -2  -2 -21   -0.45    3.08
  -1  -4 -18    2.18    5.77
   0  -4 -18    7.43    5.50
   1  -3 -20    1.32    4.06
   2  -4 -17    6.91    4.64
   5  -2 -17    4.79    4.77
   5  -1 -19    8.80    4.74
  -1  -5 -13    2.96    6.25
   0  -3 -20    7.89    4.83
   1   0 -23    3.15    2.76
   2  -4 -16    4.23    4.55
   2  -2 -21    3.51    3.57
   2  -1 -22    6.97    3.96
   2   1 -23   -0.91    3.03
   2   2 -23   -0.83    2.12
   3  -3 -18    1.29    4.22
   4  -3 -16    2.70    4.49
   4  -2 -19    0.54    4.27
   5  -2 -16   -1.84    4.58
  -3  -2 -20    1.98    3.92
  -3  -1 -21    0.93    3.14
  -1  -1 -22   -0.10    3.17
   1  -2 -21    1.77    4.77
   2  -3 -19    0.33    4.19
   3  -2 -20    3.27    4.26
   5  -1 -18    0.67    4.71
   5   1 -20    5.36    4.57
  -3  -4 -16    2.98    6.02
  -2  -3 -19    0.11    4.89
  -1  -4 -17    8.37    6.86
   0  -4 -17   15.39    6.78
   0  -2 -21    4.61    4.66
   0  -1 -22    0.88    3.27
   0   1 -23    1.08    2.28
   1  -3 -19   12.08    6.54
   1  -1 -22    0.63    3.31
   1   1 -23   20.38    3.99
   1   2 -23    4.03    2.68
   2  -4 -15    0.85    4.32
   3  -3 -17   39.52    7.44
   3  -1 -21    3.07    4.24
   5   0 -19   -1.04    4.47
  -4  -2 -19    2.01    4.27
  -4  -1 -20    3.28    3.64
  -2   0 -22    0.71    3.00
  -1  -3 -19    0.43    6.23
   2  -3 -18   27.20    6.74
   2  -2 -20    7.76    5.24
   3  -2 -19    2.05    5.47
   3   1 -22    2.41    3.78
   3   2 -22    0.48    3.31
   4   1 -21    0.85    3.74
   5  -1 -17  168.15   11.93
  -4  -3 -17    4.61    6.56
  -3  -3 -18    1.30    5.85
  -2  -4 -16   12.93    8.57
  -1  -4 -16   13.08    9.12
   0  -4 -16   -0.14    5.89
   2  -1 -21    1.79    4.51
   2   0 -22    6.95    4.37
   3  -3 -16    1.47    4.69
   4  -2 -17   33.55    6.85
   4  -1 -19    0.70    4.78
   4   2 -21    2.07    3.59
   5   1 -19    2.32    5.15
  -2  -2 -20    2.18    5.05
   1  -3 -18   -3.19    5.87
   1  -2 -20   -0.63    4.39
   2  -3 -17    1.19    5.51
   3  -1 -20   -1.53    4.41
   4  -2 -16  137.64   11.69
   4   0 -20    0.80    4.70
  -2  -4 -15    7.46    8.68
  -2  -3 -18   16.50    9.02
   0  -4 -15    2.43    5.84
   0  -2 -20    2.98    4.97
   0   0 -22   30.67    5.73
   1  -1 -21    0.27    4.11
   2  -2 -19   22.43    6.95
   2   3 -22    7.10    3.29
   3  -2 -18    2.22    5.29
   4  -1 -18   28.99    7.65
   5   0 -17   18.47    6.79
  -3  -2 -19   17.12    7.20
  -2   1 -22   -0.02    2.31
  -1  -4 -15    8.41    7.12
  -1  -3 -18   -0.71    5.48
  -1  -1 -21    1.16    3.94
   0  -1 -21   -1.14    4.56
   2  -3 -16    8.81    5.06
   2   2 -22   15.47    4.25
   4   1 -20   -0.11    4.78
   5   1 -18   -0.25    4.31
  -3  -3 -17    1.45    5.83
  -1  -4 -14   25.58    9.01
   1  -3 -17   11.43    5.83
   1   1 -22    1.66    3.71
   2  -1 -20    2.10    3.97
   3  -2 -17   48.13    7.60
   3  -1 -19   17.53    5.67
   3   1 -21   11.56    4.37
   3   3 -21    3.92    3.54
   4  -1 -17    1.37    5.19
   4   2 -20    1.81    4.70
  -5  -2 -17    0.87    4.32
  -4  -2 -18   -1.23    4.43
  -3  -1 -20    2.15    4.07
  -2  -2 -19   -1.09    5.86
  -2   2 -22    1.68    2.26
  -1   1 -22    0.18    2.57
   0   1 -22    1.04    3.17
   1   3 -22   -0.54    2.48
   3   2 -21   25.33    4.86
   5   1 -17  116.76   10.15
  -2  -3 -17   37.54    9.18
  -1  -3 -17   -1.15    5.47
  -1   3 -22    1.11    2.17
   0  -2 -19   -2.44    4.55
   1  -1 -20   -0.44    4.01
   1   0 -21    5.56    4.02
   4   0 -18  156.12   11.84
   4   1 -19   -1.74    4.54
  -5  -1 -18    0.05    4.46
  -5   0 -19   -2.03    3.03
  -4  -1 -19    2.10    4.45
  -3  -3 -16    9.75    7.81
  -3   1 -21    0.43    2.78
  -1   2 -22    2.85    2.54
   0   2 -22    9.49    3.38
   0   3 -22    0.47    2.42
   2  -1 -19    0.22    4.29
   2   4 -21   14.30    3.60
   3  -1 -18    1.21    3.95
  -3  -2 -18   -0.97    5.24
  -1  -1 -20   -0.78    3.99
  -1   0 -21   13.47    4.25
   0  -1 -20   13.39    4.98
   1  -2 -18    8.91    4.71
   2  -2 -17    7.71    4.59
   2   0 -20    3.72    3.97
   3   0 -19   -0.02    3.55
   3   1 -20    1.38    3.58
   4   2 -19    3.57    3.76
  -2  -3 -16   -2.30    5.40
  -1  -3 -16    1.44    5.01
   0  -2 -18   12.66    5.14
   1   1 -21    0.54    3.81
   2   2 -21    6.16    3.22
   2   3 -21    2.76    2.62
   3  -1 -17   76.88    7.94
   3   2 -20    2.99    3.93
   3   3 -20    7.56    3.92
   4   1 -18   29.54    6.17
  -5  -2 -16   -2.82    5.71
  -3  -1 -19   -0.37    3.99
  -3   3 -21    0.19    1.96
  -2  -2 -18    0.67    4.64
  -2   1 -21    0.90    2.48
   1  -2 -17   30.05    6.04
   1  -1 -19   -2.05    3.82
   1   4 -21    1.35    2.46
  -1  -3 -15   91.19   10.39
  -1   1 -21    1.55    2.68
   0  -1 -19    5.47    4.33
   0   1 -21    0.38    2.83
   3   1 -19   20.25    4.85
   4   2 -18   97.35    7.93
  -5   1 -19   -0.62    3.05
  -4  -1 -18   14.56    6.25
  -3  -2 -17    1.85    5.03
  -2   0 -20    2.10    3.57
  -2   2 -21    1.54    2.51
  -2   4 -21    5.12    2.09
  -1  -1 -19    1.99    4.00
   0  -2 -17    1.90    3.84
   0   0 -20    3.41    3.15
   0   4 -21   16.48    3.16
   1   3 -21    3.13    2.65
   4   1 -17   -0.27    3.43
  -6   1 -18    0.20    2.22
  -5  -1 -17    8.68    5.75
  -4   2 -20    1.54    2.73
  -3  -3 -14   36.18    9.48
  -2  -2 -17    5.81    5.21
  -2   3 -21    1.23    2.37
  -1   2 -21    5.36    3.02
  -1   4 -21   -0.97    2.03
   0   2 -21    5.23    3.25
   1  -2 -16   61.25    6.90
   1  -1 -18   -1.24    3.09
   2  -1 -17    0.49    3.28
   2   2 -20    4.10    3.52
   2   4 -20    3.87    2.81
   3   2 -19    2.43    3.91
  -5  -2 -15    1.94    6.08
  -4  -2 -16   23.33    7.39
  -3   1 -20    0.10    2.63
  -2  -3 -14   22.49    6.54
  -1   3 -21   -0.73    2.34
   1   1 -20    1.21    3.25
   1   5 -20   11.35    3.06
   2   3 -20   -1.25    2.60
   3   1 -18    0.94    4.03
   3   3 -19   10.04    3.57
   4   2 -17   29.28    5.14
  -4   3 -20    2.41    2.43
  -3  -1 -18    0.10    3.80
   0  -2 -16    8.36    4.01
   0  -1 -18   17.41    5.09
  -3  -2 -16    1.77    4.90
  -2  -2 -16   40.32    7.81
  -2   1 -20    8.34    3.49
  -1  -1 -18    1.62    3.80
  -1   1 -20   -0.79    2.28
   0   1 -20   17.15    3.98
   0   5 -20    5.03    2.55
   1  -1 -17   49.05    6.16
  -6   2 -18    0.04    2.28
  -5   3 -19   -0.67    2.27
  -4  -2 -15    3.18    5.94
  -4  -1 -17    3.93    5.32
  -3   2 -20   -0.66    2.36
  -2   5 -20    7.88    2.44
  -1   0 -19   81.70    7.73
   1   3 -20    0.36    2.82
   1   4 -20   -0.04    1.93
   2   2 -19   20.89    4.82
   3   1 -17   91.11    7.39
   3   2 -18    3.03    3.29
  -6  -1 -15    4.05    4.72
  -5  -1 -16    0.41    5.36
  -4   0 -18    2.74    3.60
  -3   3 -20    1.28    2.43
  -3   4 -20    1.40    1.90
  -2   2 -20    2.09    2.75
  -1   5 -20    2.68    1.97
   0  -1 -17    2.03    3.17
   0   2 -20    5.00    3.13
   0   6 -19    5.40    2.55
   1   1 -19    2.59    3.28
   2   1 -18   14.47    4.64
   2   3 -19    0.45    3.14
   2   4 -19   32.60    4.85
   3   3 -18    0.96    2.85
  -7   1 -16   -0.49    2.19
  -5   1 -18    0.68    3.70
  -3  -2 -15   -0.69    4.41
  -3  -1 -17   -0.37    4.65
  -2  -2 -15   15.94    5.73
   0   4 -20    1.38    2.24
  -6   0 -16    5.17    4.53
  -6   1 -17    0.56    3.45
  -5   0 -17    4.73    4.16
  -4   2 -19    2.50    2.96
  -4   5 -19    1.02    1.88
  -3   1 -19    1.83    3.11
  -2   3 -20   15.73    3.26
  -2   4 -20    1.95    2.13
  -2   6 -19   -0.44    1.60
  -1   3 -20    0.18    2.38
   0   0 -18   10.79    3.75
   0   1 -19    2.82    2.78
   1   5 -19   18.82    3.61
  -4  -2 -14   41.13    7.90
  -4  -1 -16   -0.45    4.97
  -2   0 -18    0.99    3.14
  -2   1 -19   -0.65    2.49
  -1   1 -19    3.65    2.70
   0  -1 -16    8.41    3.47
   2   2 -18   88.11    6.97
  -8   2 -15    0.54    1.32
  -4   3 -19    0.05    2.13
  -4   4 -19    3.80    2.65
  -3  -2 -14    9.17    5.09
   1   1 -18    1.86    2.83
   1   3 -19   14.41    3.75
   1   4 -19   12.33    3.19
   2   1 -17   -0.39    2.80
  -3  -1 -16    1.73    4.03
  -3   2 -19   20.73    4.05
  -3   5 -19    0.03    2.03
  -1  -1 -16    3.50    3.21
   0   2 -19   -0.31    2.62
   0   5 -19   -0.73    2.14
   2   3 -18   32.44    4.54
   2   4 -18   24.65    4.05
  -7   2 -16    2.60    2.36
  -6   2 -17   -1.79    3.30
  -5   5 -18    7.27    2.81
  -4  -2 -13    2.43    4.81
  -4   6 -18   -1.03    1.60
  -2   2 -19    1.01    2.17
  -1   2 -19   66.91    5.68
  -1   5 -19    1.09    2.22
   0   4 -19    1.70    2.45
  -8   3 -15    2.82    1.50
  -5   1 -17    9.70    4.24
  -5   3 -18    9.25    3.30
  -5   4 -18    1.26    2.64
  -4  -1 -15   -0.81    4.07
  -3   1 -18   -0.23    2.72
  -3   3 -19    1.09    2.22
  -3   4 -19   29.60    3.82
  -2   1 -18   28.43    4.98
  -1   0 -17   13.08    3.99
  -1   1 -18   -0.54    2.59
  -1   3 -19    1.53    2.84
   0   6 -18    9.10    2.79
   1   1 -17   45.67    5.44
   1   5 -18    1.96    2.51
   2   2 -17    8.92    3.46
   3   3 -16   -0.08    2.95
  -7   1 -15    7.22    3.01
  -6   5 -17    0.58    1.68
  -4   2 -18   -0.30    2.68
  -2   3 -19    0.77    1.99
  -2   4 -19    1.16    2.24
   1   3 -18    0.21    2.48
 -13  -2  16    3.14    2.89
 -13  -1   8    1.03    3.32
 -12   1  11    5.35    4.59
 -10   2  14    0.81    5.24
 -13  -2   7    7.05    3.69
 -13  -1  14    2.02    3.91
 -12  -2  18   15.22    3.71
 -12  -1   5    4.18    3.77
 -12  -1  17    8.51    4.31
 -11   1  15   38.95    7.64
 -10   2  13   -1.38    5.30
  -9   2  15   87.44   10.68
 -13  -4   7    4.47    2.62
 -13  -4  16    3.00    1.70
 -13  -4  16    0.26    1.10
 -13  -3   7    3.67    3.24
 -13  -3  16   19.33    3.84
 -13  -2  15   58.45    7.25
 -13  -1  10    0.93    3.72
 -13  -1  11   78.41    8.57
 -13  -1  12    0.12    3.98
 -13  -1  13    0.71    3.69
 -11  -2  19    2.16    2.91
 -11  -1   3    5.00    4.41
 -11   0  17   10.29    4.97
 -11   1   7    7.04    4.98
 -10   0  18    6.91    4.99
 -10   2   8    3.35    4.45
 -13  -2   8    4.61    3.64
 -12   0  14    2.35    4.21
 -11  -1  18    9.84    4.81
 -10  -1  19   -2.40    3.57
 -10   1  16  159.54   12.91
 -10   2  10  227.48   14.79
 -10   2  11   32.58    6.92
  -9   1  17   80.40    9.24
  -9   2  14    5.23    5.21
 -13  -4   8    2.26    2.64
 -13  -3   8   10.34    3.88
 -13  -3  15    0.44    3.00
 -13  -2   9   24.58    4.97
 -13  -2  14    0.79    3.44
 -12  -2   5   -0.03    3.44
 -12  -1   6   59.35    7.38
 -12  -1  16  120.96   10.41
 -11   1   8   -1.22    3.87
 -11   1   9   40.50    7.88
 -11   1  13   23.59    6.77
 -13  -5  14    3.27    1.84
 -13  -4  15   32.61    3.98
 -13  -2  11    2.30    3.72
 -13  -2  12    0.69    4.07
 -13  -2  13    5.35    3.73
 -12   0  10  190.14   12.47
 -12   0  12   -1.30    4.03
 -11   1  10    3.89    4.87
 -11   1  11  174.14   13.35
 -11   1  12    8.64    5.11
 -10   1  15    2.46    5.52
  -9   2  13    2.83    4.85
  -8   2  14   29.35    8.29
 -13  -4   9    5.18    2.82
 -13  -4  14    0.33    2.46
 -13  -3   9   16.25    4.17
 -12  -1   7   -0.26    3.62
 -12  -1  15   10.15    4.94
 -11  -1   4   -0.25    3.41
  -9   1  16    2.98    5.41
  -9   2  12   15.93    5.90
 -13  -5  11    4.96    2.40
 -13  -5  12   14.86    3.00
 -13  -4  10    8.70    3.34
 -13  -3  10    0.10    2.83
 -13  -3  12    8.03    3.97
 -13  -3  13    1.93    2.98
 -12  -3  17   35.52    5.43
 -12  -2   6   10.54    4.13
 -12  -1   8   19.28    5.67
 -11  -1  17    0.77    3.92
 -10   1  14   11.59    5.64
 -13  -4  11    4.32    3.11
 -13  -4  13   23.45    3.79
 -12  -4  17    7.06    2.91
 -12  -2  16    4.50    3.92
 -12  -1  14  119.17   10.42
 -11  -2  18    0.31    3.27
 -10  -2  19    5.75    4.05
 -10  -1  18   26.78    6.35
 -12  -2   7    5.08    4.50
 -12  -1  10    2.07    3.83
 -12  -1  11   -0.39    4.38
 -12  -1  12   -2.79    3.48
 -12  -1  13   -1.09    3.47
 -11  -1   5   58.87    7.06
 -10   0  16   30.55    7.36
 -10   1  12   21.95    6.51
  -9   1  15   69.41    9.27
 -12  -2  15    4.07    3.95
 -11   0   9    1.06    4.03
 -11   0  13    6.05    4.83
 -10   1  10    0.95    4.13
 -10   1  11    1.94    4.10
  -9  -3  20    2.01    2.78
  -9   0  17   12.26    5.93
 -12  -6  15    0.89    1.46
 -12  -5  16    3.97    2.18
 -12  -4  16    3.21    2.99
 -12  -2   8   21.49    5.31
 -12  -2  14    0.87    3.87
 -11  -5  18    5.72    2.38
 -11  -2  17    9.47    4.46
 -11  -1   6    1.10    3.65
  -9   1  14    0.43    4.88
 -12  -6   8    0.65    1.95
 -12  -5   7    1.71    2.59
 -12  -3   7   -0.35    2.97
 -12  -3  15   41.55    6.41
 -12  -2  13    3.22    4.10
 -11  -1  15   48.87    7.42
  -9  -1  18    0.80    4.81
  -9   1  13   35.67    7.13
  -8   1  15    3.82    5.18
 -12  -6  14   -0.05    1.78
 -12  -5  15   15.28    3.41
 -12  -4   7   17.37    3.89
 -12  -3   8    2.09    3.98
 -12  -2  11    2.57    3.64
 -12  -2  12    9.66    4.41
 -11  -2   5   95.86    8.15
 -11  -1   7    7.47    4.05
 -10  -5  19   11.51    2.65
 -10  -4  19    3.30    2.51
 -10  -2  18    2.51    3.73
 -10   0  14   -0.67    4.92
  -9  -2  19    2.67    3.46
 -12  -6   9   17.74    3.28
 -12  -4  15    0.63    2.99
 -12  -3  14   68.17    7.04
 -11  -6  17    3.03    1.42
 -11  -2  16    1.98    4.00
 -11  -1  14   13.45    5.17
  -8   1  14    3.34    4.82
 -12  -6  10   15.77    3.09
 -12  -5   8    5.23    2.75
 -12  -5  14   11.59    3.40
 -12  -4   8    0.68    2.85
 -12  -4  14    0.44    3.38
 -12  -3   9   24.37    5.00
 -12  -3  13    4.25    3.43
 -11  -2   6    6.13    3.86
 -11  -1  12    4.43    5.09
 -11  -1  13   16.76    5.52
 -10  -1  16  156.88   12.46
 -12  -6  11   10.95    2.66
 -12  -5   9   13.96    3.65
 -12  -4   9   42.10    5.82
 -12  -4  13    4.84    3.83
 -12  -3  11   -2.53    2.87
 -12  -3  12   -0.42    3.13
 -11  -5  17    3.97    2.58
 -11  -4  17    7.46    3.45
 -11  -3   5   16.08    4.26
 -11  -2  15   84.14    8.73
 -11  -1  10    0.16    3.65
 -11  -1  11  176.75   11.99
 -10  -3  18    6.05    4.11
 -10   0  12   65.77    8.27
  -9  -1  17   98.10   10.43
  -9   0  15   81.07    9.73
  -8  -1  18    0.32    3.55
 -12  -5  10    0.62    2.86
 -12  -5  11    1.94    2.86
 -12  -5  13   15.76    3.40
 -12  -4  12   40.07    5.39
 -11  -7  15   -0.14    1.35
 -11  -3  16    3.34    3.76
 -10  -2  17    3.67    4.18
 -10  -1  15   -3.82    3.79
  -9  -3  19   10.44    3.82
  -8   0  16   79.70    8.80
 -11  -6  16    9.75    2.60
 -11  -3   6    5.42    3.46
 -11  -2   8   35.17    6.28
 -11  -2  14    1.26    3.75
 -10  -4  18   -0.07    3.17
  -9  -2  18    5.03    4.20
 -11  -5  16    3.62    3.12
 -11  -4  16    6.95    3.55
 -11  -3  15    4.57    3.61
 -11  -2   9    1.37    3.54
 -11  -2  13    7.38    4.31
 -10  -2  16   24.67    6.16
 -10  -1  14   11.60    5.35
  -9  -4  19   23.00    4.24
  -9  -1  16    7.14    5.86
 -11  -7  14    9.99    2.19
 -11  -4   6    9.05    3.33
 -11  -3   7    0.41    3.25
 -11  -2  10    0.34    3.38
 -11  -2  11    6.26    4.03
 -11  -2  12   42.31    6.82
 -10  -3  17   46.54    6.49
 -10  -1  13    0.90    3.97
  -9  -5  19    2.36    2.05
  -8  -1  17    3.99    4.13
 -11  -6  15   33.23    4.02
 -11  -5   6   -0.48    2.25
 -11  -4  15   80.14    7.18
 -11  -3   8   -0.56    3.79
 -10  -1  12   17.16    5.25
  -9  -3  18    7.23    4.48
  -9  -2  17   14.54    6.19
  -8  -2  18   14.67    5.74
 -11  -7   9    8.44    2.58
 -11  -6   7    1.65    2.62
 -11  -5  15    3.77    3.18
 -11  -4   7   28.27    4.69
 -11  -3  13    7.73    4.41
 -10  -6  17    1.15    2.47
 -10  -2  15    4.19    4.33
 -10  -1  10    2.96    3.84
 -10  -1  11    1.89    3.78
  -8   0  14   29.20    6.29
 -11  -7  10    7.69    2.37
 -11  -7  11    6.26    2.61
 -11  -7  12   31.43    3.40
 -11  -6  14    4.39    2.53
 -11  -5   7    8.27    3.28
 -11  -4  14    0.79    3.22
 -11  -3  10   14.26    4.52
 -11  -3  12   33.39    5.51
 -10  -5  17   43.86    5.06
 -10  -3  16   53.94    7.05
 -10  -2  14   -0.16    4.53
  -8  -1  16   27.49    6.72
 -11  -6   8   15.38    3.20
 -11  -6  13    0.27    2.73
 -11  -4   8   48.37    5.73
 -11  -4  13    5.25    3.45
 -10  -8  14    5.08    1.69
  -9  -4  18   18.06    4.13
  -9  -2  16    1.94    5.05
  -9  -1  14   -0.94    4.08
  -8  -6  19    9.52    2.32
  -8  -4  19    0.46    2.56
 -11  -6   9    1.26    2.43
 -11  -6  10    2.37    2.87
 -11  -5  13    1.88    2.97
 -11  -4   9    1.21    3.12
 -11  -4  11   18.30    4.29
 -10  -4  16   16.18    5.02
 -10  -3  15    0.49    3.67
 -10  -2  13    1.89    3.87
  -9  -5  18    1.38    3.08
  -8  -5  19   57.44    4.74
  -8  -2  17    2.98    5.00
 -11  -6  11   24.54    3.89
 -11  -5  10   11.01    3.45
 -11  -5  12   44.19    5.17
 -10  -7  15    6.16    2.54
 -10  -6  16    9.65    3.15
 -10  -5  16   10.39    4.16
 -10  -2   9   40.89    5.96
 -10  -2  11   32.73    6.00
  -9  -8  16   11.28    1.97
  -9  -7  17   -0.44    1.87
  -8  -3  18    5.91    4.22
  -8  -1  15    2.09    4.45
 -10  -8   8    3.27    2.07
 -10  -4   5   43.33    5.42
 -10  -3  14   39.27    6.29
  -8  -7  18    0.11    1.77
  -7  -4  19    1.07    3.38
  -7  -1  16    1.52    4.40
 -10  -8   9    1.02    2.10
 -10  -8  12    4.46    2.12
 -10  -6  15    6.86    3.46
 -10  -4  15    5.79    3.64
 -10  -3   7    0.22    3.18
 -10  -3  13   -0.12    4.33
  -9  -4  17    9.64    4.09
  -9  -3  16   35.81    6.59
  -8  -8  17    4.54    1.65
  -8  -1  14    6.41    5.24
  -7  -6  19    1.34    1.89
 -10  -8  10   -0.79    1.96
 -10  -7  14    7.98    2.61
 -10  -5  15    0.77    2.79
 -10  -4   6    0.80    2.99
 -10  -4  14    7.42    4.55
 -10  -3  12    7.92    4.20
  -9  -6  17   15.50    3.43
  -8  -4  18   12.76    4.21
  -7  -5  19    1.83    2.68
  -7  -3  18   10.13    5.52
  -7  -2  17   19.41    5.81
 -10  -7  13   10.82    3.30
 -10  -6   6    0.58    2.30
 -10  -6  14   13.90    4.15
 -10  -4   7   13.42    4.51
 -10  -3  10    0.20    3.52
 -10  -3  11    1.18    3.45
  -9  -8  15    4.99    1.92
  -9  -2  13    1.48    4.40
  -8  -6  18    2.99    2.94
  -8  -5  18   -0.40    3.23
  -8  -3  17   23.17    6.01
  -7  -1  15  107.80    9.70
 -10  -7   8   20.04    3.64
 -10  -4  13    7.63    4.09
  -9  -9  12   56.20    3.67
  -9  -7  16   -0.28    2.08
  -9  -2  12   11.46    5.14
 -10  -7   9   39.12    4.72
 -10  -7  10   -0.08    2.70
 -10  -7  11    1.35    2.75
 -10  -7  12   -1.05    2.26
 -10  -6   7   10.77    3.39
 -10  -6  13   54.18    5.58
 -10  -5   7    1.65    3.08
 -10  -5  13    3.55    3.47
 -10  -4   8    2.51    3.22
 -10  -4   9   65.71    7.03
 -10  -4  12   42.81    6.16
  -9  -9   9   -0.26    1.92
  -9  -9  11    5.38    2.06
  -9  -6  16    3.22    3.62
  -9  -5  16    5.97    4.11
  -8  -2  15   15.64    5.72
 -10  -6   8    2.09    2.92
 -10  -6  12   24.80    4.32
 -10  -5   8   32.16    5.01
 -10  -5  12   -0.23    3.17
  -9  -8  14    1.14    1.89
  -9  -4  15   39.78    6.90
  -9  -3  14   24.14    5.70
  -8 -10   8    0.20    1.09
  -8  -7  17   18.31    3.21
  -8  -4  17    3.56    4.20
  -8  -3  16   44.67    7.26
  -7  -2  16   13.67    5.47
 -10  -6   9   24.27    4.30
 -10  -6  10    0.39    2.58
 -10  -5   9   40.99    5.38
 -10  -5  11    2.05    3.17
  -9  -7  15    1.01    2.52
  -9  -3  13   33.04    6.15
  -8 -10   9    6.30    1.94
  -8  -5  17   15.72    4.92
  -9  -8  13    9.69    2.71
  -9  -6  15   13.67    3.87
  -9  -5  15    4.21    3.94
  -9  -4  14    8.99    5.14
  -9  -3  12    2.91    4.73
  -8  -9  14    0.62    1.68
  -7  -6  18   38.17    4.51
  -7  -5  18   12.68    3.71
  -9  -8   7    3.62    2.85
  -9  -7  14   73.51    6.23
  -8  -4  16   64.76    7.75
  -8  -3  15   18.86    5.83
  -7  -2  15   29.83    6.92
  -6  -4  18   47.64    7.88
  -6  -2  16  147.27   12.34
  -9  -8  12    2.10    2.52
  -9  -6  14    0.01    3.68
  -9  -5   5   23.84    4.61
  -9  -5  14   52.12    6.84
  -9  -4  13   11.52    5.00
  -8  -8  15   26.49    3.66
  -8  -7  16   22.09    4.13
  -7 -10  13    0.11    1.45
  -7  -4  17    4.16    5.42
  -7  -3  16   21.11    7.01
  -6  -7  18    0.66    2.39
  -6  -3  17    0.37    4.98
  -9  -8   9   -1.21    2.89
  -9  -8  11    1.25    2.51
  -9  -7  13    8.46    3.63
  -9  -4  12   13.86    5.19
  -7  -9  15    0.76    1.97
  -6  -5  18    2.15    3.63
  -9  -7  12   53.88    6.52
  -9  -6   6    5.42    3.96
  -9  -5   6    3.24    3.63
  -9  -5  13   16.39    5.22
  -9  -4  11   21.76    5.63
  -7  -6  17    1.74    3.96
  -6  -9  16    1.87    1.78
  -6  -6  18   47.13    4.99
  -9  -7   7   16.45    4.02
  -9  -7   8   17.60    4.99
  -9  -7  11   45.35    6.18
  -9  -6  12    0.65    4.40
  -9  -5   7   15.80    4.85
  -9  -5  12   14.36    5.40
  -8  -9  12    0.58    2.27
  -8  -8  14   -0.46    2.77
  -8  -7  15    0.57    3.18
  -7  -3  15   41.09    8.98
  -6  -8  17   15.73    3.05
  -9  -7   9   11.19    4.45
  -9  -7  10   14.98    4.29
  -9  -6   7    6.67    3.98
  -9  -6  11    6.56    4.41
  -9  -5   8   37.32    6.17
  -9  -5  10   -1.00    3.75
  -9  -5  11  100.43    9.44
  -8  -9   7   20.14    4.11
  -8  -9  11   18.23    3.71
  -8  -6  15   24.71    5.74
  -8  -5  15    6.79    5.02
  -8  -4  14   21.69    6.44
  -7  -4  16   11.19    6.02
  -6 -10  14    0.71    1.36
  -6 -10  14   -0.11    0.82
  -6  -4  17    2.69    4.95
  -6  -3  16   11.49    7.50
  -5  -7  18    9.80    2.96
  -5  -5  18    8.04    5.21
  -9  -6   9    0.99    4.02
  -8  -9   8    4.16    3.38
  -8  -9   9  137.87    8.76
  -8  -9  10    2.60    3.26
  -8  -8  13   34.60    5.85
  -7 -10  11    0.88    2.72
  -7  -9  14   72.49    5.61
  -7  -7  16   11.60    5.09
  -5  -6  18    4.86    3.69
  -8  -7  14    5.89    4.19
  -8  -6  14    7.66    6.25
  -8  -5  14   20.11    7.03
  -8  -4  13   75.10   10.49
  -7 -10   7    1.44    3.00
  -7 -10  10   31.76    4.61
  -7  -8  15    4.84    4.45
  -7  -5  16   14.14    5.85
  -7  -3  14   33.70    8.54
  -6  -7  17    5.45    3.98
  -6  -5  17    1.52    5.87
  -4  -7  18    0.40    2.87
  -8  -8  12   -1.72    3.83
  -7 -10   8   27.47    4.69
  -7 -10   9   -1.13    3.16
  -7  -4  15    6.55    6.59
  -6 -10  13    3.45    3.03
  -6  -6  17    3.30    4.69
  -5  -8  17    0.90    2.95
  -5  -4  17   -0.61    7.06
  -4  -6  18    6.57    4.60
  -8  -8   6    4.46    4.33
  -8  -8  11    6.61    5.42
  -8  -6  13   69.80   11.01
  -8  -5  13    0.89    6.07
  -7  -9  13    0.36    3.44
  -6  -8  16   -0.32    3.49
  -6  -4  16   25.31    8.91
  -6  -3  15   20.70    9.17
  -5  -3  16   -4.79    7.35
  -8  -8   7    5.30    5.07
  -8  -8   8   -2.22    6.17
  -8  -8   9   15.67    6.99
  -8  -8  10    1.53    5.27
  -8  -7  12    2.23    5.40
  -8  -5  12   22.84    8.66
  -8  -4  11    0.09    6.16
  -7  -8  14    7.79    4.73
  -7  -7  15    3.19    5.38
  -7  -6  15    3.74    7.65
  -5 -10  14    2.52    3.19
  -4 -10  15   14.42    2.91
  -8  -7   6    5.20    6.66
  -8  -7  11   18.50    8.47
  -8  -6  12    3.91    7.78
  -8  -5  11    8.82    9.06
  -7  -9  12   42.25    7.02
  -6  -5  16    0.96    7.47
  -5  -6  17    7.74    7.39
  -5  -5  17  105.89   12.51
  -4  -8  17    3.28    4.26
  -8  -6  11    4.37    6.78
  -8  -5  10   53.74   10.37
  -7  -9  11   -0.97    5.54
  -7  -7  14   80.76   11.68
  -6  -9  14    1.21    4.41
  -6  -6  16    2.51    7.13
  -6  -4  15  117.85   16.85
  -4  -9  16   -1.34    3.36
  -8  -6   7    2.90    6.17
  -8  -6   8    5.69    6.76
  -8  -6  10    5.16    6.69
  -8  -5   9   48.66    9.61
  -7  -8  13    1.33    4.86
  -7  -6  14    6.30    7.39
  -6 -10  11    3.66    4.13
  -5  -9  15    1.08    3.62
  -5  -4  16    3.13    8.68
  -3  -8  17    3.04    3.72
  -7  -9   6   51.86    6.99
  -7  -9   7    1.46    4.34
  -7  -9   9   -0.42    4.83
  -5 -10  13    1.55    3.51
  -4 -11  12    7.96    2.83
  -4  -7  17    5.84    3.92
  -4  -5  17    4.46    6.20
  -2  -8  17    1.36    2.95
  -7  -9   8   -0.39    3.73
  -7  -8  12    1.27    4.03
  -7  -7  13   19.82    6.26
  -7  -6  13    2.38    5.25
  -7  -5  13   31.03    8.34
  -6  -7  15    9.63    5.29
  -6  -5  15   22.02    7.38
  -6  -4  14   -0.75    6.62
  -5 -11   9    7.59    3.12
  -5  -7  16   10.11    5.30
  -5  -5  16    4.01    5.59
  -4 -10  14    0.39    2.50
  -4  -6  17    4.40    4.27
  -3  -9  16   15.38    3.35
  -7  -8   5    9.65    4.13
  -7  -8  11   -0.54    3.57
  -7  -5  12   -1.18    5.69
  -6 -10   6    2.66    3.27
  -6 -10   9    5.00    3.64
  -6  -8  14    7.17    3.96
  -5 -11   7   -0.18    2.75
  -5 -11   8    9.98    3.11
  -5  -6  16   15.56    5.31
  -4  -4  16   14.93    7.63
  -3  -7  17   11.21    3.67
  -2  -9  16    1.19    2.29
  -7  -7  12   30.90    5.97
  -7  -6  12   18.50    5.57
  -6 -10   7    5.02    3.01
  -6 -10   8    5.84    3.17
  -6  -9  12    0.77    3.26
  -5 -10  12    4.73    3.03
  -5  -8  15   -1.55    3.04
  -5  -4  15    2.16    5.55
  -4 -11  11   42.73    3.93
  -4  -8  16    2.48    3.07
  -3  -6  17    1.90    3.82
  -2  -7  17   18.40    3.58
  -7  -8   7   15.97    4.57
  -7  -8   8   23.46    4.90
  -7  -8   9   -1.01    2.82
  -7  -7  11   39.14    5.80
  -7  -5  11  138.51   10.32
  -6  -8  13   24.25    4.76
  -6  -7  14    1.34    3.84
  -6  -6  14   12.33    4.73
  -3 -11  12   25.65    2.88
  -7  -7   5    2.96    3.22
  -7  -7  10    1.98    3.16
  -7  -6  11   10.14    4.29
  -4 -10  13    8.35    2.66
  -4  -7  16    0.15    3.08
  -4  -5  16    1.60    3.89
  -3 -10  14    6.28    2.02
  -3  -8  16   24.80    3.86
  -7  -7   6   54.47    5.48
  -7  -7   7   27.30    4.79
  -7  -7   8    6.22    3.68
  -6  -7  13   13.67    4.09
  -6  -5  13   -0.87    3.36
  -5 -10  11    0.00    2.37
  -5  -9  13    0.13    2.25
  -5  -6  15    2.46    3.53
  -4 -11  10    1.51    1.95
  -4  -6  16    0.94    3.11
  -4  -4  15   49.19    7.44
  -7  -6   8   35.58    4.95
  -7  -6   9    1.25    3.00
  -6  -9   5   -0.87    2.51
  -6  -9  10    0.29    2.38
  -6  -8  12   -0.59    2.52
  -6  -6  13   56.03    6.30
  -5  -8  14    6.32    2.93
  -4  -9  14    0.94    2.52
  -2  -8  16    2.62    2.26
  -6  -9   6    0.31    2.55
  -6  -9   7    4.59    2.99
  -6  -9   8   -0.25    2.75
  -6  -9   9   54.52    4.92
  -6  -8  11    7.58    3.26
  -6  -7  12   71.29    6.52
  -6  -5  12  135.87    9.25
  -5  -5  14   30.85    5.49
  -4 -10  12    0.91    2.19
  -3 -11  11    2.94    1.91
  -3  -7  16   13.51    3.18
  -3  -5  16    0.35    3.08
  -2 -11  12    2.52    1.61
  -6  -6  12    5.47    3.31
  -5  -9  12    4.97    2.31
  -5  -7  14  118.40    7.58
  -4 -11   5    2.66    1.99
  -4 -11   8    4.36    2.13
  -4  -7  15   41.64    4.99
  -4  -5  15   44.90    5.40
  -3 -10  13   -1.28    1.81
  -3  -6  16   73.15    5.58
  -2 -12   8   31.17    2.76
  -2  -9  15   68.87    4.25
  -1 -10  14    9.26    1.92
  -6  -8  10    1.52    2.51
  -6  -7  11  118.20    7.39
  -5 -10   5    2.11    2.02
  -5 -10   6    0.96    2.25
  -5 -10   7    4.80    2.48
  -5  -8  13    0.06    2.28
  -4 -11   6    2.13    1.78
  -4 -11   7   29.70    3.11
  -3  -8  15   -0.03    2.39
  -2 -12   7   37.00    2.99
  -2  -7  16    8.68    2.52
  -1  -9  15    0.00    1.72
   0 -10  14   -0.37    1.29
   0  -9  15   11.38    2.20
  -6  -6  11   30.94    4.43
  -5  -9  11   -0.80    2.06
  -5  -7  13    5.48    3.33
  -4 -10  11    4.46    2.02
  -4  -9  13   75.02    4.75
  -4  -8  14   -0.48    2.24
  -3 -11  10   23.99    2.56
  -3  -9  14    4.67    1.99
  -2 -12   4    1.49    1.38
  -2 -12   6    2.27    1.66
  -2  -6  16   -0.39    2.29
  -1 -11  12   37.18    2.52
  -1  -7  16    1.38    1.95
  -6  -8   6    0.16    2.20
  -6  -8   7    1.85    2.30
  -6  -8   8   -0.40    2.08
  -6  -6  10    8.23    2.86
  -5  -8  12   24.31    3.60
  -5  -6  13   29.06    4.27
  -3  -5  15   -0.08    3.16
  -2 -12   5   18.00    2.50
  -2 -11  11    3.13    1.71
   0 -11  12   -0.06    1.17
  -6  -7   9   97.61    6.13
  -5  -9  10  104.00    5.74
  -4 -10  10    0.99    2.14
  -4  -6  14    5.45    3.27
  -3 -11   9    0.81    1.78
  -3  -7  15    2.17    2.22
  -3  -6  15    4.73    2.85
  -2 -10  13   -0.45    1.30
  -2  -8  15   17.01    2.91
  -6  -7   7    1.72    2.12
  -5  -9   9    6.45    2.24
  -5  -8  11   -0.95    2.03
  -5  -7  12    1.17    2.56
  -4  -9  12    0.52    1.74
  -4  -8  13   15.23    2.97
  -5  -9   4   10.02    2.21
  -5  -9   8   14.64    2.61
  -5  -6  12   34.50    4.30
  -4 -10   9    9.53    2.25
  -3  -9  13    2.69    1.77
  -2 -11  10    3.63    1.76
  -2  -7  15   69.04    4.65
  -2  -5  15   25.72    4.51
  -1 -12   7   12.54    2.09
  -1 -11  11    0.55    1.39
  -1 -10  13    1.24    1.33
  -1  -8  15   -0.72    1.50
   2  -9  14   -0.41    1.27
  -5  -9   5    1.35    1.84
  -5  -9   6   93.77    5.25
  -5  -9   7    7.18    2.33
  -5  -8  10  110.68    6.02
  -5  -7  11   21.68    3.42
  -4  -9  11   51.06    3.98
  -4  -7  13   40.72    4.27
  -3 -11   4   17.15    2.40
  -3 -11   7    0.30    1.59
  -3 -10  11    1.03    1.55
  -2 -10  12    0.24    1.69
  -2  -6  15   13.77    2.93
  -1  -9  14   13.17    2.32
   0 -12   8    0.48    1.31
   0  -8  15    0.75    1.35
   1 -10  13    0.12    1.36
  -5  -8   9    1.95    2.23
  -5  -6  11   18.83    3.28
  -4 -10   4   -0.09    1.83
  -4  -8  12    7.78    2.45
  -3 -11   5   -0.51    1.39
  -3 -11   6   45.42    3.34
  -3  -7  14   11.48    2.82
  -3  -6  14   49.72    4.72
  -1 -12   3    0.17    1.64
  -1 -12   6   43.66    3.09
   0 -11  11    0.64    1.31
   0  -9  14    0.47    1.63
   1  -9  14    2.53    1.57
  -5  -7  10   67.17    5.03
  -4 -10   5  156.62    6.14
  -4 -10   6    3.32    1.88
  -4  -9  10   -0.13    1.67
  -3 -10  10  119.47    5.32
  -3  -8  13    3.22    2.32
  -2 -11   9   -0.15    1.44
  -2  -9  13    2.63    1.54
  -2  -8  14    0.39    1.79
  -1 -12   4    3.85    1.80
  -1 -12   5    6.69    1.93
  -1  -6  15    2.73    2.22
   1 -11  11    0.04    1.19
  -5  -8   5    6.17    2.36
  -5  -8   7   21.62    2.93
  -5  -7   9   64.47    4.85
  -4  -8  11   16.07    3.10
  -1 -11  10    8.77    1.75
  -1 -10  12   14.37    2.16
   0 -12   7    3.77    1.68
   0  -7  15   16.38    2.29
  -5  -8   6    1.60    1.84
  -4  -9   9    6.05    2.07
  -4  -6  12   25.08    3.58
  -3 -10   9    1.29    1.89
  -2 -11   8   -0.80    1.39
  -2 -10  11   43.26    3.16
  -2  -7  14   11.52    2.47
  -2  -5  14   32.84    4.15
  -1  -8  14   11.27    2.51
  -3  -9  11   -0.52    1.61
  -3  -8  12   43.65    4.06
  -2  -6  14    4.46    2.25
   0 -12   6   11.91    2.15
   0 -11  10    4.28    1.57
   0 -10  12    1.96    1.52
   2  -8  14    7.68    1.76
   3  -9  13    1.32    1.53
  -4  -9   3    8.05    2.18
  -4  -9   7   22.72    3.08
  -4  -8  10    5.24    2.14
  -4  -7  11   58.32    4.60
  -3 -10   8    5.24    1.94
  -2  -9  12   -0.57    1.43
  -1 -11   9    5.10    1.64
   0 -12   5    3.50    1.74
   0  -8  14    2.67    1.68
   1 -12   7    5.21    1.64
   1 -10  12    0.62    1.39
   2 -10  12    0.57    1.44
  -4  -9   4    2.89    1.70
  -4  -9   5   17.23    2.55
  -4  -9   6    2.04    1.78
  -4  -8   9   11.53    2.69
  -3 -10   7    0.60    1.57
  -3  -9  10   56.01    4.01
  -2 -11   4    0.34    1.70
  -2 -11   5    2.27    1.84
  -2 -11   6   11.52    2.06
  -2 -10  10   -0.39    1.31
  -1 -10  11    1.11    1.42
  -1  -7  14   -0.42    1.54
   0 -12   2   -0.04    1.76
   0 -12   3   33.19    2.98
   0 -12   4   11.90    2.16
   0  -9  13   10.09    1.91
   1 -11  10    9.51    1.66
   2 -12   7   -0.37    1.60
   2 -11  10    0.72    1.39
   2  -9  13    1.16    1.57
  -4  -7  10    3.19    2.09
  -3 -10   3    3.67    1.92
  -3 -10   6   97.50    4.93
  -3  -8  11    9.13    2.33
  -3  -7  12   99.48    5.69
  -2  -7  13    5.44    2.16
  -1 -11   8    1.20    1.52
  -1  -6  14   11.00    2.21
   1 -12   6   34.88    2.99
   1  -9  13   -0.36    1.40
  -4  -8   8   11.69    2.29
  -3 -10   4   96.44    4.74
  -3 -10   5    9.87    2.21
  -3  -9   9    4.65    1.83
  -2 -10   9   66.15    4.04
  -2  -9  11    1.77    1.72
  -2  -8  12    8.57    2.45
  -2  -6  13   19.09    2.99
  -1  -8  13   13.34    2.24
   0 -11   9    3.24    1.46
   0  -7  14    0.20    1.35
   1  -7  14    9.12    2.09
   4  -9  12   -0.19    1.57
  -3  -7  11   10.71    2.74
  -1 -11   7    5.40    1.77
  -1 -10  10   18.87    2.26
   0  -6  14   10.28    2.20
   2 -12   6    6.03    2.12
  -4  -8   5  291.50    8.18
  -4  -8   6   37.55    3.37
  -3  -9   8    7.54    2.06
  -3  -8  10  157.36    6.61
  -2 -10   8    1.39    1.74
  -1  -7  13   27.41    3.13
   0 -11   8   -0.37    1.68
   1 -12   1    1.06    1.94
   1 -12   4    1.56    1.87
   1 -11   9    0.22    1.35
   1 -10  11    0.30    1.26
   3 -10  11    1.80    1.51
   3  -8  13   -0.10    1.38
  -2 -10   7  119.39    5.47
  -2  -9  10    1.01    1.63
  -1 -11   5   16.35    2.52
  -1  -9  11    1.27    1.81
  -1  -6  13   70.85    4.68
   1 -12   2    7.26    2.27
   1 -12   3   10.08    2.32
   1  -8  13   14.97    2.45
   2 -12   5    4.95    2.17
   2 -11   9    6.67    1.60
   2  -8  13   84.37    4.22
   3 -11   9    0.11    1.44
   3  -9  12   19.63    2.46
  -3  -9   2    1.69    1.75
  -3  -9   6   52.82    3.99
  -3  -7  10   65.94    4.53
  -1 -11   3    6.65    2.11
  -1 -11   4    5.37    2.11
  -1 -10   9    5.81    1.83
   0 -10  10    5.47    1.58
   1  -9  12   51.14    3.33
   2  -9  12    0.31    1.65
   3 -12   5    1.23    2.43
   5  -9  11    0.40    1.86
  -3  -9   3   12.73    2.27
  -3  -9   4   36.52    3.41
  -3  -9   5    2.22    1.80
  -2 -10   6    2.22    1.65
  -2  -9   9    0.20    1.60
   0  -7  13    1.86    1.68
   1 -11   8    5.05    1.78
   2 -12   0    7.23    3.05
   2 -12   4    2.14    2.28
  -3  -8   8    1.44    1.70
  -2 -10   2   10.42    2.04
  -2 -10   3   48.04    3.74
  -2 -10   4   -0.40    1.62
  -2 -10   5   26.75    2.95
  -2  -8  10    6.03    2.36
  -1 -10   8  112.06    5.15
  -1  -9  10    8.94    2.22
  -1  -7  12   85.89    5.05
   0  -9  11    0.65    1.44
   0  -8  12    6.00    2.30
   0  -6  13   51.83    3.70
   1 -10  10   24.60    2.47
   1  -7  13    2.94    1.82
   2 -12   1   12.20    3.00
   2 -12   3   38.23    3.82
   2 -11   8    1.26    1.72
   4 -11   8    3.37    2.16
   4 -10  10    0.00    1.72
  -3  -8   7    1.89    1.71
  -2  -9   8    0.27    1.51
  -1  -8  11    7.47    2.07
   0 -11   6    1.77    1.64
   0 -10   9   21.46    2.45
   2 -12   2    0.84    2.12
   2 -10  10    4.90    1.82
   2  -7  13    5.60    1.74
   3 -12   4    2.14    2.74
   3 -11   8   -0.66    1.53
   4 -12   4    2.82    1.69
   4  -8  12   -0.19    1.55
  -1 -10   7   -0.43    1.58
   1 -11   7    9.25    1.97
   1  -8  12    1.37    1.97
   1  -6  13   73.25    4.34
   3 -12   3   -0.34    3.03
   4  -9  11    0.27    1.52
   5 -11   7    4.17    1.75
  -2  -9   7   19.14    2.66
  -2  -8   9  129.14    6.01
  -1  -9   9    0.02    1.63
   0 -11   4   19.05    2.62
   0  -7  12    1.65    1.87
   1 -10   9    3.01    1.77
   2  -9  11    1.93    1.88
   3 -12   0    4.74    2.75
   3 -12   1    4.80    3.28
   3 -12   2    4.78    3.15
   3  -9  11   -0.26    1.72
   3  -8  12   37.34    3.06
   5 -10   9    0.67    2.33
  -1 -10   6  125.58    5.68
  -1  -8  10   18.90    2.99
  -1  -7  11   -0.38    2.03
   0 -11   2   -0.02    1.73
   0 -11   3   53.93    3.89
   0 -10   8   -1.04    1.37
   0  -9  10   -0.02    1.47
   1 -11   6   13.36    2.39
   2 -11   7   94.48    4.54
   4 -12   2    2.63    2.08
   4 -11   7   41.67    4.13
  -2  -9   5    0.93    1.70
  -2  -8   8   83.87    4.92
  -1 -10   5   -1.00    1.61
  -1  -9   8   -0.88    1.90
   1 -11   5    1.32    2.02
   2 -10   9    6.08    1.86
   3 -11   7    1.46    1.76
   4 -12   0    8.82    2.14
   4 -12   1    1.60    2.02
   5  -9  10    1.54    2.21
   5  -8  11    5.80    2.11
   6 -10   8   -0.50    1.40
  -2  -9   2    5.24    2.12
  -2  -9   3  103.77    5.39
  -2  -9   4   -0.08    1.68
  -1 -10   1    2.73    1.73
  -1 -10   3   -0.12    2.14
   0 -10   7   -0.22    1.73
   1 -10   8  159.83    6.16
   1  -8  11    3.62    2.20
   2  -7  12    1.09    1.86
   3 -10   9    0.51    1.55
  -1  -8   9    0.47    1.74
   0  -9   9    1.96    1.72
   0  -7  11    4.41    2.09
   1  -6  12    3.66    1.96
   3 -11   6    7.63    2.53
   3  -7  12   43.03    3.35
   5 -11   6   23.48    3.71
  -1  -9   7   -0.53    1.69
   0 -10   6    1.08    1.89
   0  -8  10   33.08    3.37
   1 -11   0   34.05    3.82
   1 -11   1   17.81    3.12
   1 -11   2  147.29    6.65
   1 -11   3   24.06    3.15
   2 -11   5   33.33    3.67
   2 -10   8    2.68    1.90
   3  -9  10    5.25    2.30
   4 -11   6   -0.75    2.24
   4  -9  10    1.28    1.86
   4  -8  11    0.45    1.67
   6 -11   5   13.69    1.87
   6  -9   9   44.04    4.60
   6  -8  10    0.51    2.35
  -1  -9   6   72.79    4.92
   0 -10   5   22.42    3.21
   0  -9   8    1.35    1.81
   1 -10   7    0.85    1.76
   1  -9   9    5.71    2.24
  -1  -8   8  155.52    6.68
   1  -7  11    1.32    1.94
   2 -11   4   10.93    2.52
   3 -11   5    5.02    2.37
   3 -10   8   39.12    3.42
   4 -10   8    1.18    1.92
   5 -11   5    2.82    3.84
   7  -9   8   34.86    3.10
   0 -10   4    8.18    2.30
   0  -8   9    9.55    2.48
   0  -7  10   31.72    3.65
   1 -10   6   52.73    4.34
   2  -9   9   10.29    2.49
   2  -7  11    3.68    2.38
   4 -11   5    5.15    2.80
   5  -9   9    3.39    2.70
   6 -10   7    0.74    2.59
   7 -10   6   -0.07    1.48
   7  -8   9    1.36    2.49
  -1  -9   4   15.45    2.78
  -1  -8   7   32.59    3.54
   0 -10   0   16.36    2.73
   0 -10   1   10.84    2.93
   0 -10   2    0.64    2.01
   0 -10   3  149.05    6.75
   0  -9   7   25.79    3.19
   1  -9   8    1.61    2.26
   2 -11   2    3.21    2.76
   2  -8  10    3.04    2.36
   3 -11   4  101.93    6.08
   3  -7  11    0.22    2.09
   4  -7  11    9.62    2.55
   5  -8  10   10.14    2.75
   6 -11   4    3.48    1.83
   7 -11   3    3.84    1.13
  -1  -9   1    6.48    2.34
  -1  -9   2   83.45    5.18
  -1  -9   3   -0.58    2.03
   1 -10   5    1.54    2.05
   2 -11   1    2.68    2.74
   3 -10   7    2.63    2.03
   3  -8  10   29.09    3.69
   4 -11   4    0.70    3.35
   4 -10   7    9.45    3.00
   4  -8  10    3.51    2.54
   5 -11   4   38.27    6.38
   5 -10   7    1.28    2.69
   0  -9   6   -0.02    1.94
   0  -8   8    7.94    2.37
   1  -7  10   23.06    3.23
   2 -10   6    0.18    2.12
   2  -6  11   83.04    4.94
   3 -11   3    8.95    2.98
   6  -9   8    8.86    3.96
   1 -10   4    2.93    2.28
   1  -9   7    0.56    1.95
   2  -9   8    3.07    2.03
   3 -11  -2    0.84    3.36
   4 -11   3   10.93    4.26
   6 -11   3   23.64    3.23
   6 -10   6    2.63    3.61
   6  -8   9   31.75    4.36
   7 -11   2    1.19    1.21
   0  -9   5   73.21    5.11
   0  -8   7    1.05    2.41
   1 -10   3    6.89    2.53
   2 -10   5   32.57    3.83
   3 -11  -1    2.17    3.46
   3 -11   0    4.75    3.59
   3 -10   6    3.13    2.09
   3  -9   8    6.67    2.35
   5 -11   3   -1.29    4.42
   7 -10   5    0.36    1.97
   1 -10  -1    3.61    2.37
   1 -10   0    0.77    2.84
   1 -10   1    3.41    3.04
   1 -10   2    3.00    2.74
   1  -9   6   62.35    5.15
   1  -8   8  267.57    9.26
   3  -7  10   -0.18    2.60
   4 -11   2   27.91    5.06
   4 -10   6    1.08    2.16
   5 -10   6    6.76    3.36
   5  -8   9    1.31    2.98
   5  -7  10   15.21    3.03
   6 -11   2    8.48    2.79
   7 -11   1    4.56    1.75
   8  -9   6    0.63    1.48
   0  -9   3  203.60    8.48
   2 -10   4    0.86    2.39
   2  -9   7  202.65    8.13
   3 -10   5    4.76    2.94
   3  -8   9    1.86    2.25
   4 -11  -3    2.22    4.05
   4  -7  10   13.47    2.85
   5 -11   2    3.76    5.21
   7  -8   8    6.51    4.01
   0  -9   1   44.61    4.80
   0  -9   2    7.11    2.91
   3  -9   7    1.24    2.66
   4 -11  -2    4.83    4.26
   4 -11  -1   85.42    8.43
   4 -11   0    3.86    4.39
   5 -11   1   14.57    6.45
   6 -11   1   12.83    3.45
   6 -10   5   15.38    5.51
   6  -9   7    0.97    3.58
   7 -11   0    6.65    1.94
   8  -8   7   -1.70    2.45
   1  -9   5    3.42    2.47
   1  -8   7    8.75    2.77
   2  -9   6    4.66    3.06
   2  -8   8    0.42    2.02
   2  -7   9   78.09    5.61
   3 -10   4    5.16    3.31
   3  -6  10   22.45    3.89
   4 -10   5    3.16    2.59
   5 -11  -3    2.32    3.93
   5 -11   0   34.69    7.32
   5 -10   5    3.45    3.50
   6 -11   0    3.01    3.32
   7 -10   4   11.65    3.57
   8 -10   3    7.27    2.18
   1  -9   4  144.55    7.92
   2 -10   2    0.71    2.65
   4  -6  10    4.30    2.61
   5 -11  -2    2.87    4.48
   5 -11  -1    6.86    5.71
   6 -11  -3    0.00    2.49
   6 -11  -2    2.24    2.98
   6 -11  -1   16.68    4.17
   6  -8   8   -0.95    3.18
   7 -11  -3    0.43    1.67
   7 -11  -2    1.25    1.78
   7  -9   6   10.85    5.60
   9  -9   4    0.64    1.53
   2 -10  -2   10.72    3.56
   2 -10  -1   59.22    6.27
   2 -10   0    9.16    3.67
   2 -10   1   15.80    3.90
   3 -10   3   -0.53    3.38
   3  -9   6    3.86    3.19
   4 -10   4    0.74    2.73
   4  -8   8    4.48    3.26
   5  -8   8   13.33    4.32
   5  -7   9    0.73    3.06
   6 -10   4    2.93    5.47
   8  -9   5   73.43    5.56
   9 -10   1    1.10    1.30
   2  -9   5  157.03    8.18
   2  -8   7    4.72    2.59
   7 -10   3   -0.82    3.68
   1  -9   2  351.75   12.42
   3 -10   2   41.61    5.78
   4 -10   3   55.38    6.29
   4  -9   6    0.52    2.74
   5  -9   6   75.63    6.75
   7  -8   7    2.30    4.47
   7  -7   8   28.17    5.32
   8 -10   2    1.61    2.00
  10  -9   2   -0.07    1.20
  10  -8   4    0.20    1.57
   1  -9  -1    5.01    3.90
   1  -9   0   84.30    7.03
   1  -9   1   15.19    4.12
   2  -9   4   -0.87    2.82
   3 -10  -3    3.20    4.69
   3 -10   1    1.03    3.32
   3  -9   5    5.59    3.31
   3  -8   7    1.32    2.51
   5 -10   3   -2.08    3.79
   6 -10   3  102.24   11.00
   8  -8   6    6.82    4.22
   9 -10   0   14.06    2.34
   9  -8   5    1.36    2.51
   3 -10  -2  210.53   12.21
   3 -10  -1   -0.77    3.87
   3 -10   0   30.48    5.47
   3  -7   8    1.44    2.95
   4 -10   2    1.62    4.01
   4  -6   9   26.33    5.07
   5  -6   9   -0.32    3.34
   6  -8   7    1.51    3.95
   6  -7   8    3.36    4.00
   7 -10   2   40.90    6.22
   8 -10   1   20.87    3.76
   8  -7   7    2.93    5.48
  10  -7   5   19.75    3.11
   4 -10   1   26.72    6.72
   4  -9   5    5.11    3.45
   5 -10   2    1.42    4.69
   5  -9   5    1.87    4.37
   5  -8   7   12.42    4.24
   5  -7   8  113.44    8.63
   6 -10   2    1.16    6.44
   9 -10  -1   -0.45    1.88
   9  -7   6    0.28    2.70
   3  -8   6   17.36    3.97
   4 -10  -4   -0.80    6.39
   4 -10   0    2.70    5.20
   7 -10   1   -1.54    4.92
   7  -8   6    2.64    7.32
  10  -9   1    3.70    2.00
   2  -9   1   33.66    5.86
   4 -10  -3    1.54    6.07
   4 -10  -2    5.57    6.54
   4 -10  -1   41.29    7.71
   4  -9   4    2.21    4.33
   5 -10   1    1.36    5.53
   7  -9   4   35.29   10.08
   7  -7   7   58.68    8.18
   8 -10   0   -0.40    2.66
   9 -10  -2    4.62    2.31
  10  -8   3    6.55    2.61
   2  -9  -2   10.29    5.37
   2  -9  -1  418.31   16.34
   2  -9   0    3.07    4.37
   3  -9   3    2.41    3.84
   4  -8   6    9.41    3.72
   5 -10  -5    1.01    8.31
   5  -9   4  163.23   11.05
   6  -9   4    3.95    5.58
   6  -8   6    2.68    4.45
   7 -10  -7    0.56    3.06
   7 -10   0  104.15   10.70
   8 -10  -7    0.24    2.28
   8 -10  -1   45.02    5.60
   8  -9   3    4.85    4.30
   8  -8   5   44.34    8.26
   9 -10  -5    0.79    2.00
   9 -10  -3    0.19    1.94
   9  -9   2    6.19    3.11
  11  -7   3    0.65    1.84
   3  -8   5   -0.59    3.11
   5 -10  -1    0.80    6.58
   6 -10   0    4.47    9.43
   6  -6   8    6.06    3.86
   8  -2 -18   13.33    2.17
   8   2 -22   -0.80    0.98
   9  -1 -16    3.85    1.77
   9   3 -19   14.08    2.07
   9   4 -16    0.44    1.53
   9   4 -15   40.98    3.35
   9   4 -14   11.38    2.28
   7  -2 -20    1.99    1.51
   7   2 -23    2.66    1.10
   8  -2 -17    2.47    1.97
   8  -1 -20  115.97    4.74
   8   5 -18    1.00    1.14
   8   5 -12   23.72    3.09
   9   0 -13    8.27    2.51
   9   1 -19   33.73    2.98
   9   2 -19    4.81    1.62
   9   3 -18    5.02    1.72
   9   3 -12   -0.34    1.58
   7   6 -17   -0.11    1.28
   8  -2 -15    7.89    2.45
   8  -2 -14   27.11    3.08
   8   5 -17   15.73    2.19
   8   5 -13    0.88    1.90
   9   0 -17   14.08    2.51
   9   1 -18    1.57    1.96
   9   1 -12    0.48    1.62
   9   2 -12   11.89    2.43
   9   3 -13   31.19    3.29
   6  -2 -21    0.43    1.22
   7   5 -20    7.38    1.40
   7   6 -16   -0.09    1.55
   8  -1 -19    7.89    1.91
   8   1 -21    2.14    1.54
   8   2 -21   -0.37    1.63
   8   5 -15    5.82    2.24
   8   5 -14   17.00    2.51
   9   1 -13   29.24    3.24
   9   2 -18    1.89    1.66
   9   2 -17    9.14    2.52
   9   2 -13    1.87    1.87
   5  -1 -23    4.26    1.09
   7  -2 -19    2.85    1.80
   7  -1 -21    5.12    1.69
   7   3 -22    7.08    1.65
   8   4 -19    2.89    1.50
   9   1 -16    6.91    2.22
   9   1 -15   69.26    4.72
   9   1 -14    1.70    1.85
   9   2 -16    0.30    1.80
   9   2 -15   80.00    4.96
   9   2 -14    1.14    1.79
   6  -1 -22   73.63    3.62
   6   5 -21    3.41    1.23
   8  -1 -18    5.65    2.13
   8   3 -20   45.97    3.33
   8   4 -18   12.00    2.45
   5   6 -20    5.46    1.40
   7  -2 -18   12.17    2.62
   7   1 -22    0.79    1.41
   7   2 -22   -1.04    1.29
   7   5 -19    5.27    1.67
   8  -1 -17    6.59    2.23
   8  -1 -16   24.98    3.50
   8  -1 -14    5.36    2.60
   8   1 -20  121.16    5.52
   8   4 -12   50.59    4.16
   6  -2 -20    3.23    1.89
   6   1 -23    3.27    1.30
   6   2 -23    0.95    1.18
   6   4 -22    0.81    1.05
   6   6 -18   56.43    3.47
   7  -1 -20    2.08    1.73
   8  -1 -15    2.39    2.08
   8   3 -19   58.57    4.02
   8   4 -17    3.03    1.84
   8   4 -16   66.77    4.90
   8   4 -14   19.92    3.42
   8   4 -13   81.47    5.16
   4  -1 -23    1.19    0.99
   7  -2 -17   19.97    2.89
   7   3 -21    4.00    2.03
   7   5 -18   17.64    2.44
   8   0 -18   11.06    2.57
   8   1 -19    7.81    2.29
   8   2 -19    1.41    1.96
   8   3 -18    3.53    2.06
   8   4 -15   48.41    4.13
   5  -2 -21   31.87    2.65
   5   0 -23   14.14    1.97
   6   0 -22    2.14    1.74
   6   5 -20   22.22    2.52
   6   6 -17    3.63    2.01
   7  -2 -16   16.15    2.84
   7  -2 -15   29.37    3.53
   7  -1 -19    2.28    2.44
   7   1 -21    7.49    2.56
   7   5 -17   16.74    3.02
   7   5 -12    1.35    2.62
   8   1 -18    4.66    2.26
   8   2 -18    9.48    2.94
   8   3 -17   19.58    3.35
   5  -1 -22    0.86    1.59
   5   3 -23    2.32    1.44
   6  -2 -19   -0.51    2.11
   6  -1 -21    0.98    1.60
   7   5 -16   12.97    2.99
   8   1 -17    4.66    2.44
   8   2 -17    0.82    2.56
   3  -1 -23    8.87    1.22
   5   5 -21    4.63    1.57
   5   6 -19    0.19    1.55
   6   4 -21    0.43    1.49
   6   6 -16    5.07    2.22
   7  -1 -18    0.62    2.19
   7   3 -20   14.18    2.73
   7   5 -15   12.22    2.73
   7   5 -14   65.82    4.88
   8   1 -16   30.40    3.81
   8   1 -15    2.77    2.39
   8   1 -14    4.94    2.49
   8   2 -16   74.23    5.36
   8   2 -15   10.58    2.89
   8   2 -14   27.84    3.65
   4   6 -20    1.70    1.32
   5   1 -23   10.23    1.78
   5   2 -23   11.79    1.94
   5   4 -22    1.50    1.50
   6  -2 -18   21.91    3.48
   6   2 -22    4.40    2.06
   7  -1 -17  235.01    9.31
   7   1 -20    3.92    2.30
   7   2 -20    1.94    2.42
   7   4 -18   19.94    3.42
   4  -2 -21    0.89    1.60
   5  -2 -20    0.24    1.76
   7  -1 -16    0.85    2.27
   7   3 -19   -0.34    2.01
   5   6 -18   10.85    2.41
   6  -2 -17   -0.28    2.14
   6   5 -18    0.74    2.49
   7  -1 -15   89.60    6.00
   7   1 -19    2.21    2.41
   7   2 -19    4.78    2.86
   7   4 -17    0.97    2.14
   7   4 -16   14.51    3.72
   7   4 -13   23.55    4.23
   4  -1 -22   54.44    3.75
   5  -1 -21   22.49    3.04
   6  -2 -16  152.28    7.51
   6  -1 -19    1.68    2.86
   6   1 -21    2.37    2.18
   6   2 -21    1.79    2.42
   7   0 -17   27.44    4.49
   7   3 -18   12.83    3.28
   7   4 -15    7.33    3.17
   7   4 -14    0.95    2.75
   4   2 -23    0.29    1.69
   4   5 -21    0.70    1.67
   5  -2 -19    0.60    2.11
   5   1 -22    0.86    2.32
   5   4 -21   51.85    4.25
   5   6 -17   11.25    3.09
   6   5 -17   -0.15    2.86
   7   1 -18    1.75    2.58
   7   2 -18   14.91    3.52
   7   3 -17   90.99    6.38
   3   6 -20    2.37    1.57
   4   4 -22    3.69    1.87
   4   6 -19   36.64    3.24
   5   2 -22    1.27    2.16
   6  -1 -18    0.40    3.19
   6   3 -20   33.09    4.02
   6   5 -16    5.22    3.37
   7   0 -15   41.25    4.83
   7   1 -17  238.50   10.32
   7   2 -17   13.05    3.61
   7   3 -16   17.98    3.64
   3  -1 -22    2.10    1.98
   4  -2 -20    1.51    2.12
   5  -2 -18   24.14    4.19
   5  -1 -20    4.81    3.28
   5   0 -21   26.57    4.15
   5   5 -19    8.67    3.03
   5   6 -16    9.62    3.07
   6   2 -20    4.99    2.80
   6   5 -15   19.35    3.79
   6   5 -14    0.67    3.25
   6   5 -13    0.64    2.99
   7   1 -16   -1.18    2.69
   7   1 -15   83.53    6.52
   7   2 -16   16.45    3.80
   4  -1 -21    2.70    2.73
   4   0 -22   22.04    3.28
   5   3 -21    1.49    3.09
   5   6 -15   -0.39    2.67
   6  -1 -17   -0.03    3.08
   6   3 -19    0.51    3.42
   3   5 -21    0.26    2.03
   4   5 -20   10.18    3.04
   4   6 -18    7.58    2.98
   5  -2 -17    5.59    3.80
   5   1 -21   13.42    3.98
   5   4 -20    0.13    2.53
   6  -1 -16   28.81    4.71
   6   1 -19    0.90    3.07
   6   2 -19   -0.28    3.51
   6   4 -17   -1.56    3.12
   1   0 -23    6.86    1.79
   2  -1 -22    7.38    2.50
   2   3 -23   -0.50    1.60
   2   6 -20   -0.45    1.59
   3   4 -22    0.19    1.83
   4  -2 -19   -1.07    3.20
   4   1 -22   55.73    4.75
   4   2 -22   14.27    3.79
   4   4 -21    6.50    3.08
   5  -1 -19    5.56    3.50
   5   2 -21   33.91    4.54
   5   5 -18    6.64    3.30
   6   3 -18    4.07    3.33
   3  -2 -20    4.67    3.01
   3   6 -19   15.65    3.02
   4   6 -17   -1.10    3.30
   5  -2 -16    0.84    3.32
   6   1 -18    1.69    3.37
   6   2 -18   19.84    4.68
   6   4 -15   92.91    7.43
   6   4 -14    1.64    4.15
   1  -1 -22    0.33    1.97
   1   3 -23   12.74    2.13
   2   2 -23    0.85    1.80
   4  -1 -20    0.83    3.87
   5  -1 -18    2.22    3.56
   5   1 -20    3.68    4.15
   5   3 -20   24.76    4.47
   5   5 -17   76.09    6.72
   6   1 -17   -0.94    4.07
   6   3 -17    2.72    3.49
   0  -1 -22    0.13    1.35
   1   1 -23   25.99    3.04
   1   2 -23    3.98    2.05
   1   6 -20   -0.42    1.61
   2   5 -21    0.90    2.29
   3  -1 -21    5.62    2.97
   3   3 -22   14.53    3.36
   4  -2 -18   85.39    6.81
   4   3 -21    2.67    3.26
   4   5 -19    2.95    2.86
   4   6 -16    2.85    3.77
   5   2 -20    2.66    3.31
   5   5 -16    2.47    3.63
   6   1 -16   16.86    5.12
   6   2 -17    1.48    3.64
   6   3 -16    4.88    3.68
   3   1 -22    4.05    2.78
   3   2 -22    0.42    3.09
   3   5 -20   26.36    3.80
   3   6 -18    0.70    2.95
   4   1 -21    0.69    2.88
   4   2 -21    0.79    3.51
   4   4 -20    4.99    3.21
   5  -1 -17  112.32    8.31
   5   3 -19   16.95    4.39
   5   5 -15   21.68    4.72
   5   5 -14   28.75    5.70
   6   2 -16  158.69    9.87
   1   4 -22    0.43    2.32
   2   6 -19   15.88    3.35
   3  -2 -19    4.87    3.21
   3   4 -21    9.21    3.19
   4  -2 -17   23.00    4.69
   4  -1 -19    0.80    4.14
   4   5 -18    1.86    3.98
   4   6 -15   25.60    4.60
   5   1 -19    8.19    4.35
   5   2 -19   -1.27    3.57
   0   4 -22    0.88    1.82
   1   5 -21    4.71    2.31
   2  -1 -21   -0.27    2.66
   4   0 -20   -0.76    2.95
   5   3 -18    5.55    3.74
   5   4 -17    4.22    3.38
   0   5 -21    5.29    2.20
   3  -1 -20   -0.05    3.00
   3   3 -21    7.70    3.58
   3   6 -17    0.34    2.87
   4   1 -20   -0.60    3.53
   4   3 -20    6.25    3.40
   4   4 -19   10.04    3.62
   5   1 -18    4.32    3.57
   5   2 -18   26.36    4.97
   5   4 -16    2.79    3.40
   2   4 -21   15.94    3.40
   2   5 -20    0.45    2.18
   3  -2 -18   -1.68    2.81
   3   1 -21    6.12    3.23
   4  -1 -18   43.25    5.47
   4   2 -20    2.52    3.05
   4   5 -17    9.72    3.51
   5   3 -17  122.09    8.11
   5   4 -15   -0.70    2.82
   0   0 -22   37.95    3.23
   1  -1 -21    0.15    2.03
   1   3 -22    2.66    2.14
   1   6 -19    1.60    1.89
   2  -2 -19   22.55    3.85
   2   6 -18    1.49    2.13
   3   2 -21   31.48    4.21
   3   4 -20    6.22    2.90
   3   6 -16   59.74    5.51
   4   3 -19    0.98    3.22
   4   5 -16    2.09    3.49
   5   1 -17  138.08    8.54
   5   2 -17   10.49    3.64
   5   3 -16   -0.39    3.03
  -1   3 -22    0.53    1.39
   0   3 -22    1.30    1.97
   1   2 -22    0.63    1.84
   3  -1 -19   18.36    4.08
   4  -1 -17    0.55    2.94
   4   1 -19    0.02    2.77
   4   2 -19    1.34    3.47
   5   1 -16   -0.26    2.61
   5   2 -16    1.08    3.20
  -1  -1 -21    0.01    1.45
   0  -1 -21   -0.68    1.73
   0   6 -19    6.56    2.04
   1   4 -21   -0.06    1.92
   1   5 -20   14.61    2.68
   2  -1 -20    2.37    2.49
   2   3 -21    4.24    2.56
   3  -2 -17   52.16    4.92
   3   3 -20   12.87    3.20
   3   5 -18    4.18    2.70
   3   6 -15    4.88    2.65
   4   0 -18  152.78    8.44
   4   5 -15   36.82    4.60
   4   5 -14  126.36    7.45
  -1   1 -22   -0.08    1.34
  -1   2 -22    4.63    1.74
  -1   6 -19    2.45    1.61
   2   1 -21    1.87    2.13
   2   2 -21    7.09    2.70
   2   4 -20    1.42    2.42
   2   5 -19    0.00    2.02
   2   6 -17    1.12    2.53
   3   1 -20    3.84    2.70
   3   2 -20    6.04    2.83
   3   4 -19   21.41    3.58
   4   3 -18    7.62    3.26
  -2   4 -21    3.45    1.39
   0   4 -21   16.17    2.59
   1   0 -21    6.68    2.28
   1   6 -18   10.77    2.36
   2  -2 -18   78.83    5.26
   3  -1 -18    2.06    2.54
   3   0 -19    1.13    2.78
   3   5 -17   43.60    4.44
   4   1 -18   43.28    4.77
   4   4 -16   20.56    3.63
  -1   4 -21    0.01    1.60
   1  -1 -20    1.72    2.25
   1   3 -21    4.98    2.25
   2   0 -20    8.44    2.53
   3   3 -19   12.34    3.11
   4   3 -17    5.86    2.82
   1   2 -21    1.63    2.15
   1   5 -19   33.79    3.40
   2  -1 -19   -0.98    2.06
   2   3 -20    0.27    1.94
   2   5 -18   35.99    3.88
   2   6 -16    2.30    2.24
   3   1 -19   21.52    3.56
   3   2 -19    2.43    2.97
   3   5 -16    0.65    2.25
   4   1 -17    0.84    2.34
   4   2 -17   34.57    4.38
   4   4 -15   43.88    4.44
  -3   3 -21    0.44    1.10
  -1   0 -21   14.25    2.21
   0   3 -21    8.22    2.20
   0   6 -18    8.92    1.89
   1   4 -20    0.30    1.90
   1   6 -17    5.94    2.38
   2  -2 -17   15.34    2.95
   2   1 -20    4.37    2.33
   2   2 -20    7.99    2.51
   2   4 -19   46.68    4.17
   3  -1 -17   68.23    5.16
   4   3 -16    2.86    2.27
  -3  -1 -20   -0.25    1.42
  -3   1 -21    0.44    1.14
  -2   3 -21    2.22    1.50
  -1   3 -21   -0.55    1.62
   0  -1 -20   18.73    2.48
   0   2 -21    9.26    2.39
   2   6 -15   14.56    2.76
   3   3 -18    0.55    2.12
   3   5 -15    2.09    2.39
   4   2 -16  117.57    6.57
  -1  -1 -20   -0.26    1.55
  -1   6 -18   10.45    2.12
   0   4 -20    3.52    2.22
   0   5 -19   -0.22    1.67
   1  -1 -19    0.96    2.20
   1   3 -20    1.96    2.15
   2  -1 -18   18.35    3.15
   2   5 -17   18.92    3.00
   2   6 -14    4.59    2.53
   3   1 -18    2.39    2.26
   3   2 -18    2.57    2.34
   3   5 -14   11.97    2.78
  -3   6 -18    5.35    1.63
  -2  -1 -20    8.34    1.85
  -2   1 -21   -0.69    1.28
  -2   2 -21    1.35    1.47
  -2   6 -18    1.36    1.54
  -1   2 -21    6.31    1.80
   1   1 -20    0.10    1.91
   1   5 -18   -0.79    1.60
   1   6 -16   52.84    4.27
   2   1 -19    0.70    2.30
   2   3 -19   -0.19    1.97
   2   4 -18   17.79    3.01
   3   0 -17   48.98    4.41
   3   3 -17   47.71    4.67
   3   4 -16  100.68    5.92
  -4   0 -20    5.41    1.40
  -3   4 -20    0.83    1.17
  -1   5 -19    1.91    1.69
   0   0 -20    6.30    2.45
   0   6 -17    4.97    1.83
   1   2 -20    0.96    1.73
   1   4 -19   16.61    2.71
   2   2 -19   26.49    3.56
   2   5 -16   15.11    3.10
   3   1 -17   70.01    5.18
  -2   4 -20    2.71    1.53
   0  -1 -19    0.49    1.98
   0   3 -20   13.09    2.36
   2  -1 -17    0.85    2.05
   2   0 -18  184.26    7.61
   3   2 -17   45.42    4.30
   3   4 -15    0.77    2.02
  -4   3 -20    9.88    1.63
   0   1 -20   15.63    2.59
   0   5 -18   46.22    3.65
   1  -1 -18    1.07    1.81
   1   0 -19   91.93    5.23
   1   3 -19   13.82    2.96
   1   5 -17    8.62    2.61
   1   6 -15    2.13    1.96
   2   3 -18   33.99    3.78
   3   3 -16   -0.19    1.75
  -2   0 -20    4.73    1.71
  -1   3 -20    0.83    1.60
  -1   6 -17    2.91    1.51
   0   4 -19    1.31    1.71
   0   6 -16    2.63    2.03
   1   1 -19    0.01    1.71
   1   2 -19   62.72    4.80
   1   4 -18    9.38    2.38
   2   1 -18   17.02    2.91
   2   2 -18   86.51    5.55
   2   5 -15   23.96    3.10
  -4  -1 -19    0.80    1.24
  -4   2 -20    5.92    1.42
  -4   6 -17   10.75    2.07
  -3   3 -20    2.53    1.33
  -2   3 -20   21.51    2.45
  -2   6 -17   11.13    2.03
  -1  -1 -19    1.41    1.56
   1   6 -14   10.13    2.35
   2   3 -17    2.13    2.32
   2   5 -14   27.40    3.43
  -5   0 -19    0.28    1.13
  -4   4 -19    4.65    1.55
  -3  -1 -19    1.71    1.49
  -3   1 -20    0.44    1.20
  -3   2 -20   -0.79    1.39
  -3   6 -17    2.33    1.67
  -2  -1 -19   -0.06    1.50
  -2   2 -20    2.24    1.81
  -1   5 -18    2.12    1.57
   0   3 -19    3.65    2.18
   1   5 -16    3.22    2.28
   2   1 -17    0.07    2.08
  -5   3 -19    0.79    1.35
  -3   4 -19   31.79    2.94
  -2   4 -19    1.98    2.04
  -2   5 -18   12.37    2.25
  -1   6 -16   36.64    3.25
   0  -1 -18   23.49    2.87
   0   1 -19    2.42    1.97
   0   5 -17    7.17    1.98
   0   6 -15    0.56    1.86
   1  -1 -17   46.34    3.86
   1   3 -18    0.44    1.88
   1   4 -17   12.09    2.72
   2   2 -17   17.62    2.95
  -1   0 -19   88.54    5.05
   0   2 -19    0.52    1.61
   1   1 -18   -0.10    1.71
   1   2 -18   11.18    2.71
   2   3 -16   18.18    2.80
   2   4 -15    0.86    1.90
  -5   1 -19    3.17    1.38
  -5   2 -19    5.40    1.54
  -5   6 -16    0.10    1.74
  -1   3 -19    0.90    1.58
   1   5 -15   65.23    4.35
  -5  -1 -18    1.34    1.26
  -4   3 -19    1.22    1.27
  -3   0 -19   20.96    2.42
  -2   3 -19   -0.91    1.46
  -2   6 -16    2.02    1.53
  -1  -1 -18    0.12    1.49
  -1   1 -19    2.30    1.90
  -1   2 -19   71.23    4.27
  -1   4 -18    5.43    1.98
  -1   5 -17    9.49    2.00
   0   0 -18   13.96    2.55
   0   3 -18   41.87    3.89
   0   5 -16    0.29    1.95
   0   6 -14    8.51    2.09
   1   0 -17   33.60    3.37
  -6   0 -18    0.41    1.12
  -6   3 -18    0.52    1.45
  -5   4 -18    0.89    1.28
  -4   6 -16   14.19    2.37
  -3   3 -19    0.72    1.41
  -3   6 -16    3.38    1.70
  -2  -1 -18   26.60    2.82
  -1   6 -15    9.08    2.07
   0  -1 -17   -0.24    1.61
   0   1 -18   18.61    2.89
   0   2 -18   11.22    2.68
   0   4 -17    9.49    2.22
   1   1 -17   46.51    3.97
   1   5 -14    8.86    2.28
  -4   2 -19    3.21    1.45
  -3  -1 -18   -0.17    1.36
  -2   2 -19    2.08    1.53
  -2   4 -18    2.32    1.72
  -2   5 -17   22.26    2.61
   0   6 -13   49.41    3.96
  -6   1 -18    0.32    1.29
  -6   6 -15    0.34    1.99
  -4   4 -18    2.29    1.59
  -3   4 -18    2.43    1.80
  -3   5 -17    1.68    1.43
  -1   3 -18    0.94    1.92
   0   5 -15   33.95    3.30
   1   4 -15   20.35    2.82
  -7   0 -17    2.22    1.31
  -7   3 -17    2.07    1.62
  -6  -1 -17   -0.09    1.20
  -6   2 -18    0.46    1.19
  -2   6 -15    2.85    1.54
  -1   1 -18    0.23    1.51
  -1   2 -18    1.40    1.63
  -1   4 -17    8.83    2.15
  -1   5 -16   -0.45    1.52
  -1   6 -14    0.03    1.44
   0  -1 -16    7.18    2.09
   0   3 -17    2.22    1.91
   1   2 -16   70.50    4.69
  -7   6 -14    8.11    1.67
  -6   4 -17    0.17    1.39
  -5   6 -15    8.77    2.28
  -3   6 -15    2.32    1.81
  -2   0 -18   -0.41    1.58
   0   1 -17    0.74    1.71
   0   2 -17    3.21    2.08
  -5   2 -18    3.22    1.67
  -4   0 -18    2.01    1.39
  -4   6 -15    1.41    1.62
  -3   3 -18    2.16    1.63
  -2  -1 -17    6.37    2.06
  -2   1 -18   28.16    3.13
  -2   2 -18    0.99    1.49
  -2   4 -17   23.45    3.14
  -2   5 -16    6.14    1.78
   0   5 -14   21.69    2.82
  -7   1 -17    6.78    1.64
  -7   2 -17    7.71    1.77
  -5  -1 -17   14.21    2.15
  -5   4 -17    2.29    1.73
  -4   2 -18    1.45    1.84
  -3   2 -18    0.43    1.69
  -2   6 -14   35.67    3.23
  -1   0 -17   15.07    2.56
  -1   3 -17   -0.01    1.72
  -1   5 -15   29.47    3.07
  -1   6 -13   70.36    4.19
   0   0 -16   31.02    3.17
   0   3 -16    6.37    2.08
  -7  -1 -16   -1.19    1.21
  -7   4 -16    1.53    1.80
  -4  -1 -17    2.24    1.57
  -4   4 -17    5.65    2.00
  -4   5 -16    3.30    1.90
  -3  -1 -17    3.40    1.61
  -3   4 -17    3.30    1.81
  -3   5 -16   11.71    2.08
  -1  -1 -16    3.29    1.83
  -1   1 -17   20.94    2.68
  -1   2 -17   10.69    2.35
  -1   4 -16   18.17    2.60
   0   1 -16    3.87    2.23
   0   2 -16    9.82    2.34
  -8   1 -16   13.82    2.08
  -6   3 -17    0.28    1.41
  -6   6 -14    2.06    2.29
  -3   6 -14    4.87    1.92
  -1   6 -12    2.28    2.10
  -8  -1 -15    1.47    1.41
  -8   4 -15    0.01    1.30
  -8   5 -14   -0.75    1.09
  -6   2 -17    0.51    1.60
  -2   2 -17    5.71    2.20
  -2   4 -16   20.43    2.97
  -2   5 -15   21.59    2.62
  -2   6 -13   43.30    3.49
  -1   3 -16   -0.05    1.96
  -1   5 -14    9.25    2.13
   0   3 -15   47.14    3.84
  -6   4 -16   16.70    2.34
  -5   0 -17    5.86    1.67
  -5   3 -17    7.89    1.81
  -5   6 -14   11.75    2.16
  -4   3 -17   10.07    2.02
  -4   6 -14   30.68    2.87
  -3   0 -17    0.08    1.67
  -3   3 -17    1.19    1.69
  -2  -1 -16    8.42    2.11
  -2   1 -17    8.71    2.09
  -7   3 -16    3.31    1.80
  -7   6 -13    1.09    2.69
  -6  -1 -16   28.14    2.56
  -5   2 -17    5.57    1.79
  -3   1 -17    4.04    1.80
  -3   2 -17   -0.11    1.43
  -3   4 -16    6.32    2.06
  -3   5 -15    9.83    1.98
  -1   1 -16    2.31    1.73
  -1   2 -16    4.62    2.02
  -8   6 -12    1.92    1.34
  -5  -1 -16    1.88    1.57
  -5   4 -16    1.34    1.69
  -4   2 -17   -0.12    1.40
  -4   5 -15   -0.40    1.40
  -3  -1 -16    1.28    1.48
  -3   6 -13    0.75    1.46
  -2   3 -16   -0.33    1.67
  -2   5 -14    5.17    1.90
  -2   6 -12   29.23    3.10
  -1   5 -13    5.91    1.97
  -8   3 -15    5.98    2.39
  -7   2 -16    5.15    1.78
  -7   4 -15    3.35    2.09
  -7   5 -14    0.75    2.18
  -6   6 -13    2.88    2.14
  -4  -1 -16    0.53    1.42
  -2   0 -16   53.22    3.94
  -2   4 -15   12.26    2.31
  -1   3 -15  101.62    5.33
  -9   3 -14    4.38    1.63
  -6   0 -16   10.25    2.09
  -6   3 -16   14.87    2.26
  -5   6 -13    9.59    2.40
  -4   6 -13   22.80    2.55
  -2  -1 -15    2.53    1.84
  -2   2 -16   38.63    3.43
  -8   2 -15    1.22    1.95
  -7  -1 -15   12.91    2.00
  -6   2 -16   12.08    2.48
  -5   3 -16    5.40    1.68
  -4   0 -16   26.34    2.93
  -4   3 -16    7.58    2.06
  -3   2 -16    2.41    1.95
  -3   4 -15    2.50    1.77
  -3   6 -12    7.81    2.13
 -10   4 -12    9.59    1.30
  -9   5 -12    1.31    1.25
  -8   4 -14    0.54    1.92
  -8   5 -13    6.04    2.19
  -7   6 -12    2.04    3.06
  -6   4 -15   -1.28    1.57
  -6   5 -14    0.83    1.56
  -5   2 -16    0.27    1.73
  -5   4 -15    9.57    2.52
  -5   5 -14    5.54    2.17
  -4   2 -16   30.27    3.24
  -4   4 -15    3.20    2.23
  -4   5 -14    9.76    2.06
  -3  -1 -15  189.06    6.68
  -3   1 -16    0.67    1.56
 -10   2 -13    1.68    1.03
  -9   2 -14    8.69    2.02
  -9   4 -13    0.36    1.32
  -8  -1 -14    4.21    1.79
  -6  -1 -15    5.34    1.91
  -4   1 -16    0.08    1.54
  -4   6 -12    0.79    1.71
 -10   1 -13    0.49    1.00
  -8   6 -11    5.70    2.42
  -7   0 -15    3.62    1.57
  -6   6 -12    8.18    2.30
  -5  -1 -15   89.38    4.43
  -5   6 -12   12.28    2.49
  -4  -1 -15    0.29    1.50
  -3   3 -15  114.57    5.78
  -3   5 -13   -0.02    1.54
  -3   6 -11   76.31    4.45
  -2   1 -15    4.26    1.76
 -10  -1 -12    1.73    1.28
  -9  -1 -13   10.58    2.31
  -9   6 -10    0.92    1.20
  -7   2 -15    2.93    1.91
  -7   4 -14   15.42    2.61
  -7   5 -13    3.52    2.11
  -6   3 -15   27.48    2.86
  -4   3 -15    0.47    1.72
  -3   0 -15    3.60    1.85
  -3   4 -14   11.57    2.28
  -8   3 -14    2.43    2.13
  -6   5 -13   46.49    3.99
  -5   3 -15   53.27    3.83
  -4   4 -14   34.85    3.63
  -4   5 -13   50.71    3.67
  -3   1 -15  193.75    6.97
  -3   2 -15    1.39    1.58
  -2   3 -14   16.29    2.58
  -9   3 -13   13.13    2.85
  -8   4 -13    2.30    2.63
  -8   5 -12   12.96    3.42
  -7  -1 -14   -0.37    1.59
  -7   6 -11    6.81    3.08
  -6   2 -15    1.47    1.58
  -6   4 -14    2.77    1.81
  -5   0 -15    0.27    1.48
  -5   2 -15    1.15    1.86
  -5   4 -14    0.55    1.80
  -5   5 -13    3.65    1.82
  -4   1 -15   -0.53    1.82
  -4   2 -15    6.07    2.07
  -4   6 -11   10.42    2.09
 -11   0 -11    0.94    0.90
 -11   4 -10    7.28    1.11
 -10   5 -10    3.22    1.18
  -9   5 -11   22.83    2.77
  -8   2 -14    2.33    1.95
  -7   3 -14    0.43    1.81
  -6   6 -11    0.84    2.11
  -5   1 -15   94.92    4.93
  -5   6 -11   25.88    2.98
  -3   3 -14   48.21    3.92
  -3   5 -12   73.21    4.17
 -11   2 -11    0.57    0.90
 -10   4 -11   11.33    1.87
 -10   6  -8    6.10    1.32
  -9   0 -13   13.37    2.47
  -9   2 -13    3.13    2.51
  -9   4 -12    2.77    2.09
  -8   6 -10   -1.29    2.59
  -6  -1 -14   12.04    2.19
  -5  -1 -14   -0.01    1.59
  -4  -1 -14    1.28    1.52
 -10   0 -12   29.45    2.61
 -10   2 -12   19.20    2.47
  -9   6  -9    0.27    1.42
  -8  -1 -13    0.06    1.64
  -7   4 -13    0.38    1.80
  -7   5 -12    5.54    2.30
  -6   3 -14    2.98    1.72
  -5   3 -14    0.15    1.70
  -4   3 -14    2.96    1.95
  -4   5 -12    4.84    1.87
  -4   6 -10    2.06    1.95
  -3   1 -14    9.54    2.11
  -3   2 -14   11.96    2.26
  -8   3 -13   -0.33    1.92
  -7   1 -14   -0.32    1.61
  -7   6 -10    5.12    2.95
  -6   0 -14   16.04    2.65
  -6   5 -12   37.66    3.55
  -5   4 -13    5.59    2.44
  -5   5 -12    6.74    2.06
  -4   0 -14   34.81    3.29
  -4   2 -14   41.15    3.56
 -11  -1 -10    0.82    1.06
  -9  -1 -12    1.08    1.80
  -8   5 -11    3.24    2.79
  -6   1 -14    9.44    2.16
  -6   2 -14   14.45    2.44
  -6   6 -10    4.41    2.28
  -5   1 -14    2.45    1.93
  -5   2 -14    0.20    1.72
  -5   6 -10   14.91    2.36
  -4   1 -14    0.95    1.56
 -11   3 -10    3.63    1.34
 -11   5  -8    0.72    0.83
 -10  -1 -11    0.75    1.76
  -9   3 -12    2.02    2.52
  -8   2 -13    0.40    1.77
  -8   4 -12    2.39    2.18
  -7  -1 -13   50.52    3.64
  -7   3 -13    4.93    2.15
  -4   5 -11   19.00    2.74
 -12   2  -9    1.11    0.83
 -11   4  -9    7.91    1.48
 -10   3 -11    0.09    1.66
 -10   5  -9    1.23    1.20
  -9   4 -11    7.21    3.17
  -9   5 -10    8.49    2.41
  -8   1 -13    0.38    1.57
  -8   6  -9   30.63    4.64
  -7   5 -11    4.80    2.27
  -6  -1 -13    7.11    2.09
  -6   3 -13   39.52    3.85
  -5  -1 -13    1.70    1.79
  -4   3 -13   52.90    4.13
 -10   4 -10    1.99    1.54
 -10   6  -7    0.07    1.22
  -9   2 -12    1.10    2.31
  -9   6  -8   -0.80    1.63
  -7   2 -13    9.87    2.62
  -7   4 -12   17.50    2.77
  -6   5 -11    0.19    1.83
  -5   3 -13    0.11    1.72
  -5   5 -11   10.89    2.28
  -5   6  -9   -0.21    1.83
 -11   2 -10    7.28    1.52
 -10   2 -11    7.67    2.59
  -9   1 -12    0.61    1.94
  -8  -1 -12    5.45    2.25
  -8   3 -12   15.96    2.86
  -7   1 -13   46.88    3.70
  -7   6  -9    0.76    2.38
  -6   2 -13    4.11    2.21
  -6   4 -12   11.04    2.50
  -6   6  -9   33.65    3.28
  -5   0 -13    0.71    1.74
  -5   2 -13   -0.04    1.81
  -4   1 -13    0.91    1.75
  -4   2 -13    1.37    1.62
 -13   2  -7    2.52    0.65
 -12  -1  -8   27.52    1.96
 -12   3  -8   17.81    1.69
 -11   1 -10   -0.23    1.09
 -11   6  -5    8.81    1.35
 -10   1 -11    0.12    1.80
  -8   4 -11    5.54    2.78
  -8   5 -10    6.75    2.94
  -6   1 -13   10.03    2.17
  -5   1 -13    0.10    1.49
 -13   1  -7    0.18    0.65
 -12   4  -7    4.27    1.08
 -11   5  -7   -0.20    1.07
  -9  -1 -11    1.39    2.15
  -9   3 -11    8.64    2.86
  -9   5  -9    0.26    2.74
  -8  -2 -11    1.67    1.80
  -8   2 -12   21.04    3.44
  -8   6  -8    0.70    3.26
  -7  -1 -12    2.29    1.96
  -7   3 -12   12.64    2.53
  -7   5 -10   24.22    3.74
 -13   3  -6    8.62    1.10
 -11   3  -9   -0.11    1.23
 -10   3 -10    1.01    2.28
 -10   5  -8   29.95    2.75
 -10   6  -6    9.77    1.82
  -9   4 -10   -0.06    3.21
  -9   6  -7    0.77    2.06
  -8   1 -12    7.85    2.23
  -7   4 -11   42.97    3.95
  -7   6  -8    3.85    2.70
  -6  -1 -12   28.56    3.06
  -6   3 -12   68.45    4.56
  -6   5 -10   99.97    5.36
  -5   3 -12    3.60    1.98
  -5   5 -10   23.58    2.74
 -12   2  -8   -0.38    1.06
 -11  -1  -9    1.79    1.44
 -11   4  -8    1.89    1.21
 -10  -1 -10    3.89    2.11
 -10   4  -9    8.59    2.52
  -9  -2 -10   -1.27    1.98
  -9   2 -11   20.41    3.77
  -7   2 -12   11.56    2.53
  -6   6  -8    3.39    1.83
 -12   0  -8    0.40    0.97
 -11  -2  -8    0.14    1.39
 -10  -2  -9    1.33    2.15
  -9   0 -11   35.12    3.57
  -9   1 -11    1.01    2.35
  -8   3 -11   10.90    2.65
  -8   5  -9    1.57    2.96
  -7   1 -12    4.43    1.90
  -6   0 -12    1.98    1.82
  -6   2 -12    6.36    2.04
  -5   2 -12    1.11    1.72
 -11   0  -9   28.42    3.01
 -11   2  -9   47.16    3.29
 -11   6  -4    3.02    1.12
 -10   0 -10    3.54    2.59
 -10   2 -10    3.60    2.48
  -8  -1 -11    0.73    1.85
  -8   4 -10    0.40    2.13
  -8   6  -7    5.44    4.09
  -6   1 -12   44.12    3.60
  -5   1 -12    1.99    1.71
  -5   5  -9    1.12    1.86
 -13   2  -6    0.77    0.86
 -12   3  -7   14.11    1.72
 -11   1  -9    0.86    1.49
 -11   5  -6    0.39    1.07
 -10   1 -10    2.58    2.34
  -9   3 -10    0.74    2.55
  -9   5  -8    0.62    2.92
  -9   6  -6   28.38    3.74
  -8  -2 -10   13.54    2.67
  -8   2 -11    1.74    2.05
  -7   3 -11   27.93    3.22
  -7   5  -9   41.35    4.12
  -7   6  -7   -0.86    2.31
  -6   3 -11    7.00    2.45
  -6   5  -9    1.00    1.79
  -5   3 -11    0.84    1.82
 -12  -1  -7    2.57    1.34
 -11   3  -8    4.88    1.92
 -10   3  -9    4.56    2.76
 -10   5  -7    3.24    1.68
 -10   6  -5    0.71    1.28
  -9  -1 -10    0.07    2.22
  -9   4  -9    1.24    2.89
  -8   1 -11    0.70    1.79
  -7  -1 -11   25.44    2.86
  -6  -1 -11    2.90    1.86
 -14   1  -4   -0.12    0.59
 -13   1  -6    2.82    0.94
 -13   3  -5   13.08    1.50
 -12   5  -4    5.98    1.27
 -11   4  -7   23.67    2.44
 -10   4  -8   13.79    2.65
  -9   2 -10    1.47    2.74
  -8   5  -8   15.84    4.25
 -12  -2  -6    0.45    1.09
 -12   2  -7    1.24    1.21
 -11  -1  -8    1.40    1.57
 -11   6  -3   12.78    1.72
 -10  -1  -9    1.88    2.13
  -9  -2  -9    8.18    2.70
  -9   1 -10    1.35    2.51
  -8   3 -10    7.90    2.56
  -8   6  -6   33.08    5.09
  -7   0 -11   37.34    3.31
  -7   1 -11   29.10    3.26
  -6   2 -11    2.20    1.71
 -13  -1  -5   54.17    2.59
 -12   1  -7    2.67    1.50
 -11   2  -8   -0.40    1.69
 -11   5  -5    3.35    1.59
 -10  -2  -8   11.64    3.01
 -10   2  -9    1.77    2.58
  -9   5  -7    5.46    4.00
  -9   6  -5    1.08    2.72
  -8  -1 -10    4.85    2.06
  -7   3 -10    3.71    1.98
  -7   5  -8    7.60    2.63
  -7   6  -6   17.74    3.14
  -6   1 -11    2.07    1.70
  -6   5  -8    1.26    1.87
 -13  -2  -4    0.09    0.80
 -12   3  -6    1.91    1.28
 -11  -2  -7   11.31    2.18
 -11   1  -8    1.75    2.11
 -10   1  -9   -0.78    2.50
 -10   5  -6    2.02    1.91
 -10   6  -4    8.16    1.86
  -9   3  -9    2.17    2.76
  -8   2 -10   19.17    3.14
  -6   3 -10   62.02    4.43
  -6   4  -9   29.84    3.47
 -14   2  -3    0.12    0.77
 -13   2  -5   -0.03    0.95
 -13   5  -1    4.23    1.02
 -12   5  -3    2.69    1.18
 -11   3  -7   12.06    2.29
 -10   3  -8   31.85    4.15
  -8  -2  -9   29.18    3.38
  -8   0 -10   31.50    3.38
  -8   1 -10    5.31    2.19
  -8   5  -7    0.73    3.46
  -7  -1 -10    0.92    1.66
 -14   3  -2    0.35    0.68
 -13   0  -5   -0.23    1.05
 -13   1  -5   63.43    3.04
 -13   3  -4    7.58    1.44
 -11   6  -2    0.21    1.13
  -9  -1  -9    8.06    2.45
  -9   2  -9    7.52    3.02
  -8   3  -9   14.38    2.98
  -8   6  -5    6.83    3.83
  -7   2 -10    8.09    2.33
 -14   1  -3    1.66    0.88
 -14   4   0    0.57    0.73
 -12  -1  -6   13.25    1.94
 -12   2  -6    1.15    1.37
 -10  -1  -8   10.58    3.32
 -10   6  -3    3.60    1.86
  -9   0  -9    7.64    2.74
  -9   1  -9    3.13    2.75
  -9   5  -6    4.86    4.28
  -9   6  -4   23.66    3.87
  -7  -2  -9    2.36    1.46
  -7   1 -10    0.06    1.55
  -7   5  -7   88.63    5.52
 -12  -2  -5   -0.44    1.28
 -12   0  -6    1.15    1.53
 -11   2  -7   13.93    2.48
 -11   5  -4    1.31    1.37
 -10   2  -8   12.43    3.40
 -10   5  -5   42.84    3.76
  -9  -2  -8    6.27    2.33
  -9   3  -8    1.43    3.23
  -8  -1  -9    4.65    2.33
  -7   3  -9   11.47    2.45
  -7   4  -8    8.48    2.62
 -13  -1  -4    1.11    1.09
 -13   5   0    0.78    0.92
 -12   1  -6   13.24    2.10
 -12   5  -2   16.24    1.96
 -11  -2  -6    1.33    2.16
 -11   0  -7    7.42    2.60
 -11   1  -7   29.77    3.67
 -10  -2  -7    7.78    3.10
 -10   0  -8   15.84    3.36
 -10   1  -8   18.97    3.80
  -8   2  -9   36.14    3.92
  -8   5  -6    4.78    3.71
 -14  -1  -2    1.08    0.82
 -14   2  -2    3.48    1.00
 -14   3  -1    0.97    0.90
 -13   2  -4   -0.38    1.02
 -13   4  -2    0.82    0.99
 -11   3  -6    0.75    1.79
 -10   3  -7   -0.92    2.46
  -8   1  -9    7.15    2.45
  -7   2  -9    3.73    1.91
 -14   4   1   -0.06    0.81
 -13  -2  -3    5.59    1.38
 -13   1  -4   -0.73    1.21
 -10   6  -2   17.50    2.54
  -9  -1  -8    0.00    1.97
  -9   2  -8    5.34    3.17
  -9   5  -5   -0.88    4.08
  -8  -2  -8   90.47    5.07
  -8   3  -8   24.31    3.43
  -8   4  -7   19.94    3.55
  -7   1  -9    0.68    2.14
  -7   5  -6    2.23    2.27
 -14   1  -2    1.48    1.04
 -12  -1  -5    3.80    1.81
 -12   2  -5    0.41    1.34
 -11   5  -3    6.02    1.74
 -10  -1  -7    1.25    2.92
 -10   2  -7    6.74    3.80
 -10   5  -4    0.08    1.89
  -9   1  -8    0.58    2.68
  -7   3  -8    2.60    1.87
  -7   4  -7    2.58    2.35
 -12   1  -5    3.37    1.90
 -12   3  -4   13.13    2.34
 -12   5  -1    1.60    1.23
 -11  -1  -6   -0.84    2.01
 -11   2  -6    2.01    1.86
  -9  -2  -7   43.83    4.30
  -8   5  -5   34.90    5.50
 -15   1   1    2.56    0.81
 -13   2  -3    3.96    1.60
 -13   4  -1    9.10    1.47
 -12  -2  -4   30.46    2.92
 -11   1  -6   -0.29    1.85
 -11   3  -5    2.98    1.89
 -10   1  -7   -2.31    2.56
 -10   3  -6    1.20    2.66
  -8  -1  -8   17.04    2.77
 -15   2   2    4.20    0.91
 -14  -1  -1    0.65    0.91
 -14   2  -1    9.06    1.35
 -14   3   0   25.82    1.87
 -14   4   2    4.62    1.10
 -13  -1  -3   38.78    2.65
 -13   3  -2    4.40    1.37
 -13   5   2    4.01    1.22
 -11  -2  -5   -0.81    2.11
 -11   5  -2   36.09    3.14
 -10  -2  -6    2.75    2.57
  -9   5  -4    9.66    4.43
  -8   0  -8  137.52    6.30
  -8   1  -8   18.51    2.96
  -8   3  -7    1.91    2.07
  -8   4  -6   47.69    4.99
 -14  -2   0    6.61    1.19
 -13  -2  -2    2.16    1.25
 -13   1  -3   40.47    2.83
 -12   2  -4   28.53    3.02
  -9  -1  -7   64.10    5.17
  -8  -2  -7   15.17    3.05
 -15  -1   2    0.60    0.68
 -14   1  -1   -0.06    0.91
 -13   4   0    0.24    1.22
 -12  -1  -4    3.31    2.02
 -12   3  -3    7.13    2.04
 -12   4  -2   21.58    2.35
 -12   5   0    7.65    1.50
 -11   2  -5   -1.21    1.77
 -10   2  -6    8.66    3.65
  -9   3  -6    7.64    3.44
  -9   4  -5   -0.08    3.37
  -8   5  -4   50.99    6.31
 -15   1   2    0.30    0.76
 -14   3   1    1.25    1.11
 -14   4   3    2.74    1.03
 -13   5   3    6.77    1.36
 -12   1  -4    5.52    1.80
 -11  -1  -5    7.69    2.47
 -11   3  -4    5.60    2.45
 -11   4  -3   29.11    2.95
 -10  -1  -6    6.68    2.98
 -10   1  -6    3.11    3.41
 -10   3  -5   30.24    4.80
 -10   4  -4   11.66    2.83
  -8   2  -7   16.47    3.15
 -15   2   3    0.65    0.79
 -13   2  -2    3.18    1.40
 -13   3  -1    2.74    1.36
 -12  -2  -3    0.75    1.64
 -11   1  -5    7.82    2.61
 -11   5  -1    1.29    1.42
  -8   4  -5    4.96    3.34
 -13  -1  -2    0.04    1.27
 -13   1  -2    0.58    1.45
 -12   4  -1    8.40    1.97
 -12   5   1    5.27    1.56
 -11  -2  -4    2.38    2.42
 -10  -2  -5    3.32    2.91
 -10   5  -2    4.65    2.09
  -9   2  -6   13.68    3.73
  -8   3  -6    1.08    2.14
 -15  -1   3    1.28    0.76
 -14  -2   1    0.34    0.91
 -14   0   0   19.85    1.98
 -14   1   0   50.29    2.82
 -14   4   4    5.21    1.17
 -13  -2  -1    2.48    1.32
 -13   4   1   20.54    2.09
 -13   5   4   -0.95    1.02
 -12   2  -3    0.67    1.43
 -12   3  -2    3.81    1.93
 -10   2  -5    2.33    3.57
  -9  -1  -6    2.87    2.59
  -9   4  -4    6.52    4.40
 -15   1   3    1.33    0.80
 -15   2   4    0.31    0.81
 -14   2   1   -0.69    1.17
 -14   3   2    7.88    1.34
 -12  -1  -3    1.83    1.69
 -11   2  -4    3.93    2.19
 -11   4  -2   -0.41    1.57
 -11   5   0   19.23    2.61
 -10   4  -3    1.70    2.20
  -9   1  -6    1.46    2.50
  -9   3  -5   -0.42    2.85
 -15   0   3    2.08    0.86
 -13   2  -1    3.43    1.40
 -13   3   0    0.88    1.21
 -12   1  -3    1.58    1.55
 -11  -1  -4    4.64    2.32
 -11   3  -3   40.27    3.72
 -10  -1  -5    4.50    2.90
 -10   1  -5    5.84    3.09
 -10   3  -4   22.21    3.77
  -9   5  -2   36.89    4.77
 -13   2   4    6.69    3.29
 -13   4  10    9.82    3.61
 -13   4  11    2.07    3.30
 -13   4  12    1.45    2.62
 -12   2   2   86.29    7.12
 -11   1   0    0.28    3.83
 -10   4   2   44.89    6.88
  -9   5   3  115.01    9.89
  -9   6   8   71.29    8.05
  -9   6   9    2.65    4.36
  -9   6  10   61.42    7.32
  -8   6   6   41.87    7.66
 -15   0  11    0.98    1.49
 -13   3   6    1.24    2.77
 -12   4   6   13.72    4.12
 -11   3   2    1.56    3.47
 -11   5   7   12.21    4.29
 -11   5  13    5.49    3.57
 -10   5   5   40.12    6.37
  -8   6   7    2.10    5.11
  -8   6   8   -2.27    5.79
  -8   6   9    5.91    5.82
  -8   6  10    9.53    5.87
 -14   2   8    5.44    2.78
 -14   2  15    0.05    1.69
 -12   3   4   14.10    4.02
 -12   4  15    0.38    2.42
 -11   2   1    4.00    4.05
 -11   4   4   64.44    6.83
 -11   5   8   22.35    4.85
 -11   5  12   36.74    6.10
 -10   3   1    0.88    4.46
  -9   5   4   38.11    6.59
 -14  -1   6   10.97    2.67
 -14   1   7    3.27    2.83
 -14   2   9   -0.55    2.80
 -13   1   4   -0.86    2.40
 -13   2   5   23.22    4.30
 -13   3   7    5.61    3.24
 -12   2   3    0.49    3.72
 -11   5  10    8.05    4.15
 -11   5  11   34.99    5.61
 -10   4   3   37.68    6.16
 -10   5   6  225.11   12.26
 -14   2  10   14.28    3.71
 -14   2  14    3.94    2.39
 -13   3   8   11.36    4.12
 -13   3  15    0.35    2.37
 -12   4   8    0.27    3.13
 -12   4  14    0.46    2.79
 -11   4   5   48.75    6.44
  -9   5   5   29.85    5.77
 -14   2  11    5.62    2.90
 -14   2  12    2.05    2.70
 -14   2  13    0.05    2.15
 -12   3   5   10.45    3.96
 -12   4   9   42.17    6.30
 -12   4  13    6.92    3.98
 -10   5  13    2.00    3.73
 -14   1   8    0.28    2.24
 -13   1   5    3.81    3.78
 -13   3   9   23.27    4.37
 -12   4  11    0.51    3.57
 -11   2   2    2.31    3.56
 -10   4   4    0.78    3.82
 -10   5   9   41.74    6.73
 -10   5  12    1.81    3.50
 -14  -1   7    0.42    2.15
 -13   3  10    3.22    2.91
 -13   3  11   29.80    5.17
 -13   3  12    5.73    3.52
 -13   3  13    3.56    3.04
 -12   1   3   -0.88    2.91
 -12   2   4    7.49    3.66
 -12   3   6   99.45    8.15
 -11   3   4    1.83    3.90
 -11   4  15   50.49    6.16
 -10   5  10    0.45    3.69
 -10   5  11    1.96    3.85
  -9   5   7   15.80    5.64
  -9   5  13   14.14    5.52
 -14   0   8    8.89    3.16
 -14   1  15    0.20    1.92
 -13   2   7    8.81    3.47
 -12   3  16   37.16    5.18
 -10   4   5   49.23    6.89
 -14  -2   8    3.36    2.02
 -14   1  10   12.00    3.42
 -14   1  14   54.42    5.30
 -13   0   5   24.42    4.51
 -13   1   6    0.35    3.37
 -12   3   7    0.20    3.47
 -11   2   3    4.30    4.13
 -11   4   8   55.59    6.90
 -11   4  14   -0.13    3.69
  -9   5   8   46.51    6.74
  -9   5   9   14.32    5.15
  -9   5  11   88.09    9.32
  -9   5  12   10.09    4.48
 -14  -1   8   -0.68    2.18
 -14   1  11    1.92    2.65
 -14   1  13    0.51    2.36
 -13   2   8    4.66    3.31
 -12   3   8    1.09    4.04
 -11   1   2    1.22    3.46
 -11   3   5   33.67    5.51
 -11   4   9   -0.77    3.43
 -11   4  13    5.93    4.57
 -10   4   6    0.18    3.45
  -9   5  10   -2.02    3.98
 -13  -1   5    1.56    2.55
 -13   2   9   28.48    4.85
 -13   2  15   64.38    6.11
 -12   1   4    1.21    3.23
 -12   3  15   44.80    5.79
 -11   3  17    4.66    2.82
 -11   4  10    0.80    3.82
 -11   4  11   16.68    4.68
 -11   4  12   43.78    6.55
 -10   4  15    1.21    3.91
  -8   5  11   11.40    6.43
 -14  -2   9   -0.45    1.99
 -14  -1   9    0.15    2.43
 -13   1   7   -0.26    2.67
 -13   2  10   12.47    3.86
 -13   2  14    2.94    3.59
 -12   2   6   13.36    4.19
 -11   3   6    5.73    3.87
 -10   3   4   13.11    4.43
 -10   4   7   14.38    4.94
  -8   5  10   68.85    8.53
 -14   0  14   -1.67    2.41
 -13   2  11    3.66    3.32
 -13   2  12    1.23    3.15
 -13   2  13    8.03    3.69
 -12   2  17    0.65    3.08
 -12   3  10    2.76    3.53
 -12   3  11    0.02    3.30
 -12   3  12    1.22    3.92
 -10   4   8    2.89    4.22
 -10   4  14    4.75    4.55
 -14  -1  10   19.45    3.57
 -14   0  12   -1.60    2.33
 -13  -1   6    1.52    2.99
 -12   0   4    3.60    3.25
 -12   1   5    3.99    3.58
 -12   2   7    7.96    3.85
 -11   1   3    2.69    3.79
 -11   3   7    0.35    3.33
 -11   3  16    1.26    2.86
 -10   4  13    5.99    4.85
 -14  -2  10   13.21    2.65
 -14  -1  11    2.15    2.61
 -14  -1  15   -0.85    1.66
 -13   0   7    8.75    3.66
 -13   1  16    1.82    2.46
 -11   2   5   85.50    8.38
 -10   3   5   11.36    4.23
 -10   4  11   46.37    6.69
 -14  -3  12    5.70    1.92
 -14  -2  11    5.77    2.43
 -14  -2  15   -0.36    1.46
 -14  -1  13    0.78    2.38
 -12  -1   4   -0.06    2.64
 -12   2   8   20.64    4.73
 -12   2  16   12.03    3.87
 -11   2  18   -0.98    2.87
 -11   3   8    4.18    3.81
 -11   3  15    1.61    3.69
  -9   4  14    6.93    4.72
 -14  -2  12   -0.13    2.04
 -14  -2  13    2.12    2.13
 -13  -1   7    0.45    3.10
 -13   0  17    2.51    2.57
 -13   1  10    2.51    3.33
 -13   1  15    0.92    3.08
 -12   1   6   57.29    6.53
 -12   1  18   -1.09    2.41
 -12   2   9   24.25    5.72
 -11   0   3   22.41    4.75
 -11   1   4    1.22    3.31
 -11   3   9   29.93    5.77
 -11   3  14   37.81    6.44
 -10   3   6  265.66   12.92
 -13  -2   7    4.77    3.04
 -13   1  12    2.23    2.83
 -13   1  13   -1.09    2.61
 -13   1  14    1.30    3.32
 -11   2   6    5.29    3.87
 -11   3  10   20.14    5.29
 -11   3  13    5.83    3.90
  -9   4   9   -2.57    3.71
  -9   4  10   34.54    6.49
  -9   4  12   11.11    5.35
  -9   4  13   12.87    4.81
 -12   2  13   -0.37    3.91
 -12   2  14    1.89    3.59
 -11   2  17    7.03    3.77
 -10   3   7    1.34    3.64
 -13  -1   8    2.18    3.08
 -12  -1   5    5.26    3.02
 -12   0   6   23.52    4.73
 -12   1  17    3.10    3.52
 -12   2  12    8.59    3.98
 -11   1   5   52.53    6.33
 -11   2   7  176.54   10.59
 -10   3   8   20.85    5.53
 -10   3  15    1.76    4.33
 -13  -3   8    7.13    2.80
 -13  -2   8    1.35    2.78
 -13   0  15   93.46    7.13
 -10   2  18    2.47    3.07
  -8   4  12   58.72    7.53
 -13  -1   9   64.65    5.96
 -13   0  11    5.57    3.30
 -13   0  13    0.66    3.27
 -12   1   9    7.23    4.43
 -11   2  16    0.01    3.31
 -10   3   9   27.11    5.29
  -9   3  16   24.28    5.45
 -13  -2  17    1.10    2.11
 -13  -1  10    0.46    2.97
 -13  -1  16    3.81    2.95
 -11   2   9    1.79    3.52
 -10   3  10   -0.24    3.29
 -10   3  12   11.74    4.45
 -10   3  13   -2.40    3.56
 -12   1  10    1.70    3.39
 -12   1  15   12.45    4.23
 -11  -1   4    1.21    3.16
 -11   2  10    0.54    3.51
 -10   2  17   -0.19    3.73
 -13  -4  11    1.16    2.10
 -13  -3  10    0.09    2.24
 -13  -2  10   11.56    3.69
 -13  -2  16    2.94    2.53
 -13  -1  12    3.56    3.32
 -13  -1  14    4.71    3.38
 -13  -1  15    1.48    2.73
 -12  -2   6    8.13    3.16
 -12   1  11    0.78    3.39
 -12   1  12   -0.66    3.17
 -12   1  13    0.40    3.26
 -12   1  14  140.67    9.52
 -11   1   7    4.63    3.36
 -11   2  11    3.29    4.11
 -11   2  12   42.64    6.47
 -11   2  13    5.63    3.99
 -10   1  19    0.32    2.71
 -13  -2  11    1.99    2.97
 -13  -1  13    1.05    2.92
 -12  -2  19   -0.05    1.69
 -12  -1   7    0.12    2.95
 -11  -1  20   -0.05    1.92
 -11   0  19    0.13    2.70
 -11   1  17    2.84    3.90
  -9   3  14   30.18    5.66
 -13  -4  12    2.54    1.94
 -13  -4  14    1.00    1.57
 -13  -3  11   41.30    4.14
 -13  -3  15   -0.09    1.99
 -13  -2  14    2.46    2.95
 -12  -1  18   -0.24    2.18
 -12   0  16   12.21    4.47
 -11   1   8    0.22    3.10
 -10   0  20   21.01    4.07
 -10   2   8    0.08    3.18
 -10   2  16   21.52    5.13
  -9   3  11  137.21    9.67
  -9   3  12    2.60    3.79
  -9   3  13   32.47    5.83
 -13  -3  12   10.17    2.87
 -13  -3  13    2.26    2.52
 -13  -2  13    4.93    2.64
 -12  -3   7    0.47    2.84
 -12  -2   7    4.83    2.94
 -12  -1   8   27.90    4.79
 -12   0  10  191.02   10.41
 -10   2   9   40.86    6.30
 -10   2  15    4.51    4.64
  -9   2  17   13.60    5.04
 -12  -1  17    8.80    3.65
 -12   0  12   -0.10    3.53
 -12   0  14    3.13    3.63
 -11  -2  20    0.42    1.93
 -11   1   9   51.78    6.25
 -10   1  18   26.51    4.96
 -10   2  10  185.06   11.58
 -10   2  14    3.96    4.62
  -8   3  14    0.30    4.03
 -12  -2  18   14.76    3.02
 -12  -1   9    6.89    3.27
 -11  -2   5  104.61    7.24
 -11   0   7  260.66   12.00
 -11   1  10    1.54    3.41
 -10   2  11   38.91    5.81
 -10   2  13   -1.17    3.67
  -8   3  13   34.38    6.01
 -12  -3   8    1.11    2.75
 -12  -3  18    1.01    1.85
 -11  -1   6    2.33    3.33
 -11   1  12    4.97    3.75
 -11   1  13   23.38    5.11
 -11   1  14   12.34    4.38
  -9   2  16    0.13    3.70
 -12  -2  17    4.19    3.04
 -12  -1  11    1.84    3.46
 -12  -1  15   12.14    3.91
 -10   1  17    8.44    4.22
 -12  -5  10    1.73    1.94
 -12  -4  17    6.42    2.17
 -12  -3   9   26.28    4.49
 -12  -1  12    0.43    2.96
 -12  -1  13    1.19    3.35
 -11  -2   6    6.27    3.65
 -11  -1   7    7.76    3.91
 -11   0   9    0.25    3.49
  -9   1  18    1.97    3.98
  -9   2  15   88.09    8.20
 -12  -5  11    1.40    2.01
 -12  -5  15   17.87    2.62
 -12  -2  10   92.52    6.96
 -12  -2  16    7.78    3.47
 -11  -3   6    2.80    2.93
 -11  -2  19    3.51    2.51
  -9   2  14    3.44    4.14
 -12  -5  12    1.55    2.09
 -12  -5  14   10.79    2.43
 -12  -4  10   39.32    4.13
 -12  -4  16    1.83    2.15
 -12  -3  10    3.91    2.91
 -12  -3  16   39.90    4.76
 -12  -2  15    1.56    2.61
 -11  -1   8    0.50    3.46
 -11   0  15  105.02    8.23
 -10   0  18    8.26    3.74
 -10   1  15    0.11    3.26
  -9   2  13    0.30    3.51
 -12  -5  13   12.63    2.52
 -12  -4  11    0.63    2.44
 -12  -3  11    0.09    2.74
 -12  -2  12    6.33    3.11
 -12  -2  13   -0.26    2.91
 -12  -2  14    0.40    2.53
 -11  -4  19    5.97    1.91
 -11  -3  19   35.98    4.01
 -11  -1  17    0.67    3.60
 -11   0  11   24.15    4.84
 -11   0  13    5.51    3.74
 -10  -2  20   22.98    3.80
 -10   1  10    2.20    3.25
 -10   1  11    1.35    3.24
 -10   1  13    0.92    3.90
  -9   0  19    0.94    3.49
  -9   1  17   87.10    8.41
  -8   2  15    9.04    5.00
 -12  -4  15    0.83    1.92
 -12  -3  12    0.37    2.50
 -12  -3  14   57.21    5.61
 -11  -2  18    0.61    3.08
 -10  -1  19    0.80    2.95
 -10   1  12   19.96    4.60
  -8   1  18    3.17    4.03
 -12  -4  13    5.58    2.51
 -11  -3   7   -0.47    2.24
 -11  -1  16   -2.73    2.83
  -9  -1  20   -0.59    3.09
  -9   1  16    3.78    4.57
  -8   2  14   29.02    5.38
 -11  -4  18    8.74    2.66
 -11  -1  10    3.06    3.03
 -11  -1  15   39.66    5.47
 -10  -4  20   21.33    2.85
  -9  -3  21    7.33    2.31
 -11  -3   8    2.14    2.57
 -11  -2   9    0.35    2.76
 -11  -2  17    9.84    3.58
 -11  -1  11  161.03    9.41
 -11  -1  12    1.76    3.15
 -11  -1  13   19.73    4.50
 -11  -1  14   11.62    4.16
 -10  -1  18   27.24    4.78
  -8   1  17    4.38    3.94
 -11  -6  15   31.64    3.02
 -11  -5  17    5.02    1.98
 -11  -3  17    2.83    3.13
 -11  -2  16    0.30    2.63
 -10   0  10  284.20   12.39
  -9   1  14    0.75    3.38
 -11  -6  14    3.21    1.92
 -11  -3   9   31.70    4.41
 -10   0  14   -0.31    3.06
  -9  -2  20    1.01    2.92
  -9  -1  19   34.24    5.45
  -9   1  13   30.07    5.22
  -8  -2  21    1.26    2.57
  -8  -1  20   90.72    7.53
  -8   1  16   23.70    5.45
 -11  -6  12    7.15    2.11
 -11  -6  13   -0.20    1.73
 -11  -5  10    7.89    2.81
 -11  -5  16    1.64    1.80
 -11  -4   9    1.78    2.30
 -11  -3  16    2.49    2.43
 -11  -2  11    1.48    2.78
 -11  -2  12   51.46    5.59
 -11  -2  13    8.82    3.71
 -11  -2  14   -0.24    2.69
 -10  -6  18   -1.16    1.21
 -10  -3  19   12.67    3.07
  -9   0  17   12.33    4.31
 -11  -4  10    3.12    2.97
 -11  -4  16    3.04    2.54
 -11  -3  10   15.31    3.61
 -11  -3  15    2.12    3.08
 -10  -7  16    1.54    1.33
 -10  -4  19    3.25    2.15
 -10  -2  18    2.35    2.80
 -10  -1  16  152.68    9.54
  -8   0  18   12.33    4.70
  -8   1  15    1.74    4.06
 -11  -5  11   32.17    3.74
 -11  -5  12   33.81    4.11
 -11  -5  14   26.05    3.58
 -11  -4  11   13.23    3.57
 -11  -4  15   74.34    5.64
 -11  -3  13    7.62    3.52
 -10  -1  10    2.70    3.29
 -10  -1  15    0.42    3.72
  -9  -5  20    0.77    1.54
  -9  -3  20    1.18    2.60
  -9  -1  18    4.72    3.99
  -8  -3  21    7.14    2.50
 -11  -5  13    3.32    2.22
 -11  -4  12   48.07    4.86
 -11  -4  14   -0.19    2.39
 -10  -7  15    4.52    1.70
 -10  -5  18    0.67    2.09
 -10  -3   7    0.97    2.73
 -10  -3  18    3.77    2.89
 -10  -2  17    2.09    3.25
 -10  -1  11    2.84    2.97
 -10  -1  14   11.98    3.98
  -9  -2  19    3.89    3.55
  -8  -4  21    0.54    1.63
  -8   1  14    3.23    3.63
  -7  -1  20    1.85    3.21
  -7   1  16   -0.62    4.02
 -10  -6  17    0.92    1.55
 -10  -4   7   13.33    3.46
 -10  -4  18    1.53    2.38
 -10  -1  12   15.94    4.13
 -10  -1  13    0.19    3.01
  -8  -2  20   12.91    3.78
  -8  -1  19    9.77    3.80
 -10  -7  11   -0.25    1.52
 -10  -7  12    0.21    1.73
 -10  -7  13    8.41    2.20
 -10  -7  14    6.93    1.93
 -10  -3   8   19.35    4.25
 -10  -3  17   41.65    5.27
 -10  -2   9   45.06    5.14
 -10  -2  16   23.43    4.48
  -9  -1  17   89.51    7.57
  -9   0  13   14.84    4.09
 -10  -6  16    9.52    2.39
 -10  -5  17   40.32    4.20
 -10  -4   8    2.96    2.96
 -10  -2  15    8.57    3.76
  -9  -8  15    2.01    1.26
  -8  -6  20    2.17    1.36
  -8   0  16   83.48    8.23
  -7  -3  21    2.71    2.52
 -10  -3  16   53.70    5.49
 -10  -2  11   38.32    4.86
 -10  -2  12   68.34    6.24
 -10  -2  13    0.66    2.90
 -10  -2  14    0.27    2.88
  -9  -5  19    3.35    2.32
  -8  -1  18    7.07    3.87
 -10  -6  10   -0.30    2.03
 -10  -5  16    7.74    2.69
 -10  -4  16   19.00    3.83
 -10  -3  10    1.25    3.03
 -10  -3  15   -0.01    3.27
  -9  -8  14    0.81    1.40
  -9  -7  17   -0.16    1.21
  -9  -1  15   58.80    6.47
  -8  -2  19   -2.25    3.61
  -7  -5  21   -0.41    1.33
  -7  -2  20    3.85    3.45
  -7  -1  19    1.72    3.36
  -7   0  17   31.85    5.63
 -10  -6  11   11.72    2.71
 -10  -6  14   16.98    2.81
 -10  -3  14   33.18    4.77
  -9  -8  12    0.60    1.46
  -9  -6  18   33.22    3.20
  -9  -3  18    5.99    3.06
  -9  -2  17   17.78    4.28
  -9  -1  14    1.13    3.01
  -8  -5  20    4.60    1.94
  -8   0  14   32.51    5.22
 -10  -5  10   -0.14    2.15
 -10  -5  11    0.86    2.85
 -10  -5  15    1.90    2.20
 -10  -4  10   45.62    4.84
 -10  -4  14    8.17    3.55
 -10  -4  15    3.52    2.68
 -10  -3  12    8.93    3.22
 -10  -3  13   -0.86    2.53
  -9  -1  12    0.82    2.83
  -9  -1  13   23.63    4.58
  -8  -1  17    3.17    3.68
  -6  -3  21    7.81    3.01
 -10  -5  12   -0.20    2.32
 -10  -5  13    1.94    2.35
 -10  -4  11   43.14    4.69
 -10  -4  13    5.60    3.03
  -9  -4  18   12.61    3.45
  -9  -2  16    0.79    3.07
  -8  -3  19   50.75    5.89
  -7  -1  18   -0.93    3.75
  -6  -1  19    1.45    3.81
  -9  -6  17   14.59    2.72
  -9  -3  17   41.45    5.29
  -9  -2  15   99.74    7.76
  -8  -7  18    0.20    1.55
  -8  -6  19    8.25    2.23
  -8  -2  18   14.40    4.14
  -8  -1  16   36.76    5.73
  -7  -3  20   12.84    3.77
  -6  -4  21    0.87    2.08
  -6  -2  20    5.48    3.66
  -9  -7  15   -0.31    1.77
  -9  -5  17    6.26    3.02
  -9  -4  17   10.27    3.22
  -9  -3  16   32.43    5.38
  -9  -2  14    1.37    3.09
  -8  -4  19    3.18    3.06
  -7  -2  19    5.28    3.76
  -6  -5  21    5.39    1.70
  -9  -7  14   74.88    4.66
  -9  -6  16    3.50    2.36
  -9  -2  12   12.17    3.61
  -9  -2  13    1.54    3.09
  -8  -2  17    2.27    3.35
  -7  -7  19   -0.17    1.46
  -7  -4  20    0.63    2.27
  -7  -1  17  207.62   12.10
  -9  -7  11   43.15    3.97
  -9  -7  12   52.63    4.48
  -9  -7  13    7.46    2.41
  -9  -5  16    7.13    3.29
  -9  -4  16    0.99    2.65
  -9  -3  15   33.48    5.13
  -7  -9  15    0.37    1.23
  -6  -1  18    1.02    3.70
  -6   0  16  237.75   11.59
  -5  -4  21   46.78    4.59
  -9  -6   9    0.05    2.23
  -9  -6  15   10.84    2.93
  -9  -3  14   24.26    4.78
  -8  -8  15   29.31    2.87
  -8  -7  17   15.69    2.60
  -8  -6  18    3.54    2.37
  -8  -4  18   12.29    4.18
  -7  -3  19    0.01    3.42
  -7  -2  18   17.61    5.29
  -6  -3  20   30.66    5.05
  -5  -5  21    3.01    1.75
  -9  -5  15    1.58    2.98
  -9  -4   9    0.06    2.70
  -9  -3  11  109.66    7.52
  -9  -3  12    2.57    2.96
  -8  -8  14   -0.89    1.99
  -8  -5  18    2.14    2.86
  -8  -3  17   18.11    4.59
  -7  -8  17   -0.88    1.49
  -7  -1  16    0.93    3.77
  -6  -2  19    0.51    3.58
  -4  -4  21    2.97    2.55
  -9  -6  11    6.46    2.93
  -9  -6  12    2.65    2.91
  -9  -6  13   15.43    3.27
  -9  -5  10    1.10    2.77
  -9  -5  14   50.83    5.53
  -9  -4  10   32.12    4.47
  -9  -4  11   23.97    4.43
  -9  -4  12   10.85    4.01
  -9  -4  13   10.40    3.69
  -9  -4  14    9.40    3.50
  -8  -7  16   20.83    3.42
  -8  -2  15    9.68    4.08
  -7  -6  19   -0.02    2.18
  -6  -4  20   -1.26    2.93
  -4  -5  21   -0.99    1.70
  -9  -5  11   99.04    6.99
  -9  -5  12   11.05    3.60
  -8  -8  10    1.56    2.15
  -8  -8  12    0.38    2.19
  -8  -8  13   38.65    3.71
  -8  -6  17    3.06    2.65
  -8  -4  17    4.26    3.33
  -8  -3  16   34.77    6.33
  -8  -2  14   24.19    5.11
  -7  -7  18   13.95    2.54
  -7  -5  19    4.54    2.95
  -7  -2  17   19.17    5.27
  -7  -1  15  116.99    9.15
  -6  -8  18    7.55    1.85
  -6  -5  20   20.25    3.27
  -6  -1  17    0.41    3.77
  -5  -3  20   27.01    5.32
  -8  -5  17   11.30    3.62
  -7  -9  13    0.66    1.89
  -7  -3  18   10.04    4.22
  -6  -7  19   30.17    3.13
  -5  -2  19    1.27    4.48
  -8  -3  15   15.72    5.26
  -7  -9  11    2.00    2.11
  -7  -8  16   10.28    2.33
  -7  -2  16   18.92    6.23
  -6  -3  19    2.76    3.95
  -6  -2  18   28.02    6.02
  -6  -1  16   22.60    6.82
  -4  -7  20    5.78    1.82
  -8  -7  14    7.00    2.98
  -8  -3  14    3.06    4.02
  -7  -7  17    3.12    3.10
  -7  -6  18   38.43    4.79
  -7  -5  18   16.47    4.89
  -5  -6  20    5.77    2.30
  -5  -4  20   -0.04    2.84
  -5  -1  17  114.67   10.67
  -4  -3  20    3.47    4.33
  -8  -7  10   14.76    4.16
  -8  -7  12    0.12    3.73
  -8  -7  13    3.15    2.94
  -8  -6   8   -0.55    3.68
  -8  -6  15   26.31    4.67
  -8  -5  15    5.73    4.60
  -8  -4  15   47.08    6.79
  -8  -3  13   21.77    5.42
  -6  -6  19   22.51    3.95
  -6  -4  19    3.39    3.86
  -5  -5  20   30.08    4.13
  -8  -7  11   17.59    4.29
  -8  -6  14    0.21    3.50
  -8  -4  14   22.35    5.75
  -6  -9  15    1.57    2.13
  -6  -8  17   12.71    2.79
  -6  -7  18    4.37    3.38
  -6  -3  18   -0.42    5.75
  -6  -2  17    1.65    5.30
  -5  -7  19    2.96    2.73
  -5  -3  19   18.95    6.91
  -5  -2  18   37.01    8.11
  -8  -6   9    1.77    3.53
  -8  -6  10    4.57    4.87
  -8  -5  14   13.74    5.10
  -7  -8  14    8.58    3.79
  -7  -7  16   11.63    4.10
  -7  -6  17    0.77    3.29
  -7  -5  17   12.23    5.88
  -7  -4  17    1.19    4.48
  -5  -8  18    1.06    2.01
  -4  -6  20    3.42    2.51
  -4  -4  20    0.45    3.81
  -8  -6  11    1.95    4.62
  -8  -6  12    8.79    4.55
  -8  -5  10   53.89    7.26
  -8  -5  11    7.59    5.58
  -8  -5  13    5.12    4.47
  -6  -9  14    1.17    3.02
  -6  -2  16  161.27   14.60
  -5 -10  13    1.35    2.28
  -4  -5  20   11.76    4.09
  -7  -8   9    1.63    4.48
  -7  -8  12   -1.08    4.65
  -7  -8  13    2.06    3.49
  -7  -7  15    1.09    4.67
  -7  -6  16    1.47    4.23
  -7  -4  16   11.33    6.81
  -7  -3  15   33.86    7.75
  -6  -8  16   -0.65    3.74
  -6  -5  18    4.82    5.90
  -6  -4  18   54.34    8.22
  -6  -3  17   -1.92    7.39
  -5  -9  16   28.23    3.52
  -5  -6  19    1.42    3.79
  -5  -4  19   -1.06    5.23
  -4  -9  17    1.64    2.11
  -4  -3  19    0.80    7.04
  -3  -6  20    0.31    2.64
  -3  -4  20    1.67    4.40
  -7  -8  11    3.19    4.28
  -7  -5  16   11.87    6.54
  -6  -9  13   17.62    4.85
  -6  -7  17    0.91    4.42
  -5 -10  12    3.53    3.30
  -5  -5  19   13.23    5.42
  -5  -3  18    3.78    8.77
  -5  -2  17    8.78    7.40
  -4  -2  18   95.45   11.94
  -3  -5  20   26.78    5.99
  -2  -6  20    0.80    2.86
  -7  -7  14   73.16    8.56
  -7  -6  15    2.38    5.26
  -7  -4  15    9.90    6.96
  -6  -9  12    0.89    4.07
  -5 -10  11    1.77    3.41
  -5  -8  17    2.90    4.10
  -5  -7  18   11.06    5.45
  -4  -8  18    2.77    3.59
  -2  -5  20   -2.39    4.11
  -7  -7   8    0.01    5.61
  -7  -5  15    8.23    6.74
  -7  -4  14    2.19    7.34
  -6  -9  10    0.91    4.59
  -6  -9  11  129.42    9.24
  -6  -8  15   15.77    5.08
  -6  -6  17    2.38    5.06
  -4 -10  14   -0.64    2.81
  -4  -4  19   14.26    7.93
  -3  -3  19   14.46    8.32
  -7  -7   9   15.72    5.85
  -7  -6  14    2.90    5.78
  -6  -7  16    5.11    4.91
  -6  -5  17    0.43    5.87
  -5  -2  16    0.05    7.53
  -4  -6  19   42.18    6.01
  -4  -5  19    3.31    4.88
  -3 -10  15    1.35    2.20
  -3  -9  17    2.44    2.50
  -7  -7  10    4.07    4.37
  -7  -7  11   42.07    6.74
  -7  -6  13    1.23    4.28
  -7  -4  13   19.39    6.59
  -6  -4  16   27.12    7.16
  -4  -9  16   -1.02    2.47
  -4  -3  18    7.25    6.56
  -4  -2  17   20.47    7.83
  -7  -6   9    0.86    3.97
  -7  -6  11    8.19    4.90
  -7  -5  12    2.41    4.46
  -7  -5  13   33.25    6.70
  -6  -7  15    7.54    4.53
  -6  -6  16    2.86    4.23
  -6  -5  16    0.39    4.51
  -5  -9  14   74.19    5.97
  -5  -8  16   21.72    4.56
  -5  -7  17   31.04    5.14
  -4 -10  13    6.70    2.91
  -4  -7  18   -1.01    3.71
  -3  -8  18    2.01    2.40
  -3  -4  19   18.47    5.95
  -2  -7  19    1.17    2.57
  -7  -6  10  126.37    8.96
  -6  -8  13   22.29    4.29
  -5  -4  17    3.01    5.11
  -4  -8  17    1.76    2.59
  -3  -6  19   19.14    3.81
  -3  -5  19    5.28    3.85
  -2  -9  17   16.10    2.54
  -1  -7  19    7.08    2.46
  -6  -8  12    0.65    3.31
  -6  -7  14    1.77    3.78
  -6  -6  15   72.04    7.27
  -6  -5  15   16.75    5.60
  -6  -4  15  106.86    9.62
  -5  -9  13   -1.24    2.82
  -5  -6  17   14.52    4.72
  -5  -5  17   80.36    8.41
  -5  -3  16    0.13    4.74
  -4 -10  12    0.41    2.36
  -4  -9  15   50.11    4.44
  -4  -6  18   10.26    4.22
  -4  -4  18   49.17    7.01
  -3  -3  18   -0.44    4.92
  -2 -10  15    5.72    1.80
  -2  -8  18    0.14    1.82
  -6  -8   9   -1.39    2.39
  -6  -8  10    2.86    2.81
  -6  -8  11    5.94    3.34
  -6  -4  14    4.89    4.40
  -5  -9  12    3.71    3.07
  -5  -8  15   -0.40    2.75
  -5  -7  16   10.33    3.34
  -4  -5  18    0.85    3.10
  -4  -3  17    3.36    4.63
  -3  -9  16   15.66    2.75
  -2  -6  19   17.62    3.06
  -2  -5  19   -1.49    3.18
  -1  -9  17    0.90    1.45
   0  -6  19    6.95    2.63
  -6  -7  13   16.92    4.05
  -6  -6  14    9.34    3.82
  -6  -5  14   -3.32    3.75
  -4 -10  11    4.92    2.14
  -4  -7  17    6.17    3.24
  -3  -7  18   13.08    3.07
  -2 -11  11    1.78    1.78
  -1  -6  19    1.25    2.12
  -1  -5  19   31.47    4.56
  -6  -7  12   61.65    5.54
  -5  -9   9    4.08    2.88
  -5  -9  11    1.24    2.42
  -5  -8  14    5.92    2.65
  -5  -6  16   12.96    4.02
  -5  -5  16    4.97    3.57
  -4 -10   9    6.14    2.44
  -4 -10  10   -0.81    2.12
  -4  -9  14    2.11    2.41
  -4  -8  16    0.85    2.31
  -3  -8  17    0.72    1.98
  -3  -4  18   -0.57    3.68
  -1 -10  15    0.16    1.21
  -6  -7   8   -0.33    2.47
  -6  -7  10   10.16    3.55
  -6  -7  11  135.69    7.52
  -6  -6  13   48.93    5.28
  -6  -5  13   -1.78    2.90
  -4  -6  17    5.34    3.02
  -4  -3  16    5.79    4.58
  -3 -10  13    0.29    1.77
  -3  -6  18    0.24    2.34
  -3  -5  18    2.24    2.77
  -2 -11  10    1.55    1.87
  -6  -6  12    5.04    2.77
  -6  -5  12  154.46    8.46
  -5  -4  15   -0.44    3.04
  -3  -9  15   -0.32    1.73
  -3  -3  17   66.09    6.86
  -2 -10  14    0.36    1.40
  -2  -9  16   -0.86    1.42
  -6  -6  10    8.32    2.89
  -6  -6  11   27.10    3.99
  -5  -7  14   98.35    6.34
  -5  -6  15    0.33    2.72
  -4  -8  15   13.02    2.73
  -4  -7  16    0.21    2.36
  -3 -10  12   16.97    2.75
  -3  -7  17   15.59    3.00
  -2 -11   9   -0.07    1.61
  -2  -8  17   -0.27    1.62
  -2  -6  18    0.44    2.18
  -1  -7  18    0.15    1.98
   1  -7  18    3.93    1.87
  -5  -8  12   20.50    3.20
  -3  -8  16   27.25    3.14
  -3  -4  17    4.93    3.71
  -2  -5  18   39.19    4.36
  -1 -11  11    0.15    1.38
  -1  -9  16    6.15    1.62
  -1  -4  18   11.40    3.95
   0  -7  18   20.26    2.38
  -5  -8  11    0.26    2.11
  -5  -7  13    7.33    2.64
  -5  -6  14   18.14    3.57
  -5  -5  14   23.47    4.12
  -4  -9  12   -0.42    1.86
  -4  -8  14   -1.13    2.24
  -4  -6  16    4.06    2.77
  -4  -5  16    1.58    2.90
  -3 -10  11    0.22    1.88
  -3  -9  14    2.24    2.15
  -3  -5  17   40.93    4.90
  -3  -3  16   -0.14    3.62
  -2  -3  17    3.60    3.29
  -1 -10  14    9.52    1.83
  -1  -8  17    0.20    1.45
  -1  -6  18   10.67    2.54
   1  -9  16   11.00    1.86
  -5  -8   9   -0.30    2.04
  -4  -9  11   53.22    4.34
  -4  -7  15   55.50    4.82
  -2  -9  15   67.20    3.83
  -2  -7  17   22.34    3.16
  -1  -5  18   -0.26    2.15
   0  -6  18   11.62    2.37
   1  -8  17    1.00    1.39
   1  -6  18   14.12    2.38
  -5  -6  13   26.16    3.76
  -5  -5  13   12.20    3.18
  -4  -9  10   -1.83    2.12
  -3 -10  10  106.87    5.06
  -3  -8  15    0.68    1.67
  -3  -7  16   14.10    2.77
  -2  -8  16    3.53    1.87
  -2  -4  17    7.83    3.61
   0 -10  14    0.14    1.21
  -5  -7  11   18.11    3.23
  -4  -9   8    1.49    2.03
  -4  -9   9    5.45    2.34
  -4  -8  13   11.58    2.60
  -4  -7  14   51.57    4.85
  -4  -6  15   28.26    3.95
  -4  -5  15   46.08    4.95
  -3 -10   8    5.27    2.14
  -3 -10   9    2.26    1.80
  -3  -9  13    2.03    1.66
  -2 -10  12   -0.35    1.60
  -2  -6  17   -0.01    1.96
  -2  -5  17   16.50    3.35
   0 -11  11    0.95    1.40
  -5  -7   9   62.95    4.74
  -5  -7  10   60.59    4.56
  -3  -6  16   69.29    5.25
  -2  -9  14    1.57    1.89
  -2  -3  16   18.44    4.07
  -1 -11   9    3.69    1.84
  -1 -10  13    0.61    1.47
  -1  -9  15    1.49    1.41
   2  -7  17    6.86    1.80
  -4  -6  14    4.64    2.54
  -4  -5  14  128.78    7.48
  -3  -8  14   19.35    2.78
  -3  -7  15    2.79    2.44
  -2  -7  16    9.98    2.71
  -1 -11   8    1.46    1.59
  -1  -8  16   26.76    2.79
   0  -7  17   50.85    3.49
   1 -11  11    0.84    1.47
   1  -7  17    4.39    1.73
  -4  -8  11   17.48    2.83
  -3  -4  15   -1.16    2.79
  -2 -10  11   41.27    3.27
  -1  -6  17    4.02    1.79
  -1  -5  17   13.85    2.83
   0 -11  10    4.20    1.63
   0  -9  15   11.59    1.86
   0  -4  17   11.54    3.50
  -4  -8  10    3.54    2.35
  -4  -6  13    5.38    2.83
  -3  -9  11    0.71    1.96
  -3  -6  15    4.35    2.46
  -2 -10  10    2.18    1.91
  -2  -9  13    1.00    1.78
  -2  -4  16    5.34    2.77
   0 -10  13   17.96    2.06
   0  -8  16    1.50    1.56
   0  -6  17    3.83    2.14
   1  -9  15    2.98    1.43
   2  -9  15   -0.09    1.20
   2  -8  16    1.14    1.36
   2  -6  17   15.61    2.60
  -4  -8   9   13.12    2.57
  -4  -7  12   76.51    5.04
  -3  -8  13    2.58    1.89
  -3  -7  14   12.17    2.73
  -2  -5  16   15.84    3.00
  -1  -9  14   14.23    2.13
  -1  -7  16    2.38    2.05
   0  -5  17    8.01    2.47
   1  -6  17    2.77    1.72
   1  -5  17   12.34    2.97
  -4  -8   8   10.20    2.36
  -4  -6  12   16.77    3.18
  -3  -9  10   50.95    3.86
  -2 -10   9   60.44    3.90
  -2  -8  14    1.27    1.60
  -2  -7  15   66.64    4.67
  -1  -8  15    0.34    1.44
   0 -11   9    2.06    1.52
   1 -11  10    9.87    1.93
   1 -10  13    0.48    1.21
   2 -10  13   43.80    2.89
   4  -8  15    6.21    1.77
  -3  -9   9    2.78    1.98
  -3  -8  12   41.97    3.71
  -3  -6  14   52.11    4.65
  -3  -5  14    9.98    3.08
  -2 -10   7   99.50    4.95
  -2 -10   8    0.42    1.58
  -2  -9  12    0.79    1.54
  -1 -10  11   -0.99    1.34
  -1  -6  16   54.53    4.07
   0 -11   8    0.71    1.71
   0  -9  14    0.84    1.61
   3  -7  16    3.71    1.77
  -4  -7  10    2.25    1.87
  -3  -9   7    0.79    1.51
  -3  -7  13   13.02    2.72
  -2  -6  15   16.29    3.08
  -2  -5  15   17.99    3.57
  -2  -4  15   -0.69    2.29
  -1  -9  13    1.44    1.44
  -1  -5  16    4.31    2.22
   0 -10  12    3.61    1.51
   0  -8  15   -0.42    1.84
   1  -7  16    7.43    2.08
   2  -7  16    7.82    1.96
  -2  -8  13   -0.37    1.58
  -2  -7  14    9.36    2.77
  -1 -10  10   15.25    2.47
  -1  -7  15   26.60    3.41
   0 -11   7   41.03    3.16
   0  -6  16    1.88    2.13
   0  -4  16    0.12    2.27
   1 -11   9   -0.26    1.50
   1  -9  14    3.92    1.60
   3  -9  14    0.58    1.40
   3  -8  15    0.34    1.54
  -3  -7  12   99.07    5.58
  -3  -6  13   67.94    4.98
  -1  -8  14    9.64    2.10
   0  -5  16    3.51    2.28
   1 -10  12   -0.39    1.21
   1  -8  15    5.81    1.85
   2  -9  14    0.58    1.28
   3  -6  16    3.75    2.09
  -3  -8  10  133.37    6.05
  -2  -9  10   -0.46    1.99
  -2  -6  14    4.42    2.28
  -1 -10   9    3.93    2.18
  -1  -9  12   58.65    3.82
  -1  -4  15   23.09    3.54
   0  -9  13   10.20    1.92
   1 -11   8    4.47    1.93
   1  -6  16   37.78    3.23
   1  -5  16    1.69    2.46
   2 -11   9    6.05    1.97
   2 -10  12    1.09    1.26
   2  -6  16    3.25    1.74
   3 -10  12   23.19    2.47
  -3  -8   9   36.89    3.53
  -3  -7  11    7.93    2.20
  -3  -6  12   23.19    3.19
  -2  -8  12   11.73    2.42
  -2  -7  13    4.69    2.52
  -1  -5  15   65.03    4.70
   0  -8  14    1.70    1.80
   0  -7  15   14.73    2.47
   2  -5  16    6.46    2.43
   4  -7  15    2.00    1.92
  -3  -8   7    2.89    2.30
  -3  -8   8    2.63    1.95
  -2  -9   9    2.16    1.97
  -1 -10   8  110.72    5.14
  -1  -8  13   11.89    2.44
  -1  -7  14   -0.47    1.66
   0 -10  10    5.99    2.10
   1 -11   7    6.04    2.04
   1 -10  11    0.00    1.66
   1  -9  13    0.67    1.35
   4  -9  13    8.26    2.20
  -2  -9   8    1.28    1.74
  -2  -8  11  113.03    5.65
  -2  -6  13   16.66    3.01
  -1 -10   7   -0.72    1.65
  -1  -9  11    2.16    1.69
   0  -6  15    1.08    1.83
   0  -4  15    6.31    2.73
   1 -11   6   10.33    2.31
   1  -8  14   14.44    2.49
   2 -11   8    2.41    1.88
   2  -9  13    2.50    1.74
   2  -7  15    1.00    1.84
   3  -9  13    3.17    1.80
   3  -7  15    0.74    1.62
   4  -8  14    7.92    1.98
  -2  -9   6    1.00    2.06
  -2  -9   7   16.19    2.58
  -2  -7  12    0.99    1.88
  -1  -6  14   13.65    2.73
   0 -10   9   19.68    2.68
   0  -5  15   35.29    3.53
   1 -11   5    1.31    1.80
   2 -10  11   44.69    3.11
   2  -8  14   10.05    2.36
   4 -10  11    0.17    1.78
   4  -6  15    2.59    2.11
  -1  -8  12   25.58    3.17
  -1  -7  13   24.91    3.26
  -1  -5  14    9.83    2.59
   0  -8  13   39.80    3.42
   0  -7  14    1.63    1.95
   1  -6  15   10.38    2.26
   2 -11   7   75.80    4.53
   3 -11   8   -0.33    1.76
   3 -10  11    2.25    1.52
   5  -9  12   21.39    3.16
   5  -7  14    4.44    2.26
  -2  -7  11   24.17    3.39
   0 -10   8   -0.52    1.97
   0  -9  11   -0.49    1.84
   1  -9  12   51.26    3.51
   1  -5  15   32.56    3.46
   2  -6  15    2.27    1.80
   3  -6  15    3.23    1.81
  -2  -8   9  121.11    5.84
  -1  -9   9    0.33    1.78
   1  -8  13   12.33    2.50
   1  -7  14    9.85    2.33
   2 -11   6   11.67    2.50
   2 -10  10    4.13    1.99
   3 -11   7    0.27    2.20
   3  -5  15   14.33    2.86
   5 -10  10    4.10    2.64
   5  -8  13    2.47    2.00
  -2  -8   8   76.03    4.77
  -1  -8  11    5.67    2.07
  -1  -7  12   84.00    5.28
   0 -10   7    0.88    1.86
   0  -8  12    4.82    2.33
   0  -5  14   20.81    3.12
   2  -9  12   -0.48    1.39
   2  -7  14    0.47    1.96
   3  -9  12   18.68    2.67
   4 -11   7   42.11    4.83
   4  -9  12   -0.50    1.75
   4  -7  14    3.93    1.89
   5  -6  14   12.77    2.84
   6  -9  11   13.96    2.65
  -1  -9   8    2.14    1.93
   0 -10   6   -0.21    1.66
   0  -9  10    0.55    1.65
   0  -7  13    1.76    1.88
   1  -9  11   -0.45    1.46
   1  -6  14    0.51    2.11
   2 -11   4    7.55    2.46
   3 -11   6    5.29    2.64
   3 -10  10   18.84    2.48
   3  -8  13    1.33    2.11
   3  -7  14    2.49    1.73
   4 -10  10    0.73    1.77
   6 -10   9   16.93    2.14
  -1  -9   7   -0.22    1.90
  -1  -8  10   22.10    3.08
   1 -10   8  152.58    6.28
   1  -5  14   10.03    2.77
   1  -4  14   49.16    4.66
   2 -10   9    5.57    2.22
   5 -11   6   17.15    2.97
   6  -8  12    1.30    2.34
   7  -7  12    1.66    2.31
  -1  -9   5    0.41    2.14
  -1  -9   6   73.36    4.68
  -1  -7  11    1.13    1.92
   0  -8  11  232.97    8.23
   0  -6  13   61.01    4.64
   1  -8  12   -1.60    1.64
   1  -7  13    2.90    1.97
   2  -9  11    0.60    1.47
   3 -11   5    5.65    2.81
   3  -6  14   11.49    2.69
   4 -11   6    1.58    2.80
   5  -9  11    0.05    2.41
   7  -8  11    1.40    1.83
   0  -7  12    1.96    2.14
   1 -10   7    1.82    1.94
   1  -9  10   15.70    2.61
   2  -5  14   11.86    2.61
   3 -10   9    0.23    1.73
   5 -10   9    1.98    2.49
   5  -7  13    1.46    2.07
  -2 -10   7  108.25    5.27
  -1 -10   8  104.23    5.31
   0 -11   7   50.65    3.41
   0  -7  11    2.35    2.28
   1 -10   9    3.13    2.00
   1  -9  10   17.16    3.06
   1  -7  11    0.13    2.52
   2  -9  10    1.19    2.15
   2  -7  11    4.16    3.05
   2  -6  11   74.15    6.80
   3 -11   7   -0.89    2.75
   4 -12   4    2.37    1.40
   4 -10   8    1.42    4.05
   5  -8   9   -0.03    4.76
   7  -8   7   -1.34    1.62
  -3  -9   7    0.30    1.57
  -3  -8   8    1.56    2.09
  -1  -8  10   21.39    3.16
   0 -12   3   42.53    3.06
   1 -12   4    1.34    1.85
   1 -11   7    8.16    2.09
   2 -11   7   95.02    5.36
   4  -7  10   13.87    4.80
   4  -6  10    1.76    4.04
   6 -10   6    3.88    1.81
   6  -8   8    0.96    2.32
   7  -9   6    7.85    1.97
  -2  -9   8    0.50    1.91
  -2  -8   9  152.43    7.05
   0  -8  10   28.64    3.89
   3 -12   4    0.59    2.87
   4 -11   6    1.94    3.07
   6  -9   7    1.02    2.25
  -2 -10   6    2.07    2.09
  -1 -11   5   14.13    2.20
   0 -12   2    1.31    1.73
   0 -11   6    0.95    1.69
   0 -10   8    1.92    1.71
   0  -9   9    2.65    2.38
   1  -8  10   58.71    4.81
   2  -8  10    5.77    2.55
   3 -10   8   40.97    4.70
   3  -9   9    3.58    2.89
   3  -7  10    1.72    3.63
   5 -11   5    3.85    1.68
   5  -7   9    1.23    4.21
   5  -6   9   -1.60    4.42
   6  -7   8    1.17    3.66
  -3  -8   7    1.30    2.56
  -1 -10   7    1.81    1.96
   1 -12   3   11.38    2.36
   1 -10   8  157.33    6.69
   1  -9   9    6.19    2.59
   2 -10   8    3.28    2.20
   2  -9   9   11.63    2.91
   3 -11   6    3.51    3.63
   3  -6  10   17.90    4.34
   4 -12   3   26.25    2.64
   4  -8   9   65.81    6.78
   5 -12   2    0.93    0.95
   8  -9   4    0.41    1.14
  -2  -9   7   15.02    2.96
  -2  -8   8   77.76    5.50
  -1  -9   8    1.84    1.95
   1 -11   6   13.30    2.30
   1  -7  10   20.31    3.39
   2 -11   6   13.32    2.82
   2  -7  10    5.64    2.80
   4 -10   7    6.51    4.22
   7 -10   4   10.11    1.76
  -2 -10   5   26.59    2.90
  -1 -11   4    5.90    1.82
   0 -11   5   16.10    2.47
   3 -12   3   -1.01    3.08
   3  -8   9    3.38    2.79
   4 -11   5    3.23    4.40
   4  -7   9   72.53    7.32
   6  -8   7    1.52    3.57
   7  -8   6    1.71    2.31
  -1 -10   6  144.27    6.13
   0  -9   8    1.00    1.94
   0  -8   9    9.72    2.69
   1 -12   2    9.17    2.12
   1 -10   7    1.06    2.24
   1  -8   9   28.50    4.19
   2  -8   9    4.14    2.80
   3 -10   7    1.51    2.76
   3  -9   8    5.07    3.29
   4 -12   2    1.71    1.97
   4  -6   9   32.24    5.33
   5  -9   7    3.91    3.93
   6 -10   5   14.68    2.39
   7  -9   5    1.28    1.63
   8 -10   2    1.14    1.16
  -1 -11   3    7.06    2.14
   1  -9   8    1.68    2.62
   2 -10   7    7.08    2.52
   2  -9   8    3.02    2.97
   3 -11   5    5.62    3.26
   3  -7   9   28.52    4.85
   5 -12   1    2.11    0.97
   5 -12   1    0.92    0.64
   6  -9   6   -0.06    2.32
  -2 -10   4    0.28    1.66
  -2  -9   6    2.41    1.94
  -1  -9   7   -0.38    1.74
   0 -11   4   23.27    2.91
   1 -12   1    1.17    2.07
   2 -12   2    2.44    2.37
   3 -12   2    3.94    3.53
   4 -10   6   -1.03    4.22
   4  -8   8    0.74    3.25
   5  -6   8   39.89    6.44
   6  -7   7    0.72    3.43
   7 -11   1    5.73    1.30
  -1 -11   2   26.29    2.99
  -1 -10   5    1.74    2.20
   0 -10   6    0.50    1.70
   4 -12   1    4.41    2.33
   4 -11   4    1.36    4.72
   4  -9   7   94.23    7.44
   7 -10   3    2.26    1.64
   8  -9   3    4.40    1.50
   0  -9   7   23.54    3.23
   0  -8   8    5.08    2.29
   1 -12   0   11.05    2.58
   1 -11   4   63.50    4.36
   1 -10   6   59.80    4.45
   2 -12   1   18.00    3.64
   3 -12   1    7.22    4.27
   3 -10   6    2.16    2.71
   3  -8   8   68.94    5.78
   4  -7   8   20.28    4.96
   5 -12   0   47.64    2.76
   5 -11   3    3.48    2.54
   5 -10   5    1.51    3.20
   5  -8   7    6.35    5.50
   6 -11   2    8.43    1.88
   6 -10   4    1.28    2.11
   7  -8   5   12.50    3.29
  -2  -9   5    1.61    1.98
  -1 -11   1    6.48    2.13
  -1  -9   6   83.23    5.32
   0 -11   3   66.87    4.33
   1 -12  -1   14.91    2.86
   1  -9   7   -1.23    1.97
   2 -10   6   -0.77    2.07
   2  -8   8    0.87    2.18
   3 -11   4  123.25    7.33
   3  -9   7    1.01    2.58
   6  -8   6    1.80    3.81
   7  -9   4   37.10    3.65
   8 -10   1   16.88    1.84
  -1 -10   4   37.96    3.56
   0 -10   5   20.79    2.98
   1 -12  -2   38.99    3.63
   2 -12   0   12.84    3.45
   2  -9   7  196.78    8.70
   4 -12   0   22.19    3.18
   4 -10   5    5.69    4.72
   5 -12  -1    8.04    1.67
   5  -7   7   32.35    7.34
   6  -9   5   74.26    5.71
   0 -11   2    0.82    2.13
   1 -12  -3    0.13    1.74
   1 -11   3   30.19    3.41
   4 -11   3   14.69    5.14
   4  -9   6   -0.83    3.86
   6  -7   6   -0.51    4.81
   7  -7   5   11.47    3.67
  -2  -9   4   -0.29    1.94
   0  -8   7    0.01    2.02
   1 -10   5    2.84    2.09
   2 -12  -1   16.93    3.67
   2 -11   3   14.47    3.09
   2 -10   5   30.43    4.06
   3 -11   3   10.21    3.73
   3 -10   5    5.49    3.20
   3  -8   7   -0.67    2.73
   5 -11   2    4.56    2.48
   5 -10   4    1.26    3.45
   7 -10   2   51.09    3.39
   8  -9   2    0.24    1.57
   8  -8   3   14.86    2.81
   9  -9   0    6.83    1.52
  -1 -10   3    0.40    1.80
  -1  -9   5    0.38    1.90
   0 -10   4    8.69    2.48
   1  -9   6   64.19    4.97
   1  -8   7    9.28    2.87
   2  -8   7    4.75    2.55
   3  -9   6    5.43    3.06
   4 -12  -1    1.97    2.05
   4  -7   7   56.54    6.26
   5 -12  -2   37.36    2.66
   5  -8   6    3.28    5.01
   6  -6   6    0.70    4.95
   8 -10   0    0.66    1.36
   0 -11   1   53.67    4.04
   1 -11   2  174.50    7.11
   2 -12  -2   18.05    3.73
   2  -9   6    2.84    2.65
   4 -11   2   28.68    6.64
   4 -10   4    0.39    4.67
   6  -9   4    3.04    2.86
   6  -8   5   78.43    7.76
   7 -11  -1    1.52    1.18
   7  -9   3    0.56    2.13
   7  -8   4   48.55    4.73
  -1 -10   2   45.33    3.97
   2 -12  -5   12.16    3.14
   2 -12  -4    2.91    3.02
   2 -12  -3   14.35    3.35
   3 -12  -2   58.65    6.95
   3 -11   2  121.10    7.96
   4 -12  -2    4.88    2.16
   5 -12  -3   22.42    2.12
   5 -11   1   11.17    3.29
   5  -7   6   25.34    6.71
   6 -11   0    2.88    1.94
   9 -10  -3    2.04    1.06
  -1  -9   4   16.14    2.91
   0 -10   3  158.97    6.98
   1 -11   1   25.93    3.73
   2 -10   4    1.31    2.35
   3 -12  -3   43.93    6.01
   3 -10   4    7.17    3.30
   4 -12  -3    1.35    2.22
   4  -9   5    6.28    3.72
   5 -12  -4   -0.27    1.22
   5 -10   3   -3.67    3.84
   7 -10   1    0.34    1.58
   0 -11  -1   49.38    4.22
   1  -9   5    0.94    2.23
   3 -12  -4   16.03    4.15
   3  -9   5    5.23    3.14
   3  -8   6   13.83    3.49
   4 -11   1   37.87    7.43
   5 -12  -5    0.36    1.20
   5  -8   5   -3.48    5.10
   6  -7   5   78.16    8.51
   7 -11  -2    2.55    1.38
   7  -7   4   80.15    6.37
   8 -10  -1   39.82    2.94
   8  -9   1    1.14    1.58
   8  -8   2    6.75    2.66
   9  -9  -1   -0.29    1.32
  -1 -10   1    3.94    2.00
   3 -12  -6   16.51    3.14
   3 -11   1    4.79    4.00
   4 -12  -5   38.28    3.35
   4 -10   3   55.78    7.02
   4  -7   6   20.98    4.70
   6 -11  -1   23.94    2.90
   6  -9   3   88.59    7.12
   7  -9   2   19.17    3.44
  10  -9  -4   -0.39    0.85
  -1  -9   3   -0.46    1.98
   0 -11  -2    1.29    2.23
   0 -10   2    0.96    2.13
   0  -9   4    7.03    2.33
   1 -11   0   60.28    4.76
   2 -10   3  122.32    6.74
   3 -10   3   -2.16    2.68
   4 -12  -6   37.48    3.01
   5 -11   0   34.05    4.02
   6  -8   4    0.84    4.26
   7  -8   3    9.46    3.21
   9  -8   0   16.21    2.54
  -1 -10   0    3.19    2.33
   2 -11   0   27.68    4.26
   4 -11   0    7.92    6.31
   4  -9   4    1.89    3.56
   4  -8   5    4.30    3.27
   5 -10   2   -0.33    3.79
   5  -7   5   63.89    8.66
   6 -10   1    0.79    2.38
   7 -11  -3    0.02    1.13
   1 -11  -1    6.94    2.75
   1 -10   2   -1.76    2.44
   2  -9   4   -0.21    2.38
   3 -11   0    6.21    3.73
   3  -9   4  400.06   13.36
   3  -8   5    1.65    2.54
   5 -11  -1    8.37    3.32
   6 -11  -2    2.56    2.05
   8 -10  -2    1.00    1.53
   8  -9   0    0.57    1.65
   9  -9  -2    5.13    1.71
  -1  -9   2  101.26    5.60
   0 -10   1   12.36    2.89
   0  -9   3  194.57    7.65
   2 -10   2    0.92    2.74
   4 -10   2    0.10    4.20
   5  -9   3    2.41    5.00
   5  -8   4    0.10    4.50
   6  -7   4   27.29    6.78
   7 -11  -4   26.29    2.39
   7  -9   1    2.14    2.52
   7  -7   3    6.90    3.97
   8  -8   1   56.80    4.74
   9 -10  -5    1.19    1.03
  10  -9  -5   11.71    1.60
   1 -11  -2   28.83    3.80
   2 -11  -1  266.06   10.23
   3 -11  -1    5.45    4.45
   3 -10   2   43.65    5.17
   4 -11  -1  135.48   10.98
   5 -10   1    5.45    4.24
   6  -8   3  182.58   11.30
   7  -8   2   77.82    6.56
   0 -10   0   21.10    3.45
   1 -11  -3    8.87    3.12
   1 -10   1    3.97    2.49
   4  -9   3   30.82    5.55
   4  -8   4   14.20    3.92
   5 -11  -2    5.12    2.86
   6 -11  -3    0.67    1.84
   6 -10   0    1.99    2.41
   7 -11  -5    2.69    1.40
   8 -10  -3   70.43    3.85
   9 -10  -6    1.67    1.17
   9  -8  -1    1.17    1.93
  -1  -9   1    5.74    2.40
   0  -9   2    6.13    2.82
   1 -11  -4    5.49    2.98
   2 -11  -2   27.88    4.35
   2 -10   1   12.52    3.54
   2  -9   3   19.89    3.64
   3  -9   3    8.47    3.53
   3  -8   4    0.69    3.09
   4 -11  -2    6.35    6.06
   4 -10   1   33.37    6.89
   7 -11  -6   42.28    2.84
   9  -9  -3    0.71    1.70
  10  -9  -6   -0.87    1.04
   0 -10  -1   12.99    3.13
   1 -11  -6   22.84    3.66
   1 -11  -5   13.52    3.31
   3 -10   1    3.83    3.13
   5 -11  -3    2.25    2.86
   5 -10   0  106.27    9.38
   5  -9   2    1.81    5.43
   6 -11  -4    5.84    1.96
   7  -9   0   45.38    4.62
   8  -7   1   10.11    3.21
   9 -10  -7    1.65    1.12
  -1  -9   0   77.67    5.24
   1 -10   0    2.91    2.70
   2 -11  -3   97.82    6.98
   6  -7   3   73.37    9.05
   7 -11  -9    2.38    1.09
   7 -11  -8    2.78    1.27
   7 -11  -7    8.00    1.53
   7  -7   2    4.95    4.07
   8  -8   0    3.09    2.22
  10  -8  -4    4.75    1.68
   0  -9   1   47.07    4.52
   2 -11  -4    3.74    3.98
   2  -9   2    3.02    2.83
   3  -9   2  257.78   11.49
   4 -11  -3   -0.60    4.35
   4 -10   0    2.29    5.09
   4  -9   2    2.88    4.15
   4  -8   3  154.22    9.66
   5 -11  -4    6.53    3.12
   6 -11  -5   -0.13    1.72
   6  -8   2    9.28    4.72
   9  -8  -2    7.28    2.39
   0 -10  -2    1.43    2.10
   1 -10  -1    6.02    3.22
   2 -11  -5    1.89    3.83
   3 -11  -4   18.28    6.84
   3 -10   0   23.55    4.57
   4 -11  -4    2.43    4.67
   5 -10  -1    1.58    4.46
   5  -9   1    1.91    6.57
   6 -11  -6   -1.28    1.73
   7 -10  -3   -0.68    1.73
   8  -9  -2   -0.45    1.74
   9  -9  -4   79.44    4.13
   0 -10  -3  139.98    7.25
   2 -11  -8    0.22    3.37
   2 -11  -7   21.75    4.81
   2 -11  -6   11.91    3.83
   5 -11  -5    1.60    2.51
   6 -11 -10    2.39    1.38
   6 -11  -7    1.29    1.74
   6  -9   0   -0.30    3.08
   7  -9  -1    4.22    2.41
  10  -9  -8    0.31    1.10
   1  -9   1   13.87    2.95
   3 -11  -5   -0.89    5.05
   3 -10  -1    0.40    4.03
   4 -11  -5    3.95    3.62
   4 -10  -1   37.09    7.67
   4  -9   1  114.56    9.47
   5 -11  -6   33.28    4.09
   6 -11  -9   38.47    3.01
   6 -11  -8    0.12    1.39
   8 -10  -6    4.44    1.81
   8  -8  -1   61.67    4.93
   8  -7   0    0.89    2.72
  10  -8  -5    4.37    1.73
   2  -9   1   25.40    3.67
   3 -11  -9    1.28    3.63
   3 -11  -8   14.50    5.29
   3  -9   1   31.51    4.79
   4 -11 -10    1.12    2.08
   5 -11 -10   21.84    2.80
   5 -11  -7    1.40    2.37
   5 -10  -2  148.44    9.66
   6  -7   2  100.95   10.04
   7 -10  -4   47.26    3.98
   7  -8   0  184.24    8.95
   7  -7   1    6.58    3.79
   8  -9  -3    1.48    1.94
   9  -9  -5   -0.23    1.60
   9  -8  -3    2.23    2.20
   2 -10  -2   15.06    4.21
   4 -11  -9   10.59    3.14
   4 -11  -8    4.12    3.34
   4 -11  -7   28.60    4.38
   4  -8   2    3.50    3.63
   5 -11  -8   11.40    2.55
   5  -9   0  114.90   11.59
   6 -10  -3   65.98    5.20
   8 -10  -7    2.02    1.67
   9  -7  -2   10.20    2.89
   0  -9  -1   53.32    4.66
   1 -10  -3    1.97    2.71
   1  -9   0   81.61    5.60
   3 -10  -2  219.44   11.65
   4 -10  -2    0.78    5.69
   6  -9  -1   13.80    3.95
   7 -10  -5    3.00    2.26
   9  -9  -6   54.01    3.78
  10  -8  -6    1.09    1.61
   1 -10  -4   37.49    5.00
   3  -9   0    2.58    3.04
   4  -9   0    4.52    4.82
   5 -10  -3    1.05    3.61
   5  -8   1    1.75    5.16
   6 -10  -4   12.86    3.07
   8 -10  -9   10.80    1.96
   8 -10  -8    0.45    1.32
   8  -9  -4    0.65    2.00
   4 -10  -3   -3.31    6.03
   5  -9  -1   -0.71    5.76
   6  -8   0    3.89    4.46
   7 -10  -6   35.84    3.62
   8 -10 -11    1.15    1.01
   8 -10 -10    3.57    1.37
   9  -8  -4   60.15    4.33
   0  -9  -2    8.01    2.90
   1 -10  -5   -1.63    2.68
   1  -9  -1    7.71    2.91
   5 -10  -4    8.30    3.79
   6 -10  -5  178.11    8.03
   6  -9  -2    3.75    3.53
   7  -7   0   55.10    6.03
  10  -8  -7    6.53    1.91
   1 -10  -6  142.70    8.42
   3  -9  -1    0.20    3.54
   4 -10  -4    0.17    7.77
   7 -10 -13    0.18    1.02
   7 -10  -7    0.59    1.86
   8  -8  -3  117.47    6.77
   9  -9  -8   10.30    2.22
   0  -9  -3  221.42    8.88
   1 -10  -7   -0.91    2.80
   1  -9  -2   88.34    6.43
   3 -10 -13   -0.46    2.06
   5 -10  -5    3.58    3.30
   5  -9  -2    0.11    6.05
   5  -8   0  159.83   12.85
   6 -10  -6    1.26    2.09
   7 -10  -8   30.98    3.33
   7  -9  -4   86.73    6.18
   9  -8  -5    1.82    2.05
  10  -8  -8    5.92    2.02
   3 -10  -5   10.76    6.37
   6  -9  -3   -0.91    3.19
   7 -10 -12    0.39    1.26
   7 -10 -11    0.41    1.66
   7 -10 -10   28.89    3.10
   7 -10  -9    0.24    1.86
   9  -9  -9    0.98    1.51
   0  -9  -4    4.61    2.89
   2 -10  -6    0.71    4.28
   2  -9  -2    7.04    3.50
   3  -9  -2    2.03    3.89
   4  -9  -2    7.36    5.74
   5 -10  -6    1.18    2.83
   6 -10 -13    3.74    1.78
   6 -10  -7    4.09    2.23
   7  -7  -1    3.38    3.54
   9  -9 -13    0.46    1.01
  10  -8  -9    3.92    1.84
  10  -7  -6   49.19    4.01
   1  -9  -3    0.05    2.73
   2 -10 -10   -0.22    3.53
   2 -10  -9   59.90    7.91
   2 -10  -8    0.71    4.57
   4 -10 -13    3.51    2.56
   4 -10  -6    6.13    5.71
   5 -10 -13    0.21    1.91
   5 -10  -7    4.20    3.58
   5  -9  -3   -0.23    4.49
   5  -8  -1    2.96    6.25
   6 -10  -8    6.42    2.54
   7  -9  -5    1.87    2.48
   8  -9  -7   29.24    3.46
   8  -8  -4   15.19    3.23
   9  -9 -12   45.75    2.90
   9  -8  -6    3.14    2.24
   9  -7  -4  110.52    6.15
  11  -7 -11    5.82    1.77
   2  -9  -3  140.63    8.72
   3 -10 -11   -0.56    3.89
   3 -10  -7    2.16    6.79
   6 -10 -12    0.33    1.52
   6 -10 -11    1.79    2.18
   6 -10 -10   -0.25    2.33
   6 -10  -9    3.32    2.46
   6  -9  -4   -0.51    2.76
   6  -8  -2   49.23    6.24
   7  -8  -3    2.54    2.87
  10  -8 -10    0.43    1.46
  11  -7 -13    0.11    1.18
  11  -7 -12   19.81    2.13
   1  -9  -4   19.15    4.03
   3 -10  -8    7.77    7.86
   3  -9  -3   13.83    4.57
   4 -10 -12   -1.17    2.52
   4  -9  -3   11.60    6.66
   5 -10 -12    7.19    2.45
   5 -10  -9    0.81    3.20
   5 -10  -8   26.73    4.27
   8  -9 -15    1.20    0.86
   8  -9  -8    5.15    2.16
   8  -7  -3   -0.33    2.54
   8  -6  -2  240.27   10.32
   9  -8  -7    5.07    2.65
  10  -8 -13   65.59    3.45
  10  -8 -12    3.34    1.59
  10  -8 -11    0.60    1.32
  10  -7  -7   24.87    3.28
   4 -10 -11    5.55    3.33
   4 -10 -10   -1.58    3.25
   4 -10  -9    9.91    4.36
   5 -10 -10   60.15    5.31
   5  -9  -4   16.84    5.59
   6  -9  -5   -0.66    2.79
   7  -7  -2    7.62    3.71
   8  -9  -9  201.22    7.77
   9  -7  -5   18.70    3.62
   1  -9  -5    1.54    3.17
   2  -9  -4    2.06    3.27
   5  -8  -2  245.08   16.42
   7  -9  -7   -0.29    2.51
   8  -9 -14    0.48    1.24
   8  -9 -10    0.83    2.17
   1  -9  -6   81.77    7.30
   4  -9 -16    0.25    1.68
   5  -9  -5    1.28    3.94
   6  -9  -6    0.28    3.32
   8  -9 -13    9.20    1.99
   8  -9 -12    0.03    1.79
   8  -9 -11   19.52    2.79
   8  -8  -6    3.22    2.65
   9  -8  -8   30.72    3.47
   2  -9  -5    2.52    4.11
   3  -9 -15    2.30    2.47
   4  -9  -5   21.96    9.83
   7  -9 -15   -0.13    1.46
   7  -9  -8    0.85    2.35
   8  -7  -4   41.42    4.64
   9  -8  -9    0.18    2.22
   9  -7  -6   34.09    4.22
   1  -9  -8    2.20    3.59
   1  -9  -7    0.33    2.96
   5  -8  -3   35.04    7.68
   6  -9  -7    7.26    3.14
   7  -9  -9    0.45    2.29
   7  -7  -3    4.17    3.10
   8  -6  -3   55.40    5.45
  10  -7  -9   43.57    3.95
   1  -9  -9    0.52    3.12
   2  -9 -13    1.78    4.38
   2  -9  -6    1.87    4.12
   4  -9  -6    3.87    7.74
   6  -9 -15    2.63    2.00
   7  -9 -14   52.35    3.95
   7  -9 -10    0.10    2.18
   9  -8 -15    3.06    1.53
   9  -8 -10   52.17    4.10
  10  -6  -7   12.75    3.07
  11  -6 -11   17.06    2.45
   3  -9 -14    1.42    3.59
   4  -9 -15   37.70    4.40
   5  -9 -15    2.15    2.42
   5  -9  -7    8.46    3.96
   6  -9  -8    0.51    2.58
   7  -9 -13    0.41    1.92
   7  -9 -12   40.42    3.91
   7  -9 -11    2.22    2.02
   9  -8 -14    0.73    1.55
   9  -7  -7   15.10    3.57
   9  -6  -5   21.06    3.52
  10  -7 -16    1.73    1.37
  10  -7 -10   -0.12    1.71
   2  -9 -12   -0.15    5.56
   2  -9  -8    0.08    4.56
   3  -9  -7    1.59    6.68
   5  -8  -4   58.67    8.28
   6  -9 -14    0.86    2.29
   6  -9  -9   71.12    5.78
   6  -8  -5  245.51   12.07
   7  -8  -6   58.67    5.43
   9  -8 -13    7.95    2.06
  10  -7 -11    0.84    1.97
  11  -6 -12    7.24    2.01
   2  -9 -11   -1.10    5.16
   2  -9 -10    2.88    5.01
   2  -9  -9    1.70    5.31
   3  -9 -13   -0.83    4.54
   3  -9  -8   11.90   10.14
   4  -9 -14    2.41    3.33
   4  -9  -8    2.91    6.06
   5  -9 -14   68.76    5.95
   5  -9  -8   16.13    4.31
   6  -9 -13   20.36    3.79
   6  -9 -11  132.46    7.57
   6  -9 -10    0.56    2.65
  10  -7 -15    4.21    1.75
  10  -7 -12    0.69    1.98
  10  -6  -8    3.29    2.58
  11  -6 -14    2.30    1.57
  11  -6 -13   -0.18    1.46
   3  -9 -12   63.15    9.36
   3  -9  -9    1.93   10.22
   5  -9  -9    5.12    3.55
   5  -8 -18    0.29    1.49
   6  -9 -12    2.04    2.60
   8  -8 -16    6.56    1.86
   8  -8  -9   15.07    3.10
   8  -7  -6    2.28    2.71
   9  -6  -6    9.01    3.20
  10  -7 -14    7.87    2.02
  10  -7 -13   12.69    2.43
   3  -9 -11    0.01    6.36
   4  -9 -12   -1.87    4.05
   5  -9 -12    6.25    3.07
   5  -9 -11    0.84    2.85
   5  -9 -10  105.82    7.79
   5  -8  -5    3.02    4.45
   6  -8  -6    3.72    3.24
   7  -8 -17   -0.04    1.57
   4  -8  -5  403.75   22.72
   7  -8  -8   27.87    4.30
   7  -7  -5    1.94    2.95
   8  -8 -15   26.87    2.95
   8  -8 -14   -0.97    2.06
   8  -8 -11    5.16    2.35
   9  -7  -9   11.82    3.17
  10  -6  -9   27.24    3.48
   4  -8 -17    0.62    2.37
   5  -8  -6    1.55    4.03
   6  -8  -7   -1.01    2.91
   7  -8  -9    0.11    2.84
   8  -8 -13   40.09    3.97
   8  -8 -12   -0.80    2.03
   8  -7  -7   47.68    4.85
   9  -7 -17    0.08    1.40
   9  -6  -7    9.45    3.32
   5  -8 -17    1.70    2.43
   7  -8 -16    9.43    2.38
   9  -7 -10   19.21    3.35
  10  -6 -10   -0.13    2.06
  11  -5 -17    2.23    1.37
   1  -8  -8  142.37   10.64
   5  -8  -7   25.53    5.47
   6  -8  -8    0.57    2.88
   7  -8 -15    5.41    2.63
   9  -7 -16    1.37    1.49
  10  -6 -17    1.20    1.56
   1  -8  -9   -0.45    4.67
   2  -8  -7  173.64   11.82
   4  -8  -7  180.24   15.13
   6  -8 -16    1.36    2.12
   6  -8  -9   -1.77    3.26
   7  -8 -14    7.72    2.71
   7  -8 -13    0.92    2.42
   7  -8 -12   -0.82    2.09
   7  -8 -11    2.72    2.45
   7  -7 -19    0.84    1.30
   8  -7 -18    0.69    1.37
   8  -6  -6   36.84    5.12
   9  -7 -15   -0.48    1.68
   9  -7 -14   71.12    5.01
   9  -6  -8   67.64    5.79
  10  -6 -11   16.49    3.01
  11  -5 -16    0.65    1.45
  11  -5 -15    0.88    1.80
  11  -5 -13    1.17    1.90
   2  -8 -14    1.90    5.42
   2  -8  -8   82.23   10.83
   3  -8 -15    1.42    4.09
   4  -8 -16   -2.03    2.96
   4  -7 -19    4.73    2.45
   5  -8 -16   16.41    3.52
   5  -8  -8   63.48    7.15
   9  -6 -19    9.75    1.89
  10  -6 -16    8.37    2.30
  10  -5  -9   32.98    4.21
   2  -8 -13    1.22    7.59
   2  -8  -9  158.16   14.16
   3  -8  -8   -1.04    8.15
   4  -8  -8    8.73    5.51
   5  -8  -9    1.16    3.40
   6  -8 -15   12.87    3.35
   6  -8 -14    4.51    3.20
   6  -8 -11    4.50    3.56
   6  -8 -10    1.58    2.93
   6  -7  -6    1.68    3.25
   8  -7 -17   11.54    2.58
  10  -6 -15    2.91    2.09
  10  -6 -14   12.82    2.72
  10  -6 -13   66.33    4.75
   2  -8 -12    9.71    6.97
   2  -8 -11  112.17   14.00
   2  -8 -10    5.48    6.56
   3  -8 -14   15.59    6.15
   4  -8 -15    8.98    3.94
   4  -8  -9   13.63    6.40
   5  -8 -10   96.43    8.57
   5  -7 -19    1.39    1.91
   6  -8 -13   20.08    4.01
   6  -8 -12   -0.23    2.56
   7  -7  -8    5.43    2.96
   8  -6 -20    2.40    1.30
   8  -6  -7    0.13    2.56
   9  -6  -9    2.55    2.65
   9  -5  -7   16.00    3.92
  10  -5 -19    8.17    1.91
   3  -8 -13    0.57    6.15
   3  -8 -10  168.71   18.22
   4  -8 -14    0.41    3.56
   5  -8 -13   -0.18    3.54
   5  -8 -12   16.76    4.89
   5  -8 -11    0.06    3.25
   6  -7  -7    4.01    3.77
   7  -7 -18    8.86    2.28
   8  -7 -16   18.58    3.20
   9  -6 -18   31.46    3.19
  10  -5 -10   -1.04    2.02
   3  -8 -11    9.73    7.46
   4  -8 -13    8.23    4.71
   4  -8 -12    7.05    4.30
   8  -7 -15   -0.08    2.10
   8  -7 -14    6.70    2.90
   8  -7 -13    3.11    2.49
   8  -7 -12    2.92    2.57
  11  -4 -17    3.78    1.86
   4  -7 -18    0.24    3.00
   6  -7 -18    1.37    2.15
   6  -7  -8    0.87    3.47
   7  -7 -17    1.60    2.11
   8  -6  -8    2.09    2.73
   9  -6 -17   14.63    2.84
   9  -6 -11    4.80    2.89
  10  -5 -18    0.03    1.69
  10  -5 -11    1.63    2.22
   5  -7 -18   12.33    3.56
   7  -7 -16    8.66    3.16
   7  -7 -10    5.33    3.02
   7  -6 -20    5.71    1.90
   8  -6 -19    7.33    2.11
   9  -6 -12    1.43    2.85
   9  -5 -20   -0.22    1.32
  10  -5 -12    1.78    2.58
  11  -4 -16    2.77    1.67
  11  -4 -14   -0.15    1.60
   6  -7 -17    4.19    2.84
   6  -7  -9  112.30    8.03
   7  -7 -15    0.50    2.62
   7  -7 -11   49.31    5.32
   8  -6  -9    4.26    2.97
   8  -5 -21    2.40    1.41
   9  -6 -16    4.53    2.18
   9  -6 -13   14.32    3.25
  10  -5 -17   47.25    3.89
   4  -7 -17    1.49    3.77
   4  -6 -20    3.13    2.49
   5  -7 -17   31.08    4.88
   7  -7 -14   85.66    6.40
   7  -7 -13   18.85    3.99
   7  -7 -12   22.80    4.17
   8  -6 -18    3.21    2.35
  10  -5 -16    6.09    2.41
  10  -5 -15    2.71    2.47
  10  -5 -14   28.09    4.08
  10  -5 -13    3.95    2.47
   5  -6 -20    3.64    2.42
   6  -7 -16   -0.03    2.80
   7  -6 -19    0.46    2.24
   8  -6 -10   12.14    3.71
   3  -5 -21   -0.24    1.37
   4  -7 -16    0.04    4.26
   6  -7 -15    6.15    3.40
   6  -7 -14    0.59    3.29
   6  -7 -12   48.60    6.04
   6  -7 -11  133.42    8.72
   8  -6 -17    0.27    2.48
   9  -5 -19    2.76    1.76
   9  -5 -10   -0.32    2.54
  10  -4 -19    2.12    1.87
   2  -7 -14    7.21    6.62
   3  -7 -15    0.09    5.49
   5  -7 -15   17.70    5.11
   5  -7 -10   65.43    7.08
   6  -7 -13   16.09    4.09
   7  -5 -21   -0.59    1.65
   8  -6 -16   30.95    4.42
   8  -6 -12    5.99    3.51
  10  -4 -11   39.02    4.33
  11  -3 -17    0.84    1.82
  11  -3 -16    1.75    1.99
  11  -2 -19    2.18    1.65
   2  -7 -13    0.40    7.54
   2  -7 -12    0.26    8.47
   3  -7 -14    6.31    6.70
   3  -7 -10   63.12   12.56
   5  -7 -14   92.11    8.29
   5  -7 -13    7.34    4.49
   5  -7 -12   -0.19    3.32
   5  -7 -11   17.00    4.68
   6  -6 -19   19.25    3.74
   7  -6 -18   28.27    3.98
   8  -6 -15   21.91    3.84
   8  -6 -14    3.06    2.76
   8  -5 -20    1.69    1.77
   9  -5 -18    0.39    1.96
  10  -4 -18    0.83    2.13
   3  -7 -13    8.49    6.35
   3  -7 -12   89.82   11.78
   3  -7 -11   10.65    7.13
   4  -7 -14   50.85    7.23
   4  -7 -13   41.42    6.84
   4  -5 -21    0.24    2.29
   5  -6 -19    2.36    2.63
   7  -6 -10  160.22    9.03
   9  -5 -17    6.36    2.92
   9  -5 -12   12.81    3.54
  10  -4 -12   44.29    4.64
   3  -6 -18    3.24    4.10
   5  -5 -21    3.12    2.66
   6  -6 -18   49.55    6.21
   6  -5 -21    5.10    2.16
   7  -6 -17    1.07    2.40
   7  -6 -11    6.89    3.74
   8  -5  -9   62.06    5.74
   9  -5 -13   17.17    3.86
   9  -4 -20    2.07    1.97
   9  -4  -9   -0.78    2.74
  10  -4 -17    3.25    2.40
  10  -4 -13    6.38    2.98
  10  -3 -20   24.92    2.85
  11  -2 -18   -0.01    1.63
   2  -6 -17    1.80    5.33
   7  -6 -16   -0.39    2.36
   7  -6 -12   18.14    4.57
   7  -5 -20    6.54    2.74
   7  -4 -22   -0.30    1.52
   8  -5 -19   56.90    4.80
   9  -5 -15    4.49    2.68
   9  -5 -14   52.72    5.26
  10  -4 -16   17.92    3.42
  10  -4 -15    3.46    2.70
  10  -4 -14    8.99    2.93
   4  -6 -18    7.24    4.18
   6  -6 -17    5.97    3.20
   6  -6 -10    5.87    3.89
   7  -6 -15   -0.33    2.63
   7  -6 -14    5.72    3.27
   7  -6 -13    3.49    3.34
   8  -4 -21   -0.80    1.64
   3  -6 -17    1.58    4.80
   7  -3 -23    0.19    1.17
   8  -5 -18    0.92    2.42
   8  -5 -11   14.46    4.28
   9  -4 -19   15.58    3.21
  10  -3 -19    7.88    2.42
   2  -6 -16   -0.77    5.49
   2  -5 -19   -0.70    3.71
   4  -6 -17    2.80    3.86
   4  -4 -22    3.25    2.03
   5  -4 -22   -0.65    2.17
   6  -6 -16    3.41    3.19
   6  -6 -12    4.16    4.03
   6  -6 -11   31.14    5.06
   6  -5 -20   19.38    3.84
   6  -4 -22    0.22    1.64
   7  -5 -19    3.43    2.73
   8  -5 -17   15.35    3.50
   9  -4 -11   21.64    4.57
   9  -3 -21    5.88    2.21
   3  -6 -16   54.77    9.36
   4  -5 -20    8.14    3.70
   5  -6 -16    7.72    4.14
   6  -6 -14   12.02    4.13
   6  -6 -13   49.17    6.15
   8  -5 -16   37.14    5.12
   8  -5 -12   27.92    4.85
  10  -3 -18    4.94    2.51
   4  -6 -16    5.83    4.47
   5  -6 -15    2.93    3.66
   5  -6 -11   12.86    4.43
   6  -3 -23    8.92    2.14
   7  -5 -18   14.59    3.52
   7  -4 -21   23.92    3.70
   8  -5 -15    3.84    3.22
   8  -5 -14   14.36    3.91
   8  -4 -20   11.54    2.93
   9  -4 -12   16.70    4.04
  10  -3 -17   32.02    4.27
  10  -3 -14   37.19    4.93
  10  -3 -13    1.12    2.48
  10  -1 -21    0.67    1.45
   2  -6 -14    3.55    7.55
   3  -6 -15   -0.11    5.85
   3  -5 -19    4.41    4.64
   4  -6 -15   24.26    6.16
   5  -6 -14   15.70    4.80
   5  -6 -13   27.17    5.70
   5  -6 -12   35.02    5.82
   5  -3 -23    1.29    1.77
   6  -5 -19   14.46    4.28
   9  -4 -16    1.93    2.91
   9  -4 -15   46.30    5.90
   9  -4 -14    8.37    4.06
   9  -4 -13   15.29    4.06
  10  -3 -15    0.81    2.67
   2  -6 -13   10.17    9.10
   3  -6 -14   41.59    8.98
   3  -6 -13   61.60   10.49
   3  -4 -21    4.55    3.77
   4  -5 -19    0.48    4.09
   6  -4 -21    0.99    2.72
   7  -5 -17   13.92    3.82
   8  -4 -19    2.34    2.74
  10  -2 -19    3.21    2.64
   4  -4 -21    6.17    3.76
   6  -5 -18   -0.98    3.12
   7  -5 -16   15.47    4.45
   7  -5 -15   10.23    4.38
   7  -5 -13   36.20    5.98
   7  -5 -12   -2.53    2.97
   7  -4 -20   -0.82    2.90
   7  -3 -22    5.45    2.27
   8  -3 -21    3.98    2.77
   2  -4 -20    1.29    3.83
   3  -5 -18    4.69    5.42
   5  -5 -18    4.81    4.64
   6  -5 -17    2.21    3.85
   7  -5 -14   68.17    6.88
   7  -2 -23    2.80    1.90
   8  -4 -18   11.33    3.71
   9  -3 -11  130.21    8.62
   9  -1 -22    1.54    1.92
  10  -2 -18    2.66    2.75
  10  -1 -20   15.02    2.97
   2  -5 -17   12.09    7.03
   4  -5 -18    1.76    3.92
   8  -4 -17    1.40    3.56
   8  -2 -22   -1.20    2.15
   8  -1 -23   -0.38    1.48
   9  -3 -18    3.87    3.56
  10  -2 -17    1.92    3.10
   3  -2 -23    3.26    2.21
   5  -5 -17   83.86    8.81
   6  -5 -16    1.75    3.52
   6  -5 -15   18.56    5.31
   6  -4 -20    0.68    3.07
   6  -3 -22   23.34    3.89
   7  -4 -19    3.81    3.06
   8  -4 -16   67.28    6.94
   8  -4 -13   89.07    8.08
   8  -3 -20   42.92    5.49
   9  -3 -12    3.73    3.31
  10  -2 -15    6.36    3.74
  10  -2 -14   -0.02    2.80
   3  -5 -17   40.27    8.70
   3  -4 -20    4.34    3.98
   4  -5 -17    6.78    4.61
   4  -3 -22   21.52    4.32
   5  -4 -20    0.53    3.77
   6  -5 -14    2.04    3.50
   6  -5 -13    1.35    3.41
   6  -2 -23   -0.93    1.99
   7  -3 -21    2.12    2.72
   9  -3 -17   40.73    5.31
   9  -3 -16   41.74    6.04
   9  -3 -13   30.98    5.14
  10  -1 -19    0.62    2.61
   2  -5 -16   11.74    6.95
   2  -3 -21    1.98    3.50
   4  -4 -20    2.97    3.87
   4  -2 -23   -0.69    2.12
   5  -5 -16    2.06    4.06
   6  -4 -19    0.27    3.72
   7  -4 -18   20.89    4.52
   9  -3 -15   39.14    5.67
   9  -3 -14   28.07    5.08
   2  -5 -15   20.51    9.12
   2  -4 -19   25.23    6.92
   3  -5 -16    1.48    5.23
   4  -5 -16    5.33    4.69
   5  -5 -15   23.16    5.56
   5  -5 -14   27.24    5.95
   5  -5 -13    9.41    4.46
   7  -4 -17   -1.07    3.11
   8  -2 -21   -0.76    2.83
   9  -2 -19    4.92    3.55
   9  -1 -21   15.23    3.23
  10  -1 -18   18.00    4.01
   2  -2 -22    7.48    3.78
   3  -5 -15    2.48    5.68
   3  -4 -19   14.35    6.52
   5  -4 -19   -3.33    3.28
   6  -3 -21    6.28    3.39
   7  -4 -16   11.20    4.41
   7  -3 -20   11.22    3.77
   7  -2 -22    0.82    2.41
   7  -1 -23    9.19    2.83
  10  -1 -17    6.56    3.62
   2  -5 -14   27.91    9.07
   3  -5 -14    8.99    6.39
   3  -3 -21    3.67    3.43
   4  -4 -19    6.76    4.89
   5  -3 -21   -1.11    3.55
   6  -4 -18   53.80    6.86
   7  -4 -15    5.44    4.05
   7  -4 -14    0.67    3.18
   8  -3 -18    3.25    3.39
   8  -1 -22   30.45    4.22
   9  -2 -18    3.10    3.71
   9   1 -22    0.75    1.77
  10  -1 -15    0.11    3.35
   2  -4 -18   14.47    7.08
   4  -3 -21    6.78    3.97
   5  -4 -18   31.81    6.94
   6  -4 -17   -2.08    3.45
   6  -2 -22    2.88    3.03
   8  -3 -17   17.44    4.59
   9  -2 -12   10.68    4.11
   9  -1 -20   -0.08    3.05
   3  -4 -18    0.97    6.01
   4  -4 -18   37.79    7.55
   6  -4 -16   30.32    6.34
   6  -3 -20   27.71    5.06
   6  -1 -23    2.95    2.52
   7  -3 -19   -0.10    2.88
   8  -3 -15   22.65    5.60
   8  -3 -14    2.24    4.13
   8  -3 -13   32.98    5.75
   9  -2 -17   18.76    4.57
   9  -2 -16    0.23    4.15
   9  -2 -13    1.64    3.43
  10   0 -18    2.98    3.16
  10   1 -19    0.49    2.26
   2  -3 -20   -0.07    4.09
   3  -2 -22    0.62    2.93
   3  -1 -23   12.56    3.67
   5  -4 -17    3.72    4.89
   5  -2 -22   -0.34    2.67
   6  -4 -15   92.97    9.08
   9  -2 -14   -0.28    3.25
   1  -3 -19    8.19    6.28
   2  -4 -17    4.61    6.07
   3  -3 -20   10.02    5.91
   4  -2 -22   11.89    3.87
   4  -1 -23    1.81    2.79
   5  -3 -20   21.66    5.58
   5  -1 -23    6.76    2.94
   6  -4 -14    0.21    3.48
   7  -3 -18    9.00    4.04
   7  -1 -22    1.05    3.06
   7   0 -23    1.47    2.12
   8  -2 -19    3.02    3.41
   8  -1 -21   -0.33    2.72
   8   0 -22    2.12    2.62
   9  -1 -19   28.05    4.83
   3  -4 -17    3.50    5.57
   4  -3 -20    2.43    4.03
   5  -4 -16    3.94    4.21
   6  -3 -19    1.00    3.41
   6  -2 -21    2.40    3.58
   7  -3 -17   89.53    8.44
   9  -1 -18   -1.44    3.88
   9   1 -21   14.02    3.38
   2  -4 -16    6.50    7.25
   2  -2 -21    2.43    4.23
   5  -4 -15    0.82    3.89
   5   1 -24    0.31    1.53
   7  -3 -16   16.50    4.83
   7  -2 -20    3.70    3.18
   8  -2 -18   14.03    4.39
   2  -3 -19    1.48    5.04
   3  -4 -16   94.92   11.65
   4  -4 -15   42.38    8.38
   5  -3 -19   12.16    4.88
   5  -2 -21   34.94    6.46
   6  -3 -18    1.43    3.60
   6  -1 -22   60.86    6.57
   7  -3 -15   29.72    5.62
   7  -3 -14   39.48    6.48
   7   1 -23    5.14    2.72
   1  -3 -18   -0.94    6.22
   1  -2 -20   -1.50    4.75
   2  -4 -15    1.42    6.07
   2  -1 -22    4.04    3.54
   3  -4 -15    0.80    5.31
   3  -3 -19   12.21    6.48
   3  -2 -21   23.40    6.08
   6  -3 -17   -2.03    4.31
   7  -2 -19    3.22    3.63
   7  -1 -21    7.21    3.53
   8  -2 -16   77.75    8.00
   9  -1 -16    2.06    3.94
   9  -1 -14    2.17    4.12
   9  -1 -13   33.96    5.50
   9   0 -19    0.75    3.21
   3   0 -23   11.74    3.45
   5  -3 -18    2.96    4.25
   5  -1 -22   -2.15    3.34
   6  -2 -20    2.58    3.33
   8  -2 -15   13.17    4.69
   8  -2 -14   37.14    6.21
   9   1 -20    0.12    2.79
   2  -3 -18   31.87    7.95
   3  -1 -22    3.22    3.77
   6  -3 -16    3.80    4.21
   7  -2 -18   12.57    4.60
   7   2 -23    0.47    1.68
   8   2 -22    0.58    2.13
   1  -3 -17   12.48    7.90
   1  -1 -21    0.16    3.40
   2  -2 -20    3.86    4.81
   3  -3 -18   -0.47    5.06
   5  -3 -17  103.26   10.33
   5  -2 -20    2.50    3.79
   6  -3 -15   31.07    5.81
   6  -2 -19   -1.46    4.14
   6  -1 -21    0.12    3.29
   6   1 -23    2.78    2.96
   7  -1 -20   -0.39    3.16
   9   1 -19   33.62    5.36
   9   2 -20   -0.44    2.54
   9   3 -20    0.95    2.38
   2   1 -23   -0.83    2.09
   3  -2 -20    2.94    5.19
   5  -3 -16    2.10    4.74
   6   0 -22    2.17    3.59
   7  -2 -17   16.88    5.03
   8   1 -21    0.70    2.73
   9   0 -17   11.19    4.22
   2  -3 -17    3.11    6.34
   2  -1 -21    1.32    4.41
   3  -3 -17   50.60    9.19
   4  -3 -17    2.39    4.71
   5  -1 -21   18.86    5.36
   7  -2 -16   17.55    5.29
   7   0 -21   82.49    7.87
   7   1 -22    2.42    2.97
   8  -1 -17    7.36    4.70
   1  -3 -16   16.48    8.74
   2   0 -22    5.65    4.21
   3   1 -23   19.66    4.21
   4  -3 -16    4.51    4.80
   5  -2 -19    0.11    3.71
   5   1 -23    4.79    2.73
   6  -2 -18   22.44    5.52
   6   2 -23    1.87    2.41
   7  -1 -19    2.80    4.02
   8  -1 -16   31.12    6.14
   8   2 -21   -0.18    3.09
   8   4 -21   -0.19    2.15
   9   1 -18   -0.79    3.40
   9   2 -19    2.98    3.47
   2  -3 -16    8.64    8.03
   2  -2 -19   23.62    7.72
   3  -3 -16    0.53    5.07
   3  -1 -21    3.78    4.53
   4  -2 -19    1.42    4.38
   4  -1 -21   -0.54    3.93
   4   1 -23   -1.18    2.08
   6  -2 -17    3.18    4.66
   6  -1 -20   22.96    5.21
   7   2 -22   -0.40    2.70
   8  -1 -15    2.38    4.05
   8  -1 -14    2.62    4.19
   9   1 -17   87.70    8.24
   9   3 -19   11.02    3.42
   2   2 -23    0.43    1.83
   3  -2 -19    2.97    5.51
   4   0 -22   17.01    4.77
   5  -2 -18   25.82    6.41
   7  -1 -18   -0.26    3.77
   8   3 -21    3.00    2.92
   5 -11  -5    0.01    1.67
   6 -11  -7    0.83    1.21
   6  -8   1    8.42    3.91
   7 -10  -4   32.04    3.42
   7  -8   0  160.23    8.51
   7  -7   1    4.10    3.28
   8 -10  -6    3.20    1.58
   8  -9  -3    0.58    1.87
   9  -7  -2   10.15    3.13
  10  -8  -6    0.27    1.86
  10  -5  -3  112.52    6.72
  10  -4  -3   47.27    4.71
  11  -7  -8   77.26    4.39
  11  -5  -6    1.59    2.29
  11  -4  -6    9.04    2.37
   6 -11  -8    0.14    1.13
   8 -10  -7    1.83    1.57
   8  -6   0   37.47    4.82
   9  -9  -6   47.50    3.87
  11  -7  -9   11.65    2.35
  11  -6  -7    0.72    2.20
   4  -8   2    0.00    4.12
   5 -11  -6   33.04    2.95
   6 -10  -3   67.06    4.72
   6  -9  -1   11.48    3.65
   8  -8  -2   47.19    4.65
   8  -7  -1   44.81    4.99
   9  -8  -4   56.07    4.37
   9  -6  -2    3.61    2.43
  10  -7  -5   42.18    4.24
  11  -7 -13    1.25    1.03
  11  -7 -10    7.69    2.02
  11  -5  -7   10.17    2.69
   8 -10  -8    0.82    1.31
   8  -9  -4    0.53    1.86
   9  -9  -7    8.17    2.27
   9  -7  -3   16.88    3.35
  10  -5  -4    1.10    2.28
  10  -4  -4   -0.94    2.10
  11  -7 -12   24.98    2.22
  11  -7 -11    7.31    1.68
  11  -6  -8   17.23    2.68
   5 -11  -7    1.46    1.52
   5  -8   1    1.52    4.58
   6  -8   0    2.82    3.15
   7  -8  -1    6.38    2.86
   7  -7   0   40.56    4.97
   8 -10  -9    9.66    1.62
  10  -8  -8    5.80    1.93
  11  -5  -8   17.87    2.90
   4 -11  -6    1.72    1.86
   4 -10  -2    0.12    3.60
   4  -9   0    1.81    4.92
   5 -10  -3    2.30    2.71
   6 -10  -4    6.16    2.61
   7  -9  -3    2.35    2.36
   8 -10 -11    0.29    0.92
   8 -10 -10    3.99    1.23
   8  -9  -5    8.49    2.20
   8  -8  -3  117.04    6.38
   8  -6  -1   19.04    3.64
   9  -9  -8   13.08    2.15
   9  -8  -5   -0.01    1.72
  10  -8 -14    5.42    1.16
  10  -8  -9    1.88    1.60
  10  -6  -5   26.03    3.40
  11  -6 -14    2.56    1.19
  11  -6  -9    0.93    1.50
   5 -11  -9    6.67    1.52
   5  -9  -1    0.62    2.99
   6  -9  -2    1.23    2.39
   8  -7  -2    7.50    2.82
   9  -9  -9    0.30    1.40
   9  -6  -3   18.55    3.30
  10  -8 -10    1.10    1.61
  10  -5  -5   55.49    4.88
  11  -6 -13    0.22    1.34
  11  -6 -11   20.61    2.48
  11  -6 -10    2.88    1.63
  11  -5  -9   28.07    3.10
   7  -8  -2   38.15    4.15
   7  -7  -1    4.65    3.03
   9  -9 -13   -0.31    0.87
   9  -9 -11    5.11    1.60
   9  -9 -10   33.93    2.66
   9  -8  -6    1.31    1.75
   9  -5  -3  112.02    6.34
  10  -8 -11    1.59    1.32
  10  -6  -6    1.61    1.88
  11  -6 -12   10.53    1.77
  11  -5 -10   10.87    2.31
   4 -11  -8    3.49    1.69
   4 -10  -3    0.52    3.37
   5 -10  -4    8.26    2.74
   5  -8   0  160.80    9.66
   7  -9  -4   85.45    5.11
   8  -8  -4    7.57    2.73
  11  -5 -11   28.76    3.04
   4 -11 -10   -0.29    0.98
   4 -11  -9    6.85    1.76
   6  -9  -3    1.38    2.23
   7 -10  -8   29.75    2.64
   8  -9  -7   28.13    3.09
   8  -7  -3   -0.62    2.10
   9  -8  -7    3.94    1.92
   9  -7  -5   28.38    3.57
   9  -6  -4   24.07    3.43
  10  -6  -7   12.10    2.88
  10  -5  -6  226.08    8.15
  10  -4  -6    0.65    1.89
  11  -5 -12   33.48    2.87
   5  -9  -2    1.71    2.82
   6 -10  -6   -0.21    1.61
   7 -10 -13    0.37    0.74
   7 -10  -9    0.29    1.26
   7  -9  -5    0.64    2.19
   7  -8  -3   -2.76    2.39
  10  -7 -15    5.88    1.27
   4 -10  -4   -2.83    2.65
   5 -10  -5    1.44    2.39
   7 -10 -12    0.12    0.95
   7 -10 -11    0.37    1.04
   7 -10 -10   35.62    2.56
   7  -7  -2    4.77    2.53
   8  -9  -8    3.41    1.98
   8  -8  -5   75.99    5.00
   9  -8  -8   31.67    3.07
   9  -7  -6   27.17    3.64
  10  -7 -10    0.79    1.89
  10  -6  -8    2.16    2.33
  10  -5  -7   -0.04    1.85
  10  -4  -7   11.49    2.80
   5  -8  -1    2.08    3.10
   6 -10  -7    2.62    1.67
   6  -9  -4   -0.11    2.09
   8  -6  -3   42.18    4.34
   9  -6  -5   18.97    3.06
  10  -7 -14    8.15    1.67
  10  -7 -11    1.11    1.45
   4  -9  -2    6.63    3.47
   5  -9  -3    0.38    2.73
   6 -10  -8    6.87    1.96
   8  -9 -14    0.50    1.08
   8  -8  -6    3.62    2.11
   9  -8  -9   -0.30    1.45
   9  -5  -5   27.38    3.67
  10  -7 -13   13.54    1.94
  10  -7 -12    0.26    1.41
  10  -5  -8   31.04    3.67
   4 -10  -5  145.23    6.77
   5 -10  -6    0.92    1.76
   8  -9 -13   14.45    1.88
   8  -9 -11   20.46    2.50
   8  -9 -10    0.87    1.61
   9  -8 -14    0.18    1.21
   9  -8 -10   52.43    3.61
   9  -7  -7   19.86    2.90
  10  -6 -16    7.54    1.42
  10  -4  -8    2.15    1.84
   6 -10 -13    4.05    1.22
   7  -9  -7    1.27    1.65
   7  -7  -3   -0.03    2.22
   8  -9 -12   -0.22    1.29
   8  -8  -7    7.77    2.50
   8  -7  -5   23.77    3.28
   9  -8 -13    9.65    1.72
   9  -8 -12    0.20    1.39
   9  -8 -11    3.21    1.71
  10  -6 -10    0.07    1.61
  10  -5  -9   32.18    3.59
   3  -9  -2    2.96    5.16
   5 -10  -7    6.05    2.06
   5  -9  -4   10.44    3.04
   5  -8  -2  175.94    8.14
   6 -10 -12    0.87    1.23
   7  -8  -5    5.82    2.34
   9  -7 -17    0.33    0.94
   9  -7  -8   21.82    2.96
   9  -5  -6    1.85    2.24
  10  -6 -15    5.70    1.46
  10  -6 -11   17.46    2.60
  10  -4  -9   70.11    4.39
   3 -10  -5    8.63    3.08
   4 -10  -6    4.31    2.18
   4  -9  -3    8.87    3.11
   5 -10  -8   24.33    2.83
   7  -9  -8    2.20    1.81
   8  -8  -8    0.39    1.98
   9  -7  -9    6.61    2.41
  10  -6 -14   15.19    1.95
  10  -6 -13   73.15    3.91
  10  -6 -12   27.23    2.76
  10  -5 -10    0.37    1.79
   6  -8  -4   23.65    3.58
   7  -9  -9    0.41    1.74
   8  -7  -6    2.02    2.06
   9  -7 -16   -0.22    1.19
  10  -5 -11    2.82    1.97
  10  -4 -10   43.79    3.46
   4 -10  -7  123.69    5.55
   5 -10  -9    1.63    1.51
   5  -9  -5    1.02    2.45
   7  -9 -15    0.35    0.96
   7  -8  -6   50.76    4.25
   8  -8 -16    9.22    1.54
   8  -8  -9   18.08    2.57
   9  -7 -10   19.33    2.68
   9  -6 -18   33.39    2.04
   9  -5  -7   18.70    2.91
  10  -5 -15    2.20    1.30
  10  -5 -14   27.70    2.79
  10  -5 -13    4.54    1.99
  10  -5 -12    1.40    1.57
  10  -4 -11   36.37    3.37
   4  -9  -4    1.87    2.40
   5 -10 -13    0.15    1.12
   5 -10 -12    5.70    1.65
   5 -10 -11    0.99    1.52
   5 -10 -10   62.14    3.62
   5  -8  -3   24.63    3.42
   6  -9  -7    4.24    2.11
   7  -9 -14   62.19    3.14
   7  -9 -11    1.24    1.80
   7  -9 -10   -0.02    1.41
   8  -8 -10    3.66    2.04
   9  -7 -15   -0.81    1.18
   4 -10 -14    0.69    1.12
   4 -10  -8    0.93    1.74
   7  -9 -13   -0.24    1.25
   7  -8  -7   18.48    2.85
   7  -7  -5    0.57    2.17
   8  -8 -15   25.97    2.27
   8  -8 -11    2.83    1.92
   8  -6  -6   37.52    3.71
   9  -6  -9    0.49    1.79
   9  -5  -8   34.87    3.88
   3 -10  -7   -0.02    2.02
   4 -10  -9    8.90    2.18
   5  -9  -6   97.13    5.38
   6  -9 -16    1.44    1.06
   6  -9  -8    0.00    1.63
   8  -8 -14    0.39    1.36
   8  -8 -12    1.32    1.47
   8  -7 -18    0.25    0.92
   8  -7  -8   46.80    4.12
   9  -6 -17   13.43    1.85
   3 -10 -14    4.55    1.39
   3 -10  -8    6.15    2.35
   3  -9  -4   37.25    4.65
   4 -10 -13    6.22    1.64
   4 -10 -10   -0.01    1.71
   4  -9  -5   17.64    3.11
   6  -9  -9   56.96    4.16
   7  -8  -8   23.10    3.01
   9  -6 -10   65.71    4.38
   9  -5 -18    0.69    1.03
   9  -5  -9   12.71    2.87
   4 -10 -12    1.07    1.41
   4 -10 -11    6.13    1.81
   5  -9  -7    4.81    2.26
   6  -9 -15    2.42    1.31
   6  -8  -6    2.41    1.96
   7  -8 -17   -0.80    0.96
   7  -7  -6   55.74    4.49
   8  -6  -7    1.02    1.78
   9  -6 -16    5.10    1.66
   9  -6 -11   10.17    2.49
   2 -10  -8    1.06    2.45
   3 -10 -13    0.00    1.37
   3 -10  -9    2.16    1.82
   6  -9 -14    1.83    1.54
   6  -9 -11  118.29    5.39
   6  -9 -10    0.11    1.59
   7  -8  -9    0.65    2.00
   8  -6 -19    9.65    1.33
   9  -6 -15   15.75    2.30
   9  -6 -14    2.37    2.06
   9  -6 -13   15.22    2.84
   9  -6 -12    3.91    1.98
   9  -5 -10    0.46    2.23
   9  -4  -9   -0.80    1.87
   2 -10 -13    0.75    1.46
   2 -10  -9   54.01    4.46
   3 -10 -12   17.46    2.43
   3 -10 -11    1.02    1.64
   3 -10 -10  111.74    5.13
   3  -9  -5    1.26    2.77
   4  -9  -6    1.71    2.11
   5  -9  -8   13.39    2.53
   6  -9 -13   26.14    2.55
   6  -9 -12    1.90    1.68
   6  -8  -7    2.46    2.23
   7  -8 -16   11.55    1.87
   7  -8 -10   56.48    4.33
   7  -7  -7   29.27    3.46
   8  -7 -10   16.32    2.71
   8  -6  -8    1.48    1.83
   9  -5 -17    5.09    1.62
   2 -10 -12   -0.59    1.64
   2 -10 -10    0.13    1.99
   4  -9 -17    1.00    1.00
   5  -9 -16   26.06    2.10
   6  -8 -18    6.79    1.23
   7  -8 -15    4.65    1.86
   7  -8 -11    2.66    1.99
   9  -5 -16    4.70    1.87
   9  -5 -11  111.43    5.52
   9  -4 -10   36.44    3.44
   4  -9  -7   25.96    3.26
   7  -8 -14    9.38    2.06
   7  -8 -13    1.06    1.74
   7  -8 -12    0.06    1.52
   7  -7  -8    2.84    2.49
   8  -7 -14    7.80    2.06
   8  -7 -13    4.88    1.88
   8  -7 -12    3.66    1.88
   8  -6 -18    4.59    1.52
   9  -5 -15    4.06    2.04
   9  -5 -13   16.07    2.86
   9  -5 -12   14.55    2.68
   9  -4 -11   26.83    3.31
   2  -9  -5    1.40    3.04
   3  -9  -6   46.21    4.29
   5  -9 -15    0.89    1.22
   6  -8  -8   -0.60    1.74
   7  -6 -20    9.70    1.32
   9  -5 -14   55.37    3.81
   3  -9 -17    2.45    1.18
   4  -9  -8    1.46    1.96
   4  -8  -5  297.82    9.59
   5  -9 -14   83.63    4.06
   5  -9 -13    1.17    1.79
   5  -9 -12    3.23    1.96
   5  -9 -11    0.43    1.69
   6  -8 -17   15.23    1.89
   6  -8  -9    0.36    1.75
   7  -7  -9   16.14    3.14
   8  -5 -19   52.59    3.04
   9  -4 -16   -0.36    1.40
   9  -4 -15   37.87    3.42
   9  -4 -13   13.48    2.58
   9  -4 -12   13.62    2.38
   2  -9  -6    0.15    2.84
   3  -9  -7    1.53    2.45
   4  -9 -16    0.12    1.12
   8  -6 -17   -0.11    1.39
   8  -5  -9   46.96    4.01
   9  -4 -14    8.66    2.17
   4  -9 -15   46.46    3.26
   4  -9  -9    6.96    2.33
   4  -8 -19   21.28    1.76
   5  -8 -18   -0.54    1.00
   6  -8 -16    0.66    1.43
   6  -8 -10    2.48    1.95
   6  -7 -19   31.69    2.35
   6  -7  -7    0.92    2.10
   7  -7 -17    1.74    1.46
   7  -7 -10    3.98    2.29
   3  -9 -16   17.55    2.26
   3  -9  -8    8.42    2.86
   4  -9 -10   -0.35    1.81
   4  -8  -6   33.52    3.77
   5  -7 -20   12.51    1.53
   6  -8 -15   16.82    2.37
   6  -8 -12    0.56    2.04
   6  -8 -11    7.86    2.28
   7  -7 -16   10.17    2.43
   7  -6 -19    2.35    1.51
   7  -6  -8   36.14    3.70
   8  -6 -15   27.97    3.05
   8  -6 -14    5.05    1.97
   8  -6 -13   74.78    4.70
   8  -5 -18    0.92    1.29
   8  -5 -10   66.25    4.60
   8  -4 -19    2.40    1.44
   1  -9 -16    2.70    1.85
   2  -9  -7   17.05    3.13
   4  -9 -11   58.90    4.09
   6  -8 -14    6.92    1.94
   6  -8 -13   24.25    2.87
   6  -7  -8   -0.22    1.86
   7  -7 -15    2.12    1.74
   7  -7 -13   16.98    3.04
   2  -9 -16    0.44    1.42
   3  -9 -15    0.47    1.68
   3  -9  -9    1.22    2.14
   5  -8 -17    0.31    1.28
   5  -8  -9    2.10    2.00
   7  -7 -14   84.37    4.82
   7  -6  -9    0.60    1.83
   7  -5 -20    7.38    1.55
   8  -5 -17   21.85    2.67
   8  -5 -11   11.13    2.63
   2  -9  -8    1.24    2.16
   3  -9 -10   51.69    4.21
   4  -8 -18    0.88    1.21
   4  -8  -7  174.54    7.36
   6  -7 -18    3.52    1.51
   6  -7  -9  105.19    5.89
   6  -6 -20    0.30    1.31
   7  -6 -18   38.02    3.02
   8  -5 -13    1.81    2.47
   8  -5 -12   33.72    3.66
   8  -4 -18    9.46    2.18
   2  -9 -15   66.67    4.25
   3  -9 -14    3.73    1.82
   3  -9 -13    2.38    2.17
   3  -9 -12   72.32    4.89
   3  -9 -11    1.30    1.95
   5  -8 -16   21.46    2.52
   5  -8 -10  106.15    5.76
   6  -5 -21    2.68    1.27
   7  -6 -10  135.10    6.49
   8  -5 -15    7.90    2.49
   1  -9 -15    0.13    1.64
   1  -9  -8    1.58    2.55
   2  -9  -9    1.79    2.16
   4  -8  -8   10.93    2.75
   4  -7 -20    6.09    1.29
   5  -8 -15    1.40    1.73
   5  -8 -14    4.27    2.26
   5  -8 -13    1.25    2.20
   5  -8 -12   19.31    2.98
   5  -8 -11    1.14    2.05
   5  -7 -19    1.49    1.26
   6  -7 -17    7.18    2.05
   6  -7 -10   13.07    2.88
   7  -6 -17    1.34    1.78
   7  -6 -11    8.83    2.60
   7  -5 -19    5.29    2.00
   8  -4 -17   -0.37    1.71
   8  -4 -12   52.59    4.46
   0  -9 -14    0.60    2.01
   1  -9  -9    1.63    2.98
   2  -9 -14    1.60    2.03
   2  -9 -13    2.47    2.28
   2  -9 -11    0.66    2.46
   2  -9 -10    0.53    2.32
   3  -8 -18    0.44    1.33
   4  -8 -17    0.38    1.52
   6  -7 -16    4.13    1.89
   7  -6 -12   22.55    3.33
   7  -4 -20    0.51    1.32
   8  -4 -16   76.78    4.65
   8  -4 -15   44.95    4.13
   8  -4 -13   94.36    5.44
   2  -9 -12    1.04    2.39
   3  -8  -7    1.30    2.31
   6  -7 -15   12.81    2.70
   6  -7 -14    1.29    2.01
   6  -7 -13   18.47    3.10
   6  -7 -12   71.75    5.07
   7  -6 -13    3.41    2.23
   8  -4 -14   24.85    3.19
   0  -9 -13    6.98    2.86
   1  -9 -13    0.30    2.09
   1  -9 -11    0.82    2.79
   1  -9 -10    6.63    2.72
   1  -8 -18    1.10    1.60
   3  -7 -20   17.74    2.19
   4  -8 -16    0.20    1.71
   7  -5 -18   17.83    2.70
   0  -9 -12    2.22    2.57
   0  -9 -11    0.43    2.99
   3  -8 -17    1.82    1.65
   3  -8  -8    0.12    2.23
   4  -8 -15   15.57    2.68
   4  -8 -14   -0.82    2.19
   4  -8 -11   16.56    3.08
   4  -7 -19    5.36    1.65
   4  -6 -21   10.83    1.61
   5  -7  -9   66.14    4.91
   5  -6 -20    5.39    1.58
   6  -5 -20   18.93    2.63
   6  -4 -21    1.28    1.45
   7  -5 -17   15.96    3.16
   7  -5 -11  167.38    7.39
   7  -4 -19    2.05    2.01
   2  -7 -20    0.00    1.09
   3  -8  -9   34.13    4.24
   4  -8 -13   12.33    2.74
   4  -8 -12    6.55    2.41
   4  -5 -22    4.41    1.36
   5  -7 -10   69.39    5.12
   5  -4 -22   -0.02    1.12
   6  -6 -10    8.46    2.73
   7  -5 -16   17.47    3.41
   7  -5 -12    0.23    2.16
   3  -8 -16   27.98    3.19
   5  -7 -16    8.12    2.35
   5  -5 -21    5.14    1.70
   6  -6 -17    3.50    2.28
   6  -6 -11   28.62    3.76
   7  -5 -15   12.63    2.98
   7  -5 -14   74.07    5.23
   7  -4 -18   28.75    3.57
   0  -8 -17    0.66    1.94
   1  -8 -17    1.90    2.22
   3  -8 -15    0.66    1.89
   3  -8 -10  161.48    7.50
   3  -7 -19    2.86    1.88
   3  -6 -21    0.93    1.29
   4  -7 -18    2.34    1.85
   5  -7 -15   23.92    3.30
   5  -7 -14   75.80    5.79
   5  -7 -13    5.32    3.03
   5  -7 -12   -0.12    2.26
   5  -6 -19    0.36    1.73
   6  -6 -16    6.00    2.44
   6  -6 -12    6.42    2.61
   6  -5 -19   17.42    3.08
   6  -3 -21    5.06    1.77
   3  -8 -14   17.21    3.02
   3  -8 -11    8.21    2.73
   4  -6 -20   -0.01    1.73
   6  -6 -15   69.47    5.13
   6  -6 -14   16.05    3.34
   6  -6 -13   49.91    4.63
   6  -4 -20    0.54    1.76
   7  -4 -17   -0.09    2.21
  -1  -8 -16   25.95    3.74
   2  -8  -9  129.61    7.12
   3  -5 -22    2.56    1.32
   4  -7 -17    4.28    2.08
   5  -3 -22    0.83    1.35
   6  -5 -18   -0.83    2.44
   7  -4 -16   16.09    3.21
   7  -4 -13   36.80    4.19
   7  -3 -18   11.04    2.62
   0  -8 -16    2.12    2.61
   1  -8 -16   27.97    3.73
   1  -8  -8  141.77    7.74
   2  -8 -10    8.29    3.06
   2  -7 -19    1.06    1.78
   2  -6 -21    8.53    1.83
   3  -7 -18   14.07    2.94
   4  -7 -10    2.43    2.34
   5  -6 -18   11.05    2.74
   5  -5 -20   32.78    3.26
   7  -4 -15    6.31    2.73
   7  -4 -14   -0.52    2.33
   1  -7 -19    7.52    2.22
   2  -8 -14    0.01    2.17
   2  -8 -13   -1.97    2.58
   2  -8 -12    8.43    3.53
   2  -8 -11  116.04    6.85
   4  -7 -16    0.81    2.04
   4  -7 -15   43.22    4.71
   4  -7 -11   63.03    5.30
   4  -4 -22    1.85    1.63
   5  -6 -17    7.10    3.14
   6  -5 -17   -0.82    2.17
   6  -4 -19    2.20    2.55
   7  -3 -17   92.68    5.61
  -1  -8 -15    3.07    3.01
   1  -8 -15   -0.59    2.43
   1  -8  -9   -0.36    2.75
   2  -5 -22    9.86    1.71
   3  -6 -20   -0.02    1.66
   4  -7 -14   52.98    5.06
   4  -7 -13   45.06    4.74
   4  -7 -12   80.38    5.94
   4  -6 -19   44.53    3.94
   5  -6 -11   11.38    3.15
   6  -5 -16    2.46    2.48
   6  -3 -20   24.25    3.11
   7  -3 -16   16.12    3.07
   7  -3 -15   34.45    4.40
   7  -3 -14   33.08    4.42
   0  -8 -15    0.98    2.52
   1  -8 -11    6.60    3.63
   1  -8 -10   24.13    4.16
   2  -7 -18    8.77    2.66
   3  -7 -17   18.13    3.02
   5  -6 -15   -0.16    2.48
   5  -6 -13   22.79    4.25
   5  -6 -12   37.89    4.48
  -1  -7 -18    3.68    2.41
   0  -8 -14    0.72    2.76
   0  -8  -9    9.99    3.79
   1  -8 -13    9.60    3.32
   1  -8 -12   28.20    4.43
   3  -7 -16   11.65    2.98
   4  -6 -18   10.11    2.76
   5  -6 -14   18.84    3.70
   0  -8 -13   38.93    5.11
   0  -8 -12    5.52    3.79
   1  -7 -18   -0.15    2.22
   2  -7 -17   18.83    4.03
   2  -6 -20   -0.35    1.83
   3  -7 -15    0.87    2.92
   3  -7 -11   10.93    3.81
   3  -6 -19   18.09    3.46
   3  -5 -21    1.28    1.65
   4  -5 -20   13.47    2.82
   5  -4 -20    1.03    2.11
   5  -3 -21    1.86    1.76
   6  -4 -17    0.64    3.29
   6  -3 -19    2.44    2.49
  -2  -7 -17    4.71    2.93
  -1  -8 -12    1.89    4.16
  -1  -8 -11   -1.62    3.98
   1  -6 -20    1.62    2.28
   3  -7 -14    6.62    3.33
   3  -7 -13    6.99    3.18
   3  -7 -12   94.20    6.65
   3  -4 -22    1.27    1.74
   4  -6 -17    6.41    3.10
   4  -4 -21    5.09    2.66
   4  -3 -22   22.59    2.76
   6  -4 -16   21.19    4.64
  -3  -7 -16    1.71    2.96
   0  -6 -20    0.44    2.00
   1  -7 -17    3.45    3.34
   2  -7 -16    9.80    3.26
   2  -3 -23   -0.09    1.25
   4  -6 -16    3.39    3.01
   5  -2 -21   27.86    3.57
   6  -4 -14    2.74    3.19
   6  -3 -18   -0.13    2.76
  -1  -7 -17    0.82    3.46
   0  -7 -17   38.83    5.28
   2  -7 -15   55.86    5.91
   2  -6 -19   16.60    3.75
   2  -5 -21    1.86    2.04
   3  -6 -18    1.39    2.55
   4  -6 -15   29.01    4.59
   4  -6 -12   17.17    3.97
   4  -5 -19    2.53    2.76
   5  -5 -16    2.87    3.34
   5  -4 -19   -1.41    2.36
   6  -3 -17    0.87    3.36
  -2  -6 -19    0.94    2.35
  -1  -5 -21    0.05    1.62
   2  -7 -14    8.44    3.89
   2  -7 -11   20.62    4.69
   2  -4 -22    8.27    2.20
   3  -5 -20   26.97    3.80
   4  -6 -14    6.73    3.42
   4  -6 -13    4.59    3.49
   5  -5 -15   24.51    4.39
   5  -5 -14   28.42    4.54
   5  -5 -13   17.02    4.19
   5  -3 -20   22.99    3.72
  -2  -7 -16    5.63    4.09
   0  -5 -21    3.17    2.48
   1  -6 -19    3.94    3.35
   1  -5 -21    2.00    2.14
   3  -6 -17    1.01    2.92
   3  -3 -22   10.48    2.87
   4  -5 -18    0.22    2.86
   4  -4 -20    2.58    2.57
   6  -3 -16    8.61    3.57
   6  -3 -15   23.85    4.95
  -3  -7 -15    2.70    3.77
  -3  -6 -18    1.89    2.53
  -1  -7 -16    6.51    4.36
   0  -7 -16    4.42    3.69
   0  -6 -19    4.13    3.48
   0  -4 -22    0.80    1.71
   1  -4 -22   -0.02    1.62
   2  -6 -18   -0.13    2.53
   2  -2 -23   -0.71    1.49
   4  -3 -21    2.21    2.53
   5  -3 -19   14.95    4.40
   5  -2 -20    1.03    3.13
   1  -7 -14    1.99    3.34
   2  -5 -20   -0.28    2.71
   3  -6 -15    4.98    4.20
   3  -5 -19   10.04    3.56
   4  -5 -17    7.42    3.97
   5  -4 -17    3.03    3.43
  -3  -7 -14   -1.06    4.58
  -2  -7 -15    0.47    4.30
  -1  -7 -15    8.54    5.33
   0  -7 -15   12.19    4.33
   1  -7 -13   25.23    4.93
   1  -7 -12   76.93    7.06
   1  -7 -11   -0.37    3.31
   1  -6 -18    9.76    4.41
   2  -6 -17    2.76    3.19
   2  -1 -23   -0.40    1.41
   3  -6 -14   43.12    5.72
   3  -6 -12   16.73    4.33
   4  -5 -16    1.02    3.43
   4  -4 -19    8.92    3.55
   5  -4 -16    4.38    3.77
   5  -4 -15   -0.12    4.06
  -2  -6 -18    2.31    3.94
  -2  -5 -20    8.58    3.16
   0  -7 -14    4.00    4.18
   1  -5 -20   11.24    3.56
   1  -2 -23    2.16    1.75
   2  -4 -21   11.81    3.13
   2  -3 -22    9.64    3.09
   3  -5 -18    3.70    3.98
   3  -2 -22    0.28    2.50
   4  -5 -15   36.86    5.60
   4  -3 -20    3.45    3.90
   4  -2 -21    1.91    2.64
   5  -3 -18    7.78    4.17
   5  -2 -19   -0.08    3.65
  -3  -7 -13    0.60    5.46
  -2  -7 -14   -1.62    4.22
  -1  -7 -14    5.09    5.14
   0  -7 -13    3.19    4.29
   0  -7 -12    5.72    4.49
   0  -7 -11    2.73    4.26
   0  -6 -18    9.52    4.33
   0  -5 -20    9.49    3.97
   2  -6 -16    0.66    3.72
   2  -5 -19   -0.75    2.71
   3  -3 -21    7.71    3.72
   4  -1 -21   -1.93    2.67
   5  -3 -17  100.11    8.68
  -3  -6 -17    0.20    4.06
  -2  -7 -13    6.93    6.04
  -2  -4 -21    1.99    1.96
  -1  -7 -13    5.02    4.74
   1  -6 -17    3.77    3.88
   1  -4 -21    2.29    3.16
   1  -1 -23   11.05    2.55
   2  -6 -15   12.19    4.29
   3  -5 -17   33.48    5.49
   3  -1 -22    3.53    2.51
  -3  -5 -19    0.85    2.86
  -2  -7 -12    4.85    5.77
  -1  -7 -12  131.70   10.25
  -1  -7 -11    1.58    4.67
  -1  -7 -10   13.85    5.41
   0  -6 -17    5.31    4.73
   1  -3 -22   -0.07    2.10
   2  -6 -14    3.11    4.10
   2  -6 -13   13.94    4.95
   4  -3 -19    2.47    4.36
   5  -3 -16   -2.52    3.78
  -5  -5 -17    1.62    2.47
  -4  -5 -18   -0.20    3.08
  -2  -7 -11    4.52    5.25
  -2  -6 -17   14.60    5.37
  -1  -4 -21   -0.89    2.58
  -1  -3 -22    1.30    1.91
   0  -4 -21   11.77    3.40
   0  -3 -22    0.94    2.11
   1  -6 -16   59.80    6.83
   1  -5 -19   29.85    4.79
   2  -5 -18   37.39    5.59
   2  -4 -20    2.79    3.33
   2  -2 -22   12.21    3.64
   3  -5 -16    0.15    3.73
   3  -4 -19   19.95    4.65
   4  -2 -20    2.84    3.46
  -2  -5 -19    1.29    4.09
   1  -6 -15    2.78    3.97
   3  -5 -15   -0.04    4.21
   3  -3 -20   15.10    4.84
   3  -2 -21   27.85    4.38
   5  -2 -17   11.16    4.52
  -4  -6 -15    3.60    5.70
  -3  -6 -16    3.01    4.58
  -3  -4 -20   -0.34    2.99
  -1  -5 -19   -2.17    3.67
   0  -6 -16    3.22    4.40
   1  -6 -14   10.64    4.54
   2  -5 -17   22.93    5.18
   3  -5 -14   12.97    4.57
   3  -4 -18    1.39    3.79
   4  -3 -18   10.30    4.54
   4  -1 -20   -0.88    3.20
   5  -2 -16    1.59    4.12
  -3  -3 -21    0.04    1.88
  -2  -6 -16    3.20    5.10
   1  -5 -18   -1.67    3.22
   1  -4 -20    2.09    3.35
   1  -2 -22   -0.15    2.40
   2  -4 -19   49.92    6.08
   2  -1 -22    6.89    2.94
   3  -1 -21    5.18    3.45
   4  -2 -19    0.58    3.90
  -3  -5 -18    1.07    4.00
  -2  -4 -20    3.83    3.63
  -2  -2 -22    1.48    1.78
   0  -5 -18   42.38    6.72
   0  -4 -20    4.42    4.01
   1  -3 -21    1.26    2.88
   2  -5 -16   15.90    4.89
   2   0 -22    6.41    2.53
   3  -4 -17    5.72    4.04
   3  -3 -19   16.10    4.83
   4  -3 -17   10.16    4.41
  -4  -4 -19    0.87    3.24
  -3  -6 -15    2.73    5.25
  -2  -3 -21   -0.08    2.81
  -1  -6 -15    8.36    4.99
  -1  -5 -18    1.52    4.83
  -1  -2 -22    4.36    2.34
   1  -5 -17   12.29    4.76
   2  -5 -15   24.29    5.12
   2  -2 -21    7.09    3.71
   3  -2 -20    4.43    3.53
   4  -3 -16    3.45    3.67
   4  -2 -18  119.13    8.95
   4  -1 -19    0.27    3.70
  -5  -5 -16    3.31    4.92
  -5  -4 -18   -0.99    2.76
  -4  -5 -17    9.36    4.83
  -4  -3 -20    4.46    2.84
  -1  -6 -14   -1.74    5.18
  -1  -3 -21   -0.92    2.95
   0  -6 -12   29.78    5.72
   0  -3 -21    6.10    3.16
   1  -4 -19   11.38    3.99
   1  -1 -22   -1.30    2.61
   2  -5 -14   36.40    5.76
   2  -4 -18   24.64    5.07
   3  -4 -16  114.33    8.65
  -3  -6 -14    9.87    6.00
  -2  -6 -14   30.02    7.22
   0  -5 -17   10.93    4.22
   1  -5 -16    2.99    3.94
   3  -4 -15    0.15    3.11
   3  -3 -18   -0.56    3.41
   4  -2 -17   34.13    5.96
  -5  -3 -19   -1.26    2.57
  -3  -5 -17    2.46    4.20
  -3  -4 -19   13.26    4.36
  -2  -1 -22   -0.05    1.63
  -1  -6 -12    1.80    5.10
  -1  -5 -17    6.91    4.90
   0  -4 -19    1.73    3.07
   0  -1 -22    2.33    2.40
   1  -3 -20    1.26    2.77
   2  -4 -17   11.08    4.06
   2  -3 -19    1.20    3.89
   2  -1 -21    1.16    2.98
   3  -2 -19    4.76    4.17
   3  -1 -20    1.63    3.06
   4  -1 -18   27.36    5.17
  -3  -6 -13   -0.25    4.70
  -3  -2 -21    2.31    2.54
  -2  -6 -13   48.63    7.61
  -2  -4 -19    2.15    3.61
  -1  -4 -19   26.31    5.09
   0  -5 -16    2.63    4.22
   1  -4 -18   14.69    4.44
   2  -2 -20    8.17    3.86
   3  -3 -17   64.92    6.76
  -4  -5 -16    1.08    4.30
  -4  -4 -18   -1.60    3.90
  -3  -6 -12   12.08    5.61
  -3  -3 -20    1.99    2.82
  -2  -6 -12   29.31    6.35
  -2  -6 -11   50.48    8.53
   0  -3 -20   12.30    3.44
   0  -2 -21    6.53    3.19
   0   0 -22   30.83    3.78
   0   1 -22   -0.42    1.72
   1  -5 -14    8.71    3.82
   2  -4 -16    5.43    3.67
   4  -1 -17    0.93    3.83
  -5  -4 -17    3.61    4.23
  -3  -6 -11   86.90   10.13
  -3  -5 -16    9.95    5.83
  -2  -3 -20   12.64    3.85
  -2  -2 -21    0.84    2.44
  -2   0 -22    2.99    1.78
  -1  -5 -16    2.03    3.98
  -1  -3 -20   -0.19    2.87
  -1  -2 -21    4.07    2.83
   0  -5 -15   28.41    5.24
   0  -4 -18    9.85    3.90
   1  -4 -17   14.87    4.58
   2  -4 -15   -0.57    3.48
   2  -3 -18   38.39    5.27
   3  -2 -18    4.01    3.52
   3  -1 -19   18.16    4.44
  -3  -4 -18   -1.96    3.85
  -2  -5 -16    4.38    4.20
  -1   1 -22    1.00    1.78
   1  -3 -19   10.30    3.58
   1  -1 -21    0.26    2.43
   2  -1 -20    2.75    3.59
  -5  -5 -14    1.61    6.13
  -4  -5 -15   -1.77    4.65
  -4  -3 -19    1.22    2.87
  -4  -2 -20    3.53    2.78
  -2  -4 -18    1.94    3.53
  -1  -4 -18    6.88    3.87
   0  -5 -14   16.00    4.14
   1  -4 -16   85.42    7.53
   2  -3 -17    3.85    3.68
   3  -2 -17   39.96    5.85
   3   0 -19    0.18    3.03
  -7  -3 -16   -0.48    1.87
  -3  -5 -15    8.69    5.03
  -3  -1 -21    0.06    1.74
  -2  -5 -15   17.54    5.40
   0  -4 -17   11.81    4.19
   0  -3 -19    3.33    3.12
   0  -1 -21    0.83    2.16
   1   0 -21    1.88    2.49
   3  -1 -18   -1.81    3.24
  -6  -3 -17    1.18    3.27
  -5  -3 -18    8.19    3.96
  -4  -4 -17    4.72    4.02
  -3  -3 -19   -0.94    3.00
  -2  -1 -21   -0.47    2.07
  -1  -3 -19   -1.64    3.02
  -1  -1 -21    1.19    2.36
   0  -2 -20    1.16    2.67
   1  -4 -15   17.53    4.17
   1  -3 -18    0.27    2.85
   1   1 -21    0.67    1.71
   2  -3 -16    8.85    3.90
   2   0 -20    5.52    2.91
  -6  -4 -15    0.85    4.32
  -5  -5 -13   -0.39    5.53
  -4  -5 -14    9.11    5.18
  -3  -5 -14   23.48    6.62
  -3  -2 -20    0.47    2.54
  -2  -5 -14    5.78    4.20
  -2  -4 -17   22.36    5.68
  -2  -3 -19    1.13    2.77
  -1  -5 -13    5.46    3.59
  -1  -4 -17    8.26    3.84
  -1  -2 -20    9.44    3.57
   0  -4 -16    1.54    2.92
   1  -1 -20    2.39    2.94
   2  -1 -19    0.42    3.31
  -6  -2 -18   -0.52    2.81
  -3   0 -21   10.82    2.45
  -2  -2 -20    0.35    2.59
   0  -3 -18   42.45    5.33
   0   2 -21    2.57    1.92
   1  -3 -17   18.78    4.08
   3  -1 -17   93.96    6.80
  -5  -5 -12    0.56    6.33
  -4  -5 -13   50.34    8.23
  -4  -4 -16   19.80    5.97
  -4  -3 -18    6.65    3.65
  -4  -1 -20    6.67    2.92
  -3  -5 -13   -1.34    4.80
  -2  -5 -13   36.37    5.80
  -1  -4 -16   16.61    4.30
  -1   0 -21   13.17    3.01
   0  -4 -15    4.90    3.11
   0   1 -21    0.28    1.68
   2  -2 -17   13.71    3.78
  -4  -2 -19    1.04    3.10
  -3  -3 -18    1.98    3.73
  -3   1 -21    0.87    1.65
  -2  -4 -16   16.66    5.28
  -1  -3 -18   -1.30    2.95
  -1   2 -21    2.00    1.89
   0  -2 -19   -0.55    2.63
   1  -3 -16   22.20    4.63
   2  -1 -18   18.85    4.36
  -7  -3 -15   12.62    3.75
  -6  -4 -14    1.64    4.59
  -5  -4 -15    6.11    5.18
  -5  -3 -17    5.54    3.76
  -4  -5 -12    4.47    4.58
  -3  -5 -12  106.29    9.07
  -3  -1 -20    1.55    2.52
  -2  -3 -18   20.77    4.49
  -2   1 -21    0.07    1.81
  -2   2 -21   -0.28    1.52
  -1  -1 -20   -0.31    2.40
  -1   1 -21    0.41    1.96
   0  -3 -17   -0.30    2.63
   1  -1 -19    0.74    2.76
   1   1 -20   -0.17    2.45
   2   1 -19    0.56    2.82
   3   0 -17   48.42    5.15
  -8  -2 -15    0.12    1.68
  -5  -1 -19    0.20    2.53
  -4  -5 -11   16.45    5.98
  -3  -2 -19   21.90    4.32
  -2  -2 -19    0.32    2.86
  -2  -1 -20    9.48    2.83
  -1  -4 -15    7.07    3.42
  -1  -2 -19   55.55    5.44
  -5  -2 -18    1.83    2.87
  -4  -4 -15    3.64    4.37
  -4  -3 -17   10.65    4.86
  -4   0 -20    7.52    2.56
  -3  -4 -15    1.74    4.18
  -2  -4 -15    9.84    4.45
  -1  -4 -14   29.11    5.06
  -1  -3 -17   -0.08    2.83
   0  -2 -18    7.76    3.12
   0   0 -20    1.63    2.70
   1  -2 -17   32.32    4.50
   2  -1 -17   -0.09    3.28
   2   0 -18  175.47    8.81
  -7  -2 -16    0.99    3.04
  -6  -2 -17   -0.97    3.40
  -6  -1 -18    1.42    2.67
  -5  -4 -14   -0.32    4.64
  -3  -3 -17    2.11    3.38
  -2  -3 -17   33.42    5.34
   0  -3 -16    0.80    2.78
   1   0 -19   83.63    6.31
  -7  -1 -17    2.61    2.86
  -5  -3 -16    3.64    4.43
  -4  -4 -14   35.54    7.13
  -4  -2 -18    0.33    3.62
  -4  -1 -19   -1.23    2.71
  -2   0 -20    5.23    2.52
  -1  -2 -18    2.74    2.67
   0   1 -20   24.07    3.51
   0   2 -20    0.25    2.02
   1  -1 -18    2.01    2.65
  -7  -3 -14    0.54    3.04
  -6  -3 -15   18.01    6.26
  -4   1 -20    8.57    2.25
  -3  -4 -14   12.97    4.73
  -3  -2 -18   -1.43    3.06
  -2  -2 -18   -0.07    3.06
  -1  -3 -16    1.01    2.77
  -1  -1 -19    1.97    2.58
  -1   3 -20   -0.63    1.60
   0  -2 -17    1.57    2.92
   1   1 -19    0.72    2.29
  -9  -1 -14    0.37    1.26
  -6  -4 -12    6.90    5.49
  -5  -4 -13    6.96    5.22
  -5   0 -19    2.75    2.19
  -3  -1 -19    1.84    2.28
  -3   3 -20    1.78    1.52
  -2  -3 -16    2.07    2.98
  -2  -1 -19   -0.42    2.35
  -1   1 -20    1.10    2.24
  -1   2 -20    8.16    2.58
  -8  -2 -14    0.51    2.45
  -5  -2 -17    4.90    3.57
  -5  -1 -18    0.45    3.15
  -4  -4 -13    4.18    4.43
  -3  -4 -13    2.52    3.55
  -3  -3 -16   10.10    4.21
  -3   2 -20   -0.91    1.83
  -2   2 -20    1.84    2.14
  -6  -2 -16    8.42    4.55
  -6   0 -18   -0.73    2.50
  -5  -4 -12    4.18    5.25
  -5  -3 -15   40.56    6.96
  -1  -2 -17   11.11    3.44
   0  -2 -16   11.03    3.14
   0   1 -19    1.92    2.85
  -8  -1 -15    1.39    2.25
  -8   0 -16   16.93    2.79
  -7  -3 -13    4.90    4.57
  -7  -2 -15    1.53    3.61
  -7   0 -17    2.97    2.81
  -6  -3 -14    0.63    4.40
  -6  -1 -17   -3.26    3.06
  -5   1 -19    0.89    1.80
  -5   3 -19   -0.06    1.68
  -4  -4 -12   -1.44    3.87
  -4  -2 -17   -1.45    2.92
  -4  -1 -18   15.26    4.03
  -3  -2 -17    2.74    2.95
  -2  -2 -17    8.77    3.70
  -1  -1 -18    0.85    2.56
   1   1 -18    0.00    2.58
  -7  -1 -16   -0.40    3.39
  -5  -4 -11   62.15    9.13
  -5   2 -19    3.71    1.95
  -3  -3 -15  107.97    8.62
  -3  -1 -18   -0.73    2.71
  -2  -1 -18   23.15    4.06
   0   0 -18   10.38    3.67
   0   2 -19   -0.48    1.75
  -6   1 -18   -0.42    2.24
  -5  -3 -14   -1.14    4.55
  -4   1 -19   -0.30    2.21
  -3   4 -19    8.17    2.24
  -2  -3 -14   19.90    4.52
  -2   4 -19   -0.31    1.54
  -1  -2 -16    2.25    2.69
  -1   1 -19    1.35    2.68
  -8  -2 -13    0.74    2.94
  -7  -3 -12    8.13    6.11
  -6  -3 -13   37.60    8.02
  -5  -1 -17   12.23    4.17
  -4  -3 -14    1.71    4.32
  -4  -2 -16   24.22    5.56
  -4   3 -19    1.92    1.93
  -3   1 -19    0.18    2.13
  -2  -2 -16   36.39    5.10
  -2   1 -19    0.34    2.05
  -1   2 -19   40.16    4.73
  -1   3 -19    0.77    2.01
  -9  -1 -13   10.20    2.48
  -8   1 -16    9.57    2.51
  -7  -2 -14    5.29    4.41
  -7   1 -17    4.02    2.64
  -6  -2 -15    0.52    3.83
  -6   2 -18   -0.12    2.12
  -6   3 -18    0.67    1.84
  -3  -2 -16    1.81    3.41
   0   1 -18   18.36    3.62
  -6  -1 -16   26.70    5.54
  -5  -3 -13    1.00    4.73
  -4  -1 -17    3.74    3.24
  -4   0 -18    0.92    2.21
  -3  -1 -17    4.15    3.48
  -3   3 -19   -0.37    1.63
  -2  -1 -17    8.48    3.30
  -2   0 -18    1.68    2.24
  -2   2 -19   -0.42    1.90
  -2   3 -19    0.48    1.67
   0   2 -18    6.29    2.78
  -8  -1 -14    3.05    3.05
  -7  -1 -15    8.99    4.57
  -7   2 -17    7.25    2.85
  -7   3 -17    0.73    1.99
  -6  -3 -12   41.68    8.12
  -5   1 -18    1.08    2.17
  -4  -3 -13   44.10    6.41
  -3   5 -18   -0.11    1.42
  -1   1 -18    1.36    2.90
  -8   2 -16    3.91    1.91
  -6  -2 -14    9.22    5.60
  -5   4 -18   -0.02    1.58
  -4  -2 -15    0.98    3.38
  -3  -2 -15    0.67    3.06
  -1  -1 -16    1.73    2.29
  -7  -2 -13    9.44    5.50
  -5  -3 -12    2.88    4.12
  -5  -1 -16    1.77    3.18
  -5   0 -17    2.33    2.86
  -5   2 -18    0.61    1.93
  -4   1 -18   10.19    2.99
  -3   1 -18    0.48    2.34
  -1   2 -18    2.56    2.88
   0   1 -17    0.82    2.42
  -9  -1 -12   -1.34    1.88
  -9   1 -14   -0.21    1.70
  -6  -3 -11    3.13    4.97
  -6   1 -17    0.28    2.37
  -5  -2 -14   -2.22    3.71
  -4  -1 -16   -0.41    2.89
  -4   4 -18    1.15    1.87
  -3  -1 -16    1.62    2.83
  -2  -1 -16    5.78    2.98
  -2   4 -18    0.84    1.93
  -1   3 -18   -0.64    1.89
  -9   0 -13   12.09    2.84
  -7   1 -16    1.16    3.22
  -6   0 -16    6.91    3.42
  -4   2 -18    0.08    1.91
  -4   3 -18    3.83    2.33
  -3  -2 -14    6.40    3.37
  -3   0 -17    1.02    2.29
  -3   2 -18    0.94    2.23
  -3   4 -18    0.24    1.76
  -2   2 -18    0.12    2.39
  -2   3 -18   15.83    3.39
   0   2 -17    1.17    2.14
  -8  -2 -11   -0.72    3.57
  -8  -1 -13   -1.43    3.11
  -8   1 -15    0.06    2.22
  -7  -1 -14    0.39    3.62
  -7   0 -15   -0.33    3.78
  -6  -2 -13    4.60    4.36
  -6   2 -17    0.31    2.19
  -5   1 -17    8.19    3.18
  -5   5 -17    0.10    1.55
  -3   3 -18   -0.18    1.75
   0   3 -17    0.66    1.46
  -8   0 -14    3.53    3.16
  -7  -2 -12   10.00    5.25
  -6  -3 -10   50.62    7.76
  -6   3 -17   -0.77    2.00
  -5  -1 -15  104.63    8.57
  -2  -1 -15    4.60    2.87
   0   1 -16    6.54    2.82
 -11   1 -10    0.76    1.06
 -10   1 -12    0.94    1.38
  -9  -1 -11    1.07    2.78
  -9   2 -14    4.09    1.87
  -8   2 -15    2.26    2.56
  -7   2 -16    2.37    2.87
  -7   4 -16    1.53    2.46
  -5  -2 -13    2.77    3.65
  -4  -1 -15   -2.20    2.96
  -4   1 -17    3.31    2.37
  -3   1 -17    3.54    2.32
  -2   0 -16   40.14    4.66
  -1   2 -17    6.54    2.85
  -9   3 -14    1.86    1.54
  -8   4 -15   -0.48    1.65
  -7   3 -16   -0.28    2.38
  -6   1 -16   19.40    4.12
  -5   2 -17    2.30    2.43
  -5   4 -17    1.46    2.22
  -5   6 -16   -0.15    1.38
  -3   5 -17    0.06    1.74
  -1   3 -17    0.15    1.90
   0   2 -16    9.77    3.19
  -9   1 -13    7.71    2.90
  -8  -1 -12    5.35    4.45
  -8   3 -15    4.47    2.35
  -5   3 -17    2.15    2.24
  -4   2 -17   -1.09    1.84
  -2   2 -17    3.51    2.65
  -2   4 -17   22.30    3.38
  -1   1 -16    2.79    2.36
  -7   1 -15   10.46    3.98
  -6   5 -16    0.41    2.10
  -5  -2 -12    0.92    3.58
  -5  -1 -14    0.81    3.10
  -5   1 -16    0.44    2.34
  -4   4 -17    2.49    1.95
  -3  -1 -14    6.62    3.25
  -2   3 -17   26.66    4.11
  -9   8  -7    0.48    1.95
  -7   7 -12    1.32    4.96
  -5   8 -10    7.91    6.37
  -4   8 -10    3.74    4.40
  -3   5 -15   15.28    4.82
  -3   6 -14    6.10    3.29
  -3   7 -12   33.06    6.10
  -3   8  -9    3.24    4.16
  -1   6 -12    1.85    3.88
  -8   7 -11    3.20    2.87
  -7   4 -15    0.79    3.17
  -7   8  -9    2.87    4.82
  -5   5 -15    9.74    3.89
  -5   6 -14   12.22    4.34
  -4   6 -14   32.64    5.05
  -3   8  -8   70.80    8.75
  -8   8  -8    3.03    2.85
  -7   6 -13   -1.31    5.68
  -6   7 -12    6.24    5.46
  -5   7 -12   21.95    5.38
  -4   7 -12   -3.12    3.16
  -4   8  -9   55.20    8.28
  -3   8  -7   -0.96    4.87
  -2   4 -15   11.11    4.15
  -2   5 -14    5.96    3.79
  -2   7 -10    3.28    4.90
  -1   4 -14   29.89    6.01
  -1   5 -13    4.42    3.71
 -10   6 -10   -0.19    1.59
  -9   8  -6   22.35    3.70
  -7   5 -14    1.00    3.85
  -5   8  -9   -3.67    5.64
  -3   6 -13    1.80    3.41
  -3   7 -11   -2.30    4.09
  -3   8  -6   16.47    6.45
  -3   8  -5    1.52    5.86
  -8   4 -14    0.40    4.10
  -8   6 -12   -1.27    3.86
  -8   8  -7    0.10    3.66
  -7   3 -15    7.13    3.70
  -7   7 -11   -2.52    7.02
  -7   8  -8   10.58    6.12
  -6   4 -15   -1.32    3.07
  -6   6 -13    3.85    5.73
  -3   4 -15    1.26    4.15
  -3   5 -14   19.22    5.46
  -2   3 -15   25.49    5.40
  -2   6 -12   32.80    5.75
  -2   7  -9   95.16    8.96
  -9   4 -13    0.75    3.03
  -9   6 -11    0.91    2.55
  -9   7  -9    0.76    2.54
  -9   8  -5   -1.99    2.86
  -8   7 -10    5.13    4.14
  -6   5 -14    0.84    4.38
  -5   4 -15    8.16    4.73
  -5   6 -13   10.13    4.94
  -5   7 -11    6.24    5.48
  -4   4 -15    2.17    4.05
  -4   6 -13   23.35    5.17
  -4   7 -11   11.53    5.04
  -4   8  -7    8.80    6.47
  -4   8  -6   10.08    8.46
  -3   7 -10    1.24    4.16
 -10   5 -11   -0.15    1.90
  -9   5 -12    0.44    3.20
  -8   8  -6    3.24    4.57
  -7   8  -7   -2.00    5.35
  -5   5 -14    6.31    4.31
  -5   8  -7    5.23    8.72
  -4   5 -14    8.86    4.35
  -4   8  -5    1.13    7.24
  -4   8  -4   13.64    8.72
  -3   6 -12   11.17    4.65
  -2   5 -13   33.92    5.78
  -2   6 -11   81.42    8.30
  -9   8  -3    2.50    3.43
  -7   6 -12    6.39    7.07
  -6   8  -7   -2.71   10.73
  -5   8  -6    1.04   10.68
  -4   7 -10    8.64    5.28
  -3   7  -9   39.16    7.05
 -11   7  -4    1.01    2.07
  -9   7  -8    5.42    3.89
  -8   3 -14   -1.41    4.25
  -8   7  -9   -4.29    5.45
  -7   4 -14   20.91    5.17
  -7   8  -6   -1.47    6.91
  -6   6 -12   11.22    6.30
  -5   3 -15   36.72    6.22
  -5   8  -5   -2.25    9.28
  -5   8  -4   -1.09   11.28
  -5   8  -3    4.28   13.04
  -4   3 -15    1.65    3.47
  -4   6 -12    2.02    4.16
  -3   4 -14    9.24    5.77
 -10   6  -9   10.22    3.06
  -8   6 -11    3.91    6.66
  -8   8  -4    2.27    4.93
  -7   8  -5    8.93    8.73
  -5   6 -12   17.20    5.41
  -3   7  -8   -0.09    4.84
 -11   5  -9    0.68    1.97
 -11   7  -3   -0.12    2.28
 -10   7  -6    1.91    2.90
  -9   3 -13    6.30    4.73
  -9   6 -10    2.67    3.43
  -8   2 -14    0.34    3.39
  -8   8  -3   12.28    5.45
  -6   4 -14    2.87    4.51
  -6   8  -4   -2.35   12.77
  -5   4 -14    5.07    5.34
 -11   6  -7    9.60    2.85
 -10   3 -12    0.78    2.87
  -8   4 -13    0.41    5.28
  -8   5 -12   10.24    7.60
  -8   7  -8    9.60    6.78
  -7   6 -11    7.74    7.15
  -7   8  -3    5.87    6.82
  -5   7  -9   -0.49    5.50
  -4   6 -11    9.24    5.25
  -4   7  -8   18.89    6.58
  -3   3 -14   37.57    7.27
  -3   5 -12   80.62    9.00
 -11   7  -2   15.93    3.61
 -10   7  -5   25.66    5.00
  -9   5 -11   21.58    6.09
  -7   3 -14    1.27    3.89
  -6   6 -11    1.44    4.99
  -5   6 -11   34.89    6.99
  -3   4 -13    0.30    4.71
  -3   6 -10   15.83    5.34
 -10   4 -11    8.70    3.49
 -10   6  -8    9.44    3.45
  -9   2 -13    1.97    4.78
  -8   6 -10    0.80    7.13
  -7   5 -12    4.42    6.79
  -6   3 -14    4.36    4.66
  -6   7  -8    6.80    9.25
  -5   7  -8   88.15   11.34
  -4   3 -14    4.30    5.24
  -4   5 -12    5.09    4.89
 -10   7  -4    1.67    3.80
  -9   6  -9    0.33    4.18
  -9   7  -6    0.37    3.59
  -7   2 -14    7.45    4.57
  -7   4 -13   -4.08    3.91
  -6   5 -12   32.94    8.09
  -5   3 -14    1.83    3.87
  -5   5 -12    2.33    5.19
  -4   4 -13    6.34    5.69
  -4   6 -10    3.21    4.57
  -4   7  -6   15.05    7.57
 -12   4  -8    2.39    1.83
  -8   3 -13   -0.19    5.16
  -7   6 -10    3.08    7.14
  -6   4 -13    5.02    5.20
  -6   6 -10    5.13    7.09
  -5   4 -13   11.64    5.70
  -5   6 -10   16.08    5.97
 -12   6  -3    4.00    2.39
 -11   5  -8    0.28    2.41
 -10   1 -12   -0.94    2.26
 -10   7  -3    1.76    3.57
  -9   7  -5    4.28    5.00
  -8   5 -11   -2.38    8.35
  -8   6  -9   30.88   11.22
  -8   7  -6   -0.31    6.66
  -6   2 -14    5.05    4.63
  -5   2 -14   -0.43    4.08
  -5   7  -6   35.83    9.62
  -4   6  -9   21.95    6.35
 -12   5  -6    0.23    1.96
 -10   5  -9    0.45    3.53
 -10   6  -7   -0.23    3.24
 -10   7  -2    3.33    3.70
  -9   3 -12    1.17    6.55
  -9   5 -10    7.50    5.73
  -9   6  -8    1.43    4.71
  -7   5 -11    1.90    7.50
  -7   7  -6    4.79   12.12
  -6   7  -6    3.69    9.66
  -5   7  -5   88.56   13.35
  -4   5 -11   20.92    5.45
 -11   6  -5    8.91    3.67
 -10   3 -11    0.54    4.21
 -10   7  -1    1.57    3.99
  -9   4 -11    8.48    6.45
  -9   7  -4    3.59    4.83
  -8   2 -13    0.34    4.89
  -8   7  -5   51.82   10.37
  -7   3 -13    3.82    5.32
  -7   6  -9   -1.73    8.38
  -6   5 -11   -2.07    4.84
  -6   6  -9   34.84    8.62
  -5   5 -11    6.45    5.28
  -5   6  -9   -1.78    4.83
  -4   4 -12    1.35    4.10
 -12   6  -1   10.92    3.45
 -10   4 -10    1.48    3.65
  -9   7  -3    3.80    5.72
  -7   7  -5   15.44   15.39
  -6   3 -13   67.89    8.46
  -6   4 -12   14.87    6.64
  -6   7  -5   68.39   16.10
  -5   3 -13   -1.56    4.66
  -5   4 -12    4.14    5.69
 -13   4  -5   -0.58    1.68
 -13   5  -2   12.00    2.98
 -12   4  -7    3.18    2.88
 -12   5  -5   15.15    3.72
 -12   6   0    0.14    2.55
 -11   5  -7    1.97    2.86
 -11   6  -4    5.68    3.84
 -10   6  -6   16.53    4.80
  -9   6  -7   -0.73    4.62
  -9   7  -2   18.71    6.35
  -8   5 -10    3.27    9.01
  -8   6  -8    0.61    8.38
  -8   7  -4    1.72    6.89
  -6   7  -4   12.82   12.64
  -5   6  -8   35.96    7.94
  -4   5 -10   38.37    6.97
 -12   3  -8   16.52    3.48
 -10   5  -8   27.67    6.05
  -9   2 -12    1.92    4.88
  -9   5  -9    1.50    5.68
  -9   7  -1    9.00    5.55
  -8   3 -12   10.72    6.30
  -8   7  -3   10.49    7.73
  -7   2 -13    5.02    4.78
  -7   5 -10   21.73    8.30
  -7   6  -8    7.91    8.98
  -7   7  -3    0.49   13.46
  -6   6  -8    1.12    6.64
  -5   5 -10   24.93    6.20
  -4   2 -13    3.92    5.03
 -11   6  -3   15.70    4.94
 -10   2 -11    7.11    5.20
  -8   6  -7    2.28   10.12
  -8   7  -2   -1.32    5.86
  -8   7  -1    8.21    6.44
  -7   7  -2    2.27   10.22
  -6   2 -13    4.94    4.08
  -6   5 -10   88.33   10.49
  -5   2 -13   -1.22    3.97
  -5   6  -7   10.07    6.34
 -13   5  -1    3.41    2.62
 -11   4  -8    3.51    3.43
 -11   5  -6   -0.27    3.67
 -10   4  -9    9.31    5.62
  -9   1 -12   -0.62    4.96
  -9   3 -11    7.34    7.01
  -9   4 -10   -2.58    6.88
  -9   6  -6   33.28    7.74
  -8   5  -9    4.86   11.92
  -7   3 -12   11.73    5.94
  -7   4 -11   60.46    9.86
  -7   6  -7    3.15    9.41
 -13   4  -4   -0.22    2.22
 -13   5   0    0.29    2.41
 -11   1 -10    1.66    3.08
 -11   3  -9    1.23    2.97
 -11   6  -2   -0.14    3.49
 -10   1 -11    2.85    4.86
  -9   5  -8    6.13    6.96
  -8   2 -12   24.93    7.76
  -5   3 -12    2.08    4.91
  -5   5  -9    1.20    4.28
 -12   4  -6    0.45    2.48
 -11   6  -1    2.83    3.90
 -10   5  -7    1.71    3.93
 -10   6  -4    4.13    4.45
  -8   4 -10   -2.54    8.72
  -8   6  -6   30.25   11.30
  -6   5  -9   -1.36    5.37
 -12   5  -3    0.08    3.30
 -11   6   0    0.03    3.75
 -10   6  -3    4.89    5.47
  -8   3 -11    7.51    6.34
  -7   2 -12    8.42    5.84
 -11   4  -7   19.78    5.28
 -11   5  -5    0.81    3.71
  -9   2 -11   27.03    9.20
  -9   4  -9    8.03    7.36
  -9   6  -4   24.50    8.32
  -8   1 -12    3.85    5.13
  -8   5  -8   13.89   12.12
  -8   6  -5    8.26    8.71
  -7   4 -10   11.63    7.45
  -6   2 -12    9.06    5.63
  -6   4 -10    2.08    5.61
  -5   2 -12    0.64    5.53
  -5   4 -10    9.58    5.38
 -10   2 -10    1.33    5.41
 -10   4  -8    6.60    4.84
 -10   5  -6    0.88    4.30
 -10   6  -2   14.65    5.48
  -9   5  -7    7.80    6.48
  -7   3 -11   23.28    7.27
  -7   5  -8    6.18    7.67
  -7   6  -5    6.60   12.53
  -6   3 -11    7.55    6.50
  -6   5  -8    1.31    5.20
  -5   3 -11    2.74    4.89
 -12   4  -5   -1.01    2.84
 -12   5  -2   14.40    4.41
 -11   3  -8    1.84    3.83
 -10   6  -1   44.08    7.77
  -9   6  -3   63.98    9.61
  -8   4  -9   50.04   13.69
  -8   6  -4   14.48    9.21
  -7   1 -12    1.89    5.17
 -10   6   0   16.91    6.32
  -9   1 -11    2.90    5.72
  -9   6  -2   -0.63    6.31
  -8   2 -11    3.98    6.24
  -8   6  -3    6.38   10.17
  -6   1 -12   27.89    6.55
 -13   4  -2   -0.92    2.71
 -12   3  -6    1.94    3.65
 -12   5  -1   -0.94    3.06
 -11   1  -9    1.53    4.33
 -11   4  -6    4.41    4.12
 -10   1 -10    3.03    6.30
 -10   4  -7    7.63    5.76
 -10   5  -5   38.07    7.24
  -9   5  -6    3.78    6.49
  -7   4  -9   -0.04    5.72
  -7   6  -3   45.50   19.59
  -6   4  -9   36.46    7.59
 -14   1  -4   -0.12    1.61
 -14   2  -3   -0.03    1.99
 -13   3  -4    7.63    3.03
 -12   0  -8    0.20    2.48
 -12   2  -7    0.77    2.96
 -12   4  -4   25.88    5.16
 -12   5   0    8.73    4.16
  -9   2 -10    2.05    7.58
  -9   3  -9   -2.68    9.01
  -9   6  -1   22.79    7.09
  -9   6   0    4.69    6.09
  -8   5  -6   -0.03   13.33
  -8   6  -2    2.86    7.88
  -7   2 -11   71.32    9.20
  -6   2 -11    1.24    5.99
 -13   1  -6    2.72    2.25
 -13   2  -5   -0.34    2.72
 -13   4  -1    8.37    3.83
 -12   5   1    4.32    3.87
 -11   0  -9   28.78    5.88
 -11   2  -8   -0.43    4.04
 -11   3  -7    9.70    4.84
 -10   3  -8   25.23    7.20
  -9   5  -5    0.09    5.75
  -8   1 -11    1.27    4.81
  -8   4  -8    4.57   10.83
  -7   5  -6    1.63    7.92
  -6   3 -10   53.43    8.47
 -11  -1  -9    0.12    2.69
 -11   4  -5    8.02    4.57
 -11   5  -2   27.40    6.11
  -9   4  -7    4.66    9.37
 -13   3  -3   18.24    4.48
 -13   4   0    0.05    3.37
 -12   3  -5   21.94    5.00
 -12   4  -3   -0.97    2.92
 -11   5  -1   -1.64    4.67
 -10   4  -6    8.85    5.59
 -10   5  -3   10.36    5.96
  -9   1 -10   -3.73    8.38
  -8   2 -10   15.76    7.69
  -8   3  -9   18.22    8.54
  -8   5  -5   40.52   14.73
  -7   1 -11   21.81    6.31
 -14   0  -4   10.39    2.55
 -12   2  -6    0.44    3.89
  -9   3  -8    0.39   10.32
  -8   4  -7   15.74   11.52
  -7   2 -10   13.34    7.11
  -7   3  -9   10.51    6.75
  -6   1 -11    5.02    4.97
 -14   1  -3    2.65    2.43
 -14   3   1    2.22    2.82
 -11   1  -8    1.40    3.61
 -11   3  -6    5.50    3.81
 -11   4  -4    2.62    4.37
 -11   5   0   17.48    5.49
 -10   1  -9    2.60    6.66
 -10   3  -7    3.39    5.01
 -10   5  -2    0.78    5.64
  -9   2  -9    9.80    8.92
  -7   4  -7    5.15    6.66
 -13   1  -5   62.15    5.92
 -13   3  -2    2.49    3.74
 -13   4   3    1.61    3.34
 -11   2  -7    9.45    5.14
 -11   5   1   12.52    4.78
 -11   5   2    1.86    4.49
 -10   2  -8    8.84    6.79
 -10   4  -5    0.68    4.66
  -9   4  -6   41.67   10.73
  -9   5  -3   21.80    7.20
  -8   1 -10    2.62    6.75
 -14   3   2    4.86    2.92
 -12  -2  -7    1.45    2.62
 -12   3  -4   12.26    4.51
 -12   4  -1    5.49    4.67
 -10   5  -1    2.59    5.08
  -8   2  -9   36.46    9.85
  -8   3  -8   18.18    9.47
  -8   5  -3   39.89   11.87
 -14   3   3    1.47    2.48
 -14   3   4    4.29    3.08
 -12  -1  -7    1.14    2.85
 -11  -2  -8    1.79    3.30
 -11   3  -5    1.84    4.64
 -11   4  -3   28.26    6.08
 -10  -1  -9   -0.37    5.85
 -10   5   0    3.01    5.45
  -9   3  -7   38.71   11.91
  -9   4  -5    2.50    7.73
  -9   5  -2   35.38    8.61
  -7   1 -10    0.82    4.75
 -14   1  -2    2.44    2.75
 -13   2  -3    5.25    3.95
 -12   1  -6   11.38    4.35
 -12   2  -5   -1.38    3.37
 -12   4   0    5.92    4.92
 -11  -1  -8    0.78    3.57
 -10   3  -6   -2.26    4.89
 -10   4  -4   18.21    6.28
 -10   5   1    3.24    5.19
  -9   1  -9    7.32    8.22
  -9   5  -1   -3.05    6.47
  -8   0 -10   20.52    6.40
  -7   2  -9    0.83    5.71
 -14   2   0    7.27    3.50
 -13  -2  -5    0.49    2.13
 -11   2  -6    1.31    4.45
 -10   1  -8   12.16    7.23
 -10   2  -7    8.46    6.04
 -10   5   2    3.43    4.93
  -9   5   0   86.22   11.88
  -8   4  -5    7.80   11.91
 -13  -1  -5   70.68    5.76
 -13   3   0    1.60    3.60
 -12   4   1    7.85    4.71
 -11   3  -4    7.78    5.18
 -10   4  -3    0.66    4.60
  -9   0  -9    5.35    8.53
  -9   4  -4    9.38    6.72
  -9   5   1   16.68    7.79
  -8   1  -9    2.07    7.16
 -15   1   3    0.79    2.17
 -13   2  -2    1.93    3.83
 -12  -3  -6    0.27    2.27
 -12   0  -6   -0.26    3.17
 -12   4   2   10.82    4.25
 -11   4  -1    3.73    4.36
 -10   3  -5   35.65    7.93
  -9   3  -6    4.54    8.28
 -15   0   1   26.58    3.66
 -14   0  -2    4.96    3.01
 -13   3   1   11.98    4.34
 -12   1  -5    2.94    3.62
 -12   4   3    4.22    4.01
 -10   0  -8   10.31    7.96
  -9  -1  -9    6.05    7.17
  -9   1  -8    0.02    9.50
  -9   2  -7   45.86   13.30
 -15   1   4    0.71    2.30
 -15   1   5   13.26    3.18
 -14   2   2    0.81    3.35
 -13   1  -3   38.12    5.79
 -12  -2  -6    1.61    3.13
 -11   1  -6    1.27    4.86
 -11   3  -3   37.56    7.50
 -10   2  -6    4.28    5.55
  -8   3  -6   -4.41    9.13
 -13   2  -1    2.55    3.98
 -13   3   2    7.21    4.11
 -11  -1  -7   28.23    6.51
 -11   4   1   46.75    7.94
 -10  -2  -8    3.98    6.23
 -10   3  -4   19.06    6.61
 -10   4  -1    1.88    5.53
  -9   3  -5   -2.74    6.79
 -15  -1   1    1.36    1.89
 -14  -1  -2    1.57    2.26
 -14   1   0   55.81    6.09
 -13   3   3    0.79    3.39
 -13   3   4    0.28    3.74
 -12   2  -3    0.76    3.35
 -11   4   2    2.11    4.76
  -9   4  -2   -1.22    5.26
  -8   1  -8    9.90    7.08
  -8   2  -7   17.38    9.01
 -13  -2  -4   -0.93    2.32
 -11   2  -4    2.70    4.38
 -11   4   3    0.25    4.39
 -10   4   0   29.08    7.51
  -9   2  -6   15.72    8.96
  -8  -1  -9    2.34    5.37
 -15   0   3    1.76    2.12
 -14   2   5    2.50    3.19
 -14   2   6   16.10    4.01
 -13  -4  -3    1.95    2.11
 -13   0  -3    4.09    3.45
 -13   1  -2   -1.78    2.95
 -10   2  -5    3.40    5.07
 -10   3  -3   24.73    6.63
  -9   3  -4   34.95    9.15
  -9   4  -1   29.75    8.02
 -15  -1   2    0.06    2.04
 -14   1   1    0.93    2.84
 -12  -1  -5    2.96    3.51
 -12   2  -2    0.43    3.64
 -12   3   1   12.14    5.22
 -10   1  -6    2.23    5.47
 -10   4   1    6.81    4.97
  -9  -1  -8    1.13    6.37
 -14   0   0   23.55    4.79
 -12  -2  -5   -1.28    2.70
 -12   3   2    8.32    5.38
 -11  -1  -6   -2.36    4.97
 -11   2  -3   23.79    6.67
 -10  -1  -7   -1.87    6.76
 -10   4   2   47.48    7.86
  -8   0  -8  131.06   13.19
 -15  -2   2    4.87    2.05
 -15   0   5    1.49    2.60
 -14  -2  -1    7.76    2.91
 -13  -1  -3   34.59    5.26
 -13   1  -1   -1.58    2.98
 -12   0  -4   26.93    5.63
 -12   2  -1    3.33    4.61
 -11  -3  -6    2.72    3.96
 -11  -2  -6    0.49    4.54
 -10   2  -4   27.58    7.15
 -10   3  -2   40.69    7.45
 -10   4   3   39.44    7.32
  -9   2  -5    7.61    7.58
  -9   3  -3   19.53    7.33
 -15  -1   3    1.51    2.04
 -15   0   7    9.66    2.67
 -13  -3  -3   16.02    3.43
 -11   1  -4    3.08    4.23
 -11   3   0   12.05    5.01
 -10   0  -6    6.96    7.02
  -8  -1  -8   13.99    8.02
 -14  -4   0   -0.17    1.64
 -14  -1   0   54.75    6.06
 -14   1   3    1.45    2.83
 -13   1   0    1.79    3.69
 -12   3   5    7.67    5.01
 -11   2  -2    1.43    4.79
 -10   1  -5    4.15    5.18
 -15  -2   3    0.69    1.75
 -15  -1   4   -0.38    2.10
 -14   1   4    0.27    3.09
 -13   2   3    8.09    4.19
 -12   1  -2    0.21    3.50
 -12   2   0   13.25    4.88
 -11   3   1   47.63    7.53
 -10   2  -3    2.47    5.33
  -9  -1  -7   69.82   13.71
  -9   2  -4   -2.91    6.41
 -14  -2   0    8.03    3.25
 -14   1   5   -0.87    3.47
 -14   1   8    1.22    2.78
 -13  -4  -2    0.88    2.20
 -13  -1  -2   -1.86    3.03
 -13   0  -1    3.96    3.47
 -13   2   4    4.85    4.26
 -11  -1  -5    6.69    4.49
 -11   3   2    0.39    4.17
 -10  -1  -6    7.75    7.22
 -10   3   0    4.57    5.22
 -15  -1   6   -1.58    2.30
 -14   0   2   -0.27    2.87
 -14   1   6   14.89    4.01
 -14   1   7    1.33    3.26
 -13  -5  -1    4.46    2.28
 -13   1   1    5.88    4.08
 -13   2   5   29.61    5.68
 -13   2   6    1.26    3.96
 -13   2   7    4.38    4.08
 -11   1  -3   49.22    7.64
 -11   2  -1    1.44    4.02
 -10   1  -4   76.13   10.06
  -9   1  -5    5.19    6.84
 -15  -3   4    1.87    1.69
 -15  -1   7   12.10    3.20
 -15  -1   8    3.87    2.27
 -14  -1   1    0.75    2.76
 -13  -3  -2    4.93    2.80
 -12   1  -1   -0.19    3.50
 -11  -3  -5    2.41    3.97
 -11  -2  -5   -0.91    3.85
 -11   3   3   20.26    5.49
 -11   3   4    0.04    4.37
 -10  -3  -6    1.19    5.60
 -10  -2  -6    0.37    5.08
 -10   2  -2    2.44    5.18
 -10   3   1    0.00    5.10
 -15  -2   5    5.52    2.53
 -13  -1  -1   -1.82    2.70
 -13   1   2    2.70    3.55
 -12  -1  -3    1.50    3.43
 -12   0  -2    0.21    3.47
 -15  -2   6    2.55    2.28
 -14  -1   2    5.79    3.69
 -12  -4  -3    1.13    2.73
 -12   1   0   29.99    6.33
 -11   1  -2    2.37    4.51
 -11   2   0   25.68    5.75
 -10   3   2    8.09    4.90
 -15  -2   8    0.14    2.00
 -14  -3   1    1.03    2.09
 -13  -4  -1    8.54    3.02
 -13  -2  -1    4.02    3.54
 -13   1   3    7.07    3.89
 -12  -3  -3    7.56    3.85
 -12  -2  -3    1.16    3.23
 -11   0  -3   13.31    4.99
 -10  -1  -5    0.77    5.01
 -10   1  -3    2.55    4.62
 -10   2  -1    1.34    3.84
  -9  -1  -6   -0.36    7.32
 -15  -3   6    3.12    1.85
 -13  -1   0   -0.55    3.26
 -13   0   1   64.00    7.19
 -13   1   4    2.40    4.18
 -12  -1  -2    0.34    3.84
 -12   2   4    7.54    4.56
 -11  -2  -4    2.88    4.71
 -10   0  -4   30.31    6.56
  -9   0  -5   26.44    8.74
 -15  -3   7    2.19    1.83
 -14  -4   2    6.26    2.44
 -14  -2   2    3.01    2.77
 -14  -1   3   -0.12    2.82
 -13  -5   0    0.76    2.04
 -12  -6  -1    8.75    2.61
 -12   1   1    4.66    4.10
 -12   2   5    0.55    3.84
 -12   2   6   12.69    5.20
 -11  -4  -4   -0.36    3.24
 -11  -3  -4    5.48    4.62
 -10  -2  -5    3.39    5.73
  -9  -2  -6   12.53    7.90
 -14  -3   2    6.82    2.65
 -14   0   8    5.85    2.98
 -13   1   5    3.60    4.12
 -12   2   7    4.53    3.76
 -11  -1  -3   51.68    7.63
 -11   2   2   -2.20    3.49
 -10  -4  -5   -0.59    3.56
  -9  -3  -6    5.83    6.42
 -14  -2   3    4.31    3.28
 -14  -1   4    0.16    2.84
 -13  -2   0   -0.06    2.95
 -13  -1   1    5.70    3.80
 -13   1   6    0.23    3.54
 -13   1   7    0.37    3.58
 -13   1   8    3.03    3.95
 -12   0   0   21.35    5.32
 -10  -1  -4   93.92   10.41
  -9  -1  -5    3.35    7.58
 -14  -4   3    4.40    2.37
 -14  -1   5    2.85    3.36
 -14  -1  11    0.31    2.34
 -13  -4   0   -0.66    2.20
 -13  -3   0    0.03    2.55
 -13   0   3   15.64    4.40
 -12  -4  -2   17.87    3.89
 -12  -3  -2    3.91    3.34
 -12  -1  -1    3.26    3.69
 -11  -5  -3    3.38    3.35
 -11   1   0   -0.36    3.61
 -11   2   3    5.92    4.25
 -14  -5   4    5.22    2.19
 -14  -3   3    2.46    2.53
 -13  -6   2   16.68    2.64
 -12   1   3   -0.64    3.15
 -11   2   4   26.85    5.72
 -14  -2   4   48.09    5.47
 -14  -1   7    3.75    3.35
 -14  -1  10   17.29    3.76
 -13  -5   1   22.60    3.43
 -13  -1   2    3.18    3.11
 -12  -5  -1    0.59    2.55
 -11  -1  -2    3.75    3.82
 -11   0  -1   12.87    4.90
 -11   1   1   73.16    7.86
 -11   2   5   89.82    8.83
  -9  -2  -5    6.98    6.42
 -14  -4   4    6.62    2.66
 -14  -3   4    7.07    3.13
 -14  -2   5    5.91    3.43
 -14  -2  12    0.58    1.81
 -14  -1   8   -0.11    2.62
 -14  -1   9    1.94    2.54
 -12  -6   0    1.59    2.40
 -12  -2  -1    0.06    3.12
 -12   1   4    2.40    3.69
 -11   2   6    7.13    4.39
 -10  -3  -4   16.68    5.82
 -10   0  -2    0.03    3.64
  -9  -3  -5   -1.54    6.10
 -14  -5   5    1.02    1.66
 -13  -3   1   17.03    3.71
 -13  -1   3    8.28    4.10
 -13   0   5   31.64    5.34
 -12  -4  -1    6.06    3.07
 -12   0   2   95.44    8.97
 -12   1   5    7.61    4.20
 -14  -3   5    0.95    2.79
 -14  -2  11    8.47    2.84
 -13  -2   2   31.87    4.99
 -12   1   6   65.13    7.67
 -14  -5   6    6.56    2.02
 -14  -4   5    7.08    2.43
 -14  -3  12    6.34    2.18
 -13  -6   3   -0.27    1.61
 -13  -5   2    2.84    2.36
 -13  -1   4   -2.24    3.43
 -13   0   9   30.91    5.04
 -12  -2   0   16.20    4.49
 -12  -1   1    3.03    3.41
 -12   1   7   -0.79    3.33
 -12   1   8   25.51    5.29
 -11  -5  -2   26.81    4.63
 -11  -1  -1   26.54    5.43
 -10  -2  -3    1.36    4.38
 -14  -4   6    9.75    2.80
 -14  -3   6   17.52    3.59
 -14  -2   8    6.35    2.67
 -14  -2   9    0.34    2.31
 -14  -2  10   13.80    3.15
 -13  -4   2   49.04    5.04
 -13  -3   2   10.61    3.24
 -13  -2   3    4.23    3.44
 -12  -7   2    1.23    2.11
 -12  -5   0    6.67    2.87
 -11  -4  -2   -0.68    2.92
 -11  -3  -2   42.74    5.80
 -11   1   3    1.47    3.52
 -10  -1  -2  110.34    9.61
 -14  -5   7    1.03    1.51
 -14  -3   7    8.42    3.05
 -14  -3  11   13.52    2.75
 -13  -1   5    4.22    3.20
 -12  -6   1   -0.50    2.33
 -12  -4   0    3.27    2.70
 -12  -3   0   28.13    4.67
 -11  -6  -1    1.42    2.51
 -11   0   1    0.84    3.20
 -11   1   4   -0.53    3.79
 -10  -5  -3   12.69    4.18
 -10  -3  -3   18.81    5.60
 -14  -5   8    4.99    1.84
 -14  -5   9    0.65    1.52
 -14  -5  10    2.97    1.54
 -14  -4   7   34.13    3.78
 -14  -3   8    6.98    2.77
 -14  -3  10   11.39    2.96
 -13  -3   3    1.74    2.90
 -12  -2   1   15.10    3.96
 -12  -1   2   27.97    5.11
 -11  -2  -1    2.90    3.24
 -11  -1   0    0.51    3.03
 -10  -4  -3    0.67    3.44
  -9  -4  -4    3.21    4.83
  -9  -3  -4   25.25    6.39
 -14  -4   8    7.30    2.40
 -14  -4   9   -0.93    1.89
 -13  -4   3    4.53    2.67
 -13  -2   4    6.75    3.18
 -11   1   5   73.00    7.14
 -13  -1   7    1.91    2.81
 -13  -1  10    1.29    3.11
 -13  -1  11   67.78    6.06
 -12  -5   1    3.42    2.56
 -12  -3   1    8.02    3.32
 -12  -1   3    1.58    2.87
 -11  -5  -1    1.02    2.73
 -11  -4  -1    5.23    3.56
 -11  -3  -1   10.22    3.46
 -11   1   6    2.84    3.52
 -10  -2  -2    3.90    3.72
 -10  -1  -1    0.55    3.09
 -13  -6   5    9.02    2.24
 -13  -5   4    0.79    1.99
 -13  -3   4   -0.21    2.25
 -13  -2   5   36.40    4.85
 -13  -2  13    4.13    2.44
 -13  -1   9   61.48    6.34
 -12  -6   2   -0.29    2.29
 -12  -2   2   74.88    6.80
 -12   0   6   19.39    4.65
 -11  -2   0   24.29    4.66
 -11  -1   1   74.49    7.23
 -11   1   7    3.81    3.55
 -11   1   8    0.55    4.13
 -13  -4   4   22.41    3.73
 -13  -3  14    6.20    2.20
 -13  -2   6   -0.27    2.50
 -12  -1   4   -0.44    2.72
 -12   0   8   60.58    6.74
 -11  -7   1    6.87    2.37
 -11  -6   0   -0.20    2.16
 -11   0   3   24.15    4.66
 -10  -5  -2    2.00    2.82
 -13  -6   6   -0.54    1.70
 -13  -5   5   49.94    4.63
 -13  -3   5   34.30    4.48
 -13  -2  12    1.80    2.47
 -11  -8   3    1.89    1.82
 -10  -4  -2    8.10    3.65
  -9  -3  -3   27.60    5.64
 -13  -4   5   31.52    3.93
 -13  -4  14    0.09    1.49
 -13  -2   8    3.19    3.11
 -12  -7   4   12.35    2.39
 -12  -5   2   10.57    2.93
 -12  -4   2   11.60    3.13
 -12  -2   3   -0.18    2.67
 -12  -1   5    6.06    3.21
 -11  -5   0   22.18    3.91
 -11  -4   0   23.40    4.57
 -11  -1   2   -0.10    2.76
  -9  -4  -3  107.27    8.40
 -13  -6   7    5.08    1.88
 -13  -5   6    1.90    2.43
 -13  -3   6    3.31    2.41
 -13  -3  13    2.43    2.21
 -13  -2   9   27.07    4.24
 -13  -2  11    3.03    2.40
 -12  -6   3    3.45    2.23
 -11  -2   1    5.69    3.16
 -11   0   5  167.13    9.88
 -10  -6  -1   43.53    5.10
 -13  -6   8    0.80    1.76
 -13  -4   6   -0.27    2.00
 -13  -3   7    6.63    2.69
 -12  -3   3   14.04    3.67
 -12  -2   4    5.09    3.19
 -11  -7   2    5.81    2.33
 -11  -6   1   56.03    4.90
 -11  -1   3    5.31    3.48
 -10  -7   0   -0.02    2.13
 -10  -3  -1    2.49    2.91
 -13  -6   9    0.74    1.71
 -13  -6  10    0.77    1.55
 -13  -6  11    2.39    1.45
 -13  -5  13    7.81    1.74
 -13  -4   7    6.38    2.86
 -13  -4  13   24.99    2.98
 -13  -3   8   11.32    3.04
 -13  -3  12   10.49    2.67
 -12  -4   3    0.79    2.32
 -12  -1   7   -0.67    2.60
 -12  -1  12    0.34    2.84
 -11  -8   4   31.23    3.04
 -11  -2   2    0.98    3.06
 -10  -5  -1    1.19    2.58
 -10  -4  -1    4.37    3.03
 -10  -2   0   11.77    3.57
 -13  -5   8   20.56    3.27
 -13  -4   8    1.90    2.49
 -13  -3  10    0.27    2.17
 -12  -3   4   13.32    3.73
 -12  -2   5   -1.27    2.63
 -12  -1   8   30.15    4.71
 -12  -1   9    7.58    3.84
 -12  -1  10    2.67    3.13
 -12  -1  11    0.66    2.55
 -11  -5   1   22.03    3.80
 -11   0   7  252.10   11.19
 -13  -5   9    9.26    2.35
 -13  -5  11    5.38    2.10
 -13  -4   9    4.06    2.63
 -13  -4  11    1.82    2.23
 -13  -4  12    4.32    2.16
 -12  -5   4   30.21    4.07
 -11  -1   4    1.38    2.47
 -11   0   9    0.81    3.24
 -10  -8   2    4.09    2.13
 -10  -6   0   12.72    3.48
  -9  -4  -2    0.26    2.90
 -13  -5  10    6.95    2.06
 -13  -4  10   13.84    2.74
 -12  -6   5    0.08    1.94
 -12  -4   4    9.29    2.82
 -12  -3   5    8.85    3.48
 -12  -2   6   16.09    3.58
 -11  -7   3   10.65    2.47
 -11  -3   2    2.48    2.42
 -11  -2   3    1.92    2.62
 -10  -7   1    2.30    2.55
 -12  -7   7    1.34    1.77
 -12  -2  13    0.87    2.59
 -11  -8   5    0.29    1.47
 -11  -5   2    1.52    2.40
 -11  -4   2    0.93    2.60
 -10  -5   0   -0.03    2.34
 -10  -4   0   28.12    4.08
 -12  -5   5    1.03    2.11
 -12  -4   5    0.22    2.21
 -12  -4  15   -0.29    1.68
 -12  -3   6   65.70    5.77
 -12  -2   8   17.32    3.46
 -12  -2  12    5.69    2.91
 -11  -1   6    3.24    3.18
 -10  -9   5   14.65    2.26
 -12  -7   8    4.62    1.73
 -12  -7  12    1.14    1.21
 -12  -6   6    2.15    1.94
 -12  -5  15   17.44    2.06
 -12  -3  14   60.26    4.70
 -12  -2  10  116.71    6.99
 -12  -2  11   -0.35    2.39
 -11  -8   6    1.51    1.62
 -11  -6   3    0.51    2.39
 -11  -3   3   17.98    3.60
 -11  -2   4   23.32    4.01
 -10  -8   3    0.35    1.85
 -10  -3   1    2.10    2.45
  -9  -5  -1   -0.21    2.94
 -12  -7   9    1.23    1.44
 -12  -7  11   13.64    2.00
 -12  -6   7   33.88    3.65
 -12  -6  14   -0.54    1.12
 -12  -4   6   11.56    2.87
 -12  -3   7    0.63    2.33
 -11  -4   3    0.63    2.13
 -11  -1   7    5.36    2.75
 -10  -6   1    9.45    2.92
  -9  -7   0   20.25    3.41
 -12  -4   7   20.99    3.57
 -12  -4  14    0.26    2.05
 -12  -3   8   -1.07    2.06
 -12  -3  13    4.62    2.25
 -11  -8   7    1.21    1.59
 -11  -3   4    0.20    2.68
 -11  -2   5   87.03    6.46
 -11  -1   8   -1.03    2.39
 -11  -1   9   47.48    5.30
 -10  -9   6   -1.01    1.27
 -10  -7   2    2.30    2.12
 -10  -5   1    2.84    2.33
 -10  -4   1    7.85    2.83
 -12  -6   8    1.35    1.79
 -12  -6  13   17.98    2.16
 -12  -5   7    4.06    2.02
 -12  -3  10    2.53    2.59
 -12  -3  11   -0.74    2.62
 -12  -3  12    1.06    2.32
 -11  -7   5    0.54    1.52
 -11  -1  10    2.85    2.52
 -12  -6  10   15.65    2.61
 -12  -6  11   12.73    2.37
 -12  -6  12   34.46    2.84
 -12  -5   8   10.36    2.33
 -12  -5  13   14.95    2.54
 -12  -4   8    0.32    1.96
 -12  -4  13    6.93    2.37
 -11  -5   4    3.62    2.13
 -11  -2   6    6.62    2.65
 -10  -9   7   38.54    2.80
 -10  -8   4    3.84    1.75
 -10  -6   2    5.20    2.73
 -10  -3   2    5.01    2.55
  -9  -6   0    3.50    2.34
 -12  -4  10   45.27    4.08
 -11  -8   9    0.00    1.39
 -11  -8  12    3.00    1.12
 -11  -6  16    8.13    1.51
 -11  -3   5   19.86    3.55
 -10  -7   3   35.17    3.90
  -9  -8   2    5.44    2.20
  -9  -7   1   -0.48    2.16
  -9  -5   0  111.76    6.56
 -12  -5  10    4.19    2.15
 -12  -5  11    2.62    1.95
 -11  -8  10    8.75    1.67
 -11  -8  11    4.45    1.30
 -11  -6   5    2.70    1.92
 -11  -4   5   41.89    4.27
 -11  -4  16    4.48    1.86
 -11  -3  15    1.36    2.07
 -11  -2   8   33.84    4.26
 -11  -2  13    5.36    2.92
 -10  -9   8    0.47    1.32
 -10  -5   2    9.29    2.61
 -11  -7   7    8.29    2.33
 -11  -5   5    1.69    2.07
 -11  -5  16    2.48    1.43
 -11  -3   6    5.40    2.51
 -11  -2   9    1.98    2.45
 -11  -2  12   55.13    4.97
 -10  -9   9   38.20    2.68
 -10  -8   5    5.49    1.87
 -11  -7  14   10.89    1.59
 -11  -6   6   16.94    2.81
 -11  -4   6   10.25    2.78
 -11  -3   7    1.84    2.12
 -11  -2  10    1.49    2.41
 -11  -2  11    1.96    2.42
 -10  -9  11   -0.05    0.89
 -10  -7   4    1.83    2.23
 -10  -6   3   12.63    2.84
  -9  -6   1    1.52    2.02
 -11  -7   8   73.11    4.26
 -11  -7  13   -0.49    1.35
 -11  -5   6    1.09    1.91
 -11  -4  15   71.69    4.58
 -11  -3   8    2.12    2.48
 -11  -3  14   39.42    3.95
 -10  -8   6    0.19    1.85
 -10  -3   4   12.77    2.85
  -9  -9   5    0.46    1.35
  -9  -8   3    2.75    1.89
  -9  -7   2    8.51    2.71
  -9  -5   1   21.04    3.28
 -11  -7  10    8.91    2.19
 -11  -7  12   32.28    2.82
 -11  -6   7    1.85    1.75
 -11  -5   7   14.08    3.02
 -11  -5  15    2.18    1.55
 -11  -4   7   32.71    3.90
 -11  -3  13    8.62    2.66
 -10  -6  17    1.40    1.28
 -10  -1  10    6.68    2.80
 -10  -1  11    2.60    2.50
  -8 -10   6    2.68    1.47
 -11  -7  11    9.07    1.91
 -11  -6   8   15.94    2.60
 -11  -4   8   36.43    4.16
 -11  -4  14    2.00    2.18
 -11  -3  11  163.22    7.46
 -11  -3  12   34.59    4.05
 -10  -8   7    8.15    2.13
 -10  -7   5   35.84    3.47
 -10  -7  16    4.29    1.22
 -10  -6   4    4.20    2.06
 -10  -4   4   -0.14    1.88
  -9  -9   6   53.47    3.66
 -11  -6   9    0.09    1.56
 -11  -6  13    1.02    1.77
 -11  -5   8   16.71    3.04
 -11  -4   9    0.56    2.35
 -11  -4  13    5.38    2.60
 -10  -8  14    6.35    1.26
 -10  -5   4    0.91    1.85
  -9  -6   2    1.41    2.08
 -11  -6  10    2.02    1.82
 -11  -6  11   22.79    2.89
 -11  -6  12   12.39    2.34
 -11  -5   9   31.08    3.55
 -11  -5  13    2.09    1.86
 -11  -4  10    2.39    2.04
 -10  -6   5   21.95    3.39
 -10  -4   5   38.34    4.35
  -9  -7   3   17.06    2.92
  -8 -10   7    1.60    1.55
  -8  -7   1   44.62    4.02
 -11  -5  10   15.88    2.78
 -10  -8   9    3.20    1.90
 -10  -5   5   41.37    4.02
 -10  -2   9   50.76    4.62
 -10  -2  13   -0.28    2.08
  -9  -9   7   10.92    2.08
  -9  -6  18   32.30    2.37
  -8  -9   4    0.51    1.90
 -10  -8  10    0.32    1.45
 -10  -8  11    1.41    1.43
 -10  -8  12    6.22    1.64
 -10  -7   7   22.85    3.14
 -10  -4  16   17.94    2.75
 -10  -3   7   -0.57    1.81
 -10  -3  15   -0.02    2.07
 -10  -2  10  243.10    9.15
 -10  -2  11   48.14    4.57
 -10  -2  12   64.14    5.05
  -9  -9   8    9.02    2.11
  -9  -9  13    0.33    1.04
  -9  -8   5    1.60    1.93
  -9  -6   3   17.51    3.00
  -8 -10   8    0.97    1.28
  -8  -6   1   21.28    3.20
 -10  -6   6    2.69    1.95
 -10  -5   6  171.22    7.57
 -10  -5  16    8.26    2.04
 -10  -4   6    0.31    2.11
  -9  -7  17    0.08    1.02
  -9  -5  18    1.53    1.42
  -8 -10   9    8.65    1.58
 -10  -7   8   24.71    3.12
 -10  -7  14    7.80    1.79
 -10  -6   7   11.93    2.87
 -10  -4   7   14.82    2.96
 -10  -4  15    2.64    2.40
 -10  -3   8   28.63    3.69
 -10  -3  14   39.76    4.04
  -9  -9  10   28.80    2.69
  -9  -9  11    4.26    1.57
  -9  -8   6    1.84    2.17
  -8  -9   5    8.30    2.31
  -8  -7   2    8.34    2.47
 -10  -7  13   11.80    2.18
 -10  -5   7    0.94    2.01
 -10  -5  15    1.05    2.20
 -10  -3  10    0.33    2.63
 -10  -3  12   10.05    3.28
 -10  -3  13    1.98    2.40
  -9  -8  15    4.60    1.42
  -9  -6   4   24.05    3.36
 -10  -7  10    1.35    1.62
 -10  -7  11    0.84    1.70
 -10  -7  12   -1.11    1.59
 -10  -6   8    3.37    2.28
 -10  -5   8   32.40    4.07
 -10  -4   8    3.55    2.24
 -10  -4  14   11.39    2.78
 -10  -3  11    0.34    2.31
  -9  -8   7    5.18    2.28
  -9  -7   5   27.45    3.43
  -9  -5   4   44.63    4.13
  -8  -6   2  170.69    7.43
 -10  -6   9   23.73    3.39
 -10  -4   9   67.22    5.17
 -10  -4  13   10.14    2.83
  -9  -6  17   17.76    2.29
  -8  -9   6   -0.57    1.71
  -8  -8   4   14.14    2.90
  -7  -7   1    0.64    2.33
  10  -3 -15    0.78    2.80
  10  -3 -14   35.29    5.09
  10  -3 -13    2.48    3.14
  10  -2 -19    3.36    2.18
  11  -2 -12   40.60    5.54
  11  -2 -11    2.75    2.99
  12   2 -19   -1.09    1.35
   8  -4 -14   17.10    3.52
   8  -4 -13   74.49    6.53
   8  -4 -12   44.01    5.52
   9  -2 -20   -0.07    1.70
  10  -2  -8   -1.81    2.62
  11  -2 -15   82.71    6.24
  11  -2 -14    0.22    2.55
  11  -2 -13    7.96    3.40
  11  -1  -9   64.18    6.02
  12   1 -10    0.79    2.78
  12   3 -10    1.31    2.38
  10  -2 -18    1.56    2.63
  11  -1 -18    6.39    2.92
  11   1  -7    4.28    3.46
  12   0 -16    7.01    2.82
  12   0 -12    1.83    2.66
  12   1 -18    0.04    1.96
  12   2 -10  108.68    6.87
  12   4 -16    0.47    1.60
  10  -2  -9   52.53    5.67
  10  -1 -20   18.73    2.87
  11  -1 -10    1.65    2.98
  12   0 -14    2.26    2.59
  12   1 -11    0.93    2.50
  12   2 -18   13.12    2.47
  12   2 -11   -0.83    3.27
  12   3 -11    0.29    2.37
  12   4 -15    1.88    1.88
  12   4 -14    2.18    2.10
  12   4 -13    5.12    2.29
   9  -3 -16   39.41    4.68
   9  -3 -11   98.99    7.77
  10  -2 -17    2.52    3.09
  11  -1 -17    1.88    2.56
  11   1  -8   -0.49    3.42
  12   1 -17    9.73    2.70
  12   3 -17   33.53    3.51
  12   3 -12    0.25    2.58
   9  -3 -15   34.80    4.88
   9  -3 -14   24.79    4.80
   9  -3 -13   26.42    4.96
   9  -3 -12    1.40    2.87
   9  -2 -19    4.56    2.58
  10  -2 -11   31.11    5.16
  11  -1 -16   -0.24    2.99
  11  -1 -12    3.44    3.17
  11   0 -19    3.15    2.17
  11   1 -20    0.51    1.71
  12   1 -15   12.43    3.35
  12   1 -14  117.09    7.30
  12   2 -17    2.91    2.12
  12   2 -12    6.65    3.21
  12   3 -13    2.48    2.69
   8  -3 -17   15.97    3.87
  10  -2 -16   25.53    4.32
  10  -1 -19   -0.52    2.38
  11  -1 -14    8.50    3.40
  11  -1 -13   25.56    4.48
  11   2 -20    0.82    1.91
  11   2  -8   34.78    4.77
  11   3 -20    2.82    1.46
  12   2 -16   10.50    2.80
  12   2 -14   -0.25    2.68
  12   2 -13   -0.15    2.52
  12   3 -14   64.43    4.95
  10  -2 -14    0.35    3.01
  10  -2 -13   -0.14    2.79
  11   1  -9   68.01    6.41
  11   5 -17    4.24    1.73
   8  -3 -16   34.46    4.51
   9  -2 -18    4.67    2.81
  10   1 -21    0.15    1.84
  11   0 -17    8.02    3.36
  11   0 -11   25.49    4.54
  11   2  -9    3.56    3.07
  11   3  -9   29.37    4.31
   8  -3 -15   14.02    4.06
   8  -2 -19    0.60    2.47
   8  -1 -21   -0.42    1.82
   9  -1 -20    0.21    2.27
   9   1 -22    3.18    1.72
  10  -1 -10    4.25    3.16
  11   1 -10    3.39    3.44
  11   2 -19    3.29    2.56
  11   5 -16    1.68    1.84
   8  -3 -14    1.41    3.11
   8  -3 -13   34.64    4.97
   8   0 -22    0.28    1.67
   9  -2 -17   12.93    3.59
  10   2 -21    3.73    2.02
  10   3 -21    0.48    1.55
  11   0 -15  106.38    7.41
  11   0 -13    5.36    3.36
  11   1 -18    6.25    2.90
  11   2 -10   -2.60    3.37
  11   3 -10   15.22    4.06
  11   4 -18    8.17    2.38
  11   5 -15    1.47    2.15
  11   5 -14   25.37    3.36
   9  -2 -16   -1.54    2.77
  10  -1 -11    2.81    3.31
  11   1 -17    0.75    2.94
  11   4 -11   13.91    3.40
   8  -2 -18    8.95    3.40
   9  -2 -14    0.19    3.53
   9  -2 -12   16.61    4.20
   9  -1 -19   23.46    3.91
   9   2 -22    3.39    1.76
  10  -1 -15    1.29    2.89
  10  -1 -14   12.78    3.87
  10  -1 -13   -0.67    2.89
  10  -1 -12   17.25    4.23
  10   1 -20   19.12    3.13
  11   1 -16    1.78    3.00
  11   1 -13   17.46    4.44
  11   1 -12    3.44    3.17
  11   2 -18    2.78    2.51
  11   2 -11    4.43    3.18
  11   3 -18   38.09    3.85
  11   3 -11  160.39    8.73
  11   4 -17    4.52    2.47
  11   4 -12   49.09    5.43
   7  -2 -19    0.70    2.69
   7  -1 -21    2.01    2.04
  10   0 -18    3.40    3.24
  10   0 -10  229.41   11.12
  10   4 -20   21.37    2.69
  10   5 -19   13.24    2.21
  11   1 -15   47.73    5.31
  11   1 -14   12.26    3.68
  11   2 -17    9.91    3.14
  11   2 -12   46.78    5.83
  11   3 -17    2.86    2.82
  11   4 -16    5.96    2.75
  11   4 -13    3.94    3.01
   7  -3 -14   29.59    4.66
   8  -2 -17    1.25    3.23
   8  -1 -20   89.75    5.93
   9  -1 -18   -2.11    2.91
  10   2 -20   19.28    3.45
  10   3  -8   21.14    5.00
  10   6 -16    5.58    2.04
  11   2 -16    4.74    2.75
  11   2 -13    6.01    3.05
  11   3 -12   32.03    4.52
  11   4 -14    2.53    2.43
  10   1 -19    1.39    2.62
  10   3 -20   33.26    3.59
  10   6 -15    3.16    2.00
  11   2 -15   90.18    6.53
  11   3 -15    1.74    2.68
  11   3 -14   42.21    4.88
   7  -2 -18   10.86    3.48
   8  -2 -16   80.92    6.52
   9  -1 -17   91.54    6.81
  10   0 -16   32.89    4.91
  10   0 -12   68.96    6.50
  10   1 -10    5.51    3.90
  10   2  -9   38.59    5.61
  10   5 -18   -0.29    1.80
   8  -2 -15   14.67    3.86
   8  -2 -14   31.07    4.98
   8  -1 -19    6.87    3.09
   9   2 -21   36.21    3.97
   9   4 -21   26.14    2.90
  10   0 -14   -0.80    2.89
  10   2 -19    4.51    2.87
  10   3  -9   35.11    4.68
  10   4 -19    1.07    1.93
   6   0 -22    2.16    1.64
   7  -1 -20    2.04    2.25
   9  -1 -15   67.88    6.52
   9  -1 -14    0.41    2.76
   9  -1 -13   23.15    4.42
   9  -1 -12   -0.50    2.68
   9   1 -20   -1.24    2.70
   9   3 -21    9.10    2.63
   9   5 -20    1.25    1.59
  10   1 -17    8.96    3.23
  10   3 -19   11.00    3.01
  10   4 -10   42.39    5.13
  10   5 -17   45.91    4.03
   7  -2 -17   16.51    3.71
   8  -1 -18    3.04    3.38
   8   0 -20    4.81    3.07
   8   4 -22    0.54    1.32
  10   1 -12   19.53    4.19
  10   2 -18    2.30    2.46
  10   3 -10   -0.32    3.17
  10   5 -12    1.02    2.73
   7  -2 -16   12.62    3.98
   7   1 -22    2.38    2.07
   8   1 -21    0.02    2.30
   8   3 -22   14.16    2.31
   9   6 -18   34.09    3.05
  10   1 -15    0.42    2.96
  10   1 -14   18.14    4.27
  10   1 -13    0.31    2.83
  10   2 -17    1.81    3.15
  10   2 -11   46.42    5.25
  10   3 -18    4.73    2.80
  10   5 -16    7.20    2.68
  10   5 -15    2.44    2.57
   6   2 -23    0.86    1.36
   7  -1 -19    0.77    2.85
   8  -1 -17    4.07    3.16
   9   0 -17   11.24    3.67
   9   1 -19   28.89    4.20
   9   2 -20    1.06    2.46
   9   4 -20    2.40    2.28
  10   2 -16   22.56    4.53
  10   3 -11    0.67    3.12
  10   5 -14   30.08    3.77
   7  -2 -15   27.26    4.40
   8  -1 -16   24.39    4.77
   8   5 -21    3.25    1.44
   9   3 -20    2.05    2.38
  10   2 -15    4.95    3.12
  10   2 -14    1.12    2.80
  10   3 -12    7.58    3.36
  10   4 -16   20.04    3.56
  10   4 -13    8.55    3.65
  10   4 -12   41.36    4.79
   6  -2 -17   -0.85    2.56
   6   3 -23    6.58    1.65
   8  -1 -15    0.13    3.43
   8   2 -21   -1.20    2.26
   9   0 -15   69.75    6.52
   9   0 -13   13.47    3.72
   9   1 -18    1.98    2.83
   9   6 -17   11.01    2.34
  10   3 -14   36.97    4.71
  10   3 -13    1.66    2.86
  10   4 -15    2.44    2.69
  10   4 -14    7.11    3.02
   5   2 -23    5.76    1.63
   6   1 -22   56.90    4.34
   7  -1 -18    0.30    2.62
   7   2 -22   -1.45    1.75
   8   4 -21    0.88    2.06
   9   2 -19    6.20    2.83
   6  -2 -16  139.19    7.98
   6  -1 -19    0.54    2.72
   7   1 -21    6.77    2.95
   7   3 -22    5.90    2.13
   7   4 -22    1.13    1.71
   8   0 -18   13.97    3.57
   8   3 -21    4.86    2.38
   8   7 -17   10.50    2.21
   9   1 -17   92.70    7.05
   9   3 -19   17.74    3.53
   9   4 -19   24.72    3.58
   9   5 -18   -0.08    1.97
   9   6 -16    5.80    2.26
   7  -1 -17  233.55   10.36
   8   5 -20    4.10    2.19
   8   6 -19    9.68    2.20
   9   1 -16    4.91    3.30
   9   1 -12    0.38    2.79
   9   2 -18    4.10    2.78
   9   6 -15   10.52    2.58
   9   6 -14    2.74    2.68
   9   6 -13   13.87    3.06
   5   1 -22    0.62    1.85
   7   0 -19    1.26    3.25
   8   1 -19    3.41    2.87
   8   2 -20    9.82    3.25
   8   7 -16   14.93    2.77
   9   1 -14    2.12    3.06
   9   2 -17   10.32    3.61
   9   3 -18    4.96    3.08
   9   4 -18   17.84    3.55
   9   5 -17    4.97    2.66
   6  -1 -18    0.21    2.96
   6   0 -20   13.01    3.69
   6   2 -22    2.57    2.00
   6   5 -22    5.98    1.58
   7  -1 -16   -0.31    2.87
   7   5 -21   -0.32    1.85
   8   0 -16   86.76    7.03
   8   3 -20   50.40    5.24
   8   4 -20   12.45    3.38
   9   2 -16    0.99    3.10
   9   4 -10   32.60    4.61
   9   5 -16    4.67    2.91
   6   1 -21    1.72    2.70
   7  -1 -15  104.46    7.44
   7   1 -20    2.83    2.80
   7   6 -20   10.13    2.19
   8   0 -14   25.53    4.43
   8   1 -18    4.52    3.35
   8   2 -19    1.53    3.22
   8   6 -18    2.30    2.41
   8   7 -15   -0.58    2.10
   9   2 -15   99.68    7.62
   9   2 -14    1.75    2.96
   9   2 -13   -0.50    2.67
   9   3 -17   33.13    4.72
   9   3 -11  144.02    8.34
   9   4 -17   10.76    3.19
   9   4 -11   25.58    4.46
   9   5 -15    5.31    3.07
   9   5 -14   49.81    5.54
   9   5 -13   10.49    3.73
   9   5 -12   12.95    3.29
   6  -1 -17    0.97    3.41
   6   4 -22    0.80    1.88
   6   6 -21   -0.24    1.30
   7   3 -21    2.56    2.47
   8   5 -19   62.04    4.80
   8   7 -14    4.85    2.35
   9   3 -16   32.22    4.86
   9   3 -12    0.29    2.86
   9   4 -15   35.30    5.10
   9   4 -12   11.66    3.76
   5   2 -22    1.17    2.35
   7   7 -18   11.52    2.36
   8   1 -17    5.38    3.36
   8   3 -19   50.37    5.37
   8   4 -19    3.21    3.36
   8   6 -17    0.59    2.59
   9   3 -13   24.76    4.69
   9   4 -14    6.44    3.76
   9   4 -13   19.19    4.16
   5  -1 -18    0.59    2.47
   6  -1 -16   24.21    5.06
   7   2 -20    1.42    2.71
   8   1 -16   29.14    4.92
   8   2 -18   11.87    3.84
   8   5 -18   -0.53    2.90
   5   1 -21   17.35    3.41
   5   5 -22    0.25    1.47
   6   1 -20   29.81    4.98
   6   2 -21    0.12    2.43
   7   5 -20    7.03    2.82
   8   1 -15    1.88    3.34
   8   1 -14    3.22    3.34
   8   2 -17    2.33    4.05
   8   3 -18    4.77    3.78
   8   6 -16   33.60    4.59
   4   2 -22    9.77    2.85
   5   3 -22    0.92    2.23
   5   4 -22    0.14    1.99
   6   0 -18    8.83    4.54
   6   7 -19   26.50    3.10
   7   3 -20   12.76    3.80
   7   4 -20    0.25    2.83
   7   7 -17    2.42    2.52
   8   4 -18    9.40    3.51
   8   6 -15   23.67    4.58
   4   0 -20   -0.05    2.66
   5  -1 -17  117.14    8.02
   5   6 -21   21.89    2.95
   5   7 -20   15.89    2.33
   6   3 -21    5.45    2.81
   6   4 -21    1.94    3.03
   7   2 -19    3.26    3.67
   8   2 -16   73.11    7.32
   8   3 -17   23.32    4.98
   8   4 -17   -0.26    3.87
   8   6 -14    3.92    2.97
   8   6 -13   62.57    6.32
   8   6 -12    4.32    3.06
   3   2 -22    0.71    1.99
   4   1 -21    0.07    2.41
   4   5 -22    6.85    2.22
   5   0 -19    1.19    2.92
   6   6 -20    0.48    2.09
   6   8 -16    1.69    2.46
   7   1 -17  212.08   11.60
   7   5 -19    6.09    3.95
   7   7 -16    9.35    3.19
   8   2 -15   13.74    4.54
   8   2 -14   24.53    5.18
   8   5 -16   42.16    5.50
   4   3 -22   18.33    3.36
   5   1 -20    4.96    4.20
   5   2 -21   36.44    4.85
   5   8 -18    0.09    1.53
   6   1 -19    1.86    3.67
   7   2 -18    8.42    5.12
   7   3 -19    0.05    3.35
   7   4 -19    4.81    3.92
   8   3 -15   14.76    5.32
   8   4 -16   78.27    7.55
   8   5 -15    3.97    3.78
   8   5 -12   20.06    5.40
   8   5 -11   11.19    4.19
   3   1 -21    3.34    2.67
   6   0 -16  233.46   13.12
   6   5 -20   22.71    4.97
   6   7 -18   -0.18    2.91
   7   1 -16    1.60    3.69
   7   7 -15    0.63    2.97
   8   3 -14   -0.16    3.93
   8   4 -14   15.44    5.66
   8   5 -14   13.08    4.50
   8   5 -13    3.08    3.81
   3   3 -22    7.94    3.23
   5   5 -21    2.55    2.79
   6   1 -18    1.03    3.99
   6   4 -20    0.84    4.34
   6   8 -15   15.05    3.69
   7   1 -15   96.85    8.94
   7   2 -17   16.20    5.46
   7   3 -18    7.71    4.78
   7   5 -18   16.96    4.48
   7   6 -17    0.99    3.24
   7   7 -13   14.00    4.64
   8   4 -13   81.22    7.97
   2   3 -22    5.61    2.65
   3   4 -22    0.43    2.56
   4   2 -21    2.15    3.87
   4   6 -21   14.44    3.03
   4   7 -20    7.41    2.45
   5   4 -21   43.65    5.47
   6   6 -19   22.08    4.34
   6   8 -14    5.89    3.67
   7   4 -18   25.91    5.72
   2   4 -22    7.75    2.88
   4   1 -20   -1.66    3.62
   5   0 -17   14.82    6.57
   5   1 -19    7.47    5.19
   5   2 -20   -0.97    4.02
   5   6 -20    5.75    3.20
   5   8 -17    0.25    2.78
   6   7 -17    5.95    4.20
   7   2 -16   11.60    5.56
   7   3 -17   88.35    9.72
   7   5 -17   18.45    5.31
   7   6 -16   -1.67    3.56
   6   3 -19    5.14    5.06
   7   2 -15   35.40    7.15
   7   4 -17    2.50    5.27
   7   6 -15    0.83    4.44
   3   1 -20    0.37    5.00
   3   2 -21   27.39    5.17
   3   6 -21   -0.17    2.68
   4   3 -21    2.69    4.02
   4   4 -21    4.97    4.57
   4   5 -21   -0.98    3.46
   4   8 -18    3.04    2.97
   5   3 -20   20.53    6.52
   5   5 -20   38.26    7.13
   6   2 -18   21.62    6.62
   6   4 -19    4.52    4.87
   7   3 -16   13.92    6.52
   7   4 -16   13.67    7.33
   7   6 -14    4.47    5.17
   7   6 -13    3.13    5.88
   7   6 -12   17.36    6.74
   7   6 -11    6.68    5.54
   2   2 -21    3.92    4.25
   3   7 -20   20.69    3.60
   5   1 -18   -0.72    5.96
   5   2 -19   -0.40    5.92
   5   4 -20    0.74    5.13
   5   8 -16   22.54    5.56
   6   7 -16    0.47    4.44
   7   3 -15   39.37    8.08
   7   5 -15   12.31    5.97
   3   3 -21    6.96    5.84
   4   1 -19    0.06    5.40
   4   2 -20   -1.09    5.11
   4   6 -20    2.38    4.86
   5   6 -19   -1.65    4.59
   6   2 -17    1.90    6.01
   6   3 -18   -2.48    5.69
   6   5 -18    4.06    5.97
   7   3 -14   41.76    8.61
   7   4 -15    5.05    6.19
   3   5 -21    0.18    3.57
   5   1 -17  140.94   13.72
   5   8 -15   -1.92    4.55
   7   4 -13   37.16    8.20
   7   5 -13   41.90    8.69
   7   5 -12    2.54    6.27
   2   3 -21    7.28    5.21
   2   7 -20   -0.99    3.08
   3   9 -16   16.16    4.31
   4   8 -17    0.55    4.28
   5   3 -19   22.25    7.18
   5   5 -19   16.27    6.27
   6   2 -16  197.29   15.31
   6   3 -17    3.06    7.07
   6   5 -17    4.10    7.14
   6   6 -16    0.56    6.00
   0   3 -21    6.72    3.44
   0   5 -21    6.41    3.22
   1   3 -21    2.07    3.61
   3   1 -19   19.18    6.11
   3   2 -20    3.99    5.56
   4   1 -18   40.02    8.20
   4   4 -20    4.26    4.95
   5   4 -19   -1.20    5.41
   5   6 -18   11.86    6.28
   5   7 -17   29.50    6.02
   5   8 -14    8.17    5.36
   6   4 -17    1.58    6.18
   6   7 -13   19.12    6.48
   6   7 -12   61.40    8.23
   0   4 -21   11.78    3.44
   1   5 -21    7.91    3.55
   2   4 -21   14.84    4.64
   3   0 -17   42.63    7.91
   3   6 -20    3.96    3.82
   4   2 -19   -2.56    5.06
   6   3 -16    7.54    5.99
   6   5 -16    1.88    5.01
   1   4 -21   -1.50    3.22
   2   1 -19   -1.21    4.43
   2   2 -20    7.19    4.79
   3   3 -20   13.11    5.21
   3   7 -19    2.22    3.06
   4   7 -18    0.29    3.53
   4   8 -16    0.03    3.75
   5   2 -17    4.93    5.08
   5   3 -18    5.50    5.30
   5   5 -18   15.06    5.38
   5   7 -16   13.30    4.80
   5   8 -13    3.02    4.14
   6   3 -15   32.15    7.53
   6   4 -16   32.75    7.18
   6   6 -14    8.16    5.91
   3   4 -20    3.45    4.17
   3   9 -15   -0.36    2.68
   4   1 -17    3.69    4.95
   5   4 -18   44.71    7.43
   5   6 -17    9.11    4.52
   6   4 -15  109.23    9.88
   6   6 -13   47.17    6.91
   1   2 -20   -0.85    3.08
   2   6 -20    0.19    2.87
   2   8 -18    0.49    2.12
   2   9 -16   -0.43    2.43
   3   1 -18   -0.60    4.13
   3   2 -19    6.13    4.47
   3   8 -17    0.88    2.97
   4   4 -19   15.42    5.14
   4   5 -19    1.01    3.58
   5   2 -16   -2.55    3.98
   5   3 -17   96.90    9.34
   5   7 -15   19.60    5.48
   6   4 -14   -0.51    4.61
   6   5 -14    0.19    4.19
   6   6 -12    3.78    4.47
   6   6 -11   30.63    5.85
   1   6 -20    0.26    2.78
   2   3 -20    1.47    3.65
   2   7 -19    0.04    2.53
   3   9 -14    2.43    2.96
   4   6 -18    9.95    3.90
   4   8 -15   11.33    4.01
   5   4 -17    4.75    4.37
   6   5 -13   -0.24    3.60
  -2   4 -20   -0.27    1.59
   0   6 -20   -0.29    2.17
   1   8 -18    2.49    2.12
   2   4 -20    1.99    3.47
   2   5 -20   -1.04    2.71
   3   7 -18   16.23    3.66
   4   3 -18    6.15    3.91
   5   3 -16   -0.38    4.39
   5   7 -14  120.19    8.44
  -1   3 -20    0.80    2.05
   0   3 -20    9.77    2.91
   1   3 -20    1.57    2.87
   1   7 -19   10.05    3.09
   2   1 -18   16.76    4.02
   2   2 -19   21.90    4.60
   3   1 -17   77.05    7.12
   3   3 -19   15.54    4.02
   3   5 -19    7.79    3.98
   4   2 -17   33.48    5.65
   4   4 -18   43.47    5.95
   4   5 -18    2.58    3.63
   4   8 -14    0.96    3.40
   5   4 -16    2.41    4.31
   5   5 -16    5.07    3.84
   5   6 -15    1.22    3.60
   5   7 -13    9.91    3.80
  -1   5 -20    3.85    2.16
  -1   7 -19    0.25    1.73
   0   7 -19   11.15    2.83
   0   8 -18    2.53    1.78
   1   4 -20    1.22    2.81
   1   9 -16    5.12    1.99
   2   9 -15   59.64    4.48
   3   2 -18    1.66    3.79
   3   4 -19   19.59    4.05
   3   9 -13    1.75    2.39
   4   6 -17    4.11    3.83
   4   7 -16    1.54    3.08
   5   7 -12    2.40    3.08
   5   7 -11   12.03    4.31
  -1   4 -20   18.27    2.91
   0   4 -20   -0.13    2.63
   0   5 -20    9.75    2.65
   1   2 -19   59.76    5.75
   3   6 -18    0.64    2.94
   4   3 -17    2.26    3.26
   4   8 -13   13.33    3.63
   5   4 -15   -0.56    3.66
   5   5 -15   25.78    4.72
   5   6 -14   12.19    3.84
   0   2 -19    0.52    2.62
   0   9 -16    1.45    1.75
   2   3 -19    1.45    3.05
   2   7 -18   10.13    2.86
   3   7 -17   18.39    3.46
   4   4 -17   37.18    5.45
   4   5 -17   10.38    4.08
   4   7 -15   52.93    5.29
   4   8 -12    6.41    3.39
   5   6 -13   20.32    4.72
  -3   5 -19    0.56    1.87
   0  10 -13   10.36    2.39
   1   6 -19    3.73    2.64
   2   1 -17   -0.08    2.90
   2   2 -18   79.56    6.83
   2   5 -19   -0.90    2.41
   2   9 -14    0.93    2.18
   3   2 -17   49.42    5.49
   3   4 -18   -1.31    3.21
   3   5 -18    4.13    3.09
   3   8 -15    1.75    2.41
   4   6 -16    6.38    3.16
   5   6 -12   35.48    5.21
  -3   4 -19    9.53    2.27
  -2   6 -19    0.74    1.66
   1   3 -19   18.26    3.88
   1   7 -18   -0.03    2.40
   1   8 -17   -0.66    1.67
   1   9 -15   -0.66    1.97
   4   3 -16    2.44    3.01
   5   5 -13   12.14    3.69
  -2   3 -19    0.13    1.86
  -1   6 -19    3.15    1.79
   0   6 -19    7.41    2.53
   1   4 -19   13.40    3.36
   1   5 -19   30.91    3.82
   2   6 -18    1.35    2.34
   3   6 -17    2.32    2.90
   3   7 -16   13.72    3.22
   3   8 -14   18.01    3.84
   4   4 -16   19.84    4.27
   4   5 -16    3.90    3.10
  -2   5 -19   -0.37    1.89
  -1   3 -19    0.22    2.10
  -1  10 -13   -0.93    1.62
   0   3 -19    2.27    2.38
   0   8 -17    1.45    1.65
   1   1 -17   44.28    4.62
   1   2 -18   10.11    3.04
   2   3 -18   34.13    4.38
   2   9 -13    3.90    2.28
   3   5 -17   38.61    5.39
   4   7 -13   48.59    5.06
  -2   4 -19   -0.30    1.89
  -2   7 -18    3.74    1.82
  -2   8 -17    6.09    1.88
  -1   5 -19    1.20    2.14
  -1   7 -18    4.85    2.37
  -1   8 -17    0.96    1.63
   0   4 -19    0.27    2.23
   0   9 -15   11.06    2.34
   2   2 -17   12.59    3.45
   2   4 -18   22.89    3.81
   2   5 -18   31.05    4.19
   2   8 -15   13.23    3.05
   3   4 -17    2.03    2.89
   3   8 -13    1.40    2.78
   4   4 -15   47.94    5.23
   4   5 -15   48.17    5.32
   4   7 -12   75.76    5.74
  -1   4 -19   31.74    3.46
   0   2 -18    7.52    2.51
   1   8 -16   27.20    3.17
   1   9 -14   15.51    2.62
   2   9 -12   -0.30    2.11
   4   7 -11   59.71    5.12
  -4   4 -18    2.03    1.68
  -4   5 -18   -0.52    1.80
  -1   2 -18    2.33    2.16
   1   3 -18    1.56    2.54
   1   7 -17    6.70    2.47
   2   6 -17    0.42    2.20
   2   7 -16    6.35    2.58
   2   9 -11    0.02    2.45
   3   3 -16    3.81    2.79
   3   5 -16    0.68    3.06
   3   8 -12   44.27    4.45
   4   5 -14  137.13    7.72
   4   6 -13    5.83    2.81
   4   7 -10    2.22    2.65
  -3   6 -18    4.75    1.87
  -2   9 -15    0.74    1.48
  -1  10 -12   -0.05    1.91
   0   6 -18   13.42    2.97
   1   2 -17   40.59    4.79
   1   5 -18    1.38    2.20
   2   3 -17    4.96    2.74
   2   5 -17   14.31    3.90
   2   8 -14    0.93    2.54
   3   4 -16  111.03    7.16
   3   7 -14    9.76    3.08
   3   8 -11    4.64    2.80
   4   6 -12   16.26    3.73
  -3   3 -18    0.50    1.80
  -2   6 -18    4.07    2.05
  -1   6 -18   13.15    2.72
   0   3 -18   54.14    4.96
   0   7 -17   48.92    4.38
   0   8 -16    1.80    1.79
   0   9 -14   -0.08    1.95
   1   9 -13    1.81    1.85
   2   4 -17    5.08    2.70
   3   6 -15    4.26    2.67
  -3   4 -18    2.10    1.80
  -3   5 -18    3.03    2.01
  -3   7 -17    0.42    1.73
  -3   8 -16    8.87    2.29
  -2   3 -18   12.16    2.72
  -1   3 -18    1.64    1.96
   0   4 -18   13.52    2.90
   0   5 -18   45.16    4.08
   1   6 -17    5.69    2.66
   2   6 -16    0.75    2.30
   2   7 -15   56.73    4.80
   3   4 -15   -1.04    2.71
   3   5 -15    1.49    2.59
   3   7 -13    8.73    2.91
  -5   5 -17    0.46    1.79
  -2   5 -18   11.61    2.67
  -2   7 -17    7.13    2.50
  -2   8 -16    0.31    1.61
  -2  10 -12    0.43    1.65
  -1   4 -18    7.14    2.92
  -1   7 -17    4.74    2.38
   0   2 -17    1.84    2.11
   1   3 -17   22.16    3.53
   1   7 -16    3.38    2.09
   1   9 -12   54.19    4.39
   2   8 -13   -0.58    2.14
   3   6 -14   52.74    4.99
  -2   4 -18    0.21    1.76
  -1   2 -17    7.65    2.57
  -1   9 -14    4.14    1.79
  -1  10 -11    1.22    1.91
   0   6 -17    4.97    2.79
   1   2 -16   69.70    5.32
   1   4 -17   15.28    3.18
   1   5 -17    9.35    2.84
   2   4 -16    4.24    2.53
   2   5 -16   18.80    3.59
   3   7 -12   98.59    6.09
  -4   6 -17   14.71    2.41
  -3   9 -14    1.31    1.75
   0   3 -17    0.47    2.74
   0   7 -16    3.78    2.41
   0   8 -15    0.19    1.62
   0   9 -13   10.60    2.30
   1   8 -14   10.69    2.49
   1   9 -11    2.25    2.54
   2   6 -15   11.14    2.95
   2   8 -12   12.99    3.00
   3   5 -14    5.22    2.75
   3   7 -11    9.20    2.84
  -6   5 -16    1.73    1.78
  -1   6 -17    2.91    2.21
   0   4 -17    8.22    2.79
   0   5 -17    6.96    2.54
   1   7 -15   25.70    3.48
  -4   4 -17    5.05    1.99
  -4   5 -17    9.28    2.46
  -4   7 -16    1.35    1.81
  -2   6 -17   17.03    2.86
  -1   3 -17    0.12    2.53
  -1   7 -16    8.93    2.60
  -1   8 -15    4.41    2.02
  -1  10 -10   24.18    2.99
   0   2 -16   12.46    2.96
   1   3 -16   22.34    3.43
   1   5 -16    4.11    2.94
   1   8 -13    8.88    2.94
   1   9 -10    8.10    2.81
   2   4 -15   -2.43    2.00
   2   5 -15   27.74    3.98
   2   7 -13    4.57    2.77
   2   8 -11  107.32    6.02
  -4  10 -11   -0.30    2.38
  -3   3 -17    1.66    1.79
  -3   8 -15    2.45    2.07
  -3  10 -11    2.68    2.07
  -2   3 -17   30.69    3.57
  -2   8 -15    0.40    1.72
  -1   4 -17    8.14    3.13
  -1   5 -17    8.83    2.50
  -1   9 -13    0.77    1.74
   0   9 -12    0.84    1.85
   1   4 -16   83.03    5.63
   2   6 -14    8.09    2.79
   2   8 -10    4.19    2.40
  -5   6 -16    0.04    1.78
  -3   4 -17    0.87    2.15
  -3   5 -17    0.89    1.90
  -3   7 -16    5.15    2.11
  -2   4 -17   25.90    3.69
  -2   5 -17   24.71    3.29
  -2   7 -16    9.50    2.59
  -1   2 -16    3.58    2.57
   0   6 -16    1.98    2.31
   0   7 -15   13.12    2.98
   1   6 -15    2.23    2.41
   1   7 -14    0.20    2.02
  -4   9 -13    9.21    2.29
  -2   9 -13    3.40    1.73
  -2  10 -10    3.10    2.22
   0   3 -16    3.52    2.38
   0   5 -16    2.48    2.31
   0   9 -11    0.63    2.35
   1   8 -12   24.20    3.36
   2   5 -14   34.24    4.11
   2   6 -13   11.99    3.34
   2   7 -12    1.39    2.21
  -5   5 -16    4.78    2.30
  -5   7 -15    2.40    2.13
  -2   2 -16   38.44    3.60
  -1   6 -16   39.17    4.13
  -1   8 -14   12.35    2.40
  -1   9 -12   47.76    3.79
   0   8 -13   33.27    3.78
   1   4 -15   13.85    3.04
   1   5 -15   66.32    5.44
   2   7 -11   25.27    3.83
  -6   6 -15    0.69    2.15
  -5   4 -16   -0.12    1.87
  -4  10 -10   -0.30    2.30
  -3   6 -16    3.71    2.36
  -2   6 -16    4.67    2.38
  -1   3 -16    0.69    2.32
  -1   5 -16   -0.99    2.31
  -1   7 -15    8.71    2.41
   0   6 -15    0.57    2.68
   0   9 -10   -0.15    2.24
   1   6 -14   10.06    2.87
   1   8 -11    6.30    2.54
  -4   3 -16    5.67    2.34
  -4   7 -15    2.30    2.30
  -3   8 -14    5.08    2.43
  -2   3 -16    1.40    2.40
  -2   7 -15   -0.01    1.88
  -2   8 -14    9.38    2.37
  -2   9 -12   -0.18    1.95
  -2  10  -9    4.54    2.10
  -1   4 -16   17.71    3.20
   0   7 -14    0.11    2.04
  -7   6 -14    7.72    2.50
  -6   7 -14    2.30    2.43
  -6   8 -13    2.77    2.52
  -5   9 -12   19.57    3.28
  -4   4 -16   30.05    3.58
  -4   5 -16    3.15    2.07
  -3   3 -16   12.36    2.56
  -3   5 -16   11.06    2.90
  -3   7 -15    1.34    2.20
  -2   4 -16   21.96    3.77
  -1   9 -11   -0.43    2.07
   0   5 -15   34.82    4.17
   0   8 -12    3.47    2.38
   0   9  -9    2.02    2.43
   1   5 -14    8.48    3.02
   1   8 -10   15.63    3.01
  -7   8 -12    1.05    1.42
  -6   4 -15    0.13    2.00
  -6   5 -15   12.02    2.80
  -4   9 -12   -0.31    1.74
  -3   4 -16    6.34    2.55
  -3  10  -9    1.07    2.21
  -2  10  -8    0.64    2.26
  -1   6 -15   10.26    3.03
  -1   7 -14    9.84    2.87
   0   4 -15    4.80    2.41
   1   6 -13   67.47    5.26
   1   7 -12   86.65    5.65
  -7   7 -13    0.64    2.16
  -6   9 -11   14.26    3.36
  -5  10  -9   -0.56    3.00
  -4  10  -9   22.32    3.62
  -2   2 -15   19.08    3.04
  -2   8 -13   74.91    4.96
  -1   3 -15   84.50    6.03
  -1   9 -10   15.15    3.16
   0   6 -14    9.32    2.79
   0   7 -13    2.77    2.37
   1   8  -9   -1.73    2.02
  -7   5 -14   -0.96    2.46
  -5   7 -14    4.80    2.56
  -5   8 -13    3.04    2.44
  -4   6 -15    1.87    1.85
  -3   6 -15    2.21    2.65
  -2   6 -15    1.64    2.32
  -2   7 -14   -1.27    2.18
  -2   9 -11    0.05    1.70
  -1   5 -15   29.35    3.79
   0   8 -11  226.89    8.48
   1   7 -11    1.38    2.13
  -7   9 -10   23.83    2.28
  -6  10  -8   -0.05    1.70
  -5   3 -15   38.26    3.57
  -5   5 -15   12.12    2.66
  -4   7 -14    2.30    2.72
  -4   8 -13   25.10    3.29
  -3   7 -14    1.81    2.47
  -3   8 -13   -0.48    1.95
  -3   9 -11   -0.25    2.06
  -2   3 -15   22.43    3.90
  -2   5 -15   12.74    3.27
   0   5 -14   19.67    3.50
   1   6 -12    5.08    2.71
  -8   5 -13    4.72    2.06
  -6   6 -14    2.40    2.33
  -5   4 -15    9.89    2.57
  -5   9 -11   -0.18    2.20
  -4   3 -15    0.79    2.08
  -4   5 -15    1.09    2.33
  -4  10  -8    0.42    2.84
  -3   3 -15   95.48    5.86
  -2   4 -15   17.66    3.19
  -1   6 -14   -0.44    2.18
  -1   7 -13    3.01    2.27
  -1   9  -9    4.99    2.50
   0   6 -13   57.37    4.93
   0   8 -10   26.76    3.66
  -8   4 -13    0.94    1.97
  -6   7 -13   15.52    3.43
  -6   8 -12    2.06    2.82
  -5  10  -8    4.01    3.55
  -4   4 -15    5.02    2.58
  -3   4 -15    3.36    2.49
  -3  10  -7    0.42    2.46
  -2   8 -12    5.95    2.33
  -2   9 -10    0.33    2.09
  -7   6 -13    1.21    3.24
  -6   5 -14    0.51    2.55
  -6   9 -10   -0.20    3.53
  -5   6 -14   13.76    3.13
  -2   6 -14   39.37    4.46
  -2   7 -13    3.70    2.39
  -1   5 -14    9.17    2.92
  -1   8 -11    1.83    2.20
  -1   9  -8    2.10    2.23
   0   8  -9   12.28    3.22
  -7   8 -11   -0.81    2.68
  -6   3 -14    0.90    2.14
  -6   4 -14    4.76    2.56
  -6  10  -7    0.79    2.71
  -5   7 -13    1.45    2.82
  -5   8 -12   35.79    4.12
  -4   6 -14   29.08    3.82
  -4   8 -12    3.10    2.65
  -4  10  -7    9.09    3.41
  -3   2 -14    7.87    2.92
  -3   6 -14   11.98    3.30
  -3   8 -12   38.85    3.82
  -3   9 -10    3.22    2.26
  -2   9  -9   12.70    3.25
  -1   6 -13   80.15    5.89
  -1   7 -12  115.03    6.91
   0   6 -12   28.29    3.81
   0   7 -11    1.79    2.31
  -9   6 -11    0.22    1.41
  -8   6 -12    3.14    2.71
  -8   8 -10    1.17    1.45
  -7   7 -12    0.65    2.95
  -7   9  -9   -1.32    2.28
  -7  10  -6   -0.44    1.32
  -5  10  -7    3.01    3.89
  -4   7 -13   28.11    3.85
  -4   9 -10    2.79    2.18
  -3   7 -13   -1.22    2.10
  -2   3 -14   22.70    3.68
  -2   5 -14    7.21    2.73
  -1   8 -10   61.55    5.26
   0   8  -8    7.88    2.90
  -9   7 -10   25.90    2.42
  -8   7 -11    0.55    2.26
  -8   9  -8    0.23    1.18
  -7   5 -13    5.87    3.38
  -5   3 -14    0.24    2.03
  -5   5 -14    7.71    2.73
  -3   3 -14   39.61    4.70
  -3   5 -14   23.11    3.62
  -2   4 -14   74.76    5.47
  -1   5 -13    6.15    3.21
   0   7 -10   25.66    3.70
  -6   8 -11    0.06    3.11
  -6  10  -6    3.18    3.93
  -5   4 -14    1.32    2.37
  -4   3 -14    3.11    2.22
  -4   4 -14   26.42    4.29
  -4  10  -6    0.67    2.49
  -3   4 -14   17.88    3.65
  -3   8 -11    7.32    2.89
  -3   9  -9    6.85    2.81
  -2   6 -13   57.05    5.26
  -2   7 -12    1.90    2.51
  -2   9  -8    2.06    2.55
 -10   5 -10    0.74    1.22
  -8   5 -12   13.63    4.17
  -7   4 -13   -0.29    2.37
  -6   7 -12    4.77    3.01
  -6   9  -9   54.73    6.28
  -5   6 -13   10.02    3.33
  -5   8 -11    9.68    3.25
  -5  10  -6    6.46    3.94
  -4   8 -11    1.61    2.29
  -4   9  -9   35.62    4.36
  -3   6 -13    1.83    2.75
  -2   8 -10    3.13    2.83
  -1   6 -12    5.29    2.77
  -9   5 -11   21.00    3.11
  -7   8 -10   -3.09    4.42
  -7  10  -5   -0.67    1.81
  -6   5 -13   54.19    5.44
  -5   7 -12   26.94    4.00
  -4   7 -12    2.45    2.98
  -2   5 -13   35.72    4.53
 -10   4 -10    1.67    1.39
  -9   8  -8    1.13    1.58
  -8   4 -12    3.24    2.78
  -7   7 -11    1.17    3.98
  -6   3 -13   50.32    4.89
  -6  10  -5    4.86    5.41
  -5  10  -5    0.47    4.18
  -3   5 -13    0.29    2.90
  -3   9  -8    4.80    2.79
  -2   6 -12   32.61    4.82
  -2   7 -11    5.03    3.03
  -1   7 -10   15.09    3.69
  -1   8  -8  258.10    9.77
 -10   6  -9   10.55    2.04
  -9   4 -11    6.94    2.82
  -8   8  -9   11.04    2.78
  -8   9  -7    8.97    2.14
  -7  10  -4    6.88    3.02
  -6   4 -13    8.03    2.97
  -6   8 -10    0.80    3.90
  -5   5 -13    2.59    2.65
  -4   9  -8   -0.84    3.04
  -2   8  -9    6.28    3.28
  -2   9  -6    2.35    2.64
 -10   7  -8   14.26    1.85
  -9   6 -10    0.62    2.56
  -8   7 -10    7.01    4.02
  -7   5 -12    8.87    3.94
  -6   6 -12   11.20    3.30
  -5   3 -13    0.21    2.38
  -5   4 -13    9.16    3.17
  -5   8 -10   11.75    3.46
  -5   9  -8   62.80    6.09
  -5  10  -4    0.23    4.38
  -4   3 -13   53.87    4.96
  -4   4 -13    6.70    3.59
  -4   8 -10    2.09    2.51
  -3   4 -13    0.78    2.50
  -3   6 -12   12.87    3.71
  -3   7 -11   -0.37    2.81
  -3   9  -7    1.56    3.25
  -1   8  -7    7.31    3.61
 -11   5  -8    0.42    1.32
  -9   7  -9    1.65    2.09
  -8  10  -2    1.56    1.87
  -6   7 -11   23.45    4.12
  -6  10  -4    0.59    5.69
  -5   6 -12   17.52    3.86
  -4   6 -12    2.61    2.96
  -4   7 -11   13.92    4.11
  -2   5 -12    5.16    2.91
 -10   8  -6    4.84    1.60
  -7   3 -12   15.85    3.65
  -7   4 -12    9.05    3.55
  -7   8  -9    2.15    4.61
  -7  10  -3    0.49    2.80
  -5   7 -11    6.02    3.19
  -4   9  -7   96.16    7.27
  -3   8  -9    2.83    2.74
  -3   9  -6    5.53    3.46
  -2   6 -11   86.11    6.48
  -2   7 -10    5.55    2.69
  -2   8  -8   -0.82    2.59
  -8   5 -11    2.65    3.84
  -8   8  -8    2.25    4.07
  -7   6 -11   11.34    3.89
  -7   7 -10   53.07    6.94
  -6   9  -7    0.48    4.46
  -6  10  -3   40.83    8.41
  -5   9  -7    0.18    3.55
  -3   5 -12  101.70    7.19
 -11   4  -8    1.77    1.54
 -11   6  -7   12.36    2.05
 -10   5  -9    1.40    1.81
  -9   5 -10    9.06    3.69
  -9   8  -7   -0.26    2.04
  -8   3 -11   13.25    4.30
  -8   4 -11    7.82    4.48
  -6   3 -12   52.95    5.53
  -6   4 -12   12.00    4.45
  -6   8  -9   42.18    5.67
  -5   8  -9    0.39    2.89
  -4   5 -12    6.36    3.16
  -3   7 -10    0.80    2.77
  -2   8  -7    6.47    3.83
  -8   6 -10    4.20    4.63
  -8   7  -9    1.35    5.17
  -7   9  -6    7.30    6.58
  -6   6 -11    1.75    3.33
  -6   7 -10   67.11    6.76
  -5   3 -12    1.97    3.45
  -5   4 -12    2.02    3.16
  -4   4 -12   -1.71    2.66
  -4   6 -11    9.75    4.48
  -4   7 -10   10.14    3.68
  -4   9  -6    1.28    3.14
  -3   8  -8   65.90    5.86
  -3   9  -5    3.09    2.98
 -10   4  -9    9.34    3.06
 -10   7  -7    9.79    2.32
  -9   4 -10   -0.66    3.36
  -9   7  -8    5.27    3.42
  -7   5 -11    3.83    3.59
  -7   8  -8   12.78    6.05
  -6   9  -6   -0.55    4.82
  -5   7 -10   15.43    4.30
  -5   9  -6   63.09    7.27
 -10   8  -5    1.92    2.06
 -10   9  -2    0.44    1.47
  -6   8  -8    1.67    4.45
  -4   9  -5    3.45    4.11
  -3   7  -9   27.56    4.75
  -2   8  -6   52.54    5.78
 -12   4  -6   -0.76    1.16
  -8   5 -10    7.59    5.80
  -8   8  -7   -0.44    4.68
  -7   4 -11   57.44    6.47
  -7   6 -10    7.50    4.40
  -7   7  -9   16.76    5.54
  -5   5 -11   11.07    4.36
  -5   8  -8   12.85    3.96
  -3   8  -7    2.67    3.18
 -11   5  -7   -0.04    2.00
 -11   7  -5    3.02    1.75
 -11   8  -3    6.95    1.74
  -7   9  -5    1.93    6.90
  -6   4 -11    1.01    4.20
  -6   6 -10    7.90    4.73
  -6   7  -9   37.88    6.90
  -6   9  -5   97.09   10.46
  -5   9  -5    0.92    4.09
  -4   6 -10    6.65    4.58
  -4   7  -9   78.68    6.86
  -4   9  -4    2.85    4.25
 -10   5  -8   31.05    5.13
 -10   9  -1    1.55    1.91
  -9   5  -9    0.24    4.67
  -9   9  -3    2.11    2.30
  -8   4 -10   -0.09    5.59
  -8   7  -8    6.84    6.39
  -8   9  -4    0.08    3.47
  -7   8  -7    0.25    6.07
  -6   3 -11   10.85    3.97
  -5   7  -9    2.00    3.84
  -4   8  -7    9.34    3.77
  -3   8  -6   16.73    4.84
 -10   7  -6    1.70    2.56
  -9   6  -8   -1.52    4.78
  -9   7  -7    4.07    4.10
  -8   3 -10    3.62    4.18
  -6   8  -7    5.10    4.62
  -5   9  -4  137.88   10.88
 -12   5  -5   21.86    2.92
 -10   6  -7    0.26    2.85
 -10   8  -4    1.87    2.19
  -9   4  -9    6.19    5.36
  -9   8  -5   -2.59    3.84
  -8   8  -6    8.80    6.66
  -7   7  -8   31.68    7.06
  -6   9  -4   -0.47    7.39
  -4   7  -8   24.80    5.30
 -12   6  -4   20.78    2.77
 -11   8  -2    0.08    1.78
 -10   3  -8   37.59    6.16
 -10   9   0   -0.31    2.05
  -9   3  -9   -0.14    5.09
  -8   9  -3    4.71    4.54
  -7   6  -9   -0.14    4.37
  -6   7  -8    4.70    4.90
  -5   7  -8   83.13    8.79
  -4   6  -9   36.00    6.02
  -4   8  -6    5.24    4.16
  -3   8  -5    0.72    3.96
  -8   5  -9    0.09    5.26
  -8   7  -7    4.94    7.33
  -7   3 -10    5.92    4.12
  -7   8  -6   -3.13    6.23
  -7   9  -3    2.98   11.56
  -5   6  -9    2.56    4.37
  -5   8  -6    6.73    4.53
  -5   9  -3    3.41    5.07
 -12   7  -2   12.52    2.44
 -11   5  -6   -0.77    2.75
  -8   6  -8    1.02    6.79
  -6   4 -10    5.39    4.34
  -5   4 -10   13.66    5.01
   8  -3 -21    4.22    1.45
   9  -3 -19   14.20    2.55
   9  -2 -21   39.92    2.98
  10  -2 -18    0.92    2.12
  10  -2 -12   68.33    5.12
  10  -1 -20   15.39    2.55
  10   1 -21    0.74    1.38
  10   2 -10  240.68    8.96
  10   3 -19    9.08    1.91
   8  -4 -18    6.77    1.88
   9  -3 -11  111.15    6.14
   9  -1 -22    4.01    1.36
  10  -2 -17    0.74    2.22
  10  -2 -13    0.20    2.03
  10  -1 -11    2.22    2.27
  10   0 -10  267.80    9.53
  10   1 -10    3.98    2.54
  10   3 -12   11.82    2.78
   8  -4 -17    0.93    2.09
   8  -4 -12   49.29    4.43
   9  -3 -18    3.95    1.81
   9  -3 -12    0.90    2.09
  10  -2 -16   29.34    3.55
  10  -2 -15    4.96    2.51
  10  -2 -14   -1.29    1.92
  10  -1 -19   -0.14    2.06
  10   0 -20   21.09    2.84
  10   2 -11   46.20    4.40
  10   3 -18    3.41    1.99
  10   3 -13    1.63    2.36
   8  -4 -13   71.23    5.11
   8  -2 -22    0.61    1.20
   9  -3 -17   40.81    3.98
   9  -3 -13   27.83    3.61
   9   3 -21    7.76    1.57
   9   4 -19   15.87    2.14
  10  -1 -12   17.68    3.17
  10   1 -20   20.72    2.48
  10   1 -11    1.46    2.43
  10   3 -17   37.26    3.50
  10   3 -14   29.24    3.69
   7  -4 -19    3.25    1.63
   8  -4 -15   46.39    4.03
   8  -4 -14   20.24    3.02
   8  -3 -20   39.47    3.09
   9  -3 -16   41.31    4.03
   9  -3 -15   35.07    3.79
   9  -3 -14   26.90    3.44
   9   1 -22    4.61    1.63
  10  -1 -18   27.59    3.18
  10  -1 -14   11.50    3.17
  10  -1 -13    0.50    2.08
  10   0 -12   70.52    5.16
  10   2 -19    3.61    1.67
  10   2 -12   64.59    4.91
  10   3 -15    0.70    1.99
   6  -3 -22   18.61    1.80
   8   4 -21    0.29    0.94
   9  -1 -21   15.89    2.25
  10  -1 -17   12.00    2.65
  10  -1 -16  163.73    7.24
  10  -1 -15    0.00    2.27
  10   1 -19    0.39    1.77
  10   2 -18    2.45    1.71
  10   2 -13   -1.06    2.17
   7  -3 -21    2.60    1.50
   8  -3 -19   48.47    3.90
   9  -2 -12    7.59    2.92
   9   3 -20    1.09    1.54
   9   4 -18   14.43    2.08
  10   0 -18    6.63    2.16
  10   0 -14    1.28    2.12
  10   1 -18   21.34    2.95
  10   2 -17    2.70    1.99
  10   2 -16   18.15    3.15
  10   2 -15    5.20    2.76
  10   2 -14    0.87    2.28
   7  -4 -18   20.06    2.54
   8  -2 -21    0.60    1.50
   8   1 -23    0.36    0.82
   8   1 -23   -0.12    0.53
   8   3 -22   12.85    1.62
   9  -1 -20    0.53    2.12
   9   0 -21   47.74    3.51
   9   3 -11  112.17    6.46
   9   4 -17   11.08    2.38
   9   4 -14    6.15    2.57
  10   0 -16   32.89    3.69
  10   1 -17   11.89    2.70
  10   1 -15    0.78    2.00
  10   1 -14   13.58    2.91
   6  -2 -23    0.41    0.93
   7  -4 -17   -0.27    2.06
   8  -3 -18    1.53    2.41
   9  -2 -17   13.25    2.82
   9  -2 -14    1.14    2.42
   9  -2 -13    1.18    2.03
   9   4 -16    0.39    1.79
   9   4 -15   41.59    3.74
   7  -4 -16    9.61    2.70
   7  -4 -13   22.13    3.60
   7  -2 -22    0.44    1.30
   8  -3 -17   23.18    3.50
   8   4 -20   10.10    1.87
   9  -2 -16    0.33    2.02
   9  -2 -15   79.58    5.41
   9  -1 -19   23.96    3.50
   9   3 -19   15.43    2.49
   9   3 -12    0.90    2.73
   5  -3 -22    0.06    0.98
   7  -4 -15    6.90    2.26
   7  -4 -14   -0.22    1.98
   7  -3 -20   10.48    2.08
   8  -3 -16   35.98    3.91
   8  -3 -15   11.21    3.34
   8  -3 -14    2.10    2.31
   8  -3 -13   32.17    3.78
   8   0 -22    0.08    1.73
   8   2 -22    1.18    1.54
   9  -1 -12    0.67    2.11
   9   1 -20    1.32    2.22
   9   3 -18    6.01    2.47
   6  -3 -21    4.03    1.77
   8  -1 -21    1.02    2.02
   8   3 -21    4.62    1.87
   9  -1 -18    1.50    2.04
   9  -1 -17   79.80    5.79
   9  -1 -13   31.08    3.86
   9   0 -19    1.48    2.25
   9   3 -17   35.07    4.02
   9   3 -13   32.30    3.78
   5  -2 -23    7.94    1.52
   7  -3 -19    0.39    2.24
   7   0 -23    1.84    1.50
   7   2 -23    2.71    1.41
   8  -2 -19    0.49    2.10
   8   4 -19    3.26    1.79
   9  -1 -16    5.89    2.78
   9  -1 -15   78.75    5.69
   9  -1 -14    0.45    2.25
   9   1 -19   31.94    3.57
   9   2 -12    9.79    2.89
   9   3 -16   38.18    3.93
   9   3 -15   33.21    3.80
   9   3 -14   27.49    3.54
   7  -2 -21   64.37    4.13
   7   1 -23    7.83    1.94
   7   4 -21   26.51    2.44
   9   0 -13   13.54    3.01
   9   1 -18    2.65    2.62
   9   2 -13    1.63    2.35
   6  -4 -17    0.31    1.88
   6  -2 -22    2.14    1.74
   7  -3 -18   11.30    3.10
   7  -1 -22    0.96    1.63
   7   3 -22    6.17    1.86
   8   2 -21   -1.01    1.77
   8   3 -20   48.10    3.90
   8   4 -18    7.90    2.46
   9   0 -17   12.24    3.10
   9   0 -15   81.09    5.88
   9   1 -17   87.85    6.11
   9   1 -14   -0.58    2.09
   9   2 -17   16.53    3.04
   9   2 -16   -0.09    2.03
   9   2 -15   95.55    6.02
   9   2 -14    0.95    2.33
   6  -4 -16   28.02    3.45
   6  -3 -20   29.78    3.27
   6   4 -22    1.12    1.12
   7  -3 -17   84.25    6.03
   8   1 -21    0.36    1.93
   8   4 -17    0.42    2.31
   9   1 -16    4.72    2.61
   9   1 -15   66.95    5.32
   4  -2 -23   -0.21    1.03
   5  -3 -21    2.09    1.71
   7  -3 -16   14.97    3.66
   7  -2 -20    1.32    2.13
   8  -1 -19    5.29    2.60
   8   3 -19   54.73    4.55
   8   4 -16   64.28    5.01
   8   4 -15   41.19    4.40
   8   4 -14   24.31    3.52
   7  -3 -15   33.99    4.13
   7  -3 -14   32.48    4.08
   7  -1 -21    4.87    2.30
   7   2 -22    0.95    1.68
   7   4 -20    0.61    1.96
   8  -1 -18    3.56    2.60
   8   1 -20  114.49    6.31
   8   2 -20   13.76    2.81
   5   1 -24    0.72    1.02
   6  -3 -19    3.55    2.33
   6  -2 -21    1.56    2.28
   6   2 -23    1.08    1.75
   7  -2 -19    5.02    2.41
   7   1 -22    2.27    2.07
   7   3 -21    0.22    2.08
   8  -1 -17    4.67    2.83
   8   3 -18    6.26    2.58
   5  -2 -22    1.75    1.73
   5  -1 -23   11.12    2.10
   5   5 -21    3.20    1.34
   6   1 -23    2.80    1.72
   8  -1 -16   31.38    4.26
   8  -1 -15    3.07    2.72
   8  -1 -14    0.94    2.47
   8   0 -18   11.33    3.77
   8   1 -19    7.34    2.80
   8   2 -19   -0.43    2.14
   8   3 -17   24.23    3.66
   8   3 -13   36.82    4.35
   4  -3 -21    2.22    1.62
   5  -3 -20   24.48    3.14
   6  -3 -18    0.03    2.47
   6   4 -21    0.45    1.80
   7  -2 -18   13.63    3.14
   7  -1 -20    1.41    2.54
   7   2 -21   63.61    5.13
   7   4 -19    2.77    2.13
   8   1 -18    3.27    3.11
   8   3 -16   46.99    4.78
   8   3 -15   22.66    3.92
   8   3 -14    1.64    2.59
   5   4 -22    0.12    1.56
   6  -3 -17   -0.43    2.88
   6  -2 -20    1.92    2.64
   6   5 -19   17.94    2.63
   7  -2 -17   17.25    3.67
   7   1 -21    4.98    2.60
   7   3 -20   11.76    3.12
   8   0 -14   26.89    4.09
   8   1 -17    5.57    3.52
   8   2 -14   20.48    4.28
   4  -2 -22   14.10    2.57
   4   1 -24    9.24    1.57
   5   0 -23   14.33    2.57
   6  -3 -16    7.82    3.50
   6   0 -22    3.80    2.35
   7  -2 -16    9.99    3.44
   7  -2 -15   33.40    4.50
   7  -1 -19    4.00    2.91
   7   4 -18   31.08    3.87
   8   1 -16   35.74    4.76
   8   1 -15    4.70    2.84
   8   1 -14    4.93    2.92
   8   2 -15   15.66    3.64
   4  -1 -23    1.69    1.74
   5  -3 -19   16.22    3.27
   5   2 -23   11.05    2.55
   6  -3 -15   36.88    4.60
   6   1 -22   73.25    5.29
   6   2 -22    3.12    2.35
   6   5 -18    0.57    2.36
   7  -1 -18   -0.24    3.25
   7   1 -20    3.37    3.05
   7   2 -20    3.57    2.61
   7   3 -19    0.45    2.81
   7   4 -17    1.32    2.82
   3   1 -24   -0.32    1.25
   4  -3 -20    3.78    2.58
   5  -1 -22    1.89    2.12
   5   1 -23   10.98    2.42
   5   5 -20   32.57    3.24
   6  -2 -19   -0.89    2.72
   6   4 -20   -0.01    1.88
   7   0 -19    1.70    3.42
   7   4 -16   16.14    3.48
   7   4 -15    4.74    3.36
   7   4 -14    0.25    3.40
   4   5 -21    0.29    1.52
   5  -3 -18    4.97    2.86
   6  -2 -18   23.21    4.90
   6  -1 -20   20.17    4.38
   6   5 -17    3.27    2.92
   7  -1 -17  208.71   10.11
   7  -1 -16    0.99    2.84
   7   1 -19    0.92    3.45
   7   2 -19    3.41    2.96
   7   3 -18   10.98    3.53
   3  -2 -22    0.87    1.78
   5  -2 -20   -0.74    3.13
   5   4 -21   45.81    4.27
   6   2 -21    0.74    3.34
   7  -1 -15  100.83    7.30
   7   3 -17   94.98    7.48
   4  -3 -19    1.84    3.03
   4  -2 -21    1.00    2.63
   4   4 -22    2.25    1.90
   5  -3 -17   99.66    7.08
   6  -2 -17    0.37    3.08
   6   1 -21    0.16    2.55
   6   4 -19    3.06    2.70
   7   0 -17   36.60    5.30
   7   1 -18    0.08    3.20
   7   2 -18   19.32    4.15
   7   3 -16   17.26    4.74
   2  -2 -22   12.14    2.67
   2  -1 -23    0.15    1.49
   3  -3 -20   12.69    2.97
   4  -1 -22   51.87    4.70
   4   1 -23    2.50    2.19
   4   2 -23    1.17    2.07
   5  -3 -16    0.61    3.21
   5   1 -22   -0.64    2.55
   5   2 -22   -2.31    2.52
   5   5 -19   12.51    2.88
   6  -2 -16  168.65    9.41
   6  -1 -19    0.51    3.02
   7   0 -15   48.36    5.83
   7   1 -17  227.11   11.22
   7   3 -15   36.05    5.14
   7   3 -14   36.34    5.17
   1  -2 -22    0.24    1.83
   3   3 -23   11.87    2.63
   5  -2 -19    0.05    3.42
   6  -1 -18   -1.28    3.88
   6   1 -20   22.04    4.65
   6   2 -20    1.25    3.18
   6   4 -18   62.96    5.98
   7   1 -16    2.30    3.70
   7   1 -15   99.45    7.80
   7   2 -15   32.40    5.33
   3   5 -21    1.11    1.88
   4  -3 -18    9.14    3.42
   4   5 -20    9.21    2.88
   5   0 -21   19.17    4.80
   5   4 -20   -0.10    2.56
   5   5 -18   10.01    3.90
   6   3 -19    2.36    3.26
   6   4 -17    1.05    3.91
   3  -3 -19    9.21    4.03
   3  -2 -21   25.33    3.98
   3  -1 -22    4.27    3.31
   3   1 -23   30.37    3.96
   3   2 -23    8.70    3.06
   3   4 -22    0.29    2.27
   4  -2 -20    3.55    3.65
   4   0 -22   23.70    4.20
   4   3 -22   21.49    3.75
   5  -2 -18   29.13    5.60
   6  -1 -17   -2.07    3.25
   6   1 -19   -0.20    4.58
   6   2 -19    2.57    4.46
   6   4 -16   30.11    5.70
   2   3 -23    0.00    2.16
   4  -3 -17    2.85    3.51
   4  -1 -21    1.70    3.05
   4   4 -21    5.41    3.09
   5   1 -21   22.88    4.57
   5   2 -21   31.21    5.11
   6  -1 -16   28.09    5.61
   6   0 -18   12.53    4.68
   6   3 -18   -1.56    3.49
   6   4 -14    2.24    4.92
   4   1 -22   49.68    5.51
   4   2 -22   13.43    3.93
   5  -2 -17    5.45    4.38
   5   4 -19   -0.32    3.40
   6   1 -18   -0.40    3.98
   6   2 -18   22.38    5.41
   6   3 -17   -0.87    4.45
   1   0 -23    5.63    2.33
   1   3 -23   14.09    2.50
   2  -2 -21    2.43    2.78
   2  -1 -22    6.92    3.53
   2   1 -23   -2.67    2.63
   2   2 -23   -1.53    2.64
   2   4 -22   10.27    3.27
   2   5 -21    1.62    2.23
   3  -3 -18   -0.54    3.83
   4  -3 -16   -0.13    4.07
   4  -2 -19    0.45    4.01
   4   5 -19    0.29    2.90
   5  -2 -16   -0.76    4.09
   5   5 -16    5.12    3.82
   6   3 -16    6.03    5.33
   2  -3 -19    0.53    3.96
   3  -2 -20    3.20    3.86
   3   5 -20   22.65    4.23
   4  -1 -20    3.53    4.50
   4   3 -21    3.22    3.75
   5   1 -20    5.40    4.43
   5   2 -20   -2.19    3.81
   5   4 -18   24.44    6.20
   6   1 -17    0.73    4.23
   6   2 -17   -2.78    3.98
   6   3 -15   26.59    5.96
  -1  -1 -22    1.04    1.95
   0   1 -23    0.37    2.08
   1  -2 -21    0.34    3.14
   1  -1 -22    0.92    2.77
   1   2 -23    2.08    2.61
   3  -1 -21    7.40    4.00
   3   1 -22    1.69    3.81
   3   4 -21    7.59    3.77
   4  -2 -18   92.20    8.56
   4   1 -21    0.30    4.15
   4   4 -20    2.32    3.47
   5   0 -19   -1.89    3.97
   6   1 -16   32.51    6.15
   0  -2 -21    5.10    3.15
   0  -1 -22   -1.23    2.39
   0   2 -23   -0.62    1.75
   1   5 -21    3.21    2.35
   3  -3 -17   41.00    5.98
   3   2 -22    2.19    3.38
   4   2 -21    0.45    3.74
   4   5 -18    3.06    3.63
   5   1 -19    6.87    4.95
   5   2 -19    0.14    4.31
   5   4 -17    6.80    5.34
   2  -3 -18   31.32    5.50
   2  -2 -20    5.91    4.02
   2   3 -22   14.12    4.13
   3  -2 -19    8.38    4.37
   4  -2 -17   26.73    5.80
   4   0 -20    0.22    4.06
   5   3 -18    6.44    4.34
   0   5 -21    5.30    2.21
   2  -1 -21    0.82    3.75
   2   5 -20   -1.84    2.94
   3  -3 -16    3.40    4.05
   3   0 -21   55.23    6.17
   3   3 -21    6.73    4.35
   3   5 -19    9.82    3.88
   4   3 -20    4.10    3.94
   4   4 -19    9.54    4.44
   4   5 -17    9.98    4.45
   5   0 -17   11.06    5.43
   5   1 -18    0.16    4.22
   5   2 -18   24.78    6.32
   5   4 -16    3.30    4.20
   1   6 -19    3.58    2.26
   2   1 -22   12.61    3.59
   2   4 -21   13.66    3.70
   2   6 -18    1.02    2.68
   3  -1 -20   -0.52    3.32
   3   4 -20    4.03    3.74
   4   1 -20    0.68    3.72
   4   2 -20    3.54    4.25
   5   3 -17  122.18    9.15
   5   4 -15   -1.05    3.75
   1  -2 -20   -0.25    3.02
   1   3 -22    0.18    2.38
   3  -2 -18   -0.77    3.83
   3   1 -21    7.29    3.52
   4   4 -18   40.72    5.97
   4   5 -16    2.73    3.27
   5   1 -17  166.88   10.63
   5   2 -17    5.26    3.89
   5   3 -16    2.22    4.14
   0   0 -22   31.00    3.61
   0   3 -22   -0.18    2.27
   1  -1 -21    1.10    2.59
   1   1 -22    1.46    2.65
   1   2 -22    2.31    2.74
   2  -2 -19   20.71    4.44
   3   5 -18    5.51    3.58
   4   1 -19    1.12    4.20
   4   5 -15   44.10    5.93
   5   1 -16   -0.10    3.34
   5   2 -16   -0.64    3.94
  -2  -1 -21   -0.09    1.92
  -2   2 -22    3.88    1.73
  -1   3 -22    0.24    1.64
   0  -2 -20    2.90    2.97
   0   6 -19    3.07    2.24
   1   5 -20   12.41    2.94
   2  -1 -20    0.97    3.58
   2   3 -21    5.30    3.56
   3  -2 -17   40.51    5.93
   3  -1 -19   25.43    4.80
   3   3 -20   10.12    3.65
   4   0 -18  148.73    9.49
   4   2 -19    0.54    3.38
  -1  -2 -20   10.85    3.07
  -1  -1 -21   -0.19    2.18
  -1   1 -22    0.07    1.91
  -1   6 -19    2.40    1.92
   0  -1 -21    1.80    2.16
   0   1 -22    0.57    2.32
   2   1 -21    1.28    2.44
   2   2 -21    4.99    3.14
   2   5 -19   -1.25    2.21
   3   1 -20    3.66    3.22
   3   2 -20    3.46    3.76
   3   4 -19   22.12    4.13
   4   4 -17   40.41    5.32
  -1   2 -22    3.75    1.94
   1  -2 -19   60.41    5.60
   1   6 -18   12.79    2.92
   2  -2 -18   81.41    6.70
   2   4 -20    4.32    2.74
   3  -1 -18    2.25    3.61
   3   5 -17   39.08    5.00
   4   1 -18   47.91    5.84
   4   2 -18  124.03    8.43
   4   4 -16   15.50    4.47
  -3   0 -21   11.40    2.10
  -2   4 -21    3.11    1.71
  -1   4 -21    0.14    2.00
   0   5 -20    8.39    2.26
   1  -1 -20    0.22    2.96
   1   3 -21    4.29    3.10
   2   0 -20    4.69    3.39
   3   0 -19    0.06    2.84
   3   3 -19   10.99    3.97
   4   3 -17    5.07    3.37
  -1   5 -20    1.56    2.02
   1   1 -21   -0.19    2.41
   1   2 -21    1.36    2.50
   2  -1 -19   -0.12    2.81
   2   3 -20    0.37    3.11
   2   5 -18   27.99    4.18
   3   1 -19   22.16    4.34
   3   4 -18    1.38    2.77
   3   5 -16    0.52    2.93
   4   1 -17    0.75    3.16
   4   2 -17   29.02    4.56
   4   4 -15   39.81    4.84
  -3   3 -21    0.47    1.47
  -1   0 -21   10.18    2.61
   0  -2 -19    1.46    2.34
   0   6 -18    8.40    2.36
   1   5 -19   28.18    3.42
   2  -2 -17   18.02    3.80
   2   1 -20    4.21    2.70
   2   2 -20    7.50    3.39
   2   4 -19   38.82    4.65
   3  -1 -17   73.61    6.18
   3   2 -19    6.52    3.38
   4   3 -16    3.22    2.90
  -3  -1 -20    1.46    1.95
   0   1 -21    1.17    2.70
   1  -2 -18    8.44    2.89
   1   6 -17    4.33    2.31
   3   4 -17    3.10    3.28
   3   5 -15    1.57    2.95
   4   2 -16  130.11    7.92
  -3   2 -21    5.59    1.69
  -2  -2 -19    1.24    2.24
  -2   3 -21    2.07    1.64
  -1  -2 -19   61.41    4.85
  -1  -1 -20    0.99    2.17
  -1   3 -21    0.63    1.92
   0   2 -21    8.84    2.58
   1  -1 -19   -0.38    2.92
   2  -1 -18   28.00    4.32
   2   5 -17   24.32    3.96
   3   1 -18    0.98    2.78
   3   2 -18    1.17    2.84
  -2  -1 -20   10.79    2.27
  -2   1 -21    0.80    1.51
  -2   2 -21    0.87    1.89
  -1   1 -21   -0.10    1.91
  -1   2 -21    4.33    2.22
  -1   6 -18   12.72    2.46
   0   5 -19    1.16    1.94
   1   1 -20    0.22    2.54
   1   3 -20    3.23    2.44
   2   3 -19   -0.96    2.68
   3   0 -17   47.21    4.98
  -4   0 -20    4.82    1.81
  -3   4 -20    1.06    1.56
  -3   6 -18    2.55    1.96
  -2   6 -18    2.04    1.73
  -1   4 -20   23.32    3.42
   0  -2 -18   10.45    2.73
   1  -2 -17   36.64    4.60
   1   2 -20    0.15    2.09
   1   4 -19    9.29    2.80
   1   5 -18    0.70    2.45
   1   6 -16   56.69    4.62
   2   1 -19    0.49    2.51
   2   4 -18   22.31    3.68
   3   4 -16   97.14    6.37
  -2   4 -20    1.68    2.03
  -1   5 -19    0.09    1.76
   0  -1 -19    0.96    2.21
   0   3 -20   11.51    3.07
   0   6 -17    5.77    2.11
   2  -1 -17    2.48    2.52
   2   0 -18  190.68    8.85
   2   5 -16   11.14    3.33
   3   2 -17   52.69    5.25
   3   4 -15   -0.44    2.83
  -4   3 -20    9.08    1.94
  -3   5 -19    2.70    1.76
  -2   5 -19    0.11    2.07
  -1  -2 -18    2.41    2.44
   0   1 -20   21.41    3.42
   0   2 -20    2.36    2.32
   1  -1 -18    1.24    2.47
   2   3 -18   37.98    4.52
   3   3 -16    2.92    2.59
  -4  -1 -19    0.75    1.84
  -2   0 -20    5.45    2.10
  -1  -1 -19    0.11    2.45
  -1   3 -20    0.34    2.37
   0   5 -18   46.66    4.28
   1  -2 -16   62.11    5.14
   1   1 -19   -0.55    2.09
   1   3 -19   12.42    3.16
   1   5 -17    7.62    2.98
   2   1 -18   24.08    3.90
   2   2 -18   85.35    6.37
   2   4 -17    7.21    2.86
   2   5 -15   21.65    3.74
  -5   0 -19    1.04    1.62
  -4   2 -20    5.27    1.73
  -3  -2 -18    1.79    2.39
  -3  -1 -19   -0.31    1.88
  -3   3 -20    2.07    1.72
  -2  -2 -18    0.02    2.06
  -2  -1 -19   -0.08    2.21
  -2   3 -20   19.98    3.02
  -1   1 -20    0.96    2.21
  -1   2 -20   12.17    2.79
  -1   6 -17    1.56    1.78
   0  -2 -17    2.91    2.32
   1   2 -19   67.15    5.36
   1   4 -18   15.52    3.13
  -3   1 -20    0.63    1.57
  -3   2 -20    0.53    1.92
  -2   1 -20   12.10    2.48
  -2   2 -20    2.34    2.33
  -1   4 -19   34.97    4.11
   0   6 -16    1.42    2.04
   1  -1 -17   39.24    4.32
   2   1 -17    2.62    2.95
   2   3 -17    6.23    2.91
   2   4 -16    2.92    2.59
  -4   4 -19    4.13    1.65
  -4   6 -17   11.24    2.25
  -2   6 -17   15.30    2.30
  -1   5 -18    3.97    1.97
   0   1 -19    0.25    2.08
   0   3 -19    3.04    2.29
   1   3 -18    1.60    2.43
   1   5 -16    2.99    2.61
   2   2 -17   15.44    3.43
  -5  -1 -18    1.29    1.78
  -5   3 -19    2.27    1.60
  -4   5 -18    0.01    1.86
  -3   4 -19   22.21    3.00
  -3   6 -17    3.44    1.77
  -2   4 -19    2.18    2.14
  -1  -2 -17    9.46    2.47
  -1   0 -19   68.83    5.07
   0  -2 -16   13.37    3.02
   0   2 -19   -0.22    1.97
   0   5 -17    8.54    2.53
   1   1 -18   -0.81    2.15
   1   2 -18    9.06    2.99
   1   4 -17   13.37    3.08
  -6   0 -18    0.64    1.57
  -5   2 -19    4.95    1.93
  -3   0 -19   20.00    2.93
  -3   5 -18    2.28    2.24
  -2  -2 -17   11.49    2.97
  -2   5 -18   14.69    2.65
  -1  -1 -18    0.59    2.10
  -1   3 -19   -0.41    1.95
  -1   6 -16   34.58    3.52
   0   6 -15    1.05    1.83
   1   0 -17   34.15    4.25
   2   4 -15    0.82    2.27
  -4   3 -19    0.40    1.90
  -3  -2 -17    0.70    2.36
  -2  -1 -18   26.58    3.64
  -2   3 -19    1.77    2.18
  -1   1 -19   -0.38    2.13
  -1   2 -19   60.56    4.56
   0  -1 -17    0.10    2.24
   1   3 -17   18.42    3.81
   1   5 -15   60.72    4.75
  -4   2 -19    1.91    2.04
  -3  -1 -18   -0.07    1.91
  -3   1 -19   -0.37    1.99
  -3   3 -19    1.61    1.91
  -2   1 -19    0.49    1.94
  -2   2 -19   -1.00    2.08
  -1  -2 -16    3.50    2.61
  -1   5 -17    6.52    2.46
   0   1 -18   23.70    3.52
   0   3 -18   49.01    4.69
   1   1 -17   45.87    4.64
   1   2 -17   39.18    4.56
   1   4 -16   88.08    5.83
  -7   0 -17    2.80    1.83
  -6  -1 -17   -0.49    1.71
  -6   1 -18    0.78    1.74
  -6   3 -18    0.79    1.68
  -5   4 -18    0.45    1.58
  -5   6 -16    0.71    1.92
  -2   6 -16    1.55    1.68
   0   2 -18   10.89    2.86
   0   4 -17    9.76    2.69
   0   5 -16    1.20    2.10
   1   5 -14    1.77    2.73
  -6   2 -18    0.38    1.77
  -5   5 -17    0.59    1.98
  -4   4 -18    1.51    1.99
  -4   6 -16   13.88    2.64
  -3   6 -16    3.88    1.95
  -2   4 -18    0.83    2.22
  -2   5 -17   19.63    3.19
  -1  -1 -17   19.05    3.21
  -1   3 -18   -0.53    2.46
  -1   6 -15    6.82    2.28
   0  -1 -16    7.38    2.71
   1   3 -16   15.32    3.75
  -7  -1 -16    0.06    2.05
  -3   4 -18    2.79    2.22
  -3   5 -17    0.87    2.21
  -2  -2 -16   49.81    4.17
  -2   0 -18   -0.08    1.81
  -1   1 -18    1.57    2.14
  -1   2 -18   -0.27    2.03
   0   3 -17    0.81    2.30
   1   2 -16   60.20    5.14
   1   4 -15   20.28    3.37
  -7   1 -17    5.71    2.17
  -7   3 -17   -0.14    1.34
  -7   3 -17    0.95    1.02
  -6   6 -15   -0.47    2.36
  -5  -1 -17   10.61    2.71
  -5   3 -18   11.71    2.37
  -4   0 -18    2.53    1.85
  -4   5 -17   12.86    2.52
  -3  -2 -16    2.17    2.34
  -2  -1 -17    8.64    2.62
  -2   3 -18   16.43    3.06
  -1   5 -16    0.24    1.97
   0   1 -17   -0.07    2.11
   0   2 -17    3.01    2.47
   0   4 -16   -0.17    2.51
   0   5 -15   34.92    3.73
  -7   2 -17    5.52    2.24
  -6   4 -17    0.09    1.72
  -5   2 -18    2.24    1.86
  -4  -1 -17    1.75    2.37
  -4   3 -18    5.39    2.18
  -3  -1 -17    3.22    2.14
  -3   3 -18   -0.10    1.72
  -2   1 -18   28.36    3.70
  -2   2 -18   -0.08    1.91
  -2   6 -15    3.62    1.99
  -1  -1 -16    0.69    2.59
  -1   6 -14    0.25    2.02
  -8   1 -16   12.15    2.35
  -4   1 -18   19.01    2.66
  -4   2 -18    1.42    1.99
  -3   1 -18    1.17    1.92
  -3   2 -18    1.21    1.96
  -2   4 -17   23.58    3.87
  -1   3 -17    2.48    2.31
  -8   2 -16    8.23    2.28
  -7   6 -14    5.99    2.43
  -5   4 -17    1.28    1.82
  -5   6 -15    7.02    2.58
  -3   6 -15    2.64    1.86
  -2  -2 -15   20.27    3.22
  -2   5 -16    4.15    2.25
  -1   1 -17   19.12    3.16
  -1   2 -17   11.25    2.79
   0   1 -16    9.82    2.63
   0   2 -16   11.81    3.33
   0   3 -16    6.11    2.58
   0   5 -14   18.98    3.12
  -7   4 -16    1.39    2.23
  -6  -1 -16   28.55    3.50
  -6   3 -17    0.20    1.83
  -5   0 -17    7.72    2.49
  -5   5 -16    4.32    2.40
  -4   4 -17    7.73    2.51
  -4   6 -15    0.88    1.68
  -3   4 -17    1.95    2.20
  -3   5 -16   13.01    3.06
  -2  -1 -16    6.87    2.50
  -1   5 -15   25.68    3.38
   0   4 -15    4.55    2.39
  -6   2 -17    0.65    1.89
  -3  -2 -15    1.62    2.17
  -3   0 -17    0.66    1.98
  -2   1 -17    7.33    2.67
  -2   2 -17    7.95    2.88
  -2   3 -17   34.70    3.95
  -2   6 -14   33.67    3.40
  -8   4 -15   -0.39    1.80
  -5  -1 -16    1.05    1.90
  -5   3 -17    6.43    2.25
  -4  -1 -16    0.78    2.35
  -4   3 -17    8.59    2.57
  -3  -1 -16    2.58    2.06
  -3   1 -17    2.29    2.61
  -3   3 -17    1.00    2.25
  -1   1 -16    0.51    2.35
  -1   3 -16    0.39    2.17
   0   3 -15   43.08    4.54
  -7  -1 -15    9.63    2.73
  -7   3 -16    0.33    2.15
  -6   4 -16   19.67    2.90
  -6   6 -14   -0.96    2.47
  -5   2 -17    8.34    2.48
  -4   1 -17    3.02    2.13
  -4   2 -17    1.17    2.34
  -3   2 -17   -0.67    2.16
  -3   6 -14    8.43    2.30
  -2   0 -16   61.93    5.42
  -2   5 -15   15.20    2.83
  -1   2 -16    6.35    2.71
  -1   4 -15    7.72    3.03
  -1   5 -14   11.82    2.71
  -7   1 -16    0.81    1.82
  -7   2 -16    1.31    1.98
  -6   0 -16    9.39    2.65
  -6   7 -12    3.86    2.76
  -5   6 -14   14.87    2.95
  -4   6 -14   29.19    3.50
  -3   4 -16    5.14    2.54
  -2  -1 -15    1.88    2.25
  -2   6 -13   47.42    4.02
  -8  -1 -14    4.60    2.45
  -8   3 -15    6.94    2.99
  -5   4 -16    0.17    2.07
  -3   5 -15   14.27    2.84
  -2   1 -16    6.64    2.54
  -2   2 -16   47.00    4.58
  -2   3 -16    1.68    2.25
  -9  -1 -13    9.89    2.55
  -9   3 -14    5.36    2.05
  -8   1 -15    2.74    2.31
  -8   2 -15   -0.32    2.28
  -7   4 -15    3.82    2.73
  -7   6 -13   -0.57    3.03
  -6  -1 -15    6.27    2.31
  -5   5 -15   11.38    2.66
  -4   5 -15    1.75    2.25
  -3  -1 -15  187.18    7.68
  -3   3 -16   12.42    3.32
  -2   5 -14    5.88    2.79
  -1   3 -15   90.92    5.94
  -1   5 -13    5.61    2.40
 -10   1 -13    1.03    1.34
  -9   1 -14   -0.54    2.03
  -7   0 -15    6.09    2.58
  -7   7 -11    1.10    3.01
  -6   2 -16   11.55    2.77
  -5  -1 -15  103.33    6.08
  -5   3 -16    4.57    2.15
  -4  -1 -15    1.17    2.32
  -4   3 -16    3.85    2.29
  -3   1 -16    1.04    2.21
  -3   2 -16    2.20    2.26
  -3   6 -13    0.16    1.71
  -1   4 -14   36.62    4.00
  -9   2 -14    5.28    2.25
  -8   6 -12    2.21    2.28
  -6   6 -13    3.69    2.67
  -5   1 -16    0.71    1.88
  -5   2 -16    0.88    1.99
  -4   1 -16    0.36    1.96
  -3   4 -15    1.80    2.85
  -2   6 -12   27.76    3.37
  -9   6 -11    1.08    1.33
  -8   4 -14    0.18    2.61
  -8   7 -10    2.66    1.83
  -7  -1 -14   -0.20    2.41
  -6   4 -15    0.43    2.15
  -5   6 -13   12.12    3.07
  -4   4 -15    1.46    2.78
  -4   6 -13   19.70    2.89
  -3   0 -15    3.00    2.70
  -3   5 -14   19.97    3.18
  -2   1 -15    1.82    2.11
  -2   2 -15   17.82    3.46
  -2   3 -15   23.64    3.59
 -10   4 -12    9.36    1.61
  -9   4 -13    1.53    1.98
  -8   0 -14    2.88    2.32
  -7   2 -15    2.78    2.40
  -5   4 -15   10.88    2.76
  -5   5 -14    5.13    2.81
  -4   5 -14   10.48    2.90
  -2   4 -14   82.72    5.68
  -2   5 -13   29.40    3.63
  -9   0 -13    9.02    3.10
  -6  -1 -14   16.38    3.35
  -6   3 -15   23.86    3.35
  -5   0 -15   -0.67    1.99
  -3   3 -15  107.30    6.42
  -3   6 -12   14.22    2.60
 -11   3 -11    2.88    1.10
 -10   0 -12   22.86    2.66
  -8  -1 -13   -0.99    2.51
  -8   1 -14    3.92    2.71
  -8   3 -14    0.98    2.69
  -7   4 -14   20.24    3.56
  -7   6 -12    5.99    3.18
  -6   2 -15    0.56    2.03
  -5  -1 -14   -0.45    2.37
  -4  -1 -14    1.66    2.18
  -4   1 -15    1.62    2.54
  -4   3 -15   -0.01    2.15
  -3   2 -15    1.21    2.22
  -2   3 -14   14.79    3.47
 -11   1 -11    0.87    1.21
 -10  -1 -11   -0.62    1.85
  -9  -1 -12    2.72    2.64
  -9   3 -13   12.57    3.53
  -8   2 -14    0.06    2.63
  -6   6 -12   11.94    3.42
  -5   1 -15   86.37    5.42
  -5   2 -15    2.19    2.43
  -4   2 -15    4.73    2.52
  -4   6 -12    0.14    2.02
  -3   5 -13    0.20    2.12
 -11   2 -11   -0.14    1.10
 -10   1 -12    1.64    2.07
 -10   3 -12    4.14    1.76
  -9   2 -13    3.41    3.15
  -8   4 -13   -1.18    3.33
  -8   6 -11    8.14    4.00
  -6   4 -14    4.51    2.38
  -5   4 -14    3.06    2.83
  -5   6 -12   16.90    2.94
  -4   4 -14   41.11    4.52
  -4   5 -13   43.26    4.73
  -3   6 -11   88.06    5.46
 -11   4 -10    7.55    1.49
 -10   2 -12   17.92    2.66
  -9   6 -10    1.90    1.90
  -9   7  -8    2.32    1.54
  -8   7  -9    0.93    2.21
  -7   3 -14    0.85    2.18
  -6   0 -14   14.74    2.99
  -6   5 -13   50.78    4.65
  -5   5 -13    0.06    2.27
  -4   0 -14   34.25    3.86
  -3   1 -14   11.03    2.92
  -3   3 -14   42.97    4.47
  -9   4 -12    3.97    2.97
  -7   2 -14    6.24    2.61
  -6   3 -14    1.72    2.21
  -4   3 -14    1.71    2.38
  -3   2 -14   10.43    2.72
  -3   5 -12   61.83    5.11
  -8   3 -13   -1.69    2.90
  -7   4 -13    1.12    2.33
  -7   6 -11    8.57    3.36
  -7   7  -9    8.93    4.01
  -6  -1 -13   10.94    2.84
  -6   2 -14    9.86    2.87
  -5  -1 -13    0.42    2.23
  -5   1 -14   -0.07    2.37
  -5   3 -14    0.45    2.18
  -4   1 -14    2.30    2.24
  -4   6 -11    6.78    2.28
 -12   1  -9    0.18    0.94
  -8  -1 -12    6.63    2.72
  -8   2 -13   -0.22    2.84
  -6   6 -11    1.57    2.39
  -5   2 -14   -0.04    2.24
  -5   6 -11   32.23    3.64
  -4   5 -12    2.19    2.89
 -12   4  -8    1.89    1.01
 -11  -1  -9    1.01    1.57
 -11   6  -7   11.08    1.42
  -9   3 -12   -1.08    3.18
  -8   6 -10   -0.06    4.19
  -7   0 -13   24.81    3.60
  -6   4 -13    7.95    2.77
  -6   5 -12   39.34    4.50
  -5   4 -13   10.14    3.07
  -5   5 -12    4.24    3.18
 -11   1 -10    1.19    1.82
 -10  -1 -10    1.25    2.73
 -10   3 -11    0.26    2.17
  -9  -1 -11    0.05    2.64
  -9   1 -12    0.22    2.39
  -9   2 -12    0.95    3.63
  -9   7  -7    0.33    1.71
  -8   4 -12    7.82    3.46
  -8   7  -8    7.62    3.31
  -7   3 -13    7.56    2.78
  -5   0 -13   -0.55    2.31
  -4   6 -10    1.62    2.40
 -11   2 -10    8.92    1.93
 -10   1 -11    0.52    2.36
 -10   2 -11    4.97    3.07
 -10   6  -8    5.56    1.79
  -9   6  -9    0.78    2.42
  -7  -1 -12    5.12    2.61
  -7   2 -13   14.60    3.20
  -7   6 -10    5.36    3.74
  -6   3 -13   69.77    5.51
  -5   3 -13   -0.17    2.19
  -4   1 -13    1.96    2.62
  -4   2 -13    2.74    2.66
 -12   0  -8    0.50    1.29
 -11   4  -9   10.26    2.07
 -10   4 -10    3.38    2.80
  -9   4 -11    5.78    4.06
  -8   0 -12   49.17    4.79
  -8   3 -12   15.17    4.06
  -7   4 -12   16.42    3.37
  -7   7  -8   18.77    4.36
  -6  -1 -12   53.55    4.77
  -6   1 -13    9.70    2.72
  -6   2 -13    2.27    2.68
  -6   6 -10    4.69    3.18
  -5   1 -13    2.11    2.32
  -5   2 -13    0.05    2.22
  -5   6 -10   15.06    2.98
  -4   5 -11   20.82    3.69
  -7   5 -11    5.07    2.82
  -6   4 -12   14.02    3.29
  -5   4 -12    3.66    2.77
 -11   0  -9   39.56    3.89
 -11   6  -6   15.76    2.00
  -9   0 -11   33.86    4.56
  -9   3 -11    6.74    4.16
  -8  -1 -11    0.69    2.43
  -8   6  -9   30.81    5.86
  -8   7  -7    5.73    4.74
  -6   5 -11    1.53    2.79
  -5   5 -11    7.17    2.99
 -12   1  -8   32.34    2.78
 -12   2  -8    0.89    1.49
 -11   3  -9    0.64    2.14
 -10   0 -10    4.48    3.17
 -10   7  -5   18.14    2.31
  -9   7  -6    0.44    2.13
  -8   4 -11   13.51    3.91
  -6   0 -12    2.31    2.28
 -13   3  -6   10.31    1.42
 -12   4  -7    7.28    1.59
 -11  -1  -8    1.28    2.23
 -10   6  -7   -0.37    1.67
  -9  -1 -10   -0.23    2.63
  -9   2 -11   27.59    4.61
  -9   6  -8   -0.42    2.72
  -7   2 -12   10.87    3.15
  -7   6  -9    1.30    3.35
  -6   1 -12   37.26    4.44
  -6   3 -12   60.77    5.23
  -6   6  -9   41.57    4.81
  -5   3 -12    3.82    2.61
  -5   6  -9    0.47    2.14
 -13   1  -6    1.77    1.27
 -13   4  -5   -0.53    0.92
 -11   1  -9   -0.62    1.86
 -11   2  -9   45.56    3.93
 -11   4  -8    1.21    2.16
 -10  -1  -9    2.71    3.26
 -10   1 -10    4.22    3.27
 -10   2 -10    1.04    3.26
  -9   4 -10    2.22    3.80
  -8   3 -11    8.47    4.00
  -7   4 -11   49.28    4.98
  -7   5 -10   24.76    4.63
  -6  -1 -11    3.86    2.51
  -6   2 -12   11.14    3.10
  -5   1 -12    2.33    2.58
  -5   2 -12    1.63    2.36
 -13   2  -6    0.64    1.07
 -10   4  -9   12.90    3.52
  -6   4 -11   -0.80    2.37
  -6   5 -10  122.38    7.46
  -5   5 -10   34.84    4.28
 -12   3  -7   12.76    2.36
 -10   7  -4    2.46    1.72
  -9   3 -10   -1.06    3.90
  -8  -1 -10    5.91    2.99
  -8   2 -11    3.09    2.88
  -8   6  -8    0.17    4.27
  -7   0 -11   49.06    4.87
  -7   3 -11   25.83    4.28
 -12  -1  -6    9.22    2.18
 -11   6  -5   10.67    1.97
  -9   6  -7   -1.15    3.93
  -9   7  -5    1.43    2.26
  -8   4 -10    0.80    3.13
  -8   5  -9    1.90    3.24
  -7   2 -11   62.80    6.06
  -7   6  -8    7.44    4.10
  -6   3 -11    7.58    2.96
  -5   3 -11    4.04    2.52
  -5   6  -8   36.92    4.00
 -13   0  -5   -0.20    1.26
 -12   1  -7    3.21    1.94
 -12   2  -7    3.46    1.76
 -12   4  -6   -0.17    1.39
 -11   3  -8    3.48    2.42
 -10   3  -9    6.47    3.47
 -10   6  -6   14.77    2.90
  -9  -1  -9    3.81    3.62
  -9   2 -10   -0.95    3.12
  -7  -1 -10    0.57    2.57
  -7   4 -10   10.17    3.70
  -6   1 -11    4.17    2.53
  -6   2 -11    0.76    2.46
  -6   6  -8    5.17    2.69
 -13  -1  -4    0.81    1.26
 -13   3  -5   15.23    1.94
 -11  -1  -7   31.58    4.43
 -11   1  -8    2.70    2.49
 -11   2  -8    3.12    2.51
 -10  -1  -8   14.66    4.59
 -10   2  -9    1.49    3.38
  -9   4  -9    1.92    4.20
  -8   3 -10    5.53    3.54
  -7   5  -9   41.93    5.29
  -6   4 -10    6.11    3.01
  -6   5  -9   -1.57    3.28
  -5   5  -9    1.65    2.60
 -13   4  -4    1.23    1.27
 -10   4  -8   14.79    3.91
  -8   2 -10   13.10    4.13
  -8   6  -7    5.04    5.12
 -14   1  -3    1.73    1.06
 -14   2  -3   -0.13    1.01
 -13   1  -5   59.41    3.49
 -13   2  -5    0.61    1.30
 -11   6  -4    4.60    2.05
 -10   7  -3    2.63    1.73
  -9   0  -9    6.73    4.14
  -9   3  -9    0.99    4.46
  -9   7  -4    2.19    3.09
  -8  -1  -9    3.40    3.42
  -7   3 -10    3.21    3.06
  -7   6  -7    0.66    3.69
 -12   0  -6    3.98    2.00
 -12   3  -6    1.13    1.88
 -10   6  -5   -2.35    2.43
  -9   6  -6   40.06    6.26
  -8   5  -8   19.15    4.55
  -7   2 -10   13.64    3.46
  -6   3 -10   57.75    5.16
  -6   6  -7   19.37    3.57
 -12  -1  -5    4.94    2.36
 -12   1  -6   10.13    2.69
 -12   2  -6    2.74    2.34
 -12   4  -5    1.00    1.81
 -12   6  -2   21.86    2.39
 -11   0  -7   11.74    3.60
 -11   3  -7   13.27    3.21
 -10   0  -8   13.94    4.40
  -9   2  -9   12.47    4.23
  -9   4  -8    4.20    4.61
  -9   5  -7    5.19    5.36
  -7   4  -9   -0.04    2.65
  -7   5  -8   14.10    4.04
 -14   0  -2    5.12    1.39
 -14   3  -2    0.62    1.08
 -14   4  -1   15.85    1.71
 -13   3  -4    9.66    1.93
 -11   2  -7   13.61    3.42
 -11   4  -6    7.99    3.25
 -10   2  -8   14.59    4.71
 -10   4  -7   10.47    4.70
  -9  -1  -8    1.23    3.10
  -8   3  -9   21.40    4.75
  -6   5  -8    1.62    3.01
 -13  -1  -3   34.59    3.07
 -13   4  -3    1.76    1.52
 -11  -1  -6   -0.85    2.81
 -10  -1  -7   -1.42    3.56
  -8   2  -9   28.78    4.89
  -7   3  -9   10.77    3.85
  -7   6  -6   28.15    5.16
 -14   1  -2    1.73    1.42
 -14   2  -2    2.89    1.45
 -13   1  -4    0.29    1.52
 -13   2  -4   -0.01    1.49
 -12   3  -5   25.96    3.67
 -11   6  -3   22.22    2.95
 -10   6  -4    6.15    3.28
  -9   3  -8   -0.46    4.18
  -9   6  -5   -1.29    4.37
  -8   4  -8    6.30    3.64
  -8   5  -7    2.02    4.18
  -6   6  -6    3.11    2.83
 -12   6  -1   15.73    2.35
 -11   3  -6    2.28    3.11
 -10   3  -7   -1.22    3.84
  -9   2  -8    5.45    4.52
  -7   1  -9    2.11    2.96
  -7   2  -9    1.45    2.87
  -7   4  -8    5.03    3.23
  -7   5  -7   74.69    7.44
 -12   2  -5    0.77    2.23
  -9   4  -7    4.46    4.85
  -9   5  -6   -0.33    4.47
   8  -5 -14   11.55    3.05
   8  -5 -13    0.38    2.35
   8  -5 -12   22.19    3.47
   9  -4 -18   12.85    2.24
  10  -3 -19    8.83    2.05
  11  -1  -9   53.79    5.32
  11   1  -8   -0.64    2.84
  12  -1 -16  132.53    6.27
  12  -1 -15    8.54    2.47
  12  -1 -14  144.64    6.97
  12   0 -18   13.99    2.52
  12   2 -18   12.34    1.86
  12   2 -12    8.43    2.50
   9  -4 -10   32.79    4.09
  10  -3 -10   -0.70    2.21
  11  -2 -18    1.79    2.15
  11  -2 -11    3.92    2.86
  11  -1 -20    0.77    1.63
  12   1 -18   -0.01    1.39
  12   1 -12    0.45    2.22
  12   2 -17    2.19    1.80
  12   2 -13    2.57    2.15
   9  -4 -17   10.14    2.44
   9  -4 -11   26.64    3.91
  10  -3 -18    3.93    2.40
  11  -2 -12   48.34    4.94
  11  -1 -10    1.57    3.02
  11   0  -9    0.63    2.99
  11   1 -21    5.67    1.21
  11   2  -9   -0.86    2.67
  12   0 -16    9.39    2.63
  12   0 -14    0.08    2.27
  12   1 -13    0.37    2.23
  12   2 -16    8.20    2.40
  12   2 -15    2.01    2.12
  12   2 -14    0.75    1.91
   8  -3 -21    2.80    1.39
   9  -4 -16    0.48    2.50
   9  -4 -12   11.80    3.32
   9  -3 -20    0.66    1.44
  10  -3 -11    0.33    2.38
  11  -2 -17   11.59    2.78
  11  -2 -13    6.51    2.97
  11   1  -9   63.67    5.49
  12   1 -15   10.05    2.50
  12   1 -14  134.91    6.65
   9  -4 -15   43.95    4.54
   9  -4 -14    8.35    3.03
   9  -4 -13   15.11    3.57
  10  -3 -17   47.97    4.36
  10  -3 -12    9.90    3.09
  10  -2 -20   20.54    2.69
  10  -2  -9   49.62    5.25
  11  -2 -16    0.11    2.19
  11  -2 -15   91.94    6.14
  11  -2 -14   -0.71    2.24
  11  -1 -19   83.51    4.88
  11  -1 -11  181.18    8.89
   8  -4 -18    6.84    2.26
  10  -3 -16   51.07    4.81
  10  -3 -13    0.22    2.42
  10  -1 -21    0.01    1.60
  11   1 -10   -0.14    3.20
  11   2 -10    0.85    2.63
   9  -3 -19   13.69    2.66
   9  -2 -21   37.15    3.20
  10  -2 -10  218.16    9.82
  11  -1 -18    8.77    2.58
  11  -1 -12    4.78    2.91
  11   1 -20    1.54    1.57
   8  -4 -17   -0.11    2.05
   8  -4 -11    7.51    3.17
   8  -2 -22    0.43    1.33
  10  -2 -11   30.18    4.90
  11  -1 -17    1.43    2.29
  11  -1 -16    0.01    2.56
  11  -1 -14    7.33    3.14
  11  -1 -13   16.82    3.70
  11   0 -19    3.35    2.28
  11   1 -11  193.64    9.29
  11   2 -11    4.42    2.73
  11   3 -18   26.13    2.90
  11   3 -12   29.89    3.90
   9  -3 -18    4.36    2.79
   9  -1 -22    2.59    1.57
  10  -2 -18    0.25    2.58
  11   1 -19   86.86    4.99
  11   3 -13    6.51    3.03
   8  -4 -15   48.73    4.76
   8  -4 -14   18.46    3.90
   8  -4 -13   91.74    6.38
  10  -2 -17    0.50    2.71
  10  -2 -12   66.02    5.90
  10  -1 -20   17.06    2.78
  10  -1 -10    4.06    3.28
  11   0 -17    7.09    2.99
  11   0 -13    7.54    3.02
  11   1 -12    6.25    3.04
  11   3 -17    5.03    2.06
  11   3 -16    4.03    2.25
  11   3 -15    1.74    2.39
  11   3 -14   42.12    4.34
   9  -3 -17   42.89    4.45
   9  -2 -20    0.47    1.89
  10  -2 -16   23.54    3.84
  10  -2 -15    3.20    3.21
  10  -2 -14    0.49    2.58
  10  -2 -13   -0.63    2.49
  10   4 -19    0.61    1.44
  11   0 -15   96.81    6.39
  11   1 -18    8.89    2.63
  11   1 -13   15.70    3.40
  11   2 -18    2.73    1.93
  11   2 -13    6.89    2.94
   7  -4 -17   -0.04    2.41
   9  -3 -16   37.34    4.49
   9  -3 -15   35.39    4.45
   9  -3 -14   28.73    4.20
   9  -3 -13   26.86    4.31
  10  -1 -19    0.10    2.26
  10  -1 -11    1.78    2.72
  10   1 -21    1.02    1.70
  10   2 -21    3.42    1.57
  10   2  -9   56.61    5.40
  11   1 -17    2.32    2.37
  11   1 -16    0.71    2.66
  11   2 -17    9.60    2.48
  11   2 -16    3.18    2.76
  11   2 -15   79.94    6.00
  11   2 -14   -0.04    2.55
   7  -2 -22    0.63    1.47
   8  -2 -21   -0.17    1.86
  10   0 -20   23.20    3.19
  10   3 -20   28.77    2.87
   7  -4 -16   10.61    2.96
   7  -3 -20    6.98    2.04
   7  -1 -23    4.27    1.40
   8  -3 -18    2.56    2.83
   9  -2 -19    3.30    2.38
  10  -1 -18   25.71    3.62
  10  -1 -12   14.99    3.68
  10   1 -10    3.87    3.38
  10   2 -10  199.57    9.36
  10   4 -18    0.20    1.75
   7  -4 -15    6.26    2.58
   7  -4 -14    0.48    2.43
   7  -4 -13   28.76    4.11
   8  -1 -22   34.82    3.14
   9   1 -22    3.26    1.89
   9   2 -22    5.14    1.73
  10  -1 -17    9.57    3.01
  10  -1 -15   -2.07    3.02
  10  -1 -14   15.97    3.66
  10  -1 -13    2.09    2.72
  10   1 -20   19.44    2.97
  10   2 -20   20.20    2.72
  10   3 -11    1.03    2.86
  10   4 -17    2.43    2.03
   8  -3 -17   28.34    3.90
   9  -2 -12   12.45    3.28
   9  -1 -20    0.54    2.43
  10   0 -12   69.91    5.83
  10   1 -11    1.33    3.05
  10   3 -19   10.44    2.29
  10   4 -16   15.47    2.95
  10   4 -15    0.09    2.35
  10   4 -14    5.01    2.60
   6  -2 -22    1.23    1.52
   7  -3 -19   -0.25    2.22
   8  -3 -16   42.40    4.64
   8  -3 -15   10.48    3.77
   8  -3 -13   23.47    3.90
   8  -2 -20    8.58    2.51
   8   1 -23    0.56    1.13
   8   2 -23   -1.00    1.17
   9  -2 -16   -1.52    2.82
   9  -2 -14   -0.50    2.83
   9  -2 -13    2.06    2.48
   9   0 -21   49.31    4.03
   9   5 -18    0.15    1.66
  10   0 -18    6.82    2.57
  10   1 -19   -0.87    2.11
  10   2 -19    1.86    2.41
  10   3 -12    7.37    2.79
   6  -1 -23    2.00    1.30
   8  -3 -14    2.03    2.68
   9  -2 -15   79.84    6.09
   9  -1 -19   27.38    3.99
   9   4 -20    2.06    1.59
  10   0 -16   30.75    4.18
  10   0 -14    0.73    2.48
  10   1 -18   20.89    3.70
  10   1 -12   20.97    3.81
  10   2 -12   73.24    5.77
  10   3 -18    4.33    2.21
  10   3 -13    1.35    2.86
   7  -3 -18    7.23    2.97
   8  -2 -19   -0.08    2.53
   8  -1 -21    0.23    1.84
   8   0 -22    1.21    1.81
   9   1 -21   12.98    2.58
   9   5 -17    3.10    1.88
  10   1 -17    6.98    3.22
  10   2 -13    0.32    3.03
  10   3 -17   45.61    4.09
  10   3 -16   55.28    5.03
  10   3 -14   30.79    4.36
   7  -1 -22    1.26    1.90
   7   0 -23    1.41    1.53
   9  -1 -18    0.40    2.38
   9  -1 -12    1.81    2.68
   9   2 -21   45.22    3.67
  10   1 -16  150.83    7.77
  10   1 -15    1.00    2.44
  10   2 -16   19.67    3.75
  10   2 -14    1.56    2.59
  10   3 -15   -0.20    2.29
   5  -1 -23    6.11    1.68
   6  -3 -19    0.69    2.32
   7  -3 -17   91.69    6.02
   8  -2 -18   12.08    3.07
   8   3 -22   11.12    2.13
   8   5 -20    3.22    1.41
   9  -1 -13   22.08    4.06
   9   4 -19   20.06    2.83
  10   2 -15    5.46    2.59
   6  -2 -21    0.07    1.78
   7  -3 -16   14.94    3.38
   7  -2 -20    3.68    2.19
   8  -2 -17    1.45    2.81
   8   1 -22   34.45    3.32
   9  -1 -16    3.32    2.75
   9  -1 -15   64.59    5.76
   9  -1 -14   -1.44    2.44
   9   0 -19    1.36    2.50
   9   1 -20    1.50    2.33
   7  -3 -15   32.77    4.28
   7  -3 -14   37.95    4.53
   7   1 -23    8.71    1.79
   8  -2 -16   73.86    5.89
   8   2 -22    0.27    1.77
   8   4 -21    0.40    1.47
   9   2 -20    0.33    2.12
   9   4 -18   12.79    2.76
   6  -3 -18    0.60    2.22
   6  -1 -22   65.62    4.37
   7  -2 -19    2.95    2.95
   7  -1 -21    6.80    2.72
   7   2 -23    1.86    1.50
   8  -1 -19    4.01    3.07
   9   0 -17    8.64    3.63
   9   0 -13   10.25    3.65
   9   1 -19   31.23    3.95
   9   3 -19   12.42    2.79
   9   3 -11  119.06    6.98
   7   5 -21   -0.34    1.21
   8   5 -19   51.06    3.52
   9   0 -15   71.25    6.11
   9   1 -18   -1.04    2.83
   9   2 -19    7.51    2.82
   9   4 -17    9.48    2.65
   9   4 -16   -0.20    2.47
   9   4 -14    5.55    2.97
   9   4 -13   11.26    2.93
   6  -3 -17    1.27    2.32
   6  -2 -20    1.10    2.57
   7  -2 -18   11.93    3.75
   8  -1 -18    3.62    2.78
   8   0 -20    8.99    3.07
   8   1 -21    0.01    2.18
   8   3 -21    4.74    2.11
   9   2 -18    2.87    3.05
   9   2 -12    8.25    3.74
   9   3 -18    5.99    2.64
   9   3 -12   -0.05    2.61
   9   4 -15   41.03    4.26
   6  -3 -16    4.67    2.89
   7  -1 -20    0.10    2.67
   8  -1 -17    6.47    3.04
   8   2 -21   -0.97    2.11
   8   4 -20   14.69    2.57
   8   5 -18    1.16    2.02
   9   1 -17   88.74    6.52
   9   1 -16    4.43    3.01
   9   1 -14    0.27    2.55
   9   2 -17   10.43    3.73
   9   2 -13    0.54    3.16
   9   3 -17   39.55    4.36
   9   3 -13   32.41    4.52
   5  -1 -22    0.52    2.06
   5   0 -23   11.55    2.35
   6  -3 -15   30.35    4.35
   6   1 -23    4.24    1.87
   7  -2 -17   20.03    3.99
   7   0 -21   90.17    6.12
   7   1 -22    1.40    2.06
   7   3 -22    8.21    2.48
   8  -1 -16   27.57    4.54
   8  -1 -15    3.58    2.93
   8  -1 -14    2.17    2.85
   8   1 -20   89.25    6.67
   9   2 -14    0.74    2.79
   9   3 -16   40.66    4.62
   9   3 -15   33.27    4.62
   9   3 -14   28.02    4.23
   6  -2 -19    0.02    2.48
   6  -1 -21    1.05    2.23
   6   2 -23   -0.43    1.81
   6   6 -20    0.39    1.28
   7  -2 -16   15.21    3.81
   7  -2 -15   22.86    4.59
   7   2 -22    0.18    2.00
   8   2 -20   10.01    3.66
   8   3 -20   46.20    4.39
   8   4 -19    2.78    2.75
   8   5 -17   13.68    3.24
   5  -3 -17   82.61    6.21
   5  -2 -20    0.37    2.57
   6   0 -22    1.68    2.11
   7   5 -20    7.71    2.00
   8   0 -18   14.01    3.75
   8   1 -19    4.07    3.48
   8   5 -16   30.84    4.31
   8   5 -15    5.70    3.26
   5  -3 -16    0.75    3.44
   6  -2 -18   19.73    4.59
   7   1 -21    2.81    3.30
   8   4 -18    8.67    3.46
   6  -1 -20   21.86    4.00
   6   4 -22    0.51    1.73
   6   5 -21    4.28    2.08
   7   3 -21    1.35    3.01
   8   0 -16   98.07    7.63
   8   0 -14   24.96    4.73
   8   1 -18    2.48    3.31
   8   2 -19    0.35    2.73
   3  -1 -22    0.69    2.02
   3   0 -23   10.14    2.19
   4  -2 -20    3.18    2.95
   5  -2 -19    0.73    3.38
   5  -1 -21   15.51    3.42
   6  -2 -17   -0.08    3.41
   6   1 -22   73.56    5.43
   7   5 -19    2.27    2.56
   8   1 -17    4.51    3.56
   8   2 -18   13.87    4.08
   8   4 -17   -0.65    3.01
   8   4 -12   47.10    5.40
   5   2 -23   11.12    2.49
   5   3 -23    3.11    1.89
   6  -2 -16  176.02    9.74
   6   2 -22    1.06    2.58
   6   6 -19   21.22    3.17
   7  -1 -16    0.93    3.41
   7  -1 -15  105.06    8.48
   7   0 -19    3.72    3.36
   7   1 -20    3.45    3.19
   7   4 -20    0.95    2.52
   8   1 -16   31.47    5.19
   8   1 -15    2.32    4.13
   8   1 -14    3.65    3.86
   8   2 -17    0.48    3.93
   8   3 -17   17.66    4.64
   8   4 -16   71.46    6.33
   8   4 -15   48.02    5.54
   8   4 -14   20.56    4.24
   8   4 -13   83.84    6.75
   4   1 -23    3.74    2.61
   4   4 -23   -0.52    1.50
   6  -1 -19    2.99    3.57
   7   2 -20    1.31    3.52
   7   3 -20   11.21    4.38
   7   5 -18   12.39    3.78
   8   2 -16   73.42    7.05
   8   3 -16   45.22    5.76
   8   3 -13   31.42    5.25
   4  -1 -21   -0.75    2.94
   5  -2 -18   29.34    4.88
   5  -1 -20    4.48    4.07
   6   0 -20    9.72    4.71
   6   1 -21    1.69    3.89
   6   4 -21    1.06    2.98
   7   1 -19   -0.70    4.04
   7   4 -19    3.40    3.68
   8   3 -15   18.81    4.66
   8   3 -14    0.64    3.52
   4  -2 -19    1.44    3.21
   4   0 -22   23.63    4.31
   4   2 -23   -0.65    2.31
   5   1 -22    2.71    2.83
   5   4 -22    1.02    2.58
   5   6 -20    1.96    1.93
   6  -1 -18    2.31    3.71
   6   5 -20   23.74    3.68
   6   6 -18   53.93    5.18
   7   5 -17   13.03    4.39
   3   1 -23   29.34    3.62
   4   7 -19    1.68    1.74
   5  -2 -17    5.84    3.94
   5   0 -21   25.62    4.74
   5   5 -21    5.60    2.86
   6  -1 -17    1.17    4.87
   6   2 -21    2.52    3.34
   6   3 -21   10.27    3.87
   7   0 -15   29.39    6.36
   7   1 -18   -2.00    3.76
   7   2 -19    3.94    3.99
   7   3 -19   -1.72    3.57
   7   4 -18   25.30    5.64
   7   5 -16   17.51    5.08
   2   1 -23    0.68    1.91
   3  -1 -21    3.54    3.59
   5  -2 -16   -0.05    3.86
   5  -1 -19    8.74    5.05
   5   2 -22    2.15    3.05
   6   1 -20   32.51    6.22
   6   6 -17    6.16    3.73
   7   5 -15    8.02    4.42
   7   5 -14   60.56    7.07
   3   2 -23    8.44    3.31
   3   3 -23   13.46    3.06
   4  -2 -18   88.67    7.85
   4  -1 -20   -1.88    4.08
   6  -1 -16   29.04    6.11
   6   4 -20    0.96    3.59
   6   5 -19   21.06    4.28
   7   1 -17  225.82   13.07
   7   2 -18   20.67    5.40
   7   3 -18   10.55    4.66
   7   4 -17   -2.42    3.80
   2  -1 -21    0.65    3.26
   3   6 -21   -0.69    2.00
   5   1 -21   20.52    4.86
   5   6 -19    0.59    3.34
   6   0 -18   15.07    5.25
   6   2 -20    1.50    4.01
   6   3 -20   23.92    6.12
   6   6 -16    4.01    4.35
   7   1 -16    1.08    4.40
   7   1 -15   98.72    9.40
   7   2 -17   15.82    5.61
   7   4 -16   10.42    5.91
   1   2 -23    1.83    2.24
   2   0 -22    5.00    3.14
   2   3 -23   -0.85    2.31
   3   5 -22    4.20    2.36
   4   4 -22    4.35    3.23
   5  -1 -18    2.68    4.68
   6   1 -19    0.17    4.95
   7   2 -16   13.40    5.57
   7   4 -15    5.25    5.00
   7   4 -14    2.69    5.51
   7   4 -13   35.72    6.74
   4   2 -22   12.90    4.26
   4   3 -22   19.61    4.65
   4   6 -20    1.00    2.80
   4   7 -18   -0.59    2.72
   5   2 -21   36.95    6.21
   5   3 -21    3.96    4.57
   5   5 -20   34.47    5.26
   7   2 -15   35.05    6.95
   7   3 -15   41.10    7.27
   2   5 -22   10.31    3.22
   3  -2 -18   -1.81    4.27
   3  -1 -20    0.04    4.15
   3   1 -22    5.23    3.98
   3   7 -19    0.30    2.57
   4  -1 -19   -0.77    4.84
   5  -1 -17  134.56   11.28
   5   1 -20    3.61    5.93
   5   6 -18    9.61    4.77
   6   0 -16  249.82   15.24
   6   1 -18    0.45    5.31
   6   2 -19   -3.60    4.98
   6   3 -19    1.00    5.56
   6   5 -17   -2.81    5.52
   2   6 -21    8.99    3.06
   3   0 -21   46.67    7.07
   3   4 -22   -1.80    3.89
   4   0 -20    1.53    5.90
   5   4 -20    1.87    5.77
   6   4 -18   51.94    7.99
   2  -1 -20    2.37    5.48
   2   1 -22   13.47    5.06
   3  -2 -17   45.53    8.87
   3   2 -22    0.33    4.02
   4  -1 -18   40.56    9.03
   4   4 -21    7.56    5.87
   4   7 -17    3.39    4.08
   5   2 -20    1.17    5.26
   5   5 -19   12.32    5.43
   6   1 -17   -0.87    5.91
   6   2 -18   32.19    7.91
   6   3 -18    1.82    5.62
   6   5 -16    5.48    5.89
   0   1 -22    3.18    3.32
   1   1 -22    0.05    3.64
   3  -1 -19   19.12    7.06
   4   2 -21   -1.14    4.52
   4   6 -19   34.14    6.13
   5   1 -19    6.40    6.09
   5   3 -20   23.28    6.91
   5   6 -17    5.73    4.89
   6   1 -16   35.94    8.41
   6   2 -17    1.65    6.91
   6   4 -17   -0.53    5.50
   6   5 -15   21.46    6.65
   1  -1 -20    2.62    5.25
   2   4 -22   12.91    4.14
   3   5 -21    1.95    3.63
   3   6 -20    1.69    3.31
   4   3 -21    1.98    4.95
   5   0 -17   18.56    7.13
   6   3 -17    3.46    5.80
   6   4 -16   27.91    8.51
   6   5 -14    2.55    5.47
   6   5 -13    0.82    5.72
  -1   2 -22    3.84    2.62
   1   0 -21    3.41    4.50
   2   3 -22   14.62    4.87
   2   7 -19    1.09    2.78
   3   7 -18   14.48    4.52
   4  -1 -17    2.08    6.17
   4   1 -20   -1.61    4.93
   5   1 -18    5.57    6.87
   5   2 -19    2.93    6.47
   5   3 -19   17.79    7.48
   5   4 -19   -0.10    5.04
   5   5 -18   15.02    5.89
   5   6 -16    9.34    5.58
   0   4 -22    2.39    2.53
   1   2 -22    0.97    3.88
   1   4 -22    1.35    2.86
   2  -1 -19    1.83    4.77
   3  -1 -18   -2.38    5.51
   3   4 -21    8.66    5.22
   4   4 -20    6.06    5.53
   4   6 -18   13.71    5.06
   5   6 -15    0.71    5.27
   6   4 -14   -1.31    5.35
  -1   3 -22    0.64    2.45
   0   2 -22   12.23    3.43
   1   3 -22   -2.03    2.76
   2   1 -21    1.54    4.71
   2   5 -21    2.33    3.32
   2   6 -20    0.50    3.07
   3   2 -21   24.99    5.45
   3   3 -21    9.60    4.98
   4   0 -18  149.59   11.88
   4   2 -20    4.06    4.70
   4   3 -20    5.74    4.66
   5   1 -17  113.81   11.42
   5   2 -18   33.12    7.31
   5   5 -17   85.75    8.85
  -2   1 -21    0.19    2.24
   1   7 -19    7.12    2.74
   2   0 -20    6.13    4.45
   3   0 -19    0.77    5.08
   3   6 -19   17.82    4.65
   4   1 -19    1.00    4.43
   5   3 -18   11.79    5.83
   1  -1 -19    0.88    3.72
   1   1 -21    2.01    3.66
   1   5 -21    6.61    3.64
   3  -1 -17   83.44    8.30
   3   7 -17   17.67    3.92
   4   6 -17    2.05    4.41
   5   1 -16   -0.98    4.18
   5   2 -17    5.86    4.90
   5   5 -16    5.02    4.97
  -1   1 -21    0.40    2.68
   2  -1 -18   22.90    4.96
   2   2 -21    6.37    3.59
   2   3 -21    6.71    3.93
   2   7 -18    8.50    3.27
   4   1 -18   35.46    6.75
   4   2 -19    0.42    4.15
   4   3 -19   -3.27    4.62
   4   4 -19   14.77    4.92
   4   5 -18   -2.28    3.93
   5   5 -15   18.30    5.73
  -1   5 -21    1.49    1.61
  -1   5 -21   -0.24    0.95
   0   1 -21    0.81    2.38
   0   5 -21    9.18    2.86
   0   7 -19    9.08    2.39
   3   2 -20    4.02    3.78
   3   3 -20   13.70    4.71
   3   4 -20    6.15    3.77
   5   2 -16   -2.69    3.66
   5   4 -16    6.11    4.27
   5   5 -14   30.59    5.95
  -2   2 -21    1.00    2.08
  -2   4 -21    3.24    2.22
   0   0 -20    4.16    3.17
   0   6 -20    0.85    2.41
   0   8 -17    0.93    2.03
   1   4 -21    1.77    2.78
   2   1 -20    4.92    3.52
   2   5 -20   -0.35    2.95
   2   6 -19   19.96    3.87
   3   5 -19    5.96    3.55
   3   6 -18   -0.14    2.82
   3   7 -16   11.84    3.61
   4   2 -18  110.60    9.53
   4   6 -16    3.55    3.40
   5   3 -16    2.61    3.74
   5   4 -15    1.42    4.07
  -1   6 -20    3.79    2.14
   0   2 -21    7.89    3.26
   1  -1 -18    1.33    3.37
   1   3 -21    6.35    3.05
   2  -1 -17    1.49    3.89
   4   1 -17    0.90    3.40
   4   3 -18    8.69    4.32
   4   4 -18   43.78    6.03
   4   5 -17    9.51    4.10
   4   6 -15   22.01    4.75
  -3   1 -20    0.49    2.12
  -2   3 -21    3.45    2.06
  -1   2 -21    6.50    2.58
  -1   4 -21    0.72    2.00
   0   3 -21   10.72    3.41
   0   4 -21   15.85    3.09
   1   1 -20   -0.09    3.53
   1   7 -18   -1.48    2.19
   2   2 -20    8.73    3.50
   2   4 -20    2.09    2.82
   2   7 -17   26.06    3.91
   3   0 -17   43.53    5.83
   3   2 -19    9.72    3.78
   3   4 -19   18.88    4.40
   3   7 -15    2.03    3.44
   1   5 -20   17.21    3.63
   2   0 -18  169.14   10.04
   2   3 -20    1.03    2.98
   3   1 -18    0.24    3.14
   3   3 -19   17.11    4.37
   3   6 -17   -1.52    3.03
   4   2 -17   34.91    5.54
   4   5 -16    3.41    3.93
   4   6 -14    3.52    3.01
   0   1 -20   22.60    4.16
   2   1 -19    1.09    2.93
   2   5 -19   -0.04    2.62
   2   6 -18    1.05    2.98
   4   3 -17    6.72    3.79
  -2   1 -20    8.92    2.59
  -1   1 -20    0.75    2.14
   0   7 -18   17.03    2.79
   0   8 -16    1.58    2.05
   1  -1 -17   40.46    4.97
   1   2 -20    2.78    2.90
   1   4 -20    0.91    2.46
   2   7 -16    9.30    3.03
   3   2 -18    3.05    3.33
   3   4 -18    1.73    3.73
   3   6 -16   70.60    6.29
   4   2 -16  131.29    8.64
   4   5 -15   53.91    5.68
  -3   2 -20    0.21    1.86
  -1   0 -19   78.42    6.15
  -1   5 -20    1.57    2.25
[truncated: 457,422 more chars]
