# Supplementary material for: The Methylbismuth Dication: Pentagonal Pyramidal Coordination and Ligand‐Induced Lewis Superacidity
Source: Angew Chem Int Ed Engl. 2025 Nov 17;65(1):e16140. doi: 10.1002/anie.202516140 (PMC12759221; doi:10.1002/anie.202516140)
Supplement: Supplementary file 2 — Supporting Informaton [file ANIE-65-e16140-s002.zip › JSX28_0m.cif]

data_jsx28_0m
_publ_requested_journal          ?
_publ_contact_author_name        'Prof. Dr. Crispin Lichtenberg'
_publ_contact_author_address     
;Philipps University Marburg
Department of Chemistry
Hans-Meerwein-Strasse 4
35032 Marburg 
;
_publ_contact_author_email       crispin.lichtenberg@chemie.uni-marburg.de
_publ_contact_author_phone       +4964212825755
_publ_contact_author_fax         +4964212825755
loop_
_publ_author_name
_publ_author_address
'Schwarzmann, Johannes'
;Philipps University Marburg
Department of Chemistry
Hans-Meerwein-Strasse 4
35032 Marburg 
;
'Kirsch, Tamina Z.'
;Philipps University Marburg
Department of Chemistry
Hans-Meerwein-Strasse 4
35032 Marburg 
;
'Narz, Benedikt'
;Philipps University Marburg
Department of Chemistry
Hans-Meerwein-Strasse 4
35032 Marburg 
;
'Lichtenberg, Crispin'
;Philipps University Marburg
Department of Chemistry
Hans-Meerwein-Strasse 4
35032 Marburg 
;
_audit_creation_date               2024-10-15
_audit_creation_method
;
Olex2 1.5
(compiled 2023.08.24 svn.re1ec1418 for OlexSys, GUI svn.r6817)
;
_shelx_SHELXL_version_number       '2019/1'
_audit_contact_author_address      ?
_audit_contact_author_email        ?
_audit_contact_author_name         ''
_audit_contact_author_phone        ?
_publ_contact_author_id_orcid      ?
_publ_section_references
;
Dolomanov, O.V., Bourhis, L.J., Gildea, R.J, Howard, J.A.K. & Puschmann, H.
 (2009), J. Appl. Cryst. 42, 339-341.

Sheldrick, G.M. (2008). Acta Cryst. A64, 112-122.

Sheldrick, G.M. (2015). Acta Cryst. A71, 3-8.
;
_chemical_name_common              ?
_chemical_name_systematic          ?
_chemical_formula_moiety          
 'C50 H38 Bi2 F N8, 3(F6 Sb), 3(C2 H3 N), 1[C2H3N]'
_chemical_formula_sum              'C58 H50 Bi2 F19 N12 Sb3'
_chemical_formula_weight           2059.31
_chemical_melting_point            ?
loop_
  _atom_type_symbol
  _atom_type_description
  _atom_type_scat_dispersion_real
  _atom_type_scat_dispersion_imag
  _atom_type_scat_source
 'C' 'C' 0.0033 0.0016 'International Tables Vol C Tables 4.2.6.8 and 6.1.1.4'
 'H' 'H' 0.0000 0.0000 'International Tables Vol C Tables 4.2.6.8 and 6.1.1.4'
 'Bi' 'Bi' -4.1077 10.2566
 'International Tables Vol C Tables 4.2.6.8 and 6.1.1.4'
 'F' 'F' 0.0171 0.0103 'International Tables Vol C Tables 4.2.6.8 and 6.1.1.4'
 'N' 'N' 0.0061 0.0033 'International Tables Vol C Tables 4.2.6.8 and 6.1.1.4'
 'Sb' 'Sb' -0.5866 1.5461
 'International Tables Vol C Tables 4.2.6.8 and 6.1.1.4'

_shelx_space_group_comment
;
The symmetry employed for this shelxl refinement is uniquely defined
by the following loop, which should always be used as a source of
symmetry information in preference to the above space-group names.
They are only intended as comments.
;
_space_group_crystal_system        'triclinic'
_space_group_IT_number             2
_space_group_name_H-M_alt          'P -1'
_space_group_name_Hall             '-P 1'
loop_
  _space_group_symop_operation_xyz
 'x, y, z'
 '-x, -y, -z'

_cell_length_a                     12.7154(18)
_cell_length_b                     13.451(3)
_cell_length_c                     21.164(4)
_cell_angle_alpha                  89.444(13)
_cell_angle_beta                   84.381(10)
_cell_angle_gamma                  74.450(9)
_cell_volume                       3470.0(10)
_cell_formula_units_Z              2
_cell_measurement_reflns_used      9826
_cell_measurement_temperature      100.00
_cell_measurement_theta_max        30.008
_cell_measurement_theta_min        2.248
_shelx_estimated_absorpt_T_max     0.583
_shelx_estimated_absorpt_T_min     0.235
_exptl_absorpt_coefficient_mu      6.304
_exptl_absorpt_correction_T_max    0.7460
_exptl_absorpt_correction_T_min    0.4831
_exptl_absorpt_correction_type     multi-scan
_exptl_absorpt_process_details
;
SADABS-2016/2 (Bruker,2016/2) was used for absorption correction.
wR2(int) was 0.1004 before and 0.0560 after correction.
The Ratio of minimum to maximum transmission is 0.6476.
The \l/2 correction factor is Not present.
;
_exptl_absorpt_special_details     ?
_exptl_crystal_colour              'clear colourless'
_exptl_crystal_colour_lustre       clear
_exptl_crystal_colour_primary      colourless
_exptl_crystal_density_diffrn      1.971
_exptl_crystal_density_meas        ?
_exptl_crystal_density_method      ?
_exptl_crystal_description         block
_exptl_crystal_F_000               1944
loop_
  _exptl_crystal_face_index_h
  _exptl_crystal_face_index_k
  _exptl_crystal_face_index_l
  _exptl_crystal_face_perp_dist
 -1.00 1.00 0.00 0.0820
 -1.00 -1.00 0.00 0.1170
 -1.00 1.00 1.00 0.1070
 -1.00 0.00 1.00 0.1020
 -1.00 0.00 -1.00 0.1090
 -1.00 0.00 0.00 0.0890
 -1.00 1.00 -1.00 0.0470
 0.00 -1.00 1.00 0.0230
 0.00 1.00 -1.00 0.0450
 0.00 0.00 -1.00 0.1140
 0.00 0.00 1.00 0.1090
 1.00 -1.00 0.00 0.0420
 1.00 1.00 0.00 0.0870
 1.00 0.00 -1.00 0.0680
 1.00 0.00 1.00 0.0970
 1.00 0.00 0.00 0.0640
 1.00 -1.00 1.00 0.0510

_exptl_crystal_size_max            0.324
_exptl_crystal_size_mid            0.185
_exptl_crystal_size_min            0.096
_exptl_transmission_factor_max     ?
_exptl_transmission_factor_min     ?
_diffrn_reflns_av_R_equivalents    0.0398
_diffrn_reflns_av_unetI/netI       0.0224
_diffrn_reflns_Laue_measured_fraction_full  0.998
_diffrn_reflns_Laue_measured_fraction_max  0.998
_diffrn_reflns_limit_h_max         14
_diffrn_reflns_limit_h_min         -15
_diffrn_reflns_limit_k_max         16
_diffrn_reflns_limit_k_min         -16
_diffrn_reflns_limit_l_max         26
_diffrn_reflns_limit_l_min         -26
_diffrn_reflns_number              103005
_diffrn_reflns_point_group_measured_fraction_full  0.998
_diffrn_reflns_point_group_measured_fraction_max  0.998
_diffrn_reflns_theta_full          25.242
_diffrn_reflns_theta_max           26.372
_diffrn_reflns_theta_min           1.860
_diffrn_ambient_temperature        100.00
_diffrn_detector                   'CCD area detector'
_diffrn_detector_area_resol_mean   7.9
_diffrn_detector_type              'Bruker PHOTON II'
_diffrn_measured_fraction_theta_full  0.998
_diffrn_measured_fraction_theta_max  0.998
_diffrn_measurement_device         'three-circle diffractometer'
_diffrn_measurement_device_type    'Bruker D8 Quest'
_diffrn_measurement_method         '\f and \w scans'
_diffrn_radiation_monochromator    graphite
_diffrn_radiation_probe            x-ray
_diffrn_radiation_type             MoK\a
_diffrn_radiation_wavelength       0.71073
_diffrn_source                     'sealed X-ray tube'
_diffrn_source_current             1.0
_diffrn_source_power               0.05
_diffrn_source_target              Mo
_diffrn_source_voltage             50.0
_diffrn_standards_number           0
_reflns_Friedel_coverage           0.000
_reflns_Friedel_fraction_full      .
_reflns_Friedel_fraction_max       .
_reflns_number_gt                  12735
_reflns_number_total               14156
_reflns_special_details
;
 Reflections were merged by SHELXL according to the crystal
 class for the calculation of statistics and refinement.
 
 Structure factors included contributions from the .fab file.
 
 _reflns_Friedel_fraction is defined as the number of unique
 Friedel pairs measured divided by the number that would be
 possible theoretically, ignoring centric projections and
 systematic absences.
;
_reflns_threshold_expression       'I > 2\s(I)'
_computing_cell_refinement         'SAINT V8.40B (?, 2016)'
_computing_data_collection         ?
_computing_data_reduction          'SAINT V8.40B (?, 2016)'
_computing_molecular_graphics      'Olex2 1.5 (Dolomanov et al., 2009)'
_computing_publication_material    'Olex2 1.5 (Dolomanov et al., 2009)'
_computing_structure_refinement    'XL  (Sheldrick, 2008)'
_computing_structure_solution      'SHELXT 2018/2 (Sheldrick, 2018)'
_refine_diff_density_max           2.120
_refine_diff_density_min           -1.513
_refine_diff_density_rms           0.139
_refine_ls_extinction_coef         .
_refine_ls_extinction_method       none
_refine_ls_goodness_of_fit_ref     1.051
_refine_ls_hydrogen_treatment      constr
_refine_ls_matrix_type             full
_refine_ls_number_parameters       915
_refine_ls_number_reflns           14156
_refine_ls_number_restraints       18
_refine_ls_R_factor_all            0.0360
_refine_ls_R_factor_gt             0.0302
_refine_ls_restrained_S_all        1.051
_refine_ls_shift/su_max            0.005
_refine_ls_shift/su_mean           0.000
_refine_ls_structure_factor_coef   Fsqd
_refine_ls_weighting_details      
 'w=1/[\s^2^(Fo^2^)+(0.0347P)^2^+18.7546P] where P=(Fo^2^+2Fc^2^)/3'
_refine_ls_weighting_scheme        calc
_refine_ls_wR_factor_gt            0.0751
_refine_ls_wR_factor_ref           0.0794
_refine_special_details            ?
_olex2_refinement_description
;
1. Fixed Uiso
 At 1.2 times of:
  All C(H) groups
 At 1.5 times of:
  All C(H,H,H) groups
2. Uiso/Uaniso restraints and constraints
Uanis(C59) \\sim Ueq, Uanis(C57) \\sim Ueq: with sigma of 0.0002 and sigma for
terminal atoms of 0.0002
Uanis(C55) \\sim Ueq: with sigma of 0.03 and sigma for terminal atoms of 0.03
3. Others
 Sof(C53)=Sof(N10)=Sof(C55)=Sof(H55A)=Sof(H55B)=Sof(H55C)=1-FVAR(1)
 Sof(C56)=Sof(C54)=Sof(H54A)=Sof(H54B)=Sof(H54C)=Sof(N11)=FVAR(1)
 Fixed Sof: Sb2(0.5) F17(0.5) F21(0.5) F19(0.5) C57(0.5) N13(0.5) F22(0.5)
 C58(0.5) H58A(0.5) H58B(0.5) H58C(0.5) F18(0.5) F20(0.5) C52(0.5) H52A(0.5)
 H52B(0.5) H52C(0.5) C51(0.5) N9(0.5)
4.a Aromatic/amide H refined with riding coordinates:
 C27(H27), C29(H29), C24(H24), C28(H28), C39(H39), C40(H40), C3(H3), C48(H48),
 C23(H23), C20(H20), C17(H17), C36(H36), C4(H4), C47(H47), C10(H10), C41(H41),
 C31(H31), C12(H12), C22(H22), C19(H19), C11(H11), C43(H43), C15(H15), C35(H35),
  C16(H16), C32(H32), C44(H44), C46(H46), C5(H5), C34(H34), C8(H8), C7(H7)
4.b Idealised Me refined as rotating group:
 C1(H1A,H1B,H1C), C2(H2A,H2B,H2C), C60(H60A,H60B,H60C), C54(H54A,H54B,H54C),
 C58(H58A,H58B,H58C), C55(H55A,H55B,H55C), C52(H52A,H52B,H52C)
;
_atom_sites_solution_hydrogens     geom
_atom_sites_solution_primary       dual
_atom_sites_solution_secondary     ?
loop_
  _atom_site_label
  _atom_site_type_symbol
  _atom_site_fract_x
  _atom_site_fract_y
  _atom_site_fract_z
  _atom_site_U_iso_or_equiv
  _atom_site_adp_type
  _atom_site_occupancy
  _atom_site_site_symmetry_order
  _atom_site_calc_flag
  _atom_site_refinement_flags_posn
  _atom_site_refinement_flags_adp
  _atom_site_refinement_flags_occupancy
  _atom_site_disorder_assembly
  _atom_site_disorder_group
 Bi1 Bi 0.47041(2) 0.43863(2) 0.76106(2) 0.01963(5) Uani 1 1 d . . . . .
 Bi2 Bi 0.54660(2) 0.73215(2) 0.81164(2) 0.01959(5) Uani 1 1 d . . . . .
 Sb3 Sb 0.21231(3) 0.54316(3) 0.63162(2) 0.02408(8) Uani 1 1 d . . . . .
 Sb1 Sb 0.73121(3) 0.58839(3) 0.97132(2) 0.03233(9) Uani 1 1 d . . . . .
 Sb4 Sb 1.000000 0.000000 0.500000 0.03322(12) Uani 1 2 d S . P A 2
 Sb2 Sb 0.06756(6) 0.96023(6) 0.88009(3) 0.02962(15) Uani 0.5 1 d . . P B 1
 F8 F 0.2888(2) 0.6073(2) 0.68270(14) 0.0302(6) Uani 1 1 d . . . . .
 F11 F 0.1470(3) 0.6726(2) 0.59888(14) 0.0318(7) Uani 1 1 d . . . . .
 F13 F 0.1355(3) 0.4801(3) 0.58011(16) 0.0389(8) Uani 1 1 d . . . . .
 F12 F 0.3282(3) 0.5241(3) 0.56698(15) 0.0357(7) Uani 1 1 d . . . . .
 F10 F 0.0979(3) 0.5610(3) 0.69637(15) 0.0365(7) Uani 1 1 d . . . . .
 F3 F 0.6296(3) 0.5435(3) 0.92769(16) 0.0438(8) Uani 1 1 d . . . . .
 F9 F 0.2800(3) 0.4144(2) 0.66437(16) 0.0389(8) Uani 1 1 d . . . . .
 N5 N 0.5933(4) 0.6823(3) 0.68981(19) 0.0241(9) Uani 1 1 d . . . . .
 F7 F 0.6914(4) 0.5220(4) 1.04379(17) 0.0597(11) Uani 1 1 d . . . . .
 N8 N 0.4251(3) 0.7631(3) 0.91267(19) 0.0233(8) Uani 1 1 d . . . . .
 N6 N 0.7267(4) 0.7704(3) 0.75087(19) 0.0235(8) Uani 1 1 d . . . . .
 N2 N 0.3842(3) 0.2923(3) 0.7656(2) 0.0239(9) Uani 1 1 d . . . . .
 N3 N 0.5869(4) 0.3329(3) 0.6551(2) 0.0253(9) Uani 1 1 d . . . . .
 N1 N 0.2824(3) 0.4872(3) 0.81346(19) 0.0234(8) Uani 1 1 d . . . . .
 F6 F 0.8342(4) 0.4655(4) 0.9446(3) 0.0868(18) Uani 1 1 d . . . . .
 F2 F 0.6214(5) 0.7096(4) 0.9921(3) 0.0888(17) Uani 1 1 d . . . . .
 C27 C 0.5267(5) 0.6423(4) 0.6599(2) 0.0263(10) Uani 1 1 d . . . . .
 H27 H 0.461291 0.634766 0.682842 0.032 Uiso 1 1 calc R U . . .
 F4 F 0.7741(4) 0.6479(4) 0.8956(2) 0.0664(13) Uani 1 1 d . . . . .
 C37 C 0.7556(4) 0.7407(4) 0.6891(2) 0.0220(10) Uani 1 1 d . . . . .
 C29 C 0.6415(5) 0.6214(4) 0.5627(3) 0.0305(11) Uani 1 1 d . . . . .
 H29 H 0.658169 0.599330 0.519497 0.037 Uiso 1 1 calc R U . . .
 C38 C 0.6841(4) 0.6965(4) 0.6569(2) 0.0231(10) Uani 1 1 d . . . . .
 C24 C 0.7252(4) 0.4762(4) 0.7798(3) 0.0262(10) Uani 1 1 d . . . . .
 H24 H 0.688634 0.492698 0.821199 0.031 Uiso 1 1 calc R U . . .
 N7 N 0.5247(4) 0.9074(3) 0.86120(19) 0.0232(8) Uani 1 1 d . . . . .
 C28 C 0.5489(5) 0.6106(4) 0.5959(3) 0.0303(11) Uani 1 1 d . . . . .
 H28 H 0.499550 0.581874 0.576130 0.036 Uiso 1 1 calc R U . . .
 C26 C 0.6834(4) 0.3543(4) 0.6360(2) 0.0242(10) Uani 1 1 d . . . . .
 C25 C 0.7328(4) 0.4049(4) 0.6804(2) 0.0225(10) Uani 1 1 d . . . . .
 C33 C 0.8545(4) 0.7510(4) 0.6561(3) 0.0273(11) Uani 1 1 d . . . . .
 C14 C 0.2252(4) 0.4149(4) 0.8174(2) 0.0259(10) Uani 1 1 d . . . . .
 C1 C 0.5302(5) 0.3668(4) 0.8503(3) 0.0291(11) Uani 1 1 d . . . . .
 H1A H 0.473626 0.339187 0.873120 0.044 Uiso 1 1 calc R U . . .
 H1B H 0.546367 0.418913 0.877051 0.044 Uiso 1 1 calc R U . . .
 H1C H 0.596981 0.310734 0.840214 0.044 Uiso 1 1 calc R U . . .
 C30 C 0.7133(4) 0.6655(4) 0.5922(2) 0.0275(11) Uani 1 1 d . . . . .
 C39 C 0.5711(5) 0.9785(4) 0.8361(2) 0.0275(11) Uani 1 1 d . . . . .
 H39 H 0.623456 0.959885 0.800045 0.033 Uiso 1 1 calc R U . . .
 F5 F 0.8277(5) 0.6371(6) 1.0130(3) 0.107(2) Uani 1 1 d . . . . .
 C18 C 0.7365(4) 0.3310(4) 0.5741(2) 0.0281(11) Uani 1 1 d . . . . .
 C49 C 0.3978(4) 0.8590(4) 0.9399(2) 0.0256(10) Uani 1 1 d . . . . .
 C13 C 0.2794(4) 0.3121(4) 0.7927(2) 0.0255(10) Uani 1 1 d . . . . .
 C40 C 0.5461(5) 1.0794(4) 0.8604(3) 0.0356(13) Uani 1 1 d . . . . .
 H40 H 0.582645 1.127137 0.841778 0.043 Uiso 1 1 calc R U . . .
 C3 C 0.2317(4) 0.5830(4) 0.8332(2) 0.0282(11) Uani 1 1 d . . . . .
 H3 H 0.271353 0.633787 0.829154 0.034 Uiso 1 1 calc R U . . .
 C48 C 0.3848(5) 0.6910(4) 0.9403(2) 0.0284(11) Uani 1 1 d . . . . .
 H48 H 0.405088 0.623768 0.921588 0.034 Uiso 1 1 calc R U . . .
 C23 C 0.8255(4) 0.4995(4) 0.7651(3) 0.0296(11) Uani 1 1 d . . . . .
 H23 H 0.855924 0.531678 0.795747 0.036 Uiso 1 1 calc R U . . .
 C20 C 0.8849(5) 0.4008(5) 0.5980(3) 0.0353(13) Uani 1 1 d . . . . .
 H20 H 0.952401 0.416252 0.585173 0.042 Uiso 1 1 calc R U . . .
 C2 C 0.4027(4) 0.8295(4) 0.7674(3) 0.0290(11) Uani 1 1 d . . . . .
 H2A H 0.428139 0.869176 0.732979 0.043 Uiso 1 1 calc R U . . .
 H2B H 0.354629 0.876917 0.799529 0.043 Uiso 1 1 calc R U . . .
 H2C H 0.362035 0.785114 0.750335 0.043 Uiso 1 1 calc R U . . .
 C17 C 0.6847(5) 0.2846(4) 0.5312(3) 0.0333(12) Uani 1 1 d . . . . .
 H17 H 0.718565 0.265903 0.489432 0.040 Uiso 1 1 calc R U . . .
 C36 C 0.7979(4) 0.8030(4) 0.7817(2) 0.0264(10) Uani 1 1 d . . . . .
 H36 H 0.780096 0.819259 0.825756 0.032 Uiso 1 1 calc R U . . .
 C50 C 0.4480(4) 0.9354(4) 0.9120(2) 0.0247(10) Uani 1 1 d . . . . .
 C4 C 0.1242(5) 0.6121(5) 0.8594(3) 0.0393(14) Uani 1 1 d . . . . .
 H4 H 0.090790 0.681506 0.872786 0.047 Uiso 1 1 calc R U . . .
 C6 C 0.1158(4) 0.4380(4) 0.8439(3) 0.0330(12) Uani 1 1 d . . . . .
 C47 C 0.3134(5) 0.7097(5) 0.9963(3) 0.0365(13) Uani 1 1 d . . . . .
 H47 H 0.287691 0.655491 1.015622 0.044 Uiso 1 1 calc R U . . .
 C10 C 0.2755(5) 0.1385(4) 0.7695(3) 0.0384(14) Uani 1 1 d . . . . .
 H10 H 0.238309 0.085907 0.770193 0.046 Uiso 1 1 calc R U . . .
 C41 C 0.4696(6) 1.1084(4) 0.9106(3) 0.0384(14) Uani 1 1 d . . . . .
 H41 H 0.451540 1.176876 0.927246 0.046 Uiso 1 1 calc R U . . .
 C31 C 0.8132(5) 0.6779(5) 0.5602(3) 0.0352(13) Uani 1 1 d . . . . .
 H31 H 0.832600 0.656641 0.516947 0.042 Uiso 1 1 calc R U . . .
 C12 C 0.4334(5) 0.1987(4) 0.7417(3) 0.0296(11) Uani 1 1 d . . . . .
 H12 H 0.506853 0.185082 0.722860 0.036 Uiso 1 1 calc R U . . .
 C22 C 0.8790(4) 0.4750(4) 0.7058(3) 0.0320(12) Uani 1 1 d . . . . .
 H22 H 0.946939 0.490747 0.694702 0.038 Uiso 1 1 calc R U . . .
 C19 C 0.8380(5) 0.3548(4) 0.5566(3) 0.0341(12) Uani 1 1 d . . . . .
 H19 H 0.873286 0.337985 0.514871 0.041 Uiso 1 1 calc R U . . .
 C11 C 0.3804(5) 0.1184(4) 0.7434(3) 0.0375(13) Uani 1 1 d . . . . .
 H11 H 0.417834 0.051782 0.726426 0.045 Uiso 1 1 calc R U . . .
 C9 C 0.2207(5) 0.2366(4) 0.7958(3) 0.0342(12) Uani 1 1 d . . . . .
 C21 C 0.8334(4) 0.4267(4) 0.6613(3) 0.0274(11) Uani 1 1 d . . . . .
 C42 C 0.4166(5) 1.0362(4) 0.9381(3) 0.0321(12) Uani 1 1 d . . . . .
 C43 C 0.3353(6) 1.0606(5) 0.9917(3) 0.0438(15) Uani 1 1 d . . . . .
 H43 H 0.312197 1.129201 1.008325 0.053 Uiso 1 1 calc R U . . .
 C15 C 0.5400(5) 0.2922(4) 0.6126(2) 0.0278(11) Uani 1 1 d . . . . .
 H15 H 0.471152 0.279421 0.625401 0.033 Uiso 1 1 calc R U . . .
 C35 C 0.8972(5) 0.8146(4) 0.7528(3) 0.0325(12) Uani 1 1 d . . . . .
 H35 H 0.944948 0.839354 0.776475 0.039 Uiso 1 1 calc R U . . .
 C45 C 0.3227(5) 0.8856(4) 0.9944(3) 0.0323(12) Uani 1 1 d . . . . .
 C16 C 0.5855(5) 0.2667(4) 0.5502(3) 0.0334(12) Uani 1 1 d . . . . .
 H16 H 0.548432 0.237676 0.521601 0.040 Uiso 1 1 calc R U . . .
 C32 C 0.8807(5) 0.7195(5) 0.5906(3) 0.0365(13) Uani 1 1 d . . . . .
 H32 H 0.946154 0.727916 0.568202 0.044 Uiso 1 1 calc R U . . .
 C44 C 0.2917(6) 0.9891(5) 1.0185(3) 0.0426(15) Uani 1 1 d . . . . .
 H44 H 0.238900 1.007321 1.054424 0.051 Uiso 1 1 calc R U . . .
 C46 C 0.2811(5) 0.8062(5) 1.0226(3) 0.0399(14) Uani 1 1 d . . . . .
 H46 H 0.230816 0.820346 1.059820 0.048 Uiso 1 1 calc R U . . .
 C5 C 0.0653(5) 0.5393(5) 0.8658(3) 0.0419(14) Uani 1 1 d . . . . .
 H5 H -0.008222 0.557514 0.884894 0.050 Uiso 1 1 calc R U . . .
 F17 F 0.1722(5) 0.8371(5) 0.8767(4) 0.0436(17) Uani 0.5 1 d . . P B 1
 F16 F 0.9889(7) -0.0749(5) 0.5721(3) 0.114(2) Uani 1 1 d . . . A 2
 C34 C 0.9244(5) 0.7899(4) 0.6900(3) 0.0326(12) Uani 1 1 d . . . . .
 H34 H 0.990789 0.799077 0.669285 0.039 Uiso 1 1 calc R U . . .
 C8 C 0.1091(6) 0.2635(5) 0.8232(4) 0.0476(16) Uani 1 1 d . . . . .
 H8 H 0.069665 0.212539 0.825277 0.057 Uiso 1 1 calc R U . . .
 C7 C 0.0585(5) 0.3595(5) 0.8462(4) 0.0460(16) Uani 1 1 d . . . . .
 H7 H -0.015629 0.375133 0.864143 0.055 Uiso 1 1 calc R U . . .
 F15 F 1.0484(8) 0.0889(6) 0.5472(3) 0.138(3) Uani 1 1 d . . . A 2
 F21 F 0.1806(6) 1.0240(6) 0.8793(4) 0.0498(19) Uani 0.5 1 d . . P B 1
 F19 F 0.0821(7) 0.9601(7) 0.7921(3) 0.054(2) Uani 0.5 1 d . . P B 1
 N12 N 0.3568(8) 0.1771(8) 0.5670(5) 0.099(3) Uani 1 1 d . . . . .
 C60 C 0.1591(8) 0.2258(7) 0.6236(5) 0.072(3) Uani 1 1 d . . . . .
 H60A H 0.106640 0.231985 0.591873 0.109 Uiso 1 1 calc R U . . .
 H60B H 0.145863 0.292106 0.645999 0.109 Uiso 1 1 calc R U . . .
 H60C H 0.149849 0.172789 0.654170 0.109 Uiso 1 1 calc R U . . .
 C57 C 0.6347(8) 0.9893(8) 0.6232(5) 0.0240(19) Uani 0.5 1 d . U P . .
 C56 C 0.3106(17) 0.8874(10) 0.6168(6) 0.051(4) Uani 0.599(15) 1 d . . P C 1
 N13 N 0.6358(8) 1.0056(8) 0.6750(4) 0.038(2) Uani 0.5 1 d . . P . .
 C59 C 0.2704(9) 0.1967(7) 0.5922(5) 0.069(2) Uani 1 1 d . U . . .
 C54 C 0.2051(19) 0.889(2) 0.6503(14) 0.067(7) Uani 0.599(15) 1 d . . P C 1
 H54A H 0.147327 0.941133 0.631602 0.100 Uiso 0.599(15) 1 calc R U P C 1
 H54B H 0.204997 0.906526 0.695149 0.100 Uiso 0.599(15) 1 calc R U P C 1
 H54C H 0.191689 0.821164 0.646663 0.100 Uiso 0.599(15) 1 calc R U P C 1
 F22 F -0.0343(7) 1.0857(7) 0.8799(5) 0.072(3) Uani 0.5 1 d . . P B 1
 F14 F 0.8575(6) 0.0718(8) 0.5175(5) 0.159(4) Uani 1 1 d . . . A 2
 C58 C 0.6376(11) 0.9739(8) 0.5579(5) 0.036(3) Uani 0.5 1 d . . P . .
 H58A H 0.594946 1.036817 0.539013 0.054 Uiso 0.5 1 calc R U P . .
 H58B H 0.606139 0.916681 0.549945 0.054 Uiso 0.5 1 calc R U P . .
 H58C H 0.713787 0.957221 0.538795 0.054 Uiso 0.5 1 calc R U P . .
 F18 F -0.0466(7) 0.8968(7) 0.8809(4) 0.060(2) Uani 0.5 1 d . . P B 1
 F20 F 0.0519(9) 0.9676(9) 0.9688(4) 0.077(3) Uani 0.5 1 d . . P B 1
 N11 N 0.3997(14) 0.8871(12) 0.5919(6) 0.088(5) Uani 0.599(15) 1 d . . P C 1
 C53 C 0.176(2) 0.9415(18) 0.6803(11) 0.058(6) Uani 0.401(15) 1 d . . P C 2
 N10 N 0.1215(17) 0.9899(16) 0.7186(8) 0.070(6) Uani 0.401(15) 1 d . . P C 2
 C55 C 0.243(3) 0.876(3) 0.6334(18) 0.063(11) Uani 0.401(15) 1 d . U P C 2
 H55A H 0.203046 0.875958 0.596239 0.095 Uiso 0.401(15) 1 calc R U P C 2
 H55B H 0.265957 0.806203 0.649827 0.095 Uiso 0.401(15) 1 calc R U P C 2
 H55C H 0.308131 0.900860 0.621298 0.095 Uiso 0.401(15) 1 calc R U P C 2
 C52 C -0.0147(17) 0.7582(14) 1.0120(7) 0.069(5) Uani 0.5 1 d . . P D 2
 H52A H 0.011683 0.682985 1.007126 0.104 Uiso 0.5 1 calc R U P D 2
 H52B H -0.070431 0.775929 1.048465 0.104 Uiso 0.5 1 calc R U P D 2
 H52C H 0.046795 0.786458 1.018957 0.104 Uiso 0.5 1 calc R U P D 2
 C51 C -0.0611(10) 0.8005(10) 0.9563(6) 0.037(3) Uani 0.5 1 d . . P D 2
 N9 N -0.0980(11) 0.8319(10) 0.9124(6) 0.054(3) Uani 0.5 1 d . . P D 2
 F1 F 0.4678(2) 0.5968(2) 0.80524(13) 0.0236(6) Uani 1 1 d . . . . .
 N4 N 0.6786(3) 0.4321(3) 0.73858(19) 0.0230(8) Uani 1 1 d . . . . .

loop_
  _atom_site_aniso_label
  _atom_site_aniso_U_11
  _atom_site_aniso_U_22
  _atom_site_aniso_U_33
  _atom_site_aniso_U_23
  _atom_site_aniso_U_13
  _atom_site_aniso_U_12
 Bi1 0.02134(9) 0.01528(8) 0.02239(9) -0.00132(6) -0.00039(7) -0.00568(7)
 Bi2 0.02317(10) 0.01539(8) 0.02146(9) 0.00025(6) -0.00264(7) -0.00717(7)
 Sb3 0.02389(17) 0.02556(16) 0.02428(16) 0.00020(12) -0.00360(13) -0.00876(13)
 Sb1 0.0388(2) 0.03264(19) 0.02889(18) 0.00147(14) -0.00154(15) -0.01603(16)
 Sb4 0.0352(3) 0.0279(3) 0.0372(3) 0.0036(2) -0.0059(2) -0.0088(2)
 Sb2 0.0339(4) 0.0303(4) 0.0278(3) -0.0017(3) 0.0033(3) -0.0161(3)
 F8 0.0283(16) 0.0351(17) 0.0301(15) -0.0020(13) -0.0049(12) -0.0127(13)
 F11 0.0342(17) 0.0296(16) 0.0294(15) 0.0045(12) -0.0047(13) -0.0041(13)
 F13 0.045(2) 0.0420(19) 0.0368(18) -0.0045(14) -0.0137(15) -0.0197(16)
 F12 0.0302(17) 0.0413(18) 0.0340(17) -0.0067(14) 0.0040(13) -0.0091(14)
 F10 0.0319(18) 0.0449(19) 0.0355(17) 0.0022(14) 0.0020(14) -0.0174(15)
 F3 0.052(2) 0.050(2) 0.0374(18) -0.0024(15) -0.0066(16) -0.0258(18)
 F9 0.047(2) 0.0274(16) 0.0416(19) 0.0056(14) -0.0124(16) -0.0060(15)
 N5 0.030(2) 0.022(2) 0.023(2) 0.0009(16) -0.0061(17) -0.0100(17)
 F7 0.074(3) 0.089(3) 0.0314(19) 0.0127(19) -0.0043(18) -0.049(3)
 N8 0.026(2) 0.022(2) 0.024(2) 0.0000(16) -0.0023(17) -0.0093(17)
 N6 0.027(2) 0.021(2) 0.025(2) -0.0002(16) -0.0031(17) -0.0094(17)
 N2 0.025(2) 0.019(2) 0.029(2) 0.0015(16) -0.0029(17) -0.0071(17)
 N3 0.032(2) 0.020(2) 0.024(2) -0.0009(16) -0.0018(17) -0.0089(18)
 N1 0.023(2) 0.022(2) 0.025(2) -0.0018(16) -0.0008(16) -0.0052(17)
 F6 0.055(3) 0.065(3) 0.114(4) 0.020(3) 0.036(3) 0.013(2)
 F2 0.089(4) 0.047(3) 0.118(5) -0.038(3) -0.008(3) 0.002(3)
 C27 0.033(3) 0.020(2) 0.029(3) 0.0024(19) -0.008(2) -0.011(2)
 F4 0.087(3) 0.074(3) 0.056(3) 0.032(2) -0.014(2) -0.049(3)
 C37 0.020(2) 0.018(2) 0.027(2) -0.0015(18) -0.0015(19) -0.0043(18)
 C29 0.039(3) 0.025(3) 0.026(3) -0.006(2) -0.005(2) -0.006(2)
 C38 0.024(2) 0.019(2) 0.025(2) 0.0020(18) -0.0035(19) -0.0035(19)
 C24 0.023(3) 0.023(2) 0.031(3) 0.000(2) -0.006(2) -0.003(2)
 N7 0.030(2) 0.0151(19) 0.026(2) 0.0005(15) -0.0050(17) -0.0078(16)
 C28 0.037(3) 0.023(3) 0.034(3) 0.000(2) -0.011(2) -0.011(2)
 C26 0.028(3) 0.016(2) 0.024(2) 0.0006(18) 0.001(2) -0.0007(19)
 C25 0.022(2) 0.017(2) 0.026(2) 0.0039(18) -0.0009(19) -0.0006(18)
 C33 0.021(3) 0.028(3) 0.032(3) 0.002(2) 0.001(2) -0.006(2)
 C14 0.023(3) 0.027(3) 0.028(3) 0.000(2) -0.004(2) -0.008(2)
 C1 0.034(3) 0.023(2) 0.033(3) 0.004(2) -0.007(2) -0.012(2)
 C30 0.030(3) 0.022(2) 0.029(3) -0.0047(19) -0.002(2) -0.003(2)
 C39 0.037(3) 0.024(2) 0.025(2) 0.0030(19) -0.002(2) -0.014(2)
 F5 0.133(5) 0.165(6) 0.080(4) 0.046(4) -0.069(4) -0.118(5)
 C18 0.030(3) 0.023(2) 0.027(3) 0.0012(19) 0.003(2) -0.003(2)
 C49 0.030(3) 0.023(2) 0.024(2) -0.0013(19) -0.002(2) -0.007(2)
 C13 0.025(3) 0.022(2) 0.031(3) 0.0040(19) -0.007(2) -0.008(2)
 C40 0.050(4) 0.021(3) 0.037(3) 0.004(2) -0.004(3) -0.014(2)
 C3 0.029(3) 0.022(2) 0.032(3) -0.006(2) -0.003(2) -0.004(2)
 C48 0.033(3) 0.024(2) 0.029(3) -0.001(2) 0.000(2) -0.011(2)
 C23 0.027(3) 0.027(3) 0.037(3) 0.000(2) -0.010(2) -0.009(2)
 C20 0.026(3) 0.040(3) 0.036(3) 0.006(2) 0.006(2) -0.006(2)
 C2 0.030(3) 0.026(3) 0.031(3) 0.001(2) -0.009(2) -0.006(2)
 C17 0.043(3) 0.029(3) 0.024(3) -0.004(2) 0.002(2) -0.003(2)
 C36 0.028(3) 0.026(3) 0.028(2) 0.001(2) -0.006(2) -0.010(2)
 C50 0.030(3) 0.022(2) 0.022(2) -0.0007(18) -0.004(2) -0.007(2)
 C4 0.030(3) 0.033(3) 0.050(4) -0.012(3) -0.001(3) 0.001(2)
 C6 0.022(3) 0.034(3) 0.043(3) -0.002(2) -0.001(2) -0.008(2)
 C47 0.043(3) 0.033(3) 0.036(3) 0.001(2) 0.007(3) -0.019(3)
 C10 0.043(4) 0.026(3) 0.053(4) 0.006(2) -0.012(3) -0.020(3)
 C41 0.055(4) 0.021(3) 0.040(3) -0.004(2) -0.002(3) -0.013(3)
 C31 0.032(3) 0.042(3) 0.026(3) -0.006(2) 0.002(2) -0.003(2)
 C12 0.034(3) 0.021(2) 0.034(3) 0.000(2) -0.004(2) -0.008(2)
 C22 0.022(3) 0.030(3) 0.043(3) 0.005(2) -0.003(2) -0.008(2)
 C19 0.028(3) 0.039(3) 0.030(3) 0.001(2) 0.006(2) -0.002(2)
 C11 0.042(3) 0.020(3) 0.054(4) -0.001(2) -0.012(3) -0.011(2)
 C9 0.030(3) 0.029(3) 0.048(3) 0.005(2) -0.006(2) -0.014(2)
 C21 0.022(3) 0.025(3) 0.032(3) 0.004(2) 0.001(2) -0.003(2)
 C42 0.045(3) 0.020(2) 0.030(3) -0.003(2) -0.003(2) -0.007(2)
 C43 0.062(4) 0.027(3) 0.040(3) -0.014(2) 0.006(3) -0.009(3)
 C15 0.030(3) 0.024(2) 0.029(3) -0.004(2) -0.003(2) -0.006(2)
 C35 0.028(3) 0.033(3) 0.039(3) 0.000(2) -0.007(2) -0.013(2)
 C45 0.035(3) 0.031(3) 0.030(3) -0.007(2) 0.004(2) -0.008(2)
 C16 0.045(3) 0.026(3) 0.027(3) -0.004(2) -0.008(2) -0.005(2)
 C32 0.026(3) 0.050(4) 0.031(3) -0.002(2) 0.006(2) -0.008(3)
 C44 0.052(4) 0.033(3) 0.040(3) -0.015(3) 0.012(3) -0.011(3)
 C46 0.047(4) 0.040(3) 0.032(3) -0.005(2) 0.012(3) -0.016(3)
 C5 0.025(3) 0.046(4) 0.052(4) -0.008(3) 0.007(3) -0.008(3)
 F17 0.027(4) 0.031(3) 0.073(5) -0.002(3) -0.008(3) -0.007(3)
 F16 0.166(7) 0.120(5) 0.080(4) 0.063(4) -0.034(4) -0.074(5)
 C34 0.023(3) 0.036(3) 0.039(3) 0.001(2) 0.000(2) -0.010(2)
 C8 0.038(4) 0.043(4) 0.068(4) 0.005(3) -0.004(3) -0.024(3)
 C7 0.025(3) 0.047(4) 0.068(4) 0.002(3) 0.003(3) -0.016(3)
 F15 0.214(9) 0.161(7) 0.091(4) -0.034(4) -0.004(5) -0.145(7)
 F21 0.043(4) 0.064(5) 0.052(4) 0.013(4) -0.008(3) -0.031(4)
 F19 0.047(5) 0.090(6) 0.030(4) -0.002(4) 0.003(3) -0.027(4)
 N12 0.100(7) 0.104(7) 0.102(7) -0.037(6) -0.032(6) -0.035(6)
 C60 0.085(7) 0.062(5) 0.085(6) 0.018(4) -0.041(5) -0.033(5)
 C57 0.0240(19) 0.0240(19) 0.0240(19) 0.0005(2) -0.0023(3) -0.0064(5)
 C56 0.080(12) 0.041(7) 0.035(6) 0.000(5) -0.013(7) -0.018(7)
 N13 0.034(5) 0.034(5) 0.032(5) 0.004(4) 0.009(4) 0.010(4)
 C59 0.069(2) 0.069(2) 0.069(2) 0.0011(2) -0.0069(3) -0.0184(6)
 C54 0.044(12) 0.063(14) 0.087(17) -0.004(12) -0.013(10) -0.002(10)
 F22 0.047(5) 0.063(6) 0.106(8) -0.019(5) 0.022(5) -0.025(4)
 F14 0.057(4) 0.184(8) 0.191(9) 0.002(7) 0.013(5) 0.036(5)
 C58 0.059(8) 0.014(5) 0.024(5) -0.003(4) 0.017(5) 0.003(5)
 F18 0.061(5) 0.073(6) 0.059(5) -0.032(4) 0.022(4) -0.048(5)
 F20 0.102(8) 0.113(8) 0.038(4) -0.002(5) -0.002(5) -0.069(7)
 N11 0.108(13) 0.105(12) 0.057(8) 0.016(7) -0.009(8) -0.037(10)
 C53 0.081(16) 0.046(12) 0.053(12) -0.008(9) -0.028(11) -0.021(11)
 N10 0.085(14) 0.088(14) 0.046(10) -0.002(9) -0.018(9) -0.033(11)
 C55 0.06(2) 0.066(16) 0.063(19) -0.002(14) -0.045(18) -0.006(18)
 C52 0.115(15) 0.074(11) 0.045(8) 0.008(7) -0.026(9) -0.063(11)
 C51 0.030(6) 0.046(7) 0.032(6) -0.004(5) 0.004(5) -0.006(5)
 N9 0.059(8) 0.052(7) 0.044(7) -0.006(5) 0.011(6) -0.008(6)
 F1 0.0264(15) 0.0172(13) 0.0278(14) -0.0013(11) -0.0004(11) -0.0078(11)
 N4 0.021(2) 0.021(2) 0.026(2) 0.0000(16) -0.0015(16) -0.0052(16)

_geom_special_details
;
 All esds (except the esd in the dihedral angle between two l.s. planes)
 are estimated using the full covariance matrix.  The cell esds are taken
 into account individually in the estimation of esds in distances, angles
 and torsion angles; correlations between esds in cell parameters are only
 used when they are defined by crystal symmetry.  An approximate (isotropic)
 treatment of cell esds is used for estimating esds involving l.s. planes.
;
loop_
  _geom_bond_atom_site_label_1
  _geom_bond_atom_site_label_2
  _geom_bond_distance
  _geom_bond_site_symmetry_2
  _geom_bond_publ_flag
 Bi1 N2 2.494(4) . ?
 Bi1 N3 2.743(4) . ?
 Bi1 N1 2.456(4) . ?
 Bi1 C1 2.221(5) . ?
 Bi1 F1 2.323(3) . ?
 Bi1 N4 2.622(4) . ?
 Bi2 N5 2.640(4) . ?
 Bi2 N8 2.481(4) . ?
 Bi2 N6 2.684(4) . ?
 Bi2 N7 2.525(4) . ?
 Bi2 C2 2.228(5) . ?
 Bi2 F1 2.313(3) . ?
 Sb3 F8 1.879(3) . ?
 Sb3 F11 1.875(3) . ?
 Sb3 F13 1.880(3) . ?
 Sb3 F12 1.875(3) . ?
 Sb3 F10 1.866(3) . ?
 Sb3 F9 1.875(3) . ?
 Sb1 F3 1.884(3) . ?
 Sb1 F7 1.863(4) . ?
 Sb1 F6 1.865(5) . ?
 Sb1 F2 1.863(5) . ?
 Sb1 F4 1.882(4) . ?
 Sb1 F5 1.835(4) . ?
 Sb4 F16 1.835(5) 2_756 ?
 Sb4 F16 1.835(5) . ?
 Sb4 F15 1.828(5) . ?
 Sb4 F15 1.828(5) 2_756 ?
 Sb4 F14 1.814(6) 2_756 ?
 Sb4 F14 1.814(6) . ?
 Sb2 F17 1.822(7) . ?
 Sb2 F21 1.859(7) . ?
 Sb2 F19 1.853(7) . ?
 Sb2 F22 1.831(10) . ?
 Sb2 F18 1.869(7) . ?
 Sb2 F20 1.870(8) . ?
 N5 C27 1.327(6) . ?
 N5 C38 1.346(7) . ?
 N8 C49 1.360(6) . ?
 N8 C48 1.321(7) . ?
 N6 C37 1.356(6) . ?
 N6 C36 1.331(6) . ?
 N2 C13 1.355(7) . ?
 N2 C12 1.326(7) . ?
 N3 C26 1.357(7) . ?
 N3 C15 1.324(7) . ?
 N1 C14 1.359(7) . ?
 N1 C3 1.328(6) . ?
 C27 H27 0.9500 . ?
 C27 C28 1.403(7) . ?
 C37 C38 1.437(7) . ?
 C37 C33 1.418(7) . ?
 C29 H29 0.9500 . ?
 C29 C28 1.353(8) . ?
 C29 C30 1.409(7) . ?
 C38 C30 1.419(7) . ?
 C24 H24 0.9500 . ?
 C24 C23 1.400(7) . ?
 C24 N4 1.327(6) . ?
 N7 C39 1.333(6) . ?
 N7 C50 1.362(7) . ?
 C28 H28 0.9500 . ?
 C26 C25 1.447(7) . ?
 C26 C18 1.411(7) . ?
 C25 C21 1.408(7) . ?
 C25 N4 1.355(6) . ?
 C33 C32 1.434(8) . ?
 C33 C34 1.402(8) . ?
 C14 C13 1.447(7) . ?
 C14 C6 1.402(7) . ?
 C1 H1A 0.9800 . ?
 C1 H1B 0.9800 . ?
 C1 H1C 0.9800 . ?
 C30 C31 1.430(8) . ?
 C39 H39 0.9500 . ?
 C39 C40 1.398(7) . ?
 C18 C17 1.413(8) . ?
 C18 C19 1.426(8) . ?
 C49 C50 1.442(7) . ?
 C49 C45 1.407(7) . ?
 C13 C9 1.410(7) . ?
 C40 H40 0.9500 . ?
 C40 C41 1.353(9) . ?
 C3 H3 0.9500 . ?
 C3 C4 1.378(8) . ?
 C48 H48 0.9500 . ?
 C48 C47 1.401(8) . ?
 C23 H23 0.9500 . ?
 C23 C22 1.366(8) . ?
 C20 H20 0.9500 . ?
 C20 C19 1.348(9) . ?
 C20 C21 1.435(8) . ?
 C2 H2A 0.9800 . ?
 C2 H2B 0.9800 . ?
 C2 H2C 0.9800 . ?
 C17 H17 0.9500 . ?
 C17 C16 1.368(9) . ?
 C36 H36 0.9500 . ?
 C36 C35 1.395(8) . ?
 C50 C42 1.408(7) . ?
 C4 H4 0.9500 . ?
 C4 C5 1.381(9) . ?
 C6 C5 1.403(8) . ?
 C6 C7 1.433(8) . ?
 C47 H47 0.9500 . ?
 C47 C46 1.359(8) . ?
 C10 H10 0.9500 . ?
 C10 C11 1.350(9) . ?
 C10 C9 1.408(8) . ?
 C41 H41 0.9500 . ?
 C41 C42 1.415(8) . ?
 C31 H31 0.9500 . ?
 C31 C32 1.354(8) . ?
 C12 H12 0.9500 . ?
 C12 C11 1.417(7) . ?
 C22 H22 0.9500 . ?
 C22 C21 1.402(8) . ?
 C19 H19 0.9500 . ?
 C11 H11 0.9500 . ?
 C9 C8 1.431(9) . ?
 C42 C43 1.434(8) . ?
 C43 H43 0.9500 . ?
 C43 C44 1.330(9) . ?
 C15 H15 0.9500 . ?
 C15 C16 1.396(8) . ?
 C35 H35 0.9500 . ?
 C35 C34 1.360(8) . ?
 C45 C44 1.426(8) . ?
 C45 C46 1.416(8) . ?
 C16 H16 0.9500 . ?
 C32 H32 0.9500 . ?
 C44 H44 0.9500 . ?
 C46 H46 0.9500 . ?
 C5 H5 0.9500 . ?
 C34 H34 0.9500 . ?
 C8 H8 0.9500 . ?
 C8 C7 1.351(10) . ?
 C7 H7 0.9500 . ?
 N12 C59 1.138(12) . ?
 C60 H60A 0.9800 . ?
 C60 H60B 0.9800 . ?
 C60 H60C 0.9800 . ?
 C60 C59 1.457(14) . ?
 C57 N13 1.122(14) . ?
 C57 C58 1.395(14) . ?
 C56 C54 1.45(3) . ?
 C56 N11 1.20(2) . ?
 C54 H54A 0.9800 . ?
 C54 H54B 0.9800 . ?
 C54 H54C 0.9800 . ?
 C58 H58A 0.9800 . ?
 C58 H58B 0.9800 . ?
 C58 H58C 0.9800 . ?
 C53 N10 1.10(3) . ?
 C53 C55 1.39(4) . ?
 C55 H55A 0.9800 . ?
 C55 H55B 0.9800 . ?
 C55 H55C 0.9800 . ?
 C52 H52A 0.9800 . ?
 C52 H52B 0.9800 . ?
 C52 H52C 0.9800 . ?
 C52 C51 1.416(19) . ?
 C51 N9 1.111(17) . ?

loop_
  _geom_angle_atom_site_label_1
  _geom_angle_atom_site_label_2
  _geom_angle_atom_site_label_3
  _geom_angle
  _geom_angle_site_symmetry_1
  _geom_angle_site_symmetry_3
  _geom_angle_publ_flag
 N2 Bi1 N3 82.52(13) . . ?
 N2 Bi1 N4 128.42(13) . . ?
 N1 Bi1 N2 67.43(14) . . ?
 N1 Bi1 N3 139.59(13) . . ?
 N1 Bi1 N4 158.74(13) . . ?
 C1 Bi1 N2 80.64(17) . . ?
 C1 Bi1 N3 112.27(17) . . ?
 C1 Bi1 N1 89.57(18) . . ?
 C1 Bi1 F1 87.53(15) . . ?
 C1 Bi1 N4 80.58(17) . . ?
 F1 Bi1 N2 145.68(12) . . ?
 F1 Bi1 N3 131.60(11) . . ?
 F1 Bi1 N1 80.47(12) . . ?
 F1 Bi1 N4 80.32(11) . . ?
 N4 Bi1 N3 61.55(13) . . ?
 N5 Bi2 N6 61.86(13) . . ?
 N8 Bi2 N5 153.75(13) . . ?
 N8 Bi2 N6 143.45(13) . . ?
 N8 Bi2 N7 66.63(13) . . ?
 N7 Bi2 N5 126.45(13) . . ?
 N7 Bi2 N6 82.54(13) . . ?
 C2 Bi2 N5 76.56(17) . . ?
 C2 Bi2 N8 85.79(17) . . ?
 C2 Bi2 N6 107.15(17) . . ?
 C2 Bi2 N7 77.78(17) . . ?
 C2 Bi2 F1 87.22(16) . . ?
 F1 Bi2 N5 79.06(11) . . ?
 F1 Bi2 N8 80.84(12) . . ?
 F1 Bi2 N6 132.52(11) . . ?
 F1 Bi2 N7 144.84(12) . . ?
 F8 Sb3 F13 179.50(15) . . ?
 F11 Sb3 F8 88.92(14) . . ?
 F11 Sb3 F13 90.60(15) . . ?
 F12 Sb3 F8 89.69(14) . . ?
 F12 Sb3 F11 89.76(14) . . ?
 F12 Sb3 F13 90.18(15) . . ?
 F10 Sb3 F8 90.16(14) . . ?
 F10 Sb3 F11 90.77(14) . . ?
 F10 Sb3 F13 89.98(15) . . ?
 F10 Sb3 F12 179.44(16) . . ?
 F10 Sb3 F9 89.88(16) . . ?
 F9 Sb3 F8 90.25(14) . . ?
 F9 Sb3 F11 178.94(15) . . ?
 F9 Sb3 F13 90.23(15) . . ?
 F9 Sb3 F12 89.58(15) . . ?
 F7 Sb1 F3 89.68(17) . . ?
 F7 Sb1 F6 89.0(2) . . ?
 F7 Sb1 F2 92.9(3) . . ?
 F7 Sb1 F4 176.7(2) . . ?
 F6 Sb1 F3 87.4(2) . . ?
 F6 Sb1 F4 88.0(2) . . ?
 F2 Sb1 F3 87.9(2) . . ?
 F2 Sb1 F6 174.9(3) . . ?
 F2 Sb1 F4 90.0(3) . . ?
 F4 Sb1 F3 88.68(18) . . ?
 F5 Sb1 F3 177.8(3) . . ?
 F5 Sb1 F7 91.6(2) . . ?
 F5 Sb1 F6 94.4(3) . . ?
 F5 Sb1 F2 90.3(3) . . ?
 F5 Sb1 F4 90.2(2) . . ?
 F15 Sb4 F16 88.2(3) . . ?
 F15 Sb4 F16 91.8(3) 2_756 . ?
 F15 Sb4 F15 180.0(3) 2_756 . ?
 F14 Sb4 F16 90.6(4) 2_756 . ?
 F14 Sb4 F16 89.4(4) . . ?
 F14 Sb4 F15 92.7(5) . . ?
 F14 Sb4 F15 87.3(5) 2_756 . ?
 F14 Sb4 F14 180.0 . 2_756 ?
 F17 Sb2 F21 87.5(3) . . ?
 F17 Sb2 F19 88.5(4) . . ?
 F17 Sb2 F22 177.2(4) . . ?
 F17 Sb2 F18 92.8(4) . . ?
 F17 Sb2 F20 93.8(5) . . ?
 F21 Sb2 F18 179.7(4) . . ?
 F21 Sb2 F20 89.3(4) . . ?
 F19 Sb2 F21 89.0(4) . . ?
 F19 Sb2 F18 91.0(4) . . ?
 F19 Sb2 F20 177.1(4) . . ?
 F22 Sb2 F21 91.0(4) . . ?
 F22 Sb2 F19 89.1(4) . . ?
 F22 Sb2 F18 88.7(4) . . ?
 F22 Sb2 F20 88.5(5) . . ?
 F18 Sb2 F20 90.6(4) . . ?
 C27 N5 Bi2 120.0(3) . . ?
 C27 N5 C38 118.8(4) . . ?
 C38 N5 Bi2 121.2(3) . . ?
 C49 N8 Bi2 118.4(3) . . ?
 C48 N8 Bi2 122.7(3) . . ?
 C48 N8 C49 119.0(4) . . ?
 C37 N6 Bi2 119.3(3) . . ?
 C36 N6 Bi2 121.8(3) . . ?
 C36 N6 C37 118.1(4) . . ?
 C13 N2 Bi1 116.9(3) . . ?
 C12 N2 Bi1 124.0(4) . . ?
 C12 N2 C13 119.0(4) . . ?
 C26 N3 Bi1 116.0(3) . . ?
 C15 N3 Bi1 122.4(4) . . ?
 C15 N3 C26 117.8(4) . . ?
 C14 N1 Bi1 118.3(3) . . ?
 C3 N1 Bi1 122.6(3) . . ?
 C3 N1 C14 118.9(5) . . ?
 N5 C27 H27 118.6 . . ?
 N5 C27 C28 122.8(5) . . ?
 C28 C27 H27 118.6 . . ?
 N6 C37 C38 118.7(4) . . ?
 N6 C37 C33 121.8(4) . . ?
 C33 C37 C38 119.5(4) . . ?
 C28 C29 H29 120.0 . . ?
 C28 C29 C30 119.9(5) . . ?
 C30 C29 H29 120.0 . . ?
 N5 C38 C37 118.8(4) . . ?
 N5 C38 C30 122.0(5) . . ?
 C30 C38 C37 119.1(5) . . ?
 C23 C24 H24 118.5 . . ?
 N4 C24 H24 118.5 . . ?
 N4 C24 C23 123.1(5) . . ?
 C39 N7 Bi2 124.5(3) . . ?
 C39 N7 C50 118.2(4) . . ?
 C50 N7 Bi2 116.6(3) . . ?
 C27 C28 H28 120.4 . . ?
 C29 C28 C27 119.1(5) . . ?
 C29 C28 H28 120.4 . . ?
 N3 C26 C25 118.9(4) . . ?
 N3 C26 C18 122.5(5) . . ?
 C18 C26 C25 118.6(5) . . ?
 C21 C25 C26 119.4(5) . . ?
 N4 C25 C26 118.4(4) . . ?
 N4 C25 C21 122.2(5) . . ?
 C37 C33 C32 119.7(5) . . ?
 C34 C33 C37 117.7(5) . . ?
 C34 C33 C32 122.7(5) . . ?
 N1 C14 C13 118.5(5) . . ?
 N1 C14 C6 121.7(5) . . ?
 C6 C14 C13 119.8(5) . . ?
 Bi1 C1 H1A 109.5 . . ?
 Bi1 C1 H1B 109.5 . . ?
 Bi1 C1 H1C 109.5 . . ?
 H1A C1 H1B 109.5 . . ?
 H1A C1 H1C 109.5 . . ?
 H1B C1 H1C 109.5 . . ?
 C29 C30 C38 117.3(5) . . ?
 C29 C30 C31 122.8(5) . . ?
 C38 C30 C31 119.9(5) . . ?
 N7 C39 H39 118.5 . . ?
 N7 C39 C40 122.9(5) . . ?
 C40 C39 H39 118.5 . . ?
 C26 C18 C17 117.4(5) . . ?
 C26 C18 C19 120.3(5) . . ?
 C17 C18 C19 122.3(5) . . ?
 N8 C49 C50 118.7(5) . . ?
 N8 C49 C45 122.2(5) . . ?
 C45 C49 C50 119.1(5) . . ?
 N2 C13 C14 118.8(4) . . ?
 N2 C13 C9 122.1(5) . . ?
 C9 C13 C14 119.1(5) . . ?
 C39 C40 H40 120.2 . . ?
 C41 C40 C39 119.5(5) . . ?
 C41 C40 H40 120.2 . . ?
 N1 C3 H3 118.6 . . ?
 N1 C3 C4 122.9(5) . . ?
 C4 C3 H3 118.6 . . ?
 N8 C48 H48 118.8 . . ?
 N8 C48 C47 122.5(5) . . ?
 C47 C48 H48 118.8 . . ?
 C24 C23 H23 120.6 . . ?
 C22 C23 C24 118.7(5) . . ?
 C22 C23 H23 120.6 . . ?
 C19 C20 H20 119.8 . . ?
 C19 C20 C21 120.4(5) . . ?
 C21 C20 H20 119.8 . . ?
 Bi2 C2 H2A 109.5 . . ?
 Bi2 C2 H2B 109.5 . . ?
 Bi2 C2 H2C 109.5 . . ?
 H2A C2 H2B 109.5 . . ?
 H2A C2 H2C 109.5 . . ?
 H2B C2 H2C 109.5 . . ?
 C18 C17 H17 120.2 . . ?
 C16 C17 C18 119.6(5) . . ?
 C16 C17 H17 120.2 . . ?
 N6 C36 H36 118.3 . . ?
 N6 C36 C35 123.4(5) . . ?
 C35 C36 H36 118.3 . . ?
 N7 C50 C49 118.7(4) . . ?
 N7 C50 C42 122.1(5) . . ?
 C42 C50 C49 119.2(5) . . ?
 C3 C4 H4 120.3 . . ?
 C3 C4 C5 119.4(5) . . ?
 C5 C4 H4 120.3 . . ?
 C14 C6 C5 118.1(5) . . ?
 C14 C6 C7 119.6(5) . . ?
 C5 C6 C7 122.2(5) . . ?
 C48 C47 H47 120.3 . . ?
 C46 C47 C48 119.5(5) . . ?
 C46 C47 H47 120.3 . . ?
 C11 C10 H10 119.7 . . ?
 C11 C10 C9 120.7(5) . . ?
 C9 C10 H10 119.7 . . ?
 C40 C41 H41 120.2 . . ?
 C40 C41 C42 119.6(5) . . ?
 C42 C41 H41 120.2 . . ?
 C30 C31 H31 119.5 . . ?
 C32 C31 C30 120.9(5) . . ?
 C32 C31 H31 119.5 . . ?
 N2 C12 H12 118.8 . . ?
 N2 C12 C11 122.4(5) . . ?
 C11 C12 H12 118.8 . . ?
 C23 C22 H22 120.1 . . ?
 C23 C22 C21 119.8(5) . . ?
 C21 C22 H22 120.1 . . ?
 C18 C19 H19 119.4 . . ?
 C20 C19 C18 121.2(5) . . ?
 C20 C19 H19 119.4 . . ?
 C10 C11 C12 118.6(5) . . ?
 C10 C11 H11 120.7 . . ?
 C12 C11 H11 120.7 . . ?
 C13 C9 C8 119.3(5) . . ?
 C10 C9 C13 117.2(5) . . ?
 C10 C9 C8 123.5(5) . . ?
 C25 C21 C20 120.0(5) . . ?
 C22 C21 C25 117.7(5) . . ?
 C22 C21 C20 122.3(5) . . ?
 C50 C42 C41 117.6(5) . . ?
 C50 C42 C43 119.4(5) . . ?
 C41 C42 C43 123.0(5) . . ?
 C42 C43 H43 119.3 . . ?
 C44 C43 C42 121.3(5) . . ?
 C44 C43 H43 119.3 . . ?
 N3 C15 H15 118.0 . . ?
 N3 C15 C16 124.1(5) . . ?
 C16 C15 H15 118.0 . . ?
 C36 C35 H35 120.6 . . ?
 C34 C35 C36 118.9(5) . . ?
 C34 C35 H35 120.6 . . ?
 C49 C45 C44 119.7(5) . . ?
 C49 C45 C46 117.1(5) . . ?
 C46 C45 C44 123.1(5) . . ?
 C17 C16 C15 118.6(5) . . ?
 C17 C16 H16 120.7 . . ?
 C15 C16 H16 120.7 . . ?
 C33 C32 H32 119.6 . . ?
 C31 C32 C33 120.9(5) . . ?
 C31 C32 H32 119.6 . . ?
 C43 C44 C45 121.2(6) . . ?
 C43 C44 H44 119.4 . . ?
 C45 C44 H44 119.4 . . ?
 C47 C46 C45 119.7(5) . . ?
 C47 C46 H46 120.2 . . ?
 C45 C46 H46 120.2 . . ?
 C4 C5 C6 119.0(5) . . ?
 C4 C5 H5 120.5 . . ?
 C6 C5 H5 120.5 . . ?
 C33 C34 H34 120.0 . . ?
 C35 C34 C33 119.9(5) . . ?
 C35 C34 H34 120.0 . . ?
 C9 C8 H8 119.2 . . ?
 C7 C8 C9 121.6(6) . . ?
 C7 C8 H8 119.2 . . ?
 C6 C7 H7 119.7 . . ?
 C8 C7 C6 120.6(6) . . ?
 C8 C7 H7 119.7 . . ?
 H60A C60 H60B 109.5 . . ?
 H60A C60 H60C 109.5 . . ?
 H60B C60 H60C 109.5 . . ?
 C59 C60 H60A 109.5 . . ?
 C59 C60 H60B 109.5 . . ?
 C59 C60 H60C 109.5 . . ?
 N13 C57 C58 176.0(12) . . ?
 N11 C56 C54 176.8(19) . . ?
 N12 C59 C60 177.8(11) . . ?
 C56 C54 H54A 109.5 . . ?
 C56 C54 H54B 109.5 . . ?
 C56 C54 H54C 109.5 . . ?
 H54A C54 H54B 109.5 . . ?
 H54A C54 H54C 109.5 . . ?
 H54B C54 H54C 109.5 . . ?
 C57 C58 H58A 109.5 . . ?
 C57 C58 H58B 109.5 . . ?
 C57 C58 H58C 109.5 . . ?
 H58A C58 H58B 109.5 . . ?
 H58A C58 H58C 109.5 . . ?
 H58B C58 H58C 109.5 . . ?
 N10 C53 C55 177(3) . . ?
 C53 C55 H55A 109.5 . . ?
 C53 C55 H55B 109.5 . . ?
 C53 C55 H55C 109.5 . . ?
 H55A C55 H55B 109.5 . . ?
 H55A C55 H55C 109.5 . . ?
 H55B C55 H55C 109.5 . . ?
 H52A C52 H52B 109.5 . . ?
 H52A C52 H52C 109.5 . . ?
 H52B C52 H52C 109.5 . . ?
 C51 C52 H52A 109.5 . . ?
 C51 C52 H52B 109.5 . . ?
 C51 C52 H52C 109.5 . . ?
 N9 C51 C52 178.6(16) . . ?
 Bi2 F1 Bi1 149.59(14) . . ?
 C24 N4 Bi1 119.3(3) . . ?
 C24 N4 C25 118.4(4) . . ?
 C25 N4 Bi1 120.8(3) . . ?

loop_
  _geom_torsion_atom_site_label_1
  _geom_torsion_atom_site_label_2
  _geom_torsion_atom_site_label_3
  _geom_torsion_atom_site_label_4
  _geom_torsion
  _geom_torsion_site_symmetry_1
  _geom_torsion_site_symmetry_2
  _geom_torsion_site_symmetry_3
  _geom_torsion_site_symmetry_4
  _geom_torsion_publ_flag
 Bi1 N2 C13 C14 -0.6(6) . . . . ?
 Bi1 N2 C13 C9 177.5(4) . . . . ?
 Bi1 N2 C12 C11 -177.8(4) . . . . ?
 Bi1 N3 C26 C25 17.6(5) . . . . ?
 Bi1 N3 C26 C18 -161.1(4) . . . . ?
 Bi1 N3 C15 C16 159.3(4) . . . . ?
 Bi1 N1 C14 C13 2.2(6) . . . . ?
 Bi1 N1 C14 C6 -176.9(4) . . . . ?
 Bi1 N1 C3 C4 176.2(4) . . . . ?
 Bi2 N5 C27 C28 -177.5(4) . . . . ?
 Bi2 N5 C38 C37 -0.7(6) . . . . ?
 Bi2 N5 C38 C30 176.9(3) . . . . ?
 Bi2 N8 C49 C50 -5.3(6) . . . . ?
 Bi2 N8 C49 C45 174.9(4) . . . . ?
 Bi2 N8 C48 C47 -177.8(4) . . . . ?
 Bi2 N6 C37 C38 4.5(6) . . . . ?
 Bi2 N6 C37 C33 -174.7(4) . . . . ?
 Bi2 N6 C36 C35 173.9(4) . . . . ?
 Bi2 N7 C39 C40 171.5(4) . . . . ?
 Bi2 N7 C50 C49 9.5(6) . . . . ?
 Bi2 N7 C50 C42 -170.6(4) . . . . ?
 N5 C27 C28 C29 -0.4(8) . . . . ?
 N5 C38 C30 C29 1.7(7) . . . . ?
 N5 C38 C30 C31 -177.1(5) . . . . ?
 N8 C49 C50 N7 -3.0(7) . . . . ?
 N8 C49 C50 C42 177.1(5) . . . . ?
 N8 C49 C45 C44 -175.9(5) . . . . ?
 N8 C49 C45 C46 3.9(8) . . . . ?
 N8 C48 C47 C46 1.9(9) . . . . ?
 N6 C37 C38 N5 -2.6(7) . . . . ?
 N6 C37 C38 C30 179.8(4) . . . . ?
 N6 C37 C33 C32 -179.3(5) . . . . ?
 N6 C37 C33 C34 2.2(7) . . . . ?
 N6 C36 C35 C34 -1.1(8) . . . . ?
 N2 C13 C9 C10 0.1(8) . . . . ?
 N2 C13 C9 C8 -178.1(5) . . . . ?
 N2 C12 C11 C10 0.9(9) . . . . ?
 N3 C26 C25 C21 179.5(4) . . . . ?
 N3 C26 C25 N4 -2.3(7) . . . . ?
 N3 C26 C18 C17 0.7(7) . . . . ?
 N3 C26 C18 C19 -179.8(5) . . . . ?
 N3 C15 C16 C17 0.1(8) . . . . ?
 N1 C14 C13 N2 -1.0(7) . . . . ?
 N1 C14 C13 C9 -179.2(5) . . . . ?
 N1 C14 C6 C5 0.7(8) . . . . ?
 N1 C14 C6 C7 179.2(5) . . . . ?
 N1 C3 C4 C5 0.2(9) . . . . ?
 C27 N5 C38 C37 179.4(4) . . . . ?
 C27 N5 C38 C30 -3.0(7) . . . . ?
 C37 N6 C36 C35 4.3(7) . . . . ?
 C37 C38 C30 C29 179.3(4) . . . . ?
 C37 C38 C30 C31 0.5(7) . . . . ?
 C37 C33 C32 C31 -1.4(9) . . . . ?
 C37 C33 C34 C35 1.1(8) . . . . ?
 C29 C30 C31 C32 -179.1(6) . . . . ?
 C38 N5 C27 C28 2.4(7) . . . . ?
 C38 C37 C33 C32 1.5(7) . . . . ?
 C38 C37 C33 C34 -177.0(5) . . . . ?
 C38 C30 C31 C32 -0.4(8) . . . . ?
 C24 C23 C22 C21 -0.6(8) . . . . ?
 N7 C39 C40 C41 -1.8(9) . . . . ?
 N7 C50 C42 C41 -1.5(8) . . . . ?
 N7 C50 C42 C43 180.0(5) . . . . ?
 C28 C29 C30 C38 0.3(8) . . . . ?
 C28 C29 C30 C31 179.1(5) . . . . ?
 C26 N3 C15 C16 2.2(8) . . . . ?
 C26 C25 C21 C20 1.3(7) . . . . ?
 C26 C25 C21 C22 -179.5(4) . . . . ?
 C26 C25 N4 Bi1 -15.7(6) . . . . ?
 C26 C25 N4 C24 178.4(4) . . . . ?
 C26 C18 C17 C16 1.7(8) . . . . ?
 C26 C18 C19 C20 -0.7(8) . . . . ?
 C25 C26 C18 C17 -178.1(4) . . . . ?
 C25 C26 C18 C19 1.4(7) . . . . ?
 C33 C37 C38 N5 176.6(4) . . . . ?
 C33 C37 C38 C30 -1.0(7) . . . . ?
 C14 N1 C3 C4 1.9(8) . . . . ?
 C14 C13 C9 C10 178.2(5) . . . . ?
 C14 C13 C9 C8 0.0(8) . . . . ?
 C14 C6 C5 C4 1.4(9) . . . . ?
 C14 C6 C7 C8 0.0(10) . . . . ?
 C30 C29 C28 C27 -1.0(8) . . . . ?
 C30 C31 C32 C33 0.9(9) . . . . ?
 C39 N7 C50 C49 -179.6(5) . . . . ?
 C39 N7 C50 C42 0.4(7) . . . . ?
 C39 C40 C41 C42 0.6(9) . . . . ?
 C18 C26 C25 C21 -1.7(7) . . . . ?
 C18 C26 C25 N4 176.5(4) . . . . ?
 C18 C17 C16 C15 -2.0(8) . . . . ?
 C49 N8 C48 C47 1.1(8) . . . . ?
 C49 C50 C42 C41 178.4(5) . . . . ?
 C49 C50 C42 C43 -0.1(8) . . . . ?
 C49 C45 C44 C43 -2.3(10) . . . . ?
 C49 C45 C46 C47 -0.8(9) . . . . ?
 C13 N2 C12 C11 0.1(8) . . . . ?
 C13 C14 C6 C5 -178.4(5) . . . . ?
 C13 C14 C6 C7 0.1(8) . . . . ?
 C13 C9 C8 C7 0.1(10) . . . . ?
 C40 C41 C42 C50 1.0(9) . . . . ?
 C40 C41 C42 C43 179.5(6) . . . . ?
 C3 N1 C14 C13 176.7(5) . . . . ?
 C3 N1 C14 C6 -2.4(7) . . . . ?
 C3 C4 C5 C6 -1.8(10) . . . . ?
 C48 N8 C49 C50 175.7(5) . . . . ?
 C48 N8 C49 C45 -4.1(8) . . . . ?
 C48 C47 C46 C45 -2.0(10) . . . . ?
 C23 C24 N4 Bi1 -163.5(4) . . . . ?
 C23 C24 N4 C25 2.6(7) . . . . ?
 C23 C22 C21 C25 -0.3(8) . . . . ?
 C23 C22 C21 C20 178.9(5) . . . . ?
 C17 C18 C19 C20 178.8(5) . . . . ?
 C36 N6 C37 C38 174.4(4) . . . . ?
 C36 N6 C37 C33 -4.8(7) . . . . ?
 C36 C35 C34 C33 -1.7(8) . . . . ?
 C50 N7 C39 C40 1.3(8) . . . . ?
 C50 C49 C45 C44 4.3(8) . . . . ?
 C50 C49 C45 C46 -175.9(5) . . . . ?
 C50 C42 C43 C44 2.3(10) . . . . ?
 C6 C14 C13 N2 178.1(5) . . . . ?
 C6 C14 C13 C9 -0.1(8) . . . . ?
 C10 C9 C8 C7 -178.0(7) . . . . ?
 C41 C42 C43 C44 -176.2(7) . . . . ?
 C12 N2 C13 C14 -178.7(5) . . . . ?
 C12 N2 C13 C9 -0.5(8) . . . . ?
 C19 C18 C17 C16 -177.8(5) . . . . ?
 C19 C20 C21 C25 -0.5(8) . . . . ?
 C19 C20 C21 C22 -179.7(5) . . . . ?
 C11 C10 C9 C13 0.8(9) . . . . ?
 C11 C10 C9 C8 178.9(6) . . . . ?
 C9 C10 C11 C12 -1.3(9) . . . . ?
 C9 C8 C7 C6 -0.1(11) . . . . ?
 C21 C25 N4 Bi1 162.4(4) . . . . ?
 C21 C25 N4 C24 -3.4(7) . . . . ?
 C21 C20 C19 C18 0.2(9) . . . . ?
 C42 C43 C44 C45 -1.1(11) . . . . ?
 C15 N3 C26 C25 176.1(4) . . . . ?
 C15 N3 C26 C18 -2.6(7) . . . . ?
 C45 C49 C50 N7 176.8(5) . . . . ?
 C45 C49 C50 C42 -3.1(8) . . . . ?
 C32 C33 C34 C35 -177.3(6) . . . . ?
 C44 C45 C46 C47 179.0(6) . . . . ?
 C46 C45 C44 C43 177.9(7) . . . . ?
 C5 C6 C7 C8 178.4(7) . . . . ?
 C34 C33 C32 C31 177.0(6) . . . . ?
 C7 C6 C5 C4 -177.0(6) . . . . ?
 N4 C24 C23 C22 -0.6(8) . . . . ?
 N4 C25 C21 C20 -176.9(5) . . . . ?
 N4 C25 C21 C22 2.3(7) . . . . ?

_smtbx_masks_special_details       ?
loop_
  _smtbx_masks_void_nr
  _smtbx_masks_void_average_x
  _smtbx_masks_void_average_y
  _smtbx_masks_void_average_z
  _smtbx_masks_void_volume
  _smtbx_masks_void_count_electrons
  _smtbx_masks_void_content
 1 0.162 -0.156 0.250 114.7 29.3 '1 Acetonitrile'
 2 -0.162 0.156 0.750 114.7 31.4 '1 Acetonitrile'
 3 0.139 0.760 0.750 7.2 0.0 ?
 4 0.861 0.240 0.250 7.2 0.2 ?

_smtbx_masks_void_probe_radius     1.2
_smtbx_masks_void_truncation_radius  1.2
_shelx_res_file
;
TITL jsx28_0m_a.res in P-1
    jsx28_0m.res
    created by SHELXL-2019/1 at 10:41:21 on 15-Oct-2024
REM Old TITL JSX28_0m in P-1
REM SHELXT solution in P-1: R1 0.143, Rweak 0.007, Alpha 0.102
REM <I/s> 0.000 for 0 systematic absences, Orientation as input
REM Formula found by SHELXT: C122 N28 F34 Sb5 Bi4
CELL 0.71073 12.7154 13.4512 21.1637 89.444 84.381 74.45
ZERR 2 0.0018 0.0025 0.0038 0.013 0.01 0.009
LATT 1
SFAC C H Bi F N Sb
UNIT 116 100 4 38 24 6
ISOR 0.0002 0.0002 C59 C57
ISOR 0.03 0.03 C55

L.S. 12
PLAN  20
SIZE 0.096 0.185 0.324
TEMP -173.15
CONF
list 4
MORE -1
BOND $H
ABIN
fmap 2 53
acta
SHEL 9999 0.8
OMIT -1 -2 1
OMIT -1 1 2
OMIT -1 4 1
OMIT 0 -2 4
OMIT 0 -1 2
OMIT 0 -1 4
OMIT 0 0 4
OMIT 0 1 4
OMIT 1 -2 3
OMIT 1 1 5
OMIT 2 -1 1
OMIT 2 0 1
OMIT 2 0 4
OMIT 2 1 1
REM <olex2.extras>
REM <HklSrc "%.\\JSX28_0m.hkl">
REM </olex2.extras>

WGHT    0.034700   18.754601
FVAR       0.16965   0.59889
BI1   3    0.470412    0.438628    0.761060    11.00000    0.02134    0.01528 =
         0.02239   -0.00132   -0.00039   -0.00568
BI2   3    0.546602    0.732151    0.811639    11.00000    0.02317    0.01539 =
         0.02146    0.00025   -0.00264   -0.00717
SB3   6    0.212308    0.543157    0.631622    11.00000    0.02389    0.02556 =
         0.02428    0.00020   -0.00360   -0.00876
SB1   6    0.731215    0.588386    0.971317    11.00000    0.03880    0.03264 =
         0.02889    0.00147   -0.00154   -0.01603
PART 2
SB4   6    1.000000    0.000000    0.500000    10.50000    0.03516    0.02789 =
         0.03722    0.00356   -0.00591   -0.00880

PART 1
SB2   6    0.067561    0.960231    0.880086    10.50000    0.03386    0.03033 =
         0.02778   -0.00170    0.00332   -0.01613

PART 0
F8    4    0.288819    0.607270    0.682696    11.00000    0.02831    0.03513 =
         0.03014   -0.00196   -0.00488   -0.01274
F11   4    0.147033    0.672649    0.598877    11.00000    0.03416    0.02955 =
         0.02943    0.00449   -0.00468   -0.00409
F13   4    0.135494    0.480063    0.580113    11.00000    0.04467    0.04199 =
         0.03677   -0.00446   -0.01369   -0.01971
F12   4    0.328156    0.524149    0.566982    11.00000    0.03020    0.04133 =
         0.03397   -0.00674    0.00400   -0.00906
F10   4    0.097894    0.561044    0.696368    11.00000    0.03195    0.04493 =
         0.03553    0.00221    0.00197   -0.01742

F3    4    0.629573    0.543529    0.927694    11.00000    0.05180    0.04980 =
         0.03738   -0.00242   -0.00656   -0.02575
F9    4    0.280009    0.414365    0.664374    11.00000    0.04693    0.02744 =
         0.04163    0.00558   -0.01238   -0.00597
N5    5    0.593254    0.682292    0.689813    11.00000    0.02974    0.02207 =
         0.02294    0.00093   -0.00608   -0.01001
F7    4    0.691371    0.522005    1.043794    11.00000    0.07363    0.08911 =
         0.03142    0.01272   -0.00432   -0.04868
N8    5    0.425140    0.763128    0.912671    11.00000    0.02555    0.02182 =
         0.02424    0.00004   -0.00226   -0.00925
N6    5    0.726737    0.770369    0.750869    11.00000    0.02655    0.02110 =
         0.02475   -0.00019   -0.00307   -0.00938
N2    5    0.384159    0.292265    0.765639    11.00000    0.02465    0.01876 =
         0.02916    0.00150   -0.00291   -0.00713
N3    5    0.586869    0.332919    0.655099    11.00000    0.03245    0.02024 =
         0.02412   -0.00087   -0.00177   -0.00890
N1    5    0.282398    0.487200    0.813463    11.00000    0.02306    0.02184 =
         0.02459   -0.00177   -0.00077   -0.00517
F6    4    0.834195    0.465540    0.944601    11.00000    0.05505    0.06512 =
         0.11394    0.01958    0.03607    0.01295
F2    4    0.621443    0.709559    0.992072    11.00000    0.08947    0.04665 =
         0.11849   -0.03838   -0.00797    0.00239
C27   1    0.526712    0.642273    0.659925    11.00000    0.03295    0.01995 =
         0.02902    0.00241   -0.00775   -0.01078
AFIX  43
H27   2    0.461291    0.634766    0.682842    11.00000   -1.20000
AFIX   0

F4    4    0.774052    0.647914    0.895632    11.00000    0.08662    0.07365 =
         0.05583    0.03154   -0.01370   -0.04915
C37   1    0.755589    0.740710    0.689118    11.00000    0.02026    0.01771 =
         0.02730   -0.00152   -0.00146   -0.00426
C29   1    0.641538    0.621435    0.562691    11.00000    0.03893    0.02528 =
         0.02603   -0.00574   -0.00457   -0.00578
AFIX  43
H29   2    0.658169    0.599330    0.519497    11.00000   -1.20000
AFIX   0
C38   1    0.684068    0.696488    0.656912    11.00000    0.02393    0.01907 =
         0.02505    0.00202   -0.00346   -0.00351
C24   1    0.725169    0.476183    0.779773    11.00000    0.02254    0.02322 =
         0.03140   -0.00005   -0.00556   -0.00281
AFIX  43
H24   2    0.688634    0.492698    0.821199    11.00000   -1.20000
AFIX   0
N7    5    0.524660    0.907449    0.861204    11.00000    0.03012    0.01507 =
         0.02593    0.00052   -0.00503   -0.00779
C28   1    0.548911    0.610577    0.595897    11.00000    0.03697    0.02340 =
         0.03364    0.00007   -0.01124   -0.01057
AFIX  43
H28   2    0.499550    0.581874    0.576130    11.00000   -1.20000
AFIX   0
C26   1    0.683386    0.354299    0.636012    11.00000    0.02844    0.01615 =
         0.02432    0.00060    0.00070   -0.00068
C25   1    0.732820    0.404857    0.680351    11.00000    0.02183    0.01662 =
         0.02608    0.00389   -0.00089   -0.00064
C33   1    0.854479    0.751031    0.656058    11.00000    0.02138    0.02780 =
         0.03180    0.00213    0.00143   -0.00646
C14   1    0.225236    0.414860    0.817429    11.00000    0.02313    0.02704 =
         0.02816    0.00038   -0.00383   -0.00755
C1    1    0.530197    0.366838    0.850330    11.00000    0.03391    0.02326 =
         0.03320    0.00426   -0.00712   -0.01166
AFIX 137
H1A   2    0.473626    0.339187    0.873120    11.00000   -1.50000
H1B   2    0.546367    0.418913    0.877051    11.00000   -1.50000
H1C   2    0.596981    0.310734    0.840214    11.00000   -1.50000
AFIX   0
C30   1    0.713297    0.665548    0.592224    11.00000    0.02952    0.02175 =
         0.02898   -0.00474   -0.00195   -0.00334
C39   1    0.571085    0.978549    0.836073    11.00000    0.03671    0.02369 =
         0.02533    0.00297   -0.00240   -0.01379
AFIX  43
H39   2    0.623456    0.959885    0.800045    11.00000   -1.20000
AFIX   0

F5    4    0.827666    0.637088    1.013011    11.00000    0.13278    0.16521 =
         0.07995    0.04610   -0.06918   -0.11753
C18   1    0.736484    0.330967    0.574135    11.00000    0.03034    0.02317 =
         0.02712    0.00117    0.00264   -0.00272
C49   1    0.397836    0.858955    0.939920    11.00000    0.02985    0.02270 =
         0.02446   -0.00129   -0.00191   -0.00741
C13   1    0.279384    0.312082    0.792677    11.00000    0.02485    0.02213 =
         0.03103    0.00400   -0.00668   -0.00780
C40   1    0.546130    1.079378    0.860379    11.00000    0.05039    0.02122 =
         0.03740    0.00401   -0.00365   -0.01404
AFIX  43
H40   2    0.582645    1.127137    0.841778    11.00000   -1.20000
AFIX   0
C3    1    0.231711    0.583030    0.833220    11.00000    0.02888    0.02220 =
         0.03187   -0.00596   -0.00316   -0.00380
AFIX  43
H3    2    0.271353    0.633787    0.829154    11.00000   -1.20000
AFIX   0
C48   1    0.384848    0.690952    0.940329    11.00000    0.03318    0.02377 =
         0.02941   -0.00072    0.00029   -0.01071
AFIX  43
H48   2    0.405088    0.623768    0.921588    11.00000   -1.20000
AFIX   0
C23   1    0.825549    0.499480    0.765070    11.00000    0.02661    0.02748 =
         0.03707   -0.00029   -0.00977   -0.00874
AFIX  43
H23   2    0.855924    0.531678    0.795747    11.00000   -1.20000
AFIX   0
C20   1    0.884867    0.400845    0.597974    11.00000    0.02595    0.04046 =
         0.03561    0.00585    0.00569   -0.00559
AFIX  43
H20   2    0.952401    0.416252    0.585173    11.00000   -1.20000
AFIX   0
C2    1    0.402699    0.829468    0.767429    11.00000    0.03016    0.02601 =
         0.03095    0.00062   -0.00898   -0.00576
AFIX 137
H2A   2    0.428139    0.869176    0.732979    11.00000   -1.50000
H2B   2    0.354629    0.876917    0.799529    11.00000   -1.50000
H2C   2    0.362035    0.785114    0.750335    11.00000   -1.50000
AFIX   0
C17   1    0.684717    0.284584    0.531225    11.00000    0.04293    0.02865 =
         0.02386   -0.00385    0.00153   -0.00344
AFIX  43
H17   2    0.718565    0.265903    0.489432    11.00000   -1.20000
AFIX   0
C36   1    0.797861    0.803025    0.781747    11.00000    0.02777    0.02616 =
         0.02759    0.00076   -0.00635   -0.01020
AFIX  43
H36   2    0.780096    0.819259    0.825756    11.00000   -1.20000
AFIX   0
C50   1    0.448037    0.935386    0.912048    11.00000    0.03022    0.02220 =
         0.02231   -0.00072   -0.00372   -0.00749
C4    1    0.124162    0.612059    0.859354    11.00000    0.02958    0.03256 =
         0.04968   -0.01157   -0.00064    0.00149
AFIX  43
H4    2    0.090790    0.681506    0.872786    11.00000   -1.20000
AFIX   0
C6    1    0.115820    0.438040    0.843877    11.00000    0.02169    0.03402 =
         0.04328   -0.00159   -0.00082   -0.00839
C47   1    0.313364    0.709745    0.996279    11.00000    0.04345    0.03338 =
         0.03565    0.00085    0.00694   -0.01909
AFIX  43
H47   2    0.287691    0.655491    1.015622    11.00000   -1.20000
AFIX   0
C10   1    0.275497    0.138519    0.769508    11.00000    0.04322    0.02637 =
         0.05302    0.00553   -0.01169   -0.01983
AFIX  43
H10   2    0.238309    0.085907    0.770193    11.00000   -1.20000
AFIX   0
C41   1    0.469589    1.108398    0.910588    11.00000    0.05508    0.02123 =
         0.04009   -0.00406   -0.00201   -0.01299
AFIX  43
H41   2    0.451540    1.176876    0.927246    11.00000   -1.20000
AFIX   0
C31   1    0.813235    0.677911    0.560171    11.00000    0.03199    0.04209 =
         0.02638   -0.00621    0.00181   -0.00260
AFIX  43
H31   2    0.832600    0.656641    0.516947    11.00000   -1.20000
AFIX   0
C12   1    0.433386    0.198737    0.741749    11.00000    0.03391    0.02103 =
         0.03447    0.00019   -0.00383   -0.00826
AFIX  43
H12   2    0.506853    0.185082    0.722860    11.00000   -1.20000
AFIX   0
C22   1    0.879023    0.475043    0.705772    11.00000    0.02234    0.03045 =
         0.04334    0.00481   -0.00289   -0.00777
AFIX  43
H22   2    0.946939    0.490747    0.694702    11.00000   -1.20000
AFIX   0
C19   1    0.838018    0.354831    0.556551    11.00000    0.02802    0.03859 =
         0.02951    0.00131    0.00596   -0.00163
AFIX  43
H19   2    0.873286    0.337985    0.514871    11.00000   -1.20000
AFIX   0
C11   1    0.380357    0.118398    0.743375    11.00000    0.04183    0.02028 =
         0.05365   -0.00146   -0.01171   -0.01141
AFIX  43
H11   2    0.417834    0.051782    0.726426    11.00000   -1.20000
AFIX   0
C9    1    0.220666    0.236623    0.795754    11.00000    0.02976    0.02909 =
         0.04756    0.00473   -0.00580   -0.01407
C21   1    0.833405    0.426727    0.661298    11.00000    0.02151    0.02544 =
         0.03216    0.00368    0.00080   -0.00252
C42   1    0.416602    1.036157    0.938128    11.00000    0.04505    0.02031 =
         0.02956   -0.00316   -0.00319   -0.00655
C43   1    0.335320    1.060596    0.991692    11.00000    0.06162    0.02672 =
         0.03954   -0.01395    0.00587   -0.00906
AFIX  43
H43   2    0.312197    1.129201    1.008325    11.00000   -1.20000
AFIX   0
C15   1    0.540021    0.292158    0.612623    11.00000    0.03012    0.02370 =
         0.02931   -0.00353   -0.00319   -0.00629
AFIX  43
H15   2    0.471152    0.279421    0.625401    11.00000   -1.20000
AFIX   0
C35   1    0.897167    0.814628    0.752778    11.00000    0.02793    0.03349 =
         0.03944   -0.00033   -0.00738   -0.01250
AFIX  43
H35   2    0.944948    0.839354    0.776475    11.00000   -1.20000
AFIX   0
C45   1    0.322690    0.885618    0.994415    11.00000    0.03453    0.03087 =
         0.02988   -0.00725    0.00445   -0.00841
C16   1    0.585540    0.266745    0.550243    11.00000    0.04502    0.02618 =
         0.02724   -0.00354   -0.00775   -0.00504
AFIX  43
H16   2    0.548432    0.237676    0.521601    11.00000   -1.20000
AFIX   0
C32   1    0.880659    0.719504    0.590556    11.00000    0.02604    0.04987 =
         0.03074   -0.00153    0.00566   -0.00828
AFIX  43
H32   2    0.946154    0.727916    0.568202    11.00000   -1.20000
AFIX   0
C44   1    0.291667    0.989118    1.018545    11.00000    0.05162    0.03307 =
         0.03955   -0.01465    0.01215   -0.01080
AFIX  43
H44   2    0.238900    1.007321    1.054424    11.00000   -1.20000
AFIX   0
C46   1    0.281057    0.806233    1.022648    11.00000    0.04667    0.04009 =
         0.03225   -0.00456    0.01150   -0.01596
AFIX  43
H46   2    0.230816    0.820346    1.059820    11.00000   -1.20000
AFIX   0
C5    1    0.065331    0.539294    0.865843    11.00000    0.02454    0.04589 =
         0.05215   -0.00804    0.00748   -0.00754
AFIX  43
H5    2   -0.008222    0.557514    0.884894    11.00000   -1.20000
AFIX   0

PART 1
F17   4    0.172196    0.837118    0.876669    10.50000    0.02694    0.03078 =
         0.07330   -0.00181   -0.00761   -0.00703

PART 2
F16   4    0.988921   -0.074920    0.572094    11.00000    0.16604    0.11959 =
         0.08019    0.06273   -0.03428   -0.07399

PART 0
C34   1    0.924409    0.789947    0.690049    11.00000    0.02338    0.03594 =
         0.03899    0.00059   -0.00019   -0.00980
AFIX  43
H34   2    0.990789    0.799077    0.669285    11.00000   -1.20000
AFIX   0
C8    1    0.109119    0.263478    0.823200    11.00000    0.03820    0.04339 =
         0.06802    0.00476   -0.00353   -0.02352
AFIX  43
H8    2    0.069665    0.212539    0.825277    11.00000   -1.20000
AFIX   0
C7    1    0.058538    0.359532    0.846235    11.00000    0.02540    0.04657 =
         0.06820    0.00221    0.00283   -0.01586
AFIX  43
H7    2   -0.015629    0.375133    0.864143    11.00000   -1.20000
AFIX   0

PART 2
F15   4    1.048422    0.088858    0.547155    11.00000    0.21385    0.16061 =
         0.09146   -0.03420   -0.00353   -0.14457

PART 1
F21   4    0.180563    1.024001    0.879306    10.50000    0.04332    0.06427 =
         0.05166    0.01256   -0.00757   -0.03101
F19   4    0.082081    0.960055    0.792112    10.50000    0.04735    0.09003 =
         0.02958   -0.00200    0.00288   -0.02688

PART 0
N12   5    0.356839    0.177114    0.566967    11.00000    0.10013    0.10427 =
         0.10218   -0.03740   -0.03179   -0.03545
C60   1    0.159079    0.225779    0.623639    11.00000    0.08488    0.06188 =
         0.08477    0.01807   -0.04072   -0.03315
AFIX 137
H60A  2    0.106640    0.231985    0.591873    11.00000   -1.50000
H60B  2    0.145863    0.292106    0.645999    11.00000   -1.50000
H60C  2    0.149849    0.172789    0.654170    11.00000   -1.50000
AFIX   0

C57   1    0.634684    0.989305    0.623198    10.50000    0.02405    0.02401 =
         0.02404    0.00046   -0.00233   -0.00641
PART 1
C56   1    0.310588    0.887406    0.616849    21.00000    0.07985    0.04131 =
         0.03471    0.00023   -0.01328   -0.01759

PART 0
N13   5    0.635757    1.005635    0.674973    10.50000    0.03394    0.03436 =
         0.03154    0.00429    0.00854    0.00985

C59   1    0.270443    0.196718    0.592223    11.00000    0.06857    0.06857 =
         0.06858    0.00112   -0.00687   -0.01843
PART 1
C54   1    0.205132    0.889203    0.650265    21.00000    0.04386    0.06302 =
         0.08703   -0.00369   -0.01332   -0.00198
AFIX 137
H54A  2    0.147327    0.941133    0.631602    21.00000   -1.50000
H54B  2    0.204997    0.906526    0.695149    21.00000   -1.50000
H54C  2    0.191689    0.821164    0.646663    21.00000   -1.50000
AFIX   0

F22   4   -0.034263    1.085705    0.879924    10.50000    0.04681    0.06310 =
         0.10607   -0.01858    0.02224   -0.02490
PART 2
F14   4    0.857499    0.071753    0.517502    11.00000    0.05731    0.18391 =
         0.19126    0.00189    0.01319    0.03594

PART 0
C58   1    0.637606    0.973856    0.557876    10.50000    0.05873    0.01375 =
         0.02377   -0.00306    0.01655    0.00305
AFIX 137
H58A  2    0.594946    1.036817    0.539013    10.50000   -1.50000
H58B  2    0.606139    0.916681    0.549945    10.50000   -1.50000
H58C  2    0.713787    0.957221    0.538795    10.50000   -1.50000
AFIX   0

PART 1
F18   4   -0.046578    0.896808    0.880923    10.50000    0.06149    0.07292 =
         0.05855   -0.03233    0.02153   -0.04766
F20   4    0.051883    0.967606    0.968822    10.50000    0.10158    0.11316 =
         0.03831   -0.00223   -0.00205   -0.06910

N11   5    0.399743    0.887120    0.591913    21.00000    0.10776    0.10536 =
         0.05676    0.01597   -0.00864   -0.03739
PART 2
C53   1    0.175536    0.941532    0.680268   -21.00000    0.08056    0.04584 =
         0.05318   -0.00763   -0.02842   -0.02051
N10   5    0.121518    0.989877    0.718565   -21.00000    0.08535    0.08771 =
         0.04582   -0.00156   -0.01751   -0.03324
C55   1    0.243169    0.876316    0.633446   -21.00000    0.06242    0.06626 =
         0.06272   -0.00171   -0.04512   -0.00593
AFIX 137
H55A  2    0.203046    0.875958    0.596239   -21.00000   -1.50000
H55B  2    0.265957    0.806203    0.649827   -21.00000   -1.50000
H55C  2    0.308131    0.900860    0.621298   -21.00000   -1.50000
AFIX   0

C52   1   -0.014703    0.758214    1.012001    10.50000    0.11471    0.07414 =
         0.04493    0.00845   -0.02622   -0.06292
AFIX 137
H52A  2    0.011683    0.682985    1.007126    10.50000   -1.50000
H52B  2   -0.070431    0.775929    1.048465    10.50000   -1.50000
H52C  2    0.046795    0.786458    1.018957    10.50000   -1.50000
AFIX   0
C51   1   -0.061146    0.800491    0.956326    10.50000    0.03007    0.04647 =
         0.03186   -0.00401    0.00362   -0.00644
N9    5   -0.097957    0.831902    0.912355    10.50000    0.05905    0.05184 =
         0.04421   -0.00599    0.01106   -0.00773

PART 0
F1    4    0.467773    0.596772    0.805236    11.00000    0.02640    0.01720 =
         0.02778   -0.00129   -0.00039   -0.00780
N4    5    0.678627    0.432117    0.738583    11.00000    0.02113    0.02104 =
         0.02650    0.00004   -0.00149   -0.00521
HKLF 4


REM  jsx28_0m_a.res in P-1
REM wR2 = 0.0794, GooF = S = 1.051, Restrained GooF = 1.051 for all data
REM R1 = 0.0302 for 12735 Fo > 4sig(Fo) and 0.0360 for all 14156 data
REM 915 parameters refined using 18 restraints

END

WGHT      0.0348     18.7049

REM Highest difference peak  2.120,  deepest hole -1.513,  1-sigma level  0.139
Q1    1   0.7709  0.5961  0.9940  11.00000  0.05    2.12
Q2    1   0.1323  0.9046  0.8716  11.00000  0.05    1.74
Q3    1   0.0179  1.0205  0.8776  11.00000  0.05    1.46
Q4    1   0.6736  0.6201  0.9873  11.00000  0.05    1.34
Q5    1   0.5891  0.9526  0.6016  11.00000  0.05    1.31
Q6    1   0.8929  0.5446  0.9999  11.00000  0.05    1.25
Q7    1   0.4950  0.4133  0.8007  11.00000  0.05    1.24
Q8    1   0.4971  0.7723  0.7826  11.00000  0.05    1.15
Q9    1   0.6882  0.6967  1.0213  11.00000  0.05    1.06
Q10   1   0.7099  0.7058  0.9160  11.00000  0.05    1.04
Q11   1   0.1619  0.8399  0.8344  11.00000  0.05    1.03
Q12   1   0.5229  0.9275  0.6312  11.00000  0.05    1.00
Q13   1   0.6222  1.0227  0.8625  11.00000  0.05    0.99
Q14   1   1.0552 -0.1251  0.5355  11.00000  0.05    0.98
Q15   1   0.6595  0.9981  0.6380  11.00000  0.05    0.98
Q16   1   0.4184  0.4804  0.7393  11.00000  0.05    0.96
Q17   1   0.4000  0.4642  0.7534  11.00000  0.05    0.93
Q18   1   0.6847  0.9853  0.5681  11.00000  0.05    0.91
Q19   1   0.6438  0.9607  0.5429  11.00000  0.05    0.90
Q20   1   0.4543  0.4279  0.7227  11.00000  0.05    0.89
;
_shelx_res_checksum                99498
_shelx_hkl_file
;
  -2   0   0   94.49    3.80
  -2   0   0   83.19    3.60
  -3   0   0 1073.19   37.70
  -3   0   0 1158.28   37.80
  -3   0   0 1109.49   37.90
  -4   0   0 1231.78   42.40
  -4   0   0 1279.57   42.60
  -4   0   0 1232.38   42.70
  -5   0   0  339.37   12.80
  -5   0   0  316.27   12.90
  -5   0   0  353.66   13.40
  -6   0   0   35.00    3.80
  -6   0   0   29.10    3.60
  -7   0   0  173.88    8.60
  -7   0   0  167.28    8.10
  -7   0   0  166.48    7.90
  -8   0   0   83.89    6.30
  -8   0   0   80.19    6.30
  -8   0   0  100.99    6.80
  -9   0   0  116.79    8.00
  -9   0   0  150.88    8.40
  -9   0   0  133.59    8.60
 -10   0   0  118.59    8.40
 -10   0   0  133.89    8.60
 -10   0   0  120.99    8.80
 -11   0   0  515.85   20.00
 -11   0   0  480.05   20.00
 -11   0   0  492.15   20.60
 -11   0   0  454.55   19.70
 -12   0   0  387.56   20.00
 -12   0   0  437.16   19.10
 -12   0   0  405.36   18.20
 -12   0   0  435.36   18.20
 -12   0   0  385.96   18.10
 -13   0   0  237.08   13.40
 -13   0   0  263.67   13.40
 -13   0   0  223.78   13.00
 -13   0   0  218.28   15.70
 -13   0   0  229.28   14.20
 -14   0   0   18.80    6.60
 -14   0   0   31.80    5.90
 -14   0   0   10.30    8.30
 -14   0   0   32.40    6.60
 -14   0   0   52.19   12.40
 -15   0   0  336.97   17.40
 -15   0   0  326.97   18.40
 -15   0   0  300.57   16.80
 -15   0   0  319.37   17.90
 -15   0   0  280.37   20.10
 -15   0   0  351.06   17.60
 -16   0   0   83.69   11.10
 -16   0   0   83.69   14.00
 -16   0   0   95.09   10.50
 -16   0   0  110.69   11.30
 -16   0   0   65.99   10.40
 -16   0   0   87.39   10.10
 -17   0   0    1.20    8.30
 -17   0   0   21.70    6.30
 -17   0   0   20.00    7.30
 -17   0   0    7.90    7.70
 -17   0   0   22.50    6.80
 -16   1   0  259.27   16.00
 -16   1   0  271.87   19.40
 -16   1   0  309.07   17.40
 -15   1   0  178.28   12.60
 -15   1   0  173.98   12.60
 -15   1   0  197.68   14.90
 -15   1   0  196.48   13.90
 -14   1   0   89.99   10.10
 -14   1   0  117.89   10.80
 -14   1   0   84.89    9.70
 -14   1   0  103.69    9.60
 -13   1   0   35.90    6.40
 -13   1   0   20.70    5.50
 -13   1   0   37.60    7.00
 -13   1   0   19.60    5.70
 -12   1   0  402.06   19.70
 -12   1   0  355.86   16.70
 -12   1   0  378.06   17.20
 -11   1   0    5.80    4.10
 -11   1   0    2.80    3.70
 -11   1   0    0.30    5.00
 -11   1   0    3.30    4.00
 -10   1   0   90.09    7.30
 -10   1   0  106.49    8.60
 -10   1   0   93.09    7.70
  -9   1   0  194.98   10.10
  -9   1   0  197.68   10.60
  -9   1   0  191.68    9.60
  -8   1   0  286.87   12.30
  -8   1   0  303.17   12.90
  -8   1   0  312.47   13.50
  -7   1   0  274.17   12.20
  -7   1   0  302.47   12.90
  -7   1   0  269.97   11.60
  -6   1   0  609.64   22.60
  -6   1   0  595.14   21.70
  -6   1   0  626.14   22.30
  -5   1   0 2866.71  102.59
  -5   1   0 3213.88  106.19
  -5   1   0 3124.69  103.29
   4  -1   0 1980.30   62.39
  -4   1   0 1703.13   62.09
  -4   1   0 1745.63   61.79
  -4   1   0 1846.82   62.49
  -4   1   0 1922.81   62.29
   3  -1   0 3230.68  100.79
  -3   1   0 2756.02  100.59
  -3   1   0 2883.81  100.29
  -3   1   0 3041.90  100.89
  -3   1   0 3117.39  100.69
   2  -1   0  445.66   14.30
   2  -1   0  429.66   14.30
   2  -1   0  370.06   14.00
   2  -1   0  394.56   13.80
  -2   1   0  363.26   14.20
  -2   1   0  431.86   14.20
  -2   1   0  390.06   13.90
  -2   1   0  400.66   14.30
   1  -1   0 2769.12  162.68
  -1   1   0 3103.39  164.38
  -1   1   0 2694.63  102.99
  -1  -1   0  430.36   13.90
   1   1   0  405.36   14.10
   1   1   0  386.66   14.10
  -2  -1   0 3208.38  108.59
  -2  -1   0 2878.91  108.19
   2   1   0 3180.18  107.19
   2   1   0 3178.28  108.09
  -3  -1   0  647.14   22.40
  -3  -1   0  662.53   22.70
  -4  -1   0  117.79    5.10
  -4  -1   0  103.29    5.70
  -4  -1   0  112.19    4.90
  -5  -1   0  109.79    5.30
  -5  -1   0  102.79    5.50
  -5  -1   0   95.89    5.40
  -6  -1   0  547.95   19.60
  -6  -1   0  520.35   19.60
  -7  -1   0  137.89    7.10
  -7  -1   0  128.39    6.60
  -7  -1   0  130.39    6.90
  -7  -1   0  116.59    7.00
  -8  -1   0  160.18    8.80
  -8  -1   0  174.78    8.30
  -8  -1   0  152.28    8.90
  -8  -1   0  184.68    8.80
  -9  -1   0  448.76   18.70
  -9  -1   0  492.65   18.90
  -9  -1   0  482.45   18.40
  -9  -1   0  471.75   19.00
 -10  -1   0  281.57   13.40
 -10  -1   0  269.97   13.10
 -10  -1   0  278.27   12.60
 -10  -1   0  291.57   13.10
 -11  -1   0   95.39    8.60
 -11  -1   0   90.29    8.10
 -11  -1   0   97.19    7.90
 -11  -1   0   97.39    8.60
 -12  -1   0  145.79   10.60
 -12  -1   0  144.79   10.10
 -12  -1   0  148.69   10.00
 -12  -1   0  146.99   10.80
 -13  -1   0   -0.60    4.70
 -13  -1   0    2.00    5.20
 -13  -1   0   -1.80    4.30
 -13  -1   0    2.20    4.60
 -14  -1   0   18.10    5.70
 -14  -1   0    6.80    5.40
 -14  -1   0   11.10    5.80
 -14  -1   0    9.20    5.30
 -14  -1   0   17.30    6.00
 -14  -1   0    9.80    6.80
 -15  -1   0   -0.90    5.00
 -15  -1   0   10.40    6.50
 -15  -1   0    8.70    5.90
 -15  -1   0    3.70    5.50
 -15  -1   0    5.40    6.00
 -15  -1   0    5.20    7.90
 -16  -1   0   39.30    8.00
 -16  -1   0   39.50    7.90
 -16  -1   0   44.30    7.70
 -16  -1   0   49.40    8.60
 -16  -1   0   43.00    8.50
 -16  -1   0   31.20    9.20
 -17  -1   0   28.70    7.70
 -17  -1   0    8.90    7.80
 -17  -1   0   15.60    9.00
 -17  -1   0   23.90    6.90
 -17  -1   0   38.40    8.10
 -17  -1   0   23.90   10.30
 -16   2   0   40.80    7.90
 -16   2   0   33.80    8.00
 -16   2   0   34.50    8.80
 -15   2   0   58.59   14.20
 -15   2   0   73.49    9.20
 -15   2   0   53.49    8.70
 -14   2   0   59.39    8.40
 -14   2   0   78.69    9.50
 -13   2   0    8.00    5.20
 -13   2   0   14.50    5.30
 -12   2   0   14.70    5.10
 -12   2   0   25.50    6.10
 -11   2   0   41.70    6.70
 -11   2   0   43.10    5.80
 -10   2   0  716.93   27.80
 -10   2   0  741.43   28.60
  -9   2   0  329.17   15.40
  -9   2   0  348.47   14.90
  -8   2   0  167.58    8.90
  -8   2   0  135.19    7.80
  -8   2   0  168.78    9.60
  -7   2   0  532.65   20.60
  -7   2   0  544.15   20.20
  -7   2   0  524.55   19.50
  -7   2   0  513.85   19.70
   6  -2   0 1036.30   34.30
  -6   2   0  958.90   35.20
  -6   2   0  960.80   34.50
  -6   2   0  942.01   33.60
  -6   2   0  936.31   34.00
   5  -2   0  625.24   21.00
  -5   2   0  555.14   21.10
  -5   2   0  552.64   20.20
  -5   2   0  603.14   20.90
  -5   2   0  512.05   20.60
   4  -2   0  641.64   21.60
   4  -2   0  589.44   20.90
  -4   2   0  537.05   21.30
  -4   2   0  614.24   21.70
  -4   2   0  581.14   21.00
  -4   2   0  630.24   21.60
   3  -2   0    2.30    1.40
   3  -2   0    3.20    1.90
   3  -2   0    4.30    1.60
   3  -2   0    6.00    1.70
  -3   2   0    4.80    1.60
  -3   2   0    9.30    1.90
  -3   2   0    2.10    1.50
  -3   2   0    6.70    1.40
   2  -2   0   41.10    3.30
   2  -2   0   46.20    3.10
   2  -2   0   47.60    2.60
   2  -2   0   47.40    3.10
  -2   2   0   44.90    3.00
  -2   2   0   48.60    3.00
  -2   2   0   47.10    3.20
  -2   2   0   49.50    2.70
   1  -2   0  195.78    7.50
   1  -2   0  210.38    7.80
   1  -2   0  198.38    7.60
  -1   2   0  212.38    7.80
  -1   2   0  201.98    7.60
  -1   2   0  193.48    7.50
  -1   2   0  202.68    7.60
   0  -2   0 1379.66   46.00
   0  -2   0 1323.27   46.10
   0  -2   0 1327.97   45.90
   0  -2   0 1432.86   46.40
   0   2   0 1344.77   46.10
   0   2   0 1316.87   46.10
   0   2   0 1451.15   46.40
   0   2   0 1392.76   46.00
  -1  -2   0 2138.09   70.39
  -1  -2   0 2110.79   70.69
  -1  -2   0 2042.70   70.29
   1   2   0 2119.99   70.69
  -2  -2   0  482.25   16.50
  -2  -2   0  461.45   16.10
  -2  -2   0  459.95   16.00
  -2  -2   0  463.95   16.50
   2   2   0  470.25   16.10
   2   2   0  467.45   16.40
   2   2   0  467.75   16.00
  -3  -2   0  119.79    4.60
  -3  -2   0  116.19    4.60
  -3  -2   0  118.89    5.50
  -3  -2   0  127.09    5.20
   3   2   0  121.19    5.10
  -4  -2   0   80.99    4.70
  -4  -2   0   85.19    4.20
   4   2   0   83.79    4.10
  -5  -2   0  262.87   10.10
  -5  -2   0  249.28   10.70
  -5  -2   0  266.17   10.00
  -6  -2   0   27.40    2.90
  -6  -2   0   19.80    3.20
  -6  -2   0   23.30    2.80
  -7  -2   0  107.49    7.20
  -7  -2   0  112.59    6.00
  -7  -2   0  100.39    6.90
  -8  -2   0   91.59    5.90
  -8  -2   0   89.59    6.40
  -8  -2   0   80.49    6.60
  -9  -2   0   82.69    7.00
  -9  -2   0   85.39    6.90
  -9  -2   0   95.29    6.50
  -9  -2   0   90.99    7.30
 -10  -2   0   20.40    4.50
 -10  -2   0   20.80    4.10
 -10  -2   0   28.50    4.60
 -10  -2   0   22.50    4.30
 -11  -2   0    4.90    3.90
 -11  -2   0    4.50    3.90
 -11  -2   0    8.10    4.40
 -11  -2   0   15.00    4.10
 -12  -2   0    5.90    4.60
 -12  -2   0   11.10    4.40
 -12  -2   0    0.50    4.10
 -12  -2   0   10.20    4.40
 -13  -2   0    8.40    4.40
 -13  -2   0    6.70    5.00
 -13  -2   0   -2.30    6.30
 -13  -2   0    7.30    5.40
 -13  -2   0   18.90    5.60
 -14  -2   0    0.60    5.40
 -14  -2   0    4.10    5.60
 -14  -2   0    6.30    5.10
 -14  -2   0   12.30    5.50
 -15  -2   0   30.10    9.70
 -15  -2   0   44.20    7.20
 -15  -2   0   37.50    7.40
 -15  -2   0   51.99    8.20
 -15  -2   0   39.10    7.70
 -15  -2   0   45.20    7.00
 -16  -2   0    1.90    6.50
 -16  -2   0   17.90    6.60
 -16  -2   0    4.70    8.70
 -16  -2   0    9.00    5.90
 -16  -2   0   13.90    6.00
 -17  -2   0   23.20    6.80
 -17  -2   0   31.90    7.90
 -17  -2   0   21.40    8.60
 -17  -2   0   28.70    7.60
 -17  -2   0   14.90   10.50
 -17  -2   0   20.90    7.00
 -16   3   0    3.40    6.30
 -16   3   0   -0.10    5.50
 -16   3   0    4.30    7.30
 -15   3   0   44.80    7.90
 -14   3   0  125.29   13.20
 -14   3   0  132.59   11.50
 -13   3   0  256.07   16.20
 -13   3   0  272.47   14.70
 -12   3   0    5.60    5.40
 -12   3   0   12.70    4.90
 -11   3   0  140.59    9.10
 -11   3   0  153.88   10.50
 -11   3   0  155.88    9.10
 -11   3   0  172.18   11.70
 -10   3   0  332.37   15.60
 -10   3   0  354.86   16.50
 -10   3   0  311.17   14.50
 -10   3   0  369.06   14.70
  -9   3   0  164.88    9.60
  -9   3   0  147.19   10.00
  -9   3   0  144.49    8.60
  -9   3   0  143.59    8.50
  -8   3   0   54.49    5.30
  -8   3   0   46.00    5.50
  -8   3   0   43.60    5.60
  -8   3   0   47.90    5.30
   7  -3   0   75.89    6.30
  -7   3   0   82.99    6.60
  -7   3   0   83.09    7.10
   6  -3   0  101.39    6.50
  -6   3   0   98.29    6.80
  -6   3   0   86.09    6.00
  -6   3   0  101.69    6.50
  -6   3   0   97.79    5.60
   5  -3   0   16.20    3.10
   5  -3   0   11.10    1.80
   5  -3   0   16.40    2.40
  -5   3   0   16.50    3.80
  -5   3   0   13.40    2.10
  -5   3   0   17.40    3.10
  -5   3   0   14.40    2.70
   4  -3   0  100.69    5.70
   4  -3   0   93.89    5.50
  -4   3   0  102.79    5.90
  -4   3   0  100.89    5.10
  -4   3   0   93.79    5.60
  -4   3   0  108.49    5.90
   3  -3   0   15.40    1.90
   3  -3   0   12.40    2.50
   3  -3   0   21.80    2.80
   3  -3   0   20.40    2.70
  -3   3   0   12.80    2.10
  -3   3   0   14.30    1.90
  -3   3   0   19.90    2.70
  -3   3   0    8.70    2.10
   2  -3   0   35.20    3.20
   2  -3   0   31.10    2.70
   2  -3   0   25.60    2.90
  -2   3   0   25.00    2.50
  -2   3   0   30.70    3.10
  -2   3   0   28.70    2.90
   1  -3   0  595.14   20.80
   1  -3   0  576.44   20.60
   1  -3   0  596.34   20.60
   1  -3   0  599.04   20.60
  -1   3   0  560.24   20.50
  -1   3   0  577.04   20.50
  -1   3   0  570.54   20.60
  -1   3   0  603.34   20.80
   0  -3   0   75.09    4.10
   0  -3   0   61.49    3.20
   0  -3   0   72.99    3.40
   0  -3   0   73.69    3.70
   0  -3   0   66.49    3.50
   0   3   0   68.99    3.60
   0   3   0   70.79    3.40
   0   3   0   72.29    3.60
   0   3   0   74.59    4.10
  -1  -3   0  388.26   13.80
  -1  -3   0  377.76   13.20
  -1  -3   0  384.46   13.60
  -1  -3   0  382.96   14.20
  -1  -3   0  386.66   13.70
   1   3   0  376.56   13.60
   1   3   0  366.56   13.30
   1   3   0  384.96   13.70
   1   3   0  395.26   14.20
  -2  -3   0 2760.42   89.79
  -2  -3   0 2695.53   89.19
  -2  -3   0 2618.04   89.39
  -2  -3   0 2596.14   89.09
   2   3   0 2661.33   89.09
   2   3   0 2642.84   89.69
  -3  -3   0 1263.07   43.30
  -3  -3   0 1267.87   43.40
  -3  -3   0 1305.47   44.10
   3   3   0 1279.57   43.30
   3   3   0 1301.67   43.30
   3   3   0 1271.77   43.90
  -4  -3   0  223.78    8.20
  -4  -3   0  211.18    7.90
  -4  -3   0  229.58    9.00
  -4  -3   0  211.18    8.20
  -4  -3   0  224.18    9.40
   4   3   0  217.38    8.80
  -5  -3   0   12.70    1.80
  -5  -3   0   11.60    2.50
  -5  -3   0   12.60    2.70
   5   3   0   15.90    2.30
  -6  -3   0   34.50    3.90
  -6  -3   0   31.70    3.40
  -6  -3   0   24.00    3.80
  -7  -3   0  421.46   15.90
  -7  -3   0  434.26   16.30
  -7  -3   0  422.56   17.00
  -8  -3   0  140.89    7.60
  -8  -3   0  131.59    8.50
  -8  -3   0  169.38    7.90
  -9  -3   0  301.87   13.80
  -9  -3   0  297.27   13.00
  -9  -3   0  306.97   12.90
 -10  -3   0  136.99    8.50
 -10  -3   0  123.29    9.20
 -10  -3   0  138.69    8.40
 -11  -3   0    0.30    3.70
 -11  -3   0    6.10    4.00
 -11  -3   0    1.40    3.80
 -11  -3   0   -2.40    4.10
 -11  -3   0   -6.20    3.40
 -12  -3   0  103.69    8.80
 -12  -3   0   90.79    8.90
 -12  -3   0  104.39    8.40
 -12  -3   0  108.19    9.00
 -12  -3   0  101.69   10.00
 -13  -3   0  146.69   11.40
 -13  -3   0  140.79   10.90
 -13  -3   0  147.19   10.80
 -13  -3   0  152.58   12.00
 -14  -3   0  255.47   14.00
 -14  -3   0  227.88   14.50
 -14  -3   0  258.67   15.60
 -14  -3   0  236.08   14.90
 -14  -3   0  237.68   13.90
 -15  -3   0   75.69    9.40
 -15  -3   0   59.09    8.40
 -15  -3   0   84.59    8.70
 -15  -3   0   63.59    8.20
 -15  -3   0   81.49    9.70
 -15  -3   0   68.49   10.20
 -16  -3   0  228.48   14.60
 -16  -3   0  240.98   14.90
 -16  -3   0  225.38   16.40
 -16  -3   0  219.48   18.00
 -16  -3   0  251.97   15.70
 -16  -3   0  243.38   16.60
 -17  -3   0   38.90    8.20
 -17  -3   0   34.80    9.50
 -17  -3   0   40.10    9.10
 -17  -3   0   34.10    7.20
 -17  -3   0   20.60   10.20
 -15   4   0   11.90    6.90
 -14   4   0   69.09   10.30
 -14   4   0   62.29    8.70
 -13   4   0    5.60    3.90
 -13   4   0    6.70    5.30
 -13   4   0    8.70    5.70
 -13   4   0    3.50    3.90
 -12   4   0   -1.70    3.90
 -12   4   0   -5.80    5.20
 -12   4   0   -2.10    3.30
 -12   4   0    4.30    4.80
 -11   4   0   35.40    5.00
 -11   4   0   31.50    6.10
 -11   4   0   28.70    4.70
 -11   4   0   28.10    6.00
 -10   4   0  130.59   10.00
 -10   4   0  145.59   12.10
  -9   4   0    4.10    3.20
  -9   4   0    0.10    3.90
  -9   4   0    6.90    4.00
  -9   4   0    4.20    2.90
   8  -4   0  100.49    7.50
  -8   4   0  109.89    7.00
  -8   4   0   96.99    7.20
  -8   4   0   90.49    8.10
  -8   4   0   94.19    8.00
   7  -4   0    3.70    3.10
  -7   4   0    5.20    3.00
  -7   4   0    1.70    3.30
  -7   4   0    4.60    2.40
  -7   4   0    2.30    3.20
   6  -4   0  471.95   17.90
   6  -4   0  480.05   19.00
  -6   4   0  470.35   18.70
  -6   4   0  479.55   18.40
  -6   4   0  511.15   19.20
  -6   4   0  492.95   19.40
   5  -4   0    7.30    2.60
   5  -4   0    8.90    2.20
   5  -4   0   13.00    3.10
  -5   4   0    8.00    2.70
  -5   4   0   10.90    2.30
  -5   4   0   10.50    3.00
  -5   4   0   10.80    3.00
   4  -4   0  123.79    7.00
   4  -4   0  127.39    6.90
  -4   4   0  105.99    6.70
  -4   4   0  120.39    6.20
  -4   4   0  122.69    7.20
  -4   4   0  116.19    6.60
   3  -4   0  231.58    9.60
   3  -4   0  243.18   10.10
   3  -4   0  243.68   10.20
  -3   4   0  216.58    9.80
  -3   4   0  238.98   10.10
  -3   4   0  223.28   10.20
  -3   4   0  226.18    9.90
   2  -4   0  600.94   21.80
   2  -4   0  617.24   22.20
   2  -4   0  599.84   22.00
   2  -4   0  623.74   22.00
  -2   4   0  600.44   21.90
  -2   4   0  641.74   22.10
  -2   4   0  609.34   21.80
  -2   4   0  553.34   21.60
   1  -4   0   19.10    2.50
   1  -4   0   18.80    2.40
   1  -4   0   20.50    3.00
   1  -4   0   14.50    2.30
  -1   4   0   14.10    2.20
  -1   4   0   20.80    2.30
  -1   4   0   22.20    2.90
  -1   4   0   17.80    2.10
   0  -4   0  631.84   22.20
   0  -4   0  657.83   23.20
   0  -4   0  662.33   22.50
   0  -4   0  651.33   22.90
   0   4   0  637.94   22.70
   0   4   0  631.84   22.70
   0   4   0  614.94   22.30
   0   4   0  656.33   23.10
  -1  -4   0   23.70    2.70
  -1  -4   0   19.30    2.10
  -1  -4   0   30.00    3.30
  -1  -4   0   20.20    2.30
  -1  -4   0   29.60    2.90
   1   4   0   24.10    2.50
   1   4   0   29.70    3.30
   1   4   0   21.80    2.50
   1   4   0   17.80    2.10
  -2  -4   0  505.35   18.60
  -2  -4   0  541.55   19.20
  -2  -4   0  529.65   18.80
  -2  -4   0  527.35   19.50
   2   4   0  521.55   18.70
   2   4   0  533.15   18.70
   2   4   0  520.15   19.50
  -3  -4   0   31.90    3.60
  -3  -4   0   25.70    2.60
  -3  -4   0   23.50    2.40
   3   4   0   20.50    2.70
   3   4   0   27.50    2.50
   3   4   0   21.00    2.30
  -4  -4   0  158.88    6.70
  -4  -4   0  151.28    7.70
  -4  -4   0  155.88    6.50
  -4  -4   0  163.58    8.50
   4   4   0  167.38    7.50
   4   4   0  158.38    6.40
   4   4   0  162.68    6.60
  -5  -4   0  617.94   21.90
  -5  -4   0  634.14   22.90
  -5  -4   0  629.84   23.20
   5   4   0  621.74   22.60
  -6  -4   0  602.84   21.60
  -6  -4   0  562.44   20.30
  -6  -4   0  576.34   20.40
  -6  -4   0  580.24   20.40
  -6  -4   0  556.64   20.40
  -6  -4   0  587.44   22.00
   6   4   0  599.24   21.40
  -7  -4   0   47.40    4.00
  -7  -4   0   46.60    4.50
  -7  -4   0   40.10    3.60
  -7  -4   0   48.70    5.20
   7   4   0   41.60    4.50
  -8  -4   0  156.48    8.40
  -8  -4   0  147.09    9.30
  -8  -4   0  150.58    7.20
  -8  -4   0  153.68    7.60
  -9  -4   0 1769.02   59.79
  -9  -4   0 1771.62   59.99
  -9  -4   0 1761.32   60.69
  -9  -4   0 1667.93   61.09
 -10  -4   0  814.82   28.70
 -10  -4   0  753.72   30.00
 -10  -4   0  782.22   28.80
 -10  -4   0  789.52   29.50
 -11  -4   0   92.89    8.50
 -11  -4   0   92.19    7.30
 -11  -4   0   82.49    7.90
 -11  -4   0  108.29    9.50
 -12  -4   0  206.78   13.10
 -12  -4   0  225.98   11.40
 -12  -4   0  227.88   12.60
 -12  -4   0  206.98   11.90
 -13  -4   0  440.76   19.90
 -13  -4   0  428.46   20.70
 -13  -4   0  442.76   19.60
 -13  -4   0  451.45   20.40
 -13  -4   0  469.35   19.10
 -14  -4   0   57.89    9.10
 -14  -4   0   51.59    8.20
 -14  -4   0   40.90    7.30
 -14  -4   0   35.10    6.70
 -14  -4   0   49.40    6.70
 -15  -4   0   26.10    7.60
 -15  -4   0   43.90    8.50
 -15  -4   0   51.09    7.10
 -15  -4   0   43.90    7.50
 -15  -4   0   43.00    7.50
 -16  -4   0    1.90    5.40
 -16  -4   0    6.30    6.70
 -16  -4   0    1.70    5.00
 -16  -4   0    0.80    5.50
 -16  -4   0   -0.50    7.00
 -16  -4   0   -0.60    6.80
 -17  -4   0   32.90    9.00
 -17  -4   0   14.40    8.80
 -17  -4   0   27.70    7.50
 -17  -4   0    7.30    9.20
 -17  -4   0   11.10    6.70
 -17  -4   0   27.90    6.40
 -15   5   0    4.10    5.90
 -14   5   0   10.00    4.60
 -14   5   0   11.30    6.30
 -14   5   0   16.30    4.80
 -14   5   0    9.10    6.20
 -13   5   0   11.60   10.00
 -13   5   0   22.40    5.00
 -13   5   0    8.90    4.70
 -13   5   0   13.50    7.00
 -12   5   0   23.20    5.30
 -12   5   0   23.70    6.40
 -12   5   0   17.50    6.70
 -12   5   0   21.50    5.00
 -11   5   0  109.99    8.70
 -11   5   0   92.99    8.80
 -11   5   0   97.89   10.20
 -11   5   0  107.99   10.70
 -10   5   0   90.69    9.90
 -10   5   0   87.79    9.40
 -10   5   0  103.49    8.50
 -10   5   0  110.39    8.40
   9  -5   0  311.27   15.30
  -9   5   0  312.57   14.60
  -9   5   0  313.87   15.40
  -9   5   0  338.97   14.90
  -9   5   0  333.97   16.20
   8  -5   0   14.00    4.70
  -8   5   0    5.80    4.50
  -8   5   0   20.30    3.70
  -8   5   0   18.60    4.20
  -8   5   0   18.90    4.80
   7  -5   0  336.87   14.70
   7  -5   0  308.37   13.10
   7  -5   0  313.27   16.90
  -7   5   0  285.57   14.60
  -7   5   0  325.97   14.70
  -7   5   0  346.57   14.30
  -7   5   0  322.47   13.80
   6  -5   0 1588.84   57.59
   6  -5   0 1695.63   58.69
   6  -5   0 1690.03   57.99
  -6   5   0 1689.13   58.39
  -6   5   0 1704.73   58.59
  -6   5   0 1711.83   58.79
  -6   5   0 1631.24   57.99
   5  -5   0  134.49    8.10
   5  -5   0  145.99    8.10
   5  -5   0  131.79    7.30
  -5   5   0  140.19    7.50
  -5   5   0  128.09    8.40
  -5   5   0  132.89    7.90
  -5   5   0  152.28    8.50
   4  -5   0   37.10    4.70
   4  -5   0   36.60    4.30
  -4   5   0   42.00    4.30
  -4   5   0   37.90    4.70
  -4   5   0   49.70    5.40
  -4   5   0   34.70    4.10
   3  -5   0  850.21   29.90
   3  -5   0  819.62   29.40
   3  -5   0  846.32   29.80
  -3   5   0  810.82   29.20
  -3   5   0  794.22   29.40
  -3   5   0  844.52   29.80
  -3   5   0  775.32   29.50
   2  -5   0 1200.98   40.10
   2  -5   0 1142.39   39.70
   2  -5   0 1128.39   39.70
   2  -5   0 1082.79   39.80
  -2   5   0 1094.19   39.70
  -2   5   0 1116.79   39.50
  -2   5   0 1175.78   40.40
  -2   5   0 1120.79   40.00
   1  -5   0  252.67   11.30
   1  -5   0  286.17   11.70
   1  -5   0  282.97   11.00
   1  -5   0  270.97   10.80
  -1   5   0  256.77   10.70
  -1   5   0  253.57   10.50
  -1   5   0  262.57   10.90
  -1   5   0  263.07   11.20
   0  -5   0   40.20    4.40
   0  -5   0   40.00    3.30
   0  -5   0   43.60    3.50
   0  -5   0   43.00    4.40
   0  -5   0   38.70    3.40
   0   5   0   47.50    3.60
   0   5   0   41.30    3.50
   0   5   0   41.80    4.10
   0   5   0   41.20    3.30
  -1  -5   0   57.19    6.20
  -1  -5   0   49.99    3.70
  -1  -5   0   53.69    4.00
  -1  -5   0   53.89    4.70
  -1  -5   0   48.50    3.30
   1   5   0   56.59    3.70
   1   5   0   54.59    4.60
   1   5   0   45.50    4.40
   1   5   0   50.69    3.30
  -2  -5   0  636.54   22.20
  -2  -5   0  607.74   22.30
  -2  -5   0  620.54   22.90
  -2  -5   0  586.44   21.80
   2   5   0  621.24   22.80
   2   5   0  611.64   22.00
  -3  -5   0  296.27   12.40
  -3  -5   0  316.57   11.90
  -3  -5   0  288.17   11.50
  -3  -5   0  314.07   12.80
   3   5   0  303.97   12.70
   3   5   0  302.87   11.60
  -4  -5   0 2412.46   82.39
  -4  -5   0 2433.76   82.69
  -4  -5   0 2463.85   81.59
  -4  -5   0 2380.86   81.69
   4   5   0 2362.66   82.29
   4   5   0 2425.26   81.49
   4   5   0 2423.16   81.39
  -5  -5   0  832.32   29.80
  -5  -5   0  808.42   28.40
   5   5   0  844.42   28.30
   5   5   0  766.22   30.00
   5   5   0  816.02   28.40
  -6  -5   0 1694.63   57.39
  -6  -5   0 1690.53   58.79
   6   5   0 1680.93   58.19
  -7  -5   0  326.57   13.60
  -7  -5   0  291.57   11.90
  -7  -5   0  315.27   11.90
  -7  -5   0  306.77   14.10
   7   5   0  305.77   12.80
  -8  -5   0  484.15   20.20
  -8  -5   0  501.55   18.10
  -8  -5   0  454.35   18.70
  -8  -5   0  521.45   19.70
   8   5   0  498.05   18.90
  -9  -5   0 1666.13   56.99
  -9  -5   0 1675.43   58.49
  -9  -5   0 1669.13   58.99
  -9  -5   0 1655.33   57.29
 -10  -5   0  471.35   20.30
 -10  -5   0  493.05   18.50
 -10  -5   0  464.35   18.10
 -10  -5   0  465.95   19.70
 -11  -5   0    0.80    3.60
 -11  -5   0    9.40    3.30
 -11  -5   0   10.50    4.50
 -12  -5   0   80.99    8.60
 -12  -5   0   72.49    7.80
 -12  -5   0   79.39    9.20
 -12  -5   0   82.89    7.00
 -13  -5   0  163.68    9.70
 -13  -5   0  165.88   12.20
 -13  -5   0  141.59   12.40
 -13  -5   0  143.19   10.60
 -14  -5   0    1.50    6.20
 -14  -5   0    7.00    7.20
 -14  -5   0   10.40    5.00
 -14  -5   0    6.50    4.50
 -14  -5   0    4.90    5.20
 -15  -5   0  129.89   13.20
 -15  -5   0  138.89   11.30
 -15  -5   0  127.49   13.70
 -15  -5   0  135.69   10.50
 -15  -5   0  110.99   11.30
 -16  -5   0   27.70    6.20
 -16  -5   0   24.80    7.70
 -16  -5   0   20.90    8.40
 -16  -5   0   34.50   12.50
 -16  -5   0   31.10    8.20
 -17  -5   0   58.09    9.10
 -17  -5   0   69.79   10.70
 -17  -5   0   88.79   10.60
 -17  -5   0   79.79    8.90
 -17  -5   0   50.59   10.30
 -17  -5   0   63.19   11.80
 -14   6   0   28.40    7.20
 -14   6   0   48.10    6.40
 -14   6   0   37.70    8.50
 -14   6   0   37.40    6.50
 -13   6   0   60.09    7.40
 -13   6   0   60.69   12.30
 -13   6   0   56.49    8.20
 -12   6   0  250.77   21.80
 -12   6   0  233.38   13.30
 -12   6   0  205.98   15.40
 -12   6   0  227.38   13.20
 -11   6   0  171.18   12.50
 -11   6   0  185.08   11.30
 -11   6   0  164.98   13.10
 -11   6   0  178.78   14.50
  10  -6   0  782.82   31.80
 -10   6   0  778.02   32.60
 -10   6   0  798.72   31.80
 -10   6   0  850.41   31.40
 -10   6   0  833.42   31.50
   9  -6   0  504.45   21.70
  -9   6   0  511.25   21.10
  -9   6   0  485.55   22.10
  -9   6   0  501.25   20.80
  -9   6   0  502.55   21.50
   8  -6   0  147.79    8.30
   8  -6   0  133.29   10.10
   8  -6   0  136.89    8.50
  -8   6   0  143.79   10.30
  -8   6   0  156.78    9.90
  -8   6   0  160.28    9.50
  -8   6   0  141.49   10.60
   7  -6   0  260.67   12.10
   7  -6   0  244.38   13.10
   7  -6   0  259.87   12.00
  -7   6   0  259.87   12.20
  -7   6   0  263.57   13.30
  -7   6   0  256.87   12.60
  -7   6   0  241.78   13.10
   6  -6   0 1088.29   40.10
   6  -6   0 1161.18   40.70
   6  -6   0 1139.39   41.20
  -6   6   0 1123.99   41.10
  -6   6   0 1132.59   40.90
  -6   6   0 1162.38   41.30
  -6   6   0 1111.59   40.50
   5  -6   0    0.80    3.20
   5  -6   0    3.10    2.50
   5  -6   0    9.10    3.50
  -5   6   0    4.70    3.10
  -5   6   0    1.00    3.20
  -5   6   0    3.30    3.20
  -5   6   0    8.30    2.70
   4  -6   0  311.67   13.70
   4  -6   0  300.57   14.80
  -4   6   0  299.17   12.80
  -4   6   0  298.27   13.30
  -4   6   0  315.17   13.70
  -4   6   0  288.47   13.20
   3  -6   0   17.90    3.90
   3  -6   0   25.00    4.20
  -3   6   0   26.60    3.70
  -3   6   0   19.70    3.30
  -3   6   0   23.00    3.80
  -3   6   0   22.00    3.90
   2  -6   0    6.20    2.80
   2  -6   0    7.00    2.50
   2  -6   0    8.10    2.70
   2  -6   0    8.90    3.40
  -2   6   0    4.80    2.60
  -2   6   0    8.00    2.40
  -2   6   0    8.90    2.70
  -2   6   0    6.70    2.80
   1  -6   0 1931.91   65.29
   1  -6   0 1769.82   64.89
   1  -6   0 1937.31   64.79
   1  -6   0 1931.21   65.59
  -1   6   0 1870.61   65.09
  -1   6   0 1857.81   64.89
  -1   6   0 1902.61   65.49
  -1   6   0 1932.91   65.39
   0  -6   0 1297.17   43.60
   0  -6   0 1216.28   43.10
   0  -6   0 1235.88   43.80
   0  -6   0 1178.38   42.60
   0  -6   0 1239.68   42.00
   0   6   0 1244.98   43.30
   0   6   0 1213.58   42.20
   0   6   0 1176.48   42.70
  -1  -6   0  582.64   21.20
  -1  -6   0  585.14   21.80
  -1  -6   0  545.95   20.70
  -1  -6   0  571.34   20.60
   1   6   0  567.04   21.80
   1   6   0  534.45   20.70
   1   6   0  569.14   20.20
   1   6   0  574.24   21.60
  -2  -6   0 1331.77   47.00
  -2  -6   0 1384.76   47.50
  -2  -6   0 1383.26   48.20
  -2  -6   0 1363.66   46.30
  -2  -6   0 1342.67   47.20
   2   6   0 1372.56   47.20
   2   6   0 1352.76   46.30
   2   6   0 1381.46   48.10
   2   6   0 1359.66   47.20
  -3  -6   0 3761.42  123.59
  -3  -6   0 3696.63  124.29
  -3  -6   0 3377.16  125.29
  -3  -6   0 3645.54  123.69
   3   6   0 3678.83  123.19
   3   6   0 3709.43  124.29
   3   6   0 3751.82  123.29
  -4  -6   0 1239.78   41.80
  -4  -6   0 1172.08   42.30
  -4  -6   0 1215.48   42.80
  -4  -6   0 1163.98   41.40
   4   6   0 1167.18   42.50
   4   6   0 1195.68   41.50
   4   6   0 1217.08   41.40
  -5  -6   0 2123.19   72.49
  -5  -6   0 2072.59   71.29
  -5  -6   0 2058.99   72.19
  -5  -6   0 2074.09   70.99
   5   6   0 2144.69   70.99
   5   6   0 2032.10   71.99
   5   6   0 2120.59   70.99
  -6  -6   0  614.64   23.30
  -6  -6   0  583.44   21.60
   6   6   0  574.44   22.60
   6   6   0  600.24   21.40
   6   6   0  620.24   21.70
  -7  -6   0  229.48    9.80
  -7  -6   0  242.98   10.00
  -7  -6   0  223.78   12.00
  -7  -6   0  244.08   11.70
   7   6   0  237.68   11.00
  -8  -6   0   31.30    5.20
  -8  -6   0   28.10    3.10
  -8  -6   0   36.30    4.80
  -8  -6   0   23.50    3.20
   8   6   0   31.90    4.00
  -9  -6   0  176.18    8.10
  -9  -6   0  187.98   11.30
  -9  -6   0  179.18   10.60
  -9  -6   0  177.78    8.30
  -9  -6   0  174.88    8.90
   9   6   0  173.08    9.40
 -10  -6   0    0.90    3.80
 -10  -6   0   -3.10    4.10
 -10  -6   0    0.00    2.30
 -11  -6   0  139.69    7.70
 -11  -6   0  147.59   11.40
 -11  -6   0  144.49    8.80
 -11  -6   0  142.69   10.80
 -12  -6   0  119.69   10.50
 -12  -6   0  122.49    7.60
 -12  -6   0   91.99   11.10
 -12  -6   0  115.49    8.70
 -13  -6   0    5.20    4.30
 -13  -6   0   17.00    6.50
 -13  -6   0    9.40    3.80
 -13  -6   0    7.30    6.50
 -14  -6   0  177.68   12.00
 -14  -6   0  186.88   15.00
 -14  -6   0  202.78   14.50
 -14  -6   0  179.38   10.70
 -15  -6   0  205.38   14.20
 -15  -6   0  230.48   14.10
 -15  -6   0  258.47   16.50
 -15  -6   0  214.78   14.10
 -15  -6   0  229.98   17.10
 -16  -6   0   72.19    9.50
 -16  -6   0   71.69    7.90
 -16  -6   0   72.09    9.20
 -16  -6   0   82.39   11.20
 -16  -6   0   57.79   10.80
 -17  -6   0    6.60    5.40
 -17  -6   0   34.90    9.10
 -17  -6   0   -6.30    7.60
 -17  -6   0   -4.90    7.90
 -17  -6   0   12.40    6.20
 -17  -6   0   11.50    6.30
 -14   7   0  122.19   11.00
 -14   7   0  107.49   12.70
 -13   7   0  251.97   18.30
 -13   7   0  265.07   16.50
 -13   7   0  275.67   15.60
 -13   7   0  294.47   15.30
 -12   7   0  133.29   11.00
 -12   7   0  111.59   12.90
 -12   7   0  148.99   11.20
 -12   7   0  123.89   11.80
 -11   7   0  261.77   14.40
 -11   7   0  277.97   14.90
 -11   7   0  241.28   16.10
 -11   7   0  244.08   17.90
  10  -7   0   23.40    6.50
 -10   7   0   29.90    5.60
 -10   7   0   12.70    5.40
 -10   7   0   20.30    6.40
 -10   7   0   17.40    5.70
   9  -7   0   89.49    7.40
   9  -7   0   97.59    7.50
   9  -7   0   82.89   10.00
  -9   7   0   84.29    9.10
  -9   7   0   90.29    9.90
  -9   7   0   97.99    8.70
  -9   7   0   97.89    9.90
   8  -7   0   47.80    6.80
   8  -7   0   43.40    5.50
   8  -7   0   40.60    4.90
  -8   7   0   44.10    8.50
  -8   7   0   41.10    6.00
  -8   7   0   37.80    8.90
  -8   7   0   40.10    6.40
   7  -7   0    3.90    4.60
   7  -7   0    3.30    3.20
   7  -7   0    5.10    3.90
  -7   7   0    7.10    3.90
  -7   7   0    9.10    4.50
  -7   7   0    5.90    3.50
  -7   7   0    9.30    4.60
   6  -7   0    0.20    3.90
   6  -7   0    4.60    3.40
  -6   7   0    0.40    3.80
  -6   7   0    4.70    3.10
  -6   7   0    0.30    3.20
  -6   7   0    0.60    4.10
   5  -7   0  346.17   15.70
   5  -7   0  393.66   16.70
   5  -7   0  345.77   16.40
  -5   7   0  365.86   15.50
  -5   7   0  370.66   16.10
  -5   7   0  362.36   16.10
  -5   7   0  377.16   16.50
   4  -7   0  658.13   25.80
  -4   7   0  666.73   25.20
  -4   7   0  674.23   25.60
  -4   7   0  639.34   25.30
  -4   7   0  642.94   24.80
   3  -7   0   61.09    6.70
   3  -7   0   50.29    5.70
  -3   7   0   47.40    5.40
  -3   7   0   48.00    4.80
  -3   7   0   53.49    6.30
  -3   7   0   49.60    5.30
   2  -7   0  104.59    7.30
   2  -7   0   74.39    6.80
   2  -7   0  107.39    7.10
   2  -7   0  104.59    7.90
  -2   7   0   90.69    6.40
  -2   7   0   93.29    6.50
  -2   7   0   98.19    7.40
  -2   7   0   95.89    6.90
   1  -7   0 2257.97   75.89
   1  -7   0 2210.08   75.49
   1  -7   0 2219.18   74.99
   1  -7   0 2140.39   75.09
  -1   7   0 2164.88   75.59
  -1   7   0 2097.79   75.99
  -1   7   0 2210.98   74.69
   0  -7   0 2059.49   71.09
   0  -7   0 2156.48   71.69
   0  -7   0 2046.90   69.79
   0  -7   0 2094.19   70.29
   0  -7   0 1942.11   70.49
   0   7   0 2064.39   71.19
   0   7   0 2103.09   71.39
   0   7   0 2054.19   69.99
   0   7   0 1988.50   70.49
  -1  -7   0  138.69    7.60
  -1  -7   0  160.68    8.20
  -1  -7   0  126.29    9.90
  -1  -7   0  144.59    7.40
  -1  -7   0  149.19    8.90
   1   7   0  135.09    8.30
   1   7   0  145.19    7.50
   1   7   0  148.79    6.90
   1   7   0  151.58    7.80
  -2  -7   0  804.22   28.90
  -2  -7   0  773.82   28.30
  -2  -7   0  789.42   28.50
  -2  -7   0  766.02   27.60
  -2  -7   0  773.52   29.50
   2   7   0  783.72   28.40
   2   7   0  776.42   29.40
   2   7   0  817.52   28.60
   2   7   0  789.52   27.50
  -3  -7   0  309.27   12.80
  -3  -7   0  328.07   13.50
  -3  -7   0  316.47   14.40
  -3  -7   0  313.87   13.60
   3   7   0  322.87   14.20
   3   7   0  322.57   13.00
   3   7   0  321.97   13.00
  -4  -7   0  317.47   14.50
  -4  -7   0  340.87   13.70
  -4  -7   0  317.37   13.10
  -4  -7   0  351.36   14.40
   4   7   0  328.27   13.20
   4   7   0  320.77   14.50
  -5  -7   0  215.18   11.10
  -5  -7   0  235.38   11.50
  -5  -7   0  209.08    9.50
   5   7   0  227.58    9.50
   5   7   0  214.68    9.40
   5   7   0  194.98   10.60
  -6  -7   0   28.90    5.00
  -6  -7   0   28.30    4.50
  -6  -7   0   32.50    3.50
   6   7   0   29.70    4.50
   6   7   0   33.10    4.00
   6   7   0   25.60    3.00
  -7  -7   0   69.79    7.60
  -7  -7   0   68.49    5.20
  -7  -7   0   56.99    5.30
   7   7   0   70.29    4.80
   7   7   0   67.29    4.60
   7   7   0   67.49    6.40
  -8  -7   0    2.30    2.50
  -8  -7   0    3.60    2.40
  -8  -7   0   -4.10    3.70
  -8  -7   0    6.00    4.20
   8   7   0    1.00    3.10
  -9  -7   0  124.59    9.60
  -9  -7   0  120.29   10.20
  -9  -7   0  111.49    7.10
  -9  -7   0  114.59    6.70
   9   7   0  130.29    8.30
 -10  -7   0   44.30    4.90
 -10  -7   0   35.80    6.30
 -10  -7   0   34.60    6.20
 -10  -7   0   36.50    6.40
  10   7   0   30.60    4.90
 -11  -7   0  174.38   13.00
 -11  -7   0  179.58   12.70
 -12  -7   0  100.19    8.20
 -12  -7   0  101.69   11.50
 -12  -7   0   87.39    6.70
 -12  -7   0  120.59   11.20
 -13  -7   0    1.40    4.30
 -13  -7   0   20.90    6.70
 -13  -7   0   -2.30    5.50
 -13  -7   0   -1.50    3.20
 -14  -7   0   52.79    5.70
 -14  -7   0   42.50    8.20
 -14  -7   0   42.00    8.70
 -14  -7   0   41.60    6.70
 -15  -7   0  117.59   13.40
 -15  -7   0   85.49    9.10
 -15  -7   0   83.39   11.50
 -15  -7   0   89.99    8.40
 -16  -7   0   15.80    6.20
 -16  -7   0   23.60    6.70
 -16  -7   0   28.90    8.50
 -16  -7   0   44.60    9.10
 -17  -7   0   17.30    6.60
 -17  -7   0   17.30    5.20
 -17  -7   0   17.20    6.20
 -17  -7   0   23.10    9.10
 -13   8   0   32.20    8.20
 -13   8   0   37.50    7.30
 -12   8   0   45.90    8.10
 -12   8   0   53.99    7.20
 -12   8   0   39.10    7.80
 -12   8   0   57.79    7.90
  11  -8   0   10.80    6.60
 -11   8   0   14.30    5.40
 -11   8   0    6.70    5.50
 -11   8   0    9.50    6.90
 -11   8   0   -0.80    5.80
  10  -8   0   -1.60    6.00
 -10   8   0    0.70    5.40
 -10   8   0   -8.10    4.40
 -10   8   0    5.30    4.70
 -10   8   0   -5.00    5.10
   9  -8   0   82.89    7.90
   9  -8   0   75.29    9.40
   9  -8   0   70.19    8.00
  -9   8   0   86.69   10.20
  -9   8   0   96.19    8.90
  -9   8   0   88.69   10.10
  -9   8   0   82.29    9.80
   8  -8   0   23.80    6.80
   8  -8   0   29.40    5.00
   8  -8   0   28.90    4.80
  -8   8   0   27.60    5.70
  -8   8   0   28.70    5.10
  -8   8   0   18.50    5.50
  -8   8   0   32.70    6.30
   7  -8   0  220.88   20.20
   7  -8   0  240.38   17.60
   7  -8   0  230.28   12.20
  -7   8   0  240.38   13.50
  -7   8   0  221.08   15.30
  -7   8   0  230.68   12.40
  -7   8   0  229.38   13.20
   6  -8   0   58.29    6.70
   6  -8   0   59.69    7.20
   6  -8   0   58.19    7.30
  -6   8   0   54.89    6.70
  -6   8   0   69.09    7.10
  -6   8   0   78.29    8.90
  -6   8   0   69.59    8.00
   5  -8   0  352.46   16.80
   5  -8   0  358.36   17.00
   5  -8   0  349.37   17.40
  -5   8   0  353.06   15.80
  -5   8   0  372.66   16.70
  -5   8   0  379.66   17.00
  -5   8   0  346.47   16.30
   4  -8   0  444.36   18.60
   4  -8   0  450.25   19.50
  -4   8   0  434.76   18.20
  -4   8   0  422.16   18.80
  -4   8   0  431.66   18.40
  -4   8   0  455.55   19.10
   3  -8   0   52.39    6.50
   3  -8   0   43.80    6.10
  -3   8   0   52.09    6.10
  -3   8   0   56.09    5.50
  -3   8   0   59.79    6.40
  -3   8   0   48.80    5.60
   2  -8   0   69.59    7.10
   2  -8   0   73.89    7.90
  -2   8   0   72.59    6.40
  -2   8   0   72.19    7.50
  -2   8   0   81.29    6.50
   1  -8   0  602.84   23.40
   1  -8   0  582.74   22.60
   1  -8   0  567.44   22.80
   1  -8   0  588.24   23.80
  -1   8   0  599.74   22.70
  -1   8   0  612.54   24.90
  -1   8   0  566.84   23.30
  -1   8   0  603.14   22.30
   0  -8   0  166.68    9.30
   0  -8   0  172.98   11.70
   0  -8   0  145.89    9.60
   0  -8   0  166.18    8.70
   0  -8   0  138.89    8.40
   0   8   0  157.78    8.50
   0   8   0  156.98    8.80
   0   8   0  149.29    9.30
   0   8   0  160.78    7.90
  -1  -8   0  107.49    6.30
  -1  -8   0  106.99    6.90
  -1  -8   0  102.89    8.20
  -1  -8   0  110.49    7.40
  -1  -8   0  101.29    6.70
   1   8   0  102.99    7.80
   1   8   0  105.29    6.00
   1   8   0  110.49    7.00
   1   8   0  106.09    6.70
  -2  -8   0  167.58    9.30
  -2  -8   0  186.58    9.70
  -2  -8   0  175.88    8.90
  -2  -8   0  179.98    8.20
  -2  -8   0  169.88   10.30
   2   8   0  179.88    9.10
   2   8   0  175.58    8.00
   2   8   0  184.78    9.00
   2   8   0  180.38   10.10
  -3  -8   0  446.46   17.50
  -3  -8   0  407.46   17.40
  -3  -8   0  426.16   16.70
  -3  -8   0  441.06   18.40
   3   8   0  405.86   18.00
   3   8   0  416.06   16.70
   3   8   0  424.26   16.80
  -4  -8   0  158.78   10.20
  -4  -8   0  157.18    9.80
  -4  -8   0  165.18    8.40
  -4  -8   0  175.28    9.20
   4   8   0  164.88    8.40
   4   8   0  173.88    8.40
   4   8   0  165.18   10.00
  -5  -8   0   20.10    3.30
  -5  -8   0   20.10    4.80
  -5  -8   0    9.30    4.20
   5   8   0   16.00    2.80
   5   8   0   22.20    3.20
   5   8   0   13.50    4.10
  -6  -8   0  218.98   11.90
  -6  -8   0  203.58    9.70
  -6  -8   0  220.58   11.90
   6   8   0  194.48   11.20
   6   8   0  217.58    9.70
   6   8   0  193.58    9.40
  -7  -8   0  338.47   16.40
  -7  -8   0  348.67   14.10
  -7  -8   0  357.96   16.60
  -7  -8   0  334.67   14.50
   7   8   0  343.57   13.80
   7   8   0  330.67   13.90
   7   8   0  349.57   15.60
  -8  -8   0   21.40    4.10
  -8  -8   0   24.60    3.70
   8   8   0   31.00    4.80
   8   8   0   22.40    3.10
   8   8   0   29.30    3.60
  -9  -8   0    1.90    2.90
  -9  -8   0    6.30    6.10
  -9  -8   0    7.90    2.90
  -9  -8   0    5.70    4.70
   9   8   0    8.20    3.70
 -10  -8   0   72.29    6.70
 -10  -8   0   78.49    6.40
 -10  -8   0  114.19   10.80
 -10  -8   0   96.49   10.00
  10   8   0   88.69    8.20
 -11  -8   0    9.60    3.40
 -11  -8   0   10.30    5.70
 -11  -8   0    6.90    5.40
 -11  -8   0    4.70    3.40
 -12  -8   0   73.29    9.50
 -12  -8   0   65.39   10.20
 -12  -8   0   64.49    6.80
 -13  -8   0   52.69    8.80
 -13  -8   0   35.60    8.80
 -14  -8   0    7.10    7.00
 -14  -8   0   11.40    7.50
 -15  -8   0   24.40    8.20
 -15  -8   0   11.30    8.10
 -16  -8   0   -9.20    8.20
 -16  -8   0    8.10    7.90
 -17  -8   0   41.70    9.50
 -12   9   0   19.30    6.10
 -12   9   0    7.80    6.40
 -12   9   0   12.80    7.70
  11  -9   0   48.40    9.10
 -11   9   0   34.20   10.90
 -11   9   0   45.40    7.50
 -11   9   0   43.70    8.30
  10  -9   0  181.58   14.30
  10  -9   0  133.79   10.40
 -10   9   0  156.88   13.90
 -10   9   0  142.59   12.30
 -10   9   0  161.38   12.00
 -10   9   0  150.68   12.80
   9  -9   0   17.20    6.50
   9  -9   0   16.70    4.90
  -9   9   0   19.90    6.80
  -9   9   0   20.40    5.30
  -9   9   0   14.00    5.50
   8  -9   0   64.59    8.40
   8  -9   0   60.99    6.90
   8  -9   0   79.59    8.90
  -8   9   0   47.60    8.00
  -8   9   0   75.19    9.00
  -8   9   0   65.09    8.10
  -8   9   0   93.89   10.20
   7  -9   0   27.70    5.40
   7  -9   0   33.90    6.90
   7  -9   0   35.90    5.80
  -7   9   0   25.30    5.60
  -7   9   0   35.60    5.40
  -7   9   0   20.60    5.60
  -7   9   0   26.70    6.30
   6  -9   0   33.50    6.60
   6  -9   0   36.10    5.50
   6  -9   0   39.00    5.80
  -6   9   0   36.30    7.00
  -6   9   0   42.10    6.50
  -6   9   0   35.70    5.30
  -6   9   0   40.50    6.90
   5  -9   0    2.30    9.40
   5  -9   0   -5.60    3.50
  -5   9   0    1.20    4.00
  -5   9   0    8.00    3.70
  -5   9   0    6.00    4.40
   4  -9   0    6.70    4.70
   4  -9   0   16.70    4.40
   4  -9   0   13.10    5.00
  -4   9   0   15.50    5.20
  -4   9   0   30.10    5.50
  -4   9   0   19.00    4.00
  -4   9   0   12.20    4.60
   3  -9   0   22.40    6.00
   3  -9   0   10.80    4.50
   3  -9   0   14.50    4.00
  -3   9   0   21.00    4.90
  -3   9   0   16.50    4.00
  -3   9   0   14.80    4.20
  -3   9   0   16.80    5.50
   2  -9   0   13.90    4.20
   2  -9   0   13.90    5.00
  -2   9   0   20.60    4.00
  -2   9   0   16.20    3.70
  -2   9   0   22.20    5.40
   1  -9   0   83.99    7.40
   1  -9   0   55.59    6.70
  -1   9   0   65.19    6.90
  -1   9   0   58.59    6.00
  -1   9   0   64.49    7.60
  -1   9   0   76.59    6.50
   0  -9   0   96.69    8.80
   0  -9   0   95.39    7.00
   0   9   0  102.69    8.40
   0   9   0  121.49    7.60
   0   9   0   99.69    6.90
   0   9   0  106.39    7.70
  -1  -9   0  314.47   14.90
  -1  -9   0  301.77   14.80
  -1  -9   0  308.37   14.40
  -1  -9   0  286.47   13.20
  -1  -9   0  281.27   12.80
   1   9   0  315.17   13.50
   1   9   0  299.77   14.50
   1   9   0  308.07   13.80
   1   9   0  285.87   12.40
  -2  -9   0   65.59    6.80
  -2  -9   0   48.70    5.70
  -2  -9   0   51.69    5.30
  -2  -9   0   48.50    6.80
   2   9   0   42.50    4.90
   2   9   0   59.69    5.90
   2   9   0   66.09    7.30
  -3  -9   0  353.56   16.40
  -3  -9   0  330.47   14.40
  -3  -9   0  359.16   17.80
  -3  -9   0  328.97   15.30
   3   9   0  339.07   16.00
   3   9   0  337.87   14.50
   3   9   0  352.06   14.80
  -4  -9   0  487.45   21.70
  -4  -9   0  524.25   20.10
  -4  -9   0  518.55   21.20
   4   9   0  528.85   21.70
   4   9   0  495.55   20.00
   4   9   0  504.85   19.90
  -5  -9   0  247.78   11.50
  -5  -9   0  242.18   13.30
  -5  -9   0  241.78   13.40
   5   9   0  255.07   11.50
   5   9   0  251.57   13.20
  -6  -9   0  534.65   21.00
  -6  -9   0  549.35   23.00
  -6  -9   0  565.54   23.20
   6   9   0  508.75   22.40
   6   9   0  553.84   21.00
   6   9   0  547.45   20.90
  -7  -9   0  368.96   15.50
  -7  -9   0  378.56   17.90
  -7  -9   0  369.26   16.00
  -7  -9   0  396.06   18.10
   7   9   0  383.36   15.30
   7   9   0  357.06   17.00
   7   9   0  358.06   15.30
  -8  -9   0  209.88   12.70
  -8  -9   0  180.08    9.50
  -8  -9   0  171.58   10.10
  -8  -9   0  198.98   15.70
   8   9   0  163.48    9.90
   8   9   0  196.68   11.30
  -9  -9   0    9.20    3.50
  -9  -9   0   17.50    3.60
  -9  -9   0   14.50    5.60
  -9  -9   0   28.40    6.40
   9   9   0   17.70    3.00
   9   9   0   18.20    3.30
   9   9   0   20.30    5.00
 -10  -9   0   78.89    9.20
 -10  -9   0   73.99    6.40
 -10  -9   0   68.09    8.70
 -10  -9   0   73.09    7.00
  10   9   0   67.29    8.00
 -11  -9   0    6.40    6.80
 -11  -9   0   15.20    3.60
 -11  -9   0   19.40    6.90
 -11  -9   0   11.80    4.30
  11   9   0   10.60    4.30
 -12  -9   0    6.40    3.60
 -12  -9   0    0.90    3.00
 -12  -9   0  -12.30    5.60
 -12  -9   0    0.80    6.10
 -13  -9   0   16.60    7.70
 -13  -9   0   21.60    3.90
 -13  -9   0   18.30    8.30
 -14  -9   0   80.19   10.90
 -15  -9   0  167.68   18.30
 -15  -9   0  242.18   17.30
 -16  -9   0   77.59   11.20
 -17  -9   0   72.99   11.60
 -12  10   0   19.50    7.00
 -12  10   0    4.60    5.70
  11 -10   0   48.90   11.80
 -11  10   0   35.10    8.20
 -11  10   0   29.70    8.20
 -11  10   0   48.20    8.80
  10 -10   0    5.30    7.70
  10 -10   0   -0.40    4.40
 -10  10   0    9.30    6.80
 -10  10   0   -2.00    5.20
 -10  10   0    2.40    4.70
 -10  10   0    4.10    6.80
   9 -10   0   21.80    5.40
   9 -10   0    6.90    7.80
   9 -10   0   23.70    5.40
  -9  10   0   23.80    6.80
  -9  10   0   17.70    6.40
  -9  10   0   19.10    5.70
  -9  10   0   25.10    7.40
   8 -10   0  110.59   10.20
   8 -10   0   82.39   10.00
   8 -10   0  107.39   10.40
  -8  10   0   93.99   10.80
  -8  10   0   91.39   10.90
  -8  10   0   94.29    9.90
  -8  10   0  104.89   11.00
   7 -10   0   89.39    9.20
   7 -10   0   55.59    6.90
   7 -10   0   75.49   10.30
  -7  10   0   75.19    8.90
  -7  10   0   74.39    9.20
  -7  10   0   70.59    9.50
  -7  10   0   59.59    8.30
   6 -10   0   -4.60    4.20
   6 -10   0   -3.30    4.80
   6 -10   0   -0.70    4.30
  -6  10   0  -11.00    4.20
  -6  10   0    2.60    5.20
  -6  10   0    0.50    4.70
  -6  10   0   -1.40    4.30
   5 -10   0   -3.80    4.70
   5 -10   0   -2.00    3.80
  -5  10   0    0.40    3.70
  -5  10   0    0.00    4.00
  -5  10   0   -1.40    5.30
  -5  10   0   -0.50    4.30
   4 -10   0    3.40    4.90
   4 -10   0   -2.90    3.80
   4 -10   0    2.20    4.80
  -4  10   0    2.80    4.30
  -4  10   0    9.20    4.20
  -4  10   0   -1.00    4.00
  -4  10   0    1.70    5.20
   3 -10   0   61.99    7.50
   3 -10   0   73.89    8.70
   3 -10   0   58.69    7.00
  -3  10   0   78.39    7.70
  -3  10   0   75.79    7.70
  -3  10   0   75.09    8.90
  -3  10   0   65.29    8.30
   2 -10   0  170.48   11.50
   2 -10   0  179.68   12.40
  -2  10   0  176.78   10.40
  -2  10   0  173.58   11.50
  -2  10   0  162.78   10.10
  -2  10   0  168.48   11.00
   1 -10   0  309.27   16.30
   1 -10   0  346.77   15.70
  -1  10   0  297.67   14.10
  -1  10   0  326.47   14.80
  -1  10   0  319.57   15.40
  -1  10   0  316.67   15.70
   0 -10   0  191.08   12.40
   0 -10   0  218.98   12.90
   0  10   0  200.48   10.80
   0  10   0  188.08    9.90
   0  10   0  200.78   11.40
   0  10   0  186.98   11.70
  -1 -10   0   85.09    7.40
  -1 -10   0   59.29    7.20
  -1 -10   0   80.89    9.10
   1  10   0   53.49    6.00
   1  10   0   61.49    7.30
   1  10   0   74.19    7.30
   1  10   0   58.89    8.90
  -2 -10   0  251.57   12.10
  -2 -10   0  222.88   12.20
  -2 -10   0  256.07   13.80
   2  10   0  245.18   12.20
   2  10   0  235.18   13.10
   2  10   0  238.58   11.70
   2  10   0  201.68   11.20
  -3 -10   0 2079.19   73.09
  -3 -10   0 2114.59   73.49
  -3 -10   0 2121.09   74.79
   3  10   0 2075.19   71.59
   3  10   0 2171.88   73.59
   3  10   0 2090.89   74.49
   3  10   0 2087.49   73.09
  -4 -10   0   27.80    5.50
  -4 -10   0   38.60    4.90
  -4 -10   0   28.40    5.50
   4  10   0   28.10    5.40
   4  10   0   36.20    4.90
   4  10   0   32.50    4.40
  -5 -10   0    9.60    3.60
  -5 -10   0    5.00    4.50
  -5 -10   0    9.10    4.90
   5  10   0   13.20    3.80
   5  10   0   15.90    3.60
   5  10   0   15.90    4.90
  -6 -10   0    6.50    3.10
  -6 -10   0    7.10    4.50
  -6 -10   0    9.90    3.70
  -6 -10   0   10.10    5.20
   6  10   0    7.20    3.10
   6  10   0    6.60    3.00
   6  10   0    0.60    3.90
  -7 -10   0  520.25   22.20
  -7 -10   0  509.75   20.50
  -7 -10   0  483.75   19.70
  -7 -10   0  485.25   22.40
   7  10   0  503.55   19.60
   7  10   0  462.65   21.20
   7  10   0  464.85   22.60
  -8 -10   0  117.79   10.60
  -8 -10   0   91.79    7.30
  -8 -10   0   97.59   11.20
  -8 -10   0  112.59    8.30
   8  10   0   92.79    6.80
   8  10   0   73.69    8.90
  -9 -10   0  189.68   15.00
  -9 -10   0  190.98   10.00
  -9 -10   0  182.38   14.00
  -9 -10   0  173.68   10.60
   9  10   0  177.18    9.50
   9  10   0  177.28   12.00
   9  10   0  172.48    9.00
 -10 -10   0  173.08   10.20
 -10 -10   0  148.09   13.80
 -10 -10   0  178.98   10.30
 -10 -10   0  200.78   13.90
  10  10   0  170.48   11.70
 -11 -10   0  109.39   12.00
 -11 -10   0   74.39   10.70
 -11 -10   0   84.39    7.20
 -11 -10   0   85.19    7.70
  11  10   0   73.89    8.00
 -12 -10   0  194.48   16.70
 -12 -10   0  207.28   10.90
 -12 -10   0  214.58   15.70
 -12 -10   0  209.88   11.40
  12  10   0  206.98   12.80
 -13 -10   0  322.77   14.60
 -13 -10   0  317.97   20.50
 -13 -10   0  346.07   20.10
 -13 -10   0  312.07   15.20
 -14 -10   0  251.37   12.30
 -14 -10   0  244.78   13.10
 -14 -10   0  228.08   18.80
 -14 -10   0  286.87   18.60
 -15 -10   0  283.57   19.20
 -15 -10   0  251.37   21.60
 -16 -10   0  188.88   17.50
 -17 -10   0   60.69   11.60
  11 -11   0  -22.00    8.40
 -11  11   0   -1.60    5.90
 -11  11   0    1.20    6.10
  10 -11   0   20.60    9.20
  10 -11   0    1.50    5.30
 -10  11   0   13.00    7.10
 -10  11   0    6.60    5.70
 -10  11   0   15.00    7.00
 -10  11   0   22.60    6.20
   9 -11   0   33.00    6.10
   9 -11   0   39.20    9.00
  -9  11   0   26.50    7.50
  -9  11   0   50.69    8.90
  -9  11   0   36.80    7.80
  -9  11   0   48.60    7.70
   8 -11   0   23.50    6.30
   8 -11   0   33.60    6.50
   8 -11   0   31.10    8.60
  -8  11   0   28.30    7.60
  -8  11   0   23.20    7.20
  -8  11   0   34.70    6.70
  -8  11   0   47.80    8.10
   7 -11   0  169.58   12.50
   7 -11   0  150.38   14.70
   7 -11   0  184.48   12.30
  -7  11   0  177.28   13.20
  -7  11   0  176.98   13.80
  -7  11   0  168.28   12.40
  -7  11   0  151.98   13.20
   6 -11   0  449.56   20.00
   6 -11   0  408.66   19.80
   6 -11   0  426.96   21.50
  -6  11   0  396.26   19.70
  -6  11   0  361.76   20.10
  -6  11   0  373.06   19.20
  -6  11   0  426.56   20.70
   5 -11   0   42.00    7.70
   5 -11   0   58.09    7.70
  -5  11   0   46.20    7.60
  -5  11   0   65.99    7.90
  -5  11   0   65.09    9.20
  -5  11   0   62.69    9.00
   4 -11   0  224.08   14.10
   4 -11   0  217.78   14.60
   4 -11   0  228.88   15.30
  -4  11   0  219.78   13.10
  -4  11   0  226.28   13.00
  -4  11   0  220.88   14.00
  -4  11   0  226.08   14.40
   3 -11   0  381.06   19.10
   3 -11   0  390.26   18.80
   3 -11   0  377.26   19.30
  -3  11   0  379.96   17.30
  -3  11   0  371.56   18.60
  -3  11   0  348.87   17.40
  -3  11   0  375.36   18.70
   2 -11   0  553.94   23.40
   2 -11   0  487.95   23.60
   2 -11   0  531.65   23.30
  -2  11   0  519.65   22.90
  -2  11   0  508.65   21.30
  -2  11   0  515.45   22.00
  -2  11   0  518.05   23.00
   1 -11   0  392.86   18.10
   1 -11   0  357.76   18.80
   1 -11   0  386.56   18.50
  -1  11   0  362.46   17.00
  -1  11   0  370.26   16.40
  -1  11   0  386.86   18.20
  -1  11   0  358.56   17.70
   0 -11   0  364.26   18.60
   0 -11   0  352.46   17.20
   0  11   0  379.86   16.80
   0  11   0  381.06   17.50
   0  11   0  363.56   15.80
   0  11   0  359.96   17.80
  -1 -11   0  114.79   11.10
  -1 -11   0   95.79    8.70
  -1 -11   0  100.49    8.40
   1  11   0   94.79    8.80
   1  11   0  104.99    8.30
   1  11   0   92.59    9.50
   1  11   0  107.29    7.40
  -2 -11   0  417.96   18.40
  -2 -11   0  424.66   18.50
   2  11   0  429.16   18.20
   2  11   0  425.06   19.40
   2  11   0  400.76   16.70
   2  11   0  437.36   18.80
  -3 -11   0  226.08   12.10
  -3 -11   0  213.68   12.90
   3  11   0  227.38   13.30
   3  11   0  233.18   12.20
   3  11   0  222.18   10.10
   3  11   0  221.48   11.70
  -4 -11   0   12.30    4.00
  -4 -11   0    4.10    4.70
   4  11   0   12.60    3.60
   4  11   0   12.60    3.90
   4  11   0    3.40    4.60
  -5 -11   0  696.93   26.80
  -5 -11   0  706.23   28.10
  -5 -11   0  672.93   28.30
  -5 -11   0  700.53   32.80
   5  11   0  672.93   28.20
   5  11   0  711.33   27.10
   5  11   0  686.33   26.70
  -6 -11   0   13.00    5.60
  -6 -11   0   10.00    4.30
  -6 -11   0   14.20    4.10
  -6 -11   0    1.50    5.20
   6  11   0   20.80    4.30
   6  11   0   25.80    5.80
  -7 -11   0   92.49    7.90
  -7 -11   0   78.69    9.90
  -7 -11   0   94.29   10.30
  -7 -11   0   77.69    8.40
   7  11   0   84.39    7.20
   7  11   0   85.39    9.30
   7  11   0   93.19    7.30
  -8 -11   0  510.55   25.20
  -8 -11   0  567.64   23.30
  -8 -11   0  577.14   22.50
  -8 -11   0  599.54   25.50
   8  11   0  564.24   22.20
   8  11   0  540.35   22.00
   8  11   0  548.25   24.20
  -9 -11   0 1824.12   64.19
  -9 -11   0 1742.93   64.29
  -9 -11   0 1743.63   61.99
   9  11   0 1708.13   60.49
   9  11   0 1741.23   60.89
   9  11   0 1654.13   62.69
 -10 -11   0  200.18   14.60
 -10 -11   0  197.78   11.20
 -10 -11   0  208.88   11.90
 -10 -11   0  201.98   15.70
  10  11   0  196.88   10.10
  10  11   0  217.48   13.40
  10  11   0  187.88    9.90
 -11 -11   0  266.37   18.80
 -11 -11   0  329.97   18.20
 -11 -11   0  261.27   14.20
 -11 -11   0  290.07   13.80
 -12 -11   0  494.35   21.00
 -12 -11   0  513.65   27.20
 -12 -11   0  543.55   26.00
 -12 -11   0  502.35   26.40
  12  11   0  533.95   23.20
 -13 -11   0  252.67   13.00
 -13 -11   0  247.88   13.70
 -13 -11   0  287.37   19.70
 -14 -11   0  107.09    9.70
 -14 -11   0  123.29   14.90
 -14 -11   0  105.79   14.00
 -14 -11   0   93.89    8.70
 -15 -11   0   29.60    9.40
 -15 -11   0   14.70    4.60
 -16 -11   0   28.90   12.50
 -10  12   0   68.59   12.00
 -10  12   0   80.29   10.60
   9 -12   0   63.29    8.30
   9 -12   0  122.79   14.30
  -9  12   0   89.39   10.80
  -9  12   0   85.19   10.50
  -9  12   0  108.49   12.70
   8 -12   0  103.59   11.40
   8 -12   0   94.79   15.80
  -8  12   0  108.29   11.30
  -8  12   0   77.69   10.10
  -8  12   0   81.19   10.60
  -8  12   0   84.59   10.60
   7 -12   0  676.53   30.70
   7 -12   0  703.83   28.00
   7 -12   0  663.13   28.80
  -7  12   0  630.64   28.80
  -7  12   0  677.43   28.70
  -7  12   0  626.44   29.70
  -7  12   0  603.54   28.80
   6 -12   0  269.07   18.20
   6 -12   0  270.07   16.50
   6 -12   0  276.27   15.90
  -6  12   0  244.48   15.20
  -6  12   0  238.78   15.70
  -6  12   0  259.57   17.30
  -6  12   0  268.17   16.80
   5 -12   0  231.08   14.90
   5 -12   0  211.38   14.70
   5 -12   0  202.48   16.20
  -5  12   0  209.88   13.80
  -5  12   0  211.18   13.70
  -5  12   0  232.28   15.30
  -5  12   0  187.48   14.50
   4 -12   0  191.08   14.20
   4 -12   0  194.98   13.90
   4 -12   0  195.08   15.30
  -4  12   0  177.48   12.20
  -4  12   0  186.58   14.00
  -4  12   0  187.38   12.40
  -4  12   0  168.78   13.40
   3 -12   0  490.85   24.30
   3 -12   0  468.25   23.50
   3 -12   0  512.25   23.30
  -3  12   0  514.55   23.40
  -3  12   0  493.45   21.50
  -3  12   0  497.25   23.10
  -3  12   0  484.25   21.90
   2 -12   0   79.29    9.10
   2 -12   0   96.89   11.00
   2 -12   0   71.39    9.20
  -2  12   0   80.19    8.90
  -2  12   0   73.89    8.00
  -2  12   0  100.69   12.20
  -2  12   0   68.49    8.50
   1 -12   0    0.60    4.70
   1 -12   0    0.30    5.20
   1 -12   0   15.20    5.60
  -1  12   0   -2.60    4.40
  -1  12   0    4.00    3.90
  -1  12   0   -6.40    3.90
  -1  12   0    1.90    3.40
   0 -12   0   -3.90    4.10
   0 -12   0   -0.90    4.20
   0 -12   0   -2.10    5.50
   0  12   0    2.10    4.40
   0  12   0   -2.00    4.20
   0  12   0    1.80    3.70
   0  12   0   -0.20    3.50
  -1 -12   0   23.70    5.80
  -1 -12   0   24.80    5.10
  -1 -12   0   12.50    5.80
  -1 -12   0   24.40    7.20
   1  12   0   20.20    4.50
   1  12   0   21.20    5.00
   1  12   0   16.50    5.40
   1  12   0   20.90    5.60
  -2 -12   0  132.79   12.30
  -2 -12   0  131.09   11.40
  -2 -12   0  135.49   10.40
  -2 -12   0  145.09   10.50
   2  12   0  136.79   11.20
   2  12   0  140.99   10.50
   2  12   0  160.88   10.20
   2  12   0  141.49    8.50
  -3 -12   0  414.66   19.70
  -3 -12   0  399.26   18.40
  -3 -12   0  400.56   20.20
  -3 -12   0  416.96   19.00
   3  12   0  403.46   18.60
   3  12   0  381.66   15.90
   3  12   0  407.06   18.10
   3  12   0  401.76   19.40
  -4 -12   0 1189.58   46.90
  -4 -12   0 1167.38   45.70
  -4 -12   0 1213.48   45.00
  -4 -12   0 1272.17   46.70
   4  12   0 1180.78   46.40
   4  12   0 1295.47   45.20
   4  12   0 1273.87   45.60
  -5 -12   0  735.63   28.30
  -5 -12   0  708.13   31.80
  -5 -12   0  705.73   30.50
  -5 -12   0  683.63   29.70
   5  12   0  700.93   29.70
   5  12   0  730.43   28.10
   5  12   0  744.63   28.60
  -6 -12   0  503.35   23.40
  -6 -12   0  473.95   20.90
  -6 -12   0  485.85   23.20
  -6 -12   0  521.35   22.50
   6  12   0  537.05   22.90
   6  12   0  517.15   21.10
   6  12   0  431.96   20.10
  -7 -12   0   20.10    6.40
  -7 -12   0   14.50    6.40
  -7 -12   0   15.50    5.10
  -7 -12   0   16.30    4.80
   7  12   0   21.00    4.40
   7  12   0   17.20    4.30
   7  12   0   21.10    6.30
  -8 -12   0 1159.48   44.30
  -8 -12   0 1137.39   42.50
  -8 -12   0 1159.18   42.80
  -8 -12   0 1066.59   44.10
   8  12   0 1080.19   41.00
   8  12   0 1152.98   43.80
   8  12   0 1093.19   41.10
  -9 -12   0  444.96   19.20
  -9 -12   0  459.55   22.50
  -9 -12   0  443.86   20.00
  -9 -12   0  415.56   22.90
   9  12   0  422.76   23.30
   9  12   0  432.16   18.40
 -10 -12   0   52.59    6.40
 -10 -12   0   63.49    9.90
 -10 -12   0   43.00    6.60
 -10 -12   0   47.10   10.00
  10  12   0   51.19    5.50
  10  12   0   58.49    8.40
  10  12   0   54.39    5.70
 -11 -12   0    0.70    4.40
 -11 -12   0   -5.60    6.90
 -11 -12   0    0.50    4.00
 -11 -12   0    2.40    7.20
  11  12   0    1.20    5.10
 -12 -12   0   86.49   11.90
 -12 -12   0   85.49    9.20
 -12 -12   0   86.49    8.60
  12  12   0   75.79    9.60
 -13 -12   0   30.10    9.00
 -13 -12   0   25.70    5.60
 -13 -12   0   12.50    9.50
  13  12   0   18.00    6.50
 -14 -12   0   34.30    9.80
 -14 -12   0   35.20    5.90
 -15 -12   0   42.90    6.40
 -15 -12   0   65.79   14.10
 -15 -12   0   40.20    6.30
 -16 -12   0   18.30    9.50
  -9  13   0   64.09   11.00
  -9  13   0   65.89    9.90
  -9  13   0   56.69    8.80
   8 -13   0  141.09   17.10
  -8  13   0  140.09   14.10
  -8  13   0  155.08   13.40
  -8  13   0  149.09   16.90
  -8  13   0  141.39   14.50
   7 -13   0   66.79   11.20
  -7  13   0   93.39   11.90
  -7  13   0  107.99   11.00
  -7  13   0   77.89   10.20
   6 -13   0   92.09   21.20
   6 -13   0  104.39   12.60
   6 -13   0  113.09   12.90
  -6  13   0  117.89   11.60
  -6  13   0   85.59   10.70
  -6  13   0   81.69   10.20
  -6  13   0   84.99   11.30
   5 -13   0   28.70    7.30
   5 -13   0   26.30    7.50
   5 -13   0   42.10    8.90
  -5  13   0   35.70    6.80
  -5  13   0   36.60    6.70
  -5  13   0   42.00    8.30
  -5  13   0   40.60    8.60
   4 -13   0    6.90    6.10
   4 -13   0   -0.30    5.50
   4 -13   0   -0.80    7.50
  -4  13   0   -0.70    4.60
  -4  13   0    0.50    5.90
  -4  13   0    6.60    6.10
  -4  13   0    0.90    4.60
   3 -13   0   -4.80    5.80
   3 -13   0   -4.20    5.20
   3 -13   0   -4.40    6.40
  -3  13   0    0.60    4.50
  -3  13   0   -6.30    4.30
  -3  13   0   -6.30    4.90
  -3  13   0    7.00    6.10
   2 -13   0   53.49    8.80
   2 -13   0   59.89    8.50
   2 -13   0   57.69    9.20
  -2  13   0   48.40    8.10
  -2  13   0   51.49    8.10
  -2  13   0   53.59    7.00
  -2  13   0   55.79    7.20
   1 -13   0  312.27   17.80
   1 -13   0  301.17   17.60
   1 -13   0  316.27   18.70
  -1  13   0  292.77   17.20
  -1  13   0  286.17   14.80
  -1  13   0  292.17   15.90
  -1  13   0  307.47   17.30
   0 -13   0  178.38   14.90
   0 -13   0  178.88   13.60
   0 -13   0  177.68   14.10
   0  13   0  173.38   13.00
   0  13   0  198.08   12.30
   0  13   0  171.78   13.20
   0  13   0  185.48   11.20
  -1 -13   0  123.79   10.60
  -1 -13   0  108.79   12.60
  -1 -13   0  149.59   13.30
  -1 -13   0  151.58   12.10
   1  13   0  138.89   10.70
   1  13   0  138.49   11.60
   1  13   0  133.19    9.30
   1  13   0  128.59   11.90
  -2 -13   0  262.37   16.70
  -2 -13   0  263.27   14.90
  -2 -13   0  294.37   15.80
  -2 -13   0  254.07   17.10
   2  13   0  302.87   16.50
   2  13   0  290.27   16.00
   2  13   0  294.97   15.10
   2  13   0  275.97   13.00
  -3 -13   0  447.96   21.80
  -3 -13   0  472.55   20.60
  -3 -13   0  434.16   20.30
  -3 -13   0  440.26   22.30
   3  13   0  418.16   17.50
   3  13   0  449.06   22.00
   3  13   0  428.36   27.40
   3  13   0  449.26   21.30
  -4 -13   0  139.09   11.00
  -4 -13   0  147.49   13.70
  -4 -13   0  121.39   12.00
  -4 -13   0  129.69   11.90
   4  13   0  154.58   12.20
   4  13   0  137.99   10.40
   4  13   0  141.59   10.90
  -5 -13   0  284.57   17.00
  -5 -13   0  305.07   18.10
  -5 -13   0  298.67   15.40
  -5 -13   0  304.67   17.00
   5  13   0  289.97   14.90
   5  13   0  306.67   15.60
   5  13   0  276.77   16.30
  -6 -13   0    4.80    6.10
  -6 -13   0    0.10    4.40
  -6 -13   0    4.00    6.00
  -6 -13   0    5.20    4.90
   6  13   0    2.70    4.90
   6  13   0    2.00    3.70
   6  13   0    1.60    4.10
  -7 -13   0    5.90    4.80
  -7 -13   0   20.90    7.40
  -7 -13   0   16.60    5.70
  -7 -13   0   16.10    8.00
   7  13   0   11.70    5.20
   7  13   0   14.40    4.60
   7  13   0   13.10    6.00
  -8 -13   0    2.10    5.60
  -8 -13   0  -10.40    6.10
  -8 -13   0   -0.40    4.20
  -8 -13   0    3.10    4.30
   8  13   0    0.00    3.40
   8  13   0    1.70    5.80
   8  13   0   -2.80    3.50
  -9 -13   0  128.39   10.90
  -9 -13   0   84.69   11.40
  -9 -13   0  109.39    9.80
  -9 -13   0  128.49   13.40
   9  13   0  111.49   11.40
   9  13   0  137.29    9.30
   9  13   0   94.69    8.70
 -10 -13   0   76.19   12.20
 -10 -13   0   75.29   10.20
 -10 -13   0  103.19   10.00
 -10 -13   0   85.29    9.10
  10  13   0   90.09    7.90
  10  13   0   83.69    7.70
  10  13   0   82.99   10.30
 -11 -13   0   27.70    8.50
 -11 -13   0   25.70    5.50
 -11 -13   0   30.40    6.40
 -11 -13   0    7.70   11.10
  11  13   0   20.00    4.20
  11  13   0   21.30    6.80
 -12 -13   0   10.70    9.50
 -12 -13   0   17.90    5.30
 -12 -13   0   11.60    5.30
 -12 -13   0   17.40    7.90
  12  13   0   24.60    7.30
 -13 -13   0    6.90    7.20
 -13 -13   0   10.20    8.40
 -13 -13   0    0.80    4.70
  13  13   0    5.80    5.80
 -14 -13   0   43.90    6.60
 -14 -13   0   83.29   11.90
 -14 -13   0   54.09    7.70
 -15 -13   0   29.90   10.00
 -15 -13   0   12.20    5.50
   8 -14   0   -5.10    3.40
  -8  14   0    1.10    6.40
  -8  14   0   -0.20    5.90
  -8  14   0    6.70    6.90
   7 -14   0   -1.30    2.90
  -7  14   0   16.50   10.20
  -7  14   0    5.60    6.70
  -7  14   0    5.30    6.00
   6 -14   0   65.99   12.00
  -6  14   0   52.19    9.40
  -6  14   0   49.70    8.10
  -6  14   0   59.69    9.90
  -6  14   0   46.60    8.00
   5 -14   0   67.29   10.00
   5 -14   0   90.49   10.10
   5 -14   0   81.89   11.80
  -5  14   0   75.99   10.40
  -5  14   0   60.29    8.30
  -5  14   0   76.69   11.20
  -5  14   0   76.99    9.50
   4 -14   0   74.89   14.90
   4 -14   0   82.09   10.40
   4 -14   0   97.59   13.40
  -4  14   0   74.29   11.00
  -4  14   0   97.09   12.00
  -4  14   0   93.09   10.70
  -4  14   0  102.19   11.30
   3 -14   0    1.90    5.80
   3 -14   0    5.60    6.70
   3 -14   0   20.40    7.90
  -3  14   0    8.40    5.90
  -3  14   0   -1.50    5.70
  -3  14   0   11.60    5.50
  -3  14   0    8.30    5.20
   2 -14   0  142.29   14.20
   2 -14   0  166.88   15.50
   2 -14   0  140.89   14.60
  -2  14   0  151.28   12.20
  -2  14   0  110.99   12.80
  -2  14   0  140.69   11.90
  -2  14   0  145.19   13.50
   1 -14   0  203.58   15.70
   1 -14   0  188.78   16.20
   1 -14   0  180.08   15.40
  -1  14   0  195.68   12.20
  -1  14   0  191.18   14.70
  -1  14   0  192.98   13.20
  -1  14   0  178.68   14.40
   0 -14   0    0.70    6.30
   0 -14   0    7.90    6.30
   0 -14   0    3.70    7.30
   0  14   0   10.30    5.60
   0  14   0    1.70    4.40
   0  14   0    3.40    4.80
   0  14   0    7.80    5.50
  -1 -14   0    5.70    5.80
  -1 -14   0    2.00    6.70
  -1 -14   0   -2.90    6.40
  -1 -14   0    2.70    5.30
   1  14   0    1.40    3.70
   1  14   0   -0.60    5.40
   1  14   0    1.30    4.20
   1  14   0   -3.00    5.10
  -2 -14   0   71.49    9.40
  -2 -14   0   80.29    9.20
  -2 -14   0   94.39   12.30
  -2 -14   0   89.39    9.00
   2  14   0   67.69    9.00
   2  14   0   70.79    8.80
   2  14   0   79.19    9.30
   2  14   0   76.09    7.10
  -3 -14   0   15.70    6.40
  -3 -14   0   13.20    5.60
  -3 -14   0   16.40    6.50
  -3 -14   0   14.10    6.80
   3  14   0   21.50    6.20
   3  14   0   18.90    3.70
   3  14   0   25.30    5.50
   3  14   0   18.70    6.30
  -4 -14   0   -2.10    4.60
  -4 -14   0    1.60    5.10
  -4 -14   0    1.70    5.90
  -4 -14   0   -2.40    5.60
   4  14   0   -8.90    4.60
   4  14   0    3.70    4.60
   4  14   0   -1.00    4.00
  -5 -14   0   23.60    7.10
  -5 -14   0   13.00    6.20
  -5 -14   0   15.10    5.80
  -5 -14   0   20.50    5.70
   5  14   0   20.40    5.50
   5  14   0   14.80    6.00
   5  14   0   16.10    5.10
  -6 -14   0   24.60    7.70
  -6 -14   0   31.70    7.80
  -6 -14   0   23.00    6.90
  -6 -14   0   44.50    6.70
   6  14   0   31.90    5.60
   6  14   0   38.30    7.20
   6  14   0   34.40    6.10
  -7 -14   0   17.10    5.90
  -7 -14   0   14.90    5.30
  -7 -14   0    2.90    6.70
  -7 -14   0   15.20    7.30
   7  14   0    4.70    5.90
   7  14   0   17.30    4.90
  -8 -14   0   45.40    8.70
  -8 -14   0   22.60    6.10
  -8 -14   0   23.10    8.90
  -8 -14   0   41.10    7.20
   8  14   0   33.70    5.90
   8  14   0   40.00    6.10
   8  14   0   36.00    8.00
  -9 -14   0    6.70    5.20
  -9 -14   0   -9.70    8.00
  -9 -14   0    5.30    5.00
  -9 -14   0    5.00    7.50
   9  14   0    3.50    4.00
   9  14   0   -1.90    5.80
 -10 -14   0    6.30    7.60
 -10 -14   0   11.50    5.50
 -10 -14   0   13.30    6.00
 -10 -14   0   -2.90    9.20
  10  14   0   12.40    4.50
  10  14   0   11.20    4.60
  10  14   0   14.20    6.30
 -11 -14   0   24.20    8.70
 -11 -14   0   13.30    5.70
 -11 -14   0    2.80    9.30
 -11 -14   0   13.40    5.80
  11  14   0   15.90    4.30
  11  14   0   10.90    7.10
  11  14   0    8.50    4.10
 -12 -14   0  186.38   18.30
 -12 -14   0  119.99   16.00
 -12 -14   0  155.88   11.80
 -12 -14   0  158.78   12.60
  12  14   0  148.79   13.80
 -13 -14   0   29.10    6.80
 -13 -14   0   40.90    7.30
  13  14   0   40.60    8.40
 -14 -14   0   -3.10    5.30
 -14 -14   0   11.50    8.00
 -14 -14   0    4.90    5.30
  14  14   0    1.80    6.50
 -15 -14   0    4.20    5.70
  -6  15   0   -1.20    5.70
  -6  15   0   15.70    7.50
  -6  15   0   10.30    7.00
  -5  15   0   59.79    8.70
  -5  15   0   34.50    7.40
  -5  15   0   45.00    9.00
   4 -15   0    5.30    7.90
   4 -15   0   17.30    7.10
   4 -15   0   13.70    7.70
  -4  15   0   17.80    7.50
  -4  15   0   20.90    6.60
  -4  15   0    7.70    6.60
  -4  15   0   21.70    6.30
   3 -15   0   20.40    9.30
   3 -15   0   26.90    7.60
  -3  15   0    8.20    5.40
  -3  15   0   14.00    5.90
  -3  15   0   -0.50    6.40
  -3  15   0   19.60    8.10
   2 -15   0    7.10    7.20
   2 -15   0    4.30    7.90
   2 -15   0    8.80    7.40
  -2  15   0    6.30    5.00
  -2  15   0   -0.20    4.70
  -2  15   0   -2.30    6.00
  -2  15   0   -0.90    6.30
   1 -15   0   35.60    8.60
   1 -15   0   22.20    8.80
   1 -15   0   20.80    8.20
  -1  15   0   46.40    8.00
  -1  15   0   31.20    7.90
  -1  15   0   30.10    7.90
  -1  15   0   32.90    8.50
   0 -15   0   51.39    9.40
   0 -15   0   45.20   11.20
   0 -15   0   33.00    8.10
   0  15   0   35.00    7.00
   0  15   0   38.10    5.80
   0  15   0   32.40    7.70
   0  15   0   31.60    7.90
  -1 -15   0   23.10    7.50
  -1 -15   0   40.80    8.50
  -1 -15   0   22.70    8.00
   1  15   0   18.40    6.00
   1  15   0   29.20    5.00
   1  15   0   25.10    7.20
   1  15   0   23.70    7.30
  -2 -15   0   64.49    9.20
  -2 -15   0   49.00    9.10
  -2 -15   0   59.29   10.10
  -2 -15   0   73.09    7.80
  -2 -15   0   61.09    8.30
   2  15   0   79.49    9.40
   2  15   0   62.89    7.30
   2  15   0   75.99    9.60
   2  15   0   72.89   10.30
  -3 -15   0   74.79    9.20
  -3 -15   0   76.49   11.10
  -3 -15   0   84.09   12.10
  -3 -15   0   52.59    8.70
   3  15   0   63.99    6.90
   3  15   0   84.09    9.60
   3  15   0   72.29    8.10
   3  15   0   70.89    9.00
  -4 -15   0   10.60    7.00
  -4 -15   0    3.80    5.70
  -4 -15   0    4.70    5.60
  -4 -15   0    3.20    6.40
   4  15   0    2.40    5.30
   4  15   0    7.60    7.80
   4  15   0    5.80    5.90
  -5 -15   0   26.90    7.40
  -5 -15   0   18.60    8.00
  -5 -15   0   21.00    6.80
  -5 -15   0   19.60    8.40
   5  15   0   29.80    7.20
   5  15   0   24.70    5.80
   5  15   0   27.40    6.30
  -6 -15   0  143.29   13.30
  -6 -15   0  124.79   11.90
  -6 -15   0  115.89   12.20
  -6 -15   0  128.49   14.40
   6  15   0  141.69   11.40
   6  15   0  138.09   10.90
   6  15   0  112.79   12.40
  -7 -15   0  323.87   19.90
  -7 -15   0  260.77   19.10
  -7 -15   0  316.97   17.40
  -7 -15   0  321.77   18.60
   7  15   0  268.97   15.10
   7  15   0  304.37   16.40
   7  15   0  288.57   17.70
  -8 -15   0   48.70    8.50
  -8 -15   0   35.40    9.50
  -8 -15   0   45.10    7.20
  -8 -15   0   52.19    9.40
   8  15   0   37.50    8.20
   8  15   0   52.49    8.60
   8  15   0   54.49    7.10
  -9 -15   0  293.77   21.20
  -9 -15   0  282.87   17.60
  -9 -15   0  261.77   16.40
   9  15   0  258.27   15.20
   9  15   0  295.27   15.50
   9  15   0  289.97   17.90
 -10 -15   0   42.50    9.10
 -10 -15   0   20.10    6.90
 -10 -15   0   13.90    6.30
 -10 -15   0   12.20    9.30
  10  15   0   28.20    5.90
  10  15   0   29.10    5.30
  10  15   0   13.30    7.30
 -11 -15   0  108.59   12.00
 -11 -15   0  117.29   12.20
 -11 -15   0  154.58   16.30
 -11 -15   0   77.99   13.50
  11  15   0  118.69   13.70
  11  15   0  130.59    9.40
 -12 -15   0   68.49    9.50
 -12 -15   0   63.79    8.60
 -12 -15   0   80.19   13.20
  12  15   0   73.79    8.20
  12  15   0   73.49   10.60
 -13 -15   0   32.20    7.00
 -13 -15   0   41.60    7.80
  13  15   0   37.80    9.30
 -14 -15   0   37.90    7.40
  14  15   0   28.00    7.60
   5 -16   0    4.30    3.80
  -5  16   0   14.60    8.80
  -5  16   0   21.70    6.80
  -5  16   0   10.70    7.60
   4 -16   0    5.90    3.40
  -4  16   0   12.00    5.80
  -4  16   0   11.00    5.50
  -4  16   0   -7.30    6.90
  -4  16   0   -3.50    6.70
   3 -16   0   37.50    8.40
   3 -16   0   45.00    9.30
  -3  16   0   28.90    8.30
  -3  16   0   26.30    7.10
  -3  16   0   43.20    7.40
   2 -16   0   17.90    7.80
   2 -16   0   22.90    8.50
  -2  16   0    4.10   10.60
  -2  16   0   17.90    6.40
  -2  16   0   12.50    8.30
  -2  16   0   20.10    5.80
   1 -16   0   43.80    9.10
   1 -16   0   34.00    9.80
   1 -16   0   44.50    9.70
  -1  16   0   44.20    9.00
  -1  16   0   50.19    9.70
  -1  16   0   44.60    6.80
  -1  16   0   40.80    9.50
   0 -16   0   15.10    7.20
   0 -16   0   18.50   10.00
   0  16   0    9.90    6.90
   0  16   0   10.50    6.50
   0  16   0   14.30    5.60
  -1 -16   0   25.80    8.70
  -1 -16   0   15.90    7.40
  -1 -16   0   19.10    9.10
   1  16   0   20.80    7.80
   1  16   0   19.10    7.00
   1  16   0   10.10    4.50
   1  16   0   16.50    6.00
  -2 -16   0  259.67   16.80
  -2 -16   0  269.67   19.20
  -2 -16   0  330.97   19.50
  -2 -16   0  247.68   15.60
  -2 -16   0  279.77   20.30
   2  16   0  270.17   17.80
   2  16   0  285.07   16.70
   2  16   0  307.57   18.40
   2  16   0  259.27   13.50
  -3 -16   0  321.87   21.10
  -3 -16   0  277.47   16.70
  -3 -16   0  335.67   19.90
  -3 -16   0  325.77   18.10
   3  16   0  312.07   18.80
   3  16   0  300.97   18.70
   3  16   0  312.67   17.50
  -4 -16   0   77.99   14.40
  -4 -16   0   91.89   10.60
  -4 -16   0   72.69   11.70
  -4 -16   0   90.79   12.80
   4  16   0   94.49   10.70
   4  16   0   87.59   11.60
   4  16   0   58.89    8.20
  -5 -16   0  118.99   14.60
  -5 -16   0  114.59   11.90
  -5 -16   0  103.59   11.80
  -5 -16   0   94.39   11.30
   5  16   0   84.29   11.00
   5  16   0   93.19   10.70
   5  16   0  109.39   11.70
  -6 -16   0  420.36   23.00
  -6 -16   0  458.05   24.50
  -6 -16   0  441.56   23.70
  -6 -16   0  473.15   25.30
   6  16   0  466.85   23.40
   6  16   0  438.56   21.50
   6  16   0  475.55   22.60
  -7 -16   0  168.68   16.00
  -7 -16   0  165.98   14.80
  -7 -16   0  157.68   13.60
  -7 -16   0  126.39   15.30
   7  16   0  143.39   11.90
   7  16   0  175.58   14.30
   7  16   0  171.78   13.50
  -8 -16   0  113.99   13.40
  -8 -16   0  102.89   15.00
  -8 -16   0  115.89   12.60
  -8 -16   0  136.69   15.70
   8  16   0  113.99   10.50
   8  16   0  139.49   11.90
   8  16   0  109.39   13.30
  -9 -16   0    1.10    6.60
  -9 -16   0  -16.20    7.40
  -9 -16   0    9.80    8.10
  -9 -16   0    0.70    5.80
   9  16   0   -5.70    5.70
   9  16   0    0.70    5.60
   9  16   0    1.70    4.40
 -10 -16   0   33.60    7.60
 -10 -16   0   34.70    9.90
 -10 -16   0   24.60    7.90
 -10 -16   0   15.10    9.80
  10  16   0   22.30    7.80
  10  16   0   39.00    6.20
 -11 -16   0   55.09    8.50
 -11 -16   0   44.20    8.40
  11  16   0   55.79    6.60
  11  16   0   42.50   13.40
 -12 -16   0   14.20    6.10
 -12 -16   0    6.20    6.00
  12  16   0    6.30    4.40
  12  16   0   -2.50    6.80
 -13 -16   0   50.69    8.50
  13  16   0   33.80    8.60
  -3  17   0  100.09   13.10
  -3  17   0  130.79   13.50
  -3  17   0  100.19   11.10
   2 -17   0  105.19   12.80
  -2  17   0  128.39   11.20
  -2  17   0  126.99   14.90
  -2  17   0   87.59   12.40
  -2  17   0  146.39   13.40
   1 -17   0  344.07   22.50
   1 -17   0  324.07   22.00
  -1  17   0  312.37   21.10
  -1  17   0  317.77   20.60
  -1  17   0  296.77   19.00
  -1  17   0  316.47   16.70
   0 -17   0   85.39   12.30
   0 -17   0   91.39   12.50
   0  17   0   83.79   11.80
   0  17   0   95.09    9.40
   0  17   0   81.69   12.00
  -1 -17   0   92.39   12.50
  -1 -17   0  111.59   13.80
   1  17   0  111.19   12.40
   1  17   0  104.79    9.50
   1  17   0  133.39   14.10
   1  17   0  105.09   12.30
  -2 -17   0  419.46   20.80
  -2 -17   0  488.05   25.60
  -2 -17   0  408.06   25.40
   2  17   0  421.56   18.80
   2  17   0  455.75   24.30
   2  17   0  455.95   22.50
  -3 -17   0  331.87   22.00
  -3 -17   0  280.67   17.10
  -3 -17   0  316.17   17.70
   3  17   0  323.07   18.30
   3  17   0  313.77   19.60
  -4 -17   0    6.30    6.70
  -4 -17   0   24.30    8.90
  -4 -17   0    8.50    7.30
  -4 -17   0   29.10    8.20
   4  17   0   27.30    6.90
   4  17   0   25.00    7.70
   4  17   0   35.60   10.80
  -5 -17   0   12.20    7.90
  -5 -17   0   15.10    6.50
  -5 -17   0   16.80    8.40
  -5 -17   0   16.80    8.00
   5  17   0   16.00    7.30
   5  17   0   12.80    7.20
   5  17   0   20.30    7.00
  -6 -17   0   19.60    8.50
  -6 -17   0   24.50    7.60
  -6 -17   0   32.20    9.30
   6  17   0   24.60    6.40
   6  17   0   21.80    9.60
   6  17   0   22.10    6.60
  -7 -17   0    5.80    6.70
  -7 -17   0    3.00    6.50
   7  17   0    3.60    2.80
   7  17   0    6.10    5.80
  -8 -17   0  131.49   14.70
  -8 -17   0  133.19   14.30
  -8 -17   0  164.48   15.30
   8  17   0  109.09   13.70
  -9 -17   0   23.10    7.60
  -9 -17   0   11.40    7.10
  -9 -17   0   -6.30   10.90
   9  17   0    7.20    7.20
 -10 -17   0  100.09   17.00
 -10 -17   0   79.19   10.10
  10  17   0   72.99   11.10
 -11 -17   0   79.89   10.60
 -11 -17   0  124.39   13.00
  11  17   0  100.19   12.10
   0 -18   0   51.39   10.90
   0 -18   0   67.59   11.00
   0  18   0   43.40   10.00
   0  18   0   49.40    8.70
   0  18   0   49.30    6.70
  -1 -18   0   18.20    8.00
   1  18   0    7.50    7.00
   1  18   0    6.70    4.50
   1  18   0    7.50    7.80
  -2 -18   0   29.80    9.00
  -2 -18   0   42.10   10.30
   2  18   0   29.50    7.00
   2  18   0   36.10    8.40
   2  18   0   28.60    5.20
  -3 -18   0    4.50    7.10
  -3 -18   0   -5.60    5.70
  -3 -18   0    7.60    6.50
  -3 -18   0   -1.60    8.20
   3  18   0    6.00    5.80
   3  18   0    6.70    6.70
   3  18   0    1.60    5.40
  -4 -18   0  113.29   12.60
  -4 -18   0  101.59   13.70
  -4 -18   0   80.59   12.20
  -4 -18   0   68.79   10.00
   4  18   0  102.89   11.80
   4  18   0  127.29   12.70
   4  18   0  110.59   13.40
  -5 -18   0  114.79   12.30
  -5 -18   0  123.39   12.80
  -5 -18   0  103.39   12.30
  -5 -18   0   97.59   13.40
   5  18   0  101.79   12.00
   5  18   0  109.59   13.80
  -6 -18   0    8.00   14.00
  -6 -18   0   17.40    8.20
  -6 -18   0   22.60    7.50
  -6 -18   0   20.50    8.90
   6  18   0   21.90    7.50
  -7 -18   0  167.38   16.30
  -7 -18   0  149.29   16.50
  -7 -18   0  163.68   16.80
  -7 -18   0  125.09   13.70
   7  18   0  129.39   14.40
  -8 -18   0  210.68   20.50
  -8 -18   0  238.98   18.50
   8  18   0  185.68   16.70
  -9 -18   0  173.68   16.50
  -9 -18   0  201.38   16.60
   9  18  -1    7.20    2.60
  -9 -18   1    1.70    7.20
  -9 -18   1   -4.60    7.00
  -9 -18   1   14.50    7.50
   8  18  -1   21.90    8.70
  -8 -18   1   15.60    8.00
  -8 -18   1   30.00   13.90
  -8 -18   1   11.80    7.60
   7  18  -1   17.30    7.20
  -7 -18   1   29.00    9.00
  -7 -18   1   26.80    8.90
  -7 -18   1   22.00    7.90
  -7 -18   1   14.30    9.30
   6  18  -1   11.90    2.70
   6  18  -1    6.50    7.00
  -6 -18   1    4.40    7.50
  -6 -18   1    5.20    7.80
  -6 -18   1   12.80   11.10
  -6 -18   1    3.10    6.70
   5  18  -1    4.20    6.40
   5  18  -1    6.40    2.60
  -5 -18   1   11.80    8.50
  -5 -18   1    0.70    7.50
  -5 -18   1    2.40    6.80
  -5 -18   1    9.00    7.50
   4  18  -1   10.30    6.00
   4  18  -1   -4.00    5.90
   4  18  -1    1.20    5.90
  -4 -18   1   -7.80    6.70
  -4 -18   1   12.70    6.50
  -4 -18   1    1.70    7.70
  -4 -18   1   -1.70    7.80
   3  18  -1    0.70    6.80
   3  18  -1   -1.20    3.70
   3  18  -1    8.60    5.50
  -3 -18   1   -7.20    5.60
  -3 -18   1   12.50    6.60
  -3 -18   1    8.50    7.70
  -3 -18   1   -1.70    7.70
   2  18  -1   18.00    8.20
   2  18  -1   16.20    4.50
   2  18  -1   23.60    9.50
   2  18  -1   33.60    7.90
  -2 -18   1   20.10    8.40
  -2 -18   1   30.50    8.90
   1  18  -1   25.10   10.60
   1  18  -1   16.90    4.80
   1  18  -1   31.70   10.10
   1  18  -1   43.00    8.90
  -1 -18   1   18.20    8.60
  -1 -18   1   35.30   16.90
   0  18  -1   14.00    6.10
   0  18  -1    9.40    5.00
   0  18  -1    4.00    7.80
   0 -18   1    8.50    8.30
   0 -18   1   25.50    8.60
  11  17  -1   23.10    8.80
 -11 -17   1   18.10    7.50
  10  17  -1   -2.20    6.80
 -10 -17   1   17.70    6.90
 -10 -17   1   10.50    6.90
   9  17  -1   10.10    7.10
   9  17  -1    3.10    2.20
  -9 -17   1    6.30    6.80
  -9 -17   1    5.00    6.50
   8  17  -1    9.60    7.40
   8  17  -1    6.20    2.00
  -8 -17   1   10.60    7.40
  -8 -17   1    0.10    8.50
  -8 -17   1   -1.50    6.50
   7  17  -1    3.50    5.50
   7  17  -1    6.10    2.20
   7  17  -1    1.10    9.90
  -7 -17   1    6.70    7.40
  -7 -17   1    1.20    7.10
  -7 -17   1   -1.90    6.00
   6  17  -1   31.80    6.70
   6  17  -1   27.60    7.00
  -6 -17   1   19.40    7.70
  -6 -17   1   35.80    9.30
  -6 -17   1   25.50    7.20
  -6 -17   1   23.20    7.70
   5  17  -1   -1.80    5.90
   5  17  -1   -7.10    6.50
   5  17  -1   12.90    9.60
  -5 -17   1   -4.50    7.00
  -5 -17   1   -0.90    6.10
  -5 -17   1    2.60    7.00
  -5 -17   1   -6.00    5.90
   4  17  -1   33.00    7.60
   4  17  -1   28.90   13.60
   4  17  -1   34.60   12.60
  -4 -17   1   42.70   13.10
  -4 -17   1   36.50    8.80
  -4 -17   1   41.40    8.60
  -4 -17   1   22.90    7.70
   3  17  -1    9.10    6.40
   3  17  -1    6.10   12.30
   3  17  -1   17.50    6.40
   3  17  -1   15.20    4.40
  -3 -17   1    6.10    8.80
  -3 -17   1   14.20    7.80
  -3 -17   1    2.30    6.50
  -3 -17   1   18.00    7.00
   2  17  -1   99.99   11.80
   2  17  -1   59.89   17.30
   2  17  -1   77.49   11.10
   2  17  -1   72.49    8.70
  -2 -17   1   64.39    9.60
  -2 -17   1   99.59   11.50
  -2 -17   1   95.59   12.70
  -2 -17   1   87.29   11.90
   1  17  -1   40.00    8.50
   1  17  -1   37.40    7.40
   1  17  -1   29.60    6.50
   1  17  -1   32.60    8.10
  -1 -17   1   18.20    7.80
  -1 -17   1   46.80    9.60
   0  17  -1  142.39   16.30
   0  17  -1  127.59   15.50
   0  17  -1  127.89   10.50
   0  17  -1  127.09   13.90
   0 -17   1  143.59   16.10
   0 -17   1  163.38   16.60
  -1  17  -1    8.90    7.00
  -1  17  -1   10.30    6.30
  -1  17  -1    1.90    7.00
  -1  17  -1    7.80    5.10
   1 -17   1   23.80    8.20
   1 -17   1    5.90    8.30
  -2  17  -1   72.69    8.50
  -2  17  -1   68.89   10.80
  -2  17  -1   82.49   12.00
  -2  17  -1   82.29   10.30
   2 -17   1   87.49   12.00
   2 -17   1   71.59   16.20
  -3  17  -1   59.99   11.10
  -3  17  -1   60.69    9.10
  -3  17  -1   59.79    8.30
  13  16  -1   25.60    9.00
 -13 -16   1   42.20    7.80
  12  16  -1   46.50   10.10
 -12 -16   1   57.79    8.70
 -12 -16   1   60.99    9.00
  11  16  -1   36.10   12.80
  11  16  -1   40.60    6.20
 -11 -16   1   67.69    9.40
 -11 -16   1   43.40    8.10
  10  16  -1    7.50    7.20
  10  16  -1    8.50    4.20
 -10 -16   1    5.90    6.60
 -10 -16   1   -7.00   10.40
 -10 -16   1    4.20    6.50
   9  16  -1    4.10    4.90
   9  16  -1    6.10    6.50
  -9 -16   1    8.10   11.10
  -9 -16   1    7.50    8.70
  -9 -16   1   16.30    9.90
  -9 -16   1    0.70    6.10
   8  16  -1   37.80    7.20
   8  16  -1   35.90    6.40
   8  16  -1   29.90    7.40
  -8 -16   1   25.70    7.80
  -8 -16   1   38.90    8.10
  -8 -16   1   30.70    9.00
   7  16  -1  166.98   14.50
   7  16  -1  172.88   13.50
   7  16  -1  183.78   12.80
  -7 -16   1  204.58   15.10
  -7 -16   1  187.38   16.60
  -7 -16   1  192.38   17.10
  -7 -16   1  171.98   15.30
   6  16  -1  150.38   14.20
   6  16  -1  194.18   13.30
   6  16  -1  210.68   14.70
  -6 -16   1  156.68   15.60
  -6 -16   1  178.58   15.80
  -6 -16   1  175.78   15.00
  -6 -16   1  201.58   17.10
   5  16  -1  123.09   13.10
   5  16  -1  140.49   12.60
   5  16  -1  136.99   11.70
  -5 -16   1  127.79   15.30
  -5 -16   1  121.19   13.80
  -5 -16   1  111.99   12.00
  -5 -16   1  137.49   14.70
  -5 -16   1  124.39   12.60
   4  16  -1  135.69   11.90
   4  16  -1  148.89   13.40
   4  16  -1  149.59   13.70
  -4 -16   1  122.79   15.00
  -4 -16   1  147.59   16.00
  -4 -16   1  125.29   13.80
  -4 -16   1  127.39   14.20
   3  16  -1  390.06   19.60
   3  16  -1  354.76   16.00
   3  16  -1  385.36   20.80
   3  16  -1  369.26   20.70
  -3 -16   1  318.47   18.70
  -3 -16   1  367.26   19.40
  -3 -16   1  386.16   22.70
  -3 -16   1  381.56   21.70
  -3 -16   1  347.57   24.20
   2  16  -1   35.30    5.40
   2  16  -1   37.40    8.50
   2  16  -1   41.80    8.40
   2  16  -1   48.40    7.50
  -2 -16   1   45.30    9.50
  -2 -16   1   45.90    9.20
  -2 -16   1   53.39   11.30
  -2 -16   1   48.00    9.70
   1  16  -1  125.89   13.90
   1  16  -1  143.89   13.70
   1  16  -1  143.79   12.60
   1  16  -1  139.69   10.30
  -1 -16   1  154.28   16.60
  -1 -16   1  140.19   15.00
  -1 -16   1  147.79   15.20
   0  16  -1   44.00    9.20
   0  16  -1   49.90    8.20
   0 -16   1   29.20    9.00
   0 -16   1   49.60   10.60
   0 -16   1   52.59   10.50
  -1  16  -1   16.00    7.30
  -1  16  -1   20.40    5.50
  -1  16  -1   16.40    7.60
   1 -16   1   17.20    8.00
   1 -16   1   21.80    8.70
   1 -16   1   17.90    7.60
  -2  16  -1    8.50    7.40
  -2  16  -1   18.60    6.30
  -2  16  -1   12.50    5.50
  -2  16  -1   10.80    8.00
   2 -16   1   25.10    7.90
   2 -16   1   22.30    9.50
  -3  16  -1   -5.40    7.80
  -3  16  -1    8.70    7.10
  -3  16  -1   -2.50    4.80
  -3  16  -1   -1.80    5.00
   3 -16   1    4.00    6.90
   3 -16   1    6.20    7.10
  -4  16  -1   68.79   11.10
  -4  16  -1   81.49   10.10
  -4  16  -1   49.00    9.80
  -4  16  -1   50.19    7.70
  -5  16  -1  109.19   13.10
  -5  16  -1   81.59   11.50
  -5  16  -1  119.49   12.30
  14  15  -1   34.90    8.40
 -14 -15   1   49.30    8.00
  13  15  -1   -9.10   15.10
 -13 -15   1   -7.60    5.10
 -13 -15   1    6.70    5.70
  12  15  -1   89.09   11.50
 -12 -15   1   69.09    8.80
 -12 -15   1   79.49   11.60
 -12 -15   1   74.29    9.70
  11  15  -1  265.67   17.90
  11  15  -1  259.57   13.70
 -11 -15   1  226.98   22.00
 -11 -15   1  240.28   16.20
 -11 -15   1  297.07   20.20
 -11 -15   1  270.67   17.20
  10  15  -1  265.47   14.60
  10  15  -1  265.27   17.70
  10  15  -1  272.57   14.10
 -10 -15   1  218.18   19.90
 -10 -15   1  263.47   16.20
 -10 -15   1  270.67   17.20
 -10 -15   1  310.47   19.90
   9  15  -1   91.59   11.30
   9  15  -1  118.89   10.20
  -9 -15   1  134.79   15.80
  -9 -15   1  103.29   14.70
  -9 -15   1  105.39   12.60
  -9 -15   1   96.49   11.60
   8  15  -1  255.77   14.60
   8  15  -1  274.77   17.50
  -8 -15   1  275.77   16.30
  -8 -15   1  269.97   21.20
  -8 -15   1  238.48   18.90
  -8 -15   1  321.17   26.60
   7  15  -1  377.36   18.60
   7  15  -1  365.16   19.90
  -7 -15   1  378.26   20.80
  -7 -15   1  308.27   21.00
  -7 -15   1  378.56   19.50
  -7 -15   1  378.06   21.80
   6  15  -1  130.99   10.70
   6  15  -1  139.69   12.50
   6  15  -1  134.79   11.40
  -6 -15   1  138.09   12.40
  -6 -15   1  124.39   14.40
  -6 -15   1  121.99   13.20
  -6 -15   1  111.49   12.40
   5  15  -1   40.90    8.00
   5  15  -1   24.90    6.40
   5  15  -1   35.80    6.30
  -5 -15   1   12.80    6.90
  -5 -15   1   35.90    9.50
  -5 -15   1   14.40    7.90
   4  15  -1  167.28   13.70
   4  15  -1  154.18   13.20
   4  15  -1  170.78   13.30
  -4 -15   1  155.88   13.70
  -4 -15   1  139.99   13.50
  -4 -15   1  182.08   15.30
  -4 -15   1  159.38   14.50
   3  15  -1   67.19    9.50
   3  15  -1   84.49    8.80
   3  15  -1   86.99   10.20
   3  15  -1   70.49    7.20
  -3 -15   1   66.39   10.30
  -3 -15   1   75.69    9.50
  -3 -15   1   65.29    9.60
  -3 -15   1   71.09    8.00
  -3 -15   1   90.69   10.60
   2  15  -1    1.80    5.20
   2  15  -1    1.80    4.80
   2  15  -1    8.60    6.40
   2  15  -1   -2.30    3.40
  -2 -15   1    4.50    6.00
  -2 -15   1    3.50    5.60
  -2 -15   1   -6.10    5.40
  -2 -15   1    3.60    6.70
  -2 -15   1    2.60    5.10
   1  15  -1  164.88   12.60
   1  15  -1  138.99   13.60
   1  15  -1  154.28   13.40
   1  15  -1  144.89    9.80
  -1 -15   1  143.09   15.10
  -1 -15   1  141.69   14.40
  -1 -15   1  142.29   14.70
   0  15  -1   10.20    4.70
   0  15  -1   14.80    5.50
   0  15  -1    1.60    6.50
   0  15  -1    9.90    6.60
   0 -15   1   15.10    7.30
   0 -15   1   12.20    7.40
   0 -15   1   14.00    9.80
  -1  15  -1  221.08   13.10
  -1  15  -1  183.18   22.10
  -1  15  -1  200.78   15.40
  -1  15  -1  198.68   14.30
   1 -15   1  195.38   16.50
   1 -15   1  224.78   17.10
   1 -15   1  158.98   19.10
  -2  15  -1  124.09   13.30
  -2  15  -1  137.39   13.80
  -2  15  -1  151.18   15.50
  -2  15  -1  121.19   11.00
   2 -15   1  128.79   14.80
   2 -15   1  145.29   16.20
   2 -15   1  138.69   14.70
  -3  15  -1  255.67   18.50
  -3  15  -1  249.78   15.80
  -3  15  -1  256.67   18.20
  -3  15  -1  281.17   17.00
   3 -15   1  303.97   30.20
   3 -15   1  265.87   19.90
   3 -15   1  342.27   29.70
  -4  15  -1  179.38   16.20
  -4  15  -1  204.38   14.60
  -4  15  -1  190.68   16.20
  -4  15  -1  213.18   15.00
   4 -15   1  205.08   17.20
   4 -15   1  225.28   16.40
   4 -15   1  198.28   18.60
  -5  15  -1  313.47   20.70
  -5  15  -1  334.77   19.50
  -5  15  -1  315.07   18.60
  -5  15  -1  372.36   32.10
  -6  15  -1   85.89   11.60
  -6  15  -1   81.79   10.40
  -6  15  -1   74.19    9.90
 -15 -14   1   99.69   11.10
  14  14  -1  144.99   13.90
 -14 -14   1  131.39   12.20
 -14 -14   1  120.09   12.10
  13  14  -1  358.36   20.40
 -13 -14   1  365.66   20.00
 -13 -14   1  349.96   18.40
  12  14  -1  118.89   13.50
 -12 -14   1   88.69   17.40
 -12 -14   1  150.38   11.80
 -12 -14   1  145.29   12.10
 -12 -14   1  180.88   17.00
  11  14  -1  462.45   23.90
  11  14  -1  488.85   20.00
  11  14  -1  452.25   19.90
 -11 -14   1  482.45   22.00
 -11 -14   1  459.95   27.30
 -11 -14   1  476.45   22.60
 -11 -14   1  546.35   36.50
  10  14  -1  235.08   12.70
  10  14  -1  225.98   16.40
  10  14  -1  238.38   12.60
 -10 -14   1  189.88   22.50
 -10 -14   1  233.38   14.40
 -10 -14   1  235.48   15.30
 -10 -14   1  246.98   18.00
   9  14  -1  135.79   13.00
   9  14  -1  140.79   10.00
   9  14  -1  127.29    9.90
  -9 -14   1  132.19   14.20
  -9 -14   1  133.79   11.30
  -9 -14   1  101.69   13.30
  -9 -14   1  148.29   12.20
   8  14  -1  135.29   10.30
   8  14  -1  143.09   13.00
   8  14  -1  148.09   10.40
  -8 -14   1  164.98   14.60
  -8 -14   1  144.19   12.40
  -8 -14   1  137.59   11.60
   7  14  -1   38.90    6.00
   7  14  -1   26.20    7.00
  -7 -14   1   17.00    8.00
  -7 -14   1   31.80    7.30
  -7 -14   1   36.70    6.70
  -7 -14   1   32.60    8.10
   6  14  -1   22.90    6.20
   6  14  -1   16.30    5.30
   6  14  -1   20.30    5.30
  -6 -14   1    4.50    6.90
  -6 -14   1   14.50    6.60
  -6 -14   1   10.40    5.80
  -6 -14   1   25.20    8.50
   5  14  -1  114.19   11.50
   5  14  -1   96.89   10.30
   5  14  -1  111.29    9.90
  -5 -14   1  102.09   11.50
  -5 -14   1  106.19   11.00
  -5 -14   1  138.79   13.20
  -5 -14   1  121.99   11.10
   4  14  -1   64.99    8.90
   4  14  -1   72.29    8.10
   4  14  -1   74.49    8.60
  -4 -14   1   51.49    8.50
  -4 -14   1   48.10    8.40
  -4 -14   1   60.59    7.90
  -4 -14   1   55.29    8.70
   3  14  -1   30.40    4.50
   3  14  -1   26.60    5.70
   3  14  -1   36.70    7.10
   3  14  -1   30.70    6.50
  -3 -14   1   26.10    7.40
  -3 -14   1   26.70    6.50
  -3 -14   1   21.30    6.70
  -3 -14   1   20.60    7.00
   2  14  -1  690.83   29.80
   2  14  -1  683.43   26.30
   2  14  -1  699.33   28.70
   2  14  -1  677.33   29.70
  -2 -14   1  733.33   28.20
  -2 -14   1  673.73   30.80
  -2 -14   1  689.43   30.70
  -2 -14   1  716.03   30.10
  -2 -14   1  639.44   27.30
   1  14  -1  361.76   16.50
   1  14  -1  374.06   19.70
   1  14  -1  391.06   18.60
   1  14  -1  318.47   21.80
  -1 -14   1  364.56   20.70
  -1 -14   1  383.86   20.90
  -1 -14   1  357.86   20.10
  -1 -14   1  369.56   17.50
   0  14  -1  214.28   12.60
   0  14  -1  221.98   14.10
   0  14  -1  225.28   15.40
   0  14  -1  219.08   15.10
   0 -14   1  207.08   16.60
   0 -14   1  227.28   16.20
   0 -14   1  230.38   16.40
  -1  14  -1   31.40    6.20
  -1  14  -1   32.40    7.70
  -1  14  -1   42.10    7.70
  -1  14  -1   50.69    6.90
   1 -14   1   32.30    8.60
   1 -14   1   50.39    9.20
   1 -14   1   24.10    7.20
  -2  14  -1  441.16   21.30
  -2  14  -1  461.05   23.40
  -2  14  -1  481.25   23.80
  -2  14  -1  479.65   22.40
   2 -14   1  474.25   24.30
   2 -14   1  473.95   24.90
   2 -14   1  483.85   24.40
  -3  14  -1   85.09    9.20
  -3  14  -1   96.19   11.10
  -3  14  -1   96.89   10.90
  -3  14  -1  105.99   12.70
   3 -14   1  116.19   13.10
   3 -14   1  123.19   14.70
   3 -14   1  113.79   13.10
  -4  14  -1  137.59   13.80
  -4  14  -1  128.79   12.10
  -4  14  -1  105.29   11.80
  -4  14  -1  108.79   11.20
   4 -14   1  112.49   20.30
   4 -14   1  136.99   14.20
   4 -14   1  145.79   14.30
  -5  14  -1   33.10    8.20
  -5  14  -1   41.10    7.40
  -5  14  -1   41.50    9.40
  -5  14  -1   38.50    7.60
   5 -14   1   36.10    7.90
   5 -14   1   50.39   10.40
   5 -14   1   45.50    7.80
  -6  14  -1   27.40    7.20
  -6  14  -1   31.50    7.80
  -6  14  -1   27.30    7.60
  -6  14  -1   21.40    8.20
   6 -14   1   18.40    9.70
  -7  14  -1    5.30    5.80
  -7  14  -1  -10.00    6.10
  -7  14  -1   -7.10    7.20
  -8  14  -1   -7.20    7.00
  -8  14  -1   -0.60    7.50
  -8  14  -1    8.70    6.40
   8 -14   1   -8.90    3.20
 -15 -13   1   48.80   12.00
 -15 -13   1   24.80    5.70
 -14 -13   1  256.97   15.00
 -14 -13   1  283.67   20.10
 -14 -13   1  224.88   14.10
  13  13  -1  118.59   12.60
 -13 -13   1  134.49   10.60
 -13 -13   1   93.69   10.00
  12  13  -1   85.69   10.50
 -12 -13   1   68.49   12.60
 -12 -13   1  101.19    9.90
 -12 -13   1   81.59    9.30
 -12 -13   1   83.49   11.30
  11  13  -1    2.60    3.00
  11  13  -1   -5.60    5.20
 -11 -13   1    3.10    4.60
 -11 -13   1    6.50    6.90
 -11 -13   1    3.00    4.50
  10  13  -1   39.20    5.10
  10  13  -1   25.20    7.60
  10  13  -1   30.40    4.90
 -10 -13   1   28.60    5.80
 -10 -13   1   36.50    6.60
 -10 -13   1   32.20    8.70
   9  13  -1   55.39    8.50
   9  13  -1   51.29    6.00
  -9 -13   1   40.50    9.50
  -9 -13   1   45.60    6.60
  -9 -13   1   36.80    6.60
  -9 -13   1   49.00    8.30
   8  13  -1   13.00    6.20
   8  13  -1   10.80    4.50
   8  13  -1   16.90    4.60
  -8 -13   1   25.20    6.00
  -8 -13   1   18.90    5.20
  -8 -13   1   21.70    8.30
  -8 -13   1   30.90    7.60
   7  13  -1    7.50    4.10
   7  13  -1    4.20    4.10
   7  13  -1    5.10    5.10
  -7 -13   1    5.60    5.70
  -7 -13   1    2.60    6.70
  -7 -13   1   11.70    5.70
  -7 -13   1    7.90    4.90
   6  13  -1  359.76   17.30
   6  13  -1  357.56   18.80
   6  13  -1  375.16   17.80
  -6 -13   1  367.96   17.90
  -6 -13   1  370.36   20.10
  -6 -13   1  406.36   19.60
  -6 -13   1  406.46   20.50
   5  13  -1  483.85   20.70
   5  13  -1  486.45   21.30
   5  13  -1  465.15   22.20
  -5 -13   1  457.55   21.10
  -5 -13   1  461.15   23.30
  -5 -13   1  472.05   22.60
  -5 -13   1  501.45   22.80
   4  13  -1   61.89    7.00
   4  13  -1   59.79    7.40
   4  13  -1   53.59    8.10
  -4 -13   1   57.99    7.20
  -4 -13   1   63.89    8.50
  -4 -13   1   76.79   10.30
   3  13  -1   65.19   12.20
   3  13  -1   61.29    5.70
   3  13  -1   62.19    8.80
   3  13  -1   50.49    7.00
  -3 -13   1   74.09    8.50
  -3 -13   1   57.79    8.10
  -3 -13   1   59.89    7.40
   2  13  -1  286.57   15.00
   2  13  -1  278.07   15.80
   2  13  -1  268.47   13.10
   2  13  -1  280.27   16.30
  -2 -13   1  282.67   15.90
  -2 -13   1  300.67   17.70
  -2 -13   1  289.17   15.40
   1  13  -1  620.94   24.30
   1  13  -1  628.34   26.90
   1  13  -1  634.24   27.10
   1  13  -1  627.04   25.80
  -1 -13   1  596.74   26.60
  -1 -13   1  627.54   24.90
  -1 -13   1  582.54   24.30
  -1 -13   1  587.34   27.60
   0  13  -1    9.00    4.40
   0  13  -1    0.30    4.80
   0  13  -1   -7.30    3.80
   0  13  -1    8.60    5.10
   0 -13   1    6.90    5.60
   0 -13   1   -9.90    5.10
   0 -13   1   -5.10    5.60
  -1  13  -1   58.29    8.70
  -1  13  -1   55.09    8.80
  -1  13  -1   47.70    6.60
  -1  13  -1   60.29    7.10
   1 -13   1   37.70    7.60
   1 -13   1   40.70    8.00
   1 -13   1   59.19    9.00
  -2  13  -1   38.90    7.40
  -2  13  -1   39.90    6.60
  -2  13  -1   29.80    6.90
  -2  13  -1   35.60    6.40
   2 -13   1   15.70    6.30
   2 -13   1   31.00    7.90
  -3  13  -1   58.49    7.90
  -3  13  -1   55.49    7.20
  -3  13  -1   55.79    8.70
  -3  13  -1   50.69    8.20
   3 -13   1   54.09    8.40
   3 -13   1   48.30    8.30
   3 -13   1   54.49   10.40
  -4  13  -1   79.49    8.90
  -4  13  -1   67.29    8.10
  -4  13  -1   72.49    9.20
  -4  13  -1   67.29    9.90
   4 -13   1   69.89    9.80
   4 -13   1   75.29    9.40
   4 -13   1   79.09    9.60
  -5  13  -1   -3.00    4.50
  -5  13  -1  -14.90    5.10
  -5  13  -1   -6.40    5.80
  -5  13  -1    0.10    4.70
   5 -13   1   -6.40    7.00
   5 -13   1   -5.30    4.90
   5 -13   1    8.90    6.20
  -6  13  -1    1.10    5.20
  -6  13  -1  -15.40    5.80
  -6  13  -1   -1.70    6.00
  -6  13  -1    6.40    5.50
   6 -13   1   -1.30    8.80
   6 -13   1    4.50    6.50
  -7  13  -1   -3.00    6.20
  -7  13  -1   -3.30    6.10
  -7  13  -1    0.00    6.80
  -7  13  -1   15.40    5.60
   7 -13   1   -2.40    2.40
   7 -13   1    8.70    9.10
  -8  13  -1   -0.90    5.80
  -8  13  -1    3.00    6.20
  -8  13  -1    2.60    6.40
  -8  13  -1   -4.70    7.60
   8 -13   1   12.80    9.30
  -9  13  -1   12.20    6.10
  -9  13  -1    9.90    6.80
 -16 -12   1   27.70    9.90
 -15 -12   1   15.70    9.10
 -15 -12   1    1.30    4.60
 -15 -12   1    3.80    4.40
 -14 -12   1   -0.50    4.70
 -14 -12   1   12.50    9.00
  13  12  -1   74.99    9.40
 -13 -12   1   56.59   12.40
 -13 -12   1   89.09   11.60
 -13 -12   1   83.59    9.00
 -13 -12   1   81.19    9.20
  12  12  -1   92.89   10.80
 -12 -12   1   76.49    8.70
 -12 -12   1   44.10   16.80
 -12 -12   1   73.49   10.60
 -12 -12   1   82.59    8.90
  11  12  -1   33.80    6.70
 -11 -12   1   27.00    9.00
 -11 -12   1   43.80    8.60
 -11 -12   1   43.70    6.50
 -11 -12   1   29.50    5.60
  10  12  -1  102.59   11.10
  10  12  -1   93.89    7.50
  10  12  -1   90.69    7.70
 -10 -12   1  104.19   12.50
 -10 -12   1  104.79   12.60
 -10 -12   1   91.79    9.00
   9  12  -1   76.69    7.30
   9  12  -1   86.39    9.60
   9  12  -1   83.09    7.60
  -9 -12   1   66.69   10.10
  -9 -12   1   60.79    8.90
  -9 -12   1   67.49    7.30
  -9 -12   1   64.99    8.00
   8  12  -1   42.20    5.50
   8  12  -1   36.20    5.40
  -8 -12   1   40.80    8.70
  -8 -12   1   48.10    7.70
   7  12  -1    9.40    5.10
   7  12  -1   14.30    3.90
   7  12  -1    6.40    3.60
  -7 -12   1   14.60    6.60
  -7 -12   1   12.00    4.80
  -7 -12   1    5.00    4.10
  -7 -12   1    0.50    5.40
   6  12  -1  138.69    9.50
   6  12  -1  131.19   11.20
  -6 -12   1  122.89   12.40
  -6 -12   1  109.59   12.40
  -6 -12   1  120.79    9.70
   5  12  -1   74.89    8.00
   5  12  -1   77.59    7.80
   5  12  -1   75.19    8.80
  -5 -12   1   92.09    8.50
  -5 -12   1   93.89   10.70
  -5 -12   1   73.69    9.10
   4  12  -1  151.88   11.90
   4  12  -1  164.68   10.80
   4  12  -1  161.88   10.10
  -4 -12   1  129.69   12.10
  -4 -12   1  154.48   10.50
  -4 -12   1  129.29   12.40
   3  12  -1  186.78   11.90
   3  12  -1  178.18   12.40
   3  12  -1  198.38   11.30
   3  12  -1  164.38    9.30
  -3 -12   1  223.68   12.20
  -3 -12   1  176.38   12.50
  -3 -12   1  188.98   13.60
   2  12  -1  185.28   11.50
   2  12  -1  196.58   12.30
   2  12  -1  172.28   12.60
   2  12  -1  183.18    9.90
  -2 -12   1  183.28   13.60
  -2 -12   1  194.58   12.20
  -2 -12   1  222.08   12.50
   1  12  -1   35.50    5.80
   1  12  -1   39.70    6.70
   1  12  -1   19.50    5.60
   1  12  -1   29.10    4.80
  -1 -12   1   44.90    5.80
  -1 -12   1   36.60    6.50
   0  12  -1   -3.30    4.10
   0  12  -1   -6.90    3.80
   0  12  -1   -1.40    3.30
   0  12  -1   -3.70    3.20
   0 -12   1    1.70    4.90
   0 -12   1   -3.10    4.30
   0 -12   1   -1.50    3.30
  -1  12  -1   57.49    6.50
  -1  12  -1   55.79    7.70
  -1  12  -1   57.79    8.40
  -1  12  -1   55.59    6.60
   1 -12   1   57.59    8.30
   1 -12   1   65.89    9.30
  -2  12  -1  196.58   13.90
  -2  12  -1  216.28   12.10
  -2  12  -1  199.08   12.50
   2 -12   1  203.88   15.10
   2 -12   1  208.58   14.60
   2 -12   1  214.48   14.00
  -3  12  -1   20.30    5.60
  -3  12  -1   17.50    5.10
  -3  12  -1    9.90    6.00
  -3  12  -1    0.20    5.30
   3 -12   1   14.00    6.60
   3 -12   1   11.60    6.10
   3 -12   1    8.30    6.10
  -4  12  -1   14.20    4.90
  -4  12  -1   15.70    5.40
  -4  12  -1   13.80    6.00
  -4  12  -1    7.60    5.40
   4 -12   1   10.30    6.00
   4 -12   1    3.80    5.60
   4 -12   1   14.50    7.10
  -5  12  -1   20.90    7.20
  -5  12  -1   -0.50    5.50
  -5  12  -1   10.30    5.40
  -5  12  -1    3.80    4.90
   5 -12   1   10.70    5.70
   5 -12   1    4.30    7.40
   5 -12   1   -3.40    5.80
  -6  12  -1  211.68   14.20
  -6  12  -1  215.18   14.80
  -6  12  -1  219.28   15.50
   6 -12   1  222.18   15.20
   6 -12   1  249.28   17.10
  -7  12  -1   32.70    6.30
  -7  12  -1   42.50    8.10
   7 -12   1   35.70    6.30
  -8  12  -1   26.20    8.10
  -8  12  -1   43.00    9.40
  -8  12  -1   32.00    6.80
  -8  12  -1   26.20    8.00
   8 -12   1   36.90   11.60
  -9  12  -1   31.80    7.70
  -9  12  -1   39.70    8.90
  -9  12  -1   30.90    8.50
  -9  12  -1   58.69    8.50
   9 -12   1   49.99   10.80
 -10  12  -1   15.70    7.50
 -10  12  -1    5.90    6.70
  10 -12   1   20.30   10.30
 -16 -11   1   19.20    9.20
 -15 -11   1   80.59   11.80
 -15 -11   1   72.59    8.50
 -14 -11   1   16.60    7.50
 -14 -11   1    5.80    9.50
 -14 -11   1    3.20    4.30
 -14 -11   1    9.30    4.50
 -13 -11   1    5.90    4.20
 -13 -11   1   -5.90    8.00
 -13 -11   1    5.50    4.50
 -13 -11   1   10.60    8.00
  12  11  -1    7.60    5.60
 -12 -11   1   15.40    7.50
 -12 -11   1    8.00    4.60
 -12 -11   1   17.00    4.40
 -12 -11   1   10.20    7.80
  11  11  -1  104.79   10.30
 -11 -11   1   85.89    8.00
 -11 -11   1   96.99   12.40
 -11 -11   1   90.89    8.80
 -11 -11   1   82.59   10.20
  10  11  -1  109.99   10.70
  10  11  -1   92.99    6.80
  10  11  -1  100.79    7.10
 -10 -11   1  116.79    8.50
 -10 -11   1  121.19   12.70
 -10 -11   1   85.69   11.50
 -10 -11   1   78.59    8.80
   9  11  -1   89.19    7.10
   9  11  -1   74.89    6.60
   9  11  -1   72.89    8.70
  -9 -11   1   76.39   10.20
  -9 -11   1  104.29   11.60
  -9 -11   1   51.59    8.90
   8  11  -1  102.39    8.90
   8  11  -1   88.59    7.10
   8  11  -1   97.19    9.70
  -8 -11   1   97.59   11.00
  -8 -11   1   90.99    7.80
  -8 -11   1   66.79    9.70
  -8 -11   1   64.49    7.40
   7  11  -1   -2.00    2.80
   7  11  -1    2.70    3.00
   7  11  -1   -2.10    4.20
  -7 -11   1   -8.30    5.50
  -7 -11   1    2.40    3.30
  -7 -11   1   -2.30    5.00
   6  11  -1   12.40    3.70
   6  11  -1   12.80    5.10
  -6 -11   1   10.30    5.10
  -6 -11   1    7.10    5.70
  -6 -11   1   14.10    4.00
   5  11  -1    8.00    5.00
   5  11  -1    7.90    3.40
   5  11  -1   12.00    3.70
  -5 -11   1   10.20    3.80
  -5 -11   1    6.50    4.80
  -5 -11   1    1.90    5.10
   4  11  -1    3.90    4.40
   4  11  -1    6.30    3.50
   4  11  -1   11.60    3.80
  -4 -11   1    6.80    5.90
  -4 -11   1    4.10    3.40
  -4 -11   1    1.60    4.00
  -4 -11   1   -5.00    4.40
   3  11  -1    0.10    4.50
   3  11  -1    3.40    3.20
   3  11  -1    1.80    3.20
   3  11  -1    2.50    3.10
  -3 -11   1    0.70    4.60
  -3 -11   1    1.80    3.70
  -3 -11   1   -6.70    2.90
  -3 -11   1    1.10    4.10
   2  11  -1  138.79    9.30
   2  11  -1  135.59   10.60
   2  11  -1  134.49    8.00
   2  11  -1  135.59   10.00
  -2 -11   1  152.48    8.90
  -2 -11   1  145.39    9.90
  -2 -11   1  142.89   11.10
  -2 -11   1  144.29   10.30
   1  11  -1  198.78   11.30
   1  11  -1  198.78   10.30
   1  11  -1  205.98   12.60
   1  11  -1  203.98   12.10
  -1 -11   1  214.58   15.10
  -1 -11   1  194.48   12.00
  -1 -11   1  212.68   13.10
  -1 -11   1  180.88   11.20
  -1 -11   1  199.88   11.40
   0  11  -1    5.70    4.50
   0  11  -1   10.60    3.80
   0  11  -1   -0.20    3.80
   0  11  -1    3.40    3.70
   0 -11   1    5.90    3.70
   0 -11   1   15.20    4.80
   0 -11   1    4.20    5.10
   0 -11   1   -1.10    3.70
  -1  11  -1  311.77   16.20
  -1  11  -1  312.87   14.90
  -1  11  -1  290.87   15.70
  -1  11  -1  315.17   14.50
   1 -11   1  308.97   16.90
   1 -11   1  286.67   16.20
  -2  11  -1  381.26   18.70
  -2  11  -1  382.36   17.70
  -2  11  -1  393.06   17.30
  -2  11  -1  362.06   18.50
   2 -11   1  400.36   19.80
   2 -11   1  385.86   19.30
  -3  11  -1  550.04   24.90
  -3  11  -1  555.64   23.90
  -3  11  -1  569.14   23.80
  -3  11  -1  598.74   25.00
   3 -11   1  585.94   25.10
   3 -11   1  560.44   25.60
   3 -11   1  590.74   25.60
  -4  11  -1   16.10    4.80
  -4  11  -1    5.00    4.40
  -4  11  -1    3.00    5.10
  -4  11  -1   11.20    5.40
   4 -11   1   13.90    5.70
   4 -11   1   15.80    5.80
   4 -11   1    3.70    5.20
  -5  11  -1  230.98   14.50
  -5  11  -1  243.18   15.70
  -5  11  -1  255.97   14.30
  -5  11  -1  263.27   18.60
   5 -11   1  255.27   15.20
   5 -11   1  255.37   16.30
   5 -11   1  276.07   15.10
  -6  11  -1  278.57   16.20
  -6  11  -1  275.87   15.80
  -6  11  -1  253.77   18.00
  -6  11  -1  321.47   17.20
   6 -11   1  305.07   16.60
   6 -11   1  301.37   18.00
   6 -11   1  326.67   16.50
  -7  11  -1   95.29   10.30
  -7  11  -1   63.19    8.80
  -7  11  -1   74.39   10.20
  -7  11  -1   73.59    9.60
   7 -11   1   96.59   10.20
   7 -11   1   94.89   10.30
   7 -11   1   62.59    9.20
  -8  11  -1   -4.00    5.40
  -8  11  -1    7.60    5.30
  -8  11  -1    1.00    6.20
  -8  11  -1    8.60    5.50
   8 -11   1   -2.30    5.60
   8 -11   1   -4.40    7.20
  -9  11  -1   -3.30    5.50
  -9  11  -1   14.50    5.80
  -9  11  -1   -0.80    6.30
  -9  11  -1    5.20    5.70
   9 -11   1    1.40    7.40
   9 -11   1    2.40    4.90
 -10  11  -1   10.70    6.10
 -10  11  -1    9.30    6.00
 -10  11  -1   -4.50    6.20
 -10  11  -1   -1.50    6.20
  10 -11   1    7.80    9.70
  10 -11   1    2.40    5.20
 -11  11  -1   22.60    8.40
 -11  11  -1   42.80    8.70
  11 -11   1   26.50    9.80
 -17 -10   1   95.29   12.70
 -16 -10   1   21.50   10.20
 -15 -10   1   29.30    8.30
 -14 -10   1   12.30    8.50
 -14 -10   1   54.09   10.00
 -13 -10   1  288.77   18.60
 -13 -10   1  280.27   13.60
 -13 -10   1  269.77   13.00
 -13 -10   1  244.68   18.60
  12  10  -1    7.80   10.30
 -12 -10   1    8.70    3.50
 -12 -10   1   15.30    6.70
 -12 -10   1   12.60    4.10
  11  10  -1   30.60    5.90
 -11 -10   1   29.70    4.40
 -11 -10   1   17.60    6.70
 -11 -10   1   18.10    4.30
 -11 -10   1   13.10    7.20
  10  10  -1   64.29    7.70
 -10 -10   1   54.69    9.10
 -10 -10   1   65.59    7.30
 -10 -10   1   78.89    6.80
   9  10  -1  493.35   19.30
   9  10  -1  524.15   19.80
   9  10  -1  492.75   22.10
  -9 -10   1  496.15   20.20
  -9 -10   1  509.75   23.30
  -9 -10   1  512.15   21.00
   8  10  -1  130.69    8.10
   8  10  -1  129.09    7.80
   8  10  -1  121.29   10.20
  -8 -10   1  145.09    8.60
  -8 -10   1  132.29    9.10
  -8 -10   1  123.39   12.00
   7  10  -1   90.69    7.10
   7  10  -1   87.19    9.20
   7  10  -1   98.39    7.20
  -7 -10   1   89.69   10.30
  -7 -10   1  118.49   10.20
  -7 -10   1  111.59    7.70
   6  10  -1   19.70    5.00
   6  10  -1   17.60    3.70
   6  10  -1   25.80    4.10
  -6 -10   1   16.30    5.50
  -6 -10   1   21.20    5.90
  -6 -10   1   22.70    4.00
   5  10  -1   60.49    5.90
   5  10  -1   73.49    6.80
   5  10  -1   73.49    8.40
  -5 -10   1   77.79    7.80
  -5 -10   1   74.89    7.00
  -5 -10   1   93.19    9.40
  -5 -10   1   82.19    8.10
   4  10  -1  255.77   12.10
   4  10  -1  245.78   11.80
   4  10  -1  234.28   13.40
  -4 -10   1  248.78   13.00
  -4 -10   1  223.98   13.80
  -4 -10   1  241.38   11.90
  -4 -10   1  233.98   13.30
   3  10  -1  586.74   22.60
   3  10  -1  620.14   25.40
   3  10  -1  640.24   24.20
   3  10  -1  669.23   24.60
  -3 -10   1  631.04   26.00
  -3 -10   1  598.34   24.60
  -3 -10   1  626.74   24.10
  -3 -10   1  578.84   22.90
   2  10  -1  912.51   32.70
   2  10  -1  927.61   34.00
   2  10  -1  912.31   34.40
   2  10  -1  922.71   35.20
  -2 -10   1  916.31   33.10
  -2 -10   1  891.21   35.40
  -2 -10   1  925.41   35.10
  -2 -10   1  924.81   33.90
  -2 -10   1  902.41   34.00
   1  10  -1  677.53   26.40
   1  10  -1  656.73   24.80
   1  10  -1  668.13   27.30
   1  10  -1  627.74   26.70
  -1 -10   1  640.34   27.20
  -1 -10   1  713.63   27.20
  -1 -10   1  646.84   26.00
  -1 -10   1  665.43   25.40
  -1 -10   1  672.43   25.30
   0  10  -1  548.95   22.00
   0  10  -1  531.35   22.90
   0  10  -1  544.25   21.30
   0  10  -1  563.54   22.80
   0 -10   1  544.65   21.00
   0 -10   1  558.74   23.20
   0 -10   1  507.55   25.00
   0 -10   1  544.45   22.00
   0 -10   1  543.85   23.50
  -1  10  -1  171.18    9.80
  -1  10  -1  163.78   10.80
  -1  10  -1  177.68   10.30
  -1  10  -1  181.88   11.20
   1 -10   1  180.18   11.50
   1 -10   1  165.48   11.20
   1 -10   1  178.68   12.20
   1 -10   1  159.98   10.60
  -2  10  -1 1010.80   39.00
  -2  10  -1 1016.10   38.20
  -2  10  -1 1043.40   37.90
  -2  10  -1 1037.40   39.00
   2 -10   1 1046.00   39.70
   2 -10   1 1023.00   39.30
  -3  10  -1   47.00    5.70
  -3  10  -1   45.30    6.40
  -3  10  -1   54.29    6.80
  -3  10  -1   48.60    5.90
   3 -10   1   43.40    6.70
  -4  10  -1    1.10    4.50
  -4  10  -1    3.70    3.70
  -4  10  -1    2.40    4.60
  -4  10  -1   -2.80    4.20
   4 -10   1   -0.50    4.20
   4 -10   1    5.10    4.80
   4 -10   1   -4.70    4.60
  -5  10  -1   23.80    5.90
  -5  10  -1   21.40    4.90
  -5  10  -1   16.80    5.90
  -5  10  -1   16.30    4.80
   5 -10   1   13.00    5.10
   5 -10   1   22.40    6.10
  -6  10  -1   89.79   10.40
  -6  10  -1   89.39    9.70
  -6  10  -1   96.79    9.80
   6 -10   1  103.19   10.00
   6 -10   1   87.29   10.20
   6 -10   1   90.99    9.50
  -7  10  -1  113.29   11.30
  -7  10  -1  131.39   10.60
  -7  10  -1  116.39   11.10
   7 -10   1  112.89   12.20
   7 -10   1  151.28   10.70
   7 -10   1  131.49   10.70
  -8  10  -1  299.87   17.70
  -8  10  -1  307.47   17.70
  -8  10  -1  327.37   17.00
  -8  10  -1  324.17   17.70
   8 -10   1  318.17   18.60
   8 -10   1  326.17   16.80
   8 -10   1  358.96   23.50
  -9  10  -1  120.39   11.40
  -9  10  -1  124.79   12.50
  -9  10  -1   99.69   11.60
  -9  10  -1  123.29   12.60
   9 -10   1  133.99   10.60
   9 -10   1  110.49   11.90
   9 -10   1  120.19   10.30
 -10  10  -1  100.99   10.90
 -10  10  -1   68.19    9.40
 -10  10  -1   75.09    9.80
 -10  10  -1   72.59   11.50
  10 -10   1   88.39    9.50
  10 -10   1   92.89   11.20
 -11  10  -1  223.78   16.50
 -11  10  -1  282.57   15.90
 -11  10  -1  251.07   16.10
  11 -10   1  216.58   18.60
 -12  10  -1  140.79   14.10
 -12  10  -1  148.09   13.60
  12 -10   1  137.89   15.30
 -17  -9   1  132.89   18.30
 -17  -9   1   77.09   12.70
 -16  -9   1   71.99   11.80
 -15  -9   1    4.30    9.20
 -15  -9   1   22.50    8.50
 -14  -9   1  187.48   15.70
 -13  -9   1   11.50    8.10
 -13  -9   1   31.30    8.00
 -13  -9   1   36.10    4.80
 -12  -9   1   -8.30    6.10
 -12  -9   1   -3.60    5.70
 -12  -9   1    0.90    3.00
 -12  -9   1   -1.30    3.10
  11   9  -1  300.37   15.20
 -11  -9   1  309.27   13.30
 -11  -9   1  323.57   17.40
 -11  -9   1  296.87   14.10
 -11  -9   1  302.17   18.10
  10   9  -1  110.89    9.50
 -10  -9   1  109.39   12.00
 -10  -9   1  140.49   17.60
 -10  -9   1  119.29    7.60
 -10  -9   1  114.49    8.00
   9   9  -1   95.89    8.70
  -9  -9   1   82.69    6.80
  -9  -9   1   88.39    9.80
  -9  -9   1   72.69    8.60
  -9  -9   1   87.19    7.20
   8   9  -1  958.60   36.70
   8   9  -1  998.80   36.30
  -8  -9   1  982.70   37.70
  -8  -9   1  953.50   35.00
   7   9  -1 1503.15   51.69
   7   9  -1 1411.76   52.99
   7   9  -1 1434.26   51.19
  -7  -9   1 1474.75   53.79
  -7  -9   1 1537.85   53.99
  -7  -9   1 1469.35   51.49
   6   9  -1  224.28   10.60
   6   9  -1  225.18   10.60
   6   9  -1  208.78   12.20
  -6  -9   1  250.27   13.10
  -6  -9   1  217.38   13.10
  -6  -9   1  232.38   11.50
  -6  -9   1  208.08   10.60
   5   9  -1  803.92   29.10
   5   9  -1  779.12   30.50
  -5  -9   1  826.92   30.00
  -5  -9   1  753.22   30.50
  -5  -9   1  748.03   28.90
  -5  -9   1  810.42   31.00
   4   9  -1 1583.74   55.59
   4   9  -1 1594.74   55.69
   4   9  -1 1577.04   56.89
  -4  -9   1 1662.33   56.59
  -4  -9   1 1572.44   56.49
  -4  -9   1 1550.74   55.39
  -4  -9   1 1574.54   57.19
   3   9  -1  616.34   23.10
   3   9  -1  637.04   24.50
   3   9  -1  623.24   23.30
   3   9  -1  580.54   21.60
  -3  -9   1  611.74   25.80
  -3  -9   1  571.54   22.00
  -3  -9   1  579.74   23.60
  -3  -9   1  593.74   22.90
  -3  -9   1  570.64   24.40
   2   9  -1  445.06   18.40
   2   9  -1  446.06   18.20
   2   9  -1  436.86   17.10
   2   9  -1  448.16   19.40
  -2  -9   1  466.55   19.70
  -2  -9   1  445.16   18.50
  -2  -9   1  465.35   17.50
  -2  -9   1  436.26   18.10
  -2  -9   1  448.16   19.70
   1   9  -1  517.75   19.80
   1   9  -1  508.55   20.50
   1   9  -1  517.95   21.00
   1   9  -1  491.55   21.50
  -1  -9   1  507.25   20.30
  -1  -9   1  529.95   20.80
  -1  -9   1  558.84   21.80
  -1  -9   1  511.35   20.10
  -1  -9   1  543.45   22.10
   0   9  -1    3.30    2.60
   0   9  -1    1.00    3.50
   0   9  -1   -4.20    2.60
   0   9  -1    1.40    3.20
   0  -9   1    0.90    3.10
   0  -9   1    2.50    3.30
   0  -9   1    3.50    3.40
   0  -9   1    0.00    3.20
   0  -9   1    2.00    4.00
  -1   9  -1   88.29    8.00
  -1   9  -1   72.79    7.40
  -1   9  -1   82.79    6.90
  -1   9  -1   79.69    6.60
   1  -9   1   81.19    7.30
   1  -9   1   66.59    7.40
   1  -9   1   75.79    7.50
   1  -9   1   75.19    8.40
  -2   9  -1    0.10    3.60
  -2   9  -1   -0.10    3.10
  -2   9  -1    3.00    3.00
  -2   9  -1    8.50    4.10
   2  -9   1   -1.90    3.70
   2  -9   1   -0.60    3.60
   2  -9   1   -2.60    4.10
   2  -9   1    1.00    3.60
  -3   9  -1   34.80    5.40
  -3   9  -1   33.10    5.50
  -3   9  -1   35.10    5.00
   3  -9   1   27.90    6.50
   3  -9   1   19.20    5.20
  -4   9  -1  886.61   32.70
  -4   9  -1  825.12   33.30
  -4   9  -1  861.31   33.30
  -4   9  -1  851.71   32.60
   4  -9   1  886.41   33.80
   4  -9   1  860.11   33.70
  -5   9  -1  193.88   11.70
  -5   9  -1  180.88   12.20
  -5   9  -1  189.78   11.10
  -5   9  -1  185.08   12.00
   5  -9   1  193.68   11.50
   5  -9   1  182.28   12.50
  -6   9  -1  178.08   12.40
  -6   9  -1  192.58   12.60
  -6   9  -1  199.98   11.70
  -6   9  -1  184.38   12.30
   6  -9   1  190.58   11.80
   6  -9   1  211.88   12.20
   6  -9   1  211.08   13.00
  -7   9  -1  313.87   16.80
  -7   9  -1  316.37   16.10
  -7   9  -1  337.57   17.00
  -7   9  -1  336.47   17.00
   7  -9   1  341.57   16.20
   7  -9   1  312.57   15.80
   7  -9   1  328.27   17.40
  -8   9  -1  766.52   32.00
  -8   9  -1  777.82   31.80
  -8   9  -1  787.32   32.10
  -8   9  -1  801.92   31.50
   8  -9   1  783.42   32.20
   8  -9   1  761.72   30.60
   8  -9   1  815.62   32.00
  -9   9  -1  100.59   11.00
  -9   9  -1  105.19   11.30
  -9   9  -1  125.19   10.60
  -9   9  -1   97.19   11.60
   9  -9   1  111.79    9.50
   9  -9   1  130.49   12.40
   9  -9   1  113.39    9.70
 -10   9  -1   30.60    8.10
 -10   9  -1   39.50    7.40
 -10   9  -1   39.60    6.50
 -10   9  -1   52.39    8.10
  10  -9   1   53.39    9.20
  10  -9   1   43.00    6.00
  10  -9   1   33.80    5.70
 -11   9  -1  107.09   15.40
 -11   9  -1  104.99   11.40
 -11   9  -1   72.09    9.40
  11  -9   1   94.39   11.40
 -12   9  -1   37.60    7.40
 -12   9  -1   35.90    7.80
 -12   9  -1   44.50    9.90
 -12   9  -1   32.70    7.90
 -17  -8   1   -0.20    6.40
 -17  -8   1   12.50    9.00
 -17  -8   1   -1.60    8.50
 -17  -8   1    1.90    4.60
 -16  -8   1   -4.60   10.10
 -16  -8   1    9.10    7.80
 -16  -8   1   -0.50    3.80
 -15  -8   1   12.80    7.70
 -15  -8   1    2.20    7.90
 -14  -8   1   50.29    5.30
 -14  -8   1   63.49    9.60
 -14  -8   1   42.90    9.70
 -13  -8   1   13.90    7.40
 -13  -8   1   20.80    7.20
 -12  -8   1  686.13   30.80
 -12  -8   1  764.92   30.60
 -11  -8   1  376.26   19.80
 -11  -8   1  383.46   15.90
 -11  -8   1  414.56   23.10
  10   8  -1  449.95   19.50
 -10  -8   1  465.45   21.50
 -10  -8   1  489.25   21.20
 -10  -8   1  447.86   17.70
 -10  -8   1  451.25   18.20
   9   8  -1  287.17   13.70
  -9  -8   1  288.87   15.00
  -9  -8   1  267.07   12.00
  -9  -8   1  300.07   16.00
  -9  -8   1  273.57   12.50
   8   8  -1 2732.33   91.89
   8   8  -1 2618.74   93.49
  -8  -8   1 2817.62   94.59
  -8  -8   1 2699.23   94.59
  -8  -8   1 2682.63   92.09
   7   8  -1 1177.18   41.10
   7   8  -1 1145.69   42.80
  -7  -8   1 1213.78   43.70
  -7  -8   1 1183.58   41.40
  -7  -8   1 1168.48   43.70
   6   8  -1  104.39    6.80
   6   8  -1  102.49    8.40
   6   8  -1  100.79    6.50
  -6  -8   1  130.29    9.40
  -6  -8   1  135.29    7.80
  -6  -8   1  138.49    7.20
  -6  -8   1  141.89    9.90
   5   8  -1   56.89    5.00
   5   8  -1   54.49    6.10
   5   8  -1   54.89    4.90
  -5  -8   1   39.30    5.70
  -5  -8   1   54.29    5.00
  -5  -8   1   61.09    5.70
  -5  -8   1   65.19    7.40
   4   8  -1  524.85   21.60
   4   8  -1  552.04   20.30
   4   8  -1  517.55   20.20
  -4  -8   1  521.85   20.20
  -4  -8   1  541.45   21.00
  -4  -8   1  548.85   21.60
  -4  -8   1  513.55   21.70
   3   8  -1   -0.30    2.20
   3   8  -1    2.70    2.20
   3   8  -1    0.50    1.80
   3   8  -1    2.30    3.30
  -3  -8   1    3.80    2.20
  -3  -8   1   -2.50    3.10
  -3  -8   1   -4.00    3.30
  -3  -8   1    2.20    2.60
   2   8  -1  294.57   14.10
   2   8  -1  313.77   13.00
   2   8  -1  295.67   12.10
   2   8  -1  311.07   13.20
  -2  -8   1  306.67   13.00
  -2  -8   1  300.17   14.30
  -2  -8   1  287.57   13.30
  -2  -8   1  310.77   15.00
   1   8  -1   66.49    6.00
   1   8  -1   70.19    6.90
   1   8  -1   66.59    5.60
   1   8  -1   65.39    5.10
  -1  -8   1   67.29    5.50
  -1  -8   1   72.39    6.50
  -1  -8   1   68.69    5.90
  -1  -8   1   79.49    7.40
  -1  -8   1   59.89    5.90
   0   8  -1  144.49    8.20
   0   8  -1  148.99    9.20
   0   8  -1  156.28    7.90
   0   8  -1  139.19    8.60
   0  -8   1  157.98    8.70
   0  -8   1  143.89    9.00
   0  -8   1  134.59    8.40
   0  -8   1  142.89    9.50
   0  -8   1  153.48    8.90
  -1   8  -1  712.03   27.00
  -1   8  -1  712.03   26.60
  -1   8  -1  716.83   27.60
  -1   8  -1  694.63   29.60
   1  -8   1  736.93   27.20
   1  -8   1  721.03   27.50
   1  -8   1  742.43   28.20
   1  -8   1  739.23   27.80
  -2   8  -1  148.69    9.40
  -2   8  -1  150.08    9.80
  -2   8  -1  160.88    8.80
  -2   8  -1  155.98    8.80
   2  -8   1  149.69    9.60
   2  -8   1  158.08   10.10
   2  -8   1  152.58    9.80
   2  -8   1  157.08    9.60
  -3   8  -1  848.42   33.30
  -3   8  -1  922.91   34.10
  -3   8  -1  899.31   33.30
  -3   8  -1  900.71   34.00
   3  -8   1  921.41   34.00
   3  -8   1  921.01   34.50
   3  -8   1  932.51   34.00
   3  -8   1  893.01   34.50
  -4   8  -1  431.76   18.20
  -4   8  -1  451.15   19.20
  -4   8  -1  414.86   18.40
  -4   8  -1  428.36   18.90
   4  -8   1  465.25   19.50
   4  -8   1  429.86   19.20
  -5   8  -1  411.06   17.60
  -5   8  -1  392.86   18.20
  -5   8  -1  391.16   17.90
  -5   8  -1  430.86   18.40
   5  -8   1  410.76   18.50
  -6   8  -1    3.30    3.80
  -6   8  -1    8.60    3.50
  -6   8  -1    2.40    4.00
  -6   8  -1    6.90    4.60
   6  -8   1    4.80    4.40
   6  -8   1    5.60    3.80
   6  -8   1   12.00    4.30
  -7   8  -1  154.28   11.10
  -7   8  -1  118.19   10.40
  -7   8  -1  169.38   12.50
  -7   8  -1  156.68   10.10
   7  -8   1  137.09    9.80
   7  -8   1  159.38   10.10
   7  -8   1  144.39   11.00
  -8   8  -1  141.39   10.90
  -8   8  -1  112.89   10.50
  -8   8  -1  130.09    9.60
  -8   8  -1  111.99   10.20
   8  -8   1  124.69    9.10
   8  -8   1  124.79   10.80
   8  -8   1  124.29    9.30
  -9   8  -1   10.50    5.30
  -9   8  -1   19.40    5.10
  -9   8  -1   11.80    5.50
  -9   8  -1   12.50    5.60
   9  -8   1   14.80    5.80
   9  -8   1   12.60    4.20
   9  -8   1   13.50    4.50
 -10   8  -1   20.70    7.80
 -10   8  -1   21.80    6.40
 -10   8  -1   23.30    5.40
 -10   8  -1    7.40    5.30
  10  -8   1   24.50    7.40
  10  -8   1   21.30    4.80
 -11   8  -1    8.50    5.60
 -11   8  -1   13.20    6.00
 -11   8  -1   21.70    5.30
 -11   8  -1   11.00    6.40
  11  -8   1   19.50    7.30
 -12   8  -1   15.60    6.70
 -12   8  -1   22.30    6.00
 -12   8  -1    9.90    6.90
 -12   8  -1    6.10    7.40
 -13   8  -1   14.40    6.20
 -13   8  -1   17.40    6.30
 -17  -7   1   74.89    9.70
 -17  -7   1   77.79   11.40
 -17  -7   1  100.89   12.50
 -17  -7   1   86.89    9.70
 -17  -7   1   71.59   15.40
 -16  -7   1   63.09    7.00
 -16  -7   1   56.79    8.50
 -16  -7   1   77.39   10.90
 -16  -7   1   47.20    7.70
 -16  -7   1   76.19   11.20
 -16  -7   1   42.20   10.50
 -15  -7   1  240.28   21.60
 -15  -7   1  206.38   13.20
 -15  -7   1  232.88   16.70
 -15  -7   1  212.98   12.00
 -14  -7   1  165.78   11.60
 -14  -7   1  189.18   15.70
 -14  -7   1  182.18   10.40
 -14  -7   1  203.08   14.40
 -13  -7   1  310.57   17.80
 -13  -7   1  342.17   17.50
 -13  -7   1  279.47   13.30
 -13  -7   1  301.27   14.60
 -12  -7   1  322.57   14.00
 -12  -7   1  354.46   18.50
 -12  -7   1  340.57   15.10
 -11  -7   1  871.71   35.40
 -11  -7   1  931.31   32.30
 -11  -7   1  856.51   31.60
 -11  -7   1  912.41   34.80
 -10  -7   1   15.60    3.10
 -10  -7   1   26.20    6.10
 -10  -7   1   11.80    5.40
 -10  -7   1    8.00    3.10
   9   7  -1  241.08   11.80
  -9  -7   1  236.18   13.70
  -9  -7   1  214.88   10.50
  -9  -7   1  252.67   13.20
  -9  -7   1  239.88   10.10
   8   7  -1  423.76   17.60
  -8  -7   1  411.76   16.10
  -8  -7   1  433.46   19.10
  -8  -7   1  425.66   18.50
   7   7  -1  263.87   10.60
   7   7  -1  272.27   11.10
   7   7  -1  275.37   12.60
  -7  -7   1  258.37   11.00
  -7  -7   1  256.37   13.60
  -7  -7   1  269.97   13.30
   6   7  -1  529.55   19.70
   6   7  -1  538.05   20.10
   6   7  -1  516.65   21.10
  -6  -7   1  559.84   20.50
  -6  -7   1  533.85   22.00
  -6  -7   1  532.25   19.90
  -6  -7   1  554.94   21.90
   5   7  -1  166.28    7.80
   5   7  -1  153.08    7.50
   5   7  -1  150.28    9.00
  -5  -7   1  156.68    7.70
  -5  -7   1  161.88    8.20
  -5  -7   1  158.38    9.60
  -5  -7   1  172.78    9.50
   4   7  -1   14.70    3.40
   4   7  -1   15.10    2.60
  -4  -7   1   12.90    2.60
  -4  -7   1    8.30    3.30
  -4  -7   1   15.60    3.00
  -4  -7   1   18.10    4.00
   3   7  -1  141.69    8.90
   3   7  -1  147.09    6.50
   3   7  -1  157.18    7.70
   3   7  -1  160.38    7.70
  -3  -7   1  156.78    6.80
  -3  -7   1  166.58    9.20
  -3  -7   1  158.58    8.20
  -3  -7   1  147.09    8.60
  -3  -7   1  140.29    7.50
   2   7  -1  961.50   35.10
   2   7  -1  961.40   33.30
   2   7  -1  917.41   34.00
   2   7  -1  992.00   34.30
  -2  -7   1  987.80   34.70
  -2  -7   1  941.91   33.90
  -2  -7   1  974.10   35.30
  -2  -7   1  947.51   34.80
  -2  -7   1  923.71   34.20
   1   7  -1  278.87   12.20
   1   7  -1  275.27   12.90
   1   7  -1  271.47   11.40
   1   7  -1  273.37   11.90
  -1  -7   1  281.07   12.00
  -1  -7   1  309.77   12.80
  -1  -7   1  294.97   13.20
  -1  -7   1  294.47   11.80
  -1  -7   1  278.27   12.00
   0   7  -1   22.00    3.40
   0   7  -1   14.40    3.10
   0   7  -1   15.70    3.60
   0  -7   1   24.00    3.60
   0  -7   1   20.20    4.20
   0  -7   1   12.10    3.50
   0  -7   1   19.30    3.20
   0  -7   1   16.10    3.40
  -1   7  -1  400.86   16.30
  -1   7  -1  376.06   15.20
  -1   7  -1  372.06   15.90
   1  -7   1  389.06   16.00
   1  -7   1  390.96   16.50
   1  -7   1  378.66   15.90
   1  -7   1  366.16   15.80
  -2   7  -1  387.56   15.90
  -2   7  -1  382.36   16.50
  -2   7  -1  383.86   16.40
  -2   7  -1  386.56   15.90
   2  -7   1  399.76   16.50
   2  -7   1  404.76   16.90
   2  -7   1  409.16   16.90
   2  -7   1  388.26   16.30
  -3   7  -1   -4.90    2.50
  -3   7  -1   -1.70    3.00
  -3   7  -1    0.40    2.50
  -3   7  -1   -2.30    2.60
   3  -7   1   -9.60    2.90
   3  -7   1   -1.60    2.70
   3  -7   1   -1.30    3.20
   3  -7   1   -0.80    3.50
  -4   7  -1  448.46   18.40
  -4   7  -1  460.25   18.70
  -4   7  -1  428.76   18.00
  -4   7  -1  438.36   18.60
   4  -7   1  442.46   18.30
   4  -7   1  449.06   18.80
   4  -7   1  453.85   18.90
  -5   7  -1   -3.60    3.70
  -5   7  -1    5.10    2.80
  -5   7  -1   -2.90    3.00
  -5   7  -1   -5.20    2.90
   5  -7   1   10.00    3.50
   5  -7   1   -4.10    3.80
  -6   7  -1   -1.90    3.10
  -6   7  -1   -7.70    2.80
  -6   7  -1    0.00    3.70
  -6   7  -1    2.30    3.20
   6  -7   1   -1.30    3.20
   6  -7   1   -2.40    3.80
  -7   7  -1   40.20    6.40
  -7   7  -1   37.20    5.00
  -7   7  -1   25.80    5.30
  -7   7  -1   31.40    5.50
   7  -7   1   31.20    4.30
   7  -7   1   38.20    6.40
   7  -7   1   26.00    5.40
  -8   7  -1  136.99   10.50
  -8   7  -1  125.69   13.20
  -8   7  -1  145.99   10.60
  -8   7  -1  169.18   11.50
   8  -7   1  161.08    9.60
   8  -7   1  142.59    9.00
   8  -7   1  128.59   10.60
  -9   7  -1   12.30    5.50
  -9   7  -1   15.90    4.60
  -9   7  -1    6.10    5.00
  -9   7  -1   15.90    6.10
   9  -7   1   12.10    3.80
   9  -7   1   14.20   10.20
   9  -7   1   17.20    4.20
 -10   7  -1   17.00    5.60
 -10   7  -1   13.50    5.00
 -10   7  -1    9.70    5.60
 -10   7  -1   15.10    6.40
  10  -7   1   21.40    6.30
 -11   7  -1   44.20    7.00
 -11   7  -1   51.09    6.60
 -11   7  -1   55.29    9.60
 -11   7  -1   48.20    7.50
  11  -7   1   58.39    7.90
 -12   7  -1   56.69    7.30
 -12   7  -1   49.10    7.50
 -12   7  -1   43.80    8.00
 -12   7  -1   55.29    7.80
 -13   7  -1   13.40    5.50
 -13   7  -1   11.10    8.00
 -13   7  -1   10.30    6.00
 -13   7  -1    9.30    5.50
 -14   7  -1   15.90    6.70
 -14   7  -1   11.80    5.60
 -17  -6   1  105.09   13.80
 -17  -6   1   94.09   14.30
 -17  -6   1  114.59   10.80
 -17  -6   1  110.89   12.30
 -17  -6   1   81.19   10.10
 -16  -6   1   84.79   10.80
 -16  -6   1   70.79    9.20
 -16  -6   1   64.19   11.40
 -16  -6   1   80.89    8.40
 -16  -6   1   71.19   11.40
 -16  -6   1   72.59    9.30
 -15  -6   1   57.79    9.40
 -15  -6   1   97.19   16.40
 -15  -6   1   81.39    9.40
 -15  -6   1   69.09   10.40
 -15  -6   1   70.59    7.50
 -14  -6   1   78.89    8.40
 -14  -6   1   99.29   11.70
 -14  -6   1   70.79   10.10
 -14  -6   1   76.89    7.90
 -13  -6   1    2.60    6.00
 -13  -6   1   16.70    4.90
 -13  -6   1   12.30    6.10
 -13  -6   1   12.00    3.90
 -12  -6   1   67.69    7.50
 -12  -6   1   70.49    6.50
 -12  -6   1   72.09    8.20
 -12  -6   1   47.30    7.80
 -11  -6   1   54.59    6.40
 -11  -6   1   50.19    6.70
 -11  -6   1   47.50    7.30
 -11  -6   1   50.19    4.80
 -10  -6   1    4.10    4.60
 -10  -6   1    3.70    4.30
 -10  -6   1   -0.40    3.00
 -10  -6   1   -0.40    2.50
  -9  -6   1  344.17   15.30
  -9  -6   1  319.27   12.80
  -9  -6   1  338.17   13.30
  -9  -6   1  327.67   16.00
   8   6  -1  492.45   19.40
  -8  -6   1  483.65   18.30
  -8  -6   1  502.75   20.20
  -8  -6   1  489.05   20.80
  -8  -6   1  497.25   18.10
   7   6  -1   81.99    6.10
  -7  -6   1   62.89    4.70
  -7  -6   1   65.19    7.60
  -7  -6   1   78.69    6.80
   6   6  -1  131.69    6.60
   6   6  -1  130.79    6.20
   6   6  -1  142.29    7.90
  -6  -6   1  125.59    6.40
  -6  -6   1  125.39    8.80
  -6  -6   1  131.39    6.90
  -6  -6   1  140.99    8.40
   5   6  -1   44.60    4.00
   5   6  -1   45.00    5.40
   5   6  -1   47.80    3.80
  -5  -6   1   35.20    4.40
  -5  -6   1   48.10    3.90
  -5  -6   1   58.99    4.60
  -5  -6   1   36.30    5.10
   4   6  -1  313.77   13.80
   4   6  -1  327.47   12.90
   4   6  -1  316.07   12.60
  -4  -6   1  330.17   14.20
  -4  -6   1  345.77   13.30
  -4  -6   1  340.07   14.20
  -4  -6   1  316.27   12.70
   3   6  -1    6.30    1.90
   3   6  -1    3.90    3.00
   3   6  -1    4.80    1.80
  -3  -6   1    4.90    2.80
  -3  -6   1    6.20    2.20
  -3  -6   1   -2.10    2.80
  -3  -6   1    6.30    2.30
   2   6  -1   29.70    3.30
   2   6  -1   34.10    3.70
   2   6  -1   25.80    3.10
   2   6  -1   33.10    4.40
  -2  -6   1   32.10    3.80
  -2  -6   1   30.30    3.20
  -2  -6   1   34.30    4.10
  -2  -6   1   33.90    4.30
  -2  -6   1   32.80    2.90
   1   6  -1  313.07   12.80
   1   6  -1  257.47   13.80
   1   6  -1  282.77   11.30
   1   6  -1  290.37   11.80
  -1  -6   1  305.57   11.50
  -1  -6   1  286.37   11.80
  -1  -6   1  291.67   12.20
  -1  -6   1  289.77   12.80
  -1  -6   1  277.07   11.70
   0   6  -1  203.68    8.70
   0   6  -1  200.88    9.70
   0   6  -1  206.38    9.40
   0   6  -1  207.18    9.10
   0  -6   1  188.28    9.10
   0  -6   1  216.98    9.70
   0  -6   1  194.18    8.90
   0  -6   1  182.48    8.60
   0  -6   1  207.18   10.00
  -1   6  -1   57.49    4.80
  -1   6  -1   57.69    5.60
  -1   6  -1   62.49    5.20
   1  -6   1   56.69    5.20
   1  -6   1   65.99    5.90
   1  -6   1   63.19    5.30
   1  -6   1   46.70    5.30
  -2   6  -1   73.49    5.70
  -2   6  -1   60.39    5.20
  -2   6  -1   73.49    5.30
  -2   6  -1   61.29    6.00
   2  -6   1   65.09    5.70
   2  -6   1   69.79    5.60
   2  -6   1   61.59    6.00
   2  -6   1   62.29    6.00
  -3   6  -1   60.99    5.90
  -3   6  -1   60.29    5.10
  -3   6  -1   49.00    5.50
  -3   6  -1   53.09    5.30
   3  -6   1   56.09    5.90
   3  -6   1   58.99    5.30
   3  -6   1   56.99    6.50
   3  -6   1   62.29    5.70
  -4   6  -1   38.20    4.70
  -4   6  -1   46.30    5.00
  -4   6  -1   46.70    5.00
  -4   6  -1   37.30    4.30
   4  -6   1   42.80    4.90
   4  -6   1   30.10    3.90
   4  -6   1   43.10    5.50
  -5   6  -1  508.75   20.00
  -5   6  -1  486.75   19.40
  -5   6  -1  483.55   19.90
  -5   6  -1  487.35   19.80
   5  -6   1  465.15   19.90
   5  -6   1  527.35   20.00
  -6   6  -1    1.50    3.30
  -6   6  -1    4.60    4.00
  -6   6  -1    7.40    2.90
  -6   6  -1    2.20    3.10
   6  -6   1    5.10    3.70
   6  -6   1    5.60    3.00
  -7   6  -1  173.78   10.80
  -7   6  -1  185.08   10.00
  -7   6  -1  171.18   10.60
  -7   6  -1  159.88   10.40
   7  -6   1  171.38   10.80
   7  -6   1  176.68   10.40
   7  -6   1  184.68   10.20
  -8   6  -1  376.86   17.20
  -8   6  -1  360.66   16.60
  -8   6  -1  369.46   16.70
  -8   6  -1  369.46   16.30
   8  -6   1  355.16   15.10
   8  -6   1  339.67   15.10
   8  -6   1  356.86   16.50
  -9   6  -1  257.17   14.00
  -9   6  -1  272.97   14.90
  -9   6  -1  297.37   14.50
  -9   6  -1  275.27   13.90
   9  -6   1  252.07   12.30
   9  -6   1  274.17   14.30
   9  -6   1  274.17   12.20
 -10   6  -1   90.89    9.20
 -11   6  -1  274.87   15.10
 -11   6  -1  275.77   16.20
 -11   6  -1  279.57   14.40
 -11   6  -1  268.97   15.30
 -12   6  -1   95.89   10.20
 -12   6  -1   76.09    9.80
 -12   6  -1  105.19    9.50
 -12   6  -1  104.09   10.40
 -13   6  -1    4.80    5.40
 -13   6  -1    3.60    6.80
 -13   6  -1    5.40    4.60
 -14   6  -1   11.50    5.20
 -14   6  -1    2.70    4.90
 -14   6  -1    4.60    6.00
 -14   6  -1    4.50    7.20
 -17  -5   1   19.30    6.30
 -17  -5   1   -2.50    8.20
 -17  -5   1   25.30    9.30
 -17  -5   1   34.50    7.60
 -17  -5   1   18.10    9.60
 -17  -5   1   22.30    7.30
 -16  -5   1   -2.90    8.10
 -16  -5   1   -1.30    7.90
 -16  -5   1   -5.00    5.40
 -16  -5   1   -1.90    4.90
 -16  -5   1    4.60    7.60
 -16  -5   1    1.10    4.90
 -15  -5   1   13.90    5.70
 -15  -5   1   17.90    7.60
 -15  -5   1   -6.50    6.70
 -15  -5   1    7.40    4.80
 -15  -5   1    2.10    5.80
 -14  -5   1   59.89    7.80
 -14  -5   1   51.39    8.50
 -14  -5   1   58.19    7.30
 -14  -5   1   40.90    7.60
 -14  -5   1   53.99    8.90
 -13  -5   1   24.20    6.60
 -13  -5   1   35.60    7.70
 -13  -5   1   34.20    5.30
 -13  -5   1   39.20    6.00
 -12  -5   1   15.60    5.30
 -12  -5   1   14.70    5.70
 -12  -5   1   13.30    4.30
 -12  -5   1   12.70    4.00
 -11  -5   1  134.19    9.10
 -11  -5   1  135.99    8.40
 -11  -5   1  161.08   12.70
 -11  -5   1  160.78   10.70
 -10  -5   1   40.30    5.50
 -10  -5   1   36.70    4.20
 -10  -5   1   33.70    4.50
  -9  -5   1  102.39    8.80
  -9  -5   1   92.99    7.10
  -9  -5   1   96.09    5.90
  -9  -5   1  103.09    8.00
  -8  -5   1   31.90    3.10
  -8  -5   1   26.80    5.00
  -8  -5   1   37.40    3.70
  -8  -5   1   33.10    4.40
   7   5  -1  453.15   17.50
  -7  -5   1  462.45   16.40
  -7  -5   1  449.36   18.80
  -7  -5   1  440.56   16.30
  -7  -5   1  456.35   18.00
   6   5  -1  131.59    7.30
  -6  -5   1  129.39    6.10
  -6  -5   1  142.89    6.40
  -6  -5   1  142.79    7.90
  -6  -5   1  134.39    8.50
  -6  -5   1  132.09    5.70
   5   5  -1  300.87   11.30
   5   5  -1  307.47   11.70
   5   5  -1  293.37   12.50
  -5  -5   1  302.67   13.20
  -5  -5   1  313.57   11.80
  -5  -5   1  285.87   11.40
  -5  -5   1  310.87   12.90
   4   5  -1 1344.77   45.70
   4   5  -1 1328.17   46.00
  -4  -5   1 1342.67   46.90
  -4  -5   1 1367.16   46.20
  -4  -5   1 1293.47   45.70
  -4  -5   1 1360.06   47.00
   3   5  -1  159.28    8.20
   3   5  -1  171.88    7.30
  -3  -5   1  163.88    8.30
  -3  -5   1  182.28    7.80
  -3  -5   1  176.88    8.60
  -3  -5   1  168.18    7.20
   2   5  -1   30.60    3.60
   2   5  -1   32.40    2.60
   2   5  -1   35.60    3.90
   2   5  -1   36.50    3.20
  -2  -5   1   38.20    4.40
  -2  -5   1   32.70    2.70
  -2  -5   1   35.30    5.90
  -2  -5   1   34.20    3.60
  -2  -5   1   33.60    3.10
   1   5  -1    2.40    1.40
   1   5  -1    0.80    1.80
   1   5  -1    1.10    1.40
   1   5  -1    0.30    1.40
  -1  -5   1    0.10    1.60
  -1  -5   1    0.60    1.40
  -1  -5   1    1.60    2.20
  -1  -5   1    0.30    1.40
   0   5  -1  265.87   10.30
   0   5  -1  250.97   10.70
   0   5  -1  261.07   11.10
   0   5  -1  260.77   10.60
   0  -5   1  257.57   10.10
   0  -5   1  259.17   10.90
   0  -5   1  269.27   11.20
   0  -5   1  270.57   10.40
   0  -5   1  249.97   10.60
  -1   5  -1  895.51   32.60
  -1   5  -1  906.31   32.90
  -1   5  -1  935.91   33.00
  -1   5  -1  918.31   32.40
   1  -5   1  862.31   32.80
   1  -5   1  982.80   33.30
   1  -5   1  989.30   32.70
  -2   5  -1 2039.70   67.99
  -2   5  -1 1924.11   68.19
  -2   5  -1 1913.51   67.79
   2  -5   1 2026.50   68.09
   2  -5   1 1984.80   68.09
   2  -5   1 1929.21   68.49
   2  -5   1 2091.19   68.39
  -3   5  -1   63.29    5.50
  -3   5  -1   73.19    5.10
  -3   5  -1   77.49    5.70
  -3   5  -1   64.99    5.40
   3  -5   1   67.89    5.70
   3  -5   1   76.69    5.80
   3  -5   1   77.79    5.30
  -4   5  -1  581.14   21.90
  -4   5  -1  539.55   21.90
  -4   5  -1  563.24   21.60
  -4   5  -1  588.14   21.90
   4  -5   1  602.94   22.00
   4  -5   1  574.34   21.60
   4  -5   1  574.34   22.40
   4  -5   1  592.44   22.20
  -5   5  -1  653.63   24.50
  -5   5  -1  671.73   24.40
  -5   5  -1  632.34   23.90
  -5   5  -1  620.04   24.30
   5  -5   1  637.84   24.10
   5  -5   1  636.14   23.80
   5  -5   1  648.64   24.30
  -6   5  -1 1732.43   60.49
  -6   5  -1 1695.93   60.19
  -6   5  -1 1781.22   60.29
  -6   5  -1 1734.73   59.99
   6  -5   1 1666.13   59.59
   6  -5   1 1732.23   60.19
  -7   5  -1  242.68   11.30
  -7   5  -1  221.78   12.20
  -7   5  -1  237.48   11.80
  -7   5  -1  246.88   11.90
   7  -5   1  238.28   10.80
   7  -5   1  244.78   11.80
   7  -5   1  217.48   10.50
  -8   5  -1  737.83   28.20
  -8   5  -1  744.63   28.20
  -8   5  -1  770.42   28.10
  -8   5  -1  700.53   28.60
   8  -5   1  737.13   26.80
   8  -5   1  744.63   28.20
   8  -5   1  717.63   26.70
  -9   5  -1  113.19    9.80
  -9   5  -1  131.59    9.50
  -9   5  -1  110.49    8.60
  -9   5  -1   92.79    8.90
   9  -5   1  110.09    8.90
 -10   5  -1   55.69    7.10
 -10   5  -1   41.30    6.30
 -10   5  -1   58.19    6.40
 -11   5  -1   40.60    5.50
 -11   5  -1   39.20    6.40
 -11   5  -1   33.70    5.80
 -11   5  -1   40.00    7.30
 -12   5  -1    2.30    4.10
 -12   5  -1   10.10    4.40
 -12   5  -1    3.40    4.70
 -12   5  -1    2.60    5.10
 -13   5  -1   36.20    6.10
 -13   5  -1   41.00    7.20
 -13   5  -1   40.70    6.60
 -13   5  -1   38.60    7.50
 -14   5  -1   56.59    9.10
 -14   5  -1   74.79    8.40
 -14   5  -1   57.49    7.80
 -14   5  -1   36.00    6.10
 -15   5  -1   17.10    4.80
 -15   5  -1   16.20    6.20
 -15   5  -1   16.30    9.80
 -17  -4   1   13.70    6.80
 -17  -4   1    7.10    6.50
 -17  -4   1   17.70   10.10
 -17  -4   1   27.20    9.00
 -17  -4   1   21.20    6.70
 -17  -4   1   12.40    7.90
 -16  -4   1   17.00    7.80
 -16  -4   1   10.20    5.60
 -16  -4   1   12.50    6.40
 -16  -4   1   13.50    8.30
 -16  -4   1   11.60    7.80
 -16  -4   1   23.20    6.00
 -15  -4   1    2.50    7.40
 -15  -4   1    2.50    5.40
 -15  -4   1    1.60    4.80
 -15  -4   1    4.70    6.80
 -15  -4   1    2.00    6.80
 -14  -4   1  143.09   12.50
 -14  -4   1  134.89   10.50
 -14  -4   1  134.59   12.80
 -14  -4   1  157.18   11.50
 -14  -4   1  131.89   11.70
 -13  -4   1   62.79    7.30
 -13  -4   1   65.89    7.00
 -13  -4   1   60.79    8.00
 -13  -4   1   60.59    7.80
 -13  -4   1   58.89    7.80
 -12  -4   1   27.20    5.70
 -12  -4   1   32.10    5.30
 -12  -4   1   34.90    5.30
 -12  -4   1   15.80    5.60
 -11  -4   1  212.48   11.70
 -11  -4   1  208.58   10.70
 -11  -4   1  188.68   12.30
 -11  -4   1  215.38   11.10
 -10  -4   1  825.72   30.90
 -10  -4   1  861.51   30.10
 -10  -4   1  787.92   31.40
 -10  -4   1  828.82   30.30
  -9  -4   1   34.60    4.20
  -9  -4   1   37.90    4.10
  -9  -4   1   26.40    5.10
  -9  -4   1   39.40    4.90
  -8  -4   1  637.94   22.80
  -8  -4   1  616.84   24.50
  -8  -4   1  623.94   23.10
  -8  -4   1  638.14   23.70
  -7  -4   1  112.99    6.80
  -7  -4   1  101.89    7.70
   6   4  -1   38.50    4.10
  -6  -4   1   35.70    4.50
  -6  -4   1   40.10    4.50
  -6  -4   1   35.70    3.90
   5   4  -1   31.50    3.40
  -5  -4   1   31.20    2.60
  -5  -4   1   39.90    4.20
  -5  -4   1   35.40    2.70
   4   4  -1   23.40    2.70
   4   4  -1   20.20    2.40
   4   4  -1   16.70    1.70
  -4  -4   1   16.50    3.00
  -4  -4   1   14.70    1.70
  -4  -4   1   18.00    2.20
  -4  -4   1   20.80    2.90
   3   4  -1  422.66   15.10
   3   4  -1  415.16   14.90
   3   4  -1  408.16   15.70
  -3  -4   1  418.66   16.40
  -3  -4   1  425.86   15.30
  -3  -4   1  402.96   14.90
   2   4  -1  925.51   32.90
   2   4  -1  914.31   32.10
   2   4  -1  937.61   31.60
  -2  -4   1  937.71   32.60
  -2  -4   1  896.01   32.10
  -2  -4   1  949.40   33.00
  -2  -4   1  971.70   32.50
  -2  -4   1  932.11   31.70
   1   4  -1  682.33   24.00
   1   4  -1  663.93   23.40
   1   4  -1  656.23   23.10
   1   4  -1  668.43   23.40
  -1  -4   1  658.93   23.40
  -1  -4   1  653.43   24.00
  -1  -4   1  678.83   23.10
  -1  -4   1  684.53   23.70
  -1  -4   1  629.74   23.30
   0   4  -1  560.54   19.80
   0   4  -1  546.45   20.00
   0   4  -1  565.84   20.20
   0   4  -1  564.74   20.40
   0  -4   1  517.75   19.60
   0  -4   1  572.54   20.50
   0  -4   1  588.64   19.90
   0  -4   1  551.34   20.10
   0  -4   1  573.04   20.30
  -1   4  -1 3257.07  116.99
  -1   4  -1 3456.75  117.29
  -1   4  -1 3377.76  116.89
  -1   4  -1 3335.57  117.19
   1  -4   1 3657.53  117.49
   1  -4   1 3682.63  118.09
   1  -4   1 3562.44  117.39
   1  -4   1 3548.94  116.99
  -2   4  -1 2695.63   95.19
  -2   4  -1 2670.63   95.49
  -2   4  -1 2834.82   95.39
  -2   4  -1 2838.02   95.29
   2  -4   1 3017.40   96.49
   2  -4   1 2952.50   95.49
   2  -4   1 2843.62   95.39
   2  -4   1 2742.33   95.89
  -3   4  -1  619.34   21.90
  -3   4  -1  565.14   22.00
  -3   4  -1  576.24   21.80
   3  -4   1  633.94   22.00
   3  -4   1  600.04   21.70
   3  -4   1  588.74   22.10
  -4   4  -1   49.90    4.90
  -4   4  -1   53.39    4.30
  -4   4  -1   40.30    4.70
  -4   4  -1   43.90    4.30
   4  -4   1   39.70    4.60
   4  -4   1   54.19    4.10
   4  -4   1   39.40    4.20
   4  -4   1   57.09    4.70
  -5   4  -1 2035.10   70.99
  -5   4  -1 2192.98   71.29
  -5   4  -1 2011.20   71.29
  -5   4  -1 2012.90   71.39
   5  -4   1 2163.18   71.29
   5  -4   1 2127.99   71.79
   5  -4   1 2021.20   70.89
   5  -4   1 2052.59   70.69
  -6   4  -1  232.88   10.70
  -6   4  -1  214.18   10.90
  -6   4  -1  229.88   10.30
  -6   4  -1  205.28   10.60
   6  -4   1  221.18    9.70
   6  -4   1  224.18   10.50
  -7   4  -1    4.50    2.80
  -7   4  -1    1.30    3.20
  -7   4  -1   -1.10    3.00
  -7   4  -1   -5.40    2.90
   7  -4   1    0.70    2.50
   7  -4   1    5.40    3.00
   7  -4   1    1.30    2.00
  -8   4  -1   40.10    5.20
  -8   4  -1   52.69    6.00
  -8   4  -1   50.89    5.80
  -8   4  -1   46.90    5.90
   8  -4   1   37.70    5.00
  -9   4  -1   20.70    4.90
  -9   4  -1   26.20    4.30
  -9   4  -1   20.50    4.50
  -9   4  -1   32.90    5.70
   9  -4   1   22.20    4.70
 -10   4  -1  148.19    9.70
 -10   4  -1  152.28   10.40
 -10   4  -1  167.68   11.40
 -11   4  -1   69.39    7.60
 -11   4  -1   71.99    8.70
 -11   4  -1   68.49    8.80
 -11   4  -1   73.39    7.00
 -12   4  -1  153.28   12.30
 -12   4  -1  167.88   11.40
 -12   4  -1  173.18   10.60
 -12   4  -1  144.49   10.10
 -13   4  -1  243.08   15.70
 -13   4  -1  186.78   11.90
 -13   4  -1  236.68   13.70
 -13   4  -1  238.58   12.50
 -14   4  -1  130.29   10.20
 -14   4  -1  170.88   15.00
 -14   4  -1  192.28   12.60
 -15   4  -1   42.30    8.40
 -15   4  -1   57.39    7.90
 -17  -3   1  123.69   12.40
 -17  -3   1  104.19   13.80
 -17  -3   1   99.79   14.20
 -17  -3   1  116.29   13.00
 -17  -3   1  132.89   13.30
 -17  -3   1  119.59   12.10
 -16  -3   1   31.00    9.90
 -16  -3   1   46.80    9.10
 -16  -3   1   26.30    8.30
 -16  -3   1   29.40    7.10
 -16  -3   1   35.60    7.50
 -16  -3   1   37.40    7.00
 -15  -3   1  124.49   11.70
 -15  -3   1  122.39   12.90
 -15  -3   1  116.79   11.10
 -15  -3   1  142.29   14.70
 -15  -3   1  117.29   11.50
 -15  -3   1  141.59   12.70
 -14  -3   1  476.05   22.40
 -14  -3   1  483.35   23.00
 -14  -3   1  506.75   22.30
 -14  -3   1  491.55   26.60
 -14  -3   1  504.45   21.80
 -14  -3   1  525.05   22.70
 -13  -3   1  221.78   13.30
 -13  -3   1  226.98   13.30
 -13  -3   1  213.28   12.40
 -13  -3   1  221.98   12.90
 -13  -3   1  183.38   13.50
 -12  -3   1    2.30    4.50
 -12  -3   1    2.60    3.70
 -12  -3   1    8.70    4.10
 -12  -3   1    5.00    4.50
 -12  -3   1   -3.50    5.20
 -11  -3   1  211.78   11.90
 -11  -3   1  211.68   12.30
 -11  -3   1  202.78   11.40
 -11  -3   1  223.38   11.20
 -11  -3   1  218.38   11.70
 -10  -3   1  220.38   11.60
 -10  -3   1  252.77   11.30
 -10  -3   1  221.68   12.20
 -10  -3   1  244.28   11.50
  -9  -3   1    2.30    2.70
  -9  -3   1   -6.60    2.70
  -9  -3   1    2.50    2.90
  -9  -3   1    0.30    3.30
  -8  -3   1  531.75   20.30
  -8  -3   1  554.64   20.70
  -8  -3   1  535.25   21.30
  -8  -3   1  562.54   20.30
  -7  -3   1   49.30    4.60
  -7  -3   1   42.90    4.00
  -7  -3   1   58.59    4.60
  -6  -3   1 1053.99   36.50
  -6  -3   1 1045.40   37.00
  -6  -3   1 1083.89   37.70
   5   3  -1 1370.16   47.40
  -5  -3   1 1404.96   48.00
  -5  -3   1 1400.56   47.60
  -5  -3   1 1358.16   46.90
   4   3  -1 1970.40   67.49
  -4  -3   1 2010.70   66.99
  -4  -3   1 1964.20   66.79
  -4  -3   1 2059.09   67.99
  -4  -3   1 2004.40   67.69
  -4  -3   1 1954.60   66.79
   3   3  -1 2684.13   91.99
   3   3  -1 2714.33   92.19
   3   3  -1 2701.13   92.39
   3   3  -1 2766.92   92.79
  -3  -3   1 2848.52   92.49
  -3  -3   1 2712.23   91.99
  -3  -3   1 3063.29   93.69
  -3  -3   1 2583.54   92.19
   2   3  -1 6156.88  227.08
  -2  -3   1 6203.88  228.28
  -2  -3   1 5657.43  307.67
   1   3  -1  756.02   26.10
   1   3  -1  755.82   26.90
   1   3  -1  772.72   26.50
   1   3  -1  764.82   26.30
  -1  -3   1  740.33   26.30
  -1  -3   1  749.33   26.90
  -1  -3   1  816.22   26.60
  -1  -3   1  756.32   26.10
   0   3  -1 1472.55   48.50
   0   3  -1 1365.96   48.20
   0   3  -1 1429.26   48.00
   0   3  -1 1350.36   48.20
   0  -3   1 1462.15   48.40
   0  -3   1 1369.16   48.20
   0  -3   1 1444.86   48.00
   0  -3   1 1462.05   48.50
  -1   3  -1 2369.76   83.39
  -1   3  -1 2351.26   83.59
  -1   3  -1 2537.55   83.39
  -1   3  -1 2513.15   83.49
   1  -3   1 2547.45   83.49
   1  -3   1 2473.75   83.59
   1  -3   1 2627.54   83.69
   1  -3   1 2421.26   83.79
  -2   3  -1   45.10    3.50
  -2   3  -1   46.20    3.60
  -2   3  -1   49.80    3.80
  -2   3  -1   52.49    3.40
   2  -3   1   55.49    3.50
   2  -3   1   57.79    4.30
   2  -3   1   58.49    3.90
  -3   3  -1  222.58   10.00
  -3   3  -1  244.58    9.80
  -3   3  -1  245.58    9.70
   3  -3   1  222.68    9.90
   3  -3   1  240.88    9.60
   3  -3   1  257.27    9.90
   3  -3   1  259.57   10.20
  -4   3  -1  116.59    5.90
  -4   3  -1  110.29    5.60
  -4   3  -1   91.79    6.00
  -4   3  -1  103.99    5.90
   4  -3   1   97.29    5.60
   4  -3   1  105.29    8.50
   4  -3   1  106.69    5.20
   4  -3   1   98.09    6.10
  -5   3  -1    2.30    2.20
  -5   3  -1   -1.90    1.80
  -5   3  -1    7.60    2.10
  -5   3  -1   -0.60    2.30
   5  -3   1    2.00    1.70
   5  -3   1   -0.30    2.40
   5  -3   1    1.80    2.20
   5  -3   1   -0.20    1.40
  -6   3  -1   91.99    6.20
  -6   3  -1   88.29    5.70
  -6   3  -1   75.89    6.20
  -6   3  -1   91.19    6.60
   6  -3   1   79.89    6.90
   6  -3   1   92.59    5.90
  -7   3  -1 2001.00   68.29
  -7   3  -1 1976.70   68.09
  -7   3  -1 1972.60   68.09
  -7   3  -1 1943.61   68.59
   7  -3   1 2001.50   68.19
  -8   3  -1  234.98   11.40
  -8   3  -1  230.18   11.40
  -8   3  -1  235.68   11.10
  -8   3  -1  242.88   12.30
   8  -3   1  252.17   11.30
  -9   3  -1  166.38   10.30
  -9   3  -1  146.39    9.10
  -9   3  -1  138.79    9.10
  -9   3  -1  142.19    8.70
 -10   3  -1  153.78    9.40
 -10   3  -1  167.18   10.30
 -10   3  -1  176.98   10.80
 -10   3  -1  181.68   11.50
 -11   3  -1  405.26   18.00
 -11   3  -1  403.86   20.30
 -11   3  -1  408.36   17.20
 -12   3  -1   58.69    7.60
 -12   3  -1   82.29    8.60
 -13   3  -1  120.19   10.20
 -13   3  -1  109.59   11.60
 -14   3  -1   56.99    9.80
 -14   3  -1   60.69    8.20
 -15   3  -1    6.20    6.90
 -15   3  -1    8.60    6.30
 -15   3  -1   11.10   10.60
 -16   3  -1    9.30    6.20
 -16   3  -1   -5.20    5.90
 -16   3  -1    8.30    7.30
 -17  -2   1  102.19   11.40
 -17  -2   1  118.89   12.60
 -17  -2   1  101.89   12.00
 -17  -2   1   94.99   11.40
 -17  -2   1  133.89   13.80
 -16  -2   1   37.40    9.00
 -16  -2   1   28.30   10.10
 -16  -2   1   48.30    8.10
 -16  -2   1   43.80    7.90
 -16  -2   1   29.60    8.20
 -16  -2   1   41.10    8.20
 -15  -2   1   42.50    7.40
 -15  -2   1   50.89    8.00
 -15  -2   1   33.50    8.90
 -15  -2   1   38.30    7.30
 -15  -2   1   46.50    7.90
 -15  -2   1   49.10    8.20
 -14  -2   1  121.29   12.00
 -14  -2   1  134.39   11.40
 -14  -2   1  154.68   14.00
 -14  -2   1  137.99   12.20
 -14  -2   1  153.48   11.30
 -14  -2   1  138.49   11.50
 -13  -2   1    0.60    4.30
 -13  -2   1   -3.80    4.50
 -13  -2   1   -1.50    5.50
 -13  -2   1   -4.30    5.20
 -13  -2   1   -3.60    4.70
 -13  -2   1    3.70    4.50
 -12  -2   1  303.27   14.20
 -12  -2   1  273.87   14.20
 -12  -2   1  267.47   13.90
 -12  -2   1  283.17   13.90
 -12  -2   1  247.18   14.20
 -11  -2   1  158.48    9.70
 -11  -2   1  148.69   10.00
 -11  -2   1  127.79    9.90
 -11  -2   1  147.59    9.70
 -11  -2   1  174.38    9.80
 -10  -2   1    1.90    3.50
 -10  -2   1    6.40    3.80
 -10  -2   1    4.50    3.70
 -10  -2   1    8.40    3.70
  -9  -2   1 1090.09   40.10
  -9  -2   1 1136.39   40.40
  -9  -2   1 1183.88   40.80
  -9  -2   1 1123.59   40.60
  -8  -2   1 1158.28   41.30
  -8  -2   1 1205.58   41.50
  -8  -2   1 1169.68   41.80
  -7  -2   1 1171.18   40.80
  -7  -2   1 1167.68   40.60
  -7  -2   1 1156.28   41.10
  -6  -2   1  442.46   16.40
  -6  -2   1  441.26   17.00
  -5  -2   1 3835.42  130.29
  -5  -2   1 3903.31  130.09
  -4  -2   1  879.61   30.50
  -4  -2   1  874.71   30.60
  -4  -2   1  854.81   29.70
   3   2  -1 1181.58   40.30
  -3  -2   1 1190.88   40.00
  -3  -2   1 1186.18   40.40
   2   2  -1  176.28    6.40
   2   2  -1  173.38    6.60
   2   2  -1  174.78    6.30
   2   2  -1  178.78    6.90
  -2  -2   1  183.98    7.00
  -2  -2   1  171.28    6.40
  -2  -2   1  180.08    6.70
  -2  -2   1  171.38    6.30
   1   2  -1   11.80    1.60
   1   2  -1   12.70    1.10
  -1  -2   1    8.70    1.20
  -1  -2   1   11.30    1.20
  -1  -2   1   14.60    1.80
   0   2  -1   16.10    1.70
   0   2  -1   17.10    1.80
   0   2  -1   15.40    1.80
   0   2  -1   20.80    2.00
   0  -2   1   15.10    1.70
   0  -2   1   14.60    1.70
   0  -2   1   15.30    1.60
   0  -2   1   16.30    1.80
  -1   2  -1  246.98    8.80
  -1   2  -1  231.38    8.90
  -1   2  -1  223.28    9.10
  -1   2  -1  242.58    8.80
   1  -2   1  231.18    8.90
   1  -2   1  243.88    8.90
   1  -2   1  249.28    8.90
   1  -2   1  217.68    9.20
  -2   2  -1   36.10    2.60
  -2   2  -1   30.50    2.70
  -2   2  -1   34.10    2.60
  -2   2  -1   30.50    3.10
   2  -2   1   34.60    2.60
   2  -2   1   35.30    2.50
  -3   2  -1  869.01   28.70
  -3   2  -1  798.62   28.70
  -3   2  -1  758.92   29.10
  -3   2  -1  786.32   28.80
   3  -2   1  846.22   28.70
   3  -2   1  884.91   29.80
   3  -2   1  792.12   28.60
   3  -2   1  888.81   29.10
  -4   2  -1  855.61   30.00
  -4   2  -1  821.32   30.40
  -4   2  -1  856.11   30.30
  -4   2  -1  893.21   30.00
   4  -2   1  878.91   30.50
   4  -2   1  865.71   29.60
   4  -2   1  849.02   29.60
  -5   2  -1    1.40    2.40
  -5   2  -1    0.70    2.30
  -5   2  -1    7.90    2.30
  -5   2  -1    8.20    1.90
   5  -2   1    6.30    1.50
   5  -2   1    6.00    2.30
   5  -2   1    3.50    2.30
  -6   2  -1  547.55   21.20
  -6   2  -1  550.34   21.80
  -6   2  -1  599.44   21.40
  -6   2  -1  579.54   21.80
   6  -2   1  628.74   21.40
  -7   2  -1  663.93   24.10
  -7   2  -1  632.24   23.50
  -7   2  -1  598.74   23.10
  -7   2  -1  636.34   23.70
  -8   2  -1  960.90   37.50
  -8   2  -1 1112.29   38.80
  -8   2  -1 1133.99   38.20
  -8   2  -1 1065.49   38.00
  -9   2  -1  132.69    8.10
  -9   2  -1  152.18    9.00
  -9   2  -1  158.48    9.80
  -9   2  -1  172.48    9.10
 -10   2  -1  134.99    9.60
 -10   2  -1   93.29    7.20
 -10   2  -1  116.09    8.20
 -10   2  -1  102.49    7.80
 -11   2  -1   83.39    9.20
 -11   2  -1   68.19    7.70
 -12   2  -1    2.60    4.50
 -12   2  -1    1.90    4.40
 -13   2  -1    7.80    4.90
 -13   2  -1   10.40    5.30
 -14   2  -1   19.70    6.90
 -14   2  -1   13.30    5.90
 -14   2  -1   12.60    5.80
 -15   2  -1   10.90    7.10
 -15   2  -1    9.60    5.70
 -15   2  -1    4.00    5.70
 -16   2  -1    4.90    7.20
 -16   2  -1   -6.70    6.20
 -16   2  -1   -5.60    6.10
 -17  -1   1   14.00    8.10
 -17  -1   1   -1.80    8.20
 -17  -1   1    7.50    7.30
 -17  -1   1   11.50    6.80
 -17  -1   1    6.00    6.00
 -16  -1   1    9.10    8.60
 -16  -1   1   37.00    8.50
 -16  -1   1   25.20    7.50
 -16  -1   1   41.40    7.70
 -16  -1   1   30.70    7.30
 -16  -1   1   21.90    6.90
 -15  -1   1   26.60    8.40
 -15  -1   1   48.10    7.70
 -15  -1   1   62.49    8.80
 -15  -1   1   69.19    8.60
 -15  -1   1   46.00    7.90
 -15  -1   1   51.69    7.70
 -14  -1   1    9.80    5.30
 -14  -1   1    9.20    5.50
 -14  -1   1   18.10    7.50
 -14  -1   1   15.70    6.40
 -14  -1   1   11.00    5.80
 -14  -1   1    9.90    5.80
 -13  -1   1  101.29    9.70
 -13  -1   1   89.69    9.40
 -13  -1   1   82.49   10.60
 -13  -1   1  112.29   10.10
 -13  -1   1   88.59   10.00
 -13  -1   1  105.59   10.50
 -12  -1   1  526.95   22.10
 -12  -1   1  515.75   23.70
 -12  -1   1  517.65   22.10
 -12  -1   1  565.24   22.10
 -12  -1   1  514.15   22.00
 -11  -1   1  229.38   12.70
 -11  -1   1  262.67   12.60
 -11  -1   1  256.17   13.00
 -11  -1   1  246.98   12.90
 -10  -1   1   96.59    8.00
 -10  -1   1   88.79    7.90
 -10  -1   1   93.69    7.90
 -10  -1   1  100.19    7.50
  -9  -1   1  611.44   23.30
  -9  -1   1  579.44   22.90
  -9  -1   1  608.44   23.20
  -9  -1   1  600.64   22.70
  -8  -1   1 2346.17   82.59
  -8  -1   1 2535.45   82.99
  -8  -1   1 2368.36   82.79
  -8  -1   1 2437.96   82.59
  -7  -1   1   10.20    2.70
  -7  -1   1    5.30    2.70
  -7  -1   1    3.60    2.70
  -6  -1   1  220.58    9.60
  -6  -1   1  216.08    9.50
  -5  -1   1   46.50    4.60
  -3  -1   1  527.15   18.40
  -2  -1   1  155.28    5.90
  -2  -1   1  152.18    5.70
   1   1  -1  290.37   10.00
   1   1  -1  298.57   10.10
   1   1  -1  285.57    9.90
  -1  -1   1  284.17    9.90
  -1   1  -1   61.59    2.90
  -1   1  -1   64.69    2.70
   1  -1   1   54.09    2.70
   1  -1   1   64.49    2.70
   1  -1   1   68.39    2.90
  -2   1  -1   63.99    3.30
  -2   1  -1   77.39    3.20
  -2   1  -1   63.69    3.30
  -2   1  -1   72.69    3.50
   2  -1   1   70.69    3.20
   2  -1   1   74.19    3.20
   2  -1   1   70.49    3.10
   2  -1   1   69.49    3.50
  -3   1  -1  740.73   27.70
  -3   1  -1  786.92   27.60
  -3   1  -1  843.32   27.70
  -3   1  -1  822.02   28.00
   3  -1   1  803.72   27.40
   3  -1   1  781.52   27.80
   3  -1   1  872.81   27.70
  -4   1  -1    6.30    1.60
  -4   1  -1    2.60    1.30
  -4   1  -1    5.10    1.50
  -4   1  -1    3.30    1.70
  -4   1  -1    2.70    1.20
   4  -1   1    0.50    1.90
   4  -1   1    6.00    1.50
  -5   1  -1    4.00    1.60
  -5   1  -1    2.40    1.80
  -5   1  -1    2.90    1.80
  -5   1  -1    4.10    1.60
  -6   1  -1  100.19    5.40
  -6   1  -1   91.49    5.40
  -6   1  -1   95.19    6.10
  -6   1  -1   81.69    5.10
  -7   1  -1  413.26   16.40
  -7   1  -1  416.46   15.80
  -7   1  -1  397.46   16.30
  -8   1  -1   67.19    6.70
  -8   1  -1   79.49    5.90
  -8   1  -1   60.69    5.60
  -9   1  -1   83.59    7.50
  -9   1  -1   78.89    6.50
  -9   1  -1   79.49    6.40
 -10   1  -1   11.90    3.60
 -10   1  -1   16.00    4.70
 -10   1  -1   17.00    4.10
 -11   1  -1  325.17   14.70
 -11   1  -1  305.77   14.80
 -11   1  -1  367.36   16.20
 -12   1  -1    3.50    4.60
 -12   1  -1   10.60    4.60
 -12   1  -1    9.40    4.80
 -13   1  -1    4.90    4.70
 -13   1  -1  -10.10    4.50
 -13   1  -1   -1.20    5.10
 -13   1  -1    0.60    4.20
 -14   1  -1   41.90    7.70
 -14   1  -1   54.99    7.60
 -14   1  -1   49.10    6.70
 -15   1  -1   87.89   10.30
 -15   1  -1  103.09   10.30
 -15   1  -1   64.59    9.50
 -15   1  -1  106.69   11.40
 -16   1  -1   44.50    7.30
 -16   1  -1   28.40    8.40
 -16   1  -1   50.99    7.70
 -17   0   1   11.40    7.80
 -17   0   1   18.30    6.60
 -17   0   1   24.80    8.30
 -17   0   1   18.20    6.50
 -17   0   1    0.40    8.00
 -16   0   1   30.00    7.30
 -16   0   1   55.99    7.70
 -16   0   1   44.20    9.60
 -16   0   1   51.69    8.20
 -16   0   1   63.69    9.60
 -16   0   1   42.40    8.40
 -15   0   1  106.69   12.30
 -15   0   1  126.79   12.10
 -15   0   1  115.09   12.40
 -15   0   1   97.99   12.30
 -15   0   1  113.89   11.60
 -15   0   1  100.89   11.70
 -14   0   1    3.90    5.40
 -14   0   1   18.80    5.90
 -14   0   1    0.60    7.10
 -14   0   1    5.80    6.20
 -14   0   1   10.30    5.80
 -13   0   1   31.30    6.20
 -13   0   1   10.20    7.80
 -13   0   1   35.60    6.60
 -12   0   1  222.68   12.70
 -12   0   1  223.48   12.80
 -12   0   1  237.58   13.40
 -12   0   1  203.58   12.60
 -11   0   1   38.20    6.10
 -11   0   1   30.60    6.50
 -11   0   1   35.30    5.60
 -11   0   1   24.70    5.10
 -10   0   1   22.50    4.40
 -10   0   1   32.20    4.80
 -10   0   1   28.00    4.80
  -9   0   1  177.18   10.00
  -9   0   1  171.68    9.30
  -9   0   1  180.28    9.70
  -8   0   1   20.60    4.00
  -8   0   1   32.10    4.40
  -8   0   1   28.40    3.80
  -7   0   1    2.20    2.40
  -7   0   1    3.40    2.50
  -7   0   1    3.50    2.50
  -6   0   1 1050.49   36.10
  -6   0   1 1007.00   35.80
  -6   0   1 1025.30   36.10
  -5   0   1  485.75   18.20
  -5   0   1  502.85   18.60
  -5   0   1  529.55   18.60
  -4   0   1   81.89    4.40
  -3   0   1   32.50    2.60
  -2   0   1   48.80    2.70
  -2   0  -1  467.95   16.60
  -2   0  -1  486.75   16.80
  -2   0  -1  490.45   16.60
  -2   0  -1  509.55   16.60
  -2   0  -1  485.75   16.90
   2   0   1  477.55   16.90
   2   0   1  487.45   16.80
   2   0   1  508.45   16.60
  -3   0  -1   14.00    1.60
  -3   0  -1   15.60    1.50
  -3   0  -1   13.40    1.60
   3   0   1   12.30    1.70
   3   0   1   12.60    1.60
  -4   0  -1  202.98    8.00
  -4   0  -1  193.58    8.20
  -4   0  -1  207.18    7.90
   4   0   1  214.78    8.30
   4   0   1  204.28    8.10
  -5   0  -1  153.28    9.00
  -5   0  -1  167.08    6.80
  -5   0  -1  156.88    7.20
  -6   0  -1  107.59    6.10
  -6   0  -1  108.39    5.70
  -7   0  -1    4.20    2.30
  -7   0  -1    5.10    2.40
  -7   0  -1    0.40    2.20
  -8   0  -1  446.26   17.30
  -8   0  -1  451.85   17.90
  -9   0  -1  144.19    8.10
  -9   0  -1  136.09    8.80
  -9   0  -1  134.39    8.40
 -10   0  -1  428.56   18.50
 -10   0  -1  437.26   17.90
 -10   0  -1  455.35   18.00
 -11   0  -1  604.54   24.60
 -11   0  -1  659.53   25.60
 -11   0  -1  632.24   24.60
 -11   0  -1  657.03   24.60
 -12   0  -1  346.17   16.90
 -12   0  -1  364.66   15.80
 -12   0  -1  334.97   15.70
 -12   0  -1  335.97   16.20
 -13   0  -1   29.80    5.50
 -13   0  -1   31.40    5.60
 -13   0  -1   17.10    5.50
 -13   0  -1   16.20    5.90
 -14   0  -1  258.97   17.20
 -14   0  -1  255.87   14.50
 -14   0  -1  283.87   14.60
 -14   0  -1  253.87   14.00
 -14   0  -1  248.48   15.40
 -15   0  -1  228.48   14.30
 -15   0  -1  226.28   13.50
 -15   0  -1  212.68   15.30
 -15   0  -1  232.48   14.70
 -16   0  -1   27.50    6.40
 -16   0  -1   29.70    7.50
 -16   0  -1   27.70    8.50
 -16   0  -1   31.50    8.00
 -16   0  -1   26.30    7.10
 -17   0  -1   10.60    6.00
 -17   0  -1    4.70    7.60
 -17   0  -1   -3.90    7.70
 -17   0  -1   12.80    7.40
 -16   1   1   31.50    6.70
 -16   1   1   11.50    6.70
 -15   1   1   17.80    6.70
 -15   1   1   13.70    6.80
 -15   1   1    6.00    5.80
 -15   1   1   11.00    6.30
 -15   1   1    8.50    6.60
 -14   1   1    5.60    5.10
 -14   1   1    2.80    5.70
 -14   1   1    3.80    5.20
 -13   1   1   31.00    7.80
 -13   1   1   22.40    5.60
 -13   1   1   28.40    7.60
 -13   1   1   20.50    5.90
 -13   1   1   28.40    6.00
 -12   1   1   18.40    5.20
 -12   1   1    9.90    5.10
 -11   1   1   -1.10    3.90
 -11   1   1    0.30    3.80
 -11   1   1   -0.70    5.50
 -11   1   1   -5.50    3.60
 -10   1   1    8.80    4.10
 -10   1   1    2.50    5.00
 -10   1   1   18.20    4.50
 -10   1   1   15.70    3.80
  -9   1   1   72.89    6.90
  -9   1   1   78.69    6.40
  -9   1   1   66.19    7.00
  -9   1   1   80.99    7.40
  -8   1   1  854.31   31.50
  -8   1   1  892.21   32.40
  -8   1   1  926.91   32.80
  -7   1   1   30.50    4.00
  -7   1   1   35.90    4.30
  -7   1   1   28.10    3.40
  -6   1   1  185.98    9.10
  -6   1   1  191.08    8.90
  -6   1   1  195.18    8.20
  -5   1   1  616.24   22.30
  -5   1   1  583.44   21.30
  -5   1   1  625.04   22.00
   4  -1  -1 1681.43   55.49
  -4   1   1 1583.04   55.49
  -4   1   1 1622.84   55.59
   3  -1  -1   90.09    4.30
  -3   1   1   94.19    4.30
  -3   1   1   83.49    4.40
  -3   1   1   76.19    3.40
  -3   1   1   77.99    3.60
  -3   1   1   67.39    4.00
   2  -1  -1  175.38    6.30
   2  -1  -1  182.18    6.90
  -2   1   1  178.18    6.90
  -2   1   1  163.58    6.30
   1  -1  -1  998.20   33.60
  -1   1   1 1001.90   33.60
  -1   1   1  925.91   33.60
  -1   1   1 1076.89   33.90
   0  -1  -1  674.53   23.50
   0   1   1  693.03   23.60
  -2  -1  -1   66.39    2.80
  -2  -1  -1   64.19    2.70
  -2  -1  -1   64.59    3.20
  -2  -1  -1   71.29    2.90
  -2  -1  -1   67.09    2.80
   2   1   1   67.19    2.70
   2   1   1   67.19    2.80
   2   1   1   66.89    2.80
   2   1   1   69.59    2.70
  -3  -1  -1    6.70    1.00
  -3  -1  -1    5.50    1.00
  -3  -1  -1    5.80    1.40
   3   1   1    6.40    1.20
   3   1   1    4.60    1.30
  -4  -1  -1  160.48    6.20
  -4  -1  -1  157.38    6.40
  -4  -1  -1  151.08    7.10
   4   1   1  161.18    6.90
  -5  -1  -1 1097.99   38.50
  -5  -1  -1 1147.19   38.80
  -5  -1  -1 1145.89   39.00
  -6  -1  -1  660.93   22.90
  -6  -1  -1  623.24   22.80
  -6  -1  -1  618.84   22.40
  -7  -1  -1 1318.27   46.50
  -7  -1  -1 1352.36   46.60
  -7  -1  -1 1406.16   46.40
  -7  -1  -1 1292.47   46.10
  -8  -1  -1  456.85   17.30
  -8  -1  -1  459.35   18.10
  -8  -1  -1  468.75   18.00
  -8  -1  -1  458.85   17.90
  -9  -1  -1  602.74   22.70
  -9  -1  -1  591.84   22.10
  -9  -1  -1  559.54   22.40
  -9  -1  -1  589.64   21.80
 -10  -1  -1  312.47   14.50
 -10  -1  -1  316.17   14.40
 -10  -1  -1  330.37   13.70
 -10  -1  -1  314.97   13.90
 -11  -1  -1 1327.27   49.10
 -11  -1  -1 1354.76   49.00
 -11  -1  -1 1415.56   49.70
 -11  -1  -1 1430.76   48.90
 -12  -1  -1   77.19    8.30
 -12  -1  -1   63.19    7.80
 -12  -1  -1   72.69    7.50
 -12  -1  -1   85.99    8.10
 -13  -1  -1   10.70    4.80
 -13  -1  -1   15.30    5.30
 -13  -1  -1    9.40    5.50
 -13  -1  -1   17.60    5.30
 -14  -1  -1   31.20    6.60
 -14  -1  -1   32.30    6.80
 -14  -1  -1   43.40    6.80
 -14  -1  -1   31.60    6.00
 -15  -1  -1   50.59    9.50
 -15  -1  -1   62.49    7.60
 -15  -1  -1   60.89    8.50
 -15  -1  -1   53.49    8.50
 -15  -1  -1   51.49   14.10
 -16  -1  -1   32.90    7.60
 -16  -1  -1   48.50    8.10
 -16  -1  -1   25.70    6.60
 -16  -1  -1   38.80    7.90
 -16  -1  -1   37.80    9.70
 -17  -1  -1   49.10    8.90
 -17  -1  -1   52.39    9.40
 -17  -1  -1   37.90   10.00
 -17  -1  -1   50.29    8.20
 -17  -1  -1   49.70    9.00
 -16   2   1   38.00    7.50
 -16   2   1   33.00    8.40
 -16   2   1   43.30    8.80
 -15   2   1   21.80    7.10
 -15   2   1   10.30    5.80
 -15   2   1   14.40    7.20
 -15   2   1    7.90    6.50
 -14   2   1    8.80    5.30
 -14   2   1    9.50    5.80
 -13   2   1    2.00    4.90
 -13   2   1    4.40    5.20
 -12   2   1   43.90    6.60
 -12   2   1   57.99    7.10
 -11   2   1  144.19   11.00
 -11   2   1  159.78   10.50
 -10   2   1   81.09    8.50
 -10   2   1   84.99    8.20
  -9   2   1  476.35   19.00
  -9   2   1  445.96   19.30
  -8   2   1  571.44   22.00
  -8   2   1  541.35   21.60
  -7   2   1  293.57   13.10
  -7   2   1  290.07   12.70
   6  -2  -1  135.39    7.00
  -6   2   1  116.29    7.40
  -6   2   1  123.29    7.00
  -6   2   1  116.69    5.70
  -6   2   1  116.69    6.00
   5  -2  -1 3394.36  108.09
  -5   2   1 3004.30  107.09
  -5   2   1 3221.38  108.19
  -5   2   1 3312.17  108.09
  -5   2   1 3062.99  107.29
   4  -2  -1  140.99    9.70
  -4   2   1  146.09    6.50
  -4   2   1  163.68    7.60
  -4   2   1  168.98    7.20
  -4   2   1  144.79    6.70
   3  -2  -1    4.30    1.60
   3  -2  -1    2.80    1.60
  -3   2   1    6.60    1.80
  -3   2   1    5.50    1.70
  -3   2   1    3.80    1.30
  -3   2   1    3.30    1.10
   2  -2  -1  746.73   26.90
   2  -2  -1  857.11   27.10
   2  -2  -1  747.23   26.60
  -2   2   1  720.13   26.50
  -2   2   1  737.03   26.50
  -2   2   1  771.32   26.90
  -2   2   1  852.51   27.10
   1  -2  -1 2290.17   78.59
   1  -2  -1 2435.46   78.79
  -1   2   1 2220.08   78.49
  -1   2   1 2360.06   78.59
  -1   2   1 2517.15   78.89
  -1   2   1 2255.17   78.49
   0  -2  -1  128.79    4.90
   0  -2  -1  119.99    5.00
   0  -2  -1  126.09    5.00
   0   2   1  123.99    5.00
   0   2   1  129.39    4.80
   0   2   1  133.19    5.10
   0   2   1  129.49    5.30
   0   2   1  133.99    4.90
  -1  -2  -1 3973.90  215.58
  -1  -2  -1 3918.01  146.59
   1   2   1 3955.20  146.69
   1   2   1 3931.91  213.68
  -2  -2  -1 1048.00   36.10
  -2  -2  -1 1068.69   35.80
  -2  -2  -1 1099.69   35.80
  -2  -2  -1 1059.99   36.00
   2   2   1 1008.20   35.80
   2   2   1 1101.89   35.80
   2   2   1 1055.99   36.00
   2   2   1 1030.30   36.00
  -3  -2  -1  222.08    8.20
  -3  -2  -1  229.88    8.90
  -3  -2  -1  231.48    8.70
  -3  -2  -1  220.18    8.20
  -3  -2  -1  229.68    8.10
   3   2   1  236.18    8.20
   3   2   1  225.28    8.90
   3   2   1  223.38    8.40
   3   2   1  228.28    8.10
  -4  -2  -1  909.01   31.70
  -4  -2  -1  924.01   31.40
  -4  -2  -1  925.21   31.10
   4   2   1  938.61   31.80
   4   2   1  868.01   31.10
  -5  -2  -1 2455.45   82.79
  -5  -2  -1 2437.66   82.19
  -5  -2  -1 2356.36   82.29
   5   2   1 2531.75   82.89
  -6  -2  -1 1644.04   57.19
  -6  -2  -1 1703.53   57.19
  -6  -2  -1 1698.63   57.69
  -7  -2  -1  779.02   26.40
  -7  -2  -1  726.73   26.10
  -7  -2  -1  698.63   26.60
  -8  -2  -1  956.20   33.20
  -8  -2  -1  963.00   33.50
  -8  -2  -1  898.91   33.70
  -9  -2  -1   12.30    3.00
  -9  -2  -1    6.80    3.40
  -9  -2  -1    6.90    3.30
  -9  -2  -1    5.80    3.40
 -10  -2  -1  304.17   14.30
 -10  -2  -1  308.97   13.70
 -10  -2  -1  313.67   13.50
 -10  -2  -1  323.07   14.10
 -11  -2  -1   20.30    4.40
 -11  -2  -1   17.90    4.90
 -11  -2  -1   14.30    4.30
 -11  -2  -1   17.90    4.60
 -12  -2  -1   -0.70    3.90
 -12  -2  -1   -3.70    4.20
 -12  -2  -1   -3.60    4.10
 -13  -2  -1  216.08   13.00
 -13  -2  -1  214.18   12.70
 -13  -2  -1  227.58   12.60
 -14  -2  -1   21.30    5.80
 -14  -2  -1   12.30    5.20
 -14  -2  -1    7.20    6.20
 -14  -2  -1   20.00    7.00
 -15  -2  -1   69.69   12.30
 -15  -2  -1   47.10    7.10
 -15  -2  -1   46.50    8.10
 -15  -2  -1   40.50    7.90
 -15  -2  -1   46.40    7.50
 -16  -2  -1  214.98   14.40
 -16  -2  -1  209.68   13.70
 -16  -2  -1  226.48   18.30
 -16  -2  -1  224.78   15.50
 -16  -2  -1  239.28   15.80
 -16  -2  -1  230.18   16.00
 -17  -2  -1  159.98   13.70
 -17  -2  -1  171.38   15.60
 -17  -2  -1  154.58   14.80
 -17  -2  -1  159.28   14.40
 -17  -2  -1  152.68   14.80
 -16   3   1   11.60    7.00
 -16   3   1    7.30    8.20
 -16   3   1   18.80    6.90
 -15   3   1  110.69   15.10
 -15   3   1  133.79   12.50
 -14   3   1  274.17   17.20
 -14   3   1  234.68   16.40
 -13   3   1  112.59   10.80
 -13   3   1  116.89   12.30
 -12   3   1  232.08   15.00
 -12   3   1  258.27   14.10
 -11   3   1  390.56   18.40
 -11   3   1  368.56   17.50
 -10   3   1  291.47   14.70
 -10   3   1  329.47   13.80
 -10   3   1  309.47   13.20
 -10   3   1  314.77   15.60
  -9   3   1  224.08   10.50
  -9   3   1  219.68   12.20
  -9   3   1  214.18   11.50
  -9   3   1  218.18   10.30
  -8   3   1  336.37   13.50
  -8   3   1  322.17   13.50
  -8   3   1  342.37   15.10
  -8   3   1  329.77   14.60
   7  -3  -1    4.60    3.10
  -7   3   1   -0.70    2.60
  -7   3   1    5.20    2.50
  -7   3   1    0.00    2.70
  -7   3   1    6.20    2.30
   6  -3  -1   85.09    6.40
  -6   3   1   94.39    5.60
  -6   3   1   86.29    6.40
  -6   3   1   94.29    5.20
  -6   3   1   87.79    6.70
   5  -3  -1   38.50    4.60
   5  -3  -1   37.70    3.20
   5  -3  -1   32.20    3.70
  -5   3   1   32.00    3.60
  -5   3   1   37.50    4.00
  -5   3   1   39.10    3.90
  -5   3   1   42.10    3.50
   4  -3  -1    8.40    2.40
   4  -3  -1   10.80    1.90
   4  -3  -1   12.80    2.80
  -4   3   1   10.90    2.10
  -4   3   1   10.50    2.70
  -4   3   1   13.70    1.90
  -4   3   1   10.40    2.50
   3  -3  -1 3235.18  101.39
   3  -3  -1 2895.11  100.59
   3  -3  -1 2840.72  100.89
  -3   3   1 3182.38  101.29
  -3   3   1 2938.81  100.69
  -3   3   1 2992.40  101.09
  -3   3   1 2895.21  100.59
   2  -3  -1  105.99    5.30
   2  -3  -1   91.89    4.50
  -2   3   1   96.69    4.70
  -2   3   1   91.79    4.60
  -2   3   1  102.89    5.30
  -2   3   1   95.19    4.90
   1  -3  -1   23.50    4.00
  -1   3   1   36.70    2.80
  -1   3   1   31.10    2.50
  -1   3   1   33.40    3.10
  -1   3   1   34.80    2.60
   0  -3  -1  966.50   35.10
   0  -3  -1 1103.69   35.60
   0  -3  -1 1041.30   34.80
   0   3   1 1070.49   35.50
   0   3   1 1013.50   35.20
   0   3   1  985.00   35.10
   0   3   1 1036.50   34.80
   0   3   1 1027.70   34.90
  -1  -3  -1 7132.59  362.26
  -1  -3  -1 7031.80  257.67
   1   3   1 7022.60  256.77
   1   3   1 7031.60  363.26
  -2  -3  -1 2540.75   83.89
  -2  -3  -1 2565.44   84.39
  -2  -3  -1 2444.16   84.09
  -2  -3  -1 2443.26   83.89
   2   3   1 2518.85   84.39
   2   3   1 2470.75   84.09
   2   3   1 2537.35   83.89
  -3  -3  -1   88.89    4.10
  -3  -3  -1   90.29    4.90
  -3  -3  -1   82.69    4.00
  -3  -3  -1   83.19    4.70
   3   3   1   91.69    4.00
   3   3   1   89.79    4.80
   3   3   1   98.29    4.70
   3   3   1   86.39    4.00
  -4  -3  -1 1474.15   50.69
  -4  -3  -1 1492.85   51.39
  -4  -3  -1 1467.55   51.39
  -4  -3  -1 1510.85   50.69
   4   3   1 1514.95   51.39
   4   3   1 1465.75   50.99
   4   3   1 1533.65   50.49
   4   3   1 1546.15   50.59
  -5  -3  -1  823.82   28.70
  -5  -3  -1  822.22   28.40
  -5  -3  -1  807.12   28.00
  -5  -3  -1  808.82   29.00
  -5  -3  -1  823.02   28.00
   5   3   1  805.42   28.40
   5   3   1  820.92   29.10
  -6  -3  -1   69.09    4.20
  -6  -3  -1   78.49    7.80
  -6  -3  -1   57.89    5.40
  -7  -3  -1    4.30    2.10
  -7  -3  -1    8.90    2.50
  -7  -3  -1    5.30    2.80
  -8  -3  -1   59.49    5.40
  -8  -3  -1   57.69    7.90
  -8  -3  -1   57.19    6.20
  -9  -3  -1   26.30    3.90
  -9  -3  -1   24.60    4.00
  -9  -3  -1   21.00    4.30
 -10  -3  -1  467.75   18.60
 -10  -3  -1  486.35   18.80
 -10  -3  -1  446.06   19.40
 -11  -3  -1    3.20    3.60
 -11  -3  -1    8.70    3.90
 -11  -3  -1   -3.90    3.60
 -11  -3  -1   -2.10    4.20
 -12  -3  -1  257.77   15.20
 -12  -3  -1  320.47   14.90
 -12  -3  -1  344.07   15.00
 -12  -3  -1  293.67   14.60
 -13  -3  -1   99.39    8.90
 -13  -3  -1  100.69    9.90
 -13  -3  -1   70.99    8.40
 -13  -3  -1   83.69    9.30
 -13  -3  -1   83.09    9.30
 -14  -3  -1   46.30    7.50
 -14  -3  -1   69.29    8.10
 -14  -3  -1   45.30    6.80
 -14  -3  -1   53.49    8.20
 -14  -3  -1   51.39    6.90
 -15  -3  -1   -0.30    4.80
 -15  -3  -1   -0.60    6.10
 -15  -3  -1    1.70    5.60
 -15  -3  -1    6.80    5.00
 -16  -3  -1  114.49   12.90
 -16  -3  -1   83.49   10.10
 -16  -3  -1   64.99    9.10
 -16  -3  -1   92.59   10.60
 -16  -3  -1   92.09   10.50
 -16  -3  -1   70.59   11.20
 -17  -3  -1   32.80    8.90
 -17  -3  -1   28.10    7.90
 -17  -3  -1   25.80    9.60
 -17  -3  -1   26.20    8.40
 -17  -3  -1   38.70    8.30
 -17  -3  -1   15.40    7.60
 -15   4   1  242.58   15.90
 -15   4   1  240.78   17.90
 -14   4   1  228.18   16.30
 -14   4   1  209.98   14.70
 -13   4   1   65.19    9.70
 -13   4   1   67.99    7.80
 -13   4   1   55.99    9.40
 -12   4   1   27.70    4.70
 -12   4   1   28.70    4.60
 -12   4   1   24.70    6.00
 -12   4   1   13.50    6.00
 -11   4   1  130.09    8.80
 -11   4   1  126.69   11.00
 -11   4   1  142.49    8.80
 -11   4   1  131.99   10.60
 -10   4   1   12.60    5.70
 -10   4   1   12.00    4.60
 -10   4   1   13.60    3.70
  -9   4   1   40.00    5.60
  -9   4   1   52.19    5.80
  -9   4   1   46.90    6.70
  -9   4   1   41.10    4.80
   8  -4  -1   63.89    6.90
  -8   4   1   55.69    6.30
  -8   4   1   55.09    5.80
  -8   4   1   62.89    5.60
  -8   4   1   61.09    6.90
   7  -4  -1   63.79    6.80
  -7   4   1   65.59    5.80
  -7   4   1   65.89    7.10
  -7   4   1   83.29    5.60
  -7   4   1   72.09    7.20
   6  -4  -1 1183.68   41.30
   6  -4  -1 1164.98   40.90
   6  -4  -1 1193.18   42.20
  -6   4   1 1170.68   41.50
  -6   4   1 1167.68   42.20
  -6   4   1 1245.38   42.40
  -6   4   1 1160.18   41.30
   5  -4  -1  214.58    9.90
   5  -4  -1  186.18    8.60
   5  -4  -1  199.78    9.30
  -5   4   1  215.08   10.00
  -5   4   1  193.78    9.10
  -5   4   1  195.48    9.70
  -5   4   1  202.08    8.90
   4  -4  -1 2025.50   68.69
   4  -4  -1 1937.41   67.89
   4  -4  -1 1991.30   68.69
  -4   4   1 2019.30   68.19
  -4   4   1 1946.71   68.49
  -4   4   1 2107.49   68.79
  -4   4   1 1960.60   67.99
   3  -4  -1 1321.17   46.50
   3  -4  -1 1402.56   46.80
   3  -4  -1 1306.47   46.10
  -3   4   1 1315.17   46.30
  -3   4   1 1319.37   46.10
  -3   4   1 1369.16   47.80
  -3   4   1 1367.16   46.60
   2  -4  -1 1967.70   65.19
  -2   4   1 1842.52   64.79
  -2   4   1 1978.00   65.19
  -2   4   1 1846.22   64.69
  -2   4   1 1897.01   64.79
   1  -4  -1  112.09    6.70
   1  -4  -1  112.19    5.30
  -1   4   1  113.29    5.30
  -1   4   1  104.09    5.30
  -1   4   1  108.59    5.40
  -1   4   1  115.39    5.90
   0  -4  -1  965.90   34.90
   0  -4  -1 1011.30   34.50
   0  -4  -1 1083.39   35.60
   0   4   1  993.60   34.40
   0   4   1  995.20   35.00
   0   4   1 1007.60   35.00
   0   4   1 1019.10   34.60
   0   4   1 1042.20   35.40
  -1  -4  -1  923.21   32.00
  -1  -4  -1  885.41   31.40
  -1  -4  -1  922.81   31.40
   1   4   1  879.51   31.40
   1   4   1  910.31   30.80
   1   4   1  970.60   32.00
   1   4   1  911.71   31.50
   1   4   1  875.01   31.20
  -2  -4  -1   10.40    2.30
  -2  -4  -1   15.00    2.20
  -2  -4  -1    8.50    1.60
   2   4   1    8.30    1.70
   2   4   1    8.90    2.10
   2   4   1   11.00    1.90
   2   4   1   14.20    1.90
  -3  -4  -1   42.50    3.00
  -3  -4  -1   37.40    4.00
   3   4   1   41.50    3.70
   3   4   1   36.80    3.80
  -4  -4  -1   16.90    2.00
  -4  -4  -1   13.60    2.60
  -4  -4  -1   12.50    2.50
  -4  -4  -1   14.20    1.90
   4   4   1   17.70    1.90
   4   4   1   14.90    2.40
   4   4   1   13.50    2.60
   4   4   1   19.20    2.00
  -5  -4  -1  308.17   12.90
  -5  -4  -1  311.77   12.90
  -5  -4  -1  335.17   11.90
  -5  -4  -1  312.97   11.90
   5   4   1  318.57   11.60
   5   4   1  322.67   11.60
   5   4   1  313.37   12.40
  -6  -4  -1  159.98    6.70
  -6  -4  -1  162.28    6.80
  -6  -4  -1  149.19    8.30
  -6  -4  -1  158.48    6.40
  -6  -4  -1  153.98    6.60
  -6  -4  -1  157.28    7.90
   6   4   1  153.28    7.30
  -7  -4  -1  468.45   19.50
  -7  -4  -1  512.45   18.00
  -7  -4  -1  498.65   19.00
  -7  -4  -1  514.95   18.10
  -8  -4  -1  124.49    7.50
  -8  -4  -1  120.09    6.50
  -8  -4  -1  109.29    8.10
  -9  -4  -1  283.67   12.80
  -9  -4  -1  287.67   12.30
  -9  -4  -1  275.77   13.50
 -10  -4  -1  131.59    9.70
 -10  -4  -1  147.79    8.90
 -10  -4  -1  108.29    8.00
 -11  -4  -1    2.60    3.10
 -11  -4  -1   -4.10    3.60
 -11  -4  -1    2.70    4.00
 -11  -4  -1    1.40    4.40
 -12  -4  -1    6.80    4.70
 -12  -4  -1    5.70    4.10
 -12  -4  -1    3.20    3.80
 -12  -4  -1    6.70    5.10
 -13  -4  -1   94.79   10.00
 -13  -4  -1   58.79    7.40
 -13  -4  -1   68.09    7.70
 -13  -4  -1   73.49    8.10
 -13  -4  -1   96.19   10.50
 -14  -4  -1    4.20    6.10
 -14  -4  -1    5.40    5.10
 -14  -4  -1    6.30    4.60
 -14  -4  -1   17.50    6.30
 -14  -4  -1    1.30    4.60
 -15  -4  -1   24.80    9.10
 -15  -4  -1    5.80    6.50
 -15  -4  -1   12.40    5.60
 -15  -4  -1   10.30    5.60
 -15  -4  -1    7.20    4.90
 -16  -4  -1    7.50    5.60
 -16  -4  -1   -1.40    6.80
 -16  -4  -1    5.40    6.30
 -16  -4  -1    2.70    5.10
 -16  -4  -1   -4.90    5.40
 -17  -4  -1    6.60    8.90
 -17  -4  -1    8.10    8.20
 -17  -4  -1   10.80    6.30
 -17  -4  -1   18.70    8.60
 -17  -4  -1   10.80   11.60
 -17  -4  -1    2.50    5.90
 -15   5   1   31.60    7.30
 -14   5   1   57.09    6.30
 -14   5   1   36.70    7.80
 -14   5   1   49.70    8.00
 -13   5   1   48.40    8.10
 -13   5   1   53.59    6.40
 -13   5   1   43.70    6.10
 -13   5   1   50.29    8.70
 -12   5   1   42.70    7.60
 -12   5   1   52.69    7.80
 -12   5   1   46.50    5.90
 -11   5   1    9.40    4.10
 -11   5   1    6.60    3.80
 -11   5   1    4.60    5.80
 -11   5   1    3.90    5.10
 -10   5   1   83.69    9.80
 -10   5   1   78.89    7.80
 -10   5   1   81.19    9.40
 -10   5   1   84.69    7.60
   9  -5  -1  363.56   17.40
  -9   5   1  387.06   18.20
  -9   5   1  398.56   16.50
  -9   5   1  402.16   16.60
  -9   5   1  371.96   17.60
   8  -5  -1  145.09   10.30
  -8   5   1  177.48    9.60
  -8   5   1  172.98   11.00
  -8   5   1  167.68   11.10
  -8   5   1  173.68    9.20
   7  -5  -1  111.79    6.70
   7  -5  -1  102.79    6.90
   7  -5  -1  116.09    8.40
  -7   5   1  116.99    8.70
  -7   5   1  111.59    7.50
  -7   5   1  128.49    9.10
  -7   5   1  122.99    7.20
   6  -5  -1  286.67   13.40
   6  -5  -1  288.57   13.40
   6  -5  -1  267.07   12.00
  -6   5   1  298.07   13.50
  -6   5   1  296.67   12.40
  -6   5   1  290.47   13.40
  -6   5   1  276.57   12.60
   5  -5  -1  821.62   30.20
   5  -5  -1  811.92   30.00
   5  -5  -1  789.12   29.20
  -5   5   1  834.22   30.10
  -5   5   1  787.02   29.30
  -5   5   1  857.81   30.30
  -5   5   1  804.92   29.60
   4  -5  -1   68.69    6.50
   4  -5  -1   51.49    5.00
   4  -5  -1   67.09    6.00
  -4   5   1   69.99    6.20
  -4   5   1   68.89    5.40
  -4   5   1   72.89    5.20
  -4   5   1   65.19    5.80
   3  -5  -1 1077.39   37.20
   3  -5  -1 1016.00   36.50
  -3   5   1 1016.80   36.50
  -3   5   1 1085.79   37.10
  -3   5   1 1019.50   36.70
  -3   5   1 1017.30   36.60
   2  -5  -1  491.65   18.10
   2  -5  -1  447.66   17.50
  -2   5   1  467.85   17.90
  -2   5   1  453.85   18.10
  -2   5   1  466.55   18.20
  -2   5   1  462.35   17.50
   1  -5  -1   57.39    4.30
   1  -5  -1   66.19    5.20
  -1   5   1   72.99    4.50
  -1   5   1   67.59    4.40
  -1   5   1   59.79    4.20
   0  -5  -1   10.80    1.80
   0  -5  -1    8.40    1.80
   0  -5  -1   10.80    2.60
   0   5   1   11.20    2.20
   0   5   1   12.40    1.80
   0   5   1   12.30    2.00
   0   5   1   14.00    2.60
   0   5   1    8.70    1.80
  -1  -5  -1  142.19    6.60
  -1  -5  -1  168.88    7.70
   1   5   1  158.28    7.60
   1   5   1  140.49    6.50
   1   5   1  151.68    6.80
   1   5   1  141.39    6.10
  -2  -5  -1    4.70    2.30
  -2  -5  -1    0.40    1.40
  -2  -5  -1    0.50    2.10
   2   5   1   -0.80    1.90
   2   5   1    4.40    1.70
   2   5   1    1.60    2.20
   2   5   1    3.10    1.40
  -3  -5  -1  118.49    6.70
  -3  -5  -1  120.09    5.90
  -3  -5  -1  125.79    7.00
   3   5   1  120.59    6.90
   3   5   1  127.09    5.80
  -4  -5  -1    5.30    1.70
  -4  -5  -1    5.40    2.60
  -4  -5  -1    8.70    2.30
  -4  -5  -1    5.70    2.60
   4   5   1    4.80    2.50
   4   5   1    6.30    1.70
   4   5   1    8.70    2.80
   4   5   1    9.30    1.80
  -5  -5  -1   26.70    3.30
  -5  -5  -1   27.50    3.70
  -5  -5  -1   25.30    3.90
  -5  -5  -1   31.30    3.40
   5   5   1   31.90    3.00
   5   5   1   26.90    3.40
  -6  -5  -1  119.39    7.50
  -6  -5  -1  116.19    6.20
  -6  -5  -1  119.89    6.00
  -6  -5  -1  123.19    7.80
   6   5   1  132.59    5.80
   6   5   1  131.59    6.90
   6   5   1  124.39    5.60
  -7  -5  -1  379.66   15.50
  -7  -5  -1  348.57   13.90
  -7  -5  -1  358.06   13.80
  -7  -5  -1  385.56   15.80
   7   5   1  352.36   14.40
  -8  -5  -1  238.08    9.90
  -8  -5  -1  272.97   12.10
  -8  -5  -1  255.77   10.40
  -8  -5  -1  260.97   10.30
  -8  -5  -1  251.47   10.40
  -8  -5  -1  234.38   12.40
   8   5   1  256.17   11.00
  -9  -5  -1  221.68   10.00
  -9  -5  -1  244.78   10.60
  -9  -5  -1  250.97   12.00
  -9  -5  -1  244.38   12.50
 -10  -5  -1    9.00    3.90
 -10  -5  -1    6.00    2.80
 -10  -5  -1    5.70    3.20
 -10  -5  -1    6.40    4.10
 -11  -5  -1  211.38   10.00
 -11  -5  -1  196.18   10.80
 -11  -5  -1  214.28   11.90
 -12  -5  -1    9.50    5.50
 -12  -5  -1   11.70    4.80
 -12  -5  -1   15.10    3.90
 -12  -5  -1    6.00    4.10
 -13  -5  -1   38.90    5.40
 -13  -5  -1   28.80    6.50
 -13  -5  -1   25.60    5.70
 -13  -5  -1   27.80    6.60
 -14  -5  -1   33.80    6.40
 -14  -5  -1   22.50    7.30
 -14  -5  -1   43.30    5.80
 -14  -5  -1   38.60    7.70
 -14  -5  -1   41.70    6.60
 -15  -5  -1   -1.20    5.00
 -15  -5  -1    4.10    6.90
 -15  -5  -1   -5.40    4.20
 -15  -5  -1    1.70    6.50
 -15  -5  -1   -2.10    5.20
 -16  -5  -1  111.09   11.50
 -16  -5  -1  141.19   11.00
 -16  -5  -1  145.99   14.80
 -16  -5  -1  136.99   13.40
 -17  -5  -1  106.99   11.00
 -17  -5  -1   88.59   11.20
 -17  -5  -1  101.99   12.10
 -17  -5  -1   73.09    9.80
 -17  -5  -1   93.29   12.40
 -14   6   1   12.90    5.00
 -14   6   1    8.70    4.60
 -14   6   1   11.50    6.80
 -14   6   1   18.40    7.00
 -13   6   1   98.39    9.80
 -13   6   1  120.59   11.90
 -12   6   1   50.79    8.40
 -12   6   1   51.69    6.70
 -11   6   1   14.70    5.50
 -11   6   1   21.60    4.60
  10  -6  -1   13.20    5.20
 -10   6   1    7.40    4.10
 -10   6   1    6.90    3.90
 -10   6   1    6.40    4.90
   9  -6  -1   49.30    8.50
  -9   6   1   88.59    9.60
  -9   6   1   67.99    8.00
  -9   6   1   75.79    7.50
  -9   6   1   88.59    9.30
   8  -6  -1   39.10    4.70
   8  -6  -1   28.50    5.50
   8  -6  -1   38.90    4.40
  -8   6   1   45.60    6.10
  -8   6   1   43.40    5.50
  -8   6   1   35.90    5.50
  -8   6   1   32.00    4.70
   7  -6  -1  145.39   10.00
   7  -6  -1  141.69    8.20
  -7   6   1  159.88   10.30
  -7   6   1  161.08    9.50
  -7   6   1  166.28    8.90
  -7   6   1  142.89   10.10
   6  -6  -1   10.50    3.60
   6  -6  -1    7.60    3.80
   6  -6  -1    5.80    2.90
  -6   6   1   11.90    3.80
  -6   6   1   19.40    4.80
  -6   6   1   10.80    3.10
  -6   6   1   16.20    3.90
   5  -6  -1   23.60    4.30
   5  -6  -1   19.30    3.50
   5  -6  -1   30.30    4.70
  -5   6   1   22.60    3.50
  -5   6   1   21.10    3.90
  -5   6   1   27.40    5.00
  -5   6   1   23.40    4.20
   4  -6  -1   65.79    6.60
   4  -6  -1   61.29    5.50
   4  -6  -1   63.79    6.80
  -4   6   1   65.39    6.80
  -4   6   1   70.89    6.10
  -4   6   1   68.69    5.50
  -4   6   1   79.79    6.00
   3  -6  -1  116.49    6.90
   3  -6  -1  115.09    7.80
  -3   6   1  121.69    7.80
  -3   6   1  122.29    7.10
  -3   6   1  117.39    6.80
  -3   6   1  117.49    7.10
   2  -6  -1   73.49    5.50
   2  -6  -1   78.99    6.40
   2  -6  -1   60.49    5.40
  -2   6   1   68.09    5.40
  -2   6   1   73.79    5.40
  -2   6   1   86.19    6.40
  -2   6   1   79.89    5.50
   1  -6  -1   12.80    3.20
  -1   6   1    7.90    2.70
  -1   6   1    2.50    2.40
   0  -6  -1  968.40   33.30
   0  -6  -1  903.81   31.70
   0  -6  -1  854.61   32.20
   0   6   1  902.41   31.80
   0   6   1  883.61   32.30
   0   6   1  934.81   33.30
   0   6   1  953.50   33.10
  -1  -6  -1  502.75   18.40
  -1  -6  -1  476.55   18.40
  -1  -6  -1  525.85   19.60
   1   6   1  483.25   17.80
   1   6   1  492.75   18.60
   1   6   1  500.05   18.60
   1   6   1  502.85   19.30
  -2  -6  -1  628.14   23.00
  -2  -6  -1  623.24   22.70
  -2  -6  -1  664.83   23.90
   2   6   1  623.44   22.80
   2   6   1  606.74   22.80
   2   6   1  619.74   22.70
   2   6   1  638.94   23.80
  -3  -6  -1   97.19    6.80
  -3  -6  -1   87.69    6.20
   3   6   1   70.89    6.30
   3   6   1   84.29    5.10
   3   6   1   86.59    5.20
  -4  -6  -1  436.06   17.30
  -4  -6  -1  456.05   17.80
  -4  -6  -1  431.06   16.40
   4   6   1  432.26   16.30
   4   6   1  423.06   17.40
  -5  -6  -1 1476.35   51.49
  -5  -6  -1 1509.15   52.39
  -5  -6  -1 1518.85   52.79
  -5  -6  -1 1518.65   51.39
   5   6   1 1431.26   52.19
   5   6   1 1496.35   51.29
   5   6   1 1514.45   51.29
  -6  -6  -1   53.29    6.00
  -6  -6  -1   51.29    5.70
  -6  -6  -1   46.00    4.30
  -6  -6  -1   41.50    4.20
   6   6   1   48.10    5.30
   6   6   1   46.50    3.80
   6   6   1   50.99    4.00
  -7  -6  -1    8.40    3.80
  -7  -6  -1   15.80    3.90
  -7  -6  -1    8.90    2.50
  -7  -6  -1   14.30    2.60
   7   6   1   14.10    2.30
   7   6   1   13.40    3.20
   7   6   1   10.70    2.00
  -8  -6  -1  473.55   17.90
  -8  -6  -1  489.05   17.80
  -8  -6  -1  500.65   19.80
  -8  -6  -1  467.25   19.90
   8   6   1  451.35   18.50
  -9  -6  -1   72.19    5.30
  -9  -6  -1   92.89    8.60
  -9  -6  -1   88.29    8.00
  -9  -6  -1   76.49    5.60
   9   6   1   76.79    6.50
 -10  -6  -1   55.99    7.00
 -10  -6  -1   69.99    5.00
 -10  -6  -1   59.69    7.10
 -11  -6  -1  408.16   19.80
 -11  -6  -1  436.16   16.80
 -11  -6  -1  457.95   17.70
 -11  -6  -1  431.46   19.50
 -12  -6  -1   17.90    4.70
 -12  -6  -1   15.00    6.20
 -12  -6  -1   22.70    4.10
 -12  -6  -1   27.10    6.10
 -13  -6  -1  320.67   14.30
 -13  -6  -1  324.37   15.50
 -13  -6  -1  341.47   17.40
 -13  -6  -1  313.87   18.00
 -14  -6  -1  133.49   13.90
 -14  -6  -1  170.78   11.80
 -14  -6  -1  178.68   10.30
 -15  -6  -1  299.47   17.10
 -15  -6  -1  341.57   19.10
 -15  -6  -1  315.47   19.40
 -15  -6  -1  329.77   17.00
 -15  -6  -1  321.77   15.40
 -16  -6  -1  210.68   16.60
 -16  -6  -1  211.58   17.40
 -16  -6  -1  201.68   14.30
 -16  -6  -1  196.88   13.50
 -16  -6  -1  195.78   12.50
 -17  -6  -1  158.58   13.00
 -17  -6  -1  144.99   15.90
 -17  -6  -1  184.98   16.50
 -17  -6  -1  153.38   13.10
 -17  -6  -1  163.88   12.00
 -14   7   1   16.80    7.00
 -14   7   1   33.20    6.00
 -13   7   1   21.20    5.70
 -13   7   1   32.40    6.10
 -13   7   1   32.60    7.20
 -13   7   1   19.80    7.90
 -12   7   1    3.70    5.20
 -12   7   1   12.00    5.30
 -12   7   1   10.20    5.10
 -12   7   1    0.50    6.30
 -11   7   1   17.10    6.30
 -11   7   1    4.40    5.90
 -11   7   1   27.60    5.30
  10  -7  -1   15.30    5.80
 -10   7   1    1.50    4.30
 -10   7   1    7.30    5.50
 -10   7   1    3.70    4.80
 -10   7   1    1.70    3.50
   9  -7  -1   80.69    8.70
  -9   7   1   88.59    8.20
  -9   7   1   78.59    9.20
  -9   7   1   64.99    8.10
  -9   7   1   65.09    7.30
   8  -7  -1   -1.50    3.10
   8  -7  -1    0.10    3.40
   8  -7  -1    2.60    4.80
  -8   7   1   -0.40    4.40
  -8   7   1    1.00    4.10
  -8   7   1    1.80    4.50
   7  -7  -1  144.39   10.40
   7  -7  -1  130.49    8.40
   7  -7  -1  151.18    9.30
  -7   7   1  141.39   10.20
  -7   7   1  127.09   10.40
  -7   7   1  133.99    9.50
  -7   7   1  130.99    8.90
   6  -7  -1   45.30    6.10
   6  -7  -1   42.70    5.40
   6  -7  -1   43.10    6.40
  -6   7   1   37.00    5.40
  -6   7   1   38.90    4.60
  -6   7   1   45.20    6.20
  -6   7   1   44.40    5.40
   5  -7  -1  889.61   34.40
   5  -7  -1  901.11   33.60
   5  -7  -1  950.50   34.70
  -5   7   1  975.40   34.20
  -5   7   1  898.11   34.00
  -5   7   1  937.21   34.50
  -5   7   1  870.41   33.40
   4  -7  -1   49.60    5.90
   4  -7  -1   52.09    6.30
  -4   7   1   64.29    6.30
  -4   7   1   63.29    5.80
  -4   7   1   43.00    5.10
  -4   7   1   61.49    7.00
   3  -7  -1  237.28   12.10
   3  -7  -1  238.08   11.70
   3  -7  -1  228.58   11.40
  -3   7   1  232.38   11.10
  -3   7   1  259.07   11.60
  -3   7   1  230.18   11.30
  -3   7   1  243.98   12.00
   2  -7  -1  153.88    9.10
   2  -7  -1  135.09    7.90
   2  -7  -1  107.09    7.70
  -2   7   1  120.69    7.40
  -2   7   1  141.49    8.50
  -2   7   1  139.49    7.90
  -2   7   1  128.99    7.50
   1  -7  -1 2228.58   73.69
   1  -7  -1 2032.70   72.49
  -1   7   1 2102.29   73.19
  -1   7   1 2070.59   72.59
  -1   7   1 2122.19   73.19
  -1   7   1 2135.89   72.19
   0  -7  -1  330.17   13.50
   0  -7  -1  331.97   12.90
   0   7   1  331.67   13.70
   0   7   1  322.77   14.30
   0   7   1  340.67   13.10
   0   7   1  330.27   13.80
  -1  -7  -1 1321.87   44.70
  -1  -7  -1 1293.87   46.00
  -1  -7  -1 1266.37   44.90
   1   7   1 1255.97   45.10
   1   7   1 1305.97   45.10
   1   7   1 1280.97   44.20
   1   7   1 1283.87   45.70
  -2  -7  -1  283.17   12.00
  -2  -7  -1  301.07   13.00
  -2  -7  -1  272.77   11.60
   2   7   1  267.57   10.60
   2   7   1  280.77   11.70
   2   7   1  263.87   11.60
   2   7   1  277.17   12.80
  -3  -7  -1  179.68    9.20
  -3  -7  -1  177.38    9.90
  -3  -7  -1  175.88    8.30
   3   7   1  174.38    8.30
   3   7   1  179.48    9.60
   3   7   1  175.88    8.30
  -4  -7  -1  339.57   13.60
  -4  -7  -1  355.56   15.10
  -4  -7  -1  327.97   14.40
   4   7   1  338.47   13.50
   4   7   1  332.17   14.80
  -5  -7  -1   58.19    6.60
  -5  -7  -1   66.79    6.50
  -5  -7  -1   71.89    5.20
  -5  -7  -1   61.09    4.90
   5   7   1   72.99    4.90
   5   7   1   57.19    6.20
   5   7   1   66.29    4.80
  -6  -7  -1  210.08    9.40
  -6  -7  -1  206.78    9.60
  -6  -7  -1  214.98   11.20
  -6  -7  -1  209.28   11.30
   6   7   1  204.58   10.60
   6   7   1  210.68    9.20
   6   7   1  205.68    9.10
  -7  -7  -1  636.74   25.50
  -7  -7  -1  622.14   23.90
  -7  -7  -1  678.93   25.90
  -7  -7  -1  658.83   23.70
   7   7   1  639.24   24.80
   7   7   1  649.24   25.90
   7   7   1  647.84   23.30
  -8  -7  -1   14.60    2.80
  -8  -7  -1   13.70    2.90
  -8  -7  -1   13.70    4.70
  -8  -7  -1    9.70    4.50
   8   7   1   17.40    4.00
  -9  -7  -1   89.39    8.90
  -9  -7  -1  105.29    6.30
  -9  -7  -1  101.99    9.50
  -9  -7  -1   99.39    6.60
   9   7   1   90.29    7.40
 -10  -7  -1 2266.07   75.59
 -10  -7  -1 2158.78   77.79
 -10  -7  -1 2229.78   77.79
 -10  -7  -1 2219.28   75.19
  10   7   1 2147.09   76.19
 -11  -7  -1  853.51   34.20
 -11  -7  -1  844.82   30.70
 -11  -7  -1  847.22   31.10
 -11  -7  -1  893.71   34.00
 -12  -7  -1  329.07   13.70
 -12  -7  -1  337.97   18.20
 -12  -7  -1  363.26   17.80
 -13  -7  -1  181.78   13.80
 -13  -7  -1  174.88    9.00
 -13  -7  -1  168.98   13.80
 -13  -7  -1  153.08   10.50
 -14  -7  -1  649.24   27.20
 -14  -7  -1  548.95   23.90
 -14  -7  -1  603.44   22.70
 -14  -7  -1  545.45   27.10
 -15  -7  -1   85.39    9.90
 -15  -7  -1   87.49    8.20
 -15  -7  -1  115.89   13.40
 -15  -7  -1   88.39   10.90
 -16  -7  -1   40.40    7.70
 -16  -7  -1   50.59   10.00
 -16  -7  -1   62.99    6.90
 -16  -7  -1   63.39   10.40
 -16  -7  -1   49.99    9.30
 -17  -7  -1    5.80    5.80
 -17  -7  -1    5.60    8.30
 -17  -7  -1   16.20    5.70
 -17  -7  -1    5.80    5.00
 -13   8   1   21.40    6.40
 -13   8   1   11.40    7.50
 -12   8   1    7.50    5.10
 -12   8   1    1.10    5.50
 -12   8   1    2.40    5.10
 -12   8   1    0.60    5.60
  11  -8  -1    8.10    7.20
 -11   8   1    5.30    5.20
 -11   8   1    8.40    6.20
 -11   8   1   15.70    5.20
 -11   8   1   17.00    6.70
  10  -8  -1   16.20    7.10
 -10   8   1   30.00    6.00
 -10   8   1   25.90    7.00
 -10   8   1   24.10    6.20
 -10   8   1   29.10    5.40
   9  -8  -1  243.68   15.00
   9  -8  -1  213.68   12.10
   9  -8  -1  231.48   12.10
  -9   8   1  247.78   13.20
  -9   8   1  243.18   13.90
  -9   8   1  225.68   14.50
  -9   8   1  239.58   16.80
   8  -8  -1  178.88   12.60
   8  -8  -1  178.28   10.70
   8  -8  -1  180.78   10.50
  -8   8   1  164.28   12.20
  -8   8   1  173.18   11.50
  -8   8   1  171.98   10.90
  -8   8   1  168.28   12.30
   7  -8  -1   49.60    7.50
   7  -8  -1   37.90    5.30
   7  -8  -1   43.70    6.60
  -7   8   1   41.60    6.70
  -7   8   1   28.50    4.90
  -7   8   1   30.20    5.40
  -7   8   1   34.40   10.00
   6  -8  -1  672.53   27.70
   6  -8  -1  721.33   27.20
   6  -8  -1  682.73   26.30
  -6   8   1  665.83   26.40
  -6   8   1  671.73   27.30
  -6   8   1  692.53   27.10
  -6   8   1  643.94   26.90
   5  -8  -1 1119.69   42.00
   5  -8  -1 1114.69   42.00
  -5   8   1 1132.49   41.40
  -5   8   1 1145.89   41.90
  -5   8   1 1143.99   41.60
  -5   8   1 1111.59   40.90
   4  -8  -1  575.94   23.10
   4  -8  -1  590.64   24.10
  -4   8   1  603.84   23.40
  -4   8   1  591.94   23.70
  -4   8   1  562.44   22.70
  -4   8   1  559.24   22.90
   3  -8  -1   96.89    8.50
   3  -8  -1   92.39    8.00
   3  -8  -1   81.19    7.30
  -3   8   1   91.79    7.30
  -3   8   1   97.99    7.20
  -3   8   1   89.79    7.40
  -3   8   1   98.49    8.30
   2  -8  -1 1314.37   46.00
   2  -8  -1 1211.78   44.90
   2  -8  -1 1260.37   45.20
  -2   8   1 1258.87   45.50
  -2   8   1 1285.97   46.30
  -2   8   1 1239.48   44.40
  -2   8   1 1233.68   44.70
   1  -8  -1  328.47   14.40
   1  -8  -1  332.67   14.70
   1  -8  -1  342.27   15.60
  -1   8   1  329.87   14.30
  -1   8   1  340.67   14.70
  -1   8   1  348.47   13.90
  -1   8   1  321.97   15.10
   0  -8  -1  244.28   12.40
   0  -8  -1  259.77   12.90
   0  -8  -1  260.67   11.60
   0   8   1  244.48   12.40
   0   8   1  251.37   11.70
   0   8   1  262.87   12.70
   0   8   1  248.88   10.80
  -1  -8  -1   21.50    3.50
  -1  -8  -1   17.30    3.10
  -1  -8  -1   21.80    4.30
   1   8   1   20.70    3.00
   1   8   1   16.40    3.10
   1   8   1   21.50    4.30
   1   8   1   15.20    3.30
  -2  -8  -1  121.29    8.50
  -2  -8  -1  120.79    7.00
  -2  -8  -1  104.19    7.50
   2   8   1  123.09    7.10
   2   8   1  118.49    7.00
   2   8   1  111.69    8.20
   2   8   1   99.79    5.70
  -3  -8  -1  485.85   19.40
  -3  -8  -1  480.55   20.30
  -3  -8  -1  487.65   18.80
   3   8   1  490.25   18.90
   3   8   1  496.25   18.90
   3   8   1  476.75   20.00
  -4  -8  -1  668.13   25.60
  -4  -8  -1  651.23   26.30
  -4  -8  -1  685.43   24.80
  -4  -8  -1  679.53   25.20
   4   8   1  661.83   24.70
   4   8   1  658.73   26.10
   4   8   1  673.73   24.80
  -5  -8  -1  572.14   21.40
  -5  -8  -1  581.24   21.90
  -5  -8  -1  574.74   23.20
  -5  -8  -1  533.95   22.50
   5   8   1  583.74   21.40
   5   8   1  543.55   22.70
  -6  -8  -1 1611.44   56.49
  -6  -8  -1 1600.64   55.39
  -6  -8  -1 1605.94   54.99
  -6  -8  -1 1618.64   56.79
   6   8   1 1563.34   54.79
   6   8   1 1598.64   54.89
   6   8   1 1489.15   56.09
  -7  -8  -1 1137.69   42.00
  -7  -8  -1 1092.09   40.50
  -7  -8  -1 1158.58   40.30
  -7  -8  -1 1157.78   42.30
   7   8   1 1093.19   41.40
   7   8   1 1146.69   39.90
   7   8   1 1169.48   40.10
  -8  -8  -1  227.38   12.50
  -8  -8  -1  208.18   12.60
  -8  -8  -1  186.08   10.00
  -8  -8  -1  201.48    9.80
   8   8   1  182.68    9.00
   8   8   1  212.78   11.00
  -9  -8  -1  673.43   25.20
  -9  -8  -1  638.04   30.70
  -9  -8  -1  677.93   25.50
  -9  -8  -1  738.23   28.20
   9   8   1  673.23   26.40
 -10  -8  -1 1196.18   43.00
 -10  -8  -1 1097.69   42.60
 -10  -8  -1 1106.09   40.10
 -10  -8  -1 1123.19   39.80
  10   8   1 1093.99   40.80
 -11  -8  -1  392.06   19.90
 -11  -8  -1  410.96   17.60
 -11  -8  -1  442.56   19.90
 -11  -8  -1  376.06   17.20
  11   8   1  373.96   17.20
 -12  -8  -1   14.40    6.50
 -12  -8  -1   25.70    7.30
 -12  -8  -1   22.20    4.00
 -12  -8  -1   18.50    3.70
 -13  -8  -1   76.89    9.60
 -13  -8  -1   75.79   10.20
 -14  -8  -1   16.50    7.50
 -14  -8  -1   31.20    8.10
 -15  -8  -1    8.50    8.20
 -15  -8  -1   -4.10    7.10
 -16  -8  -1  128.39   14.90
 -16  -8  -1  108.49   13.40
 -17  -8  -1   19.60    8.80
 -17  -8  -1    3.40    6.00
 -12   9   1   38.70    8.00
 -12   9   1   57.99    8.00
 -12   9   1   48.40    8.80
  11  -9  -1  134.79   14.40
 -11   9   1  148.39   12.70
 -11   9   1  142.29   12.90
 -11   9   1  131.19   14.10
 -11   9   1  133.99   14.20
  10  -9  -1  254.47   16.80
 -10   9   1  228.68   15.60
 -10   9   1  257.47   14.80
 -10   9   1  236.98   16.40
 -10   9   1  250.17   15.20
   9  -9  -1  525.95   24.60
   9  -9  -1  515.35   22.30
   9  -9  -1  586.24   25.50
  -9   9   1  563.14   24.50
  -9   9   1  523.65   24.70
  -9   9   1  533.65   24.50
  -9   9   1  551.14   23.60
   8  -9  -1  364.16   19.20
   8  -9  -1  390.86   17.30
   8  -9  -1  355.06   16.90
  -8   9   1  352.66   18.50
  -8   9   1  360.96   17.50
  -8   9   1  348.07   18.30
  -8   9   1  360.16   18.20
   7  -9  -1  117.19   11.40
   7  -9  -1  131.39    9.70
  -7   9   1  129.49    9.80
  -7   9   1  107.19   10.40
  -7   9   1  122.89   10.40
  -7   9   1  137.69   11.20
   6  -9  -1  380.06   19.90
   6  -9  -1  435.76   18.90
   6  -9  -1  441.26   19.60
  -6   9   1  447.36   19.70
  -6   9   1  435.46   18.90
  -6   9   1  432.46   19.40
  -6   9   1  428.06   20.00
   5  -9  -1  681.03   27.80
   5  -9  -1  680.93   28.30
   5  -9  -1  662.43   26.80
  -5   9   1  659.73   26.80
  -5   9   1  695.33   27.40
  -5   9   1  683.33   26.60
  -5   9   1  663.93   27.60
   4  -9  -1    8.90    5.40
   4  -9  -1    4.50    4.40
   4  -9  -1    5.60    3.90
  -4   9   1    5.00    3.40
  -4   9   1    2.20    3.80
  -4   9   1    1.90    3.40
  -4   9   1   10.30    4.60
   3  -9  -1   -3.50    4.00
   3  -9  -1   -2.60    3.60
   3  -9  -1   -0.40    3.10
  -3   9   1   -1.70    4.00
  -3   9   1    0.20    3.10
  -3   9   1   -0.20    4.00
  -3   9   1   -2.20    3.00
   2  -9  -1   22.50    4.70
   2  -9  -1   21.50    4.40
   2  -9  -1   16.30    4.90
  -2   9   1   25.80    4.30
  -2   9   1   18.80    4.00
  -2   9   1   21.80    5.50
  -2   9   1   22.20    4.40
   1  -9  -1   -1.70    3.20
   1  -9  -1    5.50    3.20
   1  -9  -1    3.60    3.90
  -1   9   1    7.10    3.50
  -1   9   1    6.60    3.10
  -1   9   1    7.10    3.30
  -1   9   1    6.50    3.90
   0  -9  -1 1239.58   43.20
   0  -9  -1 1254.77   45.50
   0  -9  -1 1222.28   44.20
   0  -9  -1 1258.57   44.90
   0   9   1 1237.28   44.60
   0   9   1 1249.68   44.30
   0   9   1 1208.78   45.00
   0   9   1 1215.08   43.40
  -1  -9  -1  377.46   16.60
  -1  -9  -1  378.66   15.60
  -1  -9  -1  379.66   17.40
   1   9   1  355.06   14.80
   1   9   1  378.26   16.80
   1   9   1  384.66   16.00
   1   9   1  388.66   16.30
  -2  -9  -1  251.97   13.60
  -2  -9  -1  255.37   12.40
  -2  -9  -1  252.17   11.90
   2   9   1  258.27   13.20
   2   9   1  268.77   12.10
   2   9   1  252.07   10.80
   2   9   1  270.67   12.30
  -3  -9  -1  431.76   19.80
  -3  -9  -1  460.85   18.30
  -3  -9  -1  475.25   19.10
  -3  -9  -1  449.26   18.90
   3   9   1  480.55   18.40
   3   9   1  454.15   18.50
   3   9   1  444.76   19.60
  -4  -9  -1 1411.76   49.90
  -4  -9  -1 1415.46   50.99
  -4  -9  -1 1345.27   49.20
  -4  -9  -1 1437.56   50.19
   4   9   1 1394.96   49.40
   4   9   1 1398.56   49.30
   4   9   1 1382.16   50.59
  -5  -9  -1  448.16   18.40
  -5  -9  -1  436.56   19.20
  -5  -9  -1  454.15   19.80
  -5  -9  -1  445.86   17.70
   5   9   1  441.46   17.60
   5   9   1  408.46   19.00
  -6  -9  -1  541.45   21.10
  -6  -9  -1  554.24   21.70
  -6  -9  -1  552.04   23.20
  -6  -9  -1  564.64   22.90
   6   9   1  549.65   21.00
   6   9   1  525.95   22.40
   6   9   1  522.05   20.90
  -7  -9  -1  207.68   11.20
  -7  -9  -1  232.48   13.30
  -7  -9  -1  228.18   10.90
  -7  -9  -1  244.08   13.40
   7   9   1  211.08   12.20
   7   9   1  231.98   10.60
   7   9   1  216.28   10.50
  -8  -9  -1   77.79    6.70
  -8  -9  -1   85.59    8.90
  -8  -9  -1   69.29    9.80
  -8  -9  -1   72.69    6.90
   8   9   1   76.49    6.00
   8   9   1   76.49    7.90
  -9  -9  -1   74.09    7.00
  -9  -9  -1   75.09    6.60
  -9  -9  -1   86.59   10.10
  -9  -9  -1   74.69    8.70
   9   9   1   77.39    5.70
   9   9   1   77.39    8.20
   9   9   1   79.59    6.00
 -10  -9  -1  121.39   11.70
 -10  -9  -1   98.39    7.70
 -10  -9  -1  132.99   11.70
 -10  -9  -1  110.99    8.20
  10   9   1  142.39    9.80
 -11  -9  -1   12.70    3.60
 -11  -9  -1   16.00    4.00
 -11  -9  -1   15.10   10.50
 -11  -9  -1    9.40    6.30
  11   9   1   11.10    4.60
 -12  -9  -1   60.89    6.40
 -12  -9  -1   57.19    9.10
 -12  -9  -1   62.79   10.00
 -12  -9  -1   52.69    6.00
 -13  -9  -1  122.09   13.30
 -13  -9  -1   94.19   11.40
 -13  -9  -1  102.29    8.40
 -13  -9  -1  107.99    7.50
 -14  -9  -1   48.90    9.50
 -14  -9  -1   45.80   12.00
 -15  -9  -1   82.09   12.20
 -15  -9  -1   78.89   11.80
 -16  -9  -1  127.89   15.40
 -17  -9  -1   45.90   10.10
  11 -10  -1   85.29   11.30
 -11  10   1  101.19   11.20
 -11  10   1   97.09   11.50
 -11  10   1   60.49   10.80
 -11  10   1   57.79    9.30
  10 -10  -1  128.99   14.30
  10 -10  -1  100.79    9.70
 -10  10   1  126.19   13.30
 -10  10   1  114.99   12.60
 -10  10   1  112.99   12.10
   9 -10  -1  104.29    9.90
   9 -10  -1   94.79   10.90
   9 -10  -1   98.19   10.00
  -9  10   1  105.59   11.40
  -9  10   1  105.89   11.90
  -9  10   1  122.39   10.80
  -9  10   1   90.59   10.40
   8 -10  -1   31.30    6.70
   8 -10  -1   36.00    6.10
   8 -10  -1   28.20    8.00
  -8  10   1   38.60    6.50
  -8  10   1   31.00    7.20
  -8  10   1   34.80    6.90
  -8  10   1   36.90    6.80
   7 -10  -1    2.70    6.90
   7 -10  -1    9.40    4.70
   7 -10  -1   10.00    4.50
  -7  10   1    4.00    5.10
  -7  10   1    7.80    5.30
  -7  10   1    7.10    5.60
  -7  10   1    6.50    4.50
   6 -10  -1   -2.20    4.50
   6 -10  -1   -1.80    5.10
   6 -10  -1   -4.20    4.20
  -6  10   1   -0.50    4.20
  -6  10   1   -5.80    3.90
  -6  10   1    1.60    4.10
  -6  10   1   -4.60    8.70
   5 -10  -1   -4.50    4.80
   5 -10  -1   10.50    4.50
  -5  10   1    3.40    5.50
  -5  10   1    0.80    3.80
  -5  10   1    6.80    3.90
  -5  10   1    2.60    4.30
   4 -10  -1  180.38   13.00
   4 -10  -1  179.88   12.80
   4 -10  -1  190.98   11.90
  -4  10   1  187.48   12.60
  -4  10   1  182.68   11.40
  -4  10   1  196.88   11.40
   3 -10  -1  491.55   21.80
   3 -10  -1  499.95   22.40
   3 -10  -1  496.25   21.50
  -3  10   1  519.05   22.00
  -3  10   1  478.65   20.60
  -3  10   1  491.95   20.50
  -3  10   1  457.55   25.70
   2 -10  -1   74.89    9.90
   2 -10  -1   76.79    8.70
  -2  10   1   68.69    7.20
  -2  10   1   67.69    7.40
  -2  10   1   80.89    7.80
  -2  10   1   75.29    8.90
   1 -10  -1  353.96   16.50
   1 -10  -1  344.77   17.20
   1 -10  -1  337.37   15.80
  -1  10   1  338.87   15.40
  -1  10   1  315.27   16.30
  -1  10   1  335.67   14.80
  -1  10   1  343.67   16.10
   0 -10  -1  509.75   22.70
   0 -10  -1  520.75   21.30
   0 -10  -1  523.75   22.00
   0  10   1  514.35   22.00
   0  10   1  523.65   21.60
   0  10   1  505.75   21.00
   0  10   1  517.75   20.10
  -1 -10  -1 1003.10   36.90
  -1 -10  -1  993.30   36.30
  -1 -10  -1 1032.40   38.60
  -1 -10  -1  990.70   37.70
   1  10   1  994.20   37.90
   1  10   1  992.40   35.70
   1  10   1 1026.30   37.00
   1  10   1 1005.30   37.30
  -2 -10  -1  231.98   12.30
  -2 -10  -1  210.18   11.30
  -2 -10  -1  221.88   13.20
  -2 -10  -1  223.38   11.70
   2  10   1  201.18   12.30
   2  10   1  223.08   11.30
   2  10   1  231.18   11.70
  -3 -10  -1  422.16   17.90
  -3 -10  -1  384.36   16.80
  -3 -10  -1  399.46   17.60
  -3 -10  -1  406.36   18.90
   3  10   1  390.96   17.10
   3  10   1  387.46   16.80
   3  10   1  390.86   18.30
  -4 -10  -1  350.86   16.50
  -4 -10  -1  355.16   17.40
  -4 -10  -1  360.26   15.40
  -4 -10  -1  342.27   17.10
   4  10   1  358.66   15.50
   4  10   1  345.67   15.20
   4  10   1  332.57   16.50
  -5 -10  -1  115.79    8.60
  -5 -10  -1   94.89    9.80
  -5 -10  -1  104.39    9.70
  -5 -10  -1  109.09    7.90
   5  10   1  102.39    9.20
   5  10   1  104.99    7.60
   5  10   1  118.59    7.70
  -6 -10  -1    1.00    3.20
  -6 -10  -1    3.80    3.10
  -6 -10  -1    1.90    4.60
  -6 -10  -1    3.80    4.40
   6  10   1   -4.00    3.70
   6  10   1    0.80    2.70
  -7 -10  -1   -1.50    3.30
  -7 -10  -1    1.90    5.10
  -7 -10  -1   -0.60    4.30
  -7 -10  -1    4.00    3.20
   7  10   1    0.10    4.00
   7  10   1    4.70    2.90
  -8 -10  -1   -0.50    4.60
  -8 -10  -1    4.30    3.20
  -8 -10  -1    2.10    5.30
  -8 -10  -1    6.00    3.50
   8  10   1    1.60    4.20
   8  10   1    2.60    2.80
   8  10   1    6.70    3.20
  -9 -10  -1   -0.10    5.80
  -9 -10  -1    3.50    3.20
  -9 -10  -1    5.30    7.30
  -9 -10  -1    0.60    3.40
   9  10   1    5.80    2.90
   9  10   1   -0.40    4.10
   9  10   1    5.50    3.00
 -10 -10  -1    8.90    6.10
 -10 -10  -1   -3.00    3.00
 -10 -10  -1    3.20    3.70
 -10 -10  -1    1.10    5.70
  10  10   1   -2.60    4.10
 -11 -10  -1    7.10    3.60
 -11 -10  -1    3.70    5.50
 -11 -10  -1    1.90    6.70
 -11 -10  -1    6.10    3.70
  11  10   1    8.10    4.70
 -12 -10  -1  179.58   16.00
 -12 -10  -1  187.78   10.40
 -12 -10  -1  187.48   11.50
 -12 -10  -1  221.38   15.50
  12  10   1  187.58   12.10
 -13 -10  -1   10.40    4.60
 -13 -10  -1   12.80    8.00
 -13 -10  -1   18.70    7.70
 -13 -10  -1   11.30    3.90
 -14 -10  -1   23.70    4.40
 -14 -10  -1   19.60    5.00
 -14 -10  -1   19.20    8.60
 -15 -10  -1   25.40    9.10
 -15 -10  -1   14.20    8.90
 -16 -10  -1   94.29   12.50
 -17 -10  -1   51.19   12.00
 -11  11   1   -4.40    5.70
 -11  11   1   11.00    7.40
  10 -11  -1    8.30    9.20
  10 -11  -1    5.90    5.30
 -10  11   1   11.40    6.90
 -10  11   1   11.90    6.20
 -10  11   1   17.20    6.00
 -10  11   1   23.70    8.10
   9 -11  -1   -5.40    4.60
  -9  11   1   -5.70    6.40
  -9  11   1   -7.50    5.40
  -9  11   1    2.80    6.30
  -9  11   1    8.00    5.30
   8 -11  -1   13.20    5.80
   8 -11  -1   13.20    8.30
   8 -11  -1   23.40    5.60
  -8  11   1   27.40    7.60
  -8  11   1   14.10    6.30
  -8  11   1    7.80    5.30
  -8  11   1   17.30    6.90
   7 -11  -1  124.99   11.20
   7 -11  -1  120.79   12.10
   7 -11  -1  125.99   13.70
  -7  11   1  124.49   12.60
  -7  11   1  130.19   11.90
  -7  11   1  133.79   11.30
  -7  11   1  105.59   11.60
   6 -11  -1   82.89   10.40
   6 -11  -1   74.99    8.60
   6 -11  -1   51.89    7.50
  -6  11   1   64.09    7.90
  -6  11   1   92.09    9.40
  -6  11   1   73.69    9.40
  -6  11   1   66.09    8.90
   5 -11  -1   57.89    7.40
  -5  11   1   47.30    8.70
   4 -11  -1  229.08   14.10
   4 -11  -1  188.08   14.60
   4 -11  -1  232.38   15.30
  -4  11   1  243.88   21.20
  -4  11   1  235.68   13.20
  -4  11   1  238.48   13.50
  -4  11   1  228.88   17.20
   3 -11  -1   48.80    7.20
   3 -11  -1   31.80    6.40
   3 -11  -1   45.00    7.90
  -3  11   1   45.70    6.10
  -3  11   1   40.00    6.60
  -3  11   1   53.09    7.30
  -3  11   1   49.99    6.20
   2 -11  -1   37.10    7.10
   2 -11  -1   44.90    6.90
  -2  11   1   35.20    6.20
  -2  11   1   40.20    6.60
  -2  11   1   35.30    5.40
  -2  11   1   45.90    6.30
   1 -11  -1   18.40    4.80
   1 -11  -1    4.00    4.70
   1 -11  -1   17.90    5.90
  -1  11   1   17.70    4.70
  -1  11   1   17.90    4.20
  -1  11   1   13.30    4.40
  -1  11   1    9.20    4.70
   0 -11  -1  315.07   16.20
   0 -11  -1  302.67   16.90
   0 -11  -1  311.47   15.40
   0  11   1  325.97   14.10
   0  11   1  315.77   15.60
   0  11   1  327.17   15.10
   0  11   1  300.17   16.00
  -1 -11  -1   -2.00    3.80
  -1 -11  -1   -2.60    3.70
  -1 -11  -1    1.80    4.80
  -1 -11  -1   -1.70    3.40
   1  11   1   -0.30    2.80
   1  11   1   -1.70    3.30
   1  11   1    2.20    3.60
   1  11   1    1.20    3.90
  -2 -11  -1   74.89    8.30
  -2 -11  -1   90.59    8.20
  -2 -11  -1   81.59    8.70
  -2 -11  -1   65.09   12.00
   2  11   1   89.89    8.20
   2  11   1   88.19    7.80
   2  11   1   74.59    8.90
   2  11   1   70.49    6.00
  -3 -11  -1  158.58   11.00
  -3 -11  -1  175.78   10.20
  -3 -11  -1  173.38   11.30
   3  11   1  164.88    9.80
   3  11   1  145.89   11.10
   3  11   1  154.38   10.10
  -4 -11  -1  201.08   12.90
  -4 -11  -1  184.48   19.80
  -4 -11  -1  224.28   11.40
  -4 -11  -1  222.78   12.60
   4  11   1  178.68   12.40
   4  11   1  222.08   11.20
   4  11   1  204.18   11.30
  -5 -11  -1   27.10    4.80
  -5 -11  -1   28.00    6.20
   5  11   1   28.10    4.50
   5  11   1   27.00    4.30
   5  11   1   29.80    6.00
  -6 -11  -1   43.30    5.90
  -6 -11  -1   28.60    8.10
  -6 -11  -1   37.90    5.10
  -6 -11  -1   24.80    6.50
   6  11   1   30.40    6.30
   6  11   1   43.30    6.80
  -7 -11  -1   11.70    6.40
  -7 -11  -1   17.60    6.20
  -7 -11  -1   15.90    4.00
  -7 -11  -1   12.40    4.60
   7  11   1   18.10    3.90
   7  11   1   15.60    5.60
   7  11   1   14.20    3.70
  -8 -11  -1   12.50    5.80
  -8 -11  -1   30.60    7.40
  -8 -11  -1   25.90    4.50
  -8 -11  -1   16.50    4.70
   8  11   1   14.20    5.70
   8  11   1   17.50    3.80
   8  11   1   19.10    4.00
  -9 -11  -1    6.70    4.20
  -9 -11  -1    8.60    6.20
  -9 -11  -1   15.40    5.10
   9  11   1   13.50    5.60
   9  11   1   10.30    4.30
   9  11   1   16.20    3.70
 -10 -11  -1   87.99    8.10
 -10 -11  -1   96.69    8.60
 -10 -11  -1   93.79   10.90
 -10 -11  -1  114.79   12.40
  10  11   1   84.49    6.80
  10  11   1   82.99    9.80
  10  11   1   88.69    7.20
 -11 -11  -1   63.99   10.20
 -11 -11  -1   41.70    9.00
 -11 -11  -1   63.59    7.40
 -11 -11  -1   56.09    6.90
  11  11   1   58.19    7.80
 -12 -11  -1   31.60    5.80
 -12 -11  -1   49.70    9.40
 -12 -11  -1   31.10    5.20
 -12 -11  -1   39.30    8.80
  12  11   1   37.30    6.60
 -13 -11  -1   15.90    8.70
 -13 -11  -1   25.80    5.00
 -13 -11  -1   33.20    8.50
 -13 -11  -1   33.50    5.70
  13  11   1   31.10    6.70
 -14 -11  -1  176.58   11.80
 -14 -11  -1  199.58   16.60
 -14 -11  -1  181.18   11.00
 -14 -11  -1  180.78   17.90
 -15 -11  -1   25.60    5.20
 -15 -11  -1   24.20    9.10
 -15 -11  -1   13.40    4.60
 -16 -11  -1    5.40    8.80
 -10  12   1    4.70    9.10
 -10  12   1    2.00    5.60
   9 -12  -1    8.40    5.70
   9 -12  -1   14.00    9.20
  -9  12   1    8.50    6.50
  -9  12   1   11.80    6.70
  -9  12   1   13.50    6.10
  -9  12   1   14.20    7.30
   8 -12  -1   20.50    8.50
   8 -12  -1   11.80    6.00
  -8  12   1   20.10    7.10
  -8  12   1   12.50    5.70
  -8  12   1   18.30    6.40
  -8  12   1    8.80    6.30
   7 -12  -1    9.80    5.50
   7 -12  -1   18.40    6.60
   7 -12  -1   10.70    7.90
  -7  12   1    6.30    6.10
  -7  12   1    7.20    6.00
  -7  12   1    5.00    6.70
  -7  12   1    8.00    5.30
   6 -12  -1    9.90    5.70
   6 -12  -1    3.90    6.80
   6 -12  -1   10.60    7.60
  -6  12   1    2.70    6.10
  -6  12   1    1.40    5.00
  -6  12   1   13.70    6.30
  -6  12   1    7.70    4.60
   5 -12  -1   13.40    7.00
   5 -12  -1    8.80    5.50
   5 -12  -1    8.40    4.30
  -5  12   1    1.00    5.50
  -5  12   1    8.10    5.10
  -5  12   1    8.30    5.00
  -5  12   1    8.00    6.10
   4 -12  -1   22.60    8.30
   4 -12  -1   17.80    6.40
   4 -12  -1   16.20    5.90
  -4  12   1   24.60    5.40
  -4  12   1   19.20    6.30
  -4  12   1   19.70    5.70
  -4  12   1   15.20    5.90
   3 -12  -1    6.10    6.00
   3 -12  -1    6.10    6.10
   3 -12  -1    5.50    5.20
  -3  12   1    3.20    4.50
  -3  12   1    8.40    4.20
  -3  12   1   -0.90    4.30
  -3  12   1   -2.60    5.00
   2 -12  -1   48.40    7.70
   2 -12  -1   53.99    8.70
   2 -12  -1   42.30    7.20
  -2  12   1   55.89    6.90
  -2  12   1   46.40    7.30
  -2  12   1   51.69    6.70
  -2  12   1   53.59    7.50
   1 -12  -1    6.20    4.60
   1 -12  -1   -2.50    5.30
  -1  12   1    3.20    6.20
  -1  12   1   10.90    4.60
  -1  12   1    4.00    3.90
  -1  12   1    1.60    3.80
   0 -12  -1   24.30    6.40
   0 -12  -1   23.30    5.80
   0 -12  -1   10.80    4.80
   0  12   1   20.20    6.50
   0  12   1   26.10    5.50
   0  12   1   17.40    4.60
   0  12   1   19.70    4.30
  -1 -12  -1  360.76   18.40
  -1 -12  -1  374.56   16.40
  -1 -12  -1  342.27   18.90
  -1 -12  -1  378.16   17.40
   1  12   1  378.86   17.70
   1  12   1  337.97   15.40
   1  12   1  344.67   18.10
   1  12   1  366.96   17.00
  -2 -12  -1   38.70    7.70
  -2 -12  -1   40.90    6.50
  -2 -12  -1   35.60    6.70
  -2 -12  -1   42.70    6.30
   2  12   1   40.10    4.80
   2  12   1   29.70    6.50
   2  12   1   34.70    5.90
   2  12   1   42.20    5.80
  -3 -12  -1  415.56   19.10
  -3 -12  -1  410.76   18.70
  -3 -12  -1  409.76   19.90
  -3 -12  -1  415.06   20.70
   3  12   1  426.96   19.10
   3  12   1  424.36   20.00
   3  12   1  412.86   18.40
  -4 -12  -1  812.52   31.60
  -4 -12  -1  794.72   32.90
  -4 -12  -1  798.62   30.60
  -4 -12  -1  793.22   32.10
   4  12   1  756.42   31.90
   4  12   1  768.02   30.30
   4  12   1  785.62   31.00
  -5 -12  -1  423.66   21.30
  -5 -12  -1  454.35   19.70
  -5 -12  -1  450.15   22.20
  -5 -12  -1  487.45   23.90
   5  12   1  456.85   21.30
   5  12   1  472.75   20.10
   5  12   1  440.26   19.40
  -6 -12  -1   31.30    7.10
  -6 -12  -1   26.00    6.10
  -6 -12  -1   43.30    8.70
  -6 -12  -1   29.40    5.40
   6  12   1   34.10    6.80
   6  12   1   32.80    5.20
   6  12   1   34.50    5.50
  -7 -12  -1  272.17   16.60
  -7 -12  -1  267.17   16.60
  -7 -12  -1  248.38   13.60
  -7 -12  -1  261.87   14.70
   7  12   1  270.77   13.40
   7  12   1  249.28   15.10
   7  12   1  279.07   13.40
  -8 -12  -1  296.47   17.60
  -8 -12  -1  286.27   14.60
  -8 -12  -1  280.37   15.20
  -8 -12  -1  293.77   17.80
   8  12   1  278.17   13.80
   8  12   1  271.17   13.70
   8  12   1  270.67   15.90
  -9 -12  -1   67.79   10.30
  -9 -12  -1   43.20    8.30
  -9 -12  -1   39.10    6.20
  -9 -12  -1   53.49    6.40
   9  12   1   62.09   12.70
   9  12   1   45.80    5.80
   9  12   1   52.19    5.70
 -10 -12  -1   32.80    5.40
 -10 -12  -1   29.90    7.70
 -10 -12  -1   17.60    8.10
 -10 -12  -1   32.30    5.80
  10  12   1   26.20    4.60
  10  12   1   31.10    4.70
  10  12   1   30.70    6.70
 -11 -12  -1   22.90    5.00
 -11 -12  -1   34.60    8.60
 -11 -12  -1   18.80    5.00
 -11 -12  -1   21.20    8.80
  11  12   1   25.90    4.10
  11  12   1   23.50    6.40
  11  12   1   27.70    4.30
 -12 -12  -1    6.20    7.30
 -12 -12  -1    5.10    4.60
 -12 -12  -1    4.10    4.20
  12  12   1    0.00    4.90
 -13 -12  -1    4.30    4.10
 -13 -12  -1   -2.50    7.30
 -13 -12  -1  -14.20    7.90
 -13 -12  -1    3.00    4.10
  13  12   1    2.00    5.30
 -14 -12  -1   56.69    7.20
 -14 -12  -1   55.29    9.50
 -14 -12  -1   51.59   10.00
 -15 -12  -1   73.19   12.90
 -15 -12  -1   76.39    9.00
 -15 -12  -1   78.29    9.00
 -16 -12  -1  235.38   13.00
 -16 -12  -1  238.08   20.00
  -9  13   1    3.80    6.40
  -9  13   1   18.90    7.40
  -8  13   1   37.20    8.00
  -8  13   1   33.50    6.90
  -8  13   1   33.90    8.60
  -8  13   1   31.40    7.60
   7 -13  -1   20.40    9.40
  -7  13   1   23.70    6.60
  -7  13   1   32.70    9.00
  -7  13   1   17.60    7.10
  -7  13   1   25.90    7.10
   6 -13  -1   11.30    6.80
   6 -13  -1   23.70    6.50
   6 -13  -1    9.80    7.60
  -6  13   1   14.30    7.10
  -6  13   1    9.00    6.10
  -6  13   1    9.90    5.40
  -6  13   1    5.30    5.30
   5 -13  -1   -1.90    6.80
   5 -13  -1    1.60    5.60
   5 -13  -1    4.80    7.80
  -5  13   1    3.60    4.90
  -5  13   1   -3.70    5.90
  -5  13   1    5.80    5.80
  -5  13   1    3.70    5.20
   4 -13  -1    2.70    5.80
   4 -13  -1   -3.80    6.70
   4 -13  -1   -3.40    5.00
  -4  13   1    5.10    4.80
  -4  13   1    5.40    4.80
  -4  13   1   -1.30    5.40
  -4  13   1   -6.70    5.70
   3 -13  -1   49.60    8.40
   3 -13  -1   52.59   10.10
   3 -13  -1   52.79    8.90
  -3  13   1   53.49    8.20
  -3  13   1   50.19    7.90
  -3  13   1   61.19    7.40
  -3  13   1   56.79    7.80
   2 -13  -1  177.68   15.10
   2 -13  -1  211.48   14.20
   2 -13  -1  164.18   14.20
  -2  13   1  188.78   13.50
  -2  13   1  177.48   13.80
  -2  13   1  174.68   12.50
  -2  13   1  165.58   11.70
   1 -13  -1   86.29   10.50
   1 -13  -1   99.89   11.40
  -1  13   1  112.49   10.00
  -1  13   1   94.69    8.90
  -1  13   1   92.29   11.00
  -1  13   1   91.19   10.20
   0 -13  -1  736.83   30.20
   0 -13  -1  669.23   30.30
   0 -13  -1  676.03   28.80
   0  13   1  654.53   26.50
   0  13   1  647.64   29.10
   0  13   1  690.03   28.00
   0  13   1  692.53   29.10
  -1 -13  -1  355.86   19.40
  -1 -13  -1  378.36   18.50
  -1 -13  -1  338.87   19.70
  -1 -13  -1  362.26   16.90
   1  13   1  362.26   17.50
   1  13   1  364.06   18.50
   1  13   1  338.67   18.50
   1  13   1  348.97   15.90
  -2 -13  -1  291.47   15.50
  -2 -13  -1  299.87   15.90
  -2 -13  -1  298.97   17.80
  -2 -13  -1  306.87   17.30
   2  13   1  296.47   16.30
   2  13   1  304.97   16.80
   2  13   1  271.87   13.20
   2  13   1  270.97   15.10
  -3 -13  -1  228.28   15.00
  -3 -13  -1  225.48   14.00
  -3 -13  -1  240.48   16.00
  -3 -13  -1  215.68   13.50
   3  13   1  219.38   14.90
   3  13   1  238.18   15.30
   3  13   1  217.58   10.70
   3  13   1  230.88   14.60
  -4 -13  -1 1194.38   45.40
  -4 -13  -1 1258.87   46.70
  -4 -13  -1 1141.09   46.90
  -4 -13  -1 1241.58   45.00
   4  13   1 1185.78   46.20
   4  13   1 1219.08   45.50
   4  13   1 1204.18   44.80
  -5 -13  -1   89.19   11.20
  -5 -13  -1   89.29   10.30
  -5 -13  -1   80.29    9.30
  -5 -13  -1   86.29    9.00
   5  13   1   84.79    9.10
   5  13   1   92.49   10.30
   5  13   1   74.89    8.60
  -6 -13  -1   12.10    6.30
  -6 -13  -1    9.70    5.10
  -6 -13  -1    4.10    5.80
   6  13   1    9.60    5.30
   6  13   1   12.20    4.60
   6  13   1    9.20    4.50
  -7 -13  -1   96.79   10.90
  -7 -13  -1   95.59   10.00
  -7 -13  -1   92.69    9.30
  -7 -13  -1   80.19   10.20
   7  13   1   90.59   10.20
   7  13   1   82.69    8.60
  -8 -13  -1   69.09    9.90
  -8 -13  -1   64.09    7.30
  -8 -13  -1   74.19    8.40
  -8 -13  -1   36.90    8.80
   8  13   1   49.00    7.70
   8  13   1   65.09    7.70
   8  13   1   64.19    7.60
  -9 -13  -1   39.50    6.80
  -9 -13  -1   44.20    9.20
  -9 -13  -1   48.10    6.70
  -9 -13  -1   51.69    8.70
   9  13   1   51.79    8.00
   9  13   1   52.79    6.20
 -10 -13  -1  217.18   17.70
 -10 -13  -1  255.07   14.10
 -10 -13  -1  237.28   13.40
 -10 -13  -1  260.27   17.70
  10  13   1  220.88   12.10
  10  13   1  230.68   12.40
  10  13   1  220.78   15.10
 -11 -13  -1   69.49   10.70
 -11 -13  -1   72.19   14.80
 -11 -13  -1   77.99    9.00
 -11 -13  -1   88.29    9.50
  11  13   1   74.09    7.30
  11  13   1   75.79    9.60
 -12 -13  -1  100.89   12.90
 -12 -13  -1  118.59   10.00
 -12 -13  -1  100.59   14.00
 -12 -13  -1  106.09   10.60
  12  13   1   92.49   10.60
 -13 -13  -1  353.16   17.50
 -13 -13  -1  357.76   18.90
 -13 -13  -1  389.06   34.40
 -13 -13  -1  393.86   22.90
  13  13   1  336.47   19.30
 -14 -13  -1  203.58   12.80
 -14 -13  -1  214.48   13.90
  14  13   1  181.58   14.40
 -15 -13  -1  280.97   21.00
 -15 -13  -1  242.38   15.20
 -15 -13  -1  285.87   17.70
  -7  14   1    3.70    6.40
  -7  14   1   11.90    8.30
  -7  14   1   19.30    6.40
  -7  14   1   10.70    6.10
   6 -14  -1  103.59   14.50
  -6  14   1  124.99   14.40
  -6  14   1  118.39   13.50
  -6  14   1  110.19   11.80
  -6  14   1  129.39   12.70
   5 -14  -1  151.68   14.30
   5 -14  -1  140.69   16.10
   5 -14  -1  148.79   14.00
  -5  14   1  115.69   11.80
  -5  14   1  131.69   14.10
  -5  14   1  118.79   12.20
  -5  14   1  123.29   13.60
   4 -14  -1  161.98   14.60
   4 -14  -1  123.79   14.20
  -4  14   1  150.08   12.80
  -4  14   1  134.09   13.80
  -4  14   1  149.69   14.20
  -4  14   1  135.29   11.90
   3 -14  -1  370.36   24.90
   3 -14  -1  350.46   21.10
   3 -14  -1  372.36   20.30
  -3  14   1  346.57   20.00
  -3  14   1  347.57   18.70
  -3  14   1  365.36   20.40
  -3  14   1  339.97   17.90
   2 -14  -1  389.06   22.20
   2 -14  -1  367.86   23.70
   2 -14  -1  400.96   21.50
  -2  14   1  358.06   20.50
  -2  14   1  380.96   19.50
  -2  14   1  365.46   20.40
  -2  14   1  394.86   20.00
   1 -14  -1  469.55   23.10
   1 -14  -1  448.46   22.80
   1 -14  -1  407.86   23.30
  -1  14   1  418.26   21.90
  -1  14   1  441.66   22.20
  -1  14   1  418.76   20.70
  -1  14   1  420.66   19.30
   0 -14  -1  181.88   16.10
   0 -14  -1  214.08   15.50
   0 -14  -1  214.68   15.40
   0  14   1  194.28   11.90
   0  14   1  225.18   15.10
   0  14   1  189.78   13.40
   0  14   1  194.98   14.80
  -1 -14  -1  354.16   20.70
  -1 -14  -1  361.86   19.30
  -1 -14  -1  367.16   20.80
   1  14   1  333.67   15.90
   1  14   1  369.66   18.30
   1  14   1  358.26   19.30
   1  14   1  348.07   19.20
  -2 -14  -1    2.60    5.60
  -2 -14  -1    3.00    5.30
  -2 -14  -1   -5.00    6.40
  -2 -14  -1   11.90    5.80
   2  14   1    5.50    5.10
   2  14   1    3.30    5.20
   2  14   1   10.00    3.70
   2  14   1    3.90    4.90
  -3 -14  -1  158.68   12.50
  -3 -14  -1  155.18   14.10
  -3 -14  -1  155.78   13.60
  -3 -14  -1  151.58   12.70
   3  14   1  156.68    8.70
   3  14   1  161.88   12.30
   3  14   1  156.98   11.60
   3  14   1  163.18   13.00
  -4 -14  -1   52.19    8.40
  -4 -14  -1   66.89   10.00
  -4 -14  -1   44.10    6.90
  -4 -14  -1   44.40    7.80
   4  14   1   52.19    7.30
   4  14   1   57.59    7.20
   4  14   1   48.30    7.90
  -5 -14  -1    0.90    6.10
  -5 -14  -1   -2.30    5.60
  -5 -14  -1    8.60    5.20
  -5 -14  -1   -3.20    4.30
   5  14   1    4.20    4.30
   5  14   1    2.00    5.00
   5  14   1    1.80    4.30
  -6 -14  -1  256.37   17.40
  -6 -14  -1  239.48   16.80
  -6 -14  -1  288.07   16.30
  -6 -14  -1  279.97   15.30
   6  14   1  262.67   16.20
   6  14   1  269.77   14.90
   6  14   1  269.87   14.50
  -7 -14  -1    8.90    6.80
  -7 -14  -1   12.70    9.90
  -7 -14  -1    4.10    4.70
  -7 -14  -1    1.20    6.40
   7  14   1   16.20    6.00
   7  14   1   10.50    4.50
  -8 -14  -1   43.60    7.00
  -8 -14  -1   36.40    6.40
  -8 -14  -1   18.40    8.50
  -8 -14  -1   43.20    9.90
   8  14   1   43.00    6.30
   8  14   1   44.80    8.00
   8  14   1   34.70    5.70
  -9 -14  -1  410.66   24.50
  -9 -14  -1  486.95   24.50
  -9 -14  -1  451.85   20.90
  -9 -14  -1  458.25   22.10
   9  14   1  443.36   20.20
   9  14   1  437.36   22.50
   9  14   1  460.25   20.10
 -10 -14  -1  513.75   26.20
 -10 -14  -1  524.65   22.60
 -10 -14  -1  446.36   27.00
 -10 -14  -1  486.65   23.30
  10  14   1  503.05   21.40
  10  14   1  496.25   22.70
  10  14   1  510.75   24.30
 -11 -14  -1  100.09   13.90
 -11 -14  -1  154.88   12.30
 -11 -14  -1  147.89   11.50
 -11 -14  -1  177.88   16.20
  11  14   1  118.79    9.60
  11  14   1  142.59    9.70
  11  14   1  112.29   13.20
 -12 -14  -1  111.09   10.70
 -12 -14  -1  113.59   21.50
 -12 -14  -1   87.59   14.30
 -12 -14  -1  123.59   11.90
  12  14   1  115.69   13.10
  12  14   1  139.89    8.80
 -13 -14  -1  235.18   14.80
 -13 -14  -1  275.37   20.60
 -13 -14  -1  256.97   15.80
  13  14   1  222.98   16.80
 -14 -14  -1  136.99   11.90
 -14 -14  -1  183.18   13.60
 -14 -14  -1  206.38   18.30
  14  14   1  144.29   14.30
 -15 -14  -1   13.50    5.80
  -6  15   1  236.38   18.80
  -6  15   1  234.48   16.30
  -6  15   1  270.47   18.70
  -6  15   1  244.78   18.50
  -5  15   1  161.88   13.90
  -5  15   1  159.48   15.80
  -5  15   1  192.98   16.30
  -5  15   1  183.08   13.90
   4 -15  -1   99.19   21.10
   4 -15  -1  107.09   12.50
   4 -15  -1  119.59   13.90
  -4  15   1   96.39   11.60
  -4  15   1  103.89   13.10
  -4  15   1  103.29   11.40
  -4  15   1  102.19   11.70
   3 -15  -1  178.28   19.70
   3 -15  -1  173.78   17.70
   3 -15  -1  175.68   16.00
  -3  15   1  182.88   15.70
  -3  15   1  129.39   15.00
  -3  15   1  170.38   13.70
  -3  15   1  158.18   12.40
   2 -15  -1  244.48   19.00
   2 -15  -1  251.47   18.00
   2 -15  -1  236.68   18.20
  -2  15   1  240.78   17.30
  -2  15   1  247.68   14.40
  -2  15   1  235.48   17.60
  -2  15   1  261.37   15.80
   1 -15  -1   53.99    9.30
   1 -15  -1   38.70    8.80
   1 -15  -1   43.40   10.00
  -1  15   1   31.70    6.70
  -1  15   1   35.70    8.40
  -1  15   1   43.50    8.50
   0 -15  -1   -0.80    6.20
   0 -15  -1    4.80    6.30
   0  15   1    2.20    4.00
   0  15   1    8.50    5.80
   0  15   1    2.40    6.00
   0  15   1    8.20    6.50
  -1 -15  -1   10.50    5.00
  -1 -15  -1   18.20    7.80
  -1 -15  -1   22.60    8.10
  -1 -15  -1    8.20    6.50
   1  15   1   20.10    7.30
   1  15   1   15.50    6.80
   1  15   1   18.40    4.60
   1  15   1   19.00    5.80
  -2 -15  -1   -2.70    7.20
  -2 -15  -1    6.70    5.90
  -2 -15  -1   -1.90    5.80
   2  15   1    3.50    3.40
   2  15   1    4.80    4.60
   2  15   1   -6.90    4.60
   2  15   1    3.40    5.40
  -3 -15  -1  167.88   15.90
  -3 -15  -1  163.08   14.30
  -3 -15  -1  158.68   13.60
  -3 -15  -1  155.28   15.50
   3  15   1  171.08   12.40
   3  15   1  163.28   13.50
   3  15   1  171.78   13.50
  -4 -15  -1   18.10    8.00
  -4 -15  -1   13.70    6.10
  -4 -15  -1   12.50    6.40
  -4 -15  -1   24.50    7.50
   4  15   1   21.60    6.10
   4  15   1   12.90    5.10
   4  15   1   24.10    7.00
  -5 -15  -1  360.66   20.80
  -5 -15  -1  406.06   20.00
  -5 -15  -1  388.66   21.40
  -5 -15  -1  382.26   22.60
   5  15   1  413.16   19.70
   5  15   1  379.06   20.40
   5  15   1  362.86   18.70
  -6 -15  -1  197.88   16.20
  -6 -15  -1  265.67   16.70
  -6 -15  -1  255.17   18.20
  -6 -15  -1  213.98   14.80
   6  15   1  267.17   15.20
   6  15   1  234.38   14.10
   6  15   1  224.58   16.10
  -7 -15  -1  105.39   12.10
  -7 -15  -1   93.59   11.60
  -7 -15  -1  107.69   11.60
  -7 -15  -1  101.99   12.20
   7  15   1   99.39    9.80
   7  15   1  122.79   10.80
   7  15   1   96.29   10.60
  -8 -15  -1   10.10    7.30
  -8 -15  -1   10.10    7.60
  -8 -15  -1    6.70    8.10
  -8 -15  -1   23.80    6.60
   8  15   1   15.70    5.80
   8  15   1   13.40    7.10
   8  15   1   29.90    5.80
  -9 -15  -1  172.68   14.70
  -9 -15  -1  179.18   17.70
  -9 -15  -1  178.58   13.60
  -9 -15  -1  235.38   27.40
   9  15   1  168.18   12.10
   9  15   1  185.68   15.10
   9  15   1  183.58   11.90
 -10 -15  -1  146.89   13.00
 -10 -15  -1  148.89   17.10
 -10 -15  -1  143.59   13.60
 -10 -15  -1  196.18   17.30
  10  15   1  176.78   11.40
  10  15   1  175.58   11.90
  10  15   1  188.88   14.90
 -11 -15  -1   -6.90    5.60
 -11 -15  -1   17.80    8.50
 -11 -15  -1  -11.60    8.20
 -11 -15  -1    0.70    5.60
  11  15   1    6.10    4.10
  11  15   1    1.40    6.80
 -12 -15  -1   10.20    9.00
 -12 -15  -1    5.00    5.90
 -12 -15  -1   19.70    6.60
  12  15   1    5.50    4.20
  12  15   1    3.50    6.90
 -13 -15  -1   21.90   10.80
 -13 -15  -1   12.00    6.30
 -13 -15  -1   17.30    6.50
  13  15   1   12.70    7.40
 -14 -15  -1    3.00    9.30
  14  15   1    2.80    9.10
  -5  16   1   41.40    8.00
  -5  16   1   33.90    9.40
  -5  16   1   51.39   13.50
  -5  16   1   32.70   15.00
   4 -16  -1    5.30    3.20
  -4  16   1   13.80    6.40
  -4  16   1    5.00    8.00
  -4  16   1   10.40    8.20
  -4  16   1    8.30    5.70
   3 -16  -1   -4.30    7.80
   3 -16  -1    7.80    6.00
  -3  16   1    6.20    5.80
  -3  16   1    6.30    5.60
  -3  16   1    7.90    8.40
   2 -16  -1    7.80    7.40
   2 -16  -1   12.20    7.70
  -2  16   1    9.00    6.20
  -2  16   1   -2.60    6.80
  -2  16   1    4.30    5.10
   1 -16  -1   23.90   11.90
   1 -16  -1   25.70    8.30
   1 -16  -1   40.60    9.00
  -1  16   1   23.40    6.40
  -1  16   1   17.00    7.20
  -1  16   1   14.40    7.70
  -1  16   1   15.90    5.40
   0 -16  -1  211.88   16.70
   0 -16  -1  201.38   18.50
   0 -16  -1  218.38   17.70
   0  16   1  202.78   14.50
   0  16   1  191.78   15.60
   0  16   1  207.28   16.00
   0  16   1  165.18   13.80
  -1 -16  -1   20.90    7.70
  -1 -16  -1   27.70    8.30
  -1 -16  -1   21.00   10.60
   1  16   1   26.40    6.70
   1  16   1   19.40    7.70
   1  16   1   23.90    7.90
   1  16   1   34.80    5.40
  -2 -16  -1  120.69   14.60
  -2 -16  -1  133.79   14.20
  -2 -16  -1  126.69   15.40
  -2 -16  -1  112.09   12.60
   2  16   1  109.09   12.70
   2  16   1  125.59   11.90
   2  16   1   96.99    8.70
   2  16   1  112.09   12.60
  -3 -16  -1   49.40    8.20
  -3 -16  -1   37.90   10.20
  -3 -16  -1   36.40    8.20
  -3 -16  -1   49.40   10.50
   3  16   1   39.20    7.80
   3  16   1   53.99    8.20
   3  16   1   35.00    8.40
  -4 -16  -1   74.79   10.90
  -4 -16  -1   61.99    9.50
  -4 -16  -1   69.99    9.90
  -4 -16  -1   82.59   12.10
   4  16   1   80.59    9.30
   4  16   1   70.19    9.80
   4  16   1   89.59   10.40
  -5 -16  -1   18.90    8.40
  -5 -16  -1   12.40    7.20
  -5 -16  -1    6.00    7.20
  -5 -16  -1    5.10    6.20
   5  16   1    9.40    5.40
   5  16   1   11.40    6.80
   5  16   1   19.80    6.90
  -6 -16  -1  157.88   16.50
  -6 -16  -1  133.89   15.10
  -6 -16  -1  132.39   14.90
  -6 -16  -1  140.19   13.80
   6  16   1  148.39   12.60
   6  16   1  134.99   12.00
   6  16   1  146.89   13.90
  -7 -16  -1   11.60    7.90
  -7 -16  -1   -1.20    6.00
  -7 -16  -1    5.20    6.20
  -7 -16  -1   -3.80    7.60
   7  16   1   -4.50    6.30
   7  16   1   -5.00    5.00
   7  16   1    0.60    4.70
  -8 -16  -1   12.60    9.80
  -8 -16  -1    6.70    6.40
  -8 -16  -1    6.60    8.60
  -8 -16  -1    3.10    6.00
   8  16   1    2.20    6.30
   8  16   1   10.30    5.60
  -9 -16  -1   -5.10    7.90
  -9 -16  -1   18.40    8.70
  -9 -16  -1   17.90    6.50
  -9 -16  -1   17.10    7.20
   9  16   1   23.90    5.80
   9  16   1   25.30    6.70
   9  16   1   14.60    7.00
 -10 -16  -1   20.60    7.40
 -10 -16  -1   28.50    9.00
 -10 -16  -1   24.00    7.20
 -10 -16  -1   -1.50    8.80
  10  16   1   16.00    7.30
  10  16   1   12.80    4.90
 -11 -16  -1   12.90    6.70
 -11 -16  -1    0.60    7.60
  11  16   1    3.10    7.00
  11  16   1   16.40    4.70
 -12 -16  -1   39.20    7.90
 -12 -16  -1   45.80    8.10
  12  16   1   46.40    6.20
  12  16   1   44.80   11.00
 -13 -16  -1   14.70    6.80
  13  16   1   -6.20    7.10
  -3  17   1   21.30    7.40
  -3  17   1    8.50    5.20
  -3  17   1   20.10    8.80
   2 -17  -1   13.80    4.30
  -2  17   1    9.30    5.00
  -2  17   1    8.50    6.10
  -2  17   1    4.50    7.20
  -2  17   1    2.70    7.90
   1 -17  -1   43.20   10.50
   1 -17  -1   40.40    9.70
  -1  17   1   40.30    8.20
  -1  17   1   25.70    8.20
  -1  17   1   43.30    6.50
  -1  17   1   50.69    9.70
   0 -17  -1   31.90    9.50
   0 -17  -1   62.09   10.40
   0  17   1   48.20    9.70
   0  17   1   52.49    9.50
   0  17   1   46.20    8.60
   0  17   1   49.99    6.70
  -1 -17  -1   -1.90    7.60
  -1 -17  -1    3.60    7.20
   1  17   1   -0.70    6.30
   1  17   1    5.30    5.70
   1  17   1    0.20    4.10
   1  17   1    2.60    6.60
  -2 -17  -1   87.89   12.50
  -2 -17  -1  131.99   15.70
  -2 -17  -1   84.89    9.60
   2  17   1  112.19   13.50
   2  17   1   88.89   12.60
   2  17   1  107.89   11.80
   2  17   1   95.49    8.60
  -3 -17  -1   -4.40    5.90
  -3 -17  -1   16.90    7.20
  -3 -17  -1    7.30   11.40
  -3 -17  -1    6.00    7.90
   3  17   1   11.20    6.60
   3  17   1    4.10    5.50
   3  17   1   14.90   11.80
  -4 -17  -1   24.20    7.70
  -4 -17  -1   13.20    7.60
  -4 -17  -1   16.30    7.60
   4  17   1   18.50    7.20
   4  17   1   22.40    8.80
   4  17   1   15.40    5.90
  -5 -17  -1    0.10    6.40
  -5 -17  -1    2.60    6.50
  -5 -17  -1    1.50    7.10
   5  17   1   -0.30    5.00
   5  17   1   -6.40    6.00
   5  17   1    2.50    6.60
  -6 -17  -1   -4.40    6.60
  -6 -17  -1   -6.00    7.40
  -6 -17  -1    0.90    6.60
   6  17   1    2.70    8.00
   6  17   1   -1.40    4.70
   6  17   1   -3.10    5.50
  -7 -17  -1   10.70   13.20
  -7 -17  -1   -8.30    5.60
  -7 -17  -1   12.90    7.70
   7  17   1    5.80    3.50
   7  17   1    0.30   10.00
   7  17   1    4.30    5.30
  -8 -17  -1    9.20    7.40
  -8 -17  -1   -7.00    7.80
  -8 -17  -1    6.90    7.10
   8  17   1    4.10   10.70
  -9 -17  -1   27.60   12.40
  -9 -17  -1   49.10    8.90
  -9 -17  -1   48.00    8.80
   9  17   1   35.00    8.60
 -10 -17  -1   46.80    8.40
 -10 -17  -1   36.50    8.30
  10  17   1   39.40    9.00
 -11 -17  -1    7.10    6.20
 -11 -17  -1    4.30    6.30
  11  17   1    3.30    7.30
  11  17   1    4.70    2.30
   0 -18  -1   12.50    8.20
   0 -18  -1   20.80    8.90
   0  18   1   10.00    7.40
   0  18   1   11.90    6.70
   0  18   1   10.60    4.50
  -1 -18  -1   23.70    9.10
  -1 -18  -1   35.90   16.60
   1  18   1   24.80    5.20
   1  18   1   14.70    7.80
   1  18   1   33.80   13.10
  -2 -18  -1   17.80    8.50
  -2 -18  -1   20.60   15.60
   2  18   1    7.00    6.40
   2  18   1    5.10    5.70
   2  18   1    0.30    4.00
  -3 -18  -1    4.20    6.00
  -3 -18  -1   17.40    9.00
  -3 -18  -1    7.30    8.20
  -3 -18  -1   25.20    7.40
   3  18   1   25.00    7.30
   3  18   1    8.50    6.50
   3  18   1   11.80    5.80
  -4 -18  -1  104.69   12.30
  -4 -18  -1  140.99   15.90
  -4 -18  -1  148.29   16.50
  -4 -18  -1  138.49   13.50
   4  18   1  131.49   13.80
   4  18   1  118.09   12.70
   4  18   1  128.89   14.30
  -5 -18  -1   -5.50    7.80
  -5 -18  -1    9.80    6.60
  -5 -18  -1    9.70    7.60
  -5 -18  -1   17.20    8.10
   5  18   1   -4.40    6.60
   5  18   1    5.90    4.90
   5  18   1   11.00    6.60
  -6 -18  -1   90.69   20.80
  -6 -18  -1  124.09   14.90
  -6 -18  -1  109.79   16.10
   6  18   1  100.79   11.60
  -7 -18  -1   69.99   11.60
  -7 -18  -1   58.89   10.60
  -7 -18  -1   69.09   10.80
   7  18   1   67.99   10.50
  -8 -18  -1  198.68   17.40
  -8 -18  -1  153.38   16.20
   8  18   1  142.79   15.10
  -9 -18  -1  122.39   14.30
   9  18   1  114.89   14.70
  -9 -18   2  139.79   15.60
  -9 -18   2  161.68   15.90
  -9 -18   2  146.09   15.80
  -8 -18   2  133.39   17.20
  -8 -18   2  149.88   15.40
   7  18  -2    4.30    2.50
   7  18  -2    3.60    6.40
  -7 -18   2   28.50    8.80
  -7 -18   2   -2.30    7.10
  -7 -18   2    3.40    7.40
  -7 -18   2    1.60    9.00
   6  18  -2  147.39   14.30
  -6 -18   2  155.08   16.40
  -6 -18   2  137.89   13.90
  -6 -18   2  168.98   16.80
  -6 -18   2  135.39   15.90
   5  18  -2   53.69    9.30
  -5 -18   2   47.70    9.10
  -5 -18   2   48.70   10.70
  -5 -18   2   46.60    9.40
  -5 -18   2   42.60    9.30
   4  18  -2    4.00    5.50
   4  18  -2   -1.70    6.50
   4  18  -2  -10.70    5.80
  -4 -18   2  -15.60    6.30
  -4 -18   2   10.90    7.20
  -4 -18   2   -0.60    7.60
  -4 -18   2   17.60    6.70
   3  18  -2   63.49    8.70
   3  18  -2   38.90    8.50
   3  18  -2   47.40    9.40
   3  18  -2   54.59    6.10
  -3 -18   2   56.99   11.20
  -3 -18   2   59.89   10.90
  -3 -18   2   55.09    8.30
  -3 -18   2   72.99    9.10
   2  18  -2    5.40    5.90
   2  18  -2    4.50    6.40
   2  18  -2   -4.80    6.80
   2  18  -2    9.90    4.60
  -2 -18   2   13.80    7.90
  -2 -18   2   -1.70    7.60
   1  18  -2   49.80    6.70
   1  18  -2   72.29    9.50
  -1 -18   2   59.89   13.40
  -1 -18   2   42.10   11.20
   0  18  -2  197.38   15.00
   0  18  -2  173.98   17.10
   0  18  -2  136.99   11.60
   0 -18   2  166.58   17.30
   0 -18   2  137.09   16.30
  11  17  -2  131.29   15.70
 -11 -17   2  143.49   14.80
 -11 -17   2  153.58   14.40
 -11 -17   2  136.59   15.60
  10  17  -2   16.70    8.30
 -10 -17   2   25.80    7.60
 -10 -17   2   27.50    7.90
 -10 -17   2   11.70    7.50
   9  17  -2   28.10    8.30
  -9 -17   2   38.50    8.50
  -9 -17   2   45.40    9.50
  -9 -17   2   41.10    9.20
   8  17  -2    6.10    6.70
   8  17  -2    5.60    1.90
  -8 -17   2    8.70    7.20
  -8 -17   2   12.40    7.80
  -8 -17   2   12.40    7.00
  -8 -17   2    2.20    8.30
   7  17  -2   15.70    7.20
  -7 -17   2   13.80    7.70
  -7 -17   2   16.40    7.60
  -7 -17   2   17.30    8.10
  -7 -17   2   29.60   11.70
   6  17  -2   66.29   16.90
   6  17  -2   92.59   10.00
   6  17  -2   81.39   10.30
  -6 -17   2   65.49   10.40
  -6 -17   2   79.39   10.80
  -6 -17   2   73.49   10.00
  -6 -17   2   80.89   11.20
   5  17  -2   22.70    7.30
   5  17  -2   19.30    6.00
  -5 -17   2   22.10    7.90
  -5 -17   2   18.70    7.60
  -5 -17   2   11.10    7.10
  -5 -17   2    8.30    7.50
   4  17  -2  328.47   18.80
  -4 -17   2  316.87   18.80
  -4 -17   2  326.57   32.00
  -4 -17   2  361.76   21.80
  -4 -17   2  362.66   19.60
   3  17  -2  186.28   15.70
   3  17  -2  183.28   10.90
   3  17  -2  208.48   14.80
  -3 -17   2  200.08   17.80
  -3 -17   2  151.78   14.10
  -3 -17   2  206.88   17.60
  -3 -17   2  214.28   14.50
   2  17  -2   75.49   10.70
   2  17  -2   56.89    9.00
   2  17  -2   54.19   12.10
   2  17  -2   58.49    6.80
  -2 -17   2   67.49   11.10
  -2 -17   2   36.70    8.60
  -2 -17   2   71.39    8.50
   1  17  -2   76.09   10.20
   1  17  -2   67.39   10.50
   1  17  -2   80.39   11.50
   1  17  -2   68.49   10.70
  -1 -17   2   69.69   10.80
  -1 -17   2   64.99   11.10
   0  17  -2  190.78   12.80
   0  17  -2  212.58   17.60
   0  17  -2  184.08   16.20
   0  17  -2  229.38   16.00
   0 -17   2  235.98   18.90
   0 -17   2  257.27   18.70
  -1  17  -2   95.39   12.70
  -1  17  -2   90.79   12.00
  -1  17  -2   87.49   10.10
  -1  17  -2  128.19   12.80
   1 -17   2   82.49   12.10
  -2  17  -2   14.80    6.50
  -2  17  -2    8.80    5.20
  -2  17  -2   10.80    7.80
  -2  17  -2   11.10    7.80
   2 -17   2    6.80   10.40
   2 -17   2    8.50    6.80
  -3  17  -2   21.20    7.20
  -3  17  -2   26.00    8.60
  -3  17  -2   14.50    6.00
  -3  17  -2   17.50   10.60
  13  16  -2   -8.90    6.70
 -13 -16   2   -2.40    5.40
  12  16  -2    8.50    7.00
  12  16  -2    3.60    4.60
 -12 -16   2   18.90    7.50
 -12 -16   2   12.20    6.50
 -12 -16   2    6.50    8.10
  11  16  -2   -4.90    6.80
  11  16  -2    1.10    4.10
 -11 -16   2   -1.70    7.40
 -11 -16   2   -5.10    6.20
 -11 -16   2    3.40    5.80
  10  16  -2   36.00   10.30
  10  16  -2   40.50    6.30
 -10 -16   2   41.30   15.10
 -10 -16   2   43.60    8.60
 -10 -16   2   35.50    8.00
   9  16  -2   82.19   10.70
  -9 -16   2  107.19   12.10
  -9 -16   2   80.09   10.30
  -9 -16   2  102.59   13.60
  -9 -16   2   88.69   12.60
  -9 -16   2   73.89   10.20
   8  16  -2   15.00    5.70
   8  16  -2   23.10    7.30
   8  16  -2   19.30    5.20
  -8 -16   2   14.90    7.70
  -8 -16   2   15.40    7.10
  -8 -16   2   29.40    8.90
  -8 -16   2   14.60    7.00
   7  16  -2  141.89   12.20
   7  16  -2  127.29   13.70
  -7 -16   2  160.88   16.10
  -7 -16   2  135.79   14.40
  -7 -16   2  112.89   12.60
  -7 -16   2  124.99   15.10
  -7 -16   2  130.19   13.50
   6  16  -2   53.09   13.00
   6  16  -2   47.70    9.30
   6  16  -2   46.40    7.10
  -6 -16   2   61.49    9.60
  -6 -16   2   52.79   11.00
  -6 -16   2   48.90    8.30
  -6 -16   2   47.70    9.80
  -6 -16   2   31.00    8.60
   5  16  -2  178.38   13.80
   5  16  -2  176.58   12.80
   5  16  -2  156.68   14.10
  -5 -16   2  143.29   14.60
  -5 -16   2  181.28   16.50
  -5 -16   2  150.78   13.50
  -5 -16   2  148.59   15.60
  -5 -16   2  171.08   15.10
   4  16  -2   59.99    8.80
   4  16  -2   61.79    9.30
   4  16  -2   57.49    8.40
  -4 -16   2   42.00   10.30
  -4 -16   2   52.69    9.30
  -4 -16   2   78.69   12.60
  -4 -16   2   54.39    9.40
   3  16  -2  174.98   14.30
   3  16  -2  153.38   14.10
   3  16  -2  134.89    9.50
   3  16  -2  161.58   12.90
  -3 -16   2  107.19   13.50
  -3 -16   2  155.88   16.10
  -3 -16   2  169.98   15.40
  -3 -16   2  114.09   13.00
  -3 -16   2  154.88   13.40
   2  16  -2   21.00    4.80
   2  16  -2   24.10    8.10
   2  16  -2   32.80    7.10
   2  16  -2   26.30    7.20
  -2 -16   2   27.40    8.20
  -2 -16   2   31.10   11.10
  -2 -16   2   16.00    8.80
  -2 -16   2   32.40    9.40
   1  16  -2   -5.20    5.70
   1  16  -2   -0.60    4.00
   1  16  -2   -3.70    5.90
   1  16  -2    3.20    5.10
  -1 -16   2   -3.70    7.30
  -1 -16   2    0.70    6.70
  -1 -16   2    5.90    8.00
   0  16  -2   69.39    8.90
   0  16  -2   78.99    8.10
   0  16  -2   54.59   10.00
   0  16  -2   67.89   10.50
   0 -16   2   73.59   10.90
   0 -16   2   75.29   11.40
   0 -16   2   50.09    9.60
  -1  16  -2    4.50    4.50
  -1  16  -2   -5.20    6.50
  -1  16  -2    8.60    6.60
  -1  16  -2    2.10    6.00
   1 -16   2   -4.40    6.50
   1 -16   2   -0.50    8.10
   1 -16   2    4.80    6.60
  -2  16  -2   32.40    8.30
  -2  16  -2   36.10    6.60
  -2  16  -2   45.70    8.20
  -2  16  -2   37.90    9.10
   2 -16   2   27.30    8.30
   2 -16   2   37.00   14.90
  -3  16  -2    3.80    5.00
  -3  16  -2   -1.50    8.20
  -3  16  -2    8.30    5.80
   3 -16   2   -9.00    7.10
   3 -16   2    5.10    7.10
  -4  16  -2    8.90    6.00
  -4  16  -2  -10.80    6.30
  -4  16  -2    8.90    5.60
   4 -16   2    3.40    3.10
  -5  16  -2    9.00    5.80
  -5  16  -2    6.60    6.80
  -5  16  -2  -10.10    6.90
  -5  16  -2    2.30    7.50
  14  15  -2   32.70    9.00
 -14 -15   2   56.19    7.90
  13  15  -2   51.89    9.80
 -13 -15   2   67.39    9.10
 -13 -15   2   66.39   11.50
 -13 -15   2   51.99    8.40
  12  15  -2   -2.60    6.30
 -12 -15   2    1.90    5.50
 -12 -15   2   -2.50    5.90
  11  15  -2   18.90    7.50
  11  15  -2    8.10    4.10
 -11 -15   2   37.10    9.10
 -11 -15   2   12.70    6.40
 -11 -15   2    7.30    6.20
 -11 -15   2   28.70   13.30
  10  15  -2  106.49   12.30
  10  15  -2  103.69    9.10
  10  15  -2  102.69    9.70
 -10 -15   2   99.99   11.60
 -10 -15   2   77.09   13.10
 -10 -15   2  106.19   12.70
 -10 -15   2  105.59   12.10
   9  15  -2   43.70    6.50
   9  15  -2   45.10    6.50
   9  15  -2   38.70    8.20
  -9 -15   2   39.30    8.40
  -9 -15   2   37.40    7.40
  -9 -15   2   67.99   10.60
   8  15  -2    6.00    4.20
   8  15  -2    2.10    6.00
  -8 -15   2   25.40   11.00
  -8 -15   2    9.40    5.90
  -8 -15   2   -5.60    7.40
  -8 -15   2    3.90    7.60
   7  15  -2   40.60    8.60
   7  15  -2   53.89    7.50
  -7 -15   2   50.29    8.20
  -7 -15   2   53.49   10.30
  -7 -15   2   23.40    8.80
  -7 -15   2   44.90    9.20
   6  15  -2   69.49    8.40
   6  15  -2   58.99    7.60
   6  15  -2   63.09    8.80
  -6 -15   2   56.59    8.10
  -6 -15   2   66.29    9.80
  -6 -15   2   51.29    9.50
  -6 -15   2   57.19   10.20
   5  15  -2   -0.90    4.20
   5  15  -2    2.80    5.90
   5  15  -2   -1.10    4.50
  -5 -15   2    3.10    7.20
  -5 -15   2    5.20    6.20
  -5 -15   2   -2.80    7.00
  -5 -15   2    7.30    6.60
   4  15  -2   22.00    5.40
   4  15  -2   22.50    6.80
   4  15  -2   22.60    6.30
  -4 -15   2   22.10    7.10
  -4 -15   2   17.30    7.60
  -4 -15   2    5.60    7.30
  -4 -15   2   20.30    6.40
  -4 -15   2   12.90    7.00
   3  15  -2   -3.10    4.90
   3  15  -2   -5.90    4.90
   3  15  -2    1.70    4.60
   3  15  -2    0.50    3.50
  -3 -15   2    1.00    5.50
  -3 -15   2    2.00    5.90
  -3 -15   2   -1.90    5.70
  -3 -15   2    0.10    5.90
  -3 -15   2   -0.40    5.80
   2  15  -2   13.50    3.90
   2  15  -2    8.30    6.40
   2  15  -2    8.80    5.30
   2  15  -2   12.40    6.20
  -2 -15   2   11.90    6.00
  -2 -15   2   11.30    5.60
  -2 -15   2   11.40    7.30
  -2 -15   2    8.10    7.20
  -2 -15   2   25.40    8.40
   1  15  -2    3.50    3.90
   1  15  -2   -0.60    4.90
   1  15  -2  -10.50    4.90
   1  15  -2   -1.90    5.30
  -1 -15   2    8.20    5.50
  -1 -15   2   -5.10    6.20
  -1 -15   2    3.60    6.70
  -1 -15   2    1.50    6.70
   0  15  -2  138.19   10.40
   0  15  -2  136.49   13.90
   0  15  -2  129.79   12.20
   0  15  -2  145.49   13.40
   0 -15   2  120.29   13.40
   0 -15   2  182.58   15.40
   0 -15   2  155.78   18.20
  -1  15  -2   18.50    5.30
  -1  15  -2   11.10    9.00
  -1  15  -2   25.90    7.90
  -1  15  -2   18.70    6.10
   1 -15   2   41.20    8.50
   1 -15   2   27.30    8.30
   1 -15   2   16.80   10.00
  -2  15  -2    5.60    4.90
  -2  15  -2   -2.20    6.20
  -2  15  -2    7.00    6.60
   2 -15   2    9.40    6.60
   2 -15   2   -5.60    6.50
   2 -15   2    1.50    8.20
  -3  15  -2   49.90    9.80
  -3  15  -2   59.09   10.40
  -3  15  -2   51.99    8.10
  -3  15  -2   45.30    7.40
   3 -15   2   43.70   11.50
   3 -15   2   56.89    9.00
   3 -15   2   73.39   12.30
  -4  15  -2  168.78   15.80
  -4  15  -2  167.58   14.00
  -4  15  -2  157.08   13.50
  -4  15  -2  151.88   15.00
   4 -15   2  155.78   16.00
   4 -15   2  192.78   15.50
   4 -15   2  197.38   17.90
  -5  15  -2   34.70    8.40
  -5  15  -2   24.30    6.50
  -5  15  -2   24.50    7.00
  -5  15  -2   28.00    8.70
  -6  15  -2   29.50    8.90
  -6  15  -2   23.60    7.80
  -6  15  -2   16.20    6.70
  -6  15  -2   19.60    8.20
 -14 -14   2   30.70    9.90
 -14 -14   2   13.50    7.00
 -14 -14   2   21.70    5.90
  13  14  -2   13.60    6.50
 -13 -14   2   -3.30    7.70
 -13 -14   2    4.70    5.50
 -13 -14   2   24.40   10.30
  12  14  -2   56.49    9.50
 -12 -14   2   83.99   11.60
 -12 -14   2   55.49    7.90
  11  14  -2   61.09   10.00
  11  14  -2   58.19    6.30
 -11 -14   2   29.00   10.60
 -11 -14   2   57.09    7.80
 -11 -14   2   71.59    9.00
 -11 -14   2   77.89   12.60
  10  14  -2   11.10    4.20
  10  14  -2    4.50    4.10
  10  14  -2    9.20    6.60
 -10 -14   2    6.60    5.20
 -10 -14   2   10.10    8.00
 -10 -14   2   13.30    6.00
   9  14  -2   -6.90    5.70
   9  14  -2    4.70    3.90
  -9 -14   2  -17.60    7.10
  -9 -14   2   -2.30    4.70
  -9 -14   2   -9.90    6.70
  -9 -14   2    1.80    5.10
   8  14  -2  191.68   11.50
   8  14  -2  200.78   14.50
   8  14  -2  201.98   11.90
  -8 -14   2  148.99   13.60
  -8 -14   2  195.58   15.40
  -8 -14   2  137.59   15.90
  -8 -14   2  180.18   12.90
   7  14  -2    2.10    4.10
   7  14  -2   -0.40    3.80
   7  14  -2    0.30    5.20
  -7 -14   2  -12.70    6.50
  -7 -14   2   -2.20    6.10
  -7 -14   2  -10.10    8.50
  -7 -14   2   -0.40    5.10
   6  14  -2   22.80    5.10
   6  14  -2   22.40    6.10
   6  14  -2   21.90    5.60
  -6 -14   2    4.60    6.60
  -6 -14   2   23.40    7.00
  -6 -14   2    9.90    5.80
   5  14  -2  124.39   11.60
   5  14  -2  107.49   10.60
   5  14  -2  104.19    9.80
  -5 -14   2  113.59   11.50
  -5 -14   2  131.09   13.20
  -5 -14   2  124.09   11.50
   4  14  -2   -2.60    5.10
   4  14  -2    1.50    3.10
   4  14  -2    3.30    4.70
   4  14  -2    1.20    4.50
  -4 -14   2    4.20    5.40
  -4 -14   2    4.90    4.90
  -4 -14   2    2.20    6.20
  -4 -14   2   16.70    6.60
   3  14  -2  182.08   10.10
   3  14  -2  194.78   12.60
   3  14  -2  181.68   13.40
   3  14  -2  190.68   13.80
  -3 -14   2  179.78   13.90
  -3 -14   2  165.58   13.60
  -3 -14   2  206.58   15.50
  -3 -14   2  181.88   12.20
   2  14  -2   64.29    9.50
   2  14  -2   62.79    7.40
   2  14  -2   81.59    9.60
   2  14  -2   56.49    8.30
  -2 -14   2   63.39   10.50
  -2 -14   2   66.09    8.40
  -2 -14   2   69.29    9.20
   1  14  -2  203.88   23.70
   1  14  -2  230.58   15.30
   1  14  -2  234.18   12.50
   1  14  -2  234.78   14.20
  -1 -14   2  224.18   16.20
  -1 -14   2  246.28   16.70
  -1 -14   2  237.18   13.60
   0  14  -2  354.56   19.80
   0  14  -2  374.26   19.60
   0  14  -2  338.57   16.80
   0  14  -2  364.46   18.40
   0 -14   2  371.96   21.00
   0 -14   2  347.27   20.30
  -1  14  -2  227.68   15.90
  -1  14  -2  232.38   14.60
  -1  14  -2  205.28   13.20
  -1  14  -2  234.28   15.80
   1 -14   2  232.28   16.90
   1 -14   2  241.38   17.50
   1 -14   2  230.48   16.60
  -2  14  -2   66.99    8.60
  -2  14  -2   69.39    8.30
  -2  14  -2   63.89    9.50
  -2  14  -2   64.89    9.30
   2 -14   2   50.89    9.10
   2 -14   2  101.09   13.20
   2 -14   2   57.79    9.00
  -3  14  -2  160.08   12.50
  -3  14  -2  158.88   14.70
  -3  14  -2  182.78   14.40
  -3  14  -2  191.38   14.70
   3 -14   2  160.38   14.70
   3 -14   2  185.48   16.30
   3 -14   2  173.38   14.80
  -4  14  -2  173.78   14.80
  -4  14  -2  183.68   13.10
  -4  14  -2  166.48   15.00
  -4  14  -2  172.28   13.60
   4 -14   2  202.08   15.10
   4 -14   2  164.18   14.80
   4 -14   2  153.58   20.80
  -5  14  -2   -1.60    5.80
  -5  14  -2   10.60    5.80
  -5  14  -2   12.00    6.90
  -5  14  -2   14.60    6.10
   5 -14   2   18.00    6.50
   5 -14   2    2.80    8.80
   5 -14   2   -1.60    6.20
  -6  14  -2   10.80    6.00
  -6  14  -2    4.00    6.90
  -6  14  -2   29.20    8.00
  -6  14  -2   27.70    6.80
   6 -14   2   15.60    8.60
  -7  14  -2   -4.50    6.70
  -7  14  -2   12.20    7.30
  -7  14  -2   19.20    7.10
   7 -14   2   -4.20   13.30
   7 -14   2   -5.80    2.80
  -8  14  -2   10.40    7.20
  -8  14  -2    0.60    7.00
  -8  14  -2   19.40    7.00
 -15 -13   2   86.49    9.50
 -14 -13   2   16.90    5.80
 -14 -13   2   14.20    5.10
 -14 -13   2   17.20    8.80
  13  13  -2   29.60    7.50
 -13 -13   2   21.00    5.60
 -13 -13   2   19.70    6.30
 -13 -13   2   27.70    9.20
  12  13  -2   82.69   10.10
 -12 -13   2  109.19   10.40
 -12 -13   2   88.39   14.40
 -12 -13   2   89.99    9.70
 -12 -13   2  121.49   14.10
  11  13  -2    7.30    6.40
 -11 -13   2    9.90    5.00
 -11 -13   2   14.80    6.90
 -11 -13   2   -0.50   16.20
 -11 -13   2   12.70    5.40
  10  13  -2   91.99   10.70
  10  13  -2   93.09    8.00
  10  13  -2   95.89    7.80
 -10 -13   2   73.09   10.80
 -10 -13   2   86.39   11.40
 -10 -13   2  105.19    9.80
 -10 -13   2  112.79   10.50
   9  13  -2   15.20    4.20
   9  13  -2    8.00    6.20
   9  13  -2   16.40    4.30
  -9 -13   2    9.90    4.60
  -9 -13   2   -7.40    7.10
  -9 -13   2   12.50    7.00
  -9 -13   2   12.10    5.50
   8  13  -2    1.10    3.80
   8  13  -2    3.20    3.90
   8  13  -2    0.80    5.30
  -8 -13   2   10.90    6.70
  -8 -13   2    4.90    7.00
  -8 -13   2   11.10    4.80
  -8 -13   2    2.40    4.80
   7  13  -2  114.29   11.20
   7  13  -2  118.39    9.60
   7  13  -2  111.89    9.10
  -7 -13   2  123.39   12.60
  -7 -13   2   88.19   10.90
   6  13  -2  854.71   35.20
   6  13  -2  948.41   34.30
   6  13  -2  804.32   33.20
  -6 -13   2  821.02   35.50
  -6 -13   2  872.71   34.10
  -6 -13   2  924.41   36.50
   5  13  -2  245.88   15.30
   5  13  -2  246.78   14.30
   5  13  -2  269.77   13.90
  -5 -13   2  271.47   14.70
  -5 -13   2  256.37   16.70
  -5 -13   2  250.77   16.00
   4  13  -2  346.27   16.90
   4  13  -2  336.97   16.20
   4  13  -2  323.67   17.60
  -4 -13   2  309.77   17.50
  -4 -13   2  324.37   18.60
  -4 -13   2  320.47   16.90
   3  13  -2  444.46   18.20
   3  13  -2  453.25   20.30
   3  13  -2  447.46   21.60
   3  13  -2  493.95   21.60
  -3 -13   2  455.15   21.30
  -3 -13   2  467.25   22.60
  -3 -13   2  444.36   20.90
  -3 -13   2  416.06   19.50
   2  13  -2 1085.59   39.90
   2  13  -2 1079.89   42.80
   2  13  -2 1109.29   42.70
   2  13  -2 1100.29   41.70
  -2 -13   2 1086.29   40.80
  -2 -13   2 1098.69   42.50
  -2 -13   2 1120.69   41.50
  -2 -13   2 1156.78   43.90
   1  13  -2  172.08   12.90
   1  13  -2  193.28   12.00
   1  13  -2  169.08   10.60
   1  13  -2  159.48   13.00
  -1 -13   2  164.48   11.80
  -1 -13   2  196.18   14.00
  -1 -13   2  198.98   14.70
   0  13  -2  344.57   17.00
   0  13  -2  311.97   15.60
   0  13  -2  334.37   18.20
   0  13  -2  322.87   17.70
   0 -13   2  320.67   18.50
   0 -13   2  353.46   19.20
  -1  13  -2   57.09    7.30
  -1  13  -2   50.19    7.80
  -1  13  -2   65.69    7.60
  -1  13  -2   49.99    7.80
   1 -13   2   58.69    8.70
   1 -13   2   48.80    8.30
  -2  13  -2   -0.30    5.10
  -2  13  -2    3.20    4.50
  -2  13  -2    4.60    4.60
  -2  13  -2   -2.70    5.20
   2 -13   2    0.60    6.30
   2 -13   2   11.10    6.30
  -3  13  -2    6.30    5.10
  -3  13  -2   -2.60    4.30
  -3  13  -2   -0.30    6.30
   3 -13   2    1.70    6.30
   3 -13   2    1.20    5.30
   3 -13   2    4.70    6.00
  -4  13  -2    6.00    5.20
  -4  13  -2   -6.40    5.60
  -4  13  -2    0.10    4.70
  -4  13  -2    4.90    6.00
   4 -13   2    1.70    5.80
   4 -13   2    5.20    5.40
   4 -13   2    9.20    7.00
  -5  13  -2  139.69   13.20
  -5  13  -2  150.28   13.60
  -5  13  -2  158.58   12.70
  -5  13  -2  159.28   12.30
   5 -13   2  141.49   15.30
   5 -13   2  135.59   13.40
   5 -13   2  174.88   13.80
  -6  13  -2  219.58   16.60
  -6  13  -2  200.98   15.90
  -6  13  -2  226.08   15.30
  -6  13  -2  259.27   15.70
   6 -13   2  227.18   16.20
   6 -13   2  254.97   18.60
  -7  13  -2   67.39   10.00
  -7  13  -2   67.09   10.30
  -7  13  -2   61.69    9.20
  -7  13  -2  102.49   11.20
   7 -13   2   91.29   12.20
  -8  13  -2   26.50    8.50
  -8  13  -2   43.00    9.00
  -8  13  -2   36.20    8.10
   8 -13   2   30.00    9.80
  -9  13  -2  297.17   20.00
  -9  13  -2  298.47   20.30
  -9  13  -2  342.57   19.00
 -15 -12   2    6.30    8.30
 -15 -12   2   24.70    9.10
 -15 -12   2   13.70    4.70
 -15 -12   2   18.00    5.40
 -14 -12   2    1.70    4.40
 -14 -12   2   13.60   10.70
  13  12  -2   20.50    6.20
 -13 -12   2   21.40    5.50
 -13 -12   2   23.20    5.60
 -13 -12   2   34.90    9.40
 -13 -12   2   14.20   10.20
  12  12  -2   11.90    5.80
 -12 -12   2   35.50    7.90
 -12 -12   2   11.50    4.70
 -12 -12   2   -3.00    7.90
 -12 -12   2   12.40    6.20
  11  12  -2  114.79   11.90
 -11 -12   2  162.78   14.30
 -11 -12   2  134.19    9.90
 -11 -12   2  117.19   10.30
 -11 -12   2  123.89   14.30
  10  12  -2  611.24   23.10
  10  12  -2  549.74   26.00
  10  12  -2  600.54   22.90
 -10 -12   2  645.44   27.90
 -10 -12   2  586.04   25.20
 -10 -12   2  580.04   24.20
 -10 -12   2  573.24   28.30
   9  12  -2  502.25   19.90
   9  12  -2  451.45   22.40
   9  12  -2  474.85   19.70
  -9 -12   2  540.55   23.90
  -9 -12   2  493.85   21.80
  -9 -12   2  473.35   20.60
  -9 -12   2  421.66   23.90
   8  12  -2  256.57   15.70
   8  12  -2  247.38   12.70
   8  12  -2  248.38   12.60
  -8 -12   2  288.57   15.90
  -8 -12   2  232.28   15.90
  -8 -12   2  206.48   16.40
   7  12  -2  961.20   36.30
   7  12  -2  987.80   36.40
   7  12  -2  999.80   40.30
  -7 -12   2  913.41   38.80
  -7 -12   2  950.50   36.60
  -7 -12   2 1015.60   39.10
   6  12  -2 1134.99   41.10
   6  12  -2 1070.79   42.30
  -6 -12   2 1039.60   42.80
  -6 -12   2 1120.29   41.20
  -6 -12   2 1154.08   43.40
   5  12  -2  737.93   30.60
   5  12  -2  722.03   29.00
   5  12  -2  778.02   29.60
  -5 -12   2  742.23   29.40
  -5 -12   2  768.42   31.50
  -5 -12   2  788.22   31.10
  -5 -12   2  684.03   31.00
   4  12  -2   40.20    9.40
   4  12  -2   30.30    5.00
   4  12  -2   25.00    6.40
  -4 -12   2   30.00    6.50
  -4 -12   2   27.20    5.10
  -4 -12   2   16.10    6.10
  -4 -12   2   25.50    4.40
   3  12  -2  646.14   27.50
   3  12  -2  655.03   24.40
   3  12  -2  619.74   26.00
   3  12  -2  670.43   27.00
  -3 -12   2  621.34   26.70
  -3 -12   2  702.53   28.30
  -3 -12   2  637.64   24.90
  -3 -12   2  664.23   26.80
  -3 -12   2  655.43   28.00
   2  12  -2   65.09    6.60
   2  12  -2   83.79    9.30
   2  12  -2   71.29    7.90
  -2 -12   2   64.59    8.00
  -2 -12   2   63.99    7.50
  -2 -12   2   72.39    7.90
  -2 -12   2   89.09   10.30
  -2 -12   2   69.49    7.70
  -2 -12   2   75.69    7.80
   1  12  -2   -0.60    4.00
   1  12  -2    4.80    3.50
   1  12  -2   13.90    3.90
   1  12  -2   12.40    4.80
  -1 -12   2    2.40    4.00
  -1 -12   2    6.20    5.70
  -1 -12   2    1.40    4.60
   0  12  -2   90.99    7.80
   0  12  -2   97.59    9.90
   0  12  -2   85.29    8.50
   0  12  -2   84.59    9.70
   0 -12   2   74.49    8.80
   0 -12   2   94.69   10.50
   0 -12   2   71.49    8.70
   0 -12   2   75.69    8.10
   0 -12   2   92.49   10.00
  -1  12  -2   25.10    5.20
  -1  12  -2   12.00    5.90
  -1  12  -2   21.10    5.00
  -1  12  -2   20.80    5.90
   1 -12   2   19.40    6.60
   1 -12   2   25.90    7.70
  -2  12  -2  139.19   10.70
  -2  12  -2  117.79   11.70
  -2  12  -2  163.28   10.70
  -2  12  -2  166.68   19.10
   2 -12   2  168.88   13.20
   2 -12   2  155.08   13.40
  -3  12  -2  234.68   15.60
  -3  12  -2  279.37   14.60
  -3  12  -2  273.17   16.00
  -3  12  -2  264.67   14.80
   3 -12   2  257.67   16.10
   3 -12   2  278.77   17.30
  -4  12  -2  200.08   13.00
  -4  12  -2  190.08   12.80
  -4  12  -2  159.68   13.50
  -4  12  -2  210.38   14.20
   4 -12   2  206.88   14.20
   4 -12   2  197.88   14.10
   4 -12   2  199.78   15.30
  -5  12  -2  311.57   16.90
  -5  12  -2  326.77   17.90
  -5  12  -2  280.67   16.60
  -5  12  -2  285.37   17.80
   5 -12   2  289.77   17.60
   5 -12   2  337.27   19.20
   5 -12   2  331.77   17.40
  -6  12  -2  489.85   22.90
  -6  12  -2  459.95   22.00
  -6  12  -2  426.96   21.90
  -6  12  -2  481.95   23.50
   6 -12   2  478.95   24.20
   6 -12   2  442.36   22.60
  -7  12  -2   62.79    9.70
  -7  12  -2   91.79   10.70
  -7  12  -2   70.29    9.90
  -7  12  -2   62.79    9.00
   7 -12   2   72.79   10.60
   7 -12   2   90.69   10.60
   7 -12   2   67.99    9.10
  -8  12  -2   56.09    9.70
  -8  12  -2   65.09    8.30
  -8  12  -2   41.30    8.50
  -8  12  -2   55.49    8.90
   8 -12   2   67.19   10.10
   8 -12   2   56.09    8.20
  -9  12  -2   50.69    8.90
  -9  12  -2   62.09    9.30
  -9  12  -2   87.59   10.40
   9 -12   2   79.69   11.90
 -10  12  -2   63.89    9.70
 -10  12  -2   75.59   12.10
 -10  12  -2   64.09    9.80
  10 -12   2   91.19   12.20
 -16 -11   2   87.79   12.90
 -15 -11   2   53.99   14.10
 -14 -11   2  272.77   18.80
 -14 -11   2  199.48   12.30
 -14 -11   2  231.48   12.60
 -14 -11   2  218.38   19.10
 -13 -11   2  238.58   17.20
 -13 -11   2  178.08   17.60
 -13 -11   2  195.28   11.80
 -13 -11   2  200.68   11.80
  12  11  -2  216.38   14.10
 -12 -11   2  257.97   16.70
 -12 -11   2  205.28   11.80
 -12 -11   2  223.88   12.50
 -12 -11   2  213.88   18.00
  11  11  -2  297.37   16.50
 -11 -11   2  339.07   19.10
 -11 -11   2  297.47   14.40
 -11 -11   2  288.07   19.50
 -11 -11   2  300.07   15.00
  10  11  -2  502.45   27.20
 -10 -11   2  567.04   23.00
 -10 -11   2  526.95   26.40
 -10 -11   2  541.45   22.00
 -10 -11   2  576.74   25.70
   9  11  -2  569.54   21.40
   9  11  -2  581.94   21.70
   9  11  -2  544.35   24.30
  -9 -11   2  501.35   25.90
  -9 -11   2  542.45   22.40
  -9 -11   2  597.04   25.60
  -9 -11   2  511.55   23.10
   8  11  -2   75.59    7.00
   8  11  -2   67.39    8.40
   8  11  -2   64.39    6.30
  -8 -11   2   43.40    8.50
  -8 -11   2   62.39    7.20
  -8 -11   2   61.49    8.10
   7  11  -2   59.19    7.80
   7  11  -2   65.49    6.90
   7  11  -2   67.59    6.60
  -7 -11   2   71.89    7.40
  -7 -11   2   71.39    9.20
  -7 -11   2   51.79    8.40
   6  11  -2  692.93   26.60
   6  11  -2  668.43   26.60
   6  11  -2  689.03   28.20
  -6 -11   2  703.53   28.90
  -6 -11   2  668.73   26.60
  -6 -11   2  718.93   28.10
  -6 -11   2  650.33   30.60
   5  11  -2  108.79    8.00
   5  11  -2  103.49    7.90
   5  11  -2   91.89    9.40
  -5 -11   2   95.09    9.50
  -5 -11   2   99.19   10.20
  -5 -11   2  108.29    9.60
  -5 -11   2   94.49    8.30
   4  11  -2  113.99    9.80
   4  11  -2  112.29    8.50
   4  11  -2  101.49    7.90
  -4 -11   2  107.29    9.80
  -4 -11   2  114.29   10.70
  -4 -11   2  112.79    8.80
  -4 -11   2   80.29    9.80
  -4 -11   2  109.29    6.90
   3  11  -2  112.89    9.10
   3  11  -2  136.19    8.80
   3  11  -2  126.69    7.40
   3  11  -2  108.29   10.00
  -3 -11   2  142.19    9.50
  -3 -11   2  120.99    8.00
  -3 -11   2  111.49   10.10
  -3 -11   2  130.19   12.90
  -3 -11   2  131.79   10.40
   2  11  -2    3.50    4.60
   2  11  -2    7.00    3.20
   2  11  -2    9.20    4.10
   2  11  -2    7.40    3.50
  -2 -11   2   15.20    4.40
  -2 -11   2    3.60    4.60
  -2 -11   2   15.60    6.50
  -2 -11   2    7.80    3.90
  -2 -11   2   10.10    5.00
   1  11  -2 1125.29   41.40
   1  11  -2 1142.09   40.40
   1  11  -2 1117.59   42.40
   1  11  -2 1097.29   42.10
  -1 -11   2 1081.19   40.30
  -1 -11   2 1188.68   44.10
  -1 -11   2 1150.28   42.90
  -1 -11   2 1102.29   40.60
  -1 -11   2 1098.99   40.90
  -1 -11   2 1118.49   42.00
   0  11  -2  298.87   15.90
   0  11  -2  319.97   14.40
   0  11  -2  302.17   15.00
   0  11  -2  329.37   16.40
   0 -11   2  322.87   17.00
   0 -11   2  320.07   16.60
   0 -11   2  340.27   16.50
   0 -11   2  325.37   14.30
   0 -11   2  295.47   14.10
   0 -11   2  290.87   15.10
  -1  11  -2  198.58   12.70
  -1  11  -2  197.48   11.70
  -1  11  -2  201.38   12.80
  -1  11  -2  185.08   11.10
   1 -11   2  208.48   13.50
   1 -11   2  208.88   13.70
   1 -11   2  197.68   12.50
  -2  11  -2   48.90    7.40
  -2  11  -2   66.59    7.90
  -2  11  -2   45.70    6.10
  -2  11  -2   34.60    6.40
   2 -11   2   48.00    7.70
   2 -11   2   37.80    6.70
   2 -11   2   50.79    7.50
   2 -11   2   68.09    8.90
  -3  11  -2  193.38   12.80
  -3  11  -2  172.68   12.90
  -3  11  -2  167.88   11.50
  -3  11  -2  193.58   11.80
   3 -11   2  183.18   13.20
   3 -11   2  196.08   14.00
  -4  11  -2   57.19    7.00
  -4  11  -2   46.90    7.60
  -4  11  -2   74.79    9.20
  -4  11  -2   53.29    6.90
   4 -11   2   60.19    7.60
   4 -11   2   54.29    8.10
  -5  11  -2   10.50    5.00
  -5  11  -2   14.90    7.40
  -5  11  -2   12.80    4.90
   5 -11   2    4.40    5.30
   5 -11   2   16.50    6.30
   5 -11   2   16.20    5.60
  -6  11  -2   34.40    8.90
  -6  11  -2   33.40    7.20
  -6  11  -2   41.70    7.00
  -6  11  -2   45.50    7.00
   6 -11   2   28.40    6.70
   6 -11   2   36.40    7.70
  -7  11  -2    2.80    6.20
  -7  11  -2    3.70    4.90
  -7  11  -2   -4.00    5.50
  -7  11  -2   -4.70    5.70
   7 -11   2    6.30    5.00
   7 -11   2    3.40    6.30
   7 -11   2    2.30    5.10
  -8  11  -2   22.00    6.20
  -8  11  -2   22.10    7.40
  -8  11  -2   34.10    8.10
  -8  11  -2   29.70    8.10
   8 -11   2   33.80    6.30
   8 -11   2   29.10    6.60
   8 -11   2   24.30    7.80
  -9  11  -2   45.10    8.00
  -9  11  -2   36.90    7.80
  -9  11  -2   48.10    8.60
  -9  11  -2   48.90    7.80
   9 -11   2   49.30    7.40
   9 -11   2   41.70    9.50
 -10  11  -2    0.40    5.80
 -10  11  -2    0.80    6.00
 -10  11  -2    8.80    5.50
 -10  11  -2   -1.30    6.30
  10 -11   2   -1.50    5.10
  10 -11   2   -2.30    8.40
 -11  11  -2   11.60    7.00
 -11  11  -2   -1.40    6.40
  11 -11   2    5.00    8.10
  11 -11   2    5.00    5.70
 -16 -10   2  223.88   19.20
 -16 -10   2  164.88   17.80
 -15 -10   2  321.27   20.80
 -14 -10   2   68.19   11.20
 -13 -10   2  124.59    8.90
 -13 -10   2  118.19   14.30
 -13 -10   2  146.79   13.90
 -13 -10   2  126.19    9.10
 -12 -10   2  129.19    8.60
 -12 -10   2  137.59   13.20
 -12 -10   2  117.69    8.80
 -12 -10   2  125.29   14.60
  11  10  -2   42.90    6.50
 -11 -10   2   36.90    8.40
 -11 -10   2   38.50    4.90
 -11 -10   2   14.00    7.90
 -11 -10   2   31.20    5.30
  10  10  -2   83.29    9.10
 -10 -10   2   75.89    7.00
 -10 -10   2   58.29    8.30
 -10 -10   2   63.69    9.90
 -10 -10   2   65.09    7.50
   9  10  -2    8.60    4.90
   9  10  -2   12.50    3.20
  -9 -10   2   26.70    7.00
  -9 -10   2   20.10    3.90
  -9 -10   2   11.50    5.60
   8  10  -2  255.97   11.70
   8  10  -2  267.97   16.30
   8  10  -2  259.37   14.30
  -8 -10   2  247.38   15.90
  -8 -10   2  260.77   12.50
  -8 -10   2  280.87   15.40
   7  10  -2    9.00    4.60
   7  10  -2    5.50    2.90
   7  10  -2    4.90    3.10
  -7 -10   2    5.30    5.60
  -7 -10   2    8.00    9.20
  -7 -10   2    4.70    3.30
  -7 -10   2    7.90    3.70
   6  10  -2    0.90    4.10
   6  10  -2    5.10    2.90
   6  10  -2    0.30    2.70
  -6 -10   2    5.90    4.40
  -6 -10   2   -2.00    4.60
  -6 -10   2    6.10    3.20
  -6 -10   2    2.70    3.40
   5  10  -2  117.59    8.10
   5  10  -2  112.59    9.50
  -5 -10   2  128.79    8.40
  -5 -10   2  122.19   10.20
  -5 -10   2  146.89    9.80
  -5 -10   2  123.89   10.50
   4  10  -2 1368.56   48.30
   4  10  -2 1442.96   51.49
   4  10  -2 1403.66   50.09
   4  10  -2 1433.16   50.29
  -4 -10   2 1388.56   50.89
  -4 -10   2 1389.06   49.99
  -4 -10   2 1431.06   51.79
  -4 -10   2 1347.37   50.89
  -4 -10   2 1445.86   51.29
   3  10  -2   93.19    8.80
   3  10  -2   87.39    6.20
   3  10  -2  101.49    7.30
  -3 -10   2   87.79    9.20
  -3 -10   2  112.79    7.90
  -3 -10   2  106.89    9.10
  -3 -10   2   72.89    8.80
  -3 -10   2   71.39    6.60
   2  10  -2    8.00    3.20
   2  10  -2   12.50    3.60
   2  10  -2   12.40    4.80
   2  10  -2    9.80    3.80
  -2 -10   2    4.90    3.90
  -2 -10   2   15.60    4.00
  -2 -10   2    3.80    3.60
  -2 -10   2   17.70    5.50
  -2 -10   2    3.00    4.10
   1  10  -2   38.70    4.90
   1  10  -2   52.99    5.40
   1  10  -2   49.00    5.80
   1  10  -2   53.39    6.90
  -1 -10   2   50.19    5.90
  -1 -10   2   51.19    6.10
  -1 -10   2   43.80    5.70
  -1 -10   2   40.50    5.30
  -1 -10   2   55.89    8.00
  -1 -10   2   56.09    6.80
   0  10  -2  353.96   15.80
   0  10  -2  337.17   15.10
   0  10  -2  351.56   16.80
   0  10  -2  344.77   16.50
   0 -10   2  345.97   16.00
   0 -10   2  381.16   17.30
   0 -10   2  313.17   15.10
   0 -10   2  367.66   17.60
   0 -10   2  376.96   16.90
  -1  10  -2   32.20    5.30
  -1  10  -2   45.80    6.40
  -1  10  -2   40.00    5.20
   1 -10   2   29.80    5.50
   1 -10   2   23.80    5.30
   1 -10   2   40.40    6.40
   1 -10   2   47.00    7.20
  -2  10  -2   -2.10    3.20
  -2  10  -2    7.50    3.60
  -2  10  -2   -5.20    3.70
  -2  10  -2    3.30    4.10
   2 -10   2   -0.70    4.40
   2 -10   2    1.50    4.30
   2 -10   2    3.10    5.00
   2 -10   2    2.90    4.20
  -3  10  -2   -6.80    3.90
  -3  10  -2    0.00    4.10
  -3  10  -2   -1.90    3.70
  -3  10  -2    0.00    3.40
   3 -10   2   -6.00    5.00
   3 -10   2    4.80    4.90
   3 -10   2    7.30    4.20
   3 -10   2   -2.10    4.10
  -4  10  -2   16.30    4.50
  -4  10  -2   18.00    5.00
  -4  10  -2   13.50    5.10
  -4  10  -2    6.50    6.20
   4 -10   2   15.40    5.60
   4 -10   2   13.60    5.40
  -5  10  -2    0.20    4.00
  -5  10  -2   -1.90    3.70
  -5  10  -2   -1.20    4.70
   5 -10   2    0.10    4.00
   5 -10   2   -0.60    5.20
  -6  10  -2    8.10    4.40
  -6  10  -2    9.60    5.80
  -6  10  -2   -2.50    4.70
   6 -10   2   -1.10    5.30
   6 -10   2    8.30    4.70
   6 -10   2   10.60    5.10
  -7  10  -2   -9.20    4.60
  -7  10  -2   -0.80    4.30
  -7  10  -2    1.10    5.30
  -7  10  -2    0.70    4.90
   7 -10   2    5.00    4.20
   7 -10   2    3.90    6.30
   7 -10   2   -4.60    4.40
  -8  10  -2    5.50    5.00
  -8  10  -2    8.60    6.20
  -8  10  -2   10.40    5.90
  -8  10  -2   -2.50    5.30
   8 -10   2    1.70    4.80
   8 -10   2   12.80    4.90
   8 -10   2    9.80    6.30
  -9  10  -2   21.40    5.90
  -9  10  -2   21.00    6.50
  -9  10  -2   16.10    7.00
  -9  10  -2    7.70    6.30
   9 -10   2   15.10    5.00
   9 -10   2    7.70    5.20
   9 -10   2   16.90    7.20
 -10  10  -2   75.59   10.00
 -10  10  -2   93.49   11.20
 -10  10  -2   71.79   11.00
 -10  10  -2   61.99    8.30
  10 -10   2   91.59   11.50
  10 -10   2   58.99    7.40
 -11  10  -2   11.30    5.60
 -11  10  -2    4.80    6.20
 -11  10  -2    2.80    6.10
 -11  10  -2   12.10    6.30
  11 -10   2    8.20    7.30
 -12  10  -2   26.70    7.20
 -12  10  -2   43.00    8.70
  12 -10   2   42.30    9.80
 -17  -9   2   46.10   11.10
 -17  -9   2   16.70   10.20
 -16  -9   2  201.28   18.70
 -16  -9   2  213.58   18.10
 -15  -9   2  -11.20    8.90
 -15  -9   2    7.80    8.20
 -14  -9   2    8.00    7.20
 -14  -9   2  -10.60    9.00
 -13  -9   2   -4.10    6.50
 -13  -9   2   -8.50    6.80
 -12  -9   2   28.40    4.50
 -12  -9   2   31.40    7.70
 -12  -9   2   29.30    8.30
 -12  -9   2   33.10    4.40
  11   9  -2    6.80    4.20
 -11  -9   2    1.30    6.10
 -11  -9   2    2.20    2.90
 -11  -9   2    5.40    3.30
 -11  -9   2    3.80    5.40
  10   9  -2   17.80    5.00
 -10  -9   2   23.70    6.20
 -10  -9   2   13.90    3.80
 -10  -9   2   19.30    3.60
 -10  -9   2   13.40    6.30
   9   9  -2   26.10    5.60
  -9  -9   2   25.10    6.60
  -9  -9   2   21.70    6.20
  -9  -9   2   24.50    3.80
   8   9  -2   21.60    3.50
   8   9  -2   29.60    5.40
   8   9  -2   21.70    3.70
  -8  -9   2   24.20    5.50
  -8  -9   2   27.90    7.40
   7   9  -2   18.60    3.50
   7   9  -2   20.80    4.90
   7   9  -2   26.90    3.70
  -7  -9   2   27.00    3.90
  -7  -9   2   27.10    5.90
  -7  -9   2   26.20    5.40
  -7  -9   2   26.40    4.40
   6   9  -2   60.19    6.90
   6   9  -2   61.09    5.80
   6   9  -2   76.69    6.20
  -6  -9   2   50.59    7.20
  -6  -9   2   67.59    7.90
  -6  -9   2   70.49    6.20
  -6  -9   2   80.89    7.10
   5   9  -2  181.08   11.20
   5   9  -2  195.78    9.70
  -5  -9   2  178.88   12.00
  -5  -9   2  197.58   10.70
  -5  -9   2  194.58    9.80
  -5  -9   2  197.98   11.70
   4   9  -2    5.70    2.70
   4   9  -2    9.20    2.90
   4   9  -2    0.60    3.80
  -4  -9   2    1.40    2.40
  -4  -9   2    1.50    4.30
  -4  -9   2    8.20    2.90
  -4  -9   2    4.70    3.40
  -4  -9   2    1.50    3.60
   3   9  -2   14.50    4.50
   3   9  -2   18.00    3.10
   3   9  -2   17.20    3.60
   3   9  -2   26.30    4.00
  -3  -9   2   13.90    4.90
  -3  -9   2   19.40    4.20
  -3  -9   2   15.10    3.50
  -3  -9   2    9.30    4.40
  -3  -9   2   14.50    3.10
   2   9  -2  778.52   28.20
   2   9  -2  741.73   28.00
   2   9  -2  764.32   28.40
   2   9  -2  741.63   29.00
  -2  -9   2  710.33   28.00
  -2  -9   2  746.43   27.20
  -2  -9   2  757.42   29.40
  -2  -9   2  721.93   28.20
   1   9  -2  391.36   17.10
   1   9  -2  402.26   16.80
   1   9  -2  408.06   16.10
   1   9  -2  409.76   17.90
  -1  -9   2  407.56   17.20
  -1  -9   2  411.16   17.90
  -1  -9   2  400.26   16.40
  -1  -9   2  375.76   16.60
  -1  -9   2  400.56   18.10
   0   9  -2   48.90    5.20
   0   9  -2   59.29    7.30
   0   9  -2   38.20    4.70
   0   9  -2   47.90    5.90
   0  -9   2   35.70    5.40
   0  -9   2   49.60    6.20
   0  -9   2   57.59    5.30
   0  -9   2   47.80    5.00
   0  -9   2   41.90    5.30
   0  -9   2   49.50    6.60
  -1   9  -2    5.80    3.60
  -1   9  -2   14.40    3.70
  -1   9  -2   10.30    3.40
  -1   9  -2   11.00    3.80
   1  -9   2   15.70    4.90
   1  -9   2   14.80    4.40
   1  -9   2   10.90    4.10
   1  -9   2   13.60    4.20
  -2   9  -2   33.60    4.70
  -2   9  -2   37.60    5.90
  -2   9  -2   34.40    4.70
   2  -9   2   26.00    5.00
   2  -9   2   35.80    5.70
   2  -9   2   48.30    6.10
   2  -9   2   30.90    5.70
  -3   9  -2  334.27   15.50
  -3   9  -2  347.87   16.50
  -3   9  -2  338.77   15.40
  -3   9  -2  344.77   16.20
   3  -9   2  342.17   16.90
   3  -9   2  335.17   16.80
   3  -9   2  351.06   16.40
   3  -9   2  345.27   16.60
  -4   9  -2  166.88   10.00
  -4   9  -2  148.09    9.80
  -4   9  -2  156.78   10.90
  -4   9  -2  135.49   11.70
   4  -9   2  135.19   10.70
   4  -9   2  141.79   10.50
   4  -9   2  142.69   11.00
   4  -9   2  142.29   10.70
  -5   9  -2   44.80    6.40
  -5   9  -2   45.20    6.40
  -5   9  -2   47.60    7.10
  -5   9  -2   45.60    5.70
   5  -9   2   52.09    7.40
  -6   9  -2  134.39   11.40
  -6   9  -2  165.68   10.90
  -6   9  -2  153.18   11.30
  -6   9  -2  155.28   11.60
   6  -9   2  171.08   10.90
   6  -9   2  154.08   10.60
  -7   9  -2  361.56   17.70
  -7   9  -2  347.87   17.50
  -7   9  -2  319.47   17.40
  -7   9  -2  328.27   16.70
   7  -9   2  328.17   16.60
   7  -9   2  340.47   17.70
   7  -9   2  364.86   16.70
  -8   9  -2  198.78   13.20
  -8   9  -2  168.48   12.00
  -8   9  -2  167.38   12.80
   8  -9   2  166.38   11.50
   8  -9   2  138.29   12.70
   8  -9   2  203.48   13.50
  -9   9  -2   93.89   12.30
  -9   9  -2  118.19   10.50
  -9   9  -2   97.49   11.50
  -9   9  -2   94.39   11.20
   9  -9   2  109.89   11.70
   9  -9   2  101.89    9.50
   9  -9   2   95.79    9.60
 -10   9  -2   50.49    8.30
 -10   9  -2   57.69    7.50
 -10   9  -2   42.80    8.00
 -10   9  -2   44.00    7.60
  10  -9   2   54.89    6.70
  10  -9   2   66.59    9.60
  10  -9   2   48.60    6.50
 -11   9  -2   45.50    9.80
 -11   9  -2   54.09    8.80
 -11   9  -2   49.70    8.20
  11  -9   2   66.19    9.80
 -12   9  -2    0.10    6.30
 -12   9  -2   -1.70    5.70
 -12   9  -2    5.80    6.30
 -12   9  -2   -0.10    5.20
 -17  -8   2    0.90    6.40
 -17  -8   2   28.20   13.10
 -17  -8   2   11.10    9.80
 -17  -8   2    8.60    5.00
 -16  -8   2   32.30    6.40
 -16  -8   2   42.50    9.00
 -16  -8   2   26.20    9.10
 -15  -8   2    5.30    7.20
 -15  -8   2   -4.70    7.90
 -15  -8   2    3.20    4.10
 -15  -8   2   10.70    7.50
 -14  -8   2   73.69   10.00
 -14  -8   2   66.79   10.40
 -13  -8   2   81.89   10.20
 -13  -8   2   70.09    6.50
 -13  -8   2   75.19   10.20
 -12  -8   2  130.19   12.20
 -12  -8   2  126.39   13.00
 -12  -8   2  116.49    7.30
 -11  -8   2   32.40    4.40
 -11  -8   2   39.90    7.00
 -11  -8   2   22.40    7.00
  10   8  -2   17.10    4.70
 -10  -8   2   22.20    5.70
 -10  -8   2   15.90    6.10
 -10  -8   2   21.40    3.60
 -10  -8   2   14.00    4.30
   9   8  -2  187.58   10.80
  -9  -8   2  195.38   12.30
  -9  -8   2  177.58    8.90
  -9  -8   2  165.98   12.90
   8   8  -2  306.77   15.00
  -8  -8   2  314.97   16.50
  -8  -8   2  320.47   13.30
  -8  -8   2  314.77   15.90
  -8  -8   2  337.47   14.00
   7   8  -2  139.19    9.60
   7   8  -2  138.59    7.30
   7   8  -2  159.88    8.10
  -7  -8   2  126.59   10.90
  -7  -8   2  154.08    8.60
  -7  -8   2  149.19    7.80
  -7  -8   2  145.29   10.00
   6   8  -2   57.39    5.30
   6   8  -2   53.09    4.90
   6   8  -2   59.79    6.60
  -6  -8   2   64.39    7.50
  -6  -8   2   60.99    6.10
  -6  -8   2   54.69    5.10
  -6  -8   2   48.70    6.50
   5   8  -2   70.99    5.30
   5   8  -2   69.79    5.60
   5   8  -2   58.59    6.90
  -5  -8   2   61.89    5.40
  -5  -8   2   67.59    7.30
  -5  -8   2   75.09    7.70
  -5  -8   2   71.79    6.30
   4   8  -2  108.39    8.10
   4   8  -2  111.89    6.70
  -4  -8   2  110.19    5.80
  -4  -8   2  115.09    8.40
  -4  -8   2   88.99    8.40
  -4  -8   2  120.39    7.80
  -4  -8   2  125.89    7.00
   3   8  -2  148.89    9.00
   3   8  -2  133.29    7.70
   3   8  -2  140.69    6.60
   3   8  -2  134.89    7.70
  -3  -8   2  129.99    8.90
  -3  -8   2  146.79    9.30
  -3  -8   2  140.29    6.90
  -3  -8   2  140.89    8.60
  -3  -8   2  122.49    7.60
   2   8  -2  128.59    6.80
   2   8  -2  132.79    8.70
   2   8  -2  131.29    7.60
   2   8  -2  134.69    7.80
  -2  -8   2  129.89    7.00
  -2  -8   2  130.39    9.00
  -2  -8   2  120.89    8.20
  -2  -8   2  130.09    7.70
   1   8  -2  418.76   17.90
   1   8  -2  409.36   17.00
   1   8  -2  413.16   17.30
  -1  -8   2  440.96   18.00
  -1  -8   2  428.16   16.60
  -1  -8   2  431.76   18.50
  -1  -8   2  403.56   16.80
  -1  -8   2  419.96   18.10
   0   8  -2 1621.54   55.79
   0   8  -2 1541.75   54.89
   0   8  -2 1606.64   54.49
   0   8  -2 1541.45   55.29
   0  -8   2 1542.05   55.29
   0  -8   2 1602.54   55.79
   0  -8   2 1558.94   55.89
   0  -8   2 1529.95   53.99
   0  -8   2 1509.05   53.89
   0  -8   2 1611.84   54.69
  -1   8  -2   11.90    3.10
  -1   8  -2   14.20    4.00
  -1   8  -2   11.00    3.80
  -1   8  -2   15.80    3.60
   1  -8   2   21.10    4.30
   1  -8   2    7.70    3.70
   1  -8   2   11.30    3.50
   1  -8   2   15.40    4.20
  -2   8  -2  769.52   29.80
  -2   8  -2  758.62   29.40
  -2   8  -2  750.52   29.10
  -2   8  -2  730.13   29.80
   2  -8   2  781.52   30.30
   2  -8   2  846.32   30.00
   2  -8   2  873.81   30.50
  -3   8  -2 1194.38   44.50
  -3   8  -2 1228.88   44.40
  -3   8  -2 1237.68   45.20
  -3   8  -2 1279.37   45.00
   3  -8   2 1238.98   45.10
   3  -8   2 1231.08   45.50
   3  -8   2 1242.08   45.30
   3  -8   2 1258.37   45.10
  -4   8  -2  863.51   33.50
  -4   8  -2  913.11   34.30
  -4   8  -2  891.41   33.60
  -4   8  -2  900.91   34.00
   4  -8   2  877.11   34.30
   4  -8   2  945.41   34.40
   4  -8   2  907.21   34.30
   4  -8   2  904.61   34.00
  -5   8  -2  138.59   10.40
  -5   8  -2  176.58   10.80
  -5   8  -2  162.48    9.80
  -5   8  -2  151.88   10.30
   5  -8   2  165.68   10.80
   5  -8   2  152.98   10.90
   5  -8   2  156.88   10.00
  -6   8  -2  272.47   14.60
  -6   8  -2  266.17   13.70
  -6   8  -2  272.37   14.20
  -6   8  -2  279.77   14.30
   6  -8   2  262.27   14.30
   6  -8   2  284.47   14.00
  -7   8  -2  427.26   18.50
  -7   8  -2  393.16   18.80
  -7   8  -2  400.56   20.20
  -7   8  -2  389.16   18.50
   7  -8   2  408.26   18.00
   7  -8   2  394.96   18.80
   7  -8   2  418.36   18.00
  -8   8  -2   25.90    6.00
  -8   8  -2   32.00    6.80
  -8   8  -2   34.50    6.40
  -8   8  -2   35.40    5.80
   8  -8   2   32.10    5.30
   8  -8   2   15.40   10.60
  -9   8  -2    4.20    5.40
  -9   8  -2   20.00    5.90
  -9   8  -2   19.50    5.90
  -9   8  -2   17.00    5.30
   9  -8   2   17.20    4.70
   9  -8   2   19.60    4.60
   9  -8   2   28.40    6.70
 -10   8  -2    3.60    5.00
 -10   8  -2    0.90    4.90
 -10   8  -2   -2.50    5.10
 -10   8  -2    6.50    6.40
  10  -8   2    5.70    4.00
  10  -8   2    9.90    6.10
  10  -8   2   12.30    4.50
 -11   8  -2   21.30    5.90
 -11   8  -2   25.10    6.50
 -11   8  -2   20.10    6.70
  11  -8   2   19.80    7.40
 -12   8  -2    9.40    5.80
 -12   8  -2   16.50    6.90
 -12   8  -2   20.40    7.30
 -12   8  -2   20.90    6.10
 -13   8  -2   60.09    8.50
 -13   8  -2   75.59   13.60
 -13   8  -2   71.79    9.20
 -17  -7   2   12.30    6.30
 -17  -7   2    0.70    5.00
 -17  -7   2    5.20    8.30
 -17  -7   2    5.80    8.50
 -17  -7   2   -1.20    6.20
 -16  -7   2  234.98   19.90
 -16  -7   2  304.47   18.80
 -16  -7   2  250.27   13.80
 -16  -7   2  236.28   16.20
 -16  -7   2  252.57   19.50
 -16  -7   2  238.98   14.90
 -15  -7   2   21.10    7.80
 -15  -7   2   17.80    4.80
 -15  -7   2   20.90    8.30
 -15  -7   2   12.00    5.50
 -14  -7   2   56.19    9.70
 -14  -7   2   68.09    7.60
 -14  -7   2   74.39    7.90
 -14  -7   2   75.59    9.70
 -13  -7   2  189.68   11.50
 -13  -7   2  220.78   14.40
 -13  -7   2  186.38   14.90
 -13  -7   2  195.78   10.30
 -12  -7   2  615.14   27.50
 -12  -7   2  636.64   24.40
 -12  -7   2  655.53   26.90
 -12  -7   2  613.64   23.50
 -11  -7   2   55.49    5.50
 -11  -7   2   35.40    7.20
 -11  -7   2   58.99    6.40
 -11  -7   2   51.49    7.00
 -10  -7   2   -2.00    5.30
 -10  -7   2   10.40    5.00
 -10  -7   2    2.30    2.70
 -10  -7   2    7.00    5.30
   9   7  -2  332.97   15.30
  -9  -7   2  340.17   16.20
  -9  -7   2  371.36   17.60
  -9  -7   2  346.67   13.60
   8   7  -2  269.27   13.10
  -8  -7   2  269.97   11.40
  -8  -7   2  289.87   12.00
  -8  -7   2  270.97   13.90
  -8  -7   2  276.17   14.80
   7   7  -2   44.30    4.00
   7   7  -2   50.09    5.80
  -7  -7   2   46.30    4.50
  -7  -7   2   53.19    5.20
  -7  -7   2   52.89    6.70
  -7  -7   2   53.59    6.50
   6   7  -2  416.76   16.10
   6   7  -2  406.06   15.70
   6   7  -2  387.66   17.20
  -6  -7   2  437.96   16.60
  -6  -7   2  407.66   17.80
  -6  -7   2  411.56   15.90
  -6  -7   2  441.86   18.30
   5   7  -2  528.35   19.80
   5   7  -2  535.95   19.50
   5   7  -2  511.05   20.90
  -5  -7   2  533.75   21.30
  -5  -7   2  496.05   19.40
  -5  -7   2  546.55   20.30
  -5  -7   2  515.05   21.10
   4   7  -2  179.48    9.90
   4   7  -2  190.98    8.80
  -4  -7   2  191.88    9.50
  -4  -7   2  201.88   10.40
  -4  -7   2  190.28    8.80
  -4  -7   2  191.58   10.30
   3   7  -2 1327.97   46.20
   3   7  -2 1351.76   46.10
   3   7  -2 1340.27   47.20
   3   7  -2 1319.97   45.10
  -3  -7   2 1276.97   46.60
  -3  -7   2 1258.77   45.90
  -3  -7   2 1356.06   46.80
  -3  -7   2 1374.96   47.40
  -3  -7   2 1263.97   45.20
   2   7  -2  392.56   15.30
   2   7  -2  372.36   14.30
   2   7  -2  378.06   16.10
   2   7  -2  379.06   15.20
  -2  -7   2  391.76   16.40
  -2  -7   2  388.06   15.80
  -2  -7   2  374.06   14.50
  -2  -7   2  373.96   16.20
  -2  -7   2  354.96   15.40
   1   7  -2 2290.17   79.09
   1   7  -2 2345.77   79.79
   1   7  -2 2249.47   78.89
   1   7  -2 2380.46   78.49
  -1  -7   2 2340.17   78.49
  -1  -7   2 2280.47   78.59
  -1  -7   2 2321.37   79.89
  -1  -7   2 2202.38   78.89
  -1  -7   2 2332.27   79.59
   0   7  -2 1384.56   50.69
   0   7  -2 1542.25   51.39
   0   7  -2 1488.25   51.49
   0   7  -2 1419.16   50.99
   0  -7   2 1480.25   51.49
   0  -7   2 1401.86   49.99
   0  -7   2 1458.35   51.09
   0  -7   2 1448.36   49.90
   0  -7   2 1444.26   50.49
   0  -7   2 1443.96   51.29
  -1   7  -2  965.10   35.70
  -1   7  -2  976.10   35.20
  -1   7  -2 1017.20   36.00
  -1   7  -2  967.00   35.90
   1  -7   2 1009.40   36.30
   1  -7   2  985.10   36.10
   1  -7   2 1008.00   35.60
   1  -7   2  971.40   36.10
  -2   7  -2  126.59    7.60
  -2   7  -2  120.79    7.60
  -2   7  -2  130.89    8.20
  -2   7  -2  117.09    8.10
   2  -7   2  126.39    9.10
   2  -7   2  123.39    8.20
   2  -7   2  138.99    8.70
   2  -7   2  122.79    8.10
  -3   7  -2 1869.31   65.89
  -3   7  -2 1807.92   65.99
  -3   7  -2 1933.51   66.29
  -3   7  -2 1911.01   66.59
   3  -7   2 1905.31   66.59
   3  -7   2 1924.81   66.99
   3  -7   2 1901.91   66.49
   3  -7   2 1955.80   66.49
  -4   7  -2  245.28   11.80
  -4   7  -2  229.28   11.90
  -4   7  -2  236.58   12.30
  -4   7  -2  236.18   12.40
   4  -7   2  262.17   12.80
   4  -7   2  262.97   12.50
   4  -7   2  236.28   11.90
   4  -7   2  259.47   12.60
  -5   7  -2   47.90    6.10
  -5   7  -2   55.79    6.20
  -5   7  -2   54.89    6.30
  -5   7  -2   68.69    7.00
   5  -7   2   44.50    5.70
   5  -7   2   65.19    6.80
   5  -7   2   54.59    6.30
   5  -7   2   51.49    6.30
  -6   7  -2   -0.30    3.90
  -6   7  -2   -0.80    3.00
  -6   7  -2   -5.00    3.40
  -6   7  -2   -1.60    3.50
   6  -7   2    5.50    3.30
   6  -7   2   -0.30    4.00
  -7   7  -2   -1.60    3.80
  -7   7  -2   -3.90    3.80
  -7   7  -2   -6.90    3.60
  -7   7  -2   -1.40    3.20
   7  -7   2   -3.50    3.80
   7  -7   2   -0.10    3.30
  -8   7  -2   92.69    9.00
  -8   7  -2  110.39    9.60
  -8   7  -2   77.79   12.30
  -8   7  -2   83.59    9.40
   8  -7   2   90.39    8.20
   8  -7   2   98.69    7.70
   8  -7   2   84.89    9.00
  -9   7  -2  297.57   15.70
  -9   7  -2  303.37   14.80
  -9   7  -2  266.57   15.10
  -9   7  -2  274.97   14.80
   9  -7   2  274.67   13.30
   9  -7   2  276.47   14.90
   9  -7   2  262.37   13.20
 -10   7  -2  208.88   14.60
 -10   7  -2  262.57   13.80
 -10   7  -2  225.58   13.80
 -10   7  -2  244.08   14.20
  10  -7   2  215.98   13.70
 -11   7  -2   59.49    8.00
 -11   7  -2   76.89    8.50
 -11   7  -2   87.29    9.60
  11  -7   2   74.99    8.90
 -12   7  -2  225.38   15.60
 -12   7  -2  228.88   16.50
 -12   7  -2  248.38   14.40
 -13   7  -2   50.39    8.10
 -13   7  -2   60.19    7.60
 -13   7  -2   54.19   10.50
 -13   7  -2   48.90    8.00
 -14   7  -2  114.29   11.70
 -14   7  -2  132.69   11.90
 -17  -6   2  118.99   12.10
 -17  -6   2  132.49   12.80
 -17  -6   2  160.38   16.00
 -17  -6   2   83.39   14.20
 -17  -6   2  129.19   11.30
 -16  -6   2  184.28   18.40
 -16  -6   2  153.08   16.50
 -16  -6   2  195.68   15.70
 -16  -6   2  161.28   11.90
 -16  -6   2  153.08   13.70
 -15  -6   2  167.08   13.70
 -15  -6   2  152.58   15.50
 -15  -6   2  185.18   13.00
 -15  -6   2  201.28   16.20
 -15  -6   2  202.98   15.10
 -15  -6   2  161.88   11.50
 -14  -6   2    2.70    4.60
 -14  -6   2    4.20    5.80
 -14  -6   2    1.90    4.30
 -14  -6   2  -11.60    6.20
 -13  -6   2  154.18   13.90
 -13  -6   2  176.38   10.10
 -13  -6   2  172.08   11.00
 -13  -6   2  179.88   13.10
 -12  -6   2   73.29    9.10
 -12  -6   2   81.89    7.80
 -12  -6   2   65.99    6.80
 -12  -6   2  100.09   14.40
 -11  -6   2   47.70    7.40
 -11  -6   2   73.59    7.70
 -11  -6   2   63.89    6.80
 -11  -6   2   58.59    5.80
 -10  -6   2  696.73   25.20
 -10  -6   2  701.23   27.10
 -10  -6   2  643.24   32.80
 -10  -6   2  675.83   24.80
  -9  -6   2   35.80    5.20
  -9  -6   2   27.80    3.40
  -9  -6   2   31.00    5.90
   8   6  -2   31.90    4.50
  -8  -6   2   31.90    3.70
  -8  -6   2   26.70    3.30
  -8  -6   2   33.30    5.60
  -8  -6   2   32.50    3.70
  -8  -6   2   26.10    4.60
   7   6  -2 1785.42   63.09
  -7  -6   2 1863.71   64.19
  -7  -6   2 1732.23   61.39
  -7  -6   2 1844.22   63.59
  -7  -6   2 1786.32   61.79
  -7  -6   2 1891.91   62.19
   6   6  -2 1471.05   50.69
   6   6  -2 1455.05   52.19
  -6  -6   2 1432.56   50.89
  -6  -6   2 1494.45   52.59
  -6  -6   2 1516.45   52.99
  -6  -6   2 1566.04   51.59
   5   6  -2 1121.79   38.70
   5   6  -2 1106.69   38.30
   5   6  -2 1072.99   39.50
  -5  -6   2 1159.38   40.00
  -5  -6   2 1042.80   38.30
  -5  -6   2 1133.69   39.00
  -5  -6   2 1111.19   40.00
   4   6  -2 1040.00   36.80
   4   6  -2 1074.59   36.50
   4   6  -2 1007.10   37.50
  -4  -6   2 1013.40   37.70
  -4  -6   2  994.60   36.40
  -4  -6   2 1110.69   37.20
  -4  -6   2 1081.69   37.90
   3   6  -2 1473.65   50.99
   3   6  -2 1439.26   52.69
   3   6  -2 1522.75   51.79
  -3  -6   2 1582.04   52.49
  -3  -6   2 1434.26   51.69
  -3  -6   2 1499.45   52.49
  -3  -6   2 1527.35   51.09
  -3  -6   2 1563.94   53.09
   2   6  -2 1900.31   62.69
   2   6  -2 1840.52   61.89
   2   6  -2 1828.62   62.69
   2   6  -2 1852.61   63.49
  -2  -6   2 1762.42   62.39
  -2  -6   2 1852.71   63.09
  -2  -6   2 1758.82   62.69
  -2  -6   2 1886.31   63.49
  -2  -6   2 1736.03   61.99
   1   6  -2  277.17   12.30
   1   6  -2  281.27   11.10
   1   6  -2  269.07   11.60
   1   6  -2  275.57   11.50
  -1  -6   2  262.47   11.50
  -1  -6   2  281.97   11.20
  -1  -6   2  278.07   12.00
  -1  -6   2  283.77   12.40
   0   6  -2 1400.76   50.19
   0   6  -2 1456.65   49.70
   0   6  -2 1371.66   49.90
   0   6  -2 1462.75   50.59
   0  -6   2 1431.06   50.29
   0  -6   2 1487.25   49.80
   0  -6   2 1449.26   50.59
   0  -6   2 1488.75   50.59
   0  -6   2 1402.26   49.20
  -1   6  -2  213.28    9.80
  -1   6  -2  213.88    9.80
  -1   6  -2  227.78   10.30
  -1   6  -2  213.28   10.20
   1  -6   2  210.28    9.90
   1  -6   2  221.48   10.40
   1  -6   2  230.78   10.70
   1  -6   2  214.38   10.50
  -2   6  -2  563.64   21.90
  -2   6  -2  574.24   21.80
  -2   6  -2  567.24   22.30
  -2   6  -2  580.04   22.20
   2  -6   2  591.14   22.40
   2  -6   2  622.74   22.30
   2  -6   2  583.74   22.30
   2  -6   2  574.04   22.90
  -3   6  -2   32.80    4.50
  -3   6  -2   23.50    3.80
  -3   6  -2   25.50    3.60
  -3   6  -2   27.70    3.70
   3  -6   2   20.20    4.00
   3  -6   2   29.10    4.30
   3  -6   2   34.60    4.30
   3  -6   2   27.90    4.20
  -4   6  -2    9.40    3.00
  -4   6  -2    9.30    3.20
  -4   6  -2    9.50    3.60
  -4   6  -2    6.70    3.50
   4  -6   2    6.90    2.70
   4  -6   2    3.80    3.30
   4  -6   2    7.40    3.20
  -5   6  -2  721.23   27.80
  -5   6  -2  720.63   28.00
  -5   6  -2  740.03   28.20
  -5   6  -2  770.22   28.00
   5  -6   2  757.12   27.70
   5  -6   2  754.22   27.90
   5  -6   2  728.83   28.00
   5  -6   2  740.63   28.60
  -6   6  -2  170.68    9.50
  -6   6  -2  149.59    9.70
  -6   6  -2  169.88   10.10
  -6   6  -2  168.68    9.80
   6  -6   2  161.28    9.60
   6  -6   2  162.58   10.40
   6  -6   2  160.98    9.10
   6  -6   2  172.08    9.40
  -7   6  -2   74.59    8.20
  -7   6  -2   94.89    8.40
  -7   6  -2  104.79    8.30
  -7   6  -2   86.19    7.50
   7  -6   2   81.79    7.60
   7  -6   2   83.29    7.80
  -8   6  -2  214.18   11.90
  -8   6  -2  218.28   11.70
  -8   6  -2  202.68   12.20
  -8   6  -2  211.68   12.50
   8  -6   2  186.28   10.40
   8  -6   2  214.48   11.70
   8  -6   2  190.48   10.40
  -9   6  -2  556.24   23.00
  -9   6  -2  564.04   22.70
  -9   6  -2  557.64   22.80
  -9   6  -2  507.65   23.30
   9  -6   2  530.15   21.00
   9  -6   2  547.05   22.70
   9  -6   2  534.15   21.10
 -10   6  -2  106.19   10.40
 -10   6  -2  123.99   11.30
 -10   6  -2  129.69   10.40
 -10   6  -2  141.59   10.10
  10  -6   2  133.69   10.70
 -11   6  -2   40.70    7.10
 -11   6  -2   43.50    6.70
 -11   6  -2   45.20    6.90
 -11   6  -2   44.00    6.20
 -12   6  -2   43.20    8.60
 -12   6  -2   45.10    6.90
 -12   6  -2   57.39    7.00
 -12   6  -2   53.69    7.50
 -13   6  -2   87.59    9.10
 -13   6  -2   75.39   10.10
 -13   6  -2   72.19   10.10
 -14   6  -2    0.80    4.80
 -14   6  -2   -0.40    4.70
 -14   6  -2   -4.30    5.40
 -14   6  -2    1.50    6.50
 -17  -5   2   -6.40    7.70
 -17  -5   2    5.90    5.80
 -17  -5   2   10.50    7.00
 -17  -5   2   -0.50    9.10
 -17  -5   2    0.30    5.10
 -17  -5   2    0.10    7.90
 -16  -5   2   46.20    7.80
 -16  -5   2   56.39    8.90
 -16  -5   2   50.49    7.40
 -16  -5   2   66.49   10.20
 -16  -5   2   38.90   10.40
 -15  -5   2   21.40    8.60
 -15  -5   2   21.70    5.70
 -15  -5   2   14.50    7.80
 -15  -5   2    8.70    7.50
 -15  -5   2    5.70    6.70
 -15  -5   2   13.70    5.70
 -14  -5   2   -4.30    5.90
 -14  -5   2   -0.90    4.60
 -14  -5   2   -9.60    6.00
 -14  -5   2    2.60    6.30
 -14  -5   2   -0.70    4.10
 -14  -5   2    3.90    5.90
 -13  -5   2   71.29    8.40
 -13  -5   2   60.19    8.70
 -13  -5   2   55.09    6.90
 -13  -5   2   65.39    6.60
 -12  -5   2   18.80    6.00
 -12  -5   2   15.70    4.20
 -12  -5   2   12.00    4.50
 -12  -5   2   14.90    5.20
 -11  -5   2 1053.49   39.60
 -11  -5   2 1085.19   38.50
 -11  -5   2 1057.29   38.10
 -11  -5   2 1065.39   40.30
 -10  -5   2 1126.89   41.70
 -10  -5   2 1135.19   42.40
 -10  -5   2 1173.08   40.60
 -10  -5   2 1138.39   40.20
  -9  -5   2   33.60    3.70
  -9  -5   2   33.50    4.90
  -9  -5   2   34.40    4.20
  -9  -5   2   32.90    5.50
  -8  -5   2  173.88    9.60
  -8  -5   2  167.78    7.90
  -8  -5   2  184.08   10.80
   7   5  -2 1840.72   64.09
  -7  -5   2 1826.02   62.79
  -7  -5   2 1806.82   63.49
  -7  -5   2 1908.01   64.49
  -7  -5   2 1918.11   65.29
   6   5  -2 1840.92   64.09
  -6  -5   2 1785.22   62.89
  -6  -5   2 1960.40   63.39
  -6  -5   2 1798.42   64.19
  -6  -5   2 1871.41   64.89
  -6  -5   2 1909.81   64.39
   5   5  -2  188.48    8.00
   5   5  -2  199.48    7.70
   5   5  -2  188.48    7.50
   5   5  -2  201.08    9.20
  -5  -5   2  186.28    7.80
  -5  -5   2  191.98    9.30
  -5  -5   2  209.18    8.50
  -5  -5   2  182.88    9.90
  -5  -5   2  185.78    7.50
   4   5  -2   76.69    5.50
   4   5  -2   81.19    3.80
   4   5  -2   67.19    4.60
   4   5  -2   76.39    4.20
  -4  -5   2   80.99    5.80
  -4  -5   2   80.49    4.40
  -4  -5   2   81.29    5.10
  -4  -5   2   77.79    3.80
  -4  -5   2   68.09    6.20
   3   5  -2  226.28    9.20
   3   5  -2  223.88    8.60
  -3  -5   2  238.78    8.70
  -3  -5   2  210.78    9.20
  -3  -5   2  247.98    9.90
  -3  -5   2  233.18   10.40
   2   5  -2   34.60    3.50
   2   5  -2   34.20    2.80
   2   5  -2   31.10    3.30
   2   5  -2   39.80    4.20
  -2  -5   2   32.10    3.30
  -2  -5   2   34.50    3.00
  -2  -5   2   42.20    4.30
  -2  -5   2   33.20    3.80
   1   5  -2   41.80    3.70
   1   5  -2   40.10    3.70
   1   5  -2   43.10    4.50
   1   5  -2   39.10    3.30
  -1  -5   2   38.70    3.30
  -1  -5   2   43.30    4.40
  -1  -5   2   40.60    3.80
  -1  -5   2   42.30    4.00
   0   5  -2   52.29    4.80
   0   5  -2   60.19    4.30
   0   5  -2   57.49    4.10
   0   5  -2   48.20    4.30
   0  -5   2   58.59    4.30
   0  -5   2   59.09    5.10
   0  -5   2   54.39    3.90
   0  -5   2   58.79    4.70
   0  -5   2   55.49    4.70
  -1   5  -2   94.39    6.10
  -1   5  -2  106.39    5.90
  -1   5  -2  108.69    6.30
  -1   5  -2  100.19    5.80
   1  -5   2  101.89    6.60
   1  -5   2  105.49    6.40
   1  -5   2  108.19    6.00
  -2   5  -2 1402.46   49.70
  -2   5  -2 1355.56   50.09
  -2   5  -2 1383.76   49.80
  -2   5  -2 1462.15   50.09
   2  -5   2 1481.75   49.99
   2  -5   2 1513.15   50.79
   2  -5   2 1457.25   49.99
   2  -5   2 1436.96   50.09
  -3   5  -2   53.89    5.10
  -3   5  -2   54.09    5.50
  -3   5  -2   63.49    5.00
  -3   5  -2   68.19    5.50
   3  -5   2   54.89    5.70
   3  -5   2   60.89    5.70
   3  -5   2   60.59    5.10
   3  -5   2   51.39    5.30
  -4   5  -2  575.94   22.40
  -4   5  -2  568.14   22.10
  -4   5  -2  571.64   22.00
  -4   5  -2  597.04   22.00
   4  -5   2  588.44   22.10
   4  -5   2  585.14   22.60
   4  -5   2  588.74   22.00
  -5   5  -2  608.04   22.50
  -5   5  -2  596.74   22.50
  -5   5  -2  587.34   22.90
  -5   5  -2  586.14   22.80
   5  -5   2  567.44   23.30
   5  -5   2  586.14   22.40
   5  -5   2  587.44   22.20
   5  -5   2  592.34   22.40
  -6   5  -2  152.78    9.10
  -6   5  -2  136.19    8.60
  -6   5  -2  157.78    8.50
  -6   5  -2  132.29    9.00
   6  -5   2  146.59    8.00
   6  -5   2  137.19    8.30
   6  -5   2  140.19    9.40
   6  -5   2  140.59    7.80
  -7   5  -2   56.09    6.20
  -7   5  -2   70.69    6.60
  -7   5  -2   51.69    6.30
  -7   5  -2   65.09    7.00
   7  -5   2   68.59    6.70
   7  -5   2   48.70    5.70
  -8   5  -2   24.70    4.80
  -8   5  -2   25.90    5.10
  -8   5  -2   32.60    4.70
   8  -5   2   19.40    4.40
   8  -5   2   27.20    3.80
  -9   5  -2  158.38   10.00
  -9   5  -2  158.38   10.40
  -9   5  -2  149.88   11.00
  -9   5  -2  152.88   10.50
   9  -5   2  166.28   10.10
 -10   5  -2   18.70    5.10
 -10   5  -2   19.20    4.60
 -10   5  -2    9.20    5.20
 -10   5  -2   15.30    4.80
 -11   5  -2   81.09    9.70
 -11   5  -2   74.79   11.70
 -11   5  -2   80.19    8.00
 -11   5  -2   80.39    9.10
 -12   5  -2   16.30    5.30
 -12   5  -2   24.00    6.50
 -12   5  -2   13.40    4.80
 -12   5  -2    7.70    5.10
 -13   5  -2    7.10    5.50
 -13   5  -2    6.30    6.40
 -13   5  -2    1.20    4.60
 -13   5  -2    4.60    4.50
 -14   5  -2    7.40    4.90
 -14   5  -2    7.40    6.30
 -14   5  -2   -1.70    4.10
 -14   5  -2    4.70    7.30
 -15   5  -2   11.60    8.40
 -15   5  -2    7.40    5.80
 -15   5  -2    4.30    4.40
 -17  -4   2   11.60    9.80
 -17  -4   2   30.30    9.20
 -17  -4   2   23.10    7.00
 -17  -4   2   34.00    8.20
 -17  -4   2   35.60    9.00
 -17  -4   2   26.30    7.70
 -16  -4   2  102.69   11.40
 -16  -4   2  110.89   12.10
 -16  -4   2   93.39   11.20
 -16  -4   2   84.99   10.10
 -16  -4   2   82.59   13.00
 -16  -4   2  109.29   12.20
 -15  -4   2   63.99    8.00
 -15  -4   2   49.80   13.50
 -15  -4   2   55.79    8.40
 -15  -4   2   79.99    9.90
 -15  -4   2   63.29    9.40
 -15  -4   2   45.10   10.20
 -14  -4   2  276.27   17.10
 -14  -4   2  310.77   17.10
 -14  -4   2  304.27   19.00
 -14  -4   2  293.97   16.00
 -14  -4   2  330.87   16.90
 -14  -4   2  319.87   15.60
 -13  -4   2   23.90    6.90
 -13  -4   2   46.30    7.50
 -13  -4   2   38.50    6.00
 -13  -4   2   29.80    6.10
 -13  -4   2   32.70    5.80
 -12  -4   2  150.58   10.10
 -12  -4   2  156.48    9.90
 -12  -4   2  149.49   11.60
 -12  -4   2  162.88   11.00
 -11  -4   2  349.17   16.10
 -11  -4   2  331.67   16.80
 -11  -4   2  321.57   15.40
 -11  -4   2  374.56   15.30
 -10  -4   2  632.64   24.50
 -10  -4   2  599.04   25.10
 -10  -4   2  628.04   23.80
 -10  -4   2  643.54   23.70
  -9  -4   2   64.59    5.90
  -9  -4   2   62.09    5.30
  -9  -4   2   56.59    6.20
  -9  -4   2   55.99    6.50
  -8  -4   2    3.30    2.90
  -8  -4   2    1.30    2.20
  -8  -4   2    0.70    3.40
  -7  -4   2  610.94   22.40
  -7  -4   2  603.94   23.20
  -7  -4   2  577.54   21.40
   6   4  -2    8.20    2.40
  -6  -4   2    2.90    2.50
  -6  -4   2    8.20    1.80
  -6  -4   2    3.10    3.20
   5   4  -2   88.19    6.00
  -5  -4   2   76.79    4.00
  -5  -4   2   81.09    4.50
  -5  -4   2   77.79    4.00
  -5  -4   2   83.09    5.40
  -5  -4   2   78.09    6.10
   4   4  -2   47.60    4.00
   4   4  -2   39.90    2.70
   4   4  -2   40.00    2.70
  -4  -4   2   44.50    3.50
  -4  -4   2   47.20    4.10
  -4  -4   2   38.80    3.00
  -4  -4   2   41.30    2.70
   3   4  -2    2.30    1.00
   3   4  -2    2.30    1.40
   3   4  -2    3.60    1.90
   3   4  -2    2.70    1.20
  -3  -4   2   -0.40    1.30
  -3  -4   2    1.70    1.10
  -3  -4   2    4.30    2.10
  -3  -4   2    2.50    1.10
   2   4  -2    6.00    2.20
   2   4  -2    5.30    1.20
   2   4  -2    4.40    1.30
  -2  -4   2    2.40    1.50
  -2  -4   2    4.90    1.30
  -2  -4   2    3.10    1.30
   1   4  -2  847.02   30.10
   1   4  -2  843.12   29.70
   1   4  -2  845.02   29.70
   1   4  -2  827.72   29.20
  -1  -4   2  841.42   29.20
  -1  -4   2  857.91   29.60
  -1  -4   2  842.52   29.80
  -1  -4   2  857.41   30.10
   0   4  -2    3.90    1.40
   0   4  -2    4.10    1.50
   0   4  -2    2.50    1.60
   0   4  -2    5.40    2.30
   0  -4   2    3.10    1.60
   0  -4   2    3.10    1.70
   0  -4   2    2.90    1.90
   0  -4   2    3.90    1.70
   0  -4   2    5.10    1.90
  -1   4  -2   62.59    4.30
  -1   4  -2   67.69    4.40
  -1   4  -2   74.89    4.70
  -1   4  -2   59.29    4.70
   1  -4   2   61.29    4.50
   1  -4   2   71.69    4.80
   1  -4   2   69.29    5.30
  -2   4  -2  266.67   10.90
  -2   4  -2  283.77   11.00
  -2   4  -2  256.27   11.30
   2  -4   2  279.47   12.00
   2  -4   2  254.87   11.00
   2  -4   2  271.17   11.10
   2  -4   2  259.17   11.60
  -3   4  -2   91.79    5.60
  -3   4  -2   94.69    6.20
  -3   4  -2   91.69    5.80
   3  -4   2  100.09    5.60
   3  -4   2   99.69    5.80
   3  -4   2   88.19    6.00
  -4   4  -2  176.98    8.60
  -4   4  -2  175.78    9.20
  -4   4  -2  191.68    8.60
  -4   4  -2  178.78    8.80
   4  -4   2  171.88    8.60
   4  -4   2  180.88    8.50
   4  -4   2  189.78    8.50
   4  -4   2  186.38    9.30
  -5   4  -2  115.79    6.70
  -5   4  -2  126.69   10.50
  -5   4  -2  101.09    7.00
  -5   4  -2   97.89    7.30
   5  -4   2   96.69    6.30
   5  -4   2   93.49    7.40
   5  -4   2  107.69    6.50
   5  -4   2  114.39    6.20
  -6   4  -2   77.09    7.00
  -6   4  -2   83.49    6.40
  -6   4  -2   89.89    7.10
  -6   4  -2   97.69    6.50
   6  -4   2   83.69    5.70
   6  -4   2   86.09    6.30
   6  -4   2   88.69    7.40
   6  -4   2   95.89    5.60
  -7   4  -2  116.69    7.50
  -7   4  -2   98.39    7.90
  -7   4  -2  107.39    7.50
  -7   4  -2  107.09    8.00
   7  -4   2  102.09    6.30
   7  -4   2  113.69    7.30
  -8   4  -2   58.59    6.80
  -8   4  -2   70.69    7.50
  -8   4  -2   78.19    6.60
  -8   4  -2   62.09    7.30
   8  -4   2   69.69    6.50
  -9   4  -2  155.48    9.80
  -9   4  -2  157.68   10.30
  -9   4  -2  154.78    9.40
  -9   4  -2  149.19   10.10
   9  -4   2  157.88    9.50
 -10   4  -2    1.50    4.20
 -10   4  -2    5.00    4.30
 -10   4  -2   12.40    4.70
 -11   4  -2    4.40    4.60
 -11   4  -2    2.10    3.80
 -11   4  -2    3.80    4.60
 -11   4  -2   -3.50    4.30
 -12   4  -2   75.29    8.20
 -12   4  -2  100.19    9.40
 -12   4  -2  105.09   10.80
 -12   4  -2   72.39    8.70
 -13   4  -2  226.88   13.40
 -13   4  -2  243.98   15.70
 -13   4  -2  208.98   12.60
 -14   4  -2    4.30    6.30
 -14   4  -2   10.50    5.70
 -14   4  -2   14.20    4.70
 -14   4  -2    2.40    4.20
 -15   4  -2   80.39   10.90
 -15   4  -2   76.89   10.60
 -17  -3   2   77.29   13.70
 -17  -3   2  117.29   12.40
 -17  -3   2  100.19   12.00
 -17  -3   2   80.89   10.80
 -17  -3   2  101.39   12.10
 -16  -3   2   35.50    7.30
 -16  -3   2   32.20    8.90
 -16  -3   2   39.20    7.70
 -16  -3   2   22.60    7.20
 -16  -3   2   51.49    9.20
 -16  -3   2   22.60    9.30
 -15  -3   2   53.59   13.70
 -15  -3   2   41.90    9.70
 -15  -3   2   45.00    7.80
 -15  -3   2   47.30    7.90
 -15  -3   2   33.30    6.70
 -15  -3   2   64.39    9.00
 -14  -3   2    9.00    6.10
 -14  -3   2    5.20    5.10
 -14  -3   2    9.90    6.30
 -14  -3   2    7.30    5.40
 -14  -3   2    3.50    5.10
 -13  -3   2   70.19   13.30
 -13  -3   2   60.59    8.20
 -13  -3   2   64.29    7.70
 -13  -3   2   72.79    7.70
 -13  -3   2   71.19   10.00
 -13  -3   2   54.89    7.20
 -12  -3   2    2.10    4.00
 -12  -3   2   -0.50    4.60
 -12  -3   2    3.50    4.20
 -12  -3   2   -1.80    3.60
 -11  -3   2   53.09    6.50
 -11  -3   2   48.40    6.70
 -11  -3   2   69.39    8.00
 -11  -3   2   65.09    7.00
 -11  -3   2   67.69    7.50
 -10  -3   2   -0.10    2.70
 -10  -3   2    2.50    3.20
 -10  -3   2   -2.90    3.90
 -10  -3   2    0.30    3.70
  -9  -3   2   38.40    4.60
  -9  -3   2   27.70    4.70
  -9  -3   2   30.40    4.20
  -9  -3   2   36.50    4.20
  -8  -3   2  156.08    7.70
  -8  -3   2  149.59    8.10
  -8  -3   2  146.49    9.10
  -7  -3   2  249.08   10.50
  -7  -3   2  274.27   12.00
  -7  -3   2  247.78   11.00
  -6  -3   2   52.69    5.70
  -6  -3   2   60.59    4.60
  -6  -3   2   61.69    4.70
   5   3  -2  471.05   17.80
  -5  -3   2  500.55   19.10
  -5  -3   2  479.35   17.90
   4   3  -2  229.98    8.50
   4   3  -2  229.48    9.20
  -4  -3   2  226.68    8.50
  -4  -3   2  208.28    8.60
  -4  -3   2  220.48    8.30
  -4  -3   2  239.98    9.40
   3   3  -2  539.05   18.70
   3   3  -2  544.75   18.90
   3   3  -2  565.34   19.50
   3   3  -2  546.05   18.70
  -3  -3   2  545.05   18.70
  -3  -3   2  557.74   19.50
  -3  -3   2  506.55   19.10
  -3  -3   2  530.45   18.80
   2   3  -2  120.99    4.80
   2   3  -2  121.29    5.50
   2   3  -2  129.99    5.80
  -2  -3   2  112.69    5.50
  -2  -3   2  119.99    4.80
  -2  -3   2  127.29    5.20
   1   3  -2  502.35   18.80
   1   3  -2  501.25   18.20
   1   3  -2  502.75   18.70
   1   3  -2  526.05   18.50
  -1  -3   2  553.74   18.80
  -1  -3   2  509.95   18.80
  -1  -3   2  511.15   18.20
  -1  -3   2  565.14   18.70
   0   3  -2  158.58    6.90
   0   3  -2  147.29    6.70
   0   3  -2  149.79    6.80
   0   3  -2  166.58    6.60
   0  -3   2  153.58    7.00
   0  -3   2  148.29    6.50
   0  -3   2  159.78    6.90
   0  -3   2  158.38    6.50
  -1   3  -2 9095.09  338.47
  -1   3  -2 9162.28  519.35
   1  -3   2 8412.66  507.85
   1  -3   2 9220.58  340.57
  -2   3  -2  196.88    8.10
  -2   3  -2  200.98    8.40
  -2   3  -2  182.28    8.80
   2  -3   2  199.58    8.60
   2  -3   2  203.58    8.40
   2  -3   2  209.08    8.20
  -3   3  -2    9.00    2.00
  -3   3  -2   10.70    2.20
  -3   3  -2    5.30    2.20
  -3   3  -2    9.70    2.00
   3  -3   2    9.70    2.50
   3  -3   2    4.80    2.10
   3  -3   2    9.80    2.00
  -4   3  -2   65.99    4.50
  -4   3  -2   65.39    4.60
  -4   3  -2   63.89    4.80
   4  -3   2   60.09    4.40
   4  -3   2   68.59    4.30
   4  -3   2   59.29    4.30
   4  -3   2   66.59    5.20
  -5   3  -2    3.60    2.80
  -5   3  -2   -4.40    2.60
  -5   3  -2    2.00    2.20
  -5   3  -2    3.00    2.10
   5  -3   2    0.80    2.10
   5  -3   2   -1.30    1.70
   5  -3   2    2.10    2.50
   5  -3   2    1.30    1.80
  -6   3  -2  114.29    6.80
  -6   3  -2  106.79    7.30
  -6   3  -2   98.99    7.60
  -6   3  -2  118.49    6.70
   6  -3   2  125.29    6.60
   6  -3   2  110.29    5.80
   6  -3   2  125.79    6.10
   6  -3   2   90.29    7.40
  -7   3  -2   94.59    7.50
  -7   3  -2   71.69    6.20
  -7   3  -2   61.49    6.70
  -7   3  -2   76.99    6.00
   7  -3   2   67.79    5.80
  -8   3  -2  457.15   19.20
  -8   3  -2  520.25   19.50
  -8   3  -2  471.05   20.20
  -8   3  -2  506.25   20.10
   8  -3   2  518.25   19.30
  -9   3  -2  820.82   29.40
  -9   3  -2  799.92   29.90
  -9   3  -2  711.93   28.70
  -9   3  -2  766.02   28.80
 -10   3  -2  192.58   12.00
 -10   3  -2  192.48   10.60
 -10   3  -2  188.28   11.10
 -10   3  -2  165.38   10.10
 -11   3  -2   81.59    7.60
 -11   3  -2   86.19   11.20
 -11   3  -2  110.39    8.90
 -11   3  -2   90.69    8.50
 -12   3  -2  394.76   18.30
 -12   3  -2  468.55   21.30
 -12   3  -2  458.85   19.00
 -12   3  -2  468.15   19.60
 -13   3  -2  184.38   11.80
 -13   3  -2  191.58   13.80
 -13   3  -2  174.48   10.90
 -14   3  -2   26.70    7.70
 -14   3  -2   27.90    6.30
 -15   3  -2    5.40    5.00
 -15   3  -2   -1.60    7.30
 -15   3  -2   -3.30    5.30
 -16   3  -2   86.29    9.80
 -16   3  -2   73.29   10.40
 -17  -2   2   15.30    6.50
 -17  -2   2    8.60    5.80
 -17  -2   2    9.60    7.20
 -17  -2   2   13.40    7.00
 -17  -2   2    5.10    8.30
 -17  -2   2   22.40    8.70
 -16  -2   2   11.60    7.40
 -16  -2   2    6.90    8.20
 -16  -2   2   18.30    6.60
 -16  -2   2    2.80    6.80
 -16  -2   2    6.80    6.90
 -16  -2   2   12.60    6.70
 -15  -2   2   55.39   10.40
 -15  -2   2   65.89    9.20
 -15  -2   2   74.99    9.80
 -15  -2   2   69.19    8.70
 -14  -2   2    7.10    7.40
 -14  -2   2   10.40    5.20
 -14  -2   2    4.30    5.40
 -14  -2   2    6.20    5.40
 -14  -2   2    2.50    5.80
 -14  -2   2   -4.00    5.20
 -13  -2   2    4.10   10.10
 -13  -2   2    2.90    4.40
 -13  -2   2    6.20    4.10
 -13  -2   2    7.00    6.50
 -13  -2   2   -0.20    5.10
 -13  -2   2   -2.00    4.40
 -12  -2   2   79.39    8.30
 -12  -2   2   69.59    8.80
 -12  -2   2   59.59    7.50
 -12  -2   2   82.59    8.80
 -12  -2   2   71.19    8.50
 -11  -2   2    6.80    4.30
 -11  -2   2    5.70    4.40
 -11  -2   2    6.60    4.10
 -11  -2   2    6.20    4.20
 -11  -2   2   10.70    4.10
 -10  -2   2  182.48   10.20
 -10  -2   2  184.88   10.80
 -10  -2   2  209.08   11.10
 -10  -2   2  178.98   10.30
 -10  -2   2  193.48   10.60
  -9  -2   2   85.49    6.80
  -9  -2   2   67.69    7.00
  -9  -2   2   83.49    6.70
  -9  -2   2   66.89    7.30
  -9  -2   2   94.59    7.70
  -8  -2   2  213.08   10.00
  -8  -2   2  198.48   10.40
  -8  -2   2  204.28    9.70
  -8  -2   2  217.98    9.80
  -7  -2   2 1027.70   34.30
  -7  -2   2  895.81   33.60
  -7  -2   2  932.61   33.50
  -6  -2   2  420.56   15.70
  -6  -2   2  413.16   15.90
  -6  -2   2  432.16   16.60
  -5  -2   2   61.39    4.10
  -5  -2   2   56.19    3.70
  -4  -2   2  259.97   10.10
  -4  -2   2  261.17    9.80
   3   2  -2 1998.00   65.99
   3   2  -2 1944.31   65.59
  -3  -2   2 1946.51   66.49
  -3  -2   2 1931.51   65.59
   2   2  -2  179.78    6.70
   2   2  -2  187.28    6.80
   2   2  -2  187.88    6.70
   2   2  -2  185.28    7.20
  -2  -2   2  181.28    6.80
  -2  -2   2  174.28    6.90
  -2  -2   2  182.78    7.00
  -2  -2   2  189.08    7.20
   1   2  -2 1968.70   65.49
   1   2  -2 1917.21   65.69
  -1  -2   2 1968.80   65.39
  -1  -2   2 1952.80   65.89
  -1  -2   2 1884.71   65.79
  -1  -2   2 1983.00   65.99
  -1  -2   2 2015.20   65.79
   0   2  -2  551.54   19.40
   0   2  -2  501.15   19.30
   0   2  -2  562.84   19.20
   0   2  -2  543.75   19.60
   0   2  -2  572.94   19.30
   0  -2   2  564.74   19.70
   0  -2   2  524.45   19.40
   0  -2   2  570.94   19.40
   0  -2   2  563.24   19.20
   0  -2   2  558.04   19.30
  -1   2  -2  161.08    7.10
  -1   2  -2  180.08    6.80
  -1   2  -2  182.18    7.00
  -1   2  -2  168.38    7.40
   1  -2   2  187.58    6.90
   1  -2   2  156.18    7.00
   1  -2   2  172.68    6.40
  -2   2  -2   20.40    2.20
  -2   2  -2   19.80    2.30
  -2   2  -2   24.40    2.60
  -2   2  -2   16.80    2.10
   2  -2   2   20.60    2.20
   2  -2   2   16.50    3.40
   2  -2   2   21.50    2.40
  -3   2  -2 2668.83   89.09
  -3   2  -2 2504.65   89.49
  -3   2  -2 2595.24   89.59
  -3   2  -2 2714.93   89.59
   3  -2   2 2688.03   89.19
   3  -2   2 2757.32   89.09
  -4   2  -2  300.67   12.60
  -4   2  -2  335.47   12.30
  -4   2  -2  310.67   12.70
  -4   2  -2  326.37   12.80
   4  -2   2  335.77   12.30
   4  -2   2  341.47   13.10
   4  -2   2  329.67   12.10
   4  -2   2  325.67   12.20
  -5   2  -2  912.31   32.90
  -5   2  -2  900.61   32.70
  -5   2  -2  951.80   32.30
  -5   2  -2  823.52   32.40
   5  -2   2  994.10   32.30
   5  -2   2  936.21   33.00
   5  -2   2  932.91   32.00
   5  -2   2  949.71   32.00
  -6   2  -2  658.83   24.10
  -6   2  -2  656.43   24.70
  -6   2  -2  657.23   24.80
   6  -2   2  676.23   24.90
   6  -2   2  704.93   25.20
  -7   2  -2 1181.48   41.90
  -7   2  -2 1180.88   41.70
  -7   2  -2 1161.48   41.00
  -8   2  -2  600.44   25.00
  -8   2  -2  699.53   25.30
  -8   2  -2  710.33   25.00
  -8   2  -2  718.13   26.40
  -8   2  -2  709.73   26.10
  -9   2  -2  635.14   24.80
  -9   2  -2  680.93   25.60
  -9   2  -2  679.83   26.00
 -10   2  -2  200.18    9.70
 -10   2  -2  197.28   11.30
 -10   2  -2  186.38   11.50
 -10   2  -2  191.78   10.50
 -11   2  -2   17.00    4.40
 -11   2  -2   18.30    5.40
 -11   2  -2   14.20    4.50
 -12   2  -2   66.69    7.10
 -12   2  -2   62.69    8.20
 -13   2  -2   19.50    5.20
 -13   2  -2   18.70    6.50
 -14   2  -2  122.79   12.60
 -14   2  -2  117.79   10.40
 -14   2  -2  138.19   10.90
 -15   2  -2   45.10    7.50
 -15   2  -2   36.40    6.60
 -15   2  -2   44.10    8.30
 -16   2  -2   14.90    8.30
 -16   2  -2   25.80    6.40
 -16   2  -2   13.60    6.40
 -17  -1   2   20.40    7.40
 -17  -1   2   19.20    7.70
 -17  -1   2   21.00    8.60
 -17  -1   2    8.20    8.10
 -16  -1   2   25.60    6.90
 -16  -1   2   31.40    7.90
 -16  -1   2   32.70    7.30
 -16  -1   2   27.90    8.50
 -16  -1   2   34.30    9.80
 -16  -1   2   17.20    6.90
 -15  -1   2    2.10    5.40
 -15  -1   2   -2.00    6.80
 -15  -1   2    1.90    6.10
 -15  -1   2   10.20    7.00
 -15  -1   2   -0.50    5.40
 -15  -1   2    2.50    5.90
 -14  -1   2   21.60    6.40
 -14  -1   2   20.80    6.10
 -14  -1   2   22.10    6.50
 -14  -1   2   12.90    5.90
 -14  -1   2   21.00    7.80
 -14  -1   2   23.40    5.90
 -13  -1   2  460.95   22.60
 -13  -1   2  448.06   23.00
 -13  -1   2  461.45   20.50
 -13  -1   2  446.36   20.20
 -13  -1   2  434.26   20.20
 -12  -1   2  153.48   11.00
 -12  -1   2  171.18   11.30
 -12  -1   2  164.18   11.00
 -12  -1   2  156.08   10.80
 -12  -1   2  157.38   13.40
 -12  -1   2  175.78   11.00
 -11  -1   2  342.37   15.80
 -11  -1   2  343.97   15.40
 -11  -1   2  350.76   15.60
 -11  -1   2  321.77   15.70
 -11  -1   2  301.77   15.10
 -11  -1   2  344.97   17.60
 -10  -1   2  207.98   12.30
 -10  -1   2  192.98   10.80
 -10  -1   2  197.48   11.20
 -10  -1   2  199.68   10.70
 -10  -1   2  200.28   11.30
  -9  -1   2  870.61   32.00
  -9  -1   2  870.81   31.70
  -9  -1   2  885.41   32.30
  -9  -1   2  842.52   31.70
  -8  -1   2  291.87   13.20
  -8  -1   2  321.57   13.50
  -8  -1   2  291.47   13.10
  -7  -1   2  617.04   23.40
  -7  -1   2  622.54   23.40
  -7  -1   2  668.63   23.80
  -4  -1   2   45.00    3.10
  -3  -1   2  226.48    8.50
   2   1  -2 1134.99   38.00
  -2  -1   2 1116.69   38.10
  -2  -1   2 1121.29   38.60
  -2  -1   2 1127.89   38.00
   1   1  -2 2368.26   78.89
   1   1  -2 2385.76   79.29
  -1  -1   2 2325.27   79.29
   0   1  -2    2.30    0.60
  -1   1  -2  657.53   22.20
  -1   1  -2  667.53   21.80
  -1   1  -2  630.64   22.00
  -1   1  -2  651.93   21.90
  -1   1  -2  615.64   22.10
   1  -1   2  621.14   22.00
   1  -1   2  645.24   21.80
   1  -1   2  617.54   22.00
   1  -1   2  669.83   21.80
   1  -1   2  652.23   22.20
  -2   1  -2 6902.71  250.97
  -2   1  -2 6737.63  335.77
   2  -1   2 6997.60  333.57
  -3   1  -2 2102.49   74.09
  -3   1  -2 2254.37   74.59
  -3   1  -2 2304.47   74.09
  -3   1  -2 2202.88   73.99
   3  -1   2 2006.70   74.29
   3  -1   2 2208.58   74.09
   3  -1   2 2205.48   73.99
   3  -1   2 2400.36   74.09
  -4   1  -2 1642.24   56.99
  -4   1  -2 1561.14   56.39
  -4   1  -2 1695.73   56.39
  -4   1  -2 1703.53   56.39
   4  -1   2 1714.73   56.29
   4  -1   2 1787.02   56.49
   4  -1   2 1610.14   56.39
   4  -1   2 1747.53   57.19
   4  -1   2 1586.74   56.39
  -5   1  -2  696.33   24.50
  -5   1  -2  698.13   24.50
  -5   1  -2  680.53   24.40
   5  -1   2  711.53   25.30
   5  -1   2  704.33   24.60
   5  -1   2  719.03   24.50
  -6   1  -2 1601.74   53.89
  -6   1  -2 1633.14   54.69
  -6   1  -2 1407.96   53.79
  -6   1  -2 1566.44   53.79
  -6   1  -2 1570.74   53.79
   6  -1   2 1712.73   54.89
  -7   1  -2  137.39    7.90
  -7   1  -2  134.59    6.70
  -7   1  -2  122.29    6.60
  -7   1  -2  134.69    6.80
  -7   1  -2  141.89    7.00
  -8   1  -2    6.20    2.70
  -8   1  -2   -0.50    2.40
  -8   1  -2    0.90    3.30
  -8   1  -2    0.30    2.70
  -9   1  -2   -0.90    3.00
  -9   1  -2    6.00    3.70
  -9   1  -2   -2.20    2.80
 -10   1  -2   20.90    4.20
 -10   1  -2   24.60    4.30
 -10   1  -2   30.90    5.40
 -11   1  -2  134.59    9.00
 -11   1  -2  116.69    8.90
 -11   1  -2  131.89    9.90
 -12   1  -2   27.10    5.70
 -12   1  -2   42.80    5.70
 -12   1  -2   31.20    6.20
 -13   1  -2   98.49    8.90
 -13   1  -2   93.09    8.70
 -13   1  -2   71.49    8.40
 -13   1  -2   82.49    8.00
 -14   1  -2  197.18   12.30
 -14   1  -2  206.18   14.80
 -14   1  -2  235.18   13.10
 -15   1  -2  239.78   13.80
 -15   1  -2  250.27   16.30
 -15   1  -2  225.28   16.60
 -16   1  -2   13.70    5.50
 -16   1  -2   21.80    7.10
 -16   1  -2   20.00    8.40
 -17   0   2  151.68   15.30
 -17   0   2  160.88   14.70
 -17   0   2  139.79   13.10
 -16   0   2  274.17   17.40
 -16   0   2  233.78   16.50
 -16   0   2  269.27   16.70
 -16   0   2  245.28   22.70
 -16   0   2  268.57   17.90
 -16   0   2  289.17   16.40
 -15   0   2   35.60    7.60
 -15   0   2   22.10    8.60
 -15   0   2   21.60    6.50
 -15   0   2   21.20   13.40
 -15   0   2   31.90    8.10
 -15   0   2   37.00    7.00
 -14   0   2  242.98   15.80
 -14   0   2  255.47   15.10
 -14   0   2  270.67   17.30
 -14   0   2  282.27   15.90
 -14   0   2  290.07   15.70
 -13   0   2  410.06   20.40
 -13   0   2  447.46   20.50
 -13   0   2  471.75   20.70
 -13   0   2  466.05   20.30
 -13   0   2  431.66   22.50
 -13   0   2  436.26   19.90
 -12   0   2  603.84   23.50
 -12   0   2  538.35   26.00
 -12   0   2  568.14   23.70
 -12   0   2  585.84   23.80
 -12   0   2  538.55   23.00
 -12   0   2  564.94   24.00
 -11   0   2    6.60    4.60
 -11   0   2   13.90    4.70
 -11   0   2    5.20    4.40
 -11   0   2    9.00    6.20
 -10   0   2  211.38   11.10
 -10   0   2  232.58   13.30
 -10   0   2  230.38   12.00
 -10   0   2  213.88   11.80
  -9   0   2   73.79    7.20
  -9   0   2   59.49    6.50
  -9   0   2   57.89    7.00
  -9   0   2   77.09    7.90
  -8   0   2    7.70    3.20
  -8   0   2    7.90    3.60
  -8   0   2    1.10    2.80
  -8   0   2    3.70    3.00
  -7   0   2  390.26   15.50
  -7   0   2  357.36   14.80
  -7   0   2  399.56   15.50
  -6   0   2  -26.50   49.40
  -5   0   2  871.11   30.80
  -4   0   2 1706.03   54.69
  -4   0   2 1498.15   54.69
  -3   0   2 1031.60   33.60
  -3   0   2  913.51   33.60
   2   0  -2 1960.90   66.49
  -2   0   2 1943.51   66.69
  -2   0   2 2022.80   66.29
   1   0  -2 2970.00  143.19
   1   0  -2 2909.71  103.59
  -1   0   2 2841.42  103.59
   0   0  -2  628.54   21.50
  -1   0  -2 1579.74   53.29
   1   0   2 1599.84   53.29
  -2   0  -2 1072.59   36.40
  -2   0  -2 1072.29   36.20
  -2   0  -2 1024.20   36.10
  -2   0  -2 1121.59   36.30
   2   0   2 1086.69   36.40
   2   0   2 1007.30   36.00
   2   0   2 1075.39   36.20
   2   0   2 1119.39   36.20
  -3   0  -2 6619.64  321.07
  -3   0  -2 6832.92  243.58
   3   0   2 6807.02  244.28
   3   0   2 7440.86  321.87
  -4   0  -2   89.39    4.40
  -4   0  -2   86.89    3.90
  -4   0  -2   88.39    3.90
  -4   0  -2   80.39    4.60
  -4   0  -2   83.59    3.90
   4   0   2   90.99    4.60
   4   0   2   88.49    4.60
  -5   0  -2   27.50    2.90
  -5   0  -2   28.30    2.90
  -5   0  -2   27.20    2.90
  -5   0  -2   30.70    2.50
  -5   0  -2   30.50    2.80
   5   0   2   32.10    3.40
   5   0   2   29.30    3.50
  -6   0  -2   49.30    3.80
  -6   0  -2   51.99    4.60
  -6   0  -2   54.29    6.80
   6   0   2   57.89    4.60
   6   0   2   56.99    4.80
  -7   0  -2    7.20    2.30
  -7   0  -2    7.60    2.50
  -7   0  -2    7.10    2.70
  -8   0  -2  531.15   19.50
  -8   0  -2  497.85   19.10
  -8   0  -2  512.35   20.10
  -9   0  -2  259.77   11.70
  -9   0  -2  277.87   12.90
  -9   0  -2  273.27   12.10
 -10   0  -2   25.10    4.80
 -10   0  -2   35.80    4.80
 -10   0  -2   36.30    4.60
 -11   0  -2  269.87   12.10
 -11   0  -2  216.48   11.80
 -11   0  -2  269.97   12.80
 -11   0  -2  248.98   13.40
 -12   0  -2  142.59    9.40
 -12   0  -2  161.48    9.70
 -12   0  -2  136.19   10.60
 -12   0  -2  141.19   11.20
 -13   0  -2   18.30    4.90
 -13   0  -2   15.00    4.60
 -13   0  -2    1.10    6.30
 -13   0  -2   14.60    5.60
 -14   0  -2   99.49   10.10
 -14   0  -2   95.99    9.80
 -14   0  -2   69.39    9.20
 -14   0  -2   87.89    9.00
 -15   0  -2   21.50    7.10
 -15   0  -2   38.30    7.30
 -15   0  -2   44.20    6.50
 -15   0  -2   48.40    7.30
 -16   0  -2    5.20    7.60
 -16   0  -2   14.10    6.20
 -16   0  -2    3.10    5.00
 -16   0  -2    3.60    6.20
 -16   0  -2    9.40    7.10
 -17   0  -2    7.30    6.10
 -17   0  -2   13.70    7.80
 -17   0  -2    9.60    5.20
 -17   0  -2   -1.80    7.00
 -17   0  -2    4.90    8.30
 -16   1   2  222.68   15.70
 -16   1   2  198.78   14.60
 -15   1   2   33.00    7.60
 -15   1   2   32.50    7.20
 -15   1   2   23.50    8.30
 -15   1   2   26.30    7.50
 -15   1   2   23.80    7.00
 -14   1   2   31.50    7.90
 -14   1   2   34.70    6.40
 -14   1   2   33.70    6.90
 -14   1   2   33.50    7.20
 -14   1   2   27.40    6.90
 -13   1   2  240.78   14.50
 -13   1   2  252.87   15.10
 -13   1   2  263.47   15.90
 -13   1   2  239.48   14.40
 -13   1   2  239.28   13.40
 -12   1   2   -0.60    4.10
 -12   1   2   -0.10    4.30
 -12   1   2   -4.70    6.10
 -12   1   2   -2.70    4.30
 -11   1   2   67.79    7.80
 -11   1   2   52.39    5.90
 -11   1   2   56.79    8.00
 -11   1   2   71.99    7.90
 -10   1   2  201.08   11.20
 -10   1   2  195.48   11.40
 -10   1   2  188.18   10.10
 -10   1   2  193.88   12.60
  -9   1   2   34.80    4.40
  -9   1   2   37.70    5.60
  -9   1   2   32.50    5.80
  -9   1   2   33.60    5.10
  -8   1   2  604.04   23.00
  -8   1   2  646.44   24.20
  -8   1   2  635.04   24.00
  -8   1   2  625.84   26.00
  -7   1   2  600.54   22.20
  -7   1   2  641.54   23.20
  -7   1   2  604.34   23.60
  -7   1   2  612.24   23.30
  -6   1   2  735.33   26.90
  -6   1   2  688.43   26.80
  -6   1   2  780.12   26.90
  -5   1   2  701.13   25.80
  -5   1   2  773.22   25.90
  -5   1   2  670.23   25.80
   4  -1  -2 1711.53   63.29
  -4   1   2 1707.93   61.09
  -4   1   2 1964.90   61.39
  -3   1   2  402.36   13.60
  -3   1   2  347.37   12.60
  -3   1   2  336.77   13.30
   2  -1  -2 1199.98   38.90
   2  -1  -2 1128.19   39.30
   2  -1  -2 1252.27   39.60
   2  -1  -2 1077.29   38.80
  -2   1   2 1120.29   39.10
  -2   1   2 1050.49   38.80
  -2   1   2 1254.17   39.60
  -2   1   2 1174.98   39.00
   1  -1  -2  562.74   18.80
   1  -1  -2  535.95   18.50
   1  -1  -2  549.15   18.50
  -1   1   2  575.54   18.80
  -1   1   2  523.35   18.50
  -1   1   2  513.05   18.50
  -1   1   2  501.75   18.40
  -1   1   2  556.84   18.50
   0  -1  -2  168.18    6.30
   0  -1  -2  177.98    6.40
   0  -1  -2  175.08    6.30
   0   1   2  171.18    6.40
   0   1   2  173.58    6.30
   0   1   2  177.58    6.40
   0   1   2  180.38    6.50
  -1  -1  -2 1002.90   33.40
  -1  -1  -2  975.40   33.30
  -1  -1  -2  940.21   33.10
   1   1   2  974.50   33.20
   1   1   2 1017.60   33.40
   1   1   2 1070.59   33.50
   1   1   2  944.01   33.10
  -2  -1  -2  561.54   18.40
  -2  -1  -2  509.25   18.30
  -2  -1  -2  518.25   18.20
  -2  -1  -2  553.74   18.40
  -2  -1  -2  553.74   18.60
   2   1   2  561.54   18.30
   2   1   2  532.75   18.30
   2   1   2  516.25   18.50
   2   1   2  508.25   18.10
  -3  -1  -2  107.99    4.30
  -3  -1  -2  117.79    4.40
  -3  -1  -2  107.99    4.30
  -3  -1  -2  106.59    4.90
  -3  -1  -2  106.79    4.60
   3   1   2  105.79    4.20
   3   1   2  108.09    4.50
   3   1   2  114.89    4.30
   3   1   2  107.09    5.00
   3   1   2  100.29    4.10
  -4  -1  -2   15.30    2.00
  -4  -1  -2   15.80    1.80
  -4  -1  -2   12.10    1.40
  -4  -1  -2   15.90    1.60
   4   1   2   14.30    1.80
   4   1   2   14.40    2.20
  -5  -1  -2  285.07   11.90
  -5  -1  -2  277.37   10.50
  -5  -1  -2  287.87   11.20
   5   1   2  308.47   11.20
   5   1   2  285.47   11.40
  -6  -1  -2  303.47   12.10
  -6  -1  -2  297.37   11.30
  -6  -1  -2  291.47   12.00
   6   1   2  314.87   12.40
  -7  -1  -2    8.90    2.10
  -7  -1  -2    6.20    2.80
  -7  -1  -2    7.90    2.20
  -7  -1  -2    9.00    2.80
  -8  -1  -2  192.78    9.50
  -8  -1  -2  179.88    8.20
  -8  -1  -2  191.48    9.40
  -8  -1  -2  171.78    8.60
  -9  -1  -2   42.20    5.20
  -9  -1  -2   45.70    5.10
 -10  -1  -2  126.49    7.90
 -10  -1  -2  120.49    9.00
 -10  -1  -2  129.29    7.60
 -10  -1  -2  127.29    8.70
 -11  -1  -2   34.90    4.80
 -12  -1  -2   32.10    6.30
 -12  -1  -2   39.90    5.70
 -12  -1  -2   37.40    5.40
 -12  -1  -2   32.70    5.90
 -13  -1  -2    3.60    4.40
 -13  -1  -2  -10.20    4.70
 -13  -1  -2    1.50    4.40
 -13  -1  -2    0.10    4.10
 -14  -1  -2    5.70    5.10
 -14  -1  -2   19.20    5.60
 -14  -1  -2   24.00    6.30
 -14  -1  -2   21.40    5.40
 -15  -1  -2   27.70    7.30
 -15  -1  -2   33.90    7.20
 -15  -1  -2   28.10    6.80
 -15  -1  -2   29.20    5.60
 -16  -1  -2   -9.00   10.50
 -16  -1  -2   10.90    6.50
 -16  -1  -2    8.00    6.10
 -16  -1  -2    3.60    5.10
 -16  -1  -2   15.40    8.30
 -17  -1  -2   19.40    7.70
 -17  -1  -2    6.10    8.30
 -17  -1  -2   20.50    7.30
 -17  -1  -2   28.00    6.20
 -17  -1  -2   10.50    5.80
 -17  -1  -2   24.40    7.70
 -16   2   2   18.30    7.20
 -16   2   2   10.90    6.40
 -16   2   2    4.10    6.50
 -15   2   2   30.90    8.20
 -15   2   2   38.90    8.10
 -15   2   2   27.80    7.00
 -15   2   2   15.60    7.50
 -14   2   2    7.80    6.90
 -14   2   2    7.60    6.20
 -14   2   2   18.10    6.00
 -13   2   2   26.80    6.40
 -13   2   2   28.00    7.20
 -12   2   2   33.20    6.20
 -12   2   2   47.00    7.20
 -11   2   2  516.25   22.00
 -11   2   2  522.65   21.80
 -11   2   2  512.95   22.50
 -10   2   2   20.00    4.70
 -10   2   2   17.70    4.70
 -10   2   2   18.40    4.00
  -9   2   2   64.19    7.10
  -9   2   2   60.59    7.20
  -9   2   2   55.29    7.00
  -8   2   2   56.49    6.50
  -8   2   2   42.60    5.20
  -8   2   2   47.40    5.20
  -7   2   2  978.00   34.70
  -7   2   2  937.01   34.80
   6  -2  -2    2.70    2.60
  -6   2   2    2.90    3.00
  -6   2   2   -2.70    2.30
   5  -2  -2    9.00    2.50
  -5   2   2    9.10    1.70
  -5   2   2    8.40    2.80
  -5   2   2    5.50    3.10
  -5   2   2    6.70    1.70
   4  -2  -2  117.99    6.00
  -4   2   2  101.39    6.30
  -4   2   2   96.69    8.50
  -4   2   2  120.69    6.00
  -4   2   2   97.59    4.80
   3  -2  -2  313.67   11.00
   3  -2  -2  320.47   11.90
   3  -2  -2  286.27   11.10
  -3   2   2  316.07   11.80
  -3   2   2  278.77   11.00
   2  -2  -2    1.10    2.30
   2  -2  -2    0.40    0.80
   2  -2  -2    1.10    1.10
  -2   2   2    1.50    0.90
  -2   2   2    0.90    1.40
  -2   2   2    0.70    0.90
   1  -2  -2   14.70    1.90
   1  -2  -2   14.20    1.30
   1  -2  -2   11.70    1.50
  -1   2   2   16.80    2.00
  -1   2   2   12.50    1.30
  -1   2   2   12.70    1.50
  -1   2   2   10.60    1.30
   0  -2  -2   59.49    3.30
   0  -2  -2   63.29    3.10
   0  -2  -2   59.09    3.00
   0  -2  -2   59.19    2.90
   0   2   2   63.19    3.30
   0   2   2   57.69    3.00
   0   2   2   59.69    3.00
   0   2   2   58.29    2.90
  -1  -2  -2    3.20    0.60
  -1  -2  -2    2.40    0.90
  -1  -2  -2    3.30    1.20
  -1  -2  -2    3.50    1.00
  -1  -2  -2    3.70    1.20
   1   2   2    3.10    1.00
   1   2   2    4.80    1.20
   1   2   2    1.50    0.80
   1   2   2    2.70    1.20
   1   2   2    3.20    0.60
  -2  -2  -2   63.99    3.30
  -2  -2  -2   64.99    3.50
  -2  -2  -2   55.59    3.00
  -2  -2  -2   63.19    3.10
   2   2   2   60.79    3.00
  -3  -2  -2  643.44   22.90
  -3  -2  -2  674.43   23.70
  -3  -2  -2  687.73   23.10
  -3  -2  -2  616.04   23.20
  -3  -2  -2  655.93   23.00
   3   2   2  694.43   23.10
   3   2   2  734.43   23.40
   3   2   2  638.24   23.10
   3   2   2  689.33   23.60
   3   2   2  683.73   22.80
  -4  -2  -2  791.52   28.10
  -4  -2  -2  785.62   27.40
  -4  -2  -2  779.12   27.60
  -4  -2  -2  788.32   27.50
  -4  -2  -2  798.52   27.50
   4   2   2  845.82   27.30
   4   2   2  827.62   28.20
   4   2   2  819.32   27.50
   4   2   2  832.82   27.40
   4   2   2  753.12   27.40
  -5  -2  -2  400.76   15.80
  -5  -2  -2  411.16   15.10
  -5  -2  -2  400.66   15.20
  -5  -2  -2  431.56   14.80
  -5  -2  -2  439.86   14.90
   5   2   2  428.36   15.90
  -6  -2  -2  438.06   16.20
  -6  -2  -2  437.56   16.80
  -7  -2  -2  505.35   19.00
  -7  -2  -2  536.85   19.30
  -7  -2  -2  517.05   19.80
  -8  -2  -2  228.38   10.90
  -8  -2  -2  227.98   10.60
  -8  -2  -2  243.68   10.10
  -9  -2  -2   66.19    6.60
  -9  -2  -2   64.49    6.10
  -9  -2  -2   66.39    6.40
  -9  -2  -2   69.09    5.60
 -10  -2  -2  328.17   13.70
 -10  -2  -2  322.87   13.80
 -10  -2  -2  331.47   14.50
 -10  -2  -2  305.67   14.50
 -11  -2  -2    4.90    4.30
 -11  -2  -2    5.00    3.60
 -11  -2  -2    1.30    3.90
 -11  -2  -2   -0.40    3.60
 -12  -2  -2  215.68   12.50
 -12  -2  -2  206.18   11.80
 -12  -2  -2  219.68   11.90
 -12  -2  -2  227.98   12.40
 -13  -2  -2   31.60    6.20
 -13  -2  -2   29.80   11.50
 -13  -2  -2   41.00    6.20
 -13  -2  -2   32.70    5.50
 -14  -2  -2   30.00    7.20
 -14  -2  -2   31.60    7.50
 -14  -2  -2   28.60    5.70
 -14  -2  -2   41.00    6.90
 -15  -2  -2   97.69    9.60
 -15  -2  -2   87.09    9.80
 -15  -2  -2  105.49   11.30
 -15  -2  -2  103.89   11.80
 -16  -2  -2  173.98   14.60
 -16  -2  -2  173.08   14.30
 -16  -2  -2  179.58   12.30
 -16  -2  -2  175.08   13.10
 -17  -2  -2   68.89   10.10
 -17  -2  -2   62.09    8.00
 -17  -2  -2   55.89   12.40
 -17  -2  -2   60.19    9.10
 -17  -2  -2   80.59   10.10
 -17  -2  -2   76.49   10.00
 -16   3   2    0.20    6.60
 -16   3   2    5.10    7.60
 -15   3   2   38.50    8.40
 -15   3   2   26.90    6.90
 -14   3   2   51.99    9.10
 -14   3   2   46.00    7.90
 -14   3   2   39.40    8.10
 -13   3   2    2.80    5.60
 -11   3   2   11.40    4.70
 -11   3   2    9.40    5.20
 -10   3   2   37.60    4.10
 -10   3   2   34.00    5.90
 -10   3   2   33.60    6.10
  -9   3   2  224.58   12.30
  -9   3   2  235.58   10.50
  -9   3   2  237.58   12.70
  -9   3   2  237.08   12.00
  -8   3   2   53.49    5.00
  -8   3   2   59.89    7.10
  -8   3   2   58.99    6.50
  -8   3   2   68.59    5.10
   7  -3  -2   42.60    4.80
  -7   3   2   46.10    4.40
  -7   3   2   52.39    6.10
  -7   3   2   58.29    6.20
  -7   3   2   54.99    4.40
   6  -3  -2   73.39    6.10
  -6   3   2   66.39    6.30
  -6   3   2   65.99    4.60
  -6   3   2   70.29    6.10
  -6   3   2   71.39    4.70
   5  -3  -2  631.74   22.40
   5  -3  -2  657.03   23.70
   5  -3  -2  597.24   22.80
  -5   3   2  608.44   22.60
  -5   3   2  674.83   23.80
  -5   3   2  622.84   22.70
  -5   3   2  663.53   23.80
   4  -3  -2  576.84   20.80
   4  -3  -2  561.34   19.80
   4  -3  -2  530.85   20.30
  -4   3   2  525.45   19.80
  -4   3   2  630.64   24.00
  -4   3   2  564.14   20.70
  -4   3   2  516.95   19.70
   3  -3  -2  893.31   29.50
   3  -3  -2  783.52   28.70
   3  -3  -2  815.52   28.60
  -3   3   2  788.12   28.60
  -3   3   2  865.41   29.40
  -3   3   2  773.02   28.60
  -3   3   2  856.41   29.30
   2  -3  -2   16.60    3.00
  -2   3   2    8.80    1.60
  -2   3   2   10.20    1.70
  -2   3   2    9.10    1.80
  -2   3   2   12.20    2.20
   1  -3  -2  293.57   10.90
   1  -3  -2  304.67   11.20
   1  -3  -2  264.57   10.60
  -1   3   2  309.97   11.30
  -1   3   2  269.17   10.60
   0  -3  -2 2455.05   80.19
   0  -3  -2 2386.66   79.99
   0  -3  -2 2410.76   79.59
   0  -3  -2 2279.97   79.79
   0   3   2 2198.88   79.79
   0   3   2 2447.16   79.59
   0   3   2 2463.05   80.19
  -1  -3  -2  841.12   29.70
  -1  -3  -2  839.82   29.70
  -1  -3  -2  905.31   30.00
   1   3   2  853.81   29.70
   1   3   2  865.91   29.70
   1   3   2  877.61   30.00
   1   3   2  873.11   29.80
  -2  -3  -2  574.74   20.80
  -2  -3  -2  592.14   20.60
  -2  -3  -2  571.14   20.70
  -2  -3  -2  604.74   21.00
   2   3   2  583.84   20.80
   2   3   2  602.34   20.60
   2   3   2  610.44   21.00
   2   3   2  583.44   20.60
  -3  -3  -2  193.98    8.10
  -3  -3  -2  193.58    7.60
  -3  -3  -2  184.78    7.50
  -3  -3  -2  194.78    8.10
   3   3   2  185.68    7.90
   3   3   2  196.38    8.10
   3   3   2  196.28    7.50
  -4  -3  -2  632.64   21.20
  -4  -3  -2  582.84   21.60
  -4  -3  -2  597.24   21.80
  -4  -3  -2  598.74   21.10
   4   3   2  611.84   21.90
   4   3   2  634.54   21.00
   4   3   2  573.24   21.30
  -5  -3  -2   14.00    2.00
  -5  -3  -2   21.00    2.10
  -5  -3  -2   18.90    2.90
   5   3   2   27.90    2.70
   5   3   2   22.90    3.30
  -6  -3  -2 1421.86   49.10
  -6  -3  -2 1495.05   49.30
  -6  -3  -2 1445.96   49.80
  -6  -3  -2 1500.35   49.40
  -6  -3  -2 1431.46   50.29
   6   3   2 1434.86   50.29
   6   3   2 1408.76   49.30
  -7  -3  -2   87.09    5.40
  -7  -3  -2   90.49    5.60
  -7  -3  -2   79.49    6.40
  -8  -3  -2  438.26   17.30
  -8  -3  -2  414.66   16.20
  -8  -3  -2  400.56   16.90
  -9  -3  -2  369.16   16.10
  -9  -3  -2  377.56   15.40
  -9  -3  -2  384.76   15.40
 -10  -3  -2    9.80    4.00
 -10  -3  -2    7.10    4.00
 -10  -3  -2   16.10    3.80
 -11  -3  -2  582.64   22.10
 -11  -3  -2  535.95   22.90
 -11  -3  -2  565.94   22.40
 -11  -3  -2  566.94   22.30
 -12  -3  -2  838.72   33.40
 -12  -3  -2  907.01   32.90
 -12  -3  -2  899.81   33.00
 -12  -3  -2  838.62   32.50
 -13  -3  -2  208.18   13.10
 -13  -3  -2  230.68   12.30
 -13  -3  -2  215.08   13.50
 -13  -3  -2  223.98   12.90
 -14  -3  -2  133.89   11.00
 -14  -3  -2  107.89   11.80
 -14  -3  -2  114.39    9.70
 -14  -3  -2  100.09   11.10
 -15  -3  -2  219.28   13.30
 -15  -3  -2  191.28   12.70
 -15  -3  -2  218.28   14.30
 -15  -3  -2  234.98   15.10
 -15  -3  -2  196.18   14.70
 -16  -3  -2  196.38   12.80
 -16  -3  -2  184.18   14.30
 -16  -3  -2  195.28   23.00
 -16  -3  -2  205.68   15.20
 -16  -3  -2  182.88   13.00
 -17  -3  -2   39.90    8.20
 -17  -3  -2   43.40    9.60
 -17  -3  -2   53.39   10.80
 -17  -3  -2   52.69    9.60
 -17  -3  -2   43.60    7.90
 -17  -3  -2   47.60    7.40
 -15   4   2   24.20    6.80
 -15   4   2   20.90    8.00
 -14   4   2   13.30    6.20
 -14   4   2   -0.40    6.20
 -13   4   2   13.90    6.30
 -13   4   2    4.90    5.90
 -12   4   2   26.00    6.40
 -12   4   2   35.40    4.80
 -12   4   2   27.30    6.30
 -12   4   2   37.10    4.80
 -11   4   2    9.10    5.00
 -11   4   2   23.90    6.10
 -11   4   2   20.30    4.10
 -11   4   2   20.20    4.10
 -10   4   2   37.30    4.80
 -10   4   2   36.20    6.00
 -10   4   2   35.90    8.70
 -10   4   2   51.19    5.80
  -9   4   2    5.30    4.10
  -9   4   2    4.30    4.00
  -9   4   2    7.90    3.00
  -9   4   2    4.50    2.80
   8  -4  -2   75.99    7.80
  -8   4   2   90.89    6.40
  -8   4   2   97.79    6.30
  -8   4   2   88.49    8.00
  -8   4   2   78.99    8.10
   7  -4  -2 1187.88   43.60
  -7   4   2 1173.78   42.30
  -7   4   2 1225.38   42.50
  -7   4   2 1236.78   43.70
  -7   4   2 1238.28   43.80
   6  -4  -2   17.00    3.70
   6  -4  -2   17.10    2.70
   6  -4  -2   17.60    3.20
  -6   4   2   23.10    3.30
  -6   4   2   21.60    4.00
  -6   4   2   23.30    4.60
  -6   4   2   21.00    3.20
   5  -4  -2  158.28    8.50
   5  -4  -2  150.68    8.40
   5  -4  -2  152.48    7.30
  -5   4   2  160.88    7.50
  -5   4   2  158.18    7.70
  -5   4   2  173.18    8.90
  -5   4   2  153.58    8.70
   4  -4  -2 2387.16   79.59
   4  -4  -2 2242.28   78.59
   4  -4  -2 2258.87   79.09
  -4   4   2 2462.65   79.59
  -4   4   2 2245.68   78.59
  -4   4   2 2311.57   78.79
  -4   4   2 2340.97   79.29
   3  -4  -2 1934.41   66.09
   3  -4  -2 1902.81   66.09
   3  -4  -2 2017.10   66.79
  -3   4   2 1849.21   65.99
  -3   4   2 2040.00   66.89
  -3   4   2 1864.41   65.99
  -3   4   2 2000.40   66.49
   2  -4  -2   77.49    4.60
   2  -4  -2   85.19    5.30
  -2   4   2   79.19    4.90
  -2   4   2   78.39    4.60
  -2   4   2   86.69    5.40
  -2   4   2   73.79    4.50
   1  -4  -2  123.99    5.90
   1  -4  -2  143.59    6.60
   1  -4  -2  125.99    5.70
  -1   4   2  115.29    5.70
  -1   4   2  135.99    6.50
  -1   4   2  117.99    5.80
  -1   4   2  122.69    5.90
   0  -4  -2  628.94   21.60
   0  -4  -2  583.64   21.90
   0  -4  -2  682.73   23.80
   0  -4  -2  619.34   22.10
   0   4   2  628.44   22.40
   0   4   2  619.14   21.50
   0   4   2  625.24   21.60
   0   4   2  592.94   21.90
   0   4   2  610.74   22.00
  -1  -4  -2  807.02   28.30
  -1  -4  -2  786.32   28.10
  -1  -4  -2  830.22   28.60
  -1  -4  -2  808.42   28.00
   1   4   2  830.92   28.30
   1   4   2  768.92   28.10
   1   4   2  815.12   27.50
   1   4   2  833.22   28.60
   1   4   2  797.42   27.90
  -2  -4  -2   31.50    2.80
  -2  -4  -2   29.70    2.90
  -2  -4  -2   32.90    3.30
  -2  -4  -2   31.10    3.40
   2   4   2   27.70    3.10
   2   4   2   33.10    2.80
   2   4   2   37.30    3.50
   2   4   2   33.00    3.10
  -3  -4  -2  168.28    7.70
  -3  -4  -2  163.58    7.60
  -3  -4  -2  168.88    7.00
  -3  -4  -2  164.38    7.00
   3   4   2  148.99    8.50
   3   4   2  167.38    7.60
   3   4   2  164.68    7.40
  -4  -4  -2  688.53   25.10
  -4  -4  -2  716.33   24.50
  -4  -4  -2  701.33   24.50
  -4  -4  -2  680.43   25.20
   4   4   2  657.73   24.80
   4   4   2  704.13   24.30
   4   4   2  712.93   24.40
   4   4   2  709.03   25.10
  -5  -4  -2   28.00    3.60
  -5  -4  -2   21.10    2.40
  -5  -4  -2   23.80    3.60
  -5  -4  -2   23.40    2.80
   5   4   2   25.00    2.60
[truncated: 3,995,097 more chars]
