# Supplementary material for: The Methylbismuth Dication: Pentagonal Pyramidal Coordination and Ligand‐Induced Lewis Superacidity
Source: Angew Chem Int Ed Engl. 2025 Nov 17;65(1):e16140. doi: 10.1002/anie.202516140 (PMC12759221; doi:10.1002/anie.202516140)
Supplement: Supplementary file 2 — Supporting Informaton [file ANIE-65-e16140-s002.zip › JSX50.cif]

data_jsx50
_publ_requested_journal          ?
_publ_contact_author_name        'Prof. Dr. Crispin Lichtenberg'
_publ_contact_author_address     
;Philipps University Marburg
Department of Chemistry
Hans-Meerwein-Strasse 4
35032 Marburg 
;
_publ_contact_author_email       crispin.lichtenberg@chemie.uni-marburg.de
_publ_contact_author_phone       +4964212825755
_publ_contact_author_fax         +4964212825755
loop_
_publ_author_name
_publ_author_address
'Schwarzmann, Johannes'
;Philipps University Marburg
Department of Chemistry
Hans-Meerwein-Strasse 4
35032 Marburg 
;
'Kirsch, Tamina Z.'
;Philipps University Marburg
Department of Chemistry
Hans-Meerwein-Strasse 4
35032 Marburg 
;
'Narz, Benedikt'
;Philipps University Marburg
Department of Chemistry
Hans-Meerwein-Strasse 4
35032 Marburg 
;
'Lichtenberg, Crispin'
;Philipps University Marburg
Department of Chemistry
Hans-Meerwein-Strasse 4
35032 Marburg 
;
_audit_creation_date               2024-10-17
_audit_creation_method
;
Olex2 1.5
(compiled 2023.08.24 svn.re1ec1418 for OlexSys, GUI svn.r6817)
;
_shelx_SHELXL_version_number       '2019/1'
_audit_contact_author_address      ?
_audit_contact_author_email        ?
_audit_contact_author_name         ''
_audit_contact_author_phone        ?
_publ_contact_author_id_orcid      ?
_publ_section_references
;
Dolomanov, O.V., Bourhis, L.J., Gildea, R.J, Howard, J.A.K. & Puschmann, H.
 (2009), J. Appl. Cryst. 42, 339-341.

Sheldrick, G.M. (2008). Acta Cryst. A64, 112-122.

Sheldrick, G.M. (2015). Acta Cryst. A71, 3-8.
;
_chemical_name_common              ?
_chemical_name_systematic          ?
_chemical_formula_moiety           'C42 H38 Bi2 F N8, 6(F3 Sb0.5), 2(C2 H3 N)'
_chemical_formula_sum              'C46 H44 Bi2 F19 N10 Sb3'
_chemical_formula_weight           1881.12
_chemical_melting_point            ?
loop_
  _atom_type_symbol
  _atom_type_description
  _atom_type_scat_dispersion_real
  _atom_type_scat_dispersion_imag
  _atom_type_scat_source
 'C' 'C' 0.0033 0.0016 'International Tables Vol C Tables 4.2.6.8 and 6.1.1.4'
 'H' 'H' 0.0000 0.0000 'International Tables Vol C Tables 4.2.6.8 and 6.1.1.4'
 'Bi' 'Bi' -4.1077 10.2566
 'International Tables Vol C Tables 4.2.6.8 and 6.1.1.4'
 'F' 'F' 0.0171 0.0103 'International Tables Vol C Tables 4.2.6.8 and 6.1.1.4'
 'N' 'N' 0.0061 0.0033 'International Tables Vol C Tables 4.2.6.8 and 6.1.1.4'
 'Sb' 'Sb' -0.5866 1.5461
 'International Tables Vol C Tables 4.2.6.8 and 6.1.1.4'

_shelx_space_group_comment
;
The symmetry employed for this shelxl refinement is uniquely defined
by the following loop, which should always be used as a source of
symmetry information in preference to the above space-group names.
They are only intended as comments.
;
_space_group_crystal_system        'triclinic'
_space_group_IT_number             2
_space_group_name_H-M_alt          'P -1'
_space_group_name_Hall             '-P 1'
loop_
  _space_group_symop_operation_xyz
 'x, y, z'
 '-x, -y, -z'

_cell_length_a                     13.7375(9)
_cell_length_b                     14.3724(9)
_cell_length_c                     15.4651(10)
_cell_angle_alpha                  70.373(2)
_cell_angle_beta                   88.943(2)
_cell_angle_gamma                  83.612(2)
_cell_volume                       2857.6(3)
_cell_formula_units_Z              2
_cell_measurement_reflns_used      5064
_cell_measurement_temperature      173.15
_cell_measurement_theta_max        26.373
_cell_measurement_theta_min        2.381
_shelx_estimated_absorpt_T_max     0.787
_shelx_estimated_absorpt_T_min     0.448
_exptl_absorpt_coefficient_mu      7.642
_exptl_absorpt_correction_T_max    0.745371
_exptl_absorpt_correction_T_min    0.501893
_exptl_absorpt_correction_type     multi-scan
_exptl_absorpt_process_details
;
 TWINABS-2012/1 (Bruker,2012) was used for absorption correction.
 
For component 1:
 wR2(int) was 0.0903 before and 0.0651 after correction.
 The Ratio of minimum to maximum transmission is 0.68.

Final HKLF 4 output contains 53376 reflections, Rint = 0.0477
 (30372 with I > 3sig(I), Rint = 0.0372)
;
_exptl_absorpt_special_details     ?
_exptl_crystal_colour              'clear colourless'
_exptl_crystal_colour_lustre       clear
_exptl_crystal_colour_primary      colourless
_exptl_crystal_density_diffrn      2.186
_exptl_crystal_density_meas        ?
_exptl_crystal_density_method      ?
_exptl_crystal_description         plate
_exptl_crystal_F_000               1760
_exptl_crystal_preparation         ?
_exptl_crystal_size_max            0.125
_exptl_crystal_size_mid            0.1
_exptl_crystal_size_min            0.033
_exptl_transmission_factor_max     ?
_exptl_transmission_factor_min     ?
_diffrn_reflns_av_R_equivalents    ?
_diffrn_reflns_av_unetI/netI       0.0449
_diffrn_reflns_Laue_measured_fraction_full  0.983
_diffrn_reflns_Laue_measured_fraction_max  0.980
_diffrn_reflns_limit_h_max         17
_diffrn_reflns_limit_h_min         -17
_diffrn_reflns_limit_k_max         17
_diffrn_reflns_limit_k_min         -16
_diffrn_reflns_limit_l_max         19
_diffrn_reflns_limit_l_min         0
_diffrn_reflns_number              11537
_diffrn_reflns_point_group_measured_fraction_full  0.983
_diffrn_reflns_point_group_measured_fraction_max  0.980
_diffrn_reflns_theta_full          25.242
_diffrn_reflns_theta_max           26.411
_diffrn_reflns_theta_min           2.024
_diffrn_ambient_temperature        173.15
_diffrn_detector                   'CCD area detector'
_diffrn_detector_area_resol_mean   7.9
_diffrn_detector_type              'Bruker PHOTON II'
_diffrn_measured_fraction_theta_full  0.983
_diffrn_measured_fraction_theta_max  0.980
_diffrn_measurement_device         'three-circle diffractometer'
_diffrn_measurement_device_type    'Bruker D8 Quest'
_diffrn_measurement_method         '\w scans'
_diffrn_radiation_monochromator    graphite
_diffrn_radiation_probe            x-ray
_diffrn_radiation_type             MoK\a
_diffrn_radiation_wavelength       0.71073
_diffrn_source                     'sealed X-ray tube'
_diffrn_source_current             1.0
_diffrn_source_power               0.05
_diffrn_source_target              Mo
_diffrn_source_voltage             50.0
_reflns_Friedel_coverage           0.000
_reflns_Friedel_fraction_full      .
_reflns_Friedel_fraction_max       .
_reflns_number_gt                  10006
_reflns_number_total               11537
_reflns_special_details
;
 _reflns_Friedel_fraction is defined as the number of unique
 Friedel pairs measured divided by the number that would be
 possible theoretically, ignoring centric projections and
 systematic absences. Completness statistics refer to single and
 composite reflections containing twin component 1 only.
;
_reflns_threshold_expression       'I > 2\s(I)'
_computing_cell_refinement         'SAINT V8.40B (?, 2016)'
_computing_data_collection         ?
_computing_data_reduction          'SAINT V8.40B (?, 2016)'
_computing_molecular_graphics      'Olex2 1.5 (Dolomanov et al., 2009)'
_computing_publication_material    'Olex2 1.5 (Dolomanov et al., 2009)'
_computing_structure_refinement    'XL  (Sheldrick, 2008)'
_computing_structure_solution      'XT  (Sheldrick, 2015)'
_refine_diff_density_max           1.359
_refine_diff_density_min           -0.957
_refine_diff_density_rms           0.172
_refine_ls_extinction_coef         .
_refine_ls_extinction_method       none
_refine_ls_goodness_of_fit_ref     1.052
_refine_ls_hydrogen_treatment      constr
_refine_ls_matrix_type             full
_refine_ls_number_parameters       784
_refine_ls_number_reflns           11537
_refine_ls_number_restraints       36
_refine_ls_R_factor_all            0.0501
_refine_ls_R_factor_gt             0.0370
_refine_ls_restrained_S_all        1.053
_refine_ls_shift/su_max            0.001
_refine_ls_shift/su_mean           0.000
_refine_ls_structure_factor_coef   Fsqd
_refine_ls_weighting_details      
 'w=1/[\s^2^(Fo^2^)+(0.0077P)^2^+19.2655P] where P=(Fo^2^+2Fc^2^)/3'
_refine_ls_weighting_scheme        calc
_refine_ls_wR_factor_gt            0.0665
_refine_ls_wR_factor_ref           0.0709
_refine_special_details
;
 Refined as a 2-component twin.
;
_olex2_refinement_description
;
1. Twinned data refinement
 Scales: 0.5813(9)
 0.4187(9)
2. Fixed Uiso
 At 1.2 times of:
  All C(H) groups
 At 1.5 times of:
  All C(H,H,H) groups
3. Uiso/Uaniso restraints and constraints
Uanis(C36) \\sim Ueq, Uanis(C35) \\sim Ueq, Uanis(C34) \\sim Ueq, Uanis(C45)
\\sim Ueq, Uanis(C46) \\sim Ueq, Uanis(N10) \\sim Ueq: with sigma of 0.01 and
sigma for terminal atoms of 0.05
4. Others
 Sof(F15A)=Sof(F18A)=Sof(F17A)=Sof(F19A)=Sof(F14A)=Sof(F16A)=1-FVAR(1)
 Sof(F19)=Sof(F18)=Sof(F17)=Sof(F15)=Sof(F16)=Sof(F14)=FVAR(1)
5.a Aromatic/amide H refined with riding coordinates:
 C3(H3), C14(H14), C42(H42), C16(H16), C15(H15), C32(H32), C13(H13), C4(H4),
 C22(H22), C23(H23), C9(H9), C5(H5), C6(H6), C10(H10), C24(H24), C11(H11),
 C12(H12), C25(H25), C29(H29), C21(H21), C30(H30), C19(H19), C31(H31), C26(H26),
  C33(H33), C41(H41), C20(H20), C39(H39), C34(H34), C40(H40), C35(H35), C36(H36)
5.b Idealised Me refined as rotating group:
 C1(H1A,H1B,H1C), C2(H2A,H2B,H2C), C45(H45A,H45B,H45C), C43(H43A,H43B,H43C)
;
_atom_sites_solution_hydrogens     geom
_atom_sites_solution_primary       dual
_atom_sites_solution_secondary     ?

# start Validation Reply Form
_vrf_PLAT342_jsx50
;
PROBLEM: Low Bond Precision on  C-C Bonds ...............    0.02092 Ang.  
RESPONSE: All Bond lengths will be discussed within their standard deviations
using three sigma limits. No higher accuracy will be implied.
;
# end Validation Reply Form

loop_
  _atom_site_label
  _atom_site_type_symbol
  _atom_site_fract_x
  _atom_site_fract_y
  _atom_site_fract_z
  _atom_site_U_iso_or_equiv
  _atom_site_adp_type
  _atom_site_occupancy
  _atom_site_site_symmetry_order
  _atom_site_calc_flag
  _atom_site_refinement_flags_posn
  _atom_site_refinement_flags_adp
  _atom_site_refinement_flags_occupancy
  _atom_site_disorder_assembly
  _atom_site_disorder_group
 Bi1 Bi 0.59012(3) 0.46760(3) 0.74015(3) 0.01790(9) Uani 1 1 d . . . . .
 Bi2 Bi 0.91165(3) 0.45991(3) 0.78218(3) 0.02318(10) Uani 1 1 d . . . . .
 Sb2 Sb 1.000000 0.500000 0.500000 0.0205(2) Uani 1 2 d S . P . .
 Sb1 Sb 0.500000 0.500000 1.000000 0.0310(3) Uani 1 2 d S . P . .
 Sb4 Sb 0.85149(7) 0.82534(7) 0.87972(6) 0.0415(2) Uani 1 1 d . . . . .
 Sb3 Sb 0.57893(7) 0.82343(7) 0.41228(6) 0.0437(2) Uani 1 1 d . . . . .
 F1 F 0.7473(5) 0.5088(3) 0.7482(6) 0.0245(9) Uani 1 1 d . . . . .
 F5 F 0.8737(4) 0.5169(5) 0.5458(4) 0.0267(14) Uani 1 1 d . . . . .
 F6 F 1.0064(5) 0.6373(5) 0.4609(6) 0.047(2) Uani 1 1 d . . . . .
 F7 F 0.9457(5) 0.5123(6) 0.3873(5) 0.041(2) Uani 1 1 d . . . . .
 F4 F 0.6224(4) 0.5162(6) 0.9441(5) 0.0399(18) Uani 1 1 d . . . . .
 F2 F 0.4444(5) 0.4999(8) 0.8896(5) 0.056(3) Uani 1 1 d . . . . .
 N1 N 0.6894(6) 0.3058(7) 0.7264(6) 0.0230(19) Uani 1 1 d . . . . .
 F3 F 0.5327(6) 0.3642(7) 1.0358(7) 0.065(3) Uani 1 1 d . . . . .
 N3 N 0.4194(6) 0.5307(8) 0.6815(6) 0.026(2) Uani 1 1 d . . . . .
 N2 N 0.5075(7) 0.2974(7) 0.8021(6) 0.025(2) Uani 1 1 d . . . . .
 N4 N 0.5444(7) 0.6450(7) 0.7172(7) 0.026(2) Uani 1 1 d . . . . .
 C1 C 0.6058(7) 0.5030(8) 0.5895(6) 0.021(2) Uani 1 1 d . . . . .
 H1A H 0.569367 0.567767 0.557259 0.032 Uiso 1 1 calc R U . . .
 H1B H 0.579813 0.451691 0.570776 0.032 Uiso 1 1 calc R U . . .
 H1C H 0.675249 0.505025 0.574043 0.032 Uiso 1 1 calc R U . . .
 C2 C 0.8865(9) 0.4994(10) 0.9084(9) 0.038(3) Uani 1 1 d . . . . .
 H2A H 0.912852 0.562304 0.900648 0.056 Uiso 1 1 calc R U . . .
 H2B H 0.919547 0.446828 0.960863 0.056 Uiso 1 1 calc R U . . .
 H2C H 0.816049 0.506565 0.919479 0.056 Uiso 1 1 calc R U . . .
 N6 N 1.0707(6) 0.5181(9) 0.8045(6) 0.030(2) Uani 1 1 d . . . . .
 C3 C 0.7711(8) 0.3116(9) 0.6814(8) 0.023(2) Uani 1 1 d . . . . .
 H3 H 0.793431 0.375241 0.655361 0.027 Uiso 1 1 calc R U . . .
 N8 N 0.8454(7) 0.2982(8) 0.8923(7) 0.034(2) Uani 1 1 d . . . . .
 N5 N 0.9216(6) 0.6340(7) 0.6924(7) 0.026(2) Uani 1 1 d . . . . .
 F10 F 0.5049(7) 0.9164(6) 0.3159(6) 0.075(3) Uani 1 1 d . . . . .
 N7 N 1.0262(7) 0.2873(10) 0.8246(7) 0.046(3) Uani 1 1 d . . . . .
 F11 F 0.6317(8) 0.7604(8) 0.3352(9) 0.090(4) Uani 1 1 d . . . . .
 C18 C 0.4535(8) 0.6869(9) 0.6887(8) 0.027(3) Uani 1 1 d . . . . .
 C14 C 0.2791(8) 0.5118(10) 0.6039(8) 0.032(3) Uani 1 1 d . . . . .
 H14 H 0.241729 0.468938 0.586381 0.038 Uiso 1 1 calc R U . . .
 C42 C 0.7580(9) 0.3064(10) 0.9360(9) 0.039(3) Uani 1 1 d . . . . .
 H42 H 0.724906 0.371070 0.925413 0.047 Uiso 1 1 calc R U . . .
 F12 F 0.4794(8) 0.7417(10) 0.4310(8) 0.115(5) Uani 1 1 d . . . . .
 C17 C 0.3895(8) 0.6284(9) 0.6572(8) 0.026(2) Uani 1 1 d . . . . .
 C16 C 0.3034(8) 0.6690(10) 0.6076(9) 0.036(3) Uani 1 1 d . . . . .
 H16 H 0.282760 0.738115 0.591690 0.043 Uiso 1 1 calc R U . . .
 C15 C 0.2477(9) 0.6088(11) 0.5813(7) 0.038(3) Uani 1 1 d . . . . .
 H15 H 0.187974 0.635513 0.547740 0.046 Uiso 1 1 calc R U . . .
 C8 C 0.5620(8) 0.2111(9) 0.8139(7) 0.031(2) Uani 1 1 d . . . . .
 F13 F 0.6797(8) 0.9003(6) 0.3906(6) 0.084(3) Uani 1 1 d . . . . .
 C32 C 1.1361(8) 0.4564(11) 0.8697(8) 0.035(3) Uani 1 1 d . . . . .
 H32 H 1.126043 0.388555 0.897854 0.042 Uiso 1 1 calc R U . . .
 F19 F 0.731(2) 0.9058(15) 0.8565(18) 0.059(7) Uani 0.60(2) 1 d . . P A 1
 C27 C 1.0065(9) 0.6742(10) 0.6940(9) 0.035(3) Uani 1 1 d . . . . .
 C13 C 0.3655(7) 0.4749(11) 0.6523(8) 0.031(3) Uani 1 1 d . . . . .
 H13 H 0.388035 0.406467 0.665816 0.037 Uiso 1 1 calc R U . . .
 C7 C 0.6563(8) 0.2156(8) 0.7615(7) 0.029(2) Uani 1 1 d . . . . .
 C4 C 0.8267(8) 0.2317(8) 0.6693(8) 0.030(3) Uani 1 1 d . . . . .
 H4 H 0.886908 0.239641 0.637897 0.036 Uiso 1 1 calc R U . . .
 F18 F 0.9743(14) 0.7338(13) 0.903(2) 0.068(7) Uani 0.60(2) 1 d . . P A 1
 C28 C 1.0804(8) 0.6127(11) 0.7649(9) 0.038(3) Uani 1 1 d . . . . .
 C22 C 0.6048(9) 0.6946(9) 0.7488(9) 0.033(3) Uani 1 1 d . . . . .
 H22 H 0.668755 0.663875 0.770012 0.040 Uiso 1 1 calc R U . . .
 C23 C 0.8527(9) 0.6870(9) 0.6291(9) 0.032(3) Uani 1 1 d . . . . .
 H23 H 0.793043 0.659808 0.627572 0.039 Uiso 1 1 calc R U . . .
 F8 F 0.6510(8) 0.7341(8) 0.5104(8) 0.105(4) Uani 1 1 d . . . . .
 C9 C 0.5344(9) 0.1221(9) 0.8707(9) 0.044(3) Uani 1 1 d . . . . .
 H9 H 0.573764 0.061118 0.878047 0.052 Uiso 1 1 calc R U . . .
 C5 C 0.7936(8) 0.1406(9) 0.7034(9) 0.041(3) Uani 1 1 d . . . . .
 H5 H 0.829735 0.083765 0.695520 0.050 Uiso 1 1 calc R U . . .
 C6 C 0.7076(8) 0.1331(8) 0.7488(8) 0.039(3) Uani 1 1 d . . . . .
 H6 H 0.682543 0.070508 0.772043 0.046 Uiso 1 1 calc R U . . .
 C10 C 0.4454(10) 0.1244(13) 0.9178(9) 0.065(5) Uani 1 1 d . . . . .
 H10 H 0.423316 0.064282 0.956585 0.078 Uiso 1 1 calc R U . . .
 C24 C 0.8646(9) 0.7783(9) 0.5668(9) 0.039(3) Uani 1 1 d . . . . .
 H24 H 0.815113 0.813410 0.521995 0.047 Uiso 1 1 calc R U . . .
 C11 C 0.3909(10) 0.2139(12) 0.9072(9) 0.053(4) Uani 1 1 d . . . . .
 H11 H 0.331203 0.217349 0.938604 0.063 Uiso 1 1 calc R U . . .
 C12 C 0.4255(9) 0.2965(11) 0.8506(9) 0.040(3) Uani 1 1 d . . . . .
 H12 H 0.389246 0.358652 0.844586 0.048 Uiso 1 1 calc R U . . .
 C38 C 0.8929(9) 0.2079(11) 0.9069(10) 0.044(3) Uani 1 1 d . . . . .
 C37 C 0.9845(10) 0.2016(11) 0.8626(10) 0.051(4) Uani 1 1 d . . . . .
 C25 C 0.9504(11) 0.8176(10) 0.5710(11) 0.054(4) Uani 1 1 d . . . . .
 H25 H 0.959975 0.882030 0.530432 0.065 Uiso 1 1 calc R U . . .
 C29 C 1.1591(10) 0.6530(12) 0.7909(10) 0.050(4) Uani 1 1 d . . . . .
 H29 H 1.165429 0.721954 0.764725 0.060 Uiso 1 1 calc R U . . .
 C21 C 0.5759(10) 0.7896(11) 0.7512(11) 0.057(4) Uani 1 1 d . . . . .
 H21 H 0.620620 0.825216 0.770157 0.068 Uiso 1 1 calc R U . . .
 C30 C 1.2272(9) 0.5909(13) 0.8551(11) 0.053(4) Uani 1 1 d . . . . .
 H30 H 1.281597 0.617296 0.871457 0.064 Uiso 1 1 calc R U . . .
 C19 C 0.4211(10) 0.7809(10) 0.6921(12) 0.060(4) Uani 1 1 d . . . . .
 H19 H 0.356865 0.810612 0.670909 0.072 Uiso 1 1 calc R U . . .
 C31 C 1.2174(9) 0.4920(12) 0.8954(9) 0.042(4) Uani 1 1 d . . . . .
 H31 H 1.264333 0.449047 0.939311 0.051 Uiso 1 1 calc R U . . .
 C26 C 1.0224(10) 0.7633(12) 0.6342(11) 0.052(4) Uani 1 1 d . . . . .
 H26 H 1.083113 0.788824 0.635478 0.062 Uiso 1 1 calc R U . . .
 C33 C 1.1112(10) 0.2864(12) 0.7805(9) 0.059(4) Uani 1 1 d . . . . .
 H33 H 1.138122 0.347306 0.752537 0.070 Uiso 1 1 calc R U . . .
 F17 F 0.8142(14) 0.7484(14) 0.8146(12) 0.072(6) Uani 0.60(2) 1 d . . P A 1
 C41 C 0.7166(10) 0.2280(11) 0.9929(10) 0.049(4) Uani 1 1 d . . . . .
 H41 H 0.658138 0.236444 1.024483 0.059 Uiso 1 1 calc R U . . .
 C20 C 0.4818(11) 0.8305(11) 0.7259(13) 0.069(5) Uani 1 1 d . . . . .
 H20 H 0.458655 0.892968 0.731555 0.083 Uiso 1 1 calc R U . . .
 N10 N 1.2143(17) -0.1131(13) 0.7565(15) 0.126(7) Uani 1 1 d . U . . .
 N9 N 0.8275(15) 1.0742(11) 0.4952(12) 0.110(7) Uani 1 1 d . . . . .
 F9 F 0.5228(10) 0.8856(13) 0.4902(9) 0.166(7) Uani 1 1 d . . . . .
 C45 C 1.058(2) 0.0090(18) 0.6651(15) 0.159(10) Uani 1 1 d . U . . .
 H45A H 1.078888 0.072429 0.626371 0.239 Uiso 1 1 calc R U . . .
 H45B H 1.010198 0.020791 0.709404 0.239 Uiso 1 1 calc R U . . .
 H45C H 1.027064 -0.021992 0.626532 0.239 Uiso 1 1 calc R U . . .
 F15 F 0.9000(18) 0.8917(17) 0.949(2) 0.119(11) Uani 0.60(2) 1 d . . P A 1
 C39 C 0.8533(11) 0.1236(11) 0.9599(11) 0.062(4) Uani 1 1 d . . . . .
 H39 H 0.885871 0.059541 0.967118 0.075 Uiso 1 1 calc R U . . .
 C34 C 1.1614(14) 0.1988(15) 0.7744(13) 0.084(5) Uani 1 1 d . U . . .
 H34 H 1.221531 0.198774 0.743012 0.101 Uiso 1 1 calc R U . . .
 C44 C 0.7658(13) 1.0352(12) 0.5328(12) 0.072(4) Uani 1 1 d . . . . .
 C40 C 0.7642(11) 0.1341(12) 1.0028(12) 0.071(5) Uani 1 1 d . . . . .
 H40 H 0.735844 0.076593 1.039112 0.085 Uiso 1 1 calc R U . . .
 C35 C 1.1204(15) 0.1145(16) 0.8152(16) 0.102(7) Uani 1 1 d . U . . .
 H35 H 1.154544 0.052934 0.816251 0.122 Uiso 1 1 calc R U . . .
 F16 F 0.8089(18) 0.7349(14) 0.9868(16) 0.096(9) Uani 0.60(2) 1 d . . P A 1
 F14 F 0.9044(18) 0.9061(13) 0.7732(15) 0.113(10) Uani 0.60(2) 1 d . . P A 1
 C43 C 0.6896(12) 0.9811(11) 0.5879(14) 0.088(6) Uani 1 1 d . . . . .
 H43A H 0.719822 0.926307 0.640315 0.132 Uiso 1 1 calc R U . . .
 H43B H 0.651943 0.954412 0.550195 0.132 Uiso 1 1 calc R U . . .
 H43C H 0.645719 1.026305 0.610287 0.132 Uiso 1 1 calc R U . . .
 C36 C 1.0312(13) 0.1151(14) 0.8550(13) 0.086(5) Uani 1 1 d . U . . .
 H36 H 1.001154 0.055338 0.877724 0.103 Uiso 1 1 calc R U . . .
 C46 C 1.1440(16) -0.0581(16) 0.7152(14) 0.091(5) Uani 1 1 d . U . . .
 F15A F 0.9084(13) 0.9370(12) 0.8732(18) 0.051(7) Uani 0.40(2) 1 d . . P A 2
 F18A F 0.955(3) 0.766(3) 0.866(3) 0.120(18) Uani 0.40(2) 1 d . . P A 2
 F17A F 0.7688(18) 0.7283(15) 0.883(3) 0.094(14) Uani 0.40(2) 1 d . . P A 2
 F19A F 0.734(3) 0.903(3) 0.892(3) 0.082(14) Uani 0.40(2) 1 d . . P A 2
 F14A F 0.822(3) 0.886(2) 0.7511(16) 0.126(14) Uani 0.40(2) 1 d . . P A 2
 F16A F 0.844(2) 0.787(2) 0.9996(13) 0.077(9) Uani 0.40(2) 1 d . . P A 2

loop_
  _atom_site_aniso_label
  _atom_site_aniso_U_11
  _atom_site_aniso_U_22
  _atom_site_aniso_U_33
  _atom_site_aniso_U_23
  _atom_site_aniso_U_13
  _atom_site_aniso_U_12
 Bi1 0.01253(18) 0.0272(2) 0.0151(2) -0.00889(17) -0.00037(14) -0.00153(15)
 Bi2 0.0132(2) 0.0404(3) 0.0184(2) -0.0145(2) -0.00235(16) 0.00179(17)
 Sb2 0.0136(5) 0.0346(6) 0.0152(5) -0.0103(5) 0.0007(4) -0.0051(4)
 Sb1 0.0140(5) 0.0654(9) 0.0229(6) -0.0258(6) 0.0030(4) -0.0092(5)
 Sb4 0.0596(6) 0.0342(5) 0.0343(5) -0.0131(4) 0.0034(4) -0.0161(4)
 Sb3 0.0510(5) 0.0426(5) 0.0361(5) -0.0122(4) -0.0023(4) -0.0025(4)
 F1 0.0145(18) 0.030(2) 0.032(3) -0.016(4) -0.0056(18) 0.003(3)
 F5 0.010(3) 0.051(4) 0.022(3) -0.016(3) 0.003(2) -0.005(3)
 F6 0.041(5) 0.029(4) 0.066(5) -0.012(4) 0.017(4) -0.005(3)
 F7 0.020(3) 0.088(6) 0.018(3) -0.020(4) -0.003(3) -0.008(3)
 F4 0.012(3) 0.080(5) 0.038(4) -0.031(4) 0.005(3) -0.014(3)
 F2 0.021(3) 0.137(8) 0.022(4) -0.042(5) 0.006(3) -0.018(4)
 N1 0.018(4) 0.034(5) 0.019(4) -0.012(4) 0.000(3) -0.004(4)
 F3 0.035(5) 0.086(7) 0.081(7) -0.036(5) 0.018(4) -0.010(4)
 N3 0.018(4) 0.042(6) 0.022(5) -0.014(5) 0.002(3) -0.008(4)
 N2 0.026(5) 0.029(5) 0.019(5) -0.004(4) -0.005(4) -0.009(4)
 N4 0.024(5) 0.025(5) 0.029(5) -0.011(4) 0.005(4) -0.001(4)
 C1 0.019(5) 0.034(7) 0.009(5) -0.006(4) -0.006(4) 0.000(4)
 C2 0.027(6) 0.051(9) 0.039(8) -0.019(6) 0.014(5) -0.008(5)
 N6 0.015(4) 0.060(7) 0.018(5) -0.018(5) -0.003(3) -0.008(4)
 C3 0.016(5) 0.029(6) 0.026(6) -0.014(5) -0.003(4) 0.000(4)
 N8 0.030(5) 0.044(6) 0.032(6) -0.020(5) -0.012(4) 0.001(4)
 N5 0.014(4) 0.043(6) 0.035(6) -0.029(5) 0.004(4) -0.005(4)
 F10 0.088(6) 0.050(5) 0.075(6) -0.011(4) -0.033(5) 0.015(4)
 N7 0.024(5) 0.078(9) 0.032(6) -0.022(6) -0.009(4) 0.022(5)
 F11 0.082(7) 0.089(8) 0.133(10) -0.086(8) 0.003(6) 0.003(6)
 C18 0.020(6) 0.029(6) 0.036(7) -0.018(5) 0.007(5) 0.006(4)
 C14 0.017(5) 0.068(9) 0.021(6) -0.027(6) 0.010(4) -0.018(5)
 C42 0.036(7) 0.045(8) 0.033(7) -0.009(6) -0.014(5) -0.004(6)
 F12 0.070(6) 0.139(10) 0.099(8) 0.025(7) -0.031(6) -0.061(7)
 C17 0.018(5) 0.031(6) 0.029(6) -0.010(5) 0.003(4) 0.000(4)
 C16 0.022(6) 0.033(6) 0.039(7) 0.002(5) 0.002(5) 0.008(5)
 C15 0.019(6) 0.079(10) 0.011(5) -0.008(5) 0.007(4) -0.006(6)
 C8 0.028(5) 0.034(6) 0.023(5) 0.002(5) -0.003(4) -0.007(4)
 F13 0.124(8) 0.057(6) 0.068(6) -0.006(5) -0.018(6) -0.045(5)
 C32 0.026(6) 0.055(8) 0.022(6) -0.009(5) -0.005(5) -0.004(5)
 F19 0.064(10) 0.020(8) 0.083(18) -0.010(10) -0.038(12) 0.016(7)
 C27 0.026(6) 0.044(7) 0.048(8) -0.035(6) 0.002(5) 0.002(5)
 C13 0.015(5) 0.056(8) 0.025(6) -0.020(6) 0.002(4) 0.001(5)
 C7 0.034(6) 0.024(5) 0.023(5) -0.001(4) -0.006(4) -0.001(4)
 C4 0.016(5) 0.033(6) 0.043(7) -0.016(5) -0.003(4) 0.000(4)
 F18 0.032(7) 0.023(9) 0.15(2) -0.036(11) 0.003(9) 0.003(7)
 C28 0.016(6) 0.075(10) 0.043(7) -0.045(7) 0.010(5) -0.014(6)
 C22 0.026(6) 0.039(7) 0.040(7) -0.019(6) 0.004(5) -0.011(5)
 C23 0.028(6) 0.031(7) 0.041(7) -0.018(6) 0.004(5) 0.001(5)
 F8 0.095(8) 0.091(8) 0.092(8) 0.032(6) -0.049(7) -0.048(6)
 C9 0.046(7) 0.031(6) 0.041(6) 0.008(5) 0.002(5) -0.014(5)
 C5 0.038(6) 0.027(6) 0.056(7) -0.014(5) -0.003(5) 0.011(5)
 C6 0.038(6) 0.021(5) 0.049(7) -0.001(5) -0.008(5) -0.002(4)
 C10 0.041(7) 0.091(11) 0.041(7) 0.016(7) 0.009(6) -0.033(7)
 C24 0.042(7) 0.029(6) 0.043(7) -0.008(6) 0.005(6) -0.006(5)
 C11 0.033(6) 0.077(10) 0.037(7) 0.001(7) -0.001(5) -0.023(7)
 C12 0.026(6) 0.061(8) 0.036(7) -0.018(6) 0.006(5) -0.010(6)
 C38 0.025(6) 0.058(9) 0.053(8) -0.028(7) -0.019(5) 0.012(5)
 C37 0.051(8) 0.044(8) 0.052(8) -0.015(7) -0.021(6) 0.019(6)
 C25 0.060(9) 0.033(7) 0.070(10) -0.018(7) 0.015(7) -0.009(6)
 C29 0.038(8) 0.084(11) 0.045(8) -0.040(8) 0.004(6) -0.019(7)
 C21 0.043(8) 0.049(8) 0.087(12) -0.030(8) 0.003(8) -0.017(6)
 C30 0.020(7) 0.097(13) 0.061(10) -0.048(9) -0.011(6) -0.010(7)
 C19 0.032(8) 0.038(7) 0.102(13) -0.019(8) -0.009(8) 0.017(6)
 C31 0.018(6) 0.088(12) 0.030(7) -0.031(7) 0.003(5) -0.010(6)
 C26 0.032(7) 0.061(10) 0.068(10) -0.029(8) -0.004(7) -0.004(6)
 C33 0.042(8) 0.085(11) 0.035(8) -0.016(7) -0.006(6) 0.035(8)
 F17 0.084(11) 0.082(12) 0.074(10) -0.061(9) -0.001(9) -0.006(9)
 C41 0.046(8) 0.059(9) 0.041(8) -0.011(7) -0.008(6) -0.016(7)
 C20 0.053(9) 0.041(8) 0.128(15) -0.051(10) -0.014(9) 0.015(7)
 N10 0.161(17) 0.075(11) 0.144(16) -0.044(11) 0.059(13) -0.005(11)
 N9 0.179(19) 0.054(9) 0.096(12) -0.017(8) 0.065(12) -0.042(11)
 F9 0.117(10) 0.30(2) 0.134(11) -0.163(13) -0.019(8) 0.045(11)
 C45 0.22(3) 0.16(2) 0.100(16) -0.065(15) -0.022(16) 0.054(19)
 F15 0.150(18) 0.078(16) 0.16(2) -0.091(18) -0.084(17) 0.026(13)
 C39 0.062(9) 0.050(8) 0.077(10) -0.022(8) -0.022(8) -0.006(7)
 C34 0.066(8) 0.091(9) 0.086(9) -0.027(7) 0.014(7) 0.020(7)
 C44 0.087(12) 0.053(10) 0.078(11) -0.031(9) -0.010(9) 0.015(8)
 C40 0.056(9) 0.060(10) 0.090(12) -0.006(8) -0.006(8) -0.034(8)
 C35 0.091(10) 0.093(9) 0.119(10) -0.042(8) 0.004(8) 0.022(8)
 F16 0.113(19) 0.049(10) 0.084(14) 0.016(10) 0.054(13) 0.030(10)
 F14 0.148(19) 0.073(11) 0.088(14) 0.012(10) 0.072(14) -0.026(11)
 C43 0.052(9) 0.110(12) 0.141(17) -0.085(13) 0.040(10) -0.040(10)
 C36 0.073(8) 0.078(9) 0.103(9) -0.034(7) 0.002(7) 0.019(7)
 C46 0.100(9) 0.086(9) 0.096(9) -0.043(7) 0.010(7) -0.005(7)
 F15A 0.043(10) 0.018(9) 0.095(18) -0.020(10) 0.013(10) -0.016(7)
 F18A 0.11(3) 0.06(2) 0.18(4) -0.04(2) 0.08(3) 0.027(17)
 F17A 0.060(15) 0.034(11) 0.17(4) -0.005(15) -0.040(18) -0.029(10)
 F19A 0.046(14) 0.09(2) 0.07(3) 0.027(17) -0.027(16) -0.015(12)
 F14A 0.21(4) 0.15(3) 0.045(13) -0.044(15) -0.009(18) -0.07(2)
 F16A 0.12(2) 0.07(2) 0.013(8) 0.018(10) 0.006(10) -0.005(15)

_geom_special_details
;
 All esds (except the esd in the dihedral angle between two l.s. planes)
 are estimated using the full covariance matrix.  The cell esds are taken
 into account individually in the estimation of esds in distances, angles
 and torsion angles; correlations between esds in cell parameters are only
 used when they are defined by crystal symmetry.  An approximate (isotropic)
 treatment of cell esds is used for estimating esds involving l.s. planes.
;
loop_
  _geom_bond_atom_site_label_1
  _geom_bond_atom_site_label_2
  _geom_bond_distance
  _geom_bond_site_symmetry_2
  _geom_bond_publ_flag
 Bi1 F1 2.317(7) . ?
 Bi1 N1 2.633(9) . ?
 Bi1 N3 2.490(9) . ?
 Bi1 N2 2.683(9) . ?
 Bi1 N4 2.463(9) . ?
 Bi1 C1 2.223(9) . ?
 Bi2 F1 2.305(7) . ?
 Bi2 C2 2.220(12) . ?
 Bi2 N6 2.494(9) . ?
 Bi2 N8 2.624(11) . ?
 Bi2 N5 2.438(10) . ?
 Bi2 N7 2.672(11) . ?
 Sb2 F5 1.884(5) . ?
 Sb2 F5 1.884(5) 2_766 ?
 Sb2 F6 1.872(7) 2_766 ?
 Sb2 F6 1.872(7) . ?
 Sb2 F7 1.854(6) . ?
 Sb2 F7 1.854(6) 2_766 ?
 Sb1 F4 1.879(6) 2_667 ?
 Sb1 F4 1.879(6) . ?
 Sb1 F2 1.884(7) 2_667 ?
 Sb1 F2 1.884(7) . ?
 Sb1 F3 1.846(10) 2_667 ?
 Sb1 F3 1.846(10) . ?
 Sb4 F19 1.88(2) . ?
 Sb4 F18 1.979(18) . ?
 Sb4 F17 1.842(14) . ?
 Sb4 F15 1.835(16) . ?
 Sb4 F16 1.860(18) . ?
 Sb4 F14 1.858(15) . ?
 Sb4 F15A 1.835(15) . ?
 Sb4 F18A 1.62(3) . ?
 Sb4 F17A 1.880(18) . ?
 Sb4 F19A 1.90(5) . ?
 Sb4 F14A 1.92(2) . ?
 Sb4 F16A 1.75(2) . ?
 Sb3 F10 1.860(8) . ?
 Sb3 F11 1.820(10) . ?
 Sb3 F12 1.857(10) . ?
 Sb3 F13 1.824(9) . ?
 Sb3 F8 1.842(9) . ?
 Sb3 F9 1.838(11) . ?
 N1 C3 1.305(14) . ?
 N1 C7 1.353(14) . ?
 N3 C17 1.344(15) . ?
 N3 C13 1.336(15) . ?
 N2 C8 1.333(15) . ?
 N2 C12 1.340(15) . ?
 N4 C18 1.338(14) . ?
 N4 C22 1.348(14) . ?
 C1 H1A 0.9800 . ?
 C1 H1B 0.9800 . ?
 C1 H1C 0.9800 . ?
 C2 H2A 0.9800 . ?
 C2 H2B 0.9800 . ?
 C2 H2C 0.9800 . ?
 N6 C32 1.365(15) . ?
 N6 C28 1.312(17) . ?
 C3 H3 0.9500 . ?
 C3 C4 1.372(15) . ?
 N8 C42 1.380(16) . ?
 N8 C38 1.335(16) . ?
 N5 C27 1.362(15) . ?
 N5 C23 1.345(15) . ?
 N7 C37 1.360(19) . ?
 N7 C33 1.341(18) . ?
 C18 C17 1.474(16) . ?
 C18 C19 1.392(18) . ?
 C14 H14 0.9500 . ?
 C14 C15 1.340(18) . ?
 C14 C13 1.370(15) . ?
 C42 H42 0.9500 . ?
 C42 C41 1.351(18) . ?
 C17 C16 1.380(15) . ?
 C16 H16 0.9500 . ?
 C16 C15 1.377(19) . ?
 C15 H15 0.9500 . ?
 C8 C7 1.511(16) . ?
 C8 C9 1.376(16) . ?
 C32 H32 0.9500 . ?
 C32 C31 1.396(17) . ?
 C27 C28 1.485(18) . ?
 C27 C26 1.34(2) . ?
 C13 H13 0.9500 . ?
 C7 C6 1.381(16) . ?
 C4 H4 0.9500 . ?
 C4 C5 1.363(16) . ?
 C28 C29 1.406(17) . ?
 C22 H22 0.9500 . ?
 C22 C21 1.392(18) . ?
 C23 H23 0.9500 . ?
 C23 C24 1.367(17) . ?
 C9 H9 0.9500 . ?
 C9 C10 1.414(19) . ?
 C5 H5 0.9500 . ?
 C5 C6 1.360(17) . ?
 C6 H6 0.9500 . ?
 C10 H10 0.9500 . ?
 C10 C11 1.38(2) . ?
 C24 H24 0.9500 . ?
 C24 C25 1.375(18) . ?
 C11 H11 0.9500 . ?
 C11 C12 1.347(18) . ?
 C12 H12 0.9500 . ?
 C38 C37 1.43(2) . ?
 C38 C39 1.38(2) . ?
 C37 C36 1.37(2) . ?
 C25 H25 0.9500 . ?
 C25 C26 1.38(2) . ?
 C29 H29 0.9500 . ?
 C29 C30 1.38(2) . ?
 C21 H21 0.9500 . ?
 C21 C20 1.37(2) . ?
 C30 H30 0.9500 . ?
 C30 C31 1.37(2) . ?
 C19 H19 0.9500 . ?
 C19 C20 1.37(2) . ?
 C31 H31 0.9500 . ?
 C26 H26 0.9500 . ?
 C33 H33 0.9500 . ?
 C33 C34 1.40(2) . ?
 C41 H41 0.9500 . ?
 C41 C40 1.39(2) . ?
 C20 H20 0.9500 . ?
 N10 C46 1.22(3) . ?
 N9 C44 1.11(2) . ?
 C45 H45A 0.9800 . ?
 C45 H45B 0.9800 . ?
 C45 H45C 0.9800 . ?
 C45 C46 1.49(3) . ?
 C39 H39 0.9500 . ?
 C39 C40 1.40(2) . ?
 C34 H34 0.9500 . ?
 C34 C35 1.34(3) . ?
 C44 C43 1.46(2) . ?
 C40 H40 0.9500 . ?
 C35 H35 0.9500 . ?
 C35 C36 1.36(3) . ?
 C43 H43A 0.9800 . ?
 C43 H43B 0.9800 . ?
 C43 H43C 0.9800 . ?
 C36 H36 0.9500 . ?

loop_
  _geom_angle_atom_site_label_1
  _geom_angle_atom_site_label_2
  _geom_angle_atom_site_label_3
  _geom_angle
  _geom_angle_site_symmetry_1
  _geom_angle_site_symmetry_3
  _geom_angle_publ_flag
 F1 Bi1 N1 81.3(2) . . ?
 F1 Bi1 N3 145.6(3) . . ?
 F1 Bi1 N2 134.0(2) . . ?
 F1 Bi1 N4 82.9(2) . . ?
 N1 Bi1 N2 62.0(3) . . ?
 N3 Bi1 N1 124.8(3) . . ?
 N3 Bi1 N2 80.4(3) . . ?
 N4 Bi1 N1 159.5(3) . . ?
 N4 Bi1 N3 65.7(3) . . ?
 N4 Bi1 N2 138.0(3) . . ?
 C1 Bi1 F1 89.1(3) . . ?
 C1 Bi1 N1 76.6(3) . . ?
 C1 Bi1 N3 77.6(3) . . ?
 C1 Bi1 N2 106.7(3) . . ?
 C1 Bi1 N4 90.2(4) . . ?
 F1 Bi2 N6 144.3(3) . . ?
 F1 Bi2 N8 82.5(3) . . ?
 F1 Bi2 N5 81.3(2) . . ?
 F1 Bi2 N7 134.9(3) . . ?
 C2 Bi2 F1 87.0(4) . . ?
 C2 Bi2 N6 77.6(4) . . ?
 C2 Bi2 N8 79.0(4) . . ?
 C2 Bi2 N5 90.4(4) . . ?
 C2 Bi2 N7 109.0(4) . . ?
 N6 Bi2 N8 124.6(3) . . ?
 N6 Bi2 N7 80.8(4) . . ?
 N8 Bi2 N7 61.0(4) . . ?
 N5 Bi2 N6 67.0(3) . . ?
 N5 Bi2 N8 161.0(3) . . ?
 N5 Bi2 N7 137.9(3) . . ?
 F5 Sb2 F5 180.0 2_766 . ?
 F6 Sb2 F5 89.4(3) . 2_766 ?
 F6 Sb2 F5 90.6(3) . . ?
 F6 Sb2 F5 89.4(3) 2_766 . ?
 F6 Sb2 F5 90.6(3) 2_766 2_766 ?
 F6 Sb2 F6 180.0 2_766 . ?
 F7 Sb2 F5 89.9(3) 2_766 . ?
 F7 Sb2 F5 90.1(3) . . ?
 F7 Sb2 F5 89.9(3) . 2_766 ?
 F7 Sb2 F5 90.1(3) 2_766 2_766 ?
 F7 Sb2 F6 90.2(4) . . ?
 F7 Sb2 F6 90.2(4) 2_766 2_766 ?
 F7 Sb2 F6 89.8(4) . 2_766 ?
 F7 Sb2 F6 89.8(4) 2_766 . ?
 F7 Sb2 F7 180.0 2_766 . ?
 F4 Sb1 F4 180.0 . 2_667 ?
 F4 Sb1 F2 90.0(3) . . ?
 F4 Sb1 F2 90.0(3) 2_667 2_667 ?
 F4 Sb1 F2 89.9(3) 2_667 . ?
 F4 Sb1 F2 90.0(3) . 2_667 ?
 F2 Sb1 F2 180.0(4) 2_667 . ?
 F3 Sb1 F4 88.5(3) 2_667 2_667 ?
 F3 Sb1 F4 91.5(4) 2_667 . ?
 F3 Sb1 F4 88.5(4) . . ?
 F3 Sb1 F4 91.5(4) . 2_667 ?
 F3 Sb1 F2 89.6(4) . 2_667 ?
 F3 Sb1 F2 90.4(4) . . ?
 F3 Sb1 F2 89.6(4) 2_667 . ?
 F3 Sb1 F2 90.4(4) 2_667 2_667 ?
 F3 Sb1 F3 180.0(2) . 2_667 ?
 F19 Sb4 F18 176.5(9) . . ?
 F17 Sb4 F19 92.6(9) . . ?
 F17 Sb4 F18 84.2(9) . . ?
 F17 Sb4 F16 89.4(10) . . ?
 F17 Sb4 F14 88.8(9) . . ?
 F15 Sb4 F19 93.5(9) . . ?
 F15 Sb4 F18 89.6(9) . . ?
 F15 Sb4 F17 173.8(8) . . ?
 F15 Sb4 F16 88.9(12) . . ?
 F15 Sb4 F14 92.2(12) . . ?
 F16 Sb4 F19 93.5(10) . . ?
 F16 Sb4 F18 85.0(9) . . ?
 F14 Sb4 F19 92.1(11) . . ?
 F14 Sb4 F18 89.4(10) . . ?
 F14 Sb4 F16 174.3(8) . . ?
 F15A Sb4 F17A 168.1(11) . . ?
 F15A Sb4 F19A 83.7(15) . . ?
 F15A Sb4 F14A 87.3(11) . . ?
 F18A Sb4 F15A 92.8(16) . . ?
 F18A Sb4 F17A 98.7(18) . . ?
 F18A Sb4 F19A 176(2) . . ?
 F18A Sb4 F14A 95(2) . . ?
 F18A Sb4 F16A 102(2) . . ?
 F17A Sb4 F19A 84.7(16) . . ?
 F17A Sb4 F14A 89.0(13) . . ?
 F19A Sb4 F14A 83.6(15) . . ?
 F16A Sb4 F15A 93.0(11) . . ?
 F16A Sb4 F17A 87.3(13) . . ?
 F16A Sb4 F19A 79.6(15) . . ?
 F16A Sb4 F14A 163.0(16) . . ?
 F11 Sb3 F10 90.7(5) . . ?
 F11 Sb3 F12 86.8(6) . . ?
 F11 Sb3 F13 90.4(5) . . ?
 F11 Sb3 F8 91.4(6) . . ?
 F11 Sb3 F9 178.6(6) . . ?
 F12 Sb3 F10 88.9(4) . . ?
 F13 Sb3 F10 91.4(4) . . ?
 F13 Sb3 F12 177.2(6) . . ?
 F13 Sb3 F8 88.2(4) . . ?
 F13 Sb3 F9 91.0(6) . . ?
 F8 Sb3 F10 177.9(6) . . ?
 F8 Sb3 F12 91.6(5) . . ?
 F9 Sb3 F10 89.0(6) . . ?
 F9 Sb3 F12 91.8(7) . . ?
 F9 Sb3 F8 89.0(6) . . ?
 Bi2 F1 Bi1 149.55(19) . . ?
 C3 N1 Bi1 120.0(7) . . ?
 C3 N1 C7 118.0(10) . . ?
 C7 N1 Bi1 121.9(7) . . ?
 C17 N3 Bi1 119.6(7) . . ?
 C13 N3 Bi1 120.6(8) . . ?
 C13 N3 C17 117.7(10) . . ?
 C8 N2 Bi1 119.7(7) . . ?
 C8 N2 C12 118.2(10) . . ?
 C12 N2 Bi1 117.8(8) . . ?
 C18 N4 Bi1 119.9(7) . . ?
 C18 N4 C22 119.6(10) . . ?
 C22 N4 Bi1 119.4(8) . . ?
 Bi1 C1 H1A 109.5 . . ?
 Bi1 C1 H1B 109.5 . . ?
 Bi1 C1 H1C 109.5 . . ?
 H1A C1 H1B 109.5 . . ?
 H1A C1 H1C 109.5 . . ?
 H1B C1 H1C 109.5 . . ?
 Bi2 C2 H2A 109.5 . . ?
 Bi2 C2 H2B 109.5 . . ?
 Bi2 C2 H2C 109.5 . . ?
 H2A C2 H2B 109.5 . . ?
 H2A C2 H2C 109.5 . . ?
 H2B C2 H2C 109.5 . . ?
 C32 N6 Bi2 119.3(9) . . ?
 C28 N6 Bi2 117.7(8) . . ?
 C28 N6 C32 121.9(11) . . ?
 N1 C3 H3 118.0 . . ?
 N1 C3 C4 124.1(11) . . ?
 C4 C3 H3 118.0 . . ?
 C42 N8 Bi2 119.0(8) . . ?
 C38 N8 Bi2 122.2(9) . . ?
 C38 N8 C42 118.8(12) . . ?
 C27 N5 Bi2 119.3(8) . . ?
 C23 N5 Bi2 121.8(7) . . ?
 C23 N5 C27 117.9(11) . . ?
 C37 N7 Bi2 118.4(8) . . ?
 C33 N7 Bi2 117.5(10) . . ?
 C33 N7 C37 120.1(13) . . ?
 N4 C18 C17 117.4(10) . . ?
 N4 C18 C19 120.3(12) . . ?
 C19 C18 C17 122.2(11) . . ?
 C15 C14 H14 120.3 . . ?
 C15 C14 C13 119.5(12) . . ?
 C13 C14 H14 120.3 . . ?
 N8 C42 H42 118.1 . . ?
 C41 C42 N8 123.8(13) . . ?
 C41 C42 H42 118.1 . . ?
 N3 C17 C18 115.4(10) . . ?
 N3 C17 C16 121.2(11) . . ?
 C16 C17 C18 123.4(11) . . ?
 C17 C16 H16 120.2 . . ?
 C15 C16 C17 119.6(12) . . ?
 C15 C16 H16 120.2 . . ?
 C14 C15 C16 119.0(11) . . ?
 C14 C15 H15 120.5 . . ?
 C16 C15 H15 120.5 . . ?
 N2 C8 C7 116.6(10) . . ?
 N2 C8 C9 122.1(11) . . ?
 C9 C8 C7 121.2(11) . . ?
 N6 C32 H32 119.6 . . ?
 N6 C32 C31 120.8(13) . . ?
 C31 C32 H32 119.6 . . ?
 N5 C27 C28 115.9(12) . . ?
 C26 C27 N5 121.8(12) . . ?
 C26 C27 C28 122.3(12) . . ?
 N3 C13 C14 123.0(13) . . ?
 N3 C13 H13 118.5 . . ?
 C14 C13 H13 118.5 . . ?
 N1 C7 C8 116.7(10) . . ?
 N1 C7 C6 120.4(11) . . ?
 C6 C7 C8 122.9(10) . . ?
 C3 C4 H4 120.7 . . ?
 C5 C4 C3 118.5(11) . . ?
 C5 C4 H4 120.7 . . ?
 N6 C28 C27 118.3(11) . . ?
 N6 C28 C29 119.5(13) . . ?
 C29 C28 C27 122.2(14) . . ?
 N4 C22 H22 119.1 . . ?
 N4 C22 C21 121.8(12) . . ?
 C21 C22 H22 119.1 . . ?
 N5 C23 H23 118.5 . . ?
 N5 C23 C24 122.9(12) . . ?
 C24 C23 H23 118.5 . . ?
 C8 C9 H9 121.2 . . ?
 C8 C9 C10 117.7(13) . . ?
 C10 C9 H9 121.2 . . ?
 C4 C5 H5 120.8 . . ?
 C6 C5 C4 118.4(11) . . ?
 C6 C5 H5 120.8 . . ?
 C7 C6 H6 119.7 . . ?
 C5 C6 C7 120.5(11) . . ?
 C5 C6 H6 119.7 . . ?
 C9 C10 H10 120.1 . . ?
 C11 C10 C9 119.9(12) . . ?
 C11 C10 H10 120.1 . . ?
 C23 C24 H24 121.1 . . ?
 C23 C24 C25 117.9(13) . . ?
 C25 C24 H24 121.1 . . ?
 C10 C11 H11 121.4 . . ?
 C12 C11 C10 117.3(13) . . ?
 C12 C11 H11 121.4 . . ?
 N2 C12 C11 124.8(14) . . ?
 N2 C12 H12 117.6 . . ?
 C11 C12 H12 117.6 . . ?
 N8 C38 C37 117.6(14) . . ?
 N8 C38 C39 121.1(13) . . ?
 C39 C38 C37 121.2(13) . . ?
 N7 C37 C38 117.3(12) . . ?
 N7 C37 C36 118.6(15) . . ?
 C36 C37 C38 124.0(16) . . ?
 C24 C25 H25 120.1 . . ?
 C24 C25 C26 119.8(14) . . ?
 C26 C25 H25 120.1 . . ?
 C28 C29 H29 120.4 . . ?
 C30 C29 C28 119.1(15) . . ?
 C30 C29 H29 120.4 . . ?
 C22 C21 H21 120.7 . . ?
 C20 C21 C22 118.6(13) . . ?
 C20 C21 H21 120.7 . . ?
 C29 C30 H30 119.5 . . ?
 C31 C30 C29 121.1(13) . . ?
 C31 C30 H30 119.5 . . ?
 C18 C19 H19 119.9 . . ?
 C20 C19 C18 120.1(12) . . ?
 C20 C19 H19 119.9 . . ?
 C32 C31 H31 121.2 . . ?
 C30 C31 C32 117.5(13) . . ?
 C30 C31 H31 121.2 . . ?
 C27 C26 C25 119.6(13) . . ?
 C27 C26 H26 120.2 . . ?
 C25 C26 H26 120.2 . . ?
 N7 C33 H33 118.9 . . ?
 N7 C33 C34 122.2(17) . . ?
 C34 C33 H33 118.9 . . ?
 C42 C41 H41 121.7 . . ?
 C42 C41 C40 116.5(14) . . ?
 C40 C41 H41 121.7 . . ?
 C21 C20 C19 119.4(13) . . ?
 C21 C20 H20 120.3 . . ?
 C19 C20 H20 120.3 . . ?
 H45A C45 H45B 109.5 . . ?
 H45A C45 H45C 109.5 . . ?
 H45B C45 H45C 109.5 . . ?
 C46 C45 H45A 109.5 . . ?
 C46 C45 H45B 109.5 . . ?
 C46 C45 H45C 109.5 . . ?
 C38 C39 H39 120.6 . . ?
 C38 C39 C40 118.8(14) . . ?
 C40 C39 H39 120.6 . . ?
 C33 C34 H34 121.7 . . ?
 C35 C34 C33 116.6(18) . . ?
 C35 C34 H34 121.7 . . ?
 N9 C44 C43 176(2) . . ?
 C41 C40 C39 120.7(14) . . ?
 C41 C40 H40 119.6 . . ?
 C39 C40 H40 119.6 . . ?
 C34 C35 H35 119.1 . . ?
 C34 C35 C36 121.8(19) . . ?
 C36 C35 H35 119.1 . . ?
 C44 C43 H43A 109.5 . . ?
 C44 C43 H43B 109.5 . . ?
 C44 C43 H43C 109.5 . . ?
 H43A C43 H43B 109.5 . . ?
 H43A C43 H43C 109.5 . . ?
 H43B C43 H43C 109.5 . . ?
 C37 C36 H36 119.8 . . ?
 C35 C36 C37 120(2) . . ?
 C35 C36 H36 119.8 . . ?
 N10 C46 C45 180(2) . . ?

loop_
  _geom_torsion_atom_site_label_1
  _geom_torsion_atom_site_label_2
  _geom_torsion_atom_site_label_3
  _geom_torsion_atom_site_label_4
  _geom_torsion
  _geom_torsion_site_symmetry_1
  _geom_torsion_site_symmetry_2
  _geom_torsion_site_symmetry_3
  _geom_torsion_site_symmetry_4
  _geom_torsion_publ_flag
 Bi1 N1 C3 C4 -178.8(8) . . . . ?
 Bi1 N1 C7 C8 -3.3(12) . . . . ?
 Bi1 N1 C7 C6 176.5(8) . . . . ?
 Bi1 N3 C17 C18 -14.5(13) . . . . ?
 Bi1 N3 C17 C16 166.8(9) . . . . ?
 Bi1 N3 C13 C14 -167.4(8) . . . . ?
 Bi1 N2 C8 C7 -21.0(13) . . . . ?
 Bi1 N2 C8 C9 159.1(9) . . . . ?
 Bi1 N2 C12 C11 -160.4(10) . . . . ?
 Bi1 N4 C18 C17 -10.3(14) . . . . ?
 Bi1 N4 C18 C19 167.8(11) . . . . ?
 Bi1 N4 C22 C21 -169.4(11) . . . . ?
 Bi2 N6 C32 C31 -168.6(9) . . . . ?
 Bi2 N6 C28 C27 -13.1(14) . . . . ?
 Bi2 N6 C28 C29 166.4(9) . . . . ?
 Bi2 N8 C42 C41 179.0(10) . . . . ?
 Bi2 N8 C38 C37 2.2(15) . . . . ?
 Bi2 N8 C38 C39 -175.3(9) . . . . ?
 Bi2 N5 C27 C28 -11.3(13) . . . . ?
 Bi2 N5 C27 C26 168.0(10) . . . . ?
 Bi2 N5 C23 C24 -168.0(9) . . . . ?
 Bi2 N7 C37 C38 -21.7(15) . . . . ?
 Bi2 N7 C37 C36 157.3(12) . . . . ?
 Bi2 N7 C33 C34 -159.4(12) . . . . ?
 N1 C3 C4 C5 2.4(17) . . . . ?
 N1 C7 C6 C5 2.1(17) . . . . ?
 N3 C17 C16 C15 -1.0(19) . . . . ?
 N2 C8 C7 N1 16.1(15) . . . . ?
 N2 C8 C7 C6 -163.7(10) . . . . ?
 N2 C8 C9 C10 -0.5(19) . . . . ?
 N4 C18 C17 N3 16.2(16) . . . . ?
 N4 C18 C17 C16 -165.1(12) . . . . ?
 N4 C18 C19 C20 -1(2) . . . . ?
 N4 C22 C21 C20 4(2) . . . . ?
 N6 C32 C31 C30 2(2) . . . . ?
 N6 C28 C29 C30 2.7(19) . . . . ?
 C3 N1 C7 C8 179.5(9) . . . . ?
 C3 N1 C7 C6 -0.7(15) . . . . ?
 C3 C4 C5 C6 -0.9(17) . . . . ?
 N8 C42 C41 C40 -3(2) . . . . ?
 N8 C38 C37 N7 13.2(18) . . . . ?
 N8 C38 C37 C36 -165.7(14) . . . . ?
 N8 C38 C39 C40 -4(2) . . . . ?
 N5 C27 C28 N6 16.3(16) . . . . ?
 N5 C27 C28 C29 -163.2(11) . . . . ?
 N5 C27 C26 C25 2(2) . . . . ?
 N5 C23 C24 C25 -1.3(19) . . . . ?
 N7 C37 C36 C35 4(3) . . . . ?
 N7 C33 C34 C35 0(3) . . . . ?
 C18 N4 C22 C21 -1.2(19) . . . . ?
 C18 C17 C16 C15 -179.6(11) . . . . ?
 C18 C19 C20 C21 4(3) . . . . ?
 C42 N8 C38 C37 -178.6(11) . . . . ?
 C42 N8 C38 C39 4.0(18) . . . . ?
 C42 C41 C40 C39 4(2) . . . . ?
 C17 N3 C13 C14 -3.9(17) . . . . ?
 C17 C18 C19 C20 177.0(15) . . . . ?
 C17 C16 C15 C14 -0.7(18) . . . . ?
 C15 C14 C13 N3 2.4(18) . . . . ?
 C8 N2 C12 C11 -3.8(18) . . . . ?
 C8 C7 C6 C5 -178.1(11) . . . . ?
 C8 C9 C10 C11 -1(2) . . . . ?
 C32 N6 C28 C27 179.4(11) . . . . ?
 C32 N6 C28 C29 -1.1(18) . . . . ?
 C27 N5 C23 C24 0.2(17) . . . . ?
 C27 C28 C29 C30 -177.8(12) . . . . ?
 C13 N3 C17 C18 -178.1(10) . . . . ?
 C13 N3 C17 C16 3.2(17) . . . . ?
 C13 C14 C15 C16 0.0(17) . . . . ?
 C7 N1 C3 C4 -1.6(16) . . . . ?
 C7 C8 C9 C10 179.5(12) . . . . ?
 C4 C5 C6 C7 -1.2(18) . . . . ?
 C28 N6 C32 C31 -1.3(19) . . . . ?
 C28 C27 C26 C25 -178.9(13) . . . . ?
 C28 C29 C30 C31 -2(2) . . . . ?
 C22 N4 C18 C17 -178.4(10) . . . . ?
 C22 N4 C18 C19 -0.3(18) . . . . ?
 C22 C21 C20 C19 -5(3) . . . . ?
 C23 N5 C27 C28 -179.8(10) . . . . ?
 C23 N5 C27 C26 -0.5(18) . . . . ?
 C23 C24 C25 C26 3(2) . . . . ?
 C9 C8 C7 N1 -164.0(11) . . . . ?
 C9 C8 C7 C6 16.2(17) . . . . ?
 C9 C10 C11 C12 1(2) . . . . ?
 C10 C11 C12 N2 2(2) . . . . ?
 C24 C25 C26 C27 -3(2) . . . . ?
 C12 N2 C8 C7 -177.1(10) . . . . ?
 C12 N2 C8 C9 2.9(17) . . . . ?
 C38 N8 C42 C41 -0.3(18) . . . . ?
 C38 C37 C36 C35 -177.1(17) . . . . ?
 C38 C39 C40 C41 0(2) . . . . ?
 C37 N7 C33 C34 -2(2) . . . . ?
 C37 C38 C39 C40 179.1(13) . . . . ?
 C29 C30 C31 C32 0(2) . . . . ?
 C19 C18 C17 N3 -161.8(13) . . . . ?
 C19 C18 C17 C16 17(2) . . . . ?
 C26 C27 C28 N6 -163.0(13) . . . . ?
 C26 C27 C28 C29 17.5(19) . . . . ?
 C33 N7 C37 C38 -178.7(12) . . . . ?
 C33 N7 C37 C36 0(2) . . . . ?
 C33 C34 C35 C36 4(3) . . . . ?
 C39 C38 C37 N7 -169.3(12) . . . . ?
 C39 C38 C37 C36 12(2) . . . . ?
 C34 C35 C36 C37 -6(3) . . . . ?

_shelx_res_file
;
TITL jsx50_a.res in P-1
    jsx50.res
    created by SHELXL-2019/1 at 16:08:57 on 17-Oct-2024
REM Old TITL JSX50 in P-1
REM SHELXT solution in P-1: R1 0.186, Rweak 0.009, Alpha 0.054
REM <I/s> 0.000 for 0 systematic absences, Orientation as input
REM Formula found by SHELXT: C51 N14 F13 Sb3 Bi2
CELL 0.71073 13.7375 14.3724 15.4651 70.373 88.943 83.612
ZERR 2 0.0009 0.0009 0.001 0.002 0.002 0.002
LATT 1
SFAC C H Bi F N Sb
UNIT 92 88 4 38 20 6
ISOR 0.01 0.05 C36 C35 C34 C45 C46 N10

L.S. 10
PLAN  6
SIZE 0.033 0.1 0.125
TEMP -100
CONF
BOND
list 4
MORE -1
BOND $H
fmap 2 53
acta
REM <olex2.extras>
REM <HklSrc "%.\\JSX50_0m_5.hkl">
REM </olex2.extras>

WGHT    0.007700   19.265499
BASF   0.41867
FVAR       0.18066   0.59855
BI1   3    0.590122    0.467599    0.740152    11.00000    0.01253    0.02723 =
         0.01514   -0.00889   -0.00037   -0.00153
BI2   3    0.911647    0.459907    0.782184    11.00000    0.01321    0.04041 =
         0.01839   -0.01446   -0.00235    0.00179
SB2   6    1.000000    0.500000    0.500000    10.50000    0.01359    0.03459 =
         0.01520   -0.01029    0.00066   -0.00507
SB1   6    0.500000    0.500000    1.000000    10.50000    0.01398    0.06538 =
         0.02289   -0.02578    0.00302   -0.00922
SB4   6    0.851490    0.825336    0.879715    11.00000    0.05960    0.03417 =
         0.03431   -0.01306    0.00340   -0.01613
SB3   6    0.578935    0.823425    0.412284    11.00000    0.05100    0.04263 =
         0.03606   -0.01221   -0.00229   -0.00255
F1    4    0.747256    0.508839    0.748201    11.00000    0.01445    0.02997 =
         0.03212   -0.01596   -0.00560    0.00349
F5    4    0.873684    0.516914    0.545830    11.00000    0.01016    0.05104 =
         0.02222   -0.01623    0.00288   -0.00487
F6    4    1.006383    0.637327    0.460921    11.00000    0.04145    0.02949 =
         0.06606   -0.01240    0.01702   -0.00524
F7    4    0.945687    0.512327    0.387291    11.00000    0.01969    0.08798 =
         0.01760   -0.02013   -0.00336   -0.00762
F4    4    0.622449    0.516177    0.944124    11.00000    0.01207    0.08044 =
         0.03753   -0.03113    0.00455   -0.01366
F2    4    0.444411    0.499858    0.889570    11.00000    0.02142    0.13719 =
         0.02236   -0.04165    0.00556   -0.01801
N1    5    0.689408    0.305756    0.726369    11.00000    0.01770    0.03447 =
         0.01916   -0.01179    0.00004   -0.00361
F3    4    0.532669    0.364190    1.035810    11.00000    0.03521    0.08627 =
         0.08112   -0.03639    0.01824   -0.01043
N3    5    0.419403    0.530706    0.681495    11.00000    0.01819    0.04181 =
         0.02175   -0.01359    0.00157   -0.00773
N2    5    0.507474    0.297351    0.802083    11.00000    0.02617    0.02852 =
         0.01884   -0.00382   -0.00493   -0.00894
N4    5    0.544355    0.644988    0.717170    11.00000    0.02404    0.02500 =
         0.02941   -0.01127    0.00471   -0.00113
C1    1    0.605834    0.502965    0.589494    11.00000    0.01868    0.03441 =
         0.00855   -0.00561   -0.00559    0.00040
AFIX 137
H1A   2    0.569367    0.567767    0.557259    11.00000   -1.50000
H1B   2    0.579813    0.451691    0.570776    11.00000   -1.50000
H1C   2    0.675249    0.505025    0.574043    11.00000   -1.50000
AFIX   0
C2    1    0.886514    0.499419    0.908423    11.00000    0.02656    0.05076 =
         0.03895   -0.01947    0.01435   -0.00751
AFIX 137
H2A   2    0.912852    0.562304    0.900648    11.00000   -1.50000
H2B   2    0.919547    0.446828    0.960863    11.00000   -1.50000
H2C   2    0.816049    0.506565    0.919479    11.00000   -1.50000
AFIX   0
N6    5    1.070721    0.518074    0.804528    11.00000    0.01479    0.05998 =
         0.01822   -0.01774   -0.00281   -0.00754
C3    1    0.771084    0.311640    0.681373    11.00000    0.01623    0.02866 =
         0.02593   -0.01415   -0.00259    0.00017
AFIX  43
H3    2    0.793431    0.375241    0.655361    11.00000   -1.20000
AFIX   0
N8    5    0.845393    0.298167    0.892348    11.00000    0.03023    0.04379 =
         0.03182   -0.02010   -0.01235    0.00115
N5    5    0.921564    0.634023    0.692438    11.00000    0.01380    0.04284 =
         0.03499   -0.02914    0.00423   -0.00451

F10   4    0.504928    0.916447    0.315879    11.00000    0.08835    0.05001 =
         0.07495   -0.01127   -0.03343    0.01547
N7    5    1.026241    0.287292    0.824576    11.00000    0.02423    0.07756 =
         0.03162   -0.02242   -0.00947    0.02190
F11   4    0.631723    0.760449    0.335191    11.00000    0.08159    0.08875 =
         0.13265   -0.08612    0.00328    0.00278
C18   1    0.453473    0.686883    0.688705    11.00000    0.01968    0.02907 =
         0.03626   -0.01825    0.00727    0.00619
C14   1    0.279087    0.511760    0.603866    11.00000    0.01707    0.06787 =
         0.02139   -0.02660    0.01028   -0.01842
AFIX  43
H14   2    0.241729    0.468938    0.586381    11.00000   -1.20000
AFIX   0
C42   1    0.757955    0.306441    0.935994    11.00000    0.03574    0.04548 =
         0.03334   -0.00857   -0.01425   -0.00436
AFIX  43
H42   2    0.724906    0.371070    0.925413    11.00000   -1.20000
AFIX   0

F12   4    0.479421    0.741698    0.430956    11.00000    0.07036    0.13932 =
         0.09864    0.02548   -0.03116   -0.06052
C17   1    0.389495    0.628435    0.657153    11.00000    0.01784    0.03051 =
         0.02876   -0.00951    0.00261   -0.00044
C16   1    0.303428    0.669042    0.607583    11.00000    0.02165    0.03345 =
         0.03908    0.00247    0.00171    0.00776
AFIX  43
H16   2    0.282760    0.738115    0.591690    11.00000   -1.20000
AFIX   0
C15   1    0.247717    0.608752    0.581320    11.00000    0.01878    0.07912 =
         0.01105   -0.00759    0.00710   -0.00553
AFIX  43
H15   2    0.187974    0.635513    0.547740    11.00000   -1.20000
AFIX   0
C8    1    0.561970    0.211132    0.813896    11.00000    0.02753    0.03430 =
         0.02265    0.00155   -0.00299   -0.00661

F13   4    0.679749    0.900318    0.390611    11.00000    0.12444    0.05691 =
         0.06769   -0.00604   -0.01846   -0.04512
C32   1    1.136058    0.456429    0.869685    11.00000    0.02600    0.05550 =
         0.02154   -0.00899   -0.00540   -0.00430
AFIX  43
H32   2    1.126043    0.388555    0.897854    11.00000   -1.20000
AFIX   0

PART 1
F19   4    0.730989    0.905797    0.856517    21.00000    0.06385    0.01973 =
         0.08339   -0.01032   -0.03772    0.01559

PART 0
C27   1    1.006500    0.674153    0.693982    11.00000    0.02645    0.04369 =
         0.04812   -0.03470    0.00191    0.00194
C13   1    0.365476    0.474853    0.652338    11.00000    0.01547    0.05649 =
         0.02459   -0.02001    0.00190    0.00125
AFIX  43
H13   2    0.388035    0.406467    0.665816    11.00000   -1.20000
AFIX   0
C7    1    0.656259    0.215605    0.761538    11.00000    0.03421    0.02365 =
         0.02303   -0.00094   -0.00588   -0.00092
C4    1    0.826676    0.231698    0.669299    11.00000    0.01593    0.03251 =
         0.04271   -0.01579   -0.00275    0.00048
AFIX  43
H4    2    0.886908    0.239641    0.637897    11.00000   -1.20000
AFIX   0

PART 1
F18   4    0.974311    0.733835    0.903213    21.00000    0.03152    0.02297 =
         0.15248   -0.03568    0.00283    0.00309

PART 0
C28   1    1.080400    0.612738    0.764894    11.00000    0.01580    0.07506 =
         0.04272   -0.04461    0.01014   -0.01384
C22   1    0.604754    0.694595    0.748807    11.00000    0.02621    0.03898 =
         0.04025   -0.01876    0.00369   -0.01076
AFIX  43
H22   2    0.668755    0.663875    0.770012    11.00000   -1.20000
AFIX   0
C23   1    0.852667    0.687015    0.629091    11.00000    0.02783    0.03128 =
         0.04095   -0.01770    0.00385    0.00095
AFIX  43
H23   2    0.793043    0.659808    0.627572    11.00000   -1.20000
AFIX   0

F8    4    0.651006    0.734075    0.510362    11.00000    0.09510    0.09064 =
         0.09195    0.03248   -0.04889   -0.04767
C9    1    0.534392    0.122054    0.870705    11.00000    0.04583    0.03080 =
         0.04081    0.00850    0.00163   -0.01386
AFIX  43
H9    2    0.573764    0.061118    0.878047    11.00000   -1.20000
AFIX   0
C5    1    0.793582    0.140593    0.703361    11.00000    0.03799    0.02699 =
         0.05641   -0.01438   -0.00291    0.01102
AFIX  43
H5    2    0.829735    0.083765    0.695520    11.00000   -1.20000
AFIX   0
C6    1    0.707562    0.133054    0.748829    11.00000    0.03787    0.02091 =
         0.04896   -0.00095   -0.00802   -0.00185
AFIX  43
H6    2    0.682543    0.070508    0.772043    11.00000   -1.20000
AFIX   0
C10   1    0.445398    0.124415    0.917760    11.00000    0.04086    0.09097 =
         0.04122    0.01578    0.00909   -0.03319
AFIX  43
H10   2    0.423316    0.064282    0.956585    11.00000   -1.20000
AFIX   0
C24   1    0.864573    0.778274    0.566785    11.00000    0.04162    0.02916 =
         0.04272   -0.00767    0.00526   -0.00606
AFIX  43
H24   2    0.815113    0.813410    0.521995    11.00000   -1.20000
AFIX   0
C11   1    0.390879    0.213905    0.907221    11.00000    0.03306    0.07707 =
         0.03690    0.00127   -0.00099   -0.02321
AFIX  43
H11   2    0.331203    0.217349    0.938604    11.00000   -1.20000
AFIX   0
C12   1    0.425544    0.296485    0.850581    11.00000    0.02649    0.06123 =
         0.03596   -0.01814    0.00592   -0.01039
AFIX  43
H12   2    0.389246    0.358652    0.844586    11.00000   -1.20000
AFIX   0
C38   1    0.892902    0.207870    0.906937    11.00000    0.02503    0.05791 =
         0.05311   -0.02825   -0.01920    0.01177
C37   1    0.984461    0.201600    0.862573    11.00000    0.05142    0.04442 =
         0.05212   -0.01494   -0.02076    0.01884
C25   1    0.950414    0.817586    0.571011    11.00000    0.06036    0.03283 =
         0.06955   -0.01849    0.01459   -0.00911
AFIX  43
H25   2    0.959975    0.882030    0.530432    11.00000   -1.20000
AFIX   0
C29   1    1.159120    0.652975    0.790918    11.00000    0.03773    0.08420 =
         0.04523   -0.04043    0.00410   -0.01909
AFIX  43
H29   2    1.165429    0.721954    0.764725    11.00000   -1.20000
AFIX   0
C21   1    0.575867    0.789619    0.751239    11.00000    0.04324    0.04887 =
         0.08700   -0.02982    0.00306   -0.01697
AFIX  43
H21   2    0.620620    0.825216    0.770157    11.00000   -1.20000
AFIX   0
C30   1    1.227157    0.590872    0.855079    11.00000    0.01963    0.09733 =
         0.06063   -0.04770   -0.01080   -0.01011
AFIX  43
H30   2    1.281597    0.617296    0.871457    11.00000   -1.20000
AFIX   0
C19   1    0.421149    0.780859    0.692076    11.00000    0.03208    0.03773 =
         0.10235   -0.01928   -0.00922    0.01711
AFIX  43
H19   2    0.356865    0.810612    0.670909    11.00000   -1.20000
AFIX   0
C31   1    1.217447    0.491961    0.895420    11.00000    0.01844    0.08828 =
         0.02996   -0.03101    0.00255   -0.00962
AFIX  43
H31   2    1.264333    0.449047    0.939311    11.00000   -1.20000
AFIX   0
C26   1    1.022448    0.763349    0.634170    11.00000    0.03201    0.06082 =
         0.06757   -0.02931   -0.00378   -0.00411
AFIX  43
H26   2    1.083113    0.788824    0.635478    11.00000   -1.20000
AFIX   0
C33   1    1.111193    0.286380    0.780520    11.00000    0.04232    0.08514 =
         0.03526   -0.01643   -0.00627    0.03547
AFIX  43
H33   2    1.138122    0.347306    0.752537    11.00000   -1.20000
AFIX   0

PART 1
F17   4    0.814174    0.748439    0.814572    21.00000    0.08422    0.08208 =
         0.07444   -0.06125   -0.00059   -0.00645

PART 0
C41   1    0.716616    0.228003    0.992887    11.00000    0.04603    0.05874 =
         0.04143   -0.01120   -0.00834   -0.01575
AFIX  43
H41   2    0.658138    0.236444    1.024483    11.00000   -1.20000
AFIX   0
C20   1    0.481827    0.830550    0.725850    11.00000    0.05285    0.04051 =
         0.12824   -0.05148   -0.01387    0.01510
AFIX  43
H20   2    0.458655    0.892968    0.731555    11.00000   -1.20000
AFIX   0

N10   5    1.214326   -0.113075    0.756487    11.00000    0.16110    0.07513 =
         0.14406   -0.04397    0.05907   -0.00500
N9    5    0.827534    1.074249    0.495185    11.00000    0.17902    0.05421 =
         0.09589   -0.01658    0.06477   -0.04245
F9    4    0.522827    0.885633    0.490163    11.00000    0.11740    0.29838 =
         0.13407   -0.16275   -0.01855    0.04515
C45   1    1.057669    0.009009    0.665095    11.00000    0.22117    0.15632 =
         0.10045   -0.06518   -0.02160    0.05413
AFIX 137
H45A  2    1.078888    0.072429    0.626371    11.00000   -1.50000
H45B  2    1.010198    0.020791    0.709404    11.00000   -1.50000
H45C  2    1.027064   -0.021992    0.626532    11.00000   -1.50000
AFIX   0

PART 1
F15   4    0.900014    0.891654    0.949250    21.00000    0.14988    0.07792 =
         0.16085   -0.09086   -0.08412    0.02615

PART 0
C39   1    0.853284    0.123644    0.959874    11.00000    0.06204    0.04953 =
         0.07676   -0.02164   -0.02224   -0.00632
AFIX  43
H39   2    0.885871    0.059541    0.967118    11.00000   -1.20000
AFIX   0
C34   1    1.161432    0.198774    0.774403    11.00000    0.06561    0.09091 =
         0.08593   -0.02655    0.01439    0.01957
AFIX  43
H34   2    1.221531    0.198774    0.743012    11.00000   -1.20000
AFIX   0

C44   1    0.765815    1.035169    0.532802    11.00000    0.08671    0.05344 =
         0.07784   -0.03087   -0.01006    0.01501
C40   1    0.764190    0.134134    1.002803    11.00000    0.05578    0.06029 =
         0.08986   -0.00602   -0.00644   -0.03376
AFIX  43
H40   2    0.735844    0.076593    1.039112    11.00000   -1.20000
AFIX   0
C35   1    1.120385    0.114538    0.815193    11.00000    0.09129    0.09271 =
         0.11891   -0.04153    0.00444    0.02202
AFIX  43
H35   2    1.154544    0.052934    0.816251    11.00000   -1.20000
AFIX   0

PART 1
F16   4    0.808878    0.734936    0.986782    21.00000    0.11334    0.04935 =
         0.08369    0.01641    0.05379    0.02955
F14   4    0.904422    0.906093    0.773155    21.00000    0.14826    0.07286 =
         0.08842    0.01162    0.07208   -0.02584

PART 0
C43   1    0.689558    0.981105    0.587930    11.00000    0.05234    0.11044 =
         0.14056   -0.08525    0.04021   -0.03965
AFIX 137
H43A  2    0.719822    0.926307    0.640315    11.00000   -1.50000
H43B  2    0.651943    0.954412    0.550195    11.00000   -1.50000
H43C  2    0.645719    1.026305    0.610287    11.00000   -1.50000
AFIX   0

C36   1    1.031230    0.115089    0.855018    11.00000    0.07329    0.07808 =
         0.10297   -0.03439    0.00210    0.01940
AFIX  43
H36   2    1.001154    0.055338    0.877724    11.00000   -1.20000
AFIX   0

C46   1    1.143972   -0.058081    0.715151    11.00000    0.09960    0.08573 =
         0.09598   -0.04263    0.00998   -0.00483
PART 2
F15A  4    0.908409    0.937045    0.873205   -21.00000    0.04281    0.01797 =
         0.09541   -0.01977    0.01333   -0.01595
F18A  4    0.954615    0.766097    0.866484   -21.00000    0.11241    0.05635 =
         0.17705   -0.03633    0.08315    0.02696
F17A  4    0.768817    0.728317    0.883497   -21.00000    0.05985    0.03410 =
         0.17184   -0.00462   -0.04001   -0.02892
F19A  4    0.734039    0.902613    0.892415   -21.00000    0.04644    0.08676 =
         0.07490    0.02674   -0.02697   -0.01543
F14A  4    0.821822    0.886464    0.751062   -21.00000    0.20816    0.14575 =
         0.04519   -0.04385   -0.00918   -0.07474
F16A  4    0.844204    0.787098    0.999612   -21.00000    0.11818    0.07334 =
         0.01317    0.01753    0.00627   -0.00524
HKLF 5


REM  jsx50_a.res in P-1
REM wR2 = 0.0709, GooF = S = 1.052, Restrained GooF = 1.053 for all data
REM R1 = 0.0370 for 10006 Fo > 4sig(Fo) and 0.0501 for all 11537 data
REM 784 parameters refined using 36 restraints

END

WGHT      0.0077     19.2660

REM Highest difference peak  1.359,  deepest hole -0.957,  1-sigma level  0.172
Q1    1   0.6030  0.8796  0.3716  11.00000  0.05    1.36
Q2    1   0.8168  0.8623  0.8942  11.00000  0.05    1.19
Q3    1   0.5755  0.4069  0.7798  11.00000  0.05    1.04
Q4    1   0.9210  0.3877  0.7838  11.00000  0.05    0.94
Q5    1   0.5201  0.4393  0.9839  11.00000  0.05    0.90
Q6    1   0.6043  0.5275  0.6985  11.00000  0.05    0.90
;
_shelx_res_checksum                10398
_shelx_hkl_file
;
   2   0   0 1844.16 26.0520   1
   3   0   0 479.741 7.68705   1
   4   1   0 890.670 15.8595  -2
   4   0   0 890.670 15.8595   1
   5   1   0 128.535 3.53992  -2
   5   0   0 128.535 3.53992   1
   6   1   0 1330.94 30.3000  -2
   6   0   0 1330.94 30.3000   1
   7   0   0 297.245 6.19454   1
   8   2   0 27.5861 2.62442  -2
   8   0   0 27.5861 2.62442   1
   9   2   0 81.9778 4.32635  -2
   9   0   0 81.9778 4.32635   1
  10   2   0 941.510 20.4853  -2
  10   0   0 941.510 20.4853   1
  11   2   0 105.950 7.69997  -2
  11   0   0 105.950 7.69997   1
  12   3   0 1360.64 33.9118  -2
  12   0   0 1360.64 33.9118   1
  13   3   0 153.993 11.6103  -2
  13   0   0 153.993 11.6103   1
  14   3   0 156.421 9.09878  -2
  14   0   0 156.421 9.09878   1
  15   3   0 74.7997 12.1847  -2
  15   0   0 74.7997 12.1847   1
  17   4   0 19.6608 12.8694  -2
  17   0   0 19.6608 12.8694   1
  15   4   0 72.1467 16.9713  -2
 -15   1   0 72.1467 16.9713   1
  14   4   0 47.2799 6.90877  -2
 -14   1   0 47.2799 6.90877   1
  13   4   0 349.996 13.1859  -2
 -13   1   0 349.996 13.1859   1
  12   4   0 621.559 18.7232  -2
 -12   1   0 621.559 18.7232   1
  11   3   0 77.7293 10.5584  -2
 -11   1   0 77.7293 10.5584   1
  10   3   0 611.539 12.9901  -2
 -10   1   0 611.539 12.9901   1
   9   3   0 128.123 4.59748  -2
  -9   1   0 128.123 4.59748   1
   8   3   0 48.0091 5.02933  -2
  -8   1   0 48.0091 5.02933   1
   7   3   0 720.018 31.8983  -2
  -7   1   0 720.018 31.8983   1
   6   2   0 1279.72 25.3964  -2
  -6   1   0 1279.72 25.3964   1
   5   2   0 406.455 10.4956  -2
  -5   1   0 406.455 10.4956   1
   4   2   0 15.1822 2.31510  -2
  -4   1   0 15.1822 2.31510   1
   3   2   0 429.648 18.4006  -2
  -3   1   0 429.648 18.4006   1
  -2   1   0 867.875 12.3467   1
   2   1   0 1269.19 17.9932   1
   3   0   0 1206.25 47.6224  -2
   3   1   0 1206.25 47.6224   1
   4   0   0 861.409 12.9828  -2
   4   1   0 861.409 12.9828   1
   5   0   0 130.450 2.84171  -2
   5   1   0 130.450 2.84171   1
   6   0   0 1378.45 24.1433  -2
   6   1   0 1378.45 24.1433   1
   7   1   0 59.5904 11.1707  -2
   7   1   0 59.5904 11.1707   1
   8   1   0 703.507 12.5009  -2
   8   1   0 703.507 12.5009   1
   9   1   0 32.3573 2.41682  -2
   9   1   0 32.3573 2.41682   1
  10   1   0 1867.07 32.8949  -2
  10   1   0 1867.07 32.8949   1
  11   1   0 22.1870 9.66727  -2
  11   1   0 22.1870 9.66727   1
  12   2   0 943.391 30.7534  -2
  12   1   0 943.391 30.7534   1
  13   2   0 44.5735 7.90215  -2
  13   1   0 44.5735 7.90215   1
  14   2   0 4.67345 5.65524  -2
  14   1   0 4.67345 5.65524   1
  15   2   0 60.1700 9.01314  -2
  15   1   0 60.1700 9.01314   1
  17   3   0 24.7009 10.7459  -2
  17   1   0 24.7009 10.7459   1
  15   5   0 311.546 12.1885  -2
 -15   2   0 311.546 12.1885   1
  14   5   0 40.2022 6.62118  -2
 -14   2   0 40.2022 6.62118   1
  13   5   0 247.002 11.2204  -2
 -13   2   0 247.002 11.2204   1
  12   5   0 360.086 13.8491  -2
 -12   2   0 360.086 13.8491   1
  11   4   0 25.8331 9.89284  -2
 -11   2   0 25.8331 9.89284   1
  10   4   0 1147.48 21.6399  -2
 -10   2   0 1147.48 21.6399   1
   9   4   0 454.569 9.85433  -2
  -9   2   0 454.569 9.85433   1
   8   4   0 466.901 11.1715  -2
  -8   2   0 466.901 11.1715   1
  -7   2   0 428.227 8.76962   1
   6   3   0 2189.50 42.0766  -2
  -6   2   0 2189.50 42.0766   1
   5   3   0 27.1762 1.68165  -2
  -5   2   0 27.1762 1.68165   1
   4   3   0 356.530 6.21871  -2
  -4   2   0 356.530 6.21871   1
   3   3   0 2353.80 91.0781  -2
  -3   2   0 2353.80 91.0781   1
   2   2   0 570.805 23.5808  -2
  -2   2   0 570.805 23.5808   1
   1   2   0 1462.53 38.9156  -2
  -1   2   0 1462.53 38.9156   1
   0   2   0 949.913 13.6121  -2
   0   2   0 949.913 13.6121   1
  -1   2   0 1312.94 28.6900  -2
   1   2   0 1312.94 28.6900   1
   2   2   0 340.663 5.31850   1
  -3   1   0 513.045 15.7917  -2
   3   2   0 513.045 15.7917   1
  -4   1   0 17.9478 2.01230  -2
   4   2   0 17.9478 2.01230   1
  -5   1   0 418.004 7.07320  -2
   5   2   0 418.004 7.07320   1
  -6   1   0 1185.90 21.3884  -2
   6   2   0 1185.90 21.3884   1
   7   0   0 244.715 11.5172  -2
   7   2   0 244.715 11.5172   1
   8   0   0 25.9694 2.99496  -2
   8   2   0 25.9694 2.99496   1
   9   0   0 116.036 3.43479  -2
   9   2   0 116.036 3.43479   1
  10   0   0 942.140 17.3439  -2
  10   2   0 942.140 17.3439   1
  11   0   0 109.495 6.23799  -2
  11   2   0 109.495 6.23799   1
  12   1   0 965.599 21.1086  -2
  12   2   0 965.599 21.1086   1
  13   1   0 77.3858 8.49244  -2
  13   2   0 77.3858 8.49244   1
  14   1   0 5.39809 5.60243  -2
  14   2   0 5.39809 5.60243   1
  15   1   0 50.7124 9.17431  -2
  15   2   0 50.7124 9.17431   1
  17   2   0 10.4303 10.9792  -2
  17   2   0 10.4303 10.9792   1
  15   6   0 280.805 11.6973  -2
 -15   3   0 280.805 11.6973   1
  14   6   0 148.075 7.98346  -2
 -14   3   0 148.075 7.98346   1
  13   6   0 159.899 11.6932  -2
 -13   3   0 159.899 11.6932   1
  12   6   0 548.258 21.0903  -2
 -12   3   0 548.258 21.0903   1
  11   5   0 116.954 11.0217  -2
 -11   3   0 116.954 11.0217   1
  10   5   0 434.694 13.0031  -2
 -10   3   0 434.694 13.0031   1
   9   5   0 801.592 15.4126  -2
  -9   3   0 801.592 15.4126   1
   8   5   0 17.0547 2.66918  -2
  -8   3   0 17.0547 2.66918   1
   7   5   0 95.4366 9.33961  -2
  -7   3   0 95.4366 9.33961   1
   6   4   0 451.732 8.95992  -2
  -6   3   0 451.732 8.95992   1
   5   4   0 272.692 5.17190  -2
  -5   3   0 272.692 5.17190   1
   4   4   0 1690.10 24.3430  -2
  -4   3   0 1690.10 24.3430   1
   3   4   0 159.396 8.29819  -2
  -3   3   0 159.396 8.29819   1
   2   3   0 1023.36 41.2153  -2
  -2   3   0 1023.36 41.2153   1
   1   3   0 630.860 9.02328  -2
  -1   3   0 630.860 9.02328   1
   0   3   0 9999.99 396.208  -2
   0   3   0 9999.99 396.208   1
  -1   3   0 800.233 12.8058  -2
   1   3   0 800.233 12.8058   1
   2   3   0 578.870 8.71015   1
  -3   2   0 2245.78 86.5429  -2
   3   3   0 2245.78 86.5429   1
  -4   2   0 404.226 6.73582  -2
   4   3   0 404.226 6.73582   1
  -5   2   0 35.0891 2.12089  -2
   5   3   0 35.0891 2.12089   1
  -6   2   0 2102.28 35.7796  -2
   6   3   0 2102.28 35.7796   1
   7   3   0 837.816 13.3515   1
  -8   1   0 36.1603 3.02294  -2
   8   3   0 36.1603 3.02294   1
  -9   1   0 149.267 4.16844  -2
   9   3   0 149.267 4.16844   1
 -10   1   0 555.256 10.8815  -2
  10   3   0 555.256 10.8815   1
 -11   1   0 55.9971 6.00146  -2
  11   3   0 55.9971 6.00146   1
  12   0   0 1281.12 24.3995  -2
  12   3   0 1281.12 24.3995   1
  13   0   0 216.655 7.92368  -2
  13   3   0 216.655 7.92368   1
  14   0   0 160.416 8.20949  -2
  14   3   0 160.416 8.20949   1
  15   0   0 85.3249 11.4667  -2
  15   3   0 85.3249 11.4667   1
  17   1   0 20.4984 11.3313  -2
  17   3   0 20.4984 11.3313   1
 -16   4   0 6.18288 10.1096   1
  15   7   0 153.561 11.8314  -2
 -15   4   0 153.561 11.8314   1
  14   7   0 29.5175 7.47420  -2
 -14   4   0 29.5175 7.47420   1
  13   7   0 345.105 22.4105  -2
 -13   4   0 345.105 22.4105   1
  12   7   0 350.954 16.8730  -2
 -12   4   0 350.954 16.8730   1
  11   6   0 -2.9800 9.32398  -2
 -11   4   0 -2.9800 9.32398   1
  10   6   0 129.870 5.03730  -2
 -10   4   0 129.870 5.03730   1
   9   6   0 829.671 13.9653  -2
  -9   4   0 829.671 13.9653   1
   8   6   0 42.6638 3.00151  -2
  -8   4   0 42.6638 3.00151   1
   7   6   0 1148.12 46.4336  -2
  -7   4   0 1148.12 46.4336   1
   6   5   0 56.0773 2.95645  -2
  -6   4   0 56.0773 2.95645   1
   5   5   0 634.341 9.82885  -2
  -5   4   0 634.341 9.82885   1
   4   5   0 404.535 6.13267  -2
  -4   4   0 404.535 6.13267   1
   3   5   0 1751.21 33.4550  -2
  -3   4   0 1751.21 33.4550   1
   2   4   0 557.845 23.0824  -2
  -2   4   0 557.845 23.0824   1
   1   4   0 9.30968 1.47532  -2
  -1   4   0 9.30968 1.47532   1
   0   4   0 2365.18 31.9073  -2
   0   4   0 2365.18 31.9073   1
  -1   4   0 7.03752 1.82744  -2
   1   4   0 7.03752 1.82744   1
   2   4   0 478.301 7.46054   1
  -3   3   0 163.150 5.08020  -2
   3   4   0 163.150 5.08020   1
  -4   3   0 1611.56 35.7377  -2
   4   4   0 1611.56 35.7377   1
  -5   3   0 244.936 5.74029  -2
   5   4   0 244.936 5.74029   1
  -6   3   0 472.414 9.06438  -2
   6   4   0 472.414 9.06438   1
   7   4   0 216.730 4.35044   1
  -8   2   0 514.880 9.97243  -2
   8   4   0 514.880 9.97243   1
  -9   2   0 488.253 8.77425  -2
   9   4   0 488.253 8.77425   1
 -10   2   0 1080.19 17.1835  -2
  10   4   0 1080.19 17.1835   1
 -11   2   0 40.5304 4.63683  -2
  11   4   0 40.5304 4.63683   1
 -12   1   0 527.670 13.7118  -2
  12   4   0 527.670 13.7118   1
 -13   1   0 424.592 10.1870  -2
  13   4   0 424.592 10.1870   1
 -14   1   0 58.5523 4.11863  -2
  14   4   0 58.5523 4.11863   1
 -15   1   0 77.9506 6.16263  -2
  15   4   0 77.9506 6.16263   1
  17   0   0 24.8378 18.3834  -2
  17   4   0 24.8378 18.3834   1
  15   8   0 364.658 14.9663  -2
 -15   5   0 364.658 14.9663   1
  14   8   0 8.74366 6.70294  -2
 -14   5   0 8.74366 6.70294   1
  13   8   0 335.418 15.9129  -2
 -13   5   0 335.418 15.9129   1
  12   8   0 39.4249 14.8692  -2
 -12   5   0 39.4249 14.8692   1
  11   7   0 67.2827 13.8657  -2
 -11   5   0 67.2827 13.8657   1
  10   7   0 293.280 8.28943  -2
 -10   5   0 293.280 8.28943   1
   9   7   0 906.163 15.2733  -2
  -9   5   0 906.163 15.2733   1
   8   7   0 371.998 8.28795  -2
  -8   5   0 371.998 8.28795   1
   7   7   0 768.674 33.5833  -2
  -7   5   0 768.674 33.5833   1
   6   6   0 61.1473 3.31113  -2
  -6   5   0 61.1473 3.31113   1
   5   6   0 22.0904 2.32761  -2
  -5   5   0 22.0904 2.32761   1
   4   6   0 4.77059 1.86320  -2
  -4   5   0 4.77059 1.86320   1
   3   6   0 2653.38 57.7709  -2
  -3   5   0 2653.38 57.7709   1
  -2   5   0 177.301 3.92319   1
   1   5   0 472.607 8.84885  -2
  -1   5   0 472.607 8.84885   1
   0   5   0 1958.05 30.5567  -2
   0   5   0 1958.05 30.5567   1
  -1   5   0 528.574 8.98694  -2
   1   5   0 528.574 8.98694   1
   2   5   0 65.0164 2.05485   1
  -3   4   0 1950.96 42.9524  -2
   3   5   0 1950.96 42.9524   1
  -4   4   0 496.419 8.83346  -2
   4   5   0 496.419 8.83346   1
  -5   4   0 531.239 9.46093  -2
   5   5   0 531.239 9.46093   1
  -6   4   0 46.9667 3.37328  -2
   6   5   0 46.9667 3.37328   1
  -7   3   0 105.672 9.24697  -2
   7   5   0 105.672 9.24697   1
  -8   3   0 16.5459 3.33327  -2
   8   5   0 16.5459 3.33327   1
  -9   3   0 807.442 12.4364  -2
   9   5   0 807.442 12.4364   1
 -10   3   0 435.999 9.30283  -2
  10   5   0 435.999 9.30283   1
 -11   3   0 112.661 5.80824  -2
  11   5   0 112.661 5.80824   1
 -12   2   0 323.772 9.00072  -2
  12   5   0 323.772 9.00072   1
 -13   2   0 263.612 9.43157  -2
  13   5   0 263.612 9.43157   1
 -14   2   0 31.6174 4.04090  -2
  14   5   0 31.6174 4.04090   1
 -15   2   0 283.584 9.20173  -2
  15   5   0 283.584 9.20173   1
  15   9   0 331.477 18.5608  -2
 -15   6   0 331.477 18.5608   1
  14   9   0 125.991 8.68960  -2
 -14   6   0 125.991 8.68960   1
  13   9   0 308.018 10.7307  -2
 -13   6   0 308.018 10.7307   1
  12   9   0 26.9806 8.86490  -2
 -12   6   0 26.9806 8.86490   1
  11   8   0 224.150 18.3641  -2
 -11   6   0 224.150 18.3641   1
  10   8   0 22.5298 4.04702  -2
 -10   6   0 22.5298 4.04702   1
   9   8   0 915.637 15.5340  -2
  -9   6   0 915.637 15.5340   1
   8   8   0 20.2113 3.58927  -2
  -8   6   0 20.2113 3.58927   1
   7   8   0 6.69545 8.69072  -2
  -7   6   0 6.69545 8.69072   1
   6   7   0 23.3617 2.91914  -2
  -6   6   0 23.3617 2.91914   1
   5   7   0 385.282 7.18386  -2
  -5   6   0 385.282 7.18386   1
   4   7   0 129.932 3.77860  -2
  -4   6   0 129.932 3.77860   1
   3   7   0 658.070 13.6466  -2
  -3   6   0 658.070 13.6466   1
   2   6   0 414.986 19.0274  -2
  -2   6   0 414.986 19.0274   1
   1   6   0 422.838 6.92417  -2
  -1   6   0 422.838 6.92417   1
   0   6   0 2116.28 30.4961  -2
   0   6   0 2116.28 30.4961   1
  -1   6   0 537.267 8.06877  -2
   1   6   0 537.267 8.06877   1
   2   6   0 232.013 4.37829   1
  -3   5   0 2481.71 42.2535  -2
   3   6   0 2481.71 42.2535   1
  -4   5   0 7.13893 2.08696  -2
   4   6   0 7.13893 2.08696   1
  -5   5   0 21.6210 2.36547  -2
   5   6   0 21.6210 2.36547   1
  -6   5   0 43.9876 3.39921  -2
   6   6   0 43.9876 3.39921   1
  -7   4   0 1356.14 40.0773  -2
   7   6   0 1356.14 40.0773   1
  -8   4   0 28.1477 3.68062  -2
   8   6   0 28.1477 3.68062   1
  -9   4   0 819.505 14.7178  -2
   9   6   0 819.505 14.7178   1
 -10   4   0 112.408 6.71116  -2
  10   6   0 112.408 6.71116   1
 -11   4   0 28.6603 7.03912  -2
  11   6   0 28.6603 7.03912   1
 -12   3   0 515.441 18.9714  -2
  12   6   0 515.441 18.9714   1
 -13   3   0 193.190 8.00172  -2
  13   6   0 193.190 8.00172   1
 -14   3   0 135.442 7.19594  -2
  14   6   0 135.442 7.19594   1
 -15   3   0 279.837 11.1339  -2
  15   6   0 279.837 11.1339   1
  14  10   0 46.7465 9.62998  -2
 -14   7   0 46.7465 9.62998   1
  13  10   0 285.948 12.3732  -2
 -13   7   0 285.948 12.3732   1
  12  10   0 28.1334 7.43428  -2
 -12   7   0 28.1334 7.43428   1
  11   9   0 23.5526 6.61755  -2
 -11   7   0 23.5526 6.61755   1
  10   9   0 42.3113 4.72089  -2
 -10   7   0 42.3113 4.72089   1
   9   9   0 543.679 9.44499  -2
  -9   7   0 543.679 9.44499   1
   8   9   0 -2.5156 3.57498  -2
  -8   7   0 -2.5156 3.57498   1
   7   9   0 409.887 20.7844  -2
  -7   7   0 409.887 20.7844   1
   6   8   0 165.319 4.72287  -2
  -6   7   0 165.319 4.72287   1
   5   8   0 268.318 5.69360  -2
  -5   7   0 268.318 5.69360   1
   4   8   0 755.126 13.9792  -2
  -4   7   0 755.126 13.9792   1
   3   8   0 712.347 17.1174  -2
  -3   7   0 712.347 17.1174   1
   2   7   0 246.072 14.0409  -2
  -2   7   0 246.072 14.0409   1
   1   7   0 80.5252 3.03343  -2
  -1   7   0 80.5252 3.03343   1
   0   7   0 598.126 9.50360  -2
   0   7   0 598.126 9.50360   1
  -1   7   0 106.304 2.95776  -2
   1   7   0 106.304 2.95776   1
   2   7   0 255.680 4.81582   1
  -3   6   0 534.284 10.7726  -2
   3   7   0 534.284 10.7726   1
  -4   6   0 116.887 3.79851  -2
   4   7   0 116.887 3.79851   1
  -5   6   0 296.576 6.39702  -2
   5   7   0 296.576 6.39702   1
  -6   6   0 21.2854 4.55290  -2
   6   7   0 21.2854 4.55290   1
  -7   5   0 735.579 23.9523  -2
   7   7   0 735.579 23.9523   1
  -8   5   0 379.913 9.57619  -2
   8   7   0 379.913 9.57619   1
  -9   5   0 851.880 14.1206  -2
   9   7   0 851.880 14.1206   1
 -10   5   0 249.621 6.82975  -2
  10   7   0 249.621 6.82975   1
 -11   5   0 53.2606 7.73724  -2
  11   7   0 53.2606 7.73724   1
 -12   4   0 273.807 10.6591  -2
  12   7   0 273.807 10.6591   1
 -13   4   0 341.082 10.9894  -2
  13   7   0 341.082 10.9894   1
 -14   4   0 26.4160 5.94201  -2
  14   7   0 26.4160 5.94201   1
 -15   4   0 105.166 9.74706  -2
  15   7   0 105.166 9.74706   1
  14  11   0 16.9960 9.47286  -2
 -14   8   0 16.9960 9.47286   1
  13  11   0 159.808 8.18697  -2
 -13   8   0 159.808 8.18697   1
  12  11   0 54.3363 6.69641  -2
 -12   8   0 54.3363 6.69641   1
  11  10   0 32.6787 6.91209  -2
 -11   8   0 32.6787 6.91209   1
  10  10   0 26.0048 4.48960  -2
 -10   8   0 26.0048 4.48960   1
   9  10   0 546.426 12.9667  -2
  -9   8   0 546.426 12.9667   1
   8  10   0 246.754 8.04858  -2
  -8   8   0 246.754 8.04858   1
   7  10   0 385.965 21.5764  -2
  -7   8   0 385.965 21.5764   1
   6   9   0 224.305 6.15942  -2
  -6   8   0 224.305 6.15942   1
   5   9   0 59.7156 3.46223  -2
  -5   8   0 59.7156 3.46223   1
   4   9   0 212.151 6.24797  -2
  -4   8   0 212.151 6.24797   1
   3   9   0 1944.99 33.4638  -2
  -3   8   0 1944.99 33.4638   1
  -2   8   0 1.74986 1.37710   1
   1   8   0 393.836 8.11579  -2
  -1   8   0 393.836 8.11579   1
   0   8   0 25.2501 1.97733  -2
   0   8   0 25.2501 1.97733   1
  -1   8   0 392.932 6.92461  -2
   1   8   0 392.932 6.92461   1
  -2   8   0 28.3160 7.58253  -2
   2   8   0 28.3160 7.58253   1
  -3   7   0 715.331 15.4239  -2
   3   8   0 715.331 15.4239   1
  -4   7   0 882.352 13.9412  -2
   4   8   0 882.352 13.9412   1
  -5   7   0 200.328 4.60191  -2
   5   8   0 200.328 4.60191   1
  -6   7   0 182.269 7.37838  -2
   6   8   0 182.269 7.37838   1
  -7   6   0 23.5260 16.3076  -2
   7   8   0 23.5260 16.3076   1
  -8   6   0 20.5011 5.19198  -2
   8   8   0 20.5011 5.19198   1
  -9   6   0 831.958 15.1999  -2
   9   8   0 831.958 15.1999   1
 -10   6   0 5.28395 4.71012  -2
  10   8   0 5.28395 4.71012   1
 -11   6   0 194.139 8.40017  -2
  11   8   0 194.139 8.40017   1
 -12   5   0 47.7114 7.18510  -2
  12   8   0 47.7114 7.18510   1
 -13   5   0 324.244 9.70575  -2
  13   8   0 324.244 9.70575   1
 -14   5   0 -1.8714 6.68020  -2
  14   8   0 -1.8714 6.68020   1
 -15   5   0 311.499 13.8554  -2
  15   8   0 311.499 13.8554   1
  13  12   0 103.299 12.1964  -2
 -13   9   0 103.299 12.1964   1
  12  12   0 20.2152 8.70119  -2
 -12   9   0 20.2152 8.70119   1
  11  11   0 73.1482 9.66878  -2
 -11   9   0 73.1482 9.66878   1
  10  11   0 34.8077 4.54009  -2
 -10   9   0 34.8077 4.54009   1
   9  11   0 360.216 8.80037  -2
  -9   9   0 360.216 8.80037   1
   8  11   0 188.783 6.63359  -2
  -8   9   0 188.783 6.63359   1
   7  11   0 38.3877 6.72527  -2
  -7   9   0 38.3877 6.72527   1
   6  10   0 128.472 4.83783  -2
  -6   9   0 128.472 4.83783   1
   5  10   0 191.992 5.05478  -2
  -5   9   0 191.992 5.05478   1
   4  10   0 56.5248 3.74760  -2
  -4   9   0 56.5248 3.74760   1
   3  10   0 365.881 9.28542  -2
  -3   9   0 365.881 9.28542   1
   2   9   0 27.9118 7.87416  -2
  -2   9   0 27.9118 7.87416   1
   1   9   0 289.080 6.27742  -2
  -1   9   0 289.080 6.27742   1
   0   9   0 81.1657 3.05376  -2
   0   9   0 81.1657 3.05376   1
  -1   9   0 359.914 9.12266  -2
   1   9   0 359.914 9.12266   1
  -2   9   0 71.6140 8.93855  -2
   2   9   0 71.6140 8.93855   1
  -3   8   0 1875.95 32.7216  -2
   3   9   0 1875.95 32.7216   1
  -4   8   0 241.402 6.46771  -2
   4   9   0 241.402 6.46771   1
  -5   8   0 38.2147 3.59466  -2
   5   9   0 38.2147 3.59466   1
  -6   8   0 263.539 6.25915  -2
   6   9   0 263.539 6.25915   1
  -7   7   0 505.267 19.9015  -2
   7   9   0 505.267 19.9015   1
  -8   7   0 -5.8844 4.46832  -2
   8   9   0 -5.8844 4.46832   1
  -9   7   0 461.114 10.8694  -2
   9   9   0 461.114 10.8694   1
 -10   7   0 29.2314 6.08961  -2
  10   9   0 29.2314 6.08961   1
 -11   7   0 19.6173 8.27858  -2
  11   9   0 19.6173 8.27858   1
 -12   6   0 17.3825 10.6910  -2
  12   9   0 17.3825 10.6910   1
 -13   6   0 278.503 10.7782  -2
  13   9   0 278.503 10.7782   1
 -14   6   0 117.547 8.88495  -2
  14   9   0 117.547 8.88495   1
 -15   6   0 316.867 14.5901  -2
  15   9   0 316.867 14.5901   1
  12  13   0 132.403 14.7621  -2
 -12  10   0 132.403 14.7621   1
  11  12   0 30.0256 13.7469  -2
 -11  10   0 30.0256 13.7469   1
  10  12   0 172.014 8.29325  -2
 -10  10   0 172.014 8.29325   1
   9  12   0 132.512 5.65637  -2
  -9  10   0 132.512 5.65637   1
   8  12   0 49.0524 5.01881  -2
  -8  10   0 49.0524 5.01881   1
   7  12   0 58.4779 9.80721  -2
  -7  10   0 58.4779 9.80721   1
   6  11   0 388.237 9.19449  -2
  -6  10   0 388.237 9.19449   1
   5  11   0 48.2595 3.71483  -2
  -5  10   0 48.2595 3.71483   1
   4  11   0 596.207 11.8818  -2
  -4  10   0 596.207 11.8818   1
   3  11   0 145.664 6.27222  -2
  -3  10   0 145.664 6.27222   1
  -2  10   0 39.6448 2.72238   1
   1  10   0 42.1163 3.70725  -2
  -1  10   0 42.1163 3.70725   1
   0  10   0 18.4671 2.78653  -2
   0  10   0 18.4671 2.78653   1
  -1  10   0 28.2682 3.17137  -2
   1  10   0 28.2682 3.17137   1
  -2  10   0 35.6949 5.61034  -2
   2  10   0 35.6949 5.61034   1
  -3   9   0 310.186 6.32551  -2
   3  10   0 310.186 6.32551   1
  -4   9   0 79.4120 3.67803  -2
   4  10   0 79.4120 3.67803   1
  -5   9   0 141.408 6.21392  -2
   5  10   0 141.408 6.21392   1
  -6   9   0 124.589 6.08583  -2
   6  10   0 124.589 6.08583   1
  -7   8   0 374.427 12.3857  -2
   7  10   0 374.427 12.3857   1
  -8   8   0 215.593 7.98352  -2
   8  10   0 215.593 7.98352   1
  -9   8   0 465.171 12.8442  -2
   9  10   0 465.171 12.8442   1
 -10   8   0 17.8424 7.07497  -2
  10  10   0 17.8424 7.07497   1
 -11   8   0 36.0965 10.6577  -2
  11  10   0 36.0965 10.6577   1
 -12   7   0 53.1097 12.0065  -2
  12  10   0 53.1097 12.0065   1
 -13   7   0 252.607 10.8117  -2
  13  10   0 252.607 10.8117   1
 -14   7   0 67.0553 8.16746  -2
  14  10   0 67.0553 8.16746   1
  11  13   0 26.9149 15.3202  -2
 -11  11   0 26.9149 15.3202   1
  10  13   0 27.9272 5.89366  -2
 -10  11   0 27.9272 5.89366   1
   9  13   0 73.2993 6.87915  -2
  -9  11   0 73.2993 6.87915   1
   8  13   0 127.942 6.81469  -2
  -8  11   0 127.942 6.81469   1
   7  13   0 55.2756 10.3276  -2
  -7  11   0 55.2756 10.3276   1
   6  12   0 460.437 11.6728  -2
  -6  11   0 460.437 11.6728   1
   5  12   0 14.7431 3.65363  -2
  -5  11   0 14.7431 3.65363   1
   4  12   0 237.497 6.54259  -2
  -4  11   0 237.497 6.54259   1
   3  12   0 352.865 9.75531  -2
  -3  11   0 352.865 9.75531   1
  -2  11   0 105.418 5.96654   1
   1  11   0 123.293 5.77113  -2
  -1  11   0 123.293 5.77113   1
   0  11   0 474.181 11.1848  -2
   0  11   0 474.181 11.1848   1
  -1  11   0 123.724 5.50142  -2
   1  11   0 123.724 5.50142   1
  -2  11   0 68.0378 7.90970  -2
   2  11   0 68.0378 7.90970   1
  -3  10   0 154.423 6.20197  -2
   3  11   0 154.423 6.20197   1
  -4  10   0 715.877 14.3535  -2
   4  11   0 715.877 14.3535   1
  -5  10   0 42.8804 4.44483  -2
   5  11   0 42.8804 4.44483   1
  -6  10   0 404.467 12.1967  -2
   6  11   0 404.467 12.1967   1
  -7   9   0 33.7314 12.5346  -2
   7  11   0 33.7314 12.5346   1
  -8   9   0 143.834 7.90776  -2
   8  11   0 143.834 7.90776   1
  -9   9   0 300.245 10.2633  -2
   9  11   0 300.245 10.2633   1
 -10   9   0 33.1804 8.93033  -2
  10  11   0 33.1804 8.93033   1
 -12   8   0 67.2969 12.0589  -2
  12  11   0 67.2969 12.0589   1
 -13   8   0 172.718 14.7586  -2
  13  11   0 172.718 14.7586   1
 -14   8   0 23.2313 9.08609  -2
  14  11   0 23.2313 9.08609   1
  10  14   0 37.2102 8.25782  -2
 -10  12   0 37.2102 8.25782   1
   9  14   0 53.1423 6.84529  -2
  -9  12   0 53.1423 6.84529   1
   8  14   0 93.0670 7.23841  -2
  -8  12   0 93.0670 7.23841   1
   7  14   0 1.35693 15.7669  -2
  -7  12   0 1.35693 15.7669   1
   6  13   0 260.154 8.72298  -2
  -6  12   0 260.154 8.72298   1
   5  13   0 43.7335 4.95076  -2
  -5  12   0 43.7335 4.95076   1
   4  13   0 96.6587 5.24458  -2
  -4  12   0 96.6587 5.24458   1
   3  13   0 52.4871 6.51020  -2
  -3  12   0 52.4871 6.51020   1
  -2  12   0 53.1159 4.72371   1
   1  12   0 144.968 6.44314  -2
  -1  12   0 144.968 6.44314   1
   0  12   0 63.3378 3.86791  -2
   0  12   0 63.3378 3.86791   1
  -1  12   0 135.106 5.96988  -2
   1  12   0 135.106 5.96988   1
  -2  12   0 47.9516 6.43036  -2
   2  12   0 47.9516 6.43036   1
  -3  11   0 305.386 7.80580  -2
   3  12   0 305.386 7.80580   1
  -4  11   0 282.393 9.17351  -2
   4  12   0 282.393 9.17351   1
  -5  11   0 9.77522 4.53505  -2
   5  12   0 9.77522 4.53505   1
  -6  11   0 520.426 14.4274  -2
   6  12   0 520.426 14.4274   1
  -7  10   0 75.4593 9.72314  -2
   7  12   0 75.4593 9.72314   1
  -8  10   0 31.2593 9.15112  -2
   8  12   0 31.2593 9.15112   1
  -9  10   0 115.529 8.91805  -2
   9  12   0 115.529 8.91805   1
 -10  10   0 183.807 19.1465  -2
  10  12   0 183.807 19.1465   1
 -11  10   0 3.43377 11.2078  -2
  11  12   0 3.43377 11.2078   1
 -12   9   0 28.7555 8.92411  -2
  12  12   0 28.7555 8.92411   1
 -13   9   0 61.0819 8.98221  -2
  13  12   0 61.0819 8.98221   1
   9  15   0 1.10413 5.97683  -2
  -9  13   0 1.10413 5.97683   1
   8  15   0 18.9814 6.46579  -2
  -8  13   0 18.9814 6.46579   1
   6  14   0 354.091 9.38072  -2
  -6  13   0 354.091 9.38072   1
   5  14   0 32.6358 12.6130  -2
  -5  13   0 32.6358 12.6130   1
   4  14   0 316.936 14.1232  -2
  -4  13   0 316.936 14.1232   1
   3  14   0 8.02725 7.03770  -2
  -3  13   0 8.02725 7.03770   1
   2  13   0 42.2806 8.75733  -2
  -2  13   0 42.2806 8.75733   1
   1  13   0 49.2279 6.39516  -2
  -1  13   0 49.2279 6.39516   1
   0  13   0 126.135 6.56121  -2
   0  13   0 126.135 6.56121   1
  -1  13   0 69.1683 6.61230  -2
   1  13   0 69.1683 6.61230   1
  -2  13   0 31.8075 17.2075  -2
   2  13   0 31.8075 17.2075   1
  -3  12   0 31.1941 6.67263  -2
   3  13   0 31.1941 6.67263   1
  -4  12   0 119.554 6.14299  -2
   4  13   0 119.554 6.14299   1
  -5  12   0 31.6686 8.22987  -2
   5  13   0 31.6686 8.22987   1
  -6  12   0 258.972 13.1829  -2
   6  13   0 258.972 13.1829   1
  -7  11   0 45.1112 17.1261  -2
   7  13   0 45.1112 17.1261   1
  -8  11   0 104.467 8.23723  -2
   8  13   0 104.467 8.23723   1
  -9  11   0 87.0638 6.67268  -2
   9  13   0 87.0638 6.67268   1
 -10  11   0 51.0346 8.72121  -2
  10  13   0 51.0346 8.72121   1
 -11  11   0 -9.4946 12.8729  -2
  11  13   0 -9.4946 12.8729   1
 -12  10   0 71.9885 12.2556  -2
  12  13   0 71.9885 12.2556   1
  -8  14   0 61.0939 7.65088   1
   7  16   0 -2.5467 18.6923  -2
  -7  14   0 -2.5467 18.6923   1
   6  15   0 265.810 10.5610  -2
  -6  14   0 265.810 10.5610   1
   5  15   0 22.1267 8.19834  -2
  -5  14   0 22.1267 8.19834   1
   4  15   0 186.077 9.34076  -2
  -4  14   0 186.077 9.34076   1
   3  15   0 0.87181 6.38582  -2
  -3  14   0 0.87181 6.38582   1
   2  14   0 54.8909 14.3466  -2
  -2  14   0 54.8909 14.3466   1
   1  14   0 21.2124 7.72270  -2
  -1  14   0 21.2124 7.72270   1
   0  14   0 290.643 10.8903  -2
   0  14   0 290.643 10.8903   1
  -1  14   0 13.8893 5.29422  -2
   1  14   0 13.8893 5.29422   1
  -2  14   0 -2.8803 12.2715  -2
   2  14   0 -2.8803 12.2715   1
  -3  13   0 6.60600 9.79235  -2
   3  14   0 6.60600 9.79235   1
  -4  13   0 377.426 8.90017  -2
   4  14   0 377.426 8.90017   1
  -5  13   0 16.7976 6.72771  -2
   5  14   0 16.7976 6.72771   1
  -6  13   0 348.876 11.8307  -2
   6  14   0 348.876 11.8307   1
  -8  12   0 104.565 9.61662  -2
   8  14   0 104.565 9.61662   1
  -9  12   0 37.0135 7.14625  -2
   9  14   0 37.0135 7.14625   1
 -10  12   0 29.7766 8.73980  -2
  10  14   0 29.7766 8.73980   1
  11  14   0 34.7992 7.02802   1
   6  16   0 113.511 9.33775  -2
  -6  15   0 113.511 9.33775   1
   5  16   0 20.2190 7.07687  -2
  -5  15   0 20.2190 7.07687   1
   4  16   0 26.5516 7.58401  -2
  -4  15   0 26.5516 7.58401   1
   3  16   0 27.3194 9.16624  -2
  -3  15   0 27.3194 9.16624   1
   2  15   0 41.4342 15.2318  -2
  -2  15   0 41.4342 15.2318   1
   1  15   0 20.3613 9.92880  -2
  -1  15   0 20.3613 9.92880   1
   0  15   0 17.2746 6.62302  -2
   0  15   0 17.2746 6.62302   1
  -1  15   0 12.4808 8.83707  -2
   1  15   0 12.4808 8.83707   1
  -2  15   0 -8.0789 13.1612  -2
   2  15   0 -8.0789 13.1612   1
  -3  14   0 28.2334 10.7082  -2
   3  15   0 28.2334 10.7082   1
  -4  14   0 193.674 8.84562  -2
   4  15   0 193.674 8.84562   1
  -5  14   0 1.55470 6.24783  -2
   5  15   0 1.55470 6.24783   1
  -6  14   0 263.246 13.8416  -2
   6  15   0 263.246 13.8416   1
  -8  13   0 -1.0136 9.90090  -2
   8  15   0 -1.0136 9.90090   1
  -9  13   0 -2.2928 9.97038  -2
   9  15   0 -2.2928 9.97038   1
  -3  16   0 32.1895 5.07975   1
   2  16   0 16.1841 10.2131  -2
  -2  16   0 16.1841 10.2131   1
   1  16   0 51.7723 9.21250  -2
  -1  16   0 51.7723 9.21250   1
   0  16   0 25.0963 6.66313  -2
   0  16   0 25.0963 6.66313   1
  -1  16   0 91.6825 12.3275  -2
   1  16   0 91.6825 12.3275   1
  -2  16   0 28.4664 14.3082  -2
   2  16   0 28.4664 14.3082   1
  -3  15   0 46.7209 8.75796  -2
   3  16   0 46.7209 8.75796   1
  -4  15   0 25.4024 7.06254  -2
   4  16   0 25.4024 7.06254   1
  -5  15   0 -2.3311 8.44283  -2
   5  16   0 -2.3311 8.44283   1
  -6  15   0 100.099 11.0355  -2
   6  16   0 100.099 11.0355   1
  -7  14   0 -12.335 27.1229  -2
   7  16   0 -12.335 27.1229   1
  -6  15   1 53.9310 10.7999  -2
  -6 -16   1 53.9310 10.7999   1
  -4  16   1 41.7010 13.9264  -2
  -4 -16   1 41.7010 13.9264   1
  -3  16   1 181.752 11.2157  -2
  -3 -16   1 181.752 11.2157   1
  -2  16   1 34.8147 10.2132  -2
  -2 -16   1 34.8147 10.2132   1
  -1  16   1 55.4042 11.1240  -2
  -1 -16   1 55.4042 11.1240   1
   0  17   1 55.0531 13.2908  -2
   0 -16   1 55.0531 13.2908   1
   1  17   1 -4.3712 10.2625  -2
   1 -16   1 -4.3712 10.2625   1
   2  17   1 94.2704 8.72758  -2
   2 -16   1 94.2704 8.72758   1
  -8  14   1 5.72376 9.39480  -2
  -8 -15   1 5.72376 9.39480   1
  -7  14   1 54.6270 7.50551  -2
  -7 -15   1 54.6270 7.50551   1
  -6  14   1 46.1326 8.19482  -2
  -6 -15   1 46.1326 8.19482   1
  -4  15   1 35.7114 10.8927  -2
  -4 -15   1 35.7114 10.8927   1
  -3  15   1 289.157 12.6533  -2
  -3 -15   1 289.157 12.6533   1
  -2  15   1 31.5735 9.45550  -2
  -2 -15   1 31.5735 9.45550   1
  -1  15   1 45.8863 10.5282  -2
  -1 -15   1 45.8863 10.5282   1
   0  16   1 51.1124 12.8828  -2
   0 -15   1 51.1124 12.8828   1
   1  16   1 18.7109 9.87517  -2
   1 -15   1 18.7109 9.87517   1
   2  16   1 25.5893 9.11896  -2
   2 -15   1 25.5893 9.11896   1
   3  16   1 22.4832 11.2456  -2
   3 -15   1 22.4832 11.2456   1
   4 -15   1 10.3759 4.76550   1
   5 -15   1 2.71334 4.60866   1
 -10  12   1 33.2990 15.9537  -2
 -10 -14   1 33.2990 15.9537   1
  -9  13   1 41.9204 10.4239  -2
  -9 -14   1 41.9204 10.4239   1
  -8  13   1 49.9203 8.28139  -2
  -8 -14   1 49.9203 8.28139   1
  -7  13   1 56.3498 8.41204  -2
  -7 -14   1 56.3498 8.41204   1
  -6  13   1 65.1673 8.01309  -2
  -6 -14   1 65.1673 8.01309   1
  -4  14   1 21.1952 6.04983  -2
  -4 -14   1 21.1952 6.04983   1
  -3  14   1 187.663 6.74659  -2
  -3 -14   1 187.663 6.74659   1
  -2  14   1 12.5310 5.13741  -2
  -2 -14   1 12.5310 5.13741   1
  -1  14   1 357.787 11.1605  -2
  -1 -14   1 357.787 11.1605   1
   0  15   1 13.8257 9.41035  -2
   0 -14   1 13.8257 9.41035   1
   1  15   1 36.0728 7.75878  -2
   1 -14   1 36.0728 7.75878   1
   2  15   1 67.2691 7.51105  -2
   2 -14   1 67.2691 7.51105   1
   3  15   1 133.875 12.6215  -2
   3 -14   1 133.875 12.6215   1
   4 -14   1 1.54070 5.34242   1
   5  16   1 26.4650 8.91430  -2
   5 -14   1 26.4650 8.91430   1
   6  16   1 14.0214 7.32724  -2
   6 -14   1 14.0214 7.32724   1
   7  16   1 54.8143 8.91369  -2
   7 -14   1 54.8143 8.91369   1
 -12 -13   1 15.2063 7.02227   1
 -11  11   1 20.1824 9.25589  -2
 -11 -13   1 20.1824 9.25589   1
 -10  11   1 6.43921 14.6276  -2
 -10 -13   1 6.43921 14.6276   1
  -9  12   1 298.948 11.4887  -2
  -9 -13   1 298.948 11.4887   1
  -8  12   1 28.2744 7.38971  -2
  -8 -13   1 28.2744 7.38971   1
  -7  12   1 75.8536 5.60287  -2
  -7 -13   1 75.8536 5.60287   1
  -6  12   1 88.9954 15.2086  -2
  -6 -13   1 88.9954 15.2086   1
  -5  13   1 42.3317 9.94408  -2
  -5 -13   1 42.3317 9.94408   1
  -4  13   1 25.8421 6.92864  -2
  -4 -13   1 25.8421 6.92864   1
  -3  13   1 437.566 12.9823  -2
  -3 -13   1 437.566 12.9823   1
  -2  13   1 106.464 5.86397  -2
  -2 -13   1 106.464 5.86397   1
  -1  13   1 259.250 11.9395  -2
  -1 -13   1 259.250 11.9395   1
   0  14   1 -1.1273 15.6777  -2
   0 -13   1 -1.1273 15.6777   1
   1  14   1 29.0992 8.81991  -2
   1 -13   1 29.0992 8.81991   1
   2  14   1 12.2217 7.22610  -2
   2 -13   1 12.2217 7.22610   1
   3  14   1 216.726 12.9196  -2
   3 -13   1 216.726 12.9196   1
   4 -13   1 14.7411 5.25788   1
   5  15   1 64.8704 14.9078  -2
   5 -13   1 64.8704 14.9078   1
   6  15   1 -5.4142 11.3861  -2
   6 -13   1 -5.4142 11.3861   1
   7  15   1 110.673 15.1875  -2
   7 -13   1 110.673 15.1875   1
   8  15   1 -8.6786 16.1888  -2
   8 -13   1 -8.6786 16.1888   1
   9 -13   1 223.595 12.7792   1
 -13 -12   1 66.1298 6.11053   1
 -12  10   1 84.8329 7.25908  -2
 -12 -12   1 84.8329 7.25908   1
 -11  10   1 41.7455 12.2990  -2
 -11 -12   1 41.7455 12.2990   1
 -10  10   1 35.1432 18.4187  -2
 -10 -12   1 35.1432 18.4187   1
  -9  11   1 68.4510 10.9906  -2
  -9 -12   1 68.4510 10.9906   1
  -8  11   1 4.89050 8.10054  -2
  -8 -12   1 4.89050 8.10054   1
  -7  11   1 75.8115 5.90402  -2
  -7 -12   1 75.8115 5.90402   1
  -6  11   1 0.07581 7.29455  -2
  -6 -12   1 0.07581 7.29455   1
  -5  12   1 183.297 14.6591  -2
  -5 -12   1 183.297 14.6591   1
  -4  12   1 64.7767 7.36987  -2
  -4 -12   1 64.7767 7.36987   1
  -3  12   1 562.834 10.8429  -2
  -3 -12   1 562.834 10.8429   1
  -2  12   1 53.8079 5.08949  -2
  -2 -12   1 53.8079 5.08949   1
  -1  12   1 86.1052 5.76801  -2
  -1 -12   1 86.1052 5.76801   1
   0  13   1 28.4996 8.39039  -2
   0 -12   1 28.4996 8.39039   1
   1  13   1 157.039 8.76505  -2
   1 -12   1 157.039 8.76505   1
   2  13   1 5.06410 4.65146  -2
   2 -12   1 5.06410 4.65146   1
   3  13   1 43.2080 9.98562  -2
   3 -12   1 43.2080 9.98562   1
   4 -12   1 -0.5631 3.67414   1
   5  14   1 13.5880 7.98021  -2
   5 -12   1 13.5880 7.98021   1
   6  14   1 11.0539 6.28934  -2
   6 -12   1 11.0539 6.28934   1
   7  14   1 172.385 8.73056  -2
   7 -12   1 172.385 8.73056   1
   8  14   1 -10.759 10.8792  -2
   8 -12   1 -10.759 10.8792   1
   9  15   1 380.542 18.3565  -2
   9 -12   1 380.542 18.3565   1
  10  15   1 -0.4814 10.4507  -2
  10 -12   1 -0.4814 10.4507   1
 -13   9   1 178.045 21.0204  -2
 -13 -11   1 178.045 21.0204   1
 -12   9   1 226.889 11.5288  -2
 -12 -11   1 226.889 11.5288   1
 -11   9   1 51.4617 12.2274  -2
 -11 -11   1 51.4617 12.2274   1
 -10   9   1 242.369 10.6111  -2
 -10 -11   1 242.369 10.6111   1
  -9  10   1 4.37916 8.27494  -2
  -9 -11   1 4.37916 8.27494   1
  -8  10   1 42.9119 6.24082  -2
  -8 -11   1 42.9119 6.24082   1
  -7  10   1 29.0991 4.61953  -2
  -7 -11   1 29.0991 4.61953   1
  -6  10   1 239.460 7.72729  -2
  -6 -11   1 239.460 7.72729   1
  -5  11   1 65.7631 9.57495  -2
  -5 -11   1 65.7631 9.57495   1
  -4  11   1 103.900 5.74573  -2
  -4 -11   1 103.900 5.74573   1
  -3  11   1 305.513 7.55298  -2
  -3 -11   1 305.513 7.55298   1
  -2  11   1 36.1832 3.79101  -2
  -2 -11   1 36.1832 3.79101   1
  -1  11   1 646.532 13.4510  -2
  -1 -11   1 646.532 13.4510   1
   0  12   1 229.721 6.06219  -2
   0 -11   1 229.721 6.06219   1
   1  12   1 69.0320 6.80869  -2
   1 -11   1 69.0320 6.80869   1
   2  12   1 477.262 13.8219  -2
   2 -11   1 477.262 13.8219   1
   3  12   1 237.546 7.76023  -2
   3 -11   1 237.546 7.76023   1
   4 -11   1 1.20348 3.54294   1
   5  13   1 44.0903 6.15285  -2
   5 -11   1 44.0903 6.15285   1
   6  13   1 162.422 7.45654  -2
   6 -11   1 162.422 7.45654   1
   7  13   1 94.4103 6.15507  -2
   7 -11   1 94.4103 6.15507   1
   8  13   1 21.9776 6.91379  -2
   8 -11   1 21.9776 6.91379   1
   9  14   1 143.481 10.8085  -2
   9 -11   1 143.481 10.8085   1
  10  14   1 -1.2255 6.65979  -2
  10 -11   1 -1.2255 6.65979   1
  11  14   1 72.4580 5.99356  -2
  11 -11   1 72.4580 5.99356   1
 -14   8   1 -4.0737 19.3588  -2
 -14 -10   1 -4.0737 19.3588   1
 -13   8   1 277.154 11.9361  -2
 -13 -10   1 277.154 11.9361   1
 -12   8   1 133.775 7.01623  -2
 -12 -10   1 133.775 7.01623   1
 -11   8   1 37.0386 6.89616  -2
 -11 -10   1 37.0386 6.89616   1
 -10   8   1 224.263 10.0670  -2
 -10 -10   1 224.263 10.0670   1
  -9   9   1 227.859 11.5685  -2
  -9 -10   1 227.859 11.5685   1
  -8   9   1 11.7652 5.08362  -2
  -8 -10   1 11.7652 5.08362   1
  -7   9   1 16.3704 4.90782  -2
  -7 -10   1 16.3704 4.90782   1
  -6   9   1 602.993 12.2393  -2
  -6 -10   1 602.993 12.2393   1
  -5  10   1 102.817 11.5018  -2
  -5 -10   1 102.817 11.5018   1
  -4  10   1 101.741 5.45152  -2
  -4 -10   1 101.741 5.45152   1
  -3  10   1 488.641 10.2064  -2
  -3 -10   1 488.641 10.2064   1
  -2  10   1 504.431 9.75378  -2
  -2 -10   1 504.431 9.75378   1
  -1  10   1 309.567 6.56950  -2
  -1 -10   1 309.567 6.56950   1
   0  11   1 252.381 6.22235  -2
   0 -10   1 252.381 6.22235   1
   1  11   1 128.023 6.01037  -2
   1 -10   1 128.023 6.01037   1
   2  11   1 42.8409 4.34327  -2
   2 -10   1 42.8409 4.34327   1
   3  11   1 395.302 9.08963  -2
   3 -10   1 395.302 9.08963   1
   4 -10   1 16.4261 3.02055   1
   5  12   1 214.952 7.59685  -2
   5 -10   1 214.952 7.59685   1
   6  12   1 226.864 6.45927  -2
   6 -10   1 226.864 6.45927   1
   7  12   1 144.243 5.60709  -2
   7 -10   1 144.243 5.60709   1
   8  12   1 53.6204 7.16706  -2
   8 -10   1 53.6204 7.16706   1
   9  13   1 397.832 17.5996  -2
   9 -10   1 397.832 17.5996   1
  10  13   1 110.885 6.29001  -2
  10 -10   1 110.885 6.29001   1
  11  13   1 66.5500 4.90725  -2
  11 -10   1 66.5500 4.90725   1
  12  13   1 176.222 9.12734  -2
  12 -10   1 176.222 9.12734   1
 -15   6   1 19.6339 10.3771  -2
 -15  -9   1 19.6339 10.3771   1
 -14   7   1 -18.024 18.8935  -2
 -14  -9   1 -18.024 18.8935   1
 -13   7   1 30.7242 8.19106  -2
 -13  -9   1 30.7242 8.19106   1
 -12   7   1 143.964 6.93091  -2
 -12  -9   1 143.964 6.93091   1
 -11   7   1 40.8511 6.55525  -2
 -11  -9   1 40.8511 6.55525   1
 -10   7   1 243.354 10.6410  -2
 -10  -9   1 243.354 10.6410   1
  -9   8   1 1.03502 7.28438  -2
  -9  -9   1 1.03502 7.28438   1
  -8   8   1 81.2728 5.48070  -2
  -8  -9   1 81.2728 5.48070   1
  -7   8   1 27.3492 3.81114  -2
  -7  -9   1 27.3492 3.81114   1
  -6   8   1 72.7756 4.98820  -2
  -6  -9   1 72.7756 4.98820   1
  -5   9   1 340.237 18.9290  -2
  -5  -9   1 340.237 18.9290   1
  -4   9   1 583.052 10.2901  -2
  -4  -9   1 583.052 10.2901   1
  -3   9   1 732.991 11.8735  -2
  -3  -9   1 732.991 11.8735   1
  -2   9   1 12.0630 3.19897  -2
  -2  -9   1 12.0630 3.19897   1
  -1   9   1 23.8171 4.89800  -2
  -1  -9   1 23.8171 4.89800   1
   0  10   1 298.582 7.24029  -2
   0  -9   1 298.582 7.24029   1
   1  10   1 86.3680 5.92605  -2
   1  -9   1 86.3680 5.92605   1
   2  10   1 16.3994 4.29285  -2
   2  -9   1 16.3994 4.29285   1
   3  10   1 2.42730 4.13638  -2
   3  -9   1 2.42730 4.13638   1
   4  -9   1 68.5170 4.86951   1
   5  11   1 1.60556 6.18243  -2
   5  -9   1 1.60556 6.18243   1
   6  11   1 132.066 4.80704  -2
   6  -9   1 132.066 4.80704   1
   7  11   1 287.883 7.62086  -2
   7  -9   1 287.883 7.62086   1
   8  11   1 71.9776 7.52457  -2
   8  -9   1 71.9776 7.52457   1
   9  12   1 530.987 20.0732  -2
   9  -9   1 530.987 20.0732   1
  10  12   1 32.6744 4.58776  -2
  10  -9   1 32.6744 4.58776   1
  11  12   1 38.0358 4.92789  -2
  11  -9   1 38.0358 4.92789   1
  12  12   1 98.2010 7.45072  -2
  12  -9   1 98.2010 7.45072   1
 -15   5   1 51.6987 10.1152  -2
 -15  -8   1 51.6987 10.1152   1
 -14   6   1 47.3351 10.1292  -2
 -14  -8   1 47.3351 10.1292   1
 -13   6   1 39.5390 7.06355  -2
 -13  -8   1 39.5390 7.06355   1
 -12   6   1 526.677 11.5118  -2
 -12  -8   1 526.677 11.5118   1
 -11   6   1 46.7076 5.51934  -2
 -11  -8   1 46.7076 5.51934   1
 -10   6   1 597.882 15.8474  -2
 -10  -8   1 597.882 15.8474   1
  -9   7   1 125.575 6.96842  -2
  -9  -8   1 125.575 6.96842   1
  -8   7   1 45.6481 4.56696  -2
  -8  -8   1 45.6481 4.56696   1
  -7   7   1 76.2335 4.25171  -2
  -7  -8   1 76.2335 4.25171   1
  -6   7   1 955.395 20.6742  -2
  -6  -8   1 955.395 20.6742   1
  -5   8   1 57.7826 10.7784  -2
  -5  -8   1 57.7826 10.7784   1
  -4   8   1 709.262 13.9038  -2
  -4  -8   1 709.262 13.9038   1
  -3   8   1 239.347 4.66662  -2
  -3  -8   1 239.347 4.66662   1
  -2   8   1 100.972 3.65281  -2
  -2  -8   1 100.972 3.65281   1
  -1   8   1 733.954 22.6284  -2
  -1  -8   1 733.954 22.6284   1
   0   9   1 764.077 14.5567  -2
   0  -8   1 764.077 14.5567   1
   1   9   1 66.2331 3.59954  -2
   1  -8   1 66.2331 3.59954   1
   2   9   1 1019.85 20.8579  -2
   2  -8   1 1019.85 20.8579   1
   3   9   1 11.1496 2.72971  -2
   3  -8   1 11.1496 2.72971   1
   4  -8   1 25.7778 2.35681   1
   5  10   1 121.919 4.99082  -2
   5  -8   1 121.919 4.99082   1
   6  10   1 633.334 11.2852  -2
   6  -8   1 633.334 11.2852   1
   7  10   1 137.923 4.72594  -2
   7  -8   1 137.923 4.72594   1
   8  10   1 167.591 7.56854  -2
   8  -8   1 167.591 7.56854   1
   9  11   1 97.3986 8.48885  -2
   9  -8   1 97.3986 8.48885   1
  10  11   1 60.3725 5.09756  -2
  10  -8   1 60.3725 5.09756   1
  11  11   1 29.6867 4.39919  -2
  11  -8   1 29.6867 4.39919   1
  12  11   1 152.490 8.64608  -2
  12  -8   1 152.490 8.64608   1
  13  11   1 35.0044 9.22505  -2
  13  -8   1 35.0044 9.22505   1
 -16   4   1 177.160 8.77703  -2
 -16  -7   1 177.160 8.77703   1
 -15   4   1 49.1883 12.8066  -2
 -15  -7   1 49.1883 12.8066   1
 -14   5   1 -0.0706 14.8004  -2
 -14  -7   1 -0.0706 14.8004   1
 -13   5   1 124.745 8.31549  -2
 -13  -7   1 124.745 8.31549   1
 -12   5   1 333.551 9.50558  -2
 -12  -7   1 333.551 9.50558   1
 -11   5   1 75.7039 5.96200  -2
 -11  -7   1 75.7039 5.96200   1
 -10   5   1 584.286 12.4922  -2
 -10  -7   1 584.286 12.4922   1
  -9   6   1 17.8336 4.60542  -2
  -9  -7   1 17.8336 4.60542   1
  -8   6   1 104.810 5.24099  -2
  -8  -7   1 104.810 5.24099   1
  -7   6   1 257.757 5.83549  -2
  -7  -7   1 257.757 5.83549   1
  -6   6   1 2115.85 36.9557  -2
  -6  -7   1 2115.85 36.9557   1
  -5   7   1 164.547 12.6008  -2
  -5  -7   1 164.547 12.6008   1
  -4   7   1 332.520 7.72498  -2
  -4  -7   1 332.520 7.72498   1
  -3   7   1 35.5816 2.62550  -2
  -3  -7   1 35.5816 2.62550   1
  -2   7   1 329.252 7.08629  -2
  -2  -7   1 329.252 7.08629   1
  -1  -7   1 310.845 5.50750   1
   0   8   1 757.033 18.1041  -2
   0  -7   1 757.033 18.1041   1
   1   8   1 330.746 7.97361  -2
   1  -7   1 330.746 7.97361   1
   2   8   1 201.025 6.71267  -2
   2  -7   1 201.025 6.71267   1
   3   8   1 19.1919 3.02593  -2
   3  -7   1 19.1919 3.02593   1
   4  -7   1 98.7493 3.47534   1
   5   9   1 14.5716 3.94822  -2
   5  -7   1 14.5716 3.94822   1
   6   9   1 1367.54 19.0356  -2
   6  -7   1 1367.54 19.0356   1
   7   9   1 227.964 5.16982  -2
   7  -7   1 227.964 5.16982   1
   8   9   1 147.562 5.34839  -2
   8  -7   1 147.562 5.34839   1
   9  10   1 153.783 9.57913  -2
   9  -7   1 153.783 9.57913   1
  10  10   1 397.221 10.4658  -2
  10  -7   1 397.221 10.4658   1
  11  10   1 38.2308 4.39137  -2
  11  -7   1 38.2308 4.39137   1
  12  10   1 410.773 13.2935  -2
  12  -7   1 410.773 13.2935   1
  14  11   1 8.77311 5.47672  -2
  14  -7   1 8.77311 5.47672   1
 -16   3   1 254.625 13.4375  -2
 -16  -6   1 254.625 13.4375   1
 -15   3   1 24.4527 11.8502  -2
 -15  -6   1 24.4527 11.8502   1
 -14   4   1 46.0405 18.6095  -2
 -14  -6   1 46.0405 18.6095   1
 -13   4   1 79.6705 7.60907  -2
 -13  -6   1 79.6705 7.60907   1
 -12   4   1 170.161 6.99973  -2
 -12  -6   1 170.161 6.99973   1
 -11   4   1 81.2712 6.13083  -2
 -11  -6   1 81.2712 6.13083   1
 -10   4   1 241.490 8.45858  -2
 -10  -6   1 241.490 8.45858   1
  -9   5   1 201.178 6.70209  -2
  -9  -6   1 201.178 6.70209   1
  -8   5   1 46.0205 3.99396  -2
  -8  -6   1 46.0205 3.99396   1
  -7   5   1 467.138 7.99659  -2
  -7  -6   1 467.138 7.99659   1
  -6   5   1 203.029 4.95077  -2
  -6  -6   1 203.029 4.95077   1
  -5   6   1 597.274 26.4453  -2
  -5  -6   1 597.274 26.4453   1
  -4   6   1 953.267 15.9939  -2
  -4  -6   1 953.267 15.9939   1
  -3   6   1 408.948 6.98283  -2
  -3  -6   1 408.948 6.98283   1
  -2   6   1 55.8098 2.71258  -2
  -2  -6   1 55.8098 2.71258   1
  -1   6   1 4.17749 6.50966  -2
  -1  -6   1 4.17749 6.50966   1
   0   7   1 1587.66 36.0566  -2
   0  -6   1 1587.66 36.0566   1
   1   7   1 101.619 2.87208  -2
   1  -6   1 101.619 2.87208   1
   2   7   1 221.377 4.61148  -2
   2  -6   1 221.377 4.61148   1
   3   7   1 683.546 10.5346  -2
   3  -6   1 683.546 10.5346   1
   4  -6   1 202.360 3.69489   1
   5   8   1 218.841 5.10825  -2
   5  -6   1 218.841 5.10825   1
   6   8   1 253.188 5.45615  -2
   6  -6   1 253.188 5.45615   1
   7   8   1 107.435 3.52517  -2
   7  -6   1 107.435 3.52517   1
   8   8   1 41.7094 4.86480  -2
   8  -6   1 41.7094 4.86480   1
   9   9   1 266.891 8.16504  -2
   9  -6   1 266.891 8.16504   1
  10   9   1 152.370 4.73775  -2
  10  -6   1 152.370 4.73775   1
  11   9   1 50.1146 3.58529  -2
  11  -6   1 50.1146 3.58529   1
  12   9   1 273.798 10.2197  -2
  12  -6   1 273.798 10.2197   1
  13  -6   1 0.54630 7.49548   1
  14  10   1 34.4529 11.7838  -2
  14  -6   1 34.4529 11.7838   1
  15  10   1 21.0298 9.75584  -2
  15  -6   1 21.0298 9.75584   1
 -16   2   1 263.185 15.7962  -2
 -16  -5   1 263.185 15.7962   1
 -15   2   1 29.4716 4.86914  -2
 -15  -5   1 29.4716 4.86914   1
 -14   3   1 62.6380 7.93990  -2
 -14  -5   1 62.6380 7.93990   1
 -13   3   1 242.367 9.27671  -2
 -13  -5   1 242.367 9.27671   1
 -12   3   1 342.249 8.03669  -2
 -12  -5   1 342.249 8.03669   1
 -11   3   1 0.27730 3.76433  -2
 -11  -5   1 0.27730 3.76433   1
 -10   3   1 515.353 10.1414  -2
 -10  -5   1 515.353 10.1414   1
  -9   4   1 1086.29 16.3678  -2
  -9  -5   1 1086.29 16.3678   1
  -8   4   1 20.0936 2.74331  -2
  -8  -5   1 20.0936 2.74331   1
  -7   4   1 1197.21 18.4568  -2
  -7  -5   1 1197.21 18.4568   1
  -6   4   1 1119.00 16.1653  -2
  -6  -5   1 1119.00 16.1653   1
  -5   5   1 128.472 8.03325  -2
  -5  -5   1 128.472 8.03325   1
  -4   5   1 1706.64 29.8578  -2
  -4  -5   1 1706.64 29.8578   1
  -3   5   1 30.2366 1.85034  -2
  -3  -5   1 30.2366 1.85034   1
  -2   5   1 88.6702 2.90654  -2
  -2  -5   1 88.6702 2.90654   1
  -1   5   1 33.3694 7.72611  -2
  -1  -5   1 33.3694 7.72611   1
   0   6   1 2672.13 72.8887  -2
   0  -5   1 2672.13 72.8887   1
   1   6   1 582.836 9.99404  -2
   1  -5   1 582.836 9.99404   1
   2   6   1 1924.60 30.1236  -2
   2  -5   1 1924.60 30.1236   1
   3   6   1 632.704 10.6718  -2
   3  -5   1 632.704 10.6718   1
   4  -5   1 24.5124 1.34232   1
   5   7   1 1187.39 20.8885  -2
   5  -5   1 1187.39 20.8885   1
   6   7   1 1575.71 21.6185  -2
   6  -5   1 1575.71 21.6185   1
   7   7   1 10.7552 2.44237  -2
   7  -5   1 10.7552 2.44237   1
   8   7   1 158.576 5.29112  -2
   8  -5   1 158.576 5.29112   1
   9   8   1 64.1879 4.12621  -2
   9  -5   1 64.1879 4.12621   1
  10   8   1 177.515 5.89744  -2
  10  -5   1 177.515 5.89744   1
  11   8   1 9.97797 3.33289  -2
  11  -5   1 9.97797 3.33289   1
  12   8   1 506.406 16.6390  -2
  12  -5   1 506.406 16.6390   1
  13  -5   1 117.462 14.3207   1
  14   9   1 14.4517 17.8636  -2
  14  -5   1 14.4517 17.8636   1
  15   9   1 78.6786 10.7096  -2
  15  -5   1 78.6786 10.7096   1
 -16   1   1 74.2034 9.59926  -2
 -16  -4   1 74.2034 9.59926   1
 -15   1   1 51.5989 5.00286  -2
 -15  -4   1 51.5989 5.00286   1
 -14   2   1 16.3590 13.8046  -2
 -14  -4   1 16.3590 13.8046   1
 -13   2   1 123.500 5.76694  -2
 -13  -4   1 123.500 5.76694   1
 -12   2   1 97.7033 3.92754  -2
 -12  -4   1 97.7033 3.92754   1
 -11   2   1 3.99101 3.57945  -2
 -11  -4   1 3.99101 3.57945   1
 -10   2   1 487.142 10.6643  -2
 -10  -4   1 487.142 10.6643   1
  -9   3   1 307.998 6.97729  -2
  -9  -4   1 307.998 6.97729   1
  -8   3   1 103.607 3.49918  -2
  -8  -4   1 103.607 3.49918   1
  -7   3   1 807.211 13.9091  -2
  -7  -4   1 807.211 13.9091   1
  -6   3   1 1503.90 24.3257  -2
  -6  -4   1 1503.90 24.3257   1
  -5  -4   1 80.6883 2.66631   1
  -4   4   1 764.143 15.8914  -2
  -4  -4   1 764.143 15.8914   1
  -3   4   1 224.070 4.97822  -2
  -3  -4   1 224.070 4.97822   1
  -2   4   1 633.030 11.5337  -2
  -2  -4   1 633.030 11.5337   1
  -1  -4   1 1.38167 0.79705   1
   0   5   1 1289.52 50.8972  -2
   0  -4   1 1289.52 50.8972   1
   1   5   1 1076.67 24.5070  -2
   1  -4   1 1076.67 24.5070   1
   2   5   1 284.731 4.45741  -2
   2  -4   1 284.731 4.45741   1
   3   5   1 151.209 4.40451  -2
   3  -4   1 151.209 4.40451   1
   4  -4   1 76.0222 1.99949   1
   5   6   1 93.4693 3.62161  -2
   5  -4   1 93.4693 3.62161   1
   6   6   1 1926.30 32.9707  -2
   6  -4   1 1926.30 32.9707   1
   7   6   1 15.3891 2.58047  -2
   7  -4   1 15.3891 2.58047   1
   8   6   1 312.666 10.1172  -2
   8  -4   1 312.666 10.1172   1
   9   7   1 2.45361 3.93199  -2
   9  -4   1 2.45361 3.93199   1
  10   7   1 788.091 15.3504  -2
  10  -4   1 788.091 15.3504   1
  11   7   1 2.49537 2.16959  -2
  11  -4   1 2.49537 2.16959   1
  12   7   1 937.275 30.4478  -2
  12  -4   1 937.275 30.4478   1
  14   8   1 32.0384 11.9177  -2
  14  -4   1 32.0384 11.9177   1
  15   8   1 119.917 9.49074  -2
  15  -4   1 119.917 9.49074   1
  16   8   1 262.782 21.2024  -2
  16  -4   1 262.782 21.2024   1
 -17   0   1 208.033 12.2084  -2
 -17  -3   1 208.033 12.2084   1
 -16   0   1 68.7137 9.20996  -2
 -16  -3   1 68.7137 9.20996   1
 -15   0   1 65.9356 11.5467  -2
 -15  -3   1 65.9356 11.5467   1
 -14   1   1 10.9150 13.1320  -2
 -14  -3   1 10.9150 13.1320   1
 -13   1   1 455.296 12.4295  -2
 -13  -3   1 455.296 12.4295   1
 -12   1   1 70.7747 3.21308  -2
 -12  -3   1 70.7747 3.21308   1
 -11   1   1 82.0839 4.83388  -2
 -11  -3   1 82.0839 4.83388   1
 -10   1   1 84.5310 5.23578  -2
 -10  -3   1 84.5310 5.23578   1
  -9   2   1 734.790 13.6730  -2
  -9  -3   1 734.790 13.6730   1
  -8   2   1 162.963 4.42865  -2
  -8  -3   1 162.963 4.42865   1
  -7   2   1 1893.84 29.8167  -2
  -7  -3   1 1893.84 29.8167   1
  -6   2   1 41.8889 2.77511  -2
  -6  -3   1 41.8889 2.77511   1
  -5  -3   1 486.685 7.93173   1
  -4   3   1 336.507 6.14171  -2
  -4  -3   1 336.507 6.14171   1
  -3   3   1 144.716 3.25114  -2
  -3  -3   1 144.716 3.25114   1
  -2   3   1 158.542 3.31509  -2
  -2  -3   1 158.542 3.31509   1
  -1  -3   1 800.423 11.7067   1
   0   4   1 1092.68 43.3365  -2
   0  -3   1 1092.68 43.3365   1
   1   4   1 471.046 8.76688  -2
   1  -3   1 471.046 8.76688   1
   2   4   1 15.4645 1.20762  -2
   2  -3   1 15.4645 1.20762   1
   3   4   1 2377.96 52.3404  -2
   3  -3   1 2377.96 52.3404   1
   4  -3   1 198.030 3.42104   1
   5   5   1 218.250 4.69776  -2
   5  -3   1 218.250 4.69776   1
   6   5   1 44.7836 2.07064  -2
   6  -3   1 44.7836 2.07064   1
   7   5   1 203.510 4.56998  -2
   7  -3   1 203.510 4.56998   1
   8   5   1 46.0689 5.46010  -2
   8  -3   1 46.0689 5.46010   1
   9   6   1 121.402 5.60818  -2
   9  -3   1 121.402 5.60818   1
  10   6   1 384.866 7.72553  -2
  10  -3   1 384.866 7.72553   1
  11   6   1 -4.8010 3.00378  -2
  11  -3   1 -4.8010 3.00378   1
  12   6   1 177.249 10.2792  -2
  12  -3   1 177.249 10.2792   1
  14   7   1 24.8109 11.9911  -2
  14  -3   1 24.8109 11.9911   1
  15   7   1 177.807 10.5177  -2
  15  -3   1 177.807 10.5177   1
  16   7   1 257.731 16.0715  -2
  16  -3   1 257.731 16.0715   1
 -17  -1   1 60.9138 9.25659  -2
 -17  -2   1 60.9138 9.25659   1
 -16  -1   1 83.8280 9.40400  -2
 -16  -2   1 83.8280 9.40400   1
 -15  -1   1 31.3985 9.00601  -2
 -15  -2   1 31.3985 9.00601   1
 -13   0   1 434.414 13.5577  -2
 -13  -2   1 434.414 13.5577   1
 -12   0   1 192.667 7.81664  -2
 -12  -2   1 192.667 7.81664   1
 -11   0   1 27.6037 3.56053  -2
 -11  -2   1 27.6037 3.56053   1
 -10   0   1 310.558 9.77266  -2
 -10  -2   1 310.558 9.77266   1
  -9   1   1 2514.63 48.6575  -2
  -9  -2   1 2514.63 48.6575   1
  -8   1   1 39.4376 2.49844  -2
  -8  -2   1 39.4376 2.49844   1
  -7   1   1 3091.39 44.2704  -2
  -7  -2   1 3091.39 44.2704   1
  -6   1   1 112.675 3.50332  -2
  -6  -2   1 112.675 3.50332   1
  -5   2   1 53.6246 8.88728  -2
  -5  -2   1 53.6246 8.88728   1
  -4   2   1 375.627 7.00533  -2
  -4  -2   1 375.627 7.00533   1
  -3   2   1 989.050 14.5614  -2
  -3  -2   1 989.050 14.5614   1
  -2   2   1 877.014 14.0502  -2
  -2  -2   1 877.014 14.0502   1
  -1  -2   1 11.1973 0.77530   1
   0  -2   1 37.8184 1.56347   1
   1   3   1 403.221 7.49355  -2
   1  -2   1 403.221 7.49355   1
   2   3   1 2853.84 40.8449  -2
   2  -2   1 2853.84 40.8449   1
   3   3   1 3650.96 97.3125  -2
   3  -2   1 3650.96 97.3125   1
   4  -2   1 179.954 3.42585   1
   5   4   1 2118.35 46.9965  -2
   5  -2   1 2118.35 46.9965   1
   6   4   1 771.230 11.7985  -2
   6  -2   1 771.230 11.7985   1
   7   4   1 254.970 4.95997  -2
   7  -2   1 254.970 4.95997   1
   8   4   1 75.6502 5.68286  -2
   8  -2   1 75.6502 5.68286   1
   9   5   1 636.709 13.3084  -2
   9  -2   1 636.709 13.3084   1
  10   5   1 50.9597 2.69843  -2
  10  -2   1 50.9597 2.69843   1
  11   5   1 41.8314 3.90065  -2
  11  -2   1 41.8314 3.90065   1
  12   5   1 114.153 9.00168  -2
  12  -2   1 114.153 9.00168   1
  14   6   1 48.1251 16.7481  -2
  14  -2   1 48.1251 16.7481   1
  15   6   1 350.455 13.7145  -2
  15  -2   1 350.455 13.7145   1
  16   6   1 86.4620 11.9771  -2
  16  -2   1 86.4620 11.9771   1
 -17  -2   1 73.4878 9.18584  -2
 -17  -1   1 73.4878 9.18584   1
 -16  -2   1 61.9634 8.11495  -2
 -16  -1   1 61.9634 8.11495   1
 -15  -2   1 40.4784 10.0704  -2
 -15  -1   1 40.4784 10.0704   1
 -13  -1   1 171.414 9.35363  -2
 -13  -1   1 171.414 9.35363   1
 -12  -1   1 42.5489 5.33992  -2
 -12  -1   1 42.5489 5.33992   1
 -11  -1   1 20.2962 5.66040  -2
 -11  -1   1 20.2962 5.66040   1
 -10  -1   1 195.673 9.74246  -2
 -10  -1   1 195.673 9.74246   1
  -9   0   1 1105.73 20.5179  -2
  -9  -1   1 1105.73 20.5179   1
  -8   0   1 43.0127 2.68370  -2
  -8  -1   1 43.0127 2.68370   1
  -7   0   1 2336.24 33.7814  -2
  -7  -1   1 2336.24 33.7814   1
  -6   0   1 89.1643 3.55922  -2
  -6  -1   1 89.1643 3.55922   1
  -5  -1   1 59.7782 1.78626   1
  -4   1   1 14.4489 2.14098  -2
  -4  -1   1 14.4489 2.14098   1
  -3   1   1 858.110 12.7025  -2
  -3  -1   1 858.110 12.7025   1
  -2   1   1 889.739 19.9794  -2
  -2  -1   1 889.739 19.9794   1
  -1  -1   1 353.786 4.95489   1
   0  -1   1 142.882 3.59308   1
   1   2   1 4266.31 167.674  -2
   1  -1   1 4266.31 167.674   1
   2   2   1 13.8032 1.17307  -2
   2  -1   1 13.8032 1.17307   1
   3  -1   1 1459.18 22.3444   1
   4  -1   1 0.70487 0.74676   1
   5  -1   1 294.910 6.42859   1
   6   3   1 903.741 13.6428  -2
   6  -1   1 903.741 13.6428   1
   7   3   1 12.5256 1.96808  -2
   7  -1   1 12.5256 1.96808   1
   8   3   1 181.841 12.4771  -2
   8  -1   1 181.841 12.4771   1
   9   4   1 565.512 13.6900  -2
   9  -1   1 565.512 13.6900   1
  10   4   1 367.975 6.89039  -2
  10  -1   1 367.975 6.89039   1
  11   4   1 78.4390 5.07197  -2
  11  -1   1 78.4390 5.07197   1
  12   4   1 273.201 11.8002  -2
  12  -1   1 273.201 11.8002   1
  14   5   1 26.4035 16.2674  -2
  14  -1   1 26.4035 16.2674   1
  15   5   1 579.664 22.4039  -2
  15  -1   1 579.664 22.4039   1
  16   5   1 169.716 11.5768  -2
  16  -1   1 169.716 11.5768   1
 -17  -3   1 212.609 14.4068  -2
 -17   0   1 212.609 14.4068   1
 -16  -3   1 39.6170 8.51564  -2
 -16   0   1 39.6170 8.51564   1
 -15  -3   1 73.5143 18.0134  -2
 -15   0   1 73.5143 18.0134   1
 -13  -2   1 501.427 20.3644  -2
 -13   0   1 501.427 20.3644   1
 -12  -2   1 175.957 7.45569  -2
 -12   0   1 175.957 7.45569   1
 -11  -2   1 12.8941 6.53963  -2
 -11   0   1 12.8941 6.53963   1
 -10  -2   1 232.472 8.77659  -2
 -10   0   1 232.472 8.77659   1
  -9  -1   1 1251.19 25.8456  -2
  -9   0   1 1251.19 25.8456   1
  -8  -1   1 52.4238 4.15842  -2
  -8   0   1 52.4238 4.15842   1
  -7  -1   1 2215.04 38.3537  -2
  -7   0   1 2215.04 38.3537   1
  -6  -1   1 72.4722 4.45994  -2
  -6   0   1 72.4722 4.45994   1
  -5   0   1 383.279 7.65692   1
  -4   0   1 15.9870 4.37044  -2
  -4   0   1 15.9870 4.37044   1
  -3   0   1 77.3447 2.49091  -2
  -3   0   1 77.3447 2.49091   1
  -2   0   1 46.9268 1.39443   1
  -1   0   1 1799.85 46.5863   1
   1   0   1 383.735 7.64957   1
   2   1   1 892.051 13.1343  -2
   2   0   1 892.051 13.1343   1
   3   1   1 6298.08 239.054  -2
   3   0   1 6298.08 239.054   1
   4   0   1 45.5046 1.59796   1
   5   2   1 565.341 17.2619  -2
   5   0   1 565.341 17.2619   1
   6   2   1 57.2208 2.16437  -2
   6   0   1 57.2208 2.16437   1
   7   2   1 190.054 4.40857  -2
   7   0   1 190.054 4.40857   1
   8   2   1 42.1892 5.02163  -2
   8   0   1 42.1892 5.02163   1
   9   3   1 148.560 13.8738  -2
   9   0   1 148.560 13.8738   1
  10   3   1 88.4419 3.19695  -2
  10   0   1 88.4419 3.19695   1
  11   3   1 9.05783 3.00139  -2
  11   0   1 9.05783 3.00139   1
  12   3   1 57.9864 10.2369  -2
  12   0   1 57.9864 10.2369   1
  14   4   1 32.8366 17.4874  -2
  14   0   1 32.8366 17.4874   1
  15   4   1 604.283 22.7352  -2
  15   0   1 604.283 22.7352   1
  16   4   1 153.444 12.5722  -2
  16   0   1 153.444 12.5722   1
  17   4   1 89.2923 19.3164  -2
  17   0   1 89.2923 19.3164   1
 -16  -4   1 64.8139 8.96764  -2
 -16   1   1 64.8139 8.96764   1
 -15  -4   1 90.2072 13.5020  -2
 -15   1   1 90.2072 13.5020   1
 -13  -3   1 475.065 16.0778  -2
 -13   1   1 475.065 16.0778   1
 -12  -3   1 52.6511 5.09187  -2
 -12   1   1 52.6511 5.09187   1
 -11  -3   1 83.5581 7.55080  -2
 -11   1   1 83.5581 7.55080   1
 -10  -3   1 73.8870 6.47264  -2
 -10   1   1 73.8870 6.47264   1
  -9  -2   1 2518.28 49.0283  -2
  -9   1   1 2518.28 49.0283   1
  -8  -2   1 47.2894 4.54832  -2
  -8   1   1 47.2894 4.54832   1
  -7  -2   1 3077.90 52.5501  -2
  -7   1   1 3077.90 52.5501   1
  -6  -2   1 92.7340 5.50517  -2
  -6   1   1 92.7340 5.50517   1
  -5   1   1 45.5316 2.55655   1
  -4  -1   1 11.9524 3.45969  -2
  -4   1   1 11.9524 3.45969   1
  -3  -1   1 855.906 15.0816  -2
  -3   1   1 855.906 15.0816   1
  -2  -1   1 975.464 39.3722  -2
  -2   1   1 975.464 39.3722   1
   1   1   1 372.865 14.7500   1
   2   0   1 837.106 12.3416  -2
   2   1   1 837.106 12.3416   1
   3   1   1 4618.23 69.5075   1
   4   0   1 61.4310 6.76516  -2
   4   1   1 61.4310 6.76516   1
   5   1   1 1755.47 48.6738  -2
   5   1   1 1755.47 48.6738   1
   6   1   1 35.6308 2.00116  -2
   6   1   1 35.6308 2.00116   1
   7   1   1 370.851 6.22725  -2
   7   1   1 370.851 6.22725   1
   8   1   1 9.84111 4.80868  -2
   8   1   1 9.84111 4.80868   1
   9   2   1 843.436 18.8116  -2
   9   1   1 843.436 18.8116   1
  10   2   1 72.0486 3.74659  -2
  10   1   1 72.0486 3.74659   1
  11   2   1 1.12578 2.10546  -2
  11   1   1 1.12578 2.10546   1
  12   2   1 46.1418 10.0974  -2
  12   1   1 46.1418 10.0974   1
  14   3   1 18.7199 11.6971  -2
  14   1   1 18.7199 11.6971   1
  15   3   1 587.652 18.3383  -2
  15   1   1 587.652 18.3383   1
  16   3   1 49.3161 8.77852  -2
  16   1   1 49.3161 8.77852   1
  17   3   1 92.3625 14.2248  -2
  17   1   1 92.3625 14.2248   1
 -16  -5   1 240.254 10.4952  -2
 -16   2   1 240.254 10.4952   1
 -15  -5   1 58.3740 10.3284  -2
 -15   2   1 58.3740 10.3284   1
 -14  -4   1 7.88209 16.5674  -2
 -14   2   1 7.88209 16.5674   1
 -13  -4   1 144.396 8.69877  -2
 -13   2   1 144.396 8.69877   1
 -12  -4   1 91.2915 5.85817  -2
 -12   2   1 91.2915 5.85817   1
 -11  -4   1 -0.1522 6.37144  -2
 -11   2   1 -0.1522 6.37144   1
 -10  -4   1 367.346 10.6739  -2
 -10   2   1 367.346 10.6739   1
  -9  -3   1 710.802 16.1813  -2
  -9   2   1 710.802 16.1813   1
  -8  -3   1 135.824 7.23395  -2
  -8   2   1 135.824 7.23395   1
  -7  -3   1 2031.65 39.3251  -2
  -7   2   1 2031.65 39.3251   1
  -6  -3   1 41.9439 4.75086  -2
  -6   2   1 41.9439 4.75086   1
  -5   2   1 8.87724 1.57594   1
  -4  -2   1 358.480 11.3703  -2
  -4   2   1 358.480 11.3703   1
  -3  -2   1 1076.76 17.1249  -2
  -3   2   1 1076.76 17.1249   1
  -2  -2   1 829.594 18.4839  -2
  -2   2   1 829.594 18.4839   1
  -1   2   1 474.043 9.16066   1
   0   2   1 93.0167 2.69562   1
   1  -1   1 4109.22 90.5475  -2
   1   2   1 4109.22 90.5475   1
   2  -1   1 13.5866 1.31731  -2
   2   2   1 13.5866 1.31731   1
   3  -1   1 2247.40 49.5739  -2
   3   2   1 2247.40 49.5739   1
   4  -1   1 54.1402 9.73689  -2
   4   2   1 54.1402 9.73689   1
   5   0   1 476.107 9.56934  -2
   5   2   1 476.107 9.56934   1
   6   0   1 45.0725 2.07589  -2
   6   2   1 45.0725 2.07589   1
   7   0   1 209.672 4.35663  -2
   7   2   1 209.672 4.35663   1
   8   0   1 31.9620 4.79845  -2
   8   2   1 31.9620 4.79845   1
   9   1   1 815.719 18.4202  -2
   9   2   1 815.719 18.4202   1
  10   1   1 55.8521 3.35502  -2
  10   2   1 55.8521 3.35502   1
  11   1   1 -3.7475 2.23422  -2
  11   2   1 -3.7475 2.23422   1
  12   1   1 50.9692 4.90481  -2
  12   2   1 50.9692 4.90481   1
  14   2   1 8.05484 9.32587  -2
  14   2   1 8.05484 9.32587   1
  15   2   1 625.080 19.2034  -2
  15   2   1 625.080 19.2034   1
  16   2   1 29.7847 9.88714  -2
  16   2   1 29.7847 9.88714   1
  17   2   1 45.2450 14.1980  -2
  17   2   1 45.2450 14.1980   1
 -16  -6   1 236.128 12.2918  -2
 -16   3   1 236.128 12.2918   1
 -15  -6   1 36.1228 12.5150  -2
 -15   3   1 36.1228 12.5150   1
 -14  -5   1 18.4249 15.6200  -2
 -14   3   1 18.4249 15.6200   1
 -13  -5   1 292.625 10.9369  -2
 -13   3   1 292.625 10.9369   1
 -12  -5   1 350.867 10.3399  -2
 -12   3   1 350.867 10.3399   1
 -11  -5   1 1.66547 7.96500  -2
 -11   3   1 1.66547 7.96500   1
 -10  -5   1 515.209 15.3555  -2
 -10   3   1 515.209 15.3555   1
  -9  -4   1 391.309 10.3875  -2
  -9   3   1 391.309 10.3875   1
  -8  -4   1 120.557 5.70637  -2
  -8   3   1 120.557 5.70637   1
  -7  -4   1 787.021 15.9604  -2
  -7   3   1 787.021 15.9604   1
  -6  -4   1 1318.84 30.1156  -2
  -6   3   1 1318.84 30.1156   1
  -5   3   1 246.064 4.26808   1
  -4  -3   1 280.166 5.21486  -2
  -4   3   1 280.166 5.21486   1
  -3  -3   1 162.491 2.97021  -2
  -3   3   1 162.491 2.97021   1
  -2  -3   1 139.200 4.40342  -2
  -2   3   1 139.200 4.40342   1
  -1   3   1 505.063 9.93585   1
   0   3   1 80.6103 2.15104   1
   1  -2   1 369.118 6.32756  -2
   1   3   1 369.118 6.32756   1
   2  -2   1 2835.42 40.3893  -2
   2   3   1 2835.42 40.3893   1
   3  -2   1 3514.21 76.7571  -2
   3   3   1 3514.21 76.7571   1
   4   3   1 61.2940 2.04007   1
   5  -1   1 582.297 12.7730  -2
   5   3   1 582.297 12.7730   1
   6  -1   1 1009.50 14.3749  -2
   6   3   1 1009.50 14.3749   1
   7  -1   1 12.3476 2.64663  -2
   7   3   1 12.3476 2.64663   1
   8  -1   1 160.391 6.03987  -2
   8   3   1 160.391 6.03987   1
   9   0   1 146.916 5.64257  -2
   9   3   1 146.916 5.64257   1
  10   0   1 114.708 5.24743  -2
  10   3   1 114.708 5.24743   1
  11   0   1 13.0363 2.52505  -2
  11   3   1 13.0363 2.52505   1
  12   0   1 75.9032 4.46413  -2
  12   3   1 75.9032 4.46413   1
  13   0   1 416.241 26.7585  -2
  13   3   1 416.241 26.7585   1
  14   1   1 23.8268 5.07763  -2
  14   3   1 23.8268 5.07763   1
  15   1   1 591.921 18.5908  -2
  15   3   1 591.921 18.5908   1
  16   1   1 39.1779 9.29677  -2
  16   3   1 39.1779 9.29677   1
  17   1   1 76.0125 15.1028  -2
  17   3   1 76.0125 15.1028   1
 -16  -7   1 154.621 12.9195  -2
 -16   4   1 154.621 12.9195   1
 -15  -7   1 60.7543 19.3699  -2
 -15   4   1 60.7543 19.3699   1
 -14  -6   1 -13.551 19.8359  -2
 -14   4   1 -13.551 19.8359   1
 -13  -6   1 92.2901 10.5986  -2
 -13   4   1 92.2901 10.5986   1
 -12  -6   1 162.393 8.19777  -2
 -12   4   1 162.393 8.19777   1
 -11  -6   1 100.441 7.65735  -2
 -11   4   1 100.441 7.65735   1
 -10  -6   1 205.632 9.74398  -2
 -10   4   1 205.632 9.74398   1
  -9  -5   1 1118.50 26.8795  -2
  -9   4   1 1118.50 26.8795   1
  -8  -5   1 31.6027 2.88198  -2
  -8   4   1 31.6027 2.88198   1
  -7  -5   1 1237.49 19.9902  -2
  -7   4   1 1237.49 19.9902   1
  -6  -5   1 1251.37 24.5454  -2
  -6   4   1 1251.37 24.5454   1
  -5   4   1 104.758 2.51031   1
  -4  -4   1 675.333 11.1058  -2
  -4   4   1 675.333 11.1058   1
  -3  -4   1 242.638 4.16664  -2
  -3   4   1 242.638 4.16664   1
  -2  -4   1 679.341 13.6179  -2
  -2   4   1 679.341 13.6179   1
  -1   4   1 76.5881 2.67854   1
   0  -3   1 1217.84 49.6644  -2
   0   4   1 1217.84 49.6644   1
   1  -3   1 566.962 8.70197  -2
   1   4   1 566.962 8.70197   1
   2  -3   1 14.8135 1.61357  -2
   2   4   1 14.8135 1.61357   1
   3  -3   1 2568.64 48.3632  -2
   3   4   1 2568.64 48.3632   1
   4   4   1 564.310 9.67963   1
   5  -2   1 1965.55 44.0881  -2
   5   4   1 1965.55 44.0881   1
   6  -2   1 808.663 12.7579  -2
   6   4   1 808.663 12.7579   1
   7  -2   1 227.773 5.64613  -2
   7   4   1 227.773 5.64613   1
   8  -2   1 84.2016 5.67177  -2
   8   4   1 84.2016 5.67177   1
   9  -1   1 554.517 12.6692  -2
   9   4   1 554.517 12.6692   1
  10  -1   1 435.125 8.42625  -2
  10   4   1 435.125 8.42625   1
  11  -1   1 77.3571 3.65869  -2
  11   4   1 77.3571 3.65869   1
  12  -1   1 345.853 9.65170  -2
  12   4   1 345.853 9.65170   1
  13   4   1 392.376 12.7040   1
  14   0   1 13.7813 5.99753  -2
  14   4   1 13.7813 5.99753   1
  15   0   1 553.699 12.1250  -2
  15   4   1 553.699 12.1250   1
  16   0   1 198.790 14.5929  -2
  16   4   1 198.790 14.5929   1
  17   0   1 140.271 21.8130  -2
  17   4   1 140.271 21.8130   1
 -15  -8   1 45.9688 19.2000  -2
 -15   5   1 45.9688 19.2000   1
 -14  -7   1 -10.350 19.5748  -2
 -14   5   1 -10.350 19.5748   1
 -13  -7   1 90.4689 11.5721  -2
 -13   5   1 90.4689 11.5721   1
 -12  -7   1 379.170 15.0979  -2
 -12   5   1 379.170 15.0979   1
 -11  -7   1 77.3118 9.40807  -2
 -11   5   1 77.3118 9.40807   1
 -10  -7   1 523.477 15.7533  -2
 -10   5   1 523.477 15.7533   1
  -9  -6   1 172.199 10.4387  -2
  -9   5   1 172.199 10.4387   1
  -8  -6   1 35.3170 2.45835  -2
  -8   5   1 35.3170 2.45835   1
  -7  -6   1 522.491 9.35879  -2
  -7   5   1 522.491 9.35879   1
  -6  -6   1 187.205 5.25640  -2
  -6   5   1 187.205 5.25640   1
  -5   5   1 0.90239 1.00579   1
  -4  -5   1 1571.56 30.0164  -2
  -4   5   1 1571.56 30.0164   1
  -3  -5   1 45.1894 2.11561  -2
  -3   5   1 45.1894 2.11561   1
  -2  -5   1 118.732 4.50531  -2
  -2   5   1 118.732 4.50531   1
  -1   5   1 42.2274 2.26969   1
   0  -4   1 1418.66 56.1492  -2
   0   5   1 1418.66 56.1492   1
   1  -4   1 1133.76 19.7040  -2
   1   5   1 1133.76 19.7040   1
   2  -4   1 226.623 4.92498  -2
   2   5   1 226.623 4.92498   1
   3  -4   1 160.907 4.50896  -2
   3   5   1 160.907 4.50896   1
   4   5   1 390.308 6.21282   1
   5  -3   1 174.468 4.34385  -2
   5   5   1 174.468 4.34385   1
   6  -3   1 41.5678 2.30067  -2
   6   5   1 41.5678 2.30067   1
   7  -3   1 197.710 5.14193  -2
   7   5   1 197.710 5.14193   1
   8  -3   1 26.1688 3.82887  -2
   8   5   1 26.1688 3.82887   1
   9  -2   1 518.471 11.7253  -2
   9   5   1 518.471 11.7253   1
  10  -2   1 81.2806 4.15303  -2
  10   5   1 81.2806 4.15303   1
  11  -2   1 45.3137 3.30007  -2
  11   5   1 45.3137 3.30007   1
  12  -2   1 135.910 7.34118  -2
  12   5   1 135.910 7.34118   1
  13  -2   1 621.281 27.5373  -2
  13   5   1 621.281 27.5373   1
  14  -1   1 9.33459 4.78126  -2
  14   5   1 9.33459 4.78126   1
  15  -1   1 486.091 12.3169  -2
  15   5   1 486.091 12.3169   1
  16  -1   1 187.680 6.84016  -2
  16   5   1 187.680 6.84016   1
 -15  -9   1 30.6966 18.7197  -2
 -15   6   1 30.6966 18.7197   1
 -14  -8   1 46.1896 20.7932  -2
 -14   6   1 46.1896 20.7932   1
 -13  -8   1 29.3922 10.7074  -2
 -13   6   1 29.3922 10.7074   1
 -12  -8   1 606.136 14.9219  -2
 -12   6   1 606.136 14.9219   1
 -11  -8   1 39.7125 4.26442  -2
 -11   6   1 39.7125 4.26442   1
 -10  -8   1 620.879 17.2701  -2
 -10   6   1 620.879 17.2701   1
  -9  -7   1 14.0862 4.49260  -2
  -9   6   1 14.0862 4.49260   1
  -8  -7   1 130.975 3.81275  -2
  -8   6   1 130.975 3.81275   1
  -7  -7   1 286.961 6.69579  -2
  -7   6   1 286.961 6.69579   1
  -6  -7   1 2071.69 35.6530  -2
  -6   6   1 2071.69 35.6530   1
  -5   6   1 335.661 6.34353   1
  -4  -6   1 736.715 15.0335  -2
  -4   6   1 736.715 15.0335   1
  -3  -6   1 405.260 8.90577  -2
  -3   6   1 405.260 8.90577   1
  -2  -6   1 76.9481 3.74285  -2
  -2   6   1 76.9481 3.74285   1
  -1  -6   1 18.9257 5.11669  -2
  -1   6   1 18.9257 5.11669   1
   0  -5   1 2721.72 73.2736  -2
   0   6   1 2721.72 73.2736   1
   1  -5   1 609.752 8.92038  -2
   1   6   1 609.752 8.92038   1
   2  -5   1 1898.16 27.4463  -2
   2   6   1 1898.16 27.4463   1
   3  -5   1 559.537 10.8546  -2
   3   6   1 559.537 10.8546   1
   4   6   1 137.576 3.41765   1
   5  -4   1 86.9222 3.72553  -2
   5   6   1 86.9222 3.72553   1
   6  -4   1 1948.57 28.5955  -2
   6   6   1 1948.57 28.5955   1
   7  -4   1 14.3187 2.85998  -2
   7   6   1 14.3187 2.85998   1
   8  -4   1 253.616 7.66408  -2
   8   6   1 253.616 7.66408   1
   9  -3   1 137.587 6.51091  -2
   9   6   1 137.587 6.51091   1
  10  -3   1 474.932 11.2453  -2
  10   6   1 474.932 11.2453   1
  11  -3   1 2.38898 4.01198  -2
  11   6   1 2.38898 4.01198   1
  12  -3   1 176.563 6.71387  -2
  12   6   1 176.563 6.71387   1
  13  -3   1 183.109 23.6845  -2
  13   6   1 183.109 23.6845   1
  14  -2   1 42.3638 6.98031  -2
  14   6   1 42.3638 6.98031   1
  15  -2   1 271.147 8.23229  -2
  15   6   1 271.147 8.23229   1
  16  -2   1 95.9323 10.7810  -2
  16   6   1 95.9323 10.7810   1
 -14  -9   1 17.6371 20.1382  -2
 -14   7   1 17.6371 20.1382   1
 -12  -9   1 167.145 8.79868  -2
 -12   7   1 167.145 8.79868   1
 -11  -9   1 49.1411 4.94756  -2
 -11   7   1 49.1411 4.94756   1
 -10  -9   1 246.894 15.6231  -2
 -10   7   1 246.894 15.6231   1
  -9  -8   1 131.504 6.21075  -2
  -9   7   1 131.504 6.21075   1
  -8  -8   1 53.0194 3.57408  -2
  -8   7   1 53.0194 3.57408   1
  -7  -8   1 95.1361 4.00008  -2
  -7   7   1 95.1361 4.00008   1
  -6  -8   1 1121.64 20.2463  -2
  -6   7   1 1121.64 20.2463   1
  -5  -7   1 95.2244 9.48098  -2
  -5   7   1 95.2244 9.48098   1
  -4  -7   1 286.177 7.22591  -2
  -4   7   1 286.177 7.22591   1
  -3  -7   1 28.6282 3.07081  -2
  -3   7   1 28.6282 3.07081   1
  -2  -7   1 413.426 9.18950  -2
  -2   7   1 413.426 9.18950   1
  -1  -7   1 342.839 11.2738  -2
  -1   7   1 342.839 11.2738   1
   0  -6   1 1681.06 46.3381  -2
   0   7   1 1681.06 46.3381   1
   1  -6   1 112.682 3.11552  -2
   1   7   1 112.682 3.11552   1
   2  -6   1 189.238 4.01215  -2
   2   7   1 189.238 4.01215   1
   3  -6   1 758.189 12.0270  -2
   3   7   1 758.189 12.0270   1
   4   7   1 181.358 4.08005   1
   5  -5   1 1314.51 21.5679  -2
   5   7   1 1314.51 21.5679   1
   6  -5   1 1493.45 29.7738  -2
   6   7   1 1493.45 29.7738   1
   7  -5   1 4.12002 3.23502  -2
   7   7   1 4.12002 3.23502   1
   8  -5   1 136.692 6.19576  -2
   8   7   1 136.692 6.19576   1
   9  -4   1 -0.7459 5.36506  -2
   9   7   1 -0.7459 5.36506   1
  10  -4   1 813.759 16.3924  -2
  10   7   1 813.759 16.3924   1
  11  -4   1 6.00708 3.29797  -2
  11   7   1 6.00708 3.29797   1
  12  -4   1 955.651 21.9405  -2
  12   7   1 955.651 21.9405   1
  13  -4   1 180.576 21.6384  -2
  13   7   1 180.576 21.6384   1
  14  -3   1 7.95439 7.44868  -2
  14   7   1 7.95439 7.44868   1
  15  -3   1 118.766 7.59351  -2
  15   7   1 118.766 7.59351   1
  16  -3   1 260.728 10.3864  -2
  16   7   1 260.728 10.3864   1
 -14 -10   1 42.0145 21.3245  -2
 -14   8   1 42.0145 21.3245   1
 -13 -10   1 264.800 21.9695  -2
 -13   8   1 264.800 21.9695   1
 -12 -10   1 170.218 9.03450  -2
 -12   8   1 170.218 9.03450   1
 -11 -10   1 31.5985 4.60658  -2
 -11   8   1 31.5985 4.60658   1
 -10 -10   1 240.673 15.3453  -2
 -10   8   1 240.673 15.3453   1
  -9  -9   1 10.0862 5.34458  -2
  -9   8   1 10.0862 5.34458   1
  -8  -9   1 58.6306 3.89640  -2
  -8   8   1 58.6306 3.89640   1
  -7  -9   1 23.1542 3.42128  -2
  -7   8   1 23.1542 3.42128   1
  -6  -9   1 78.4156 4.51358  -2
  -6   8   1 78.4156 4.51358   1
  -5  -8   1 28.4128 6.13633  -2
  -5   8   1 28.4128 6.13633   1
  -4  -8   1 617.697 11.8939  -2
  -4   8   1 617.697 11.8939   1
  -3  -8   1 235.916 7.24910  -2
  -3   8   1 235.916 7.24910   1
  -2  -8   1 79.0299 5.39430  -2
  -2   8   1 79.0299 5.39430   1
  -1  -8   1 659.333 27.8880  -2
  -1   8   1 659.333 27.8880   1
   0  -7   1 847.411 20.4085  -2
   0   8   1 847.411 20.4085   1
   1  -7   1 339.579 9.51611  -2
   1   8   1 339.579 9.51611   1
   2  -7   1 160.231 3.90519  -2
   2   8   1 160.231 3.90519   1
   3  -7   1 19.3048 2.96411  -2
   3   8   1 19.3048 2.96411   1
   4  -7   1 640.561 27.4514  -2
   4   8   1 640.561 27.4514   1
   5  -6   1 174.491 4.84923  -2
   5   8   1 174.491 4.84923   1
   6  -6   1 241.135 5.84247  -2
   6   8   1 241.135 5.84247   1
   7  -6   1 112.468 5.60971  -2
   7   8   1 112.468 5.60971   1
   8  -6   1 46.3414 5.05657  -2
   8   8   1 46.3414 5.05657   1
   9  -5   1 49.4564 7.62493  -2
   9   8   1 49.4564 7.62493   1
  10  -5   1 200.610 8.39318  -2
  10   8   1 200.610 8.39318   1
  11  -5   1 17.6182 3.89164  -2
  11   8   1 17.6182 3.89164   1
  12  -5   1 511.023 12.8688  -2
  12   8   1 511.023 12.8688   1
  13  -5   1 131.526 20.9640  -2
  13   8   1 131.526 20.9640   1
  14  -4   1 9.20739 8.52577  -2
  14   8   1 9.20739 8.52577   1
  15  -4   1 77.6690 7.35183  -2
  15   8   1 77.6690 7.35183   1
  16  -4   1 222.443 11.5904  -2
  16   8   1 222.443 11.5904   1
 -13 -11   1 183.977 9.14335  -2
 -13   9   1 183.977 9.14335   1
 -12 -11   1 261.397 7.17885  -2
 -12   9   1 261.397 7.17885   1
 -11 -11   1 51.6937 6.10750  -2
 -11   9   1 51.6937 6.10750   1
 -10   9   1 161.161 11.3558   1
  -9 -10   1 197.774 10.7997  -2
  -9   9   1 197.774 10.7997   1
  -8 -10   1 18.7298 4.17013  -2
  -8   9   1 18.7298 4.17013   1
  -7 -10   1 20.5532 3.64916  -2
  -7   9   1 20.5532 3.64916   1
  -6 -10   1 610.517 11.3406  -2
  -6   9   1 610.517 11.3406   1
  -5  -9   1 349.473 13.0494  -2
  -5   9   1 349.473 13.0494   1
  -4  -9   1 491.908 10.1794  -2
  -4   9   1 491.908 10.1794   1
  -3  -9   1 757.855 15.8734  -2
  -3   9   1 757.855 15.8734   1
  -2  -9   1 10.7491 3.66643  -2
  -2   9   1 10.7491 3.66643   1
  -1  -9   1 26.3070 5.83113  -2
  -1   9   1 26.3070 5.83113   1
   0  -8   1 765.326 16.3770  -2
   0   9   1 765.326 16.3770   1
   1  -8   1 40.8557 2.93926  -2
   1   9   1 40.8557 2.93926   1
   2  -8   1 911.094 14.1490  -2
   2   9   1 911.094 14.1490   1
   3  -8   1 13.9812 3.61447  -2
   3   9   1 13.9812 3.61447   1
   4   9   1 137.449 4.17581   1
   5  -7   1 19.4502 4.89420  -2
   5   9   1 19.4502 4.89420   1
   6  -7   1 1326.06 20.4897  -2
   6   9   1 1326.06 20.4897   1
   7  -7   1 245.448 6.83179  -2
   7   9   1 245.448 6.83179   1
   8  -7   1 110.141 5.91592  -2
   8   9   1 110.141 5.91592   1
   9  -6   1 327.559 9.93383  -2
   9   9   1 327.559 9.93383   1
  10  -6   1 186.477 7.91587  -2
  10   9   1 186.477 7.91587   1
  11  -6   1 50.8363 5.26555  -2
  11   9   1 50.8363 5.26555   1
  12  -6   1 244.655 12.0925  -2
  12   9   1 244.655 12.0925   1
  13  -6   1 37.4801 15.0980  -2
  13   9   1 37.4801 15.0980   1
  14  -5   1 6.99823 9.15035  -2
  14   9   1 6.99823 9.15035   1
  15  -5   1 54.8507 7.62623  -2
  15   9   1 54.8507 7.62623   1
 -12 -12   1 116.502 6.23961  -2
 -12  10   1 116.502 6.23961   1
 -11 -12   1 56.2655 5.73331  -2
 -11  10   1 56.2655 5.73331   1
 -10 -12   1 82.3352 15.0163  -2
 -10  10   1 82.3352 15.0163   1
  -9 -11   1 6.29694 6.16357  -2
  -9  10   1 6.29694 6.16357   1
  -8 -11   1 60.5207 6.77879  -2
  -8  10   1 60.5207 6.77879   1
  -7 -11   1 16.9470 4.05629  -2
  -7  10   1 16.9470 4.05629   1
  -6 -11   1 289.759 8.63497  -2
  -6  10   1 289.759 8.63497   1
  -5 -10   1 95.8832 11.6813  -2
  -5  10   1 95.8832 11.6813   1
  -4 -10   1 82.6244 5.15151  -2
  -4  10   1 82.6244 5.15151   1
  -3 -10   1 501.034 13.0685  -2
  -3  10   1 501.034 13.0685   1
  -2 -10   1 596.658 13.1783  -2
  -2  10   1 596.658 13.1783   1
  -1 -10   1 236.625 7.49393  -2
  -1  10   1 236.625 7.49393   1
   0  -9   1 307.528 8.54254  -2
   0  10   1 307.528 8.54254   1
   1  -9   1 113.785 4.59418  -2
   1  10   1 113.785 4.59418   1
   2  -9   1 14.0738 2.51211  -2
   2  10   1 14.0738 2.51211   1
   3  -9   1 9.30257 3.41038  -2
   3  10   1 9.30257 3.41038   1
   4  10   1 66.5474 2.86046   1
   5  -8   1 151.365 6.28353  -2
   5  10   1 151.365 6.28353   1
   6  -8   1 590.356 12.3759  -2
   6  10   1 590.356 12.3759   1
   7  -8   1 155.667 5.91931  -2
   7  10   1 155.667 5.91931   1
   8  -8   1 134.537 8.79037  -2
   8  10   1 134.537 8.79037   1
   9  -7   1 186.231 9.85262  -2
   9  10   1 186.231 9.85262   1
  10  -7   1 441.881 13.1054  -2
  10  10   1 441.881 13.1054   1
  11  -7   1 12.5352 5.07048  -2
  11  10   1 12.5352 5.07048   1
  12  -7   1 405.122 13.6708  -2
  12  10   1 405.122 13.6708   1
  13  -7   1 32.1380 19.3032  -2
  13  10   1 32.1380 19.3032   1
  14  -6   1 22.6106 9.84489  -2
  14  10   1 22.6106 9.84489   1
  15  -6   1 9.23607 8.02570  -2
  15  10   1 9.23607 8.02570   1
 -11 -13   1 22.1793 7.92269  -2
 -11  11   1 22.1793 7.92269   1
 -10 -13   1 6.38736 15.1503  -2
 -10  11   1 6.38736 15.1503   1
  -9 -12   1 81.7747 7.04122  -2
  -9  11   1 81.7747 7.04122   1
  -8 -12   1 -0.3430 5.85611  -2
  -8  11   1 -0.3430 5.85611   1
  -7 -12   1 61.3697 5.71140  -2
  -7  11   1 61.3697 5.71140   1
  -6 -12   1 10.0842 7.38493  -2
  -6  11   1 10.0842 7.38493   1
  -5 -11   1 56.7895 10.2000  -2
  -5  11   1 56.7895 10.2000   1
  -4 -11   1 88.1906 5.07492  -2
  -4  11   1 88.1906 5.07492   1
  -3 -11   1 289.570 7.99202  -2
  -3  11   1 289.570 7.99202   1
  -2 -11   1 28.7266 3.98323  -2
  -2  11   1 28.7266 3.98323   1
  -1 -11   1 579.823 12.0460  -2
  -1  11   1 579.823 12.0460   1
   0 -10   1 288.842 7.71595  -2
   0  11   1 288.842 7.71595   1
   1 -10   1 108.377 4.84860  -2
   1  11   1 108.377 4.84860   1
   2 -10   1 25.8540 3.17159  -2
   2  11   1 25.8540 3.17159   1
   3 -10   1 395.645 8.69985  -2
   3  11   1 395.645 8.69985   1
   4  -9   1 132.682 16.9863  -2
   4  11   1 132.682 16.9863   1
   5  -9   1 -7.7722 5.06164  -2
   5  11   1 -7.7722 5.06164   1
   6  -9   1 91.0208 5.93061  -2
   6  11   1 91.0208 5.93061   1
   7  -9   1 349.847 8.77429  -2
   7  11   1 349.847 8.77429   1
   8  -9   1 59.1954 7.38789  -2
   8  11   1 59.1954 7.38789   1
   9  -8   1 100.017 9.31472  -2
   9  11   1 100.017 9.31472   1
  10  -8   1 51.0109 9.02896  -2
  10  11   1 51.0109 9.02896   1
  11  -8   1 26.4089 6.25226  -2
  11  11   1 26.4089 6.25226   1
  12  -8   1 123.297 13.2541  -2
  12  11   1 123.297 13.2541   1
  13  -8   1 19.3423 19.6141  -2
  13  11   1 19.3423 19.6141   1
  14  -7   1 13.9622 19.2712  -2
  14  11   1 13.9622 19.2712   1
 -10 -14   1 47.6384 22.6922  -2
 -10 -13   1 47.6384 22.6922  -2
 -10  12   1 47.6384 22.6922   1
 -10 -14   1 14.2221 17.1951  -2
 -10  12   1 14.2221 17.1951   1
  -9 -13   1 289.049 10.3497  -2
  -9  12   1 289.049 10.3497   1
  -8 -13   1 18.1681 7.03557  -2
  -8  12   1 18.1681 7.03557   1
  -7 -13   1 60.2231 5.34269  -2
  -7  12   1 60.2231 5.34269   1
  -6 -13   1 60.4213 7.18434  -2
  -6  12   1 60.4213 7.18434   1
  -5 -12   1 176.922 13.9775  -2
  -5  12   1 176.922 13.9775   1
  -4 -12   1 53.2017 8.16484  -2
  -4  12   1 53.2017 8.16484   1
  -3 -12   1 604.466 13.5520  -2
  -3  12   1 604.466 13.5520   1
  -2 -12   1 35.6446 4.46027  -2
  -2  12   1 35.6446 4.46027   1
  -1 -12   1 76.2258 5.53608  -2
  -1  12   1 76.2258 5.53608   1
   0 -11   1 229.169 7.30046  -2
   0  12   1 229.169 7.30046   1
   1 -11   1 68.9960 4.82954  -2
   1  12   1 68.9960 4.82954   1
   2 -11   1 431.405 9.76335  -2
   2  12   1 431.405 9.76335   1
   3 -11   1 255.232 7.84684  -2
   3  12   1 255.232 7.84684   1
   4 -11   1 22.6878 13.2923  -2
   4  12   1 22.6878 13.2923   1
   5 -10   1 168.541 7.96543  -2
   5  12   1 168.541 7.96543   1
   6 -10   1 194.764 6.82437  -2
   6  12   1 194.764 6.82437   1
   7 -10   1 181.773 8.68221  -2
   7  12   1 181.773 8.68221   1
   8 -10   1 64.6562 10.2023  -2
   8  12   1 64.6562 10.2023   1
   9  -9   1 595.243 19.4597  -2
   9  12   1 595.243 19.4597   1
  10  -9   1 5.42033 10.5498  -2
  10  12   1 5.42033 10.5498   1
  11  -9   1 18.7812 6.60443  -2
  11  12   1 18.7812 6.60443   1
  12  -9   1 64.4671 9.30593  -2
  12  12   1 64.4671 9.30593   1
  13  -9   1 73.0188 21.7300  -2
  13  12   1 73.0188 21.7300   1
  -9 -14   1 66.4456 11.7704  -2
  -9  13   1 66.4456 11.7704   1
  -8 -14   1 37.7773 7.32365  -2
  -8  13   1 37.7773 7.32365   1
  -7 -14   1 51.4646 5.47246  -2
  -7  13   1 51.4646 5.47246   1
  -6 -14   1 82.6310 6.95784  -2
  -6  13   1 82.6310 6.95784   1
  -5  13   1 52.1538 9.75066   1
  -4 -13   1 18.2227 5.52456  -2
  -4  13   1 18.2227 5.52456   1
  -3 -13   1 428.546 12.3161  -2
  -3  13   1 428.546 12.3161   1
  -2 -13   1 109.053 7.08449  -2
  -2  13   1 109.053 7.08449   1
  -1 -13   1 181.092 7.87092  -2
  -1  13   1 181.092 7.87092   1
   0 -12   1 30.1592 6.99347  -2
   0  13   1 30.1592 6.99347   1
   1 -12   1 209.501 7.08915  -2
   1  13   1 209.501 7.08915   1
   2 -12   1 0.77825 4.92975  -2
   2  13   1 0.77825 4.92975   1
   3 -12   1 46.9511 6.76482  -2
   3  13   1 46.9511 6.76482   1
   4  13   1 2.17861 2.87277   1
   5 -11   1 71.0347 8.58922  -2
   5  13   1 71.0347 8.58922   1
   6 -11   1 136.083 8.86610  -2
   6  13   1 136.083 8.86610   1
   7 -11   1 121.990 14.6733  -2
   7  13   1 121.990 14.6733   1
   8 -11   1 55.9834 8.19243  -2
   8  13   1 55.9834 8.19243   1
   9 -10   1 358.386 13.1363  -2
   9  13   1 358.386 13.1363   1
  10 -10   1 84.6732 10.2049  -2
  10  13   1 84.6732 10.2049   1
  11 -10   1 30.2436 6.89830  -2
  11  13   1 30.2436 6.89830   1
  12 -10   1 142.580 12.2572  -2
  12  13   1 142.580 12.2572   1
  -8 -15   1 36.9186 8.74130  -2
  -8  14   1 36.9186 8.74130   1
  -7 -15   1 34.8306 5.42333  -2
  -7  14   1 34.8306 5.42333   1
  -6 -15   1 63.1485 7.31451  -2
  -6  14   1 63.1485 7.31451   1
  -4 -14   1 -3.0234 7.82030  -2
  -4  14   1 -3.0234 7.82030   1
  -3 -14   1 196.623 8.67220  -2
  -3  14   1 196.623 8.67220   1
  -2 -14   1 12.7488 5.59572  -2
  -2  14   1 12.7488 5.59572   1
  -1 -14   1 327.559 11.0252  -2
  -1  14   1 327.559 11.0252   1
   0 -13   1 14.6099 6.93048  -2
   0  14   1 14.6099 6.93048   1
   1 -13   1 17.1652 8.18775  -2
   1  14   1 17.1652 8.18775   1
   2 -13   1 12.2797 5.25291  -2
   2  14   1 12.2797 5.25291   1
   3 -13   1 204.458 9.46376  -2
   3  14   1 204.458 9.46376   1
   4  14   1 3.54082 6.74516   1
   5 -12   1 23.3102 5.77550  -2
   5  14   1 23.3102 5.77550   1
   6 -12   1 34.5232 7.36843  -2
   6  14   1 34.5232 7.36843   1
   7 -12   1 213.498 11.5488  -2
   7  14   1 213.498 11.5488   1
   8 -12   1 -1.7834 10.7379  -2
   8  14   1 -1.7834 10.7379   1
   9 -11   1 168.951 12.3982  -2
   9  14   1 168.951 12.3982   1
  10 -11   1 -0.3114 8.64445  -2
  10  14   1 -0.3114 8.64445   1
  11 -11   1 40.9867 8.67048  -2
  11  14   1 40.9867 8.67048   1
  -6 -16   1 40.6951 10.6886  -2
  -6  15   1 40.6951 10.6886   1
  -5 -15   1 129.347 21.0248  -2
  -5  15   1 129.347 21.0248   1
  -4 -15   1 -11.467 9.81237  -2
  -4  15   1 -11.467 9.81237   1
  -3 -15   1 291.226 20.8545  -2
  -3  15   1 291.226 20.8545   1
  -2 -15   1 23.8734 10.0240  -2
  -2  15   1 23.8734 10.0240   1
  -1 -15   1 50.4918 9.23578  -2
  -1  15   1 50.4918 9.23578   1
   0 -14   1 -9.0325 10.2030  -2
   0  15   1 -9.0325 10.2030   1
   1 -14   1 14.7206 8.10021  -2
   1  15   1 14.7206 8.10021   1
   2 -14   1 101.024 5.63159  -2
   2  15   1 101.024 5.63159   1
   3 -14   1 128.920 9.09724  -2
   3  15   1 128.920 9.09724   1
   5 -13   1 76.2461 7.24832  -2
   5  15   1 76.2461 7.24832   1
   6 -13   1 -5.2362 5.63829  -2
   6  15   1 -5.2362 5.63829   1
   7 -13   1 167.907 9.42135  -2
   7  15   1 167.907 9.42135   1
   8 -13   1 9.70580 14.4282  -2
   8  15   1 9.70580 14.4282   1
   9 -12   1 299.444 25.5640  -2
   9  15   1 299.444 25.5640   1
  10 -12   1 5.56582 10.2111  -2
  10  15   1 5.56582 10.2111   1
  -4 -16   1 17.0433 17.6783  -2
  -4  16   1 17.0433 17.6783   1
  -3 -16   1 203.769 18.7410  -2
  -3  16   1 203.769 18.7410   1
  -2 -16   1 13.7168 10.4795  -2
  -2  16   1 13.7168 10.4795   1
  -1 -16   1 45.2593 9.69708  -2
  -1  16   1 45.2593 9.69708   1
   0 -15   1 32.3953 11.3749  -2
   0  16   1 32.3953 11.3749   1
   1 -15   1 45.7039 11.1315  -2
   1  16   1 45.7039 11.1315   1
   2 -15   1 16.2341 5.83390  -2
   2  16   1 16.2341 5.83390   1
   3 -15   1 23.2208 8.17953  -2
   3  16   1 23.2208 8.17953   1
   5 -14   1 35.3284 9.15581  -2
   5  16   1 35.3284 9.15581   1
   6 -14   1 10.6454 7.14739  -2
   6  16   1 10.6454 7.14739   1
   7 -14   1 54.9583 10.4164  -2
   7  16   1 54.9583 10.4164   1
   8  16   1 13.0461 5.30644   1
   0 -16   1 50.0326 10.3370  -2
   0  17   1 50.0326 10.3370   1
   1 -16   1 11.1162 8.95053  -2
   1  17   1 11.1162 8.95053   1
   2 -16   1 60.2805 7.54530  -2
   2  17   1 60.2805 7.54530   1
   3  17   1 37.4208 4.80395   1
  -4  16   2 94.3265 17.7081  -2
  -4 -16   2 94.3265 17.7081   1
  -3 -16   2 6.33316 6.67012   1
  -2  17   2 43.0662 10.5310  -2
  -2 -16   2 43.0662 10.5310   1
  -1  17   2 35.2384 8.04890  -2
  -1 -16   2 35.2384 8.04890   1
   0  17   2 74.4597 10.9351  -2
   0 -16   2 74.4597 10.9351   1
  -7  15   2 109.074 11.1257  -2
  -7 -15   2 109.074 11.1257   1
  -6  15   2 82.2889 8.35269  -2
  -6 -15   2 82.2889 8.35269   1
  -5  15   2 11.5570 6.04641  -2
  -5 -15   2 11.5570 6.04641   1
  -4  15   2 163.749 10.7989  -2
  -4 -15   2 163.749 10.7989   1
  -3  16   2 25.5124 14.4088  -2
  -3 -15   2 25.5124 14.4088   1
  -2  16   2 59.6820 10.0596  -2
  -2 -15   2 59.6820 10.0596   1
  -1  16   2 5.63664 7.32548  -2
  -1 -15   2 5.63664 7.32548   1
   0  16   2 343.833 14.3005  -2
   0 -15   2 343.833 14.3005   1
   1  16   2 28.1286 10.8241  -2
   1 -15   2 28.1286 10.8241   1
   2  17   2 118.299 19.1595  -2
   2 -15   2 118.299 19.1595   1
   3  17   2 15.1865 9.79501  -2
   3 -15   2 15.1865 9.79501   1
   4  17   2 15.8835 7.89371  -2
   4 -15   2 15.8835 7.89371   1
 -10  13   2 135.386 13.1854  -2
 -10 -14   2 135.386 13.1854   1
  -9  13   2 2.79860 9.33821  -2
  -9 -14   2 2.79860 9.33821   1
  -7  14   2 16.6733 9.05664  -2
  -7 -14   2 16.6733 9.05664   1
  -6  14   2 42.2628 7.72439  -2
  -6 -14   2 42.2628 7.72439   1
  -5  14   2 34.9115 5.24386  -2
  -5 -14   2 34.9115 5.24386   1
  -4  14   2 18.5142 7.18490  -2
  -4 -14   2 18.5142 7.18490   1
  -3  15   2 38.3066 8.16296  -2
  -3 -14   2 38.3066 8.16296   1
  -2  15   2 60.3508 9.84145  -2
  -2 -14   2 60.3508 9.84145   1
  -1  15   2 10.1346 7.15394  -2
  -1 -14   2 10.1346 7.15394   1
   0  15   2 200.450 11.4073  -2
   0 -14   2 200.450 11.4073   1
   1  15   2 21.6774 12.4360  -2
   1 -14   2 21.6774 12.4360   1
   2  16   2 129.435 10.9460  -2
   2 -14   2 129.435 10.9460   1
   3  16   2 33.9991 7.93619  -2
   3 -14   2 33.9991 7.93619   1
   4  16   2 41.9496 9.91145  -2
   4 -14   2 41.9496 9.91145   1
   5  16   2 11.9389 11.9219  -2
   5 -14   2 11.9389 11.9219   1
   6 -14   2 31.0091 5.63447   1
 -11  12   2 -2.6070 9.36883  -2
 -11 -13   2 -2.6070 9.36883   1
 -10  12   2 425.684 18.9600  -2
 -10 -13   2 425.684 18.9600   1
  -9  12   2 34.1528 8.21030  -2
  -9 -13   2 34.1528 8.21030   1
  -8 -13   2 56.9288 7.73986   1
  -7  13   2 54.0951 6.87551  -2
  -7 -13   2 54.0951 6.87551   1
  -6  13   2 149.974 8.01062  -2
  -6 -13   2 149.974 8.01062   1
  -5  13   2 4.31185 6.85066  -2
  -5 -13   2 4.31185 6.85066   1
  -4  13   2 120.452 8.30081  -2
  -4 -13   2 120.452 8.30081   1
  -3  14   2 117.588 9.52671  -2
  -3 -13   2 117.588 9.52671   1
  -2  14   2 86.5855 8.80021  -2
  -2 -13   2 86.5855 8.80021   1
  -1  14   2 21.1178 6.50013  -2
  -1 -13   2 21.1178 6.50013   1
   0  14   2 157.073 12.3783  -2
   0 -13   2 157.073 12.3783   1
   1 -13   2 -4.7109 5.09849   1
   2  15   2 238.110 11.8755  -2
   2 -13   2 238.110 11.8755   1
   3  15   2 11.5314 7.36809  -2
   3 -13   2 11.5314 7.36809   1
   4  15   2 53.2439 7.49516  -2
   4 -13   2 53.2439 7.49516   1
   5  15   2 0.27904 10.6895  -2
   5 -13   2 0.27904 10.6895   1
   6  16   2 69.2391 13.2418  -2
   6 -13   2 69.2391 13.2418   1
   7  16   2 71.5461 12.1826  -2
   7 -13   2 71.5461 12.1826   1
   8  16   2 47.7893 7.83708  -2
   8 -13   2 47.7893 7.83708   1
 -12  11   2 164.171 13.3163  -2
 -12 -12   2 164.171 13.3163   1
 -11  11   2 44.4538 7.80003  -2
 -11 -12   2 44.4538 7.80003   1
 -10  11   2 275.685 10.6976  -2
 -10 -12   2 275.685 10.6976   1
  -9  11   2 78.1974 16.5274  -2
  -9 -12   2 78.1974 16.5274   1
  -8 -12   2 86.2236 10.5685   1
  -7  12   2 41.6804 7.39508  -2
  -7 -12   2 41.6804 7.39508   1
  -6  12   2 191.088 7.51302  -2
  -6 -12   2 191.088 7.51302   1
  -5  12   2 22.0351 6.93699  -2
  -5 -12   2 22.0351 6.93699   1
  -4  12   2 301.050 9.76502  -2
  -4 -12   2 301.050 9.76502   1
  -3  13   2 86.0648 8.95097  -2
  -3 -12   2 86.0648 8.95097   1
  -2  13   2 162.714 9.99396  -2
  -2 -12   2 162.714 9.99396   1
  -1  13   2 31.3007 5.22872  -2
  -1 -12   2 31.3007 5.22872   1
   0  13   2 1141.63 24.5320  -2
   0 -12   2 1141.63 24.5320   1
   1 -12   2 68.3661 7.19030   1
   2  14   2 194.737 18.9809  -2
   2 -12   2 194.737 18.9809   1
   3  14   2 93.0381 9.70594  -2
   3 -12   2 93.0381 9.70594   1
   4  14   2 56.8847 7.14060  -2
   4 -12   2 56.8847 7.14060   1
   5  14   2 -17.156 8.50517  -2
   5 -12   2 -17.156 8.50517   1
   6  15   2 87.9575 17.0603  -2
   6 -12   2 87.9575 17.0603   1
   7  15   2 44.7504 11.0479  -2
   7 -12   2 44.7504 11.0479   1
   8  15   2 82.3800 8.55979  -2
   8 -12   2 82.3800 8.55979   1
   9  15   2 46.4285 11.3804  -2
   9 -12   2 46.4285 11.3804   1
 -13   9   2 167.982 17.2753  -2
 -13 -11   2 167.982 17.2753   1
 -12  10   2 161.745 15.0254  -2
 -12 -11   2 161.745 15.0254   1
 -11  10   2 51.6983 12.6078  -2
 -11 -11   2 51.6983 12.6078   1
 -10  10   2 129.068 8.25268  -2
 -10 -11   2 129.068 8.25268   1
  -9  10   2 177.364 11.3071  -2
  -9 -11   2 177.364 11.3071   1
  -8  10   2 28.1788 13.0151  -2
  -8 -11   2 28.1788 13.0151   1
  -7  11   2 12.1218 6.86294  -2
  -7 -11   2 12.1218 6.86294   1
  -6  11   2 34.6301 4.30567  -2
  -6 -11   2 34.6301 4.30567   1
  -5  11   2 21.4347 5.48404  -2
  -5 -11   2 21.4347 5.48404   1
  -4  11   2 36.0315 5.40881  -2
  -4 -11   2 36.0315 5.40881   1
  -3  12   2 7.76868 5.87507  -2
  -3 -11   2 7.76868 5.87507   1
  -2  12   2 102.178 8.56316  -2
  -2 -11   2 102.178 8.56316   1
  -1  12   2 2.10796 4.53660  -2
  -1 -11   2 2.10796 4.53660   1
   0  12   2 516.545 13.2601  -2
   0 -11   2 516.545 13.2601   1
   1  12   2 61.9817 7.45403  -2
   1 -11   2 61.9817 7.45403   1
   2  13   2 380.786 13.4164  -2
   2 -11   2 380.786 13.4164   1
   3  13   2 96.5999 7.63533  -2
   3 -11   2 96.5999 7.63533   1
   4  13   2 166.481 8.82576  -2
   4 -11   2 166.481 8.82576   1
   5  13   2 78.5318 11.2244  -2
   5 -11   2 78.5318 11.2244   1
   6  14   2 151.076 17.8877  -2
   6 -11   2 151.076 17.8877   1
   7  14   2 1.71619 5.60389  -2
   7 -11   2 1.71619 5.60389   1
   8  14   2 36.8155 7.16397  -2
   8 -11   2 36.8155 7.16397   1
   9  14   2 40.7979 6.44025  -2
   9 -11   2 40.7979 6.44025   1
  10  14   2 205.701 10.9711  -2
  10 -11   2 205.701 10.9711   1
 -14   8   2 39.9489 10.9801  -2
 -14 -10   2 39.9489 10.9801   1
 -13   8   2 184.919 11.4083  -2
 -13 -10   2 184.919 11.4083   1
 -12   9   2 28.0339 8.78969  -2
 -12 -10   2 28.0339 8.78969   1
 -11   9   2 17.8245 7.46244  -2
 -11 -10   2 17.8245 7.46244   1
 -10   9   2 379.034 10.5912  -2
 -10 -10   2 379.034 10.5912   1
  -9   9   2 332.749 11.6937  -2
  -9 -10   2 332.749 11.6937   1
  -8   9   2 126.906 16.8098  -2
  -8 -10   2 126.906 16.8098   1
  -7  10   2 655.914 16.7274  -2
  -7 -10   2 655.914 16.7274   1
  -6  10   2 80.5031 4.61581  -2
  -6 -10   2 80.5031 4.61581   1
  -5  10   2 -4.9012 4.54729  -2
  -5 -10   2 -4.9012 4.54729   1
  -4  10   2 76.1301 5.44049  -2
  -4 -10   2 76.1301 5.44049   1
  -3  11   2 490.389 12.7987  -2
  -3 -10   2 490.389 12.7987   1
  -2  11   2 63.8764 4.67168  -2
  -2 -10   2 63.8764 4.67168   1
  -1  11   2 349.974 11.2198  -2
  -1 -10   2 349.974 11.2198   1
   0  11   2 38.2876 6.74447  -2
   0 -10   2 38.2876 6.74447   1
   1  11   2 190.762 13.9088  -2
   1 -10   2 190.762 13.9088   1
   2  12   2 268.778 10.7940  -2
   2 -10   2 268.778 10.7940   1
   3  12   2 167.362 8.30200  -2
   3 -10   2 167.362 8.30200   1
   4  12   2 47.0466 6.37263  -2
   4 -10   2 47.0466 6.37263   1
   5  12   2 96.1012 8.56872  -2
   5 -10   2 96.1012 8.56872   1
   7  13   2 7.18739 9.68280  -2
   7 -10   2 7.18739 9.68280   1
   8  13   2 26.3681 4.93473  -2
   8 -10   2 26.3681 4.93473   1
   9  13   2 146.024 7.80123  -2
   9 -10   2 146.024 7.80123   1
  10  13   2 133.746 13.5422  -2
  10 -10   2 133.746 13.5422   1
  11  14   2 80.8133 12.3205  -2
  11 -10   2 80.8133 12.3205   1
 -14   7   2 10.5217 8.36206  -2
 -14  -9   2 10.5217 8.36206   1
 -13   7   2 275.151 11.1097  -2
 -13  -9   2 275.151 11.1097   1
 -12   8   2 87.3777 11.3616  -2
 -12  -9   2 87.3777 11.3616   1
 -11   8   2 34.8602 6.42555  -2
 -11  -9   2 34.8602 6.42555   1
 -10   8   2 196.021 7.51664  -2
 -10  -9   2 196.021 7.51664   1
  -9   8   2 273.868 9.40037  -2
  -9  -9   2 273.868 9.40037   1
  -8   8   2 206.542 11.7163  -2
  -8  -9   2 206.542 11.7163   1
  -7   9   2 232.020 7.97351  -2
  -7  -9   2 232.020 7.97351   1
  -6   9   2 47.9977 4.28852  -2
  -6  -9   2 47.9977 4.28852   1
  -5   9   2 25.2051 3.99400  -2
  -5  -9   2 25.2051 3.99400   1
  -4   9   2 321.396 7.06189  -2
  -4  -9   2 321.396 7.06189   1
  -3  10   2 796.753 15.9138  -2
  -3  -9   2 796.753 15.9138   1
  -2  10   2 259.485 6.09339  -2
  -2  -9   2 259.485 6.09339   1
  -1  10   2 319.708 6.96002  -2
  -1  -9   2 319.708 6.96002   1
   0  10   2 1145.55 23.8338  -2
   0  -9   2 1145.55 23.8338   1
   1  -9   2 158.283 5.83396   1
   2  11   2 154.659 5.12762  -2
   2  -9   2 154.659 5.12762   1
   3  11   2 778.281 17.2047  -2
   3  -9   2 778.281 17.2047   1
   4  11   2 80.6478 5.26288  -2
   4  -9   2 80.6478 5.26288   1
   5  11   2 -1.1915 6.72894  -2
   5  -9   2 -1.1915 6.72894   1
   6  12   2 115.533 8.38135  -2
   6  -9   2 115.533 8.38135   1
   7  12   2 194.568 5.81361  -2
   7  -9   2 194.568 5.81361   1
   8  12   2 158.895 5.47248  -2
   8  -9   2 158.895 5.47248   1
   9  12   2 258.165 7.81531  -2
   9  -9   2 258.165 7.81531   1
  10  12   2 162.887 13.1250  -2
  10  -9   2 162.887 13.1250   1
  11  13   2 53.4770 5.96040  -2
  11  -9   2 53.4770 5.96040   1
  12  13   2 339.758 11.0048  -2
  12  -9   2 339.758 11.0048   1
 -15   6   2 90.7475 7.39009  -2
 -15  -8   2 90.7475 7.39009   1
 -14   6   2 0.24824 7.05093  -2
 -14  -8   2 0.24824 7.05093   1
 -13   6   2 461.245 14.7241  -2
 -13  -8   2 461.245 14.7241   1
 -12   7   2 39.9780 9.97470  -2
 -12  -8   2 39.9780 9.97470   1
 -11   7   2 35.4237 5.19101  -2
 -11  -8   2 35.4237 5.19101   1
 -10   7   2 80.5880 4.74981  -2
 -10  -8   2 80.5880 4.74981   1
  -9   7   2 361.075 8.42137  -2
  -9  -8   2 361.075 8.42137   1
  -8   7   2 69.3149 17.3024  -2
  -8  -8   2 69.3149 17.3024   1
  -7   8   2 272.401 7.02863  -2
  -7  -8   2 272.401 7.02863   1
  -6   8   2 280.546 7.46876  -2
  -6  -8   2 280.546 7.46876   1
  -5   8   2 39.5238 3.78703  -2
  -5  -8   2 39.5238 3.78703   1
  -4   8   2 261.623 7.02107  -2
  -4  -8   2 261.623 7.02107   1
  -3   9   2 157.389 6.83407  -2
  -3  -8   2 157.389 6.83407   1
  -2   9   2 206.087 5.51481  -2
  -2  -8   2 206.087 5.51481   1
  -1   9   2 171.445 4.99673  -2
  -1  -8   2 171.445 4.99673   1
   0   9   2 653.549 13.1282  -2
   0  -8   2 653.549 13.1282   1
   1  -8   2 22.8143 2.38706   1
   2  10   2 320.309 10.6362  -2
   2  -8   2 320.309 10.6362   1
   3  10   2 428.160 9.22734  -2
   3  -8   2 428.160 9.22734   1
   4  10   2 157.097 4.50038  -2
   4  -8   2 157.097 4.50038   1
   5  10   2 160.555 4.96129  -2
   5  -8   2 160.555 4.96129   1
   6  11   2 124.759 15.2461  -2
   6  -8   2 124.759 15.2461   1
   7  11   2 308.807 7.95196  -2
   7  -8   2 308.807 7.95196   1
   8  11   2 58.5285 4.03682  -2
   8  -8   2 58.5285 4.03682   1
   9  11   2 378.466 10.2763  -2
   9  -8   2 378.466 10.2763   1
  10  11   2 300.577 11.7627  -2
  10  -8   2 300.577 11.7627   1
  11  12   2 29.7474 6.49704  -2
  11  -8   2 29.7474 6.49704   1
  12  12   2 182.840 8.19824  -2
  12  -8   2 182.840 8.19824   1
  13  12   2 45.5896 9.49199  -2
  13  -8   2 45.5896 9.49199   1
 -15   5   2 178.237 8.57527  -2
 -15  -7   2 178.237 8.57527   1
 -14   5   2 18.6589 6.82283  -2
 -14  -7   2 18.6589 6.82283   1
 -13   5   2 332.220 13.9746  -2
 -13  -7   2 332.220 13.9746   1
 -12   6   2 23.3752 21.9670  -2
 -12  -7   2 23.3752 21.9670   1
 -11   6   2 100.767 6.29148  -2
 -11  -7   2 100.767 6.29148   1
 -10   6   2 350.150 8.61723  -2
 -10  -7   2 350.150 8.61723   1
  -9   6   2 517.764 10.1897  -2
  -9  -7   2 517.764 10.1897   1
  -8   6   2 357.270 23.8498  -2
  -8  -7   2 357.270 23.8498   1
  -7   7   2 1197.50 18.9652  -2
  -7  -7   2 1197.50 18.9652   1
  -6   7   2 152.027 4.72950  -2
  -6  -7   2 152.027 4.72950   1
  -5   7   2 11.6892 2.83086  -2
  -5  -7   2 11.6892 2.83086   1
  -4   7   2 281.640 9.40379  -2
  -4  -7   2 281.640 9.40379   1
  -3   8   2 1730.03 33.7604  -2
  -3  -7   2 1730.03 33.7604   1
  -2   8   2 32.4904 3.13946  -2
  -2  -7   2 32.4904 3.13946   1
  -1   8   2 1069.86 24.9950  -2
  -1  -7   2 1069.86 24.9950   1
   0   8   2 13.1271 4.11527  -2
   0  -7   2 13.1271 4.11527   1
   1  -7   2 5.19680 1.67219   1
   2   9   2 217.577 6.00072  -2
   2  -7   2 217.577 6.00072   1
   3   9   2 719.378 13.6178  -2
   3  -7   2 719.378 13.6178   1
   4   9   2 250.154 6.78686  -2
   4  -7   2 250.154 6.78686   1
   5   9   2 757.884 16.1026  -2
   5  -7   2 757.884 16.1026   1
   6  10   2 31.7771 12.3277  -2
   6  -7   2 31.7771 12.3277   1
   7  10   2 20.1836 3.15691  -2
   7  -7   2 20.1836 3.15691   1
   8  10   2 34.5652 2.79010  -2
   8  -7   2 34.5652 2.79010   1
   9  10   2 685.899 12.6869  -2
   9  -7   2 685.899 12.6869   1
  10  10   2 150.527 10.3677  -2
  10  -7   2 150.527 10.3677   1
  11  11   2 117.607 6.83716  -2
  11  -7   2 117.607 6.83716   1
  12  11   2 26.2825 5.02040  -2
  12  -7   2 26.2825 5.02040   1
  13  11   2 72.9212 9.76048  -2
  13  -7   2 72.9212 9.76048   1
  14  11   2 25.6302 7.55932  -2
  14  -7   2 25.6302 7.55932   1
 -16   4   2 143.801 13.9256  -2
 -16  -6   2 143.801 13.9256   1
 -15   4   2 165.395 7.80591  -2
 -15  -6   2 165.395 7.80591   1
 -14   4   2 149.189 8.08019  -2
 -14  -6   2 149.189 8.08019   1
 -13   4   2 284.666 13.5396  -2
 -13  -6   2 284.666 13.5396   1
 -12   5   2 29.6000 6.03679  -2
 -12  -6   2 29.6000 6.03679   1
 -11   5   2 44.6342 5.78052  -2
 -11  -6   2 44.6342 5.78052   1
 -10   5   2 95.3201 5.58432  -2
 -10  -6   2 95.3201 5.58432   1
  -9   5   2 347.108 8.48760  -2
  -9  -6   2 347.108 8.48760   1
  -8  -6   2 151.953 5.67421   1
  -7   6   2 233.025 6.48048  -2
  -7  -6   2 233.025 6.48048   1
  -6   6   2 40.1460 3.28408  -2
  -6  -6   2 40.1460 3.28408   1
  -5   6   2 90.6385 3.17040  -2
  -5  -6   2 90.6385 3.17040   1
  -4   6   2 37.1634 4.24808  -2
  -4  -6   2 37.1634 4.24808   1
  -3   7   2 1601.24 44.5399  -2
  -3  -6   2 1601.24 44.5399   1
  -2   7   2 270.819 5.27624  -2
  -2  -6   2 270.819 5.27624   1
  -1   7   2 1133.41 20.2923  -2
  -1  -6   2 1133.41 20.2923   1
   0   7   2 241.530 6.04760  -2
   0  -6   2 241.530 6.04760   1
   1  -6   2 150.421 3.84616   1
   2   8   2 289.118 6.93025  -2
   2  -6   2 289.118 6.93025   1
   3   8   2 2782.08 47.3354  -2
   3  -6   2 2782.08 47.3354   1
   4   8   2 95.6575 2.65249  -2
   4  -6   2 95.6575 2.65249   1
   5   8   2 141.991 4.32759  -2
   5  -6   2 141.991 4.32759   1
   6  -6   2 134.106 4.00794   1
   7   9   2 391.310 7.29535  -2
   7  -6   2 391.310 7.29535   1
   8   9   2 1.18075 2.19034  -2
   8  -6   2 1.18075 2.19034   1
   9   9   2 809.216 15.4982  -2
   9  -6   2 809.216 15.4982   1
  10   9   2 39.5755 6.87170  -2
  10  -6   2 39.5755 6.87170   1
  11  10   2 96.3426 7.87610  -2
  11  -6   2 96.3426 7.87610   1
  12  10   2 119.764 5.78584  -2
  12  -6   2 119.764 5.78584   1
  13  10   2 177.041 6.43293  -2
  13  -6   2 177.041 6.43293   1
  14  10   2 40.2389 6.93033  -2
  14  -6   2 40.2389 6.93033   1
 -16   3   2 191.772 9.64226  -2
 -16  -5   2 191.772 9.64226   1
 -15   3   2 34.3090 5.42938  -2
 -15  -5   2 34.3090 5.42938   1
 -14   3   2 136.499 5.80814  -2
 -14  -5   2 136.499 5.80814   1
 -13   3   2 316.444 11.6740  -2
 -13  -5   2 316.444 11.6740   1
 -12   4   2 20.8607 7.99534  -2
 -12  -5   2 20.8607 7.99534   1
 -11   4   2 51.2317 4.15485  -2
 -11  -5   2 51.2317 4.15485   1
 -10   4   2 207.565 5.43877  -2
 -10  -5   2 207.565 5.43877   1
  -9   4   2 347.767 7.09376  -2
  -9  -5   2 347.767 7.09376   1
  -8   4   2 0.67787 8.29853  -2
  -8  -5   2 0.67787 8.29853   1
  -7   5   2 150.388 5.09767  -2
  -7  -5   2 150.388 5.09767   1
  -6   5   2 1050.23 16.3737  -2
  -6  -5   2 1050.23 16.3737   1
  -5   5   2 23.2185 2.54299  -2
  -5  -5   2 23.2185 2.54299   1
  -4   5   2 1104.43 22.0422  -2
  -4  -5   2 1104.43 22.0422   1
  -3   6   2 181.593 8.43554  -2
  -3  -5   2 181.593 8.43554   1
  -2   6   2 86.1110 2.84135  -2
  -2  -5   2 86.1110 2.84135   1
  -1   6   2 619.190 11.6842  -2
  -1  -5   2 619.190 11.6842   1
   0   6   2 23.3690 2.96145  -2
   0  -5   2 23.3690 2.96145   1
   1  -5   2 3.22344 1.31522   1
   2   7   2 75.9150 5.17708  -2
   2  -5   2 75.9150 5.17708   1
   3   7   2 1206.71 19.3259  -2
   3  -5   2 1206.71 19.3259   1
   4   7   2 238.065 4.82372  -2
   4  -5   2 238.065 4.82372   1
   5   7   2 362.286 8.61052  -2
   5  -5   2 362.286 8.61052   1
   6   8   2 225.421 8.12152  -2
   6  -5   2 225.421 8.12152   1
   7   8   2 636.513 10.4017  -2
   7  -5   2 636.513 10.4017   1
   8   8   2 390.130 7.03999  -2
   8  -5   2 390.130 7.03999   1
   9   8   2 713.818 12.7256  -2
   9  -5   2 713.818 12.7256   1
  10   8   2 151.739 6.94900  -2
  10  -5   2 151.739 6.94900   1
  11   9   2 48.9950 4.43316  -2
  11  -5   2 48.9950 4.43316   1
  12   9   2 75.7731 5.04520  -2
  12  -5   2 75.7731 5.04520   1
  13   9   2 180.187 7.93999  -2
  13  -5   2 180.187 7.93999   1
  14   9   2 31.5496 5.81947  -2
  14  -5   2 31.5496 5.81947   1
  15  10   2 215.820 26.6386  -2
  15  -5   2 215.820 26.6386   1
 -16   2   2 405.457 17.7655  -2
 -16  -4   2 405.457 17.7655   1
 -15   2   2 138.869 8.59034  -2
 -15  -4   2 138.869 8.59034   1
 -14   2   2 23.1229 4.68413  -2
 -14  -4   2 23.1229 4.68413   1
 -13   2   2 241.743 10.0111  -2
 -13  -4   2 241.743 10.0111   1
 -12   3   2 101.647 5.68929  -2
 -12  -4   2 101.647 5.68929   1
 -11   3   2 154.214 5.69940  -2
 -11  -4   2 154.214 5.69940   1
 -10   3   2 18.7411 2.60901  -2
 -10  -4   2 18.7411 2.60901   1
  -9   3   2 378.461 7.76314  -2
  -9  -4   2 378.461 7.76314   1
  -8   3   2 326.944 12.1043  -2
  -8  -4   2 326.944 12.1043   1
  -7   4   2 2027.05 32.2946  -2
  -7  -4   2 2027.05 32.2946   1
  -6   4   2 1902.31 28.1025  -2
  -6  -4   2 1902.31 28.1025   1
  -5   4   2 18.6410 2.39002  -2
  -5  -4   2 18.6410 2.39002   1
  -4   4   2 1363.50 30.8292  -2
  -4  -4   2 1363.50 30.8292   1
  -3   5   2 2851.83 110.346  -2
  -3  -4   2 2851.83 110.346   1
  -2   5   2 24.4674 2.36837  -2
  -2  -4   2 24.4674 2.36837   1
  -1   5   2 1087.06 19.0242  -2
  -1  -4   2 1087.06 19.0242   1
   0   5   2 707.325 16.9823  -2
   0  -4   2 707.325 16.9823   1
   1  -4   2 5.46010 1.26909   1
   2   6   2 81.7809 5.94760  -2
   2  -4   2 81.7809 5.94760   1
   3   6   2 1283.25 18.7849  -2
   3  -4   2 1283.25 18.7849   1
   4   6   2 793.756 12.0483  -2
   4  -4   2 793.756 12.0483   1
   5   6   2 1527.48 29.7358  -2
   5  -4   2 1527.48 29.7358   1
   6   7   2 283.482 14.6219  -2
   6  -4   2 283.482 14.6219   1
   7   7   2 19.4899 2.88504  -2
   7  -4   2 19.4899 2.88504   1
   8   7   2 382.389 6.86318  -2
   8  -4   2 382.389 6.86318   1
   9   7   2 963.444 16.2888  -2
   9  -4   2 963.444 16.2888   1
  10   7   2 35.3362 7.31798  -2
  10  -4   2 35.3362 7.31798   1
  11   8   2 140.161 4.96651  -2
  11  -4   2 140.161 4.96651   1
  12   8   2 122.299 5.69880  -2
  12  -4   2 122.299 5.69880   1
  13   8   2 215.259 6.88940  -2
  13  -4   2 215.259 6.88940   1
  14   8   2 -2.6704 17.8642  -2
  14  -4   2 -2.6704 17.8642   1
  15   9   2 233.695 26.2638  -2
  15  -4   2 233.695 26.2638   1
 -16   1   2 438.341 21.8468  -2
 -16  -3   2 438.341 21.8468   1
 -15   1   2 163.232 8.93779  -2
 -15  -3   2 163.232 8.93779   1
 -14   1   2 196.333 9.94027  -2
 -14  -3   2 196.333 9.94027   1
 -13   1   2 155.879 12.2553  -2
 -13  -3   2 155.879 12.2553   1
 -12   2   2 221.085 7.63577  -2
 -12  -3   2 221.085 7.63577   1
 -11   2   2 46.6416 4.28502  -2
 -11  -3   2 46.6416 4.28502   1
 -10   2   2 237.163 5.60090  -2
 -10  -3   2 237.163 5.60090   1
  -9   2   2 356.041 8.12503  -2
  -9  -3   2 356.041 8.12503   1
  -8   2   2 282.292 19.3050  -2
  -8  -3   2 282.292 19.3050   1
  -7   3   2 439.069 9.67482  -2
  -7  -3   2 439.069 9.67482   1
  -6   3   2 820.195 15.2076  -2
  -6  -3   2 820.195 15.2076   1
  -5   3   2 65.0274 2.66060  -2
  -5  -3   2 65.0274 2.66060   1
  -4   3   2 339.867 7.27649  -2
  -4  -3   2 339.867 7.27649   1
  -3   4   2 2381.35 92.4719  -2
  -3  -3   2 2381.35 92.4719   1
  -2   4   2 204.609 4.01097  -2
  -2  -3   2 204.609 4.01097   1
  -1   4   2 1444.71 21.0160  -2
  -1  -3   2 1444.71 21.0160   1
   0   4   2 73.4753 3.49338  -2
   0  -3   2 73.4753 3.49338   1
   1  -3   2 396.852 7.56655   1
   2   5   2 4.22857 2.20222  -2
   2  -3   2 4.22857 2.20222   1
   3   5   2 3992.61 56.5380  -2
   3  -3   2 3992.61 56.5380   1
   4   5   2 257.361 4.67610  -2
   4  -3   2 257.361 4.67610   1
   5   5   2 110.061 5.39116  -2
   5  -3   2 110.061 5.39116   1
   6  -3   2 975.536 14.6793   1
   7   6   2 475.543 8.90955  -2
   7  -3   2 475.543 8.90955   1
   8   6   2 40.4531 2.65067  -2
   8  -3   2 40.4531 2.65067   1
   9   6   2 831.049 13.5380  -2
   9  -3   2 831.049 13.5380   1
  10   6   2 12.2672 6.84201  -2
  10  -3   2 12.2672 6.84201   1
  11   7   2 124.480 5.18804  -2
  11  -3   2 124.480 5.18804   1
  12   7   2 76.5823 4.88922  -2
  12  -3   2 76.5823 4.88922   1
  13   7   2 221.963 9.97203  -2
  13  -3   2 221.963 9.97203   1
  14   7   2 36.2651 12.3500  -2
  14  -3   2 36.2651 12.3500   1
  16   8   2 170.360 15.2535  -2
  16  -3   2 170.360 15.2535   1
 -17   0   2 104.231 30.3111  -2
 -17  -1   2 104.231 30.3111  -2
 -17  -2   2 104.231 30.3111   1
 -16   0   2 586.434 20.3737  -2
 -16  -2   2 586.434 20.3737   1
 -15   0   2 20.7552 6.29886  -2
 -15  -2   2 20.7552 6.29886   1
 -14   0   2 212.495 10.1260  -2
 -14  -2   2 212.495 10.1260   1
 -13   0   2 127.383 11.3094  -2
 -13  -2   2 127.383 11.3094   1
 -12   1   2 108.379 10.3298  -2
 -12  -2   2 108.379 10.3298   1
 -11   1   2 1.92979 2.89784  -2
 -11  -2   2 1.92979 2.89784   1
 -10   1   2 748.935 13.0722  -2
 -10  -2   2 748.935 13.0722   1
  -9   1   2 167.706 5.54164  -2
  -9  -2   2 167.706 5.54164   1
  -8  -2   2 0.54364 1.54471   1
  -7   2   2 51.6166 2.86390  -2
  -7  -2   2 51.6166 2.86390   1
  -6   2   2 3266.00 46.6310  -2
  -6  -2   2 3266.00 46.6310   1
  -5   2   2 47.7577 2.29027  -2
  -5  -2   2 47.7577 2.29027   1
  -4   2   2 3410.93 131.039  -2
  -4  -2   2 3410.93 131.039   1
  -3   3   2 17.8428 7.61228  -2
  -3  -2   2 17.8428 7.61228   1
  -2   3   2 265.783 4.43198  -2
  -2  -2   2 265.783 4.43198   1
  -1   3   2 23.6162 1.18042  -2
  -1  -2   2 23.6162 1.18042   1
   0   3   2 123.240 5.48106  -2
   0  -2   2 123.240 5.48106   1
   1  -2   2 2.19158 0.99123   1
   2   4   2 583.433 16.8779  -2
   2  -2   2 583.433 16.8779   1
   3   4   2 783.287 12.6073  -2
   3  -2   2 783.287 12.6073   1
   4   4   2 117.296 2.83286  -2
   4  -2   2 117.296 2.83286   1
   5   4   2 167.718 7.50810  -2
   5  -2   2 167.718 7.50810   1
   6  -2   2 830.932 12.6471   1
   7   5   2 1233.74 18.4744  -2
   7  -2   2 1233.74 18.4744   1
   8   5   2 837.921 12.2890  -2
   8  -2   2 837.921 12.2890   1
   9   5   2 419.869 8.19162  -2
   9  -2   2 419.869 8.19162   1
  10   5   2 28.2194 6.25707  -2
  10  -2   2 28.2194 6.25707   1
  11   6   2 -0.0602 5.25896  -2
  11  -2   2 -0.0602 5.25896   1
  12   6   2 88.0213 3.87065  -2
  12  -2   2 88.0213 3.87065   1
  13   6   2 163.633 7.86243  -2
  13  -2   2 163.633 7.86243   1
  14   6   2 20.4357 16.1838  -2
  14  -2   2 20.4357 16.1838   1
  16   7   2 209.534 15.9584  -2
  16  -2   2 209.534 15.9584   1
 -16  -1   2 689.498 19.3427  -2
 -16  -1   2 689.498 19.3427   1
 -15  -1   2 10.3725 6.14104  -2
 -15  -1   2 10.3725 6.14104   1
 -14  -1   2 62.0100 7.67383  -2
 -14  -1   2 62.0100 7.67383   1
 -13  -1   2 24.8032 9.79393  -2
 -13  -1   2 24.8032 9.79393   1
 -12   0   2 338.901 13.8253  -2
 -12  -1   2 338.901 13.8253   1
 -11   0   2 67.9079 6.40251  -2
 -11  -1   2 67.9079 6.40251   1
 -10   0   2 297.688 7.82140  -2
 -10  -1   2 297.688 7.82140   1
  -9   0   2 51.9449 5.41297  -2
  -9  -1   2 51.9449 5.41297   1
  -8  -1   2 158.373 4.97474   1
  -7   1   2 158.697 5.12683  -2
  -7  -1   2 158.697 5.12683   1
  -6   1   2 4687.29 62.2656  -2
  -6  -1   2 4687.29 62.2656   1
  -5   1   2 67.7616 2.70014  -2
  -5  -1   2 67.7616 2.70014   1
  -4  -1   2 2839.96 43.1903   1
  -3   2   2 290.364 14.5936  -2
  -3  -1   2 290.364 14.5936   1
  -2   2   2 1.91904 2.30348  -2
  -2  -1   2 1.91904 2.30348   1
  -1   2   2 312.310 4.95560  -2
  -1  -1   2 312.310 4.95560   1
   0   2   2 2684.76 104.069  -2
   0  -1   2 2684.76 104.069   1
   1  -1   2 49.0414 1.28886   1
   2  -1   2 81.2925 1.94989   1
   3   3   2 34.7154 1.81901  -2
   3  -1   2 34.7154 1.81901   1
   4   3   2 1204.08 17.6359  -2
   4  -1   2 1204.08 17.6359   1
   5  -1   2 148.992 3.40029   1
   6  -1   2 1370.46 18.8537   1
   7   4   2 28.1944 2.37175  -2
   7  -1   2 28.1944 2.37175   1
   8   4   2 1001.40 15.4699  -2
   8  -1   2 1001.40 15.4699   1
   9   4   2 649.290 10.7939  -2
   9  -1   2 649.290 10.7939   1
  10   4   2 17.3841 5.87101  -2
  10  -1   2 17.3841 5.87101   1
  11   5   2 55.7295 6.48520  -2
  11  -1   2 55.7295 6.48520   1
  12   5   2 505.505 10.6643  -2
  12  -1   2 505.505 10.6643   1
  13   5   2 139.419 8.70852  -2
  13  -1   2 139.419 8.70852   1
  14   5   2 4.66014 18.4516  -2
  14  -1   2 4.66014 18.4516   1
  16   6   2 455.253 17.7856  -2
  16  -1   2 455.253 17.7856   1
 -16  -2   2 587.037 20.1223  -2
 -16   0   2 587.037 20.1223   1
 -15  -2   2 24.8424 8.44250  -2
 -15   0   2 24.8424 8.44250   1
 -14  -2   2 198.455 13.3087  -2
 -14   0   2 198.455 13.3087   1
 -13  -2   2 85.3560 9.96981  -2
 -13   0   2 85.3560 9.96981   1
 -12  -1   2 305.376 12.9804  -2
 -12   0   2 305.376 12.9804   1
 -11  -1   2 67.8570 6.14097  -2
 -11   0   2 67.8570 6.14097   1
 -10  -1   2 328.410 9.18670  -2
 -10   0   2 328.410 9.18670   1
  -9  -1   2 49.5339 6.09551  -2
  -9   0   2 49.5339 6.09551   1
  -8   0   2 537.307 12.1909   1
  -7   0   2 5.53296 3.65693  -2
  -7   0   2 5.53296 3.65693   1
  -6   0   2 2267.21 39.0331  -2
  -6   0   2 2267.21 39.0331   1
  -5   0   2 -3.5034 3.32040  -2
  -5   0   2 -3.5034 3.32040   1
  -4   0   2 2188.84 84.6921  -2
  -4   0   2 2188.84 84.6921   1
  -3   1   2 828.651 33.7356  -2
  -3   0   2 828.651 33.7356   1
  -2   1   2 7.18399 2.91300  -2
  -2   0   2 7.18399 2.91300   1
  -1   1   2 762.350 11.2894  -2
  -1   0   2 762.350 11.2894   1
   0   1   2 1199.00 33.3224  -2
   0   0   2 1199.00 33.3224   1
   1   0   2 654.069 9.49370   1
   2   2   2 151.146 9.73464  -2
   2   0   2 151.146 9.73464   1
   3   2   2 702.871 10.5753  -2
   3   0   2 702.871 10.5753   1
   4   2   2 1453.47 19.8039  -2
   4   0   2 1453.47 19.8039   1
   5   2   2 -2.5380 7.25998  -2
   5   0   2 -2.5380 7.25998   1
   6   2   2 3790.59 145.300  -2
   6   0   2 3790.59 145.300   1
   7   3   2 148.845 4.63245  -2
   7   0   2 148.845 4.63245   1
   8   3   2 233.142 4.78378  -2
   8   0   2 233.142 4.78378   1
   9   3   2 201.443 5.43622  -2
   9   0   2 201.443 5.43622   1
  10   3   2 173.397 8.05975  -2
  10   0   2 173.397 8.05975   1
  11   4   2 115.746 5.06623  -2
  11   0   2 115.746 5.06623   1
  12   4   2 393.879 8.90566  -2
  12   0   2 393.879 8.90566   1
  13   4   2 132.098 5.50814  -2
  13   0   2 132.098 5.50814   1
  14   4   2 38.8542 12.5077  -2
  14   0   2 38.8542 12.5077   1
  16   5   2 531.761 19.1358  -2
  16   0   2 531.761 19.1358   1
 -16  -3   2 484.401 21.9840  -2
 -16   1   2 484.401 21.9840   1
 -15  -3   2 136.762 9.09653  -2
 -15   1   2 136.762 9.09653   1
 -14  -3   2 213.113 11.1202  -2
 -14   1   2 213.113 11.1202   1
 -13  -3   2 106.772 10.2120  -2
 -13   1   2 106.772 10.2120   1
 -12  -2   2 106.589 11.8495  -2
 -12   1   2 106.589 11.8495   1
 -11  -2   2 8.82090 6.23566  -2
 -11   1   2 8.82090 6.23566   1
 -10  -2   2 765.431 15.2454  -2
 -10   1   2 765.431 15.2454   1
  -9  -2   2 132.362 6.41464  -2
  -9   1   2 132.362 6.41464   1
  -8   1   2 54.1346 3.91203   1
  -7  -1   2 129.657 5.62401  -2
  -7   1   2 129.657 5.62401   1
  -6  -1   2 4741.90 79.9121  -2
  -6   1   2 4741.90 79.9121   1
  -5  -1   2 61.7050 3.12935  -2
  -5   1   2 61.7050 3.12935   1
  -4  -1   2 4261.07 162.553  -2
  -4   1   2 4261.07 162.553   1
  -3   1   2 678.756 12.0255   1
  -2   0   2 2.66625 2.54751  -2
  -2   1   2 2.66625 2.54751   1
  -1   0   2 744.108 11.1179  -2
  -1   1   2 744.108 11.1179   1
   0   0   2 1059.88 24.4800  -2
   0   1   2 1059.88 24.4800   1
   1   0   2 607.540 23.9788  -2
   1   1   2 607.540 23.9788   1
   2   1   2 450.217 6.41855   1
   3   1   2 65.6864 2.04667  -2
   3   1   2 65.6864 2.04667   1
   4   1   2 75.3910 2.31026  -2
   4   1   2 75.3910 2.31026   1
   5   1   2 31.2910 5.83509  -2
   5   1   2 31.2910 5.83509   1
   6   2   2 3413.25 131.337  -2
   6   1   2 3413.25 131.337   1
   7   2   2 288.016 5.86011  -2
   7   1   2 288.016 5.86011   1
   8   2   2 1197.39 18.1897  -2
   8   1   2 1197.39 18.1897   1
   9   2   2 50.8656 2.89094  -2
   9   1   2 50.8656 2.89094   1
  10   2   2 25.6288 5.07550  -2
  10   1   2 25.6288 5.07550   1
  11   3   2 75.6824 5.12604  -2
  11   1   2 75.6824 5.12604   1
  12   3   2 413.049 10.1010  -2
  12   1   2 413.049 10.1010   1
  13   3   2 36.5577 4.07734  -2
  13   1   2 36.5577 4.07734   1
  14   3   2 48.1240 12.8528  -2
  14   1   2 48.1240 12.8528   1
  16   4   2 459.525 17.6685  -2
  16   1   2 459.525 17.6685   1
  17   4   2 6.76852 6.42737  -2
  17   1   2 6.76852 6.42737   1
 -16  -4   2 442.206 14.7890  -2
 -16   2   2 442.206 14.7890   1
 -15  -4   2 119.233 7.67637  -2
 -15   2   2 119.233 7.67637   1
 -14  -4   2 30.3696 7.91908  -2
 -14   2   2 30.3696 7.91908   1
 -13  -4   2 190.266 11.6880  -2
 -13   2   2 190.266 11.6880   1
 -12  -3   2 257.584 12.1187  -2
 -12   2   2 257.584 12.1187   1
 -11  -3   2 46.7910 5.89014  -2
 -11   2   2 46.7910 5.89014   1
 -10  -3   2 290.216 6.87294  -2
 -10   2   2 290.216 6.87294   1
  -9  -3   2 334.035 11.0302  -2
  -9   2   2 334.035 11.0302   1
  -8  -3   2 215.558 16.0114  -2
  -8   2   2 215.558 16.0114   1
  -7  -2   2 34.9136 3.79427  -2
  -7   2   2 34.9136 3.79427   1
  -6  -2   2 3293.76 55.9384  -2
  -6   2   2 3293.76 55.9384   1
  -5  -2   2 56.3645 2.97337  -2
  -5   2   2 56.3645 2.97337   1
  -4  -2   2 3702.11 141.691  -2
  -4   2   2 3702.11 141.691   1
  -3   2   2 11.3276 0.86110   1
  -2  -1   2 -2.5912 2.52103  -2
  -2   2   2 -2.5912 2.52103   1
  -1  -1   2 316.338 6.57740  -2
  -1   2   2 316.338 6.57740   1
   0  -1   2 2956.77 66.7445  -2
   0   2   2 2956.77 66.7445   1
   1   2   2 240.890 3.88436   1
   2   0   2 120.223 5.98697  -2
   2   2   2 120.223 5.98697   1
   3   0   2 690.535 10.4720  -2
   3   2   2 690.535 10.4720   1
   4   0   2 1366.28 18.7281  -2
   4   2   2 1366.28 18.7281   1
   5   0   2 7.38726 4.46076  -2
   5   2   2 7.38726 4.46076   1
   6   1   2 3513.68 135.038  -2
   6   2   2 3513.68 135.038   1
   7   1   2 353.718 6.23001  -2
   7   2   2 353.718 6.23001   1
   8   1   2 1243.08 17.6500  -2
   8   2   2 1243.08 17.6500   1
   9   1   2 39.8989 3.68795  -2
   9   2   2 39.8989 3.68795   1
  10   1   2 18.3057 6.40129  -2
  10   2   2 18.3057 6.40129   1
  11   2   2 4.09855 4.79425  -2
  11   2   2 4.09855 4.79425   1
  12   2   2 927.425 16.9381  -2
  12   2   2 927.425 16.9381   1
  13   2   2 25.1328 6.01843  -2
  13   2   2 25.1328 6.01843   1
  14   2   2 8.85121 5.39910  -2
  14   2   2 8.85121 5.39910   1
  16   3   2 601.093 34.0969  -2
  16   2   2 601.093 34.0969   1
  17   3   2 14.3550 6.98569  -2
  17   2   2 14.3550 6.98569   1
 -16  -5   2 256.576 14.0293  -2
 -16   3   2 256.576 14.0293   1
 -15  -5   2 43.5265 6.36214  -2
 -15   3   2 43.5265 6.36214   1
 -14  -5   2 135.000 8.39876  -2
 -14   3   2 135.000 8.39876   1
 -13  -5   2 324.083 23.7861  -2
 -13   3   2 324.083 23.7861   1
 -12  -4   2 109.937 9.75483  -2
 -12   3   2 109.937 9.75483   1
 -11  -4   2 144.254 8.29301  -2
 -11   3   2 144.254 8.29301   1
 -10  -4   2 27.4305 4.12049  -2
 -10   3   2 27.4305 4.12049   1
  -9  -4   2 386.987 10.2399  -2
  -9   3   2 386.987 10.2399   1
  -8  -4   2 381.097 21.0284  -2
  -8   3   2 381.097 21.0284   1
  -7  -3   2 488.554 13.1866  -2
  -7   3   2 488.554 13.1866   1
  -6  -3   2 899.945 16.3526  -2
  -6   3   2 899.945 16.3526   1
  -5  -3   2 98.1677 2.36402  -2
  -5   3   2 98.1677 2.36402   1
  -4  -3   2 376.821 16.5134  -2
  -4   3   2 376.821 16.5134   1
  -3   3   2 19.1900 1.21544   1
  -2  -2   2 272.537 7.21531  -2
  -2   3   2 272.537 7.21531   1
  -1  -2   2 29.8072 1.83162  -2
  -1   3   2 29.8072 1.83162   1
   0  -2   2 121.625 4.99362  -2
   0   3   2 121.625 4.99362   1
   1   3   2 129.067 2.29063   1
   2  -1   2 61.6525 3.72068  -2
   2   3   2 61.6525 3.72068   1
   3  -1   2 43.4196 2.09068  -2
   3   3   2 43.4196 2.09068   1
   4  -1   2 1297.39 19.1629  -2
   4   3   2 1297.39 19.1629   1
   5  -1   2 216.064 9.18955  -2
   5   3   2 216.064 9.18955   1
   6   3   2 1609.60 25.3682   1
   7   0   2 144.973 4.98163  -2
   7   3   2 144.973 4.98163   1
   8   0   2 206.926 4.73950  -2
   8   3   2 206.926 4.73950   1
   9   0   2 227.984 5.63515  -2
   9   3   2 227.984 5.63515   1
  10   0   2 158.831 6.41996  -2
  10   3   2 158.831 6.41996   1
  11   1   2 64.2954 6.08663  -2
  11   3   2 64.2954 6.08663   1
  12   1   2 392.587 8.21985  -2
  12   3   2 392.587 8.21985   1
  13   1   2 58.2163 5.09939  -2
  13   3   2 58.2163 5.09939   1
  14   1   2 28.9714 4.25223  -2
  14   3   2 28.9714 4.25223   1
  15   3   2 12.8004 3.61099   1
  16   2   2 609.081 25.3233  -2
  16   3   2 609.081 25.3233   1
  17   2   2 17.2617 7.52484  -2
  17   3   2 17.2617 7.52484   1
 -16  -6   2 147.430 14.8175  -2
 -16   4   2 147.430 14.8175   1
 -15  -6   2 185.119 10.0040  -2
 -15   4   2 185.119 10.0040   1
 -14  -6   2 144.921 12.4049  -2
 -14   4   2 144.921 12.4049   1
 -12  -5   2 25.0378 8.59632  -2
 -12   4   2 25.0378 8.59632   1
 -11  -5   2 25.8957 6.57165  -2
 -11   4   2 25.8957 6.57165   1
 -10  -5   2 240.151 7.70709  -2
 -10   4   2 240.151 7.70709   1
  -9  -5   2 381.069 10.0832  -2
  -9   4   2 381.069 10.0832   1
  -8  -5   2 -6.0960 10.8382  -2
  -8   4   2 -6.0960 10.8382   1
  -7  -4   2 1879.63 36.8023  -2
  -7   4   2 1879.63 36.8023   1
  -6  -4   2 2030.45 29.2768  -2
  -6   4   2 2030.45 29.2768   1
  -5  -4   2 16.2276 1.68839  -2
  -5   4   2 16.2276 1.68839   1
  -4  -4   2 1260.50 47.9070  -2
  -4   4   2 1260.50 47.9070   1
  -3   4   2 1924.95 35.9422   1
  -2  -3   2 148.937 4.21721  -2
  -2   4   2 148.937 4.21721   1
  -1  -3   2 1364.35 26.0196  -2
  -1   4   2 1364.35 26.0196   1
   0  -3   2 56.0205 3.37755  -2
   0   4   2 56.0205 3.37755   1
   1  -3   2 679.827 27.6309  -2
   1   4   2 679.827 27.6309   1
   2  -2   2 471.925 10.0260  -2
   2   4   2 471.925 10.0260   1
   3  -2   2 807.491 12.2353  -2
   3   4   2 807.491 12.2353   1
   4  -2   2 107.532 3.31378  -2
   4   4   2 107.532 3.31378   1
   5  -2   2 210.714 9.19136  -2
   5   4   2 210.714 9.19136   1
   6   4   2 821.389 13.7440   1
   7  -1   2 37.7177 3.10107  -2
   7   4   2 37.7177 3.10107   1
   8  -1   2 895.505 13.3004  -2
   8   4   2 895.505 13.3004   1
   9  -1   2 745.394 12.6256  -2
   9   4   2 745.394 12.6256   1
  10  -1   2 26.6192 5.85145  -2
  10   4   2 26.6192 5.85145   1
  11   0   2 133.313 6.35434  -2
  11   4   2 133.313 6.35434   1
  12   0   2 365.070 9.67117  -2
  12   4   2 365.070 9.67117   1
  13   0   2 176.760 6.81565  -2
  13   4   2 176.760 6.81565   1
  14   0   2 37.1626 5.55298  -2
  14   4   2 37.1626 5.55298   1
  15   4   2 113.580 8.27861   1
  16   1   2 386.379 10.3690  -2
  16   4   2 386.379 10.3690   1
  17   1   2 4.95489 12.8858  -2
  17   4   2 4.95489 12.8858   1
 -15  -7   2 213.789 10.3740  -2
 -15   5   2 213.789 10.3740   1
 -14  -7   2 31.0387 8.45299  -2
 -14   5   2 31.0387 8.45299   1
 -13  -7   2 338.112 17.1327  -2
 -13   5   2 338.112 17.1327   1
 -12  -6   2 65.6193 15.2924  -2
 -12   5   2 65.6193 15.2924   1
 -11  -6   2 85.1115 7.68798  -2
 -11   5   2 85.1115 7.68798   1
 -10  -6   2 118.075 5.81666  -2
 -10   5   2 118.075 5.81666   1
  -9  -6   2 399.114 12.4747  -2
  -9   5   2 399.114 12.4747   1
  -8  -6   2 125.648 13.5600  -2
  -8   5   2 125.648 13.5600   1
  -7  -5   2 116.754 3.96162  -2
  -7   5   2 116.754 3.96162   1
  -6  -5   2 1116.30 16.6104  -2
  -6   5   2 1116.30 16.6104   1
  -5  -5   2 37.2418 2.41241  -2
  -5   5   2 37.2418 2.41241   1
  -4  -5   2 1357.59 37.0603  -2
  -4   5   2 1357.59 37.0603   1
  -3   5   2 1193.84 22.9458   1
  -2  -4   2 18.9538 2.61575  -2
  -2   5   2 18.9538 2.61575   1
  -1  -4   2 985.772 19.1778  -2
  -1   5   2 985.772 19.1778   1
   0  -4   2 725.568 29.1327  -2
   0   5   2 725.568 29.1327   1
   1   5   2 252.311 5.14147   1
   2  -3   2 18.0880 4.29810  -2
   2   5   2 18.0880 4.29810   1
   3  -3   2 4016.46 61.5802  -2
   3   5   2 4016.46 61.5802   1
   4  -3   2 222.010 4.55120  -2
   4   5   2 222.010 4.55120   1
   5  -3   2 85.1994 5.62466  -2
   5   5   2 85.1994 5.62466   1
   6  -2   2 1211.76 50.0302  -2
   6   5   2 1211.76 50.0302   1
   7  -2   2 1374.35 20.9105  -2
   7   5   2 1374.35 20.9105   1
   8  -2   2 798.326 12.2014  -2
   8   5   2 798.326 12.2014   1
   9  -2   2 465.533 8.38723  -2
   9   5   2 465.533 8.38723   1
  10  -2   2 26.0664 7.45750  -2
  10   5   2 26.0664 7.45750   1
  11  -1   2 40.1583 5.24300  -2
  11   5   2 40.1583 5.24300   1
  12  -1   2 430.516 15.6580  -2
  12   5   2 430.516 15.6580   1
  13  -1   2 194.029 9.19744  -2
  13   5   2 194.029 9.19744   1
  14  -1   2 8.33148 6.92930  -2
  14   5   2 8.33148 6.92930   1
  15   5   2 173.948 10.9220   1
  16   0   2 456.096 15.1312  -2
  16   5   2 456.096 15.1312   1
 -15  -8   2 102.846 9.32641  -2
 -15   6   2 102.846 9.32641   1
 -14  -8   2 21.2702 8.43906  -2
 -14   6   2 21.2702 8.43906   1
 -13  -8   2 454.734 19.3011  -2
 -13   6   2 454.734 19.3011   1
 -12  -7   2 6.97792 10.1751  -2
 -12   6   2 6.97792 10.1751   1
 -11  -7   2 91.3993 6.69039  -2
 -11   6   2 91.3993 6.69039   1
 -10  -7   2 279.474 7.52592  -2
 -10   6   2 279.474 7.52592   1
  -9  -7   2 557.595 10.5743  -2
  -9   6   2 557.595 10.5743   1
  -8  -7   2 324.589 15.8081  -2
  -8   6   2 324.589 15.8081   1
  -7  -6   2 253.591 6.26915  -2
  -7   6   2 253.591 6.26915   1
  -6  -6   2 56.5705 3.13017  -2
  -6   6   2 56.5705 3.13017   1
  -5  -6   2 136.637 4.69366  -2
  -5   6   2 136.637 4.69366   1
  -4  -6   2 27.8314 3.91771  -2
  -4   6   2 27.8314 3.91771   1
  -3   6   2 95.5327 3.51630   1
  -2  -5   2 101.791 5.70726  -2
  -2   6   2 101.791 5.70726   1
  -1  -5   2 546.910 11.4471  -2
  -1   6   2 546.910 11.4471   1
   0  -5   2 24.9499 3.60833  -2
   0   6   2 24.9499 3.60833   1
   1  -5   2 80.1253 7.84974  -2
   1   6   2 80.1253 7.84974   1
   2  -4   2 63.4297 3.24893  -2
   2   6   2 63.4297 3.24893   1
   3  -4   2 1233.71 19.8057  -2
   3   6   2 1233.71 19.8057   1
   4  -4   2 858.160 14.3531  -2
   4   6   2 858.160 14.3531   1
   5  -4   2 1307.40 21.3809  -2
   5   6   2 1307.40 21.3809   1
   6  -3   2 1022.70 43.3753  -2
   6   6   2 1022.70 43.3753   1
   7  -3   2 479.539 8.85252  -2
   7   6   2 479.539 8.85252   1
   8  -3   2 28.9234 2.44710  -2
   8   6   2 28.9234 2.44710   1
   9  -3   2 792.526 15.8590  -2
   9   6   2 792.526 15.8590   1
  10  -3   2 14.3643 6.31560  -2
  10   6   2 14.3643 6.31560   1
  11  -2   2 7.08940 6.22490  -2
  11   6   2 7.08940 6.22490   1
  12  -2   2 65.4374 4.74559  -2
  12   6   2 65.4374 4.74559   1
  13  -2   2 188.326 7.38763  -2
  13   6   2 188.326 7.38763   1
  14  -2   2 -3.2888 7.62973  -2
  14   6   2 -3.2888 7.62973   1
  15   6   2 72.7919 11.7997   1
  16  -1   2 373.849 11.3219  -2
  16   6   2 373.849 11.3219   1
 -14  -9   2 42.9950 8.84242  -2
 -14   7   2 42.9950 8.84242   1
 -13  -9   2 287.659 23.7772  -2
 -13   7   2 287.659 23.7772   1
 -12  -8   2 77.1858 17.7103  -2
 -12   7   2 77.1858 17.7103   1
 -11  -8   2 28.6213 8.84696  -2
 -11   7   2 28.6213 8.84696   1
 -10  -8   2 61.7819 3.48365  -2
 -10   7   2 61.7819 3.48365   1
  -9  -8   2 472.077 10.5831  -2
  -9   7   2 472.077 10.5831   1
  -8  -8   2 81.1187 12.1021  -2
  -8   7   2 81.1187 12.1021   1
  -7  -7   2 1175.18 23.7272  -2
  -7   7   2 1175.18 23.7272   1
  -6  -7   2 169.156 4.39932  -2
  -6   7   2 169.156 4.39932   1
  -5  -7   2 9.10925 2.43890  -2
  -5   7   2 9.10925 2.43890   1
  -4  -7   2 230.790 6.85066  -2
  -4   7   2 230.790 6.85066   1
  -3   7   2 1413.13 27.3745   1
  -2  -6   2 236.651 7.26358  -2
  -2   7   2 236.651 7.26358   1
  -1  -6   2 1006.96 23.0629  -2
  -1   7   2 1006.96 23.0629   1
   0  -6   2 249.675 6.62497  -2
   0   7   2 249.675 6.62497   1
   1  -6   2 413.780 18.7776  -2
   1   7   2 413.780 18.7776   1
   2  -5   2 91.1718 4.22619  -2
   2   7   2 91.1718 4.22619   1
   3  -5   2 1248.17 20.0681  -2
   3   7   2 1248.17 20.0681   1
   4  -5   2 226.352 4.84924  -2
   4   7   2 226.352 4.84924   1
   5  -5   2 417.246 9.16633  -2
   5   7   2 417.246 9.16633   1
   6  -4   2 239.395 16.0884  -2
   6   7   2 239.395 16.0884   1
   7  -4   2 21.4318 3.95823  -2
   7   7   2 21.4318 3.95823   1
   8  -4   2 336.981 6.34978  -2
   8   7   2 336.981 6.34978   1
   9  -4   2 978.341 18.7126  -2
   9   7   2 978.341 18.7126   1
  10  -4   2 41.7486 7.96063  -2
  10   7   2 41.7486 7.96063   1
  11  -3   2 129.378 7.28106  -2
  11   7   2 129.378 7.28106   1
  12  -3   2 52.5603 6.14256  -2
  12   7   2 52.5603 6.14256   1
  13  -3   2 279.756 9.95157  -2
  13   7   2 279.756 9.95157   1
  14  -3   2 60.0484 7.21740  -2
  14   7   2 60.0484 7.21740   1
  15  -2   2 261.198 17.7757  -2
  15   7   2 261.198 17.7757   1
  16  -2   2 159.343 9.81839  -2
  16   7   2 159.343 9.81839   1
 -14 -10   2 51.5646 9.14973  -2
 -14   8   2 51.5646 9.14973   1
 -13 -10   2 187.708 21.0632  -2
 -13   8   2 187.708 21.0632   1
 -12  -9   2 50.1553 18.0657  -2
 -12   8   2 50.1553 18.0657   1
 -11  -9   2 53.8196 5.82166  -2
 -11   8   2 53.8196 5.82166   1
 -10  -9   2 139.641 5.55089  -2
 -10   8   2 139.641 5.55089   1
  -9  -9   2 345.889 7.96017  -2
  -9   8   2 345.889 7.96017   1
  -8  -9   2 157.642 14.4614  -2
  -8   8   2 157.642 14.4614   1
  -7  -8   2 249.193 6.20661  -2
  -7   8   2 249.193 6.20661   1
  -6  -8   2 270.499 6.47072  -2
  -6   8   2 270.499 6.47072   1
  -5  -8   2 58.2470 3.47615  -2
  -5   8   2 58.2470 3.47615   1
  -4  -8   2 365.651 9.32941  -2
  -4   8   2 365.651 9.32941   1
  -3  -7   2 1649.63 64.1702  -2
  -3   8   2 1649.63 64.1702   1
  -2  -7   2 47.6498 3.80286  -2
  -2   8   2 47.6498 3.80286   1
  -1  -7   2 1069.23 21.3611  -2
  -1   8   2 1069.23 21.3611   1
   0  -7   2 8.99467 3.46138  -2
   0   8   2 8.99467 3.46138   1
   1  -7   2 284.498 14.7708  -2
   1   8   2 284.498 14.7708   1
   2  -6   2 287.933 7.57080  -2
   2   8   2 287.933 7.57080   1
   3  -6   2 2862.64 44.4939  -2
   3   8   2 2862.64 44.4939   1
   4  -6   2 66.2914 3.21215  -2
   4   8   2 66.2914 3.21215   1
   5  -6   2 108.118 4.89540  -2
   5   8   2 108.118 4.89540   1
   6  -5   2 169.962 10.5120  -2
   6   8   2 169.962 10.5120   1
   7  -5   2 720.085 16.1573  -2
   7   8   2 720.085 16.1573   1
   8  -5   2 406.168 8.51359  -2
   8   8   2 406.168 8.51359   1
   9  -5   2 702.073 14.9371  -2
   9   8   2 702.073 14.9371   1
  10  -5   2 196.409 10.5613  -2
  10   8   2 196.409 10.5613   1
  11  -4   2 118.448 7.04473  -2
  11   8   2 118.448 7.04473   1
  12  -4   2 97.5952 6.72587  -2
  12   8   2 97.5952 6.72587   1
  13  -4   2 250.170 9.72349  -2
  13   8   2 250.170 9.72349   1
  14  -4   2 6.66035 9.52410  -2
  14   8   2 6.66035 9.52410   1
  15  -3   2 386.473 22.6329  -2
  15   8   2 386.473 22.6329   1
  16  -3   2 146.182 9.77401  -2
  16   8   2 146.182 9.77401   1
 -13 -11   2 150.902 20.2906  -2
 -13   9   2 150.902 20.2906   1
 -12 -10   2 52.8597 7.21270  -2
 -12   9   2 52.8597 7.21270   1
 -11 -10   2 31.8838 4.58610  -2
 -11   9   2 31.8838 4.58610   1
 -10 -10   2 329.476 8.14897  -2
 -10   9   2 329.476 8.14897   1
  -9 -10   2 401.642 12.4667  -2
  -9   9   2 401.642 12.4667   1
  -8   9   2 24.4779 3.39361   1
  -7  -9   2 245.765 7.04430  -2
  -7   9   2 245.765 7.04430   1
  -6  -9   2 43.1726 3.94268  -2
  -6   9   2 43.1726 3.94268   1
  -5  -9   2 18.4306 3.72291  -2
  -5   9   2 18.4306 3.72291   1
  -4  -9   2 268.831 11.4321  -2
  -4   9   2 268.831 11.4321   1
  -3  -8   2 201.926 9.32441  -2
  -3   9   2 201.926 9.32441   1
  -2  -8   2 240.162 8.03188  -2
  -2   9   2 240.162 8.03188   1
  -1  -8   2 144.477 4.97766  -2
  -1   9   2 144.477 4.97766   1
   0  -8   2 601.687 10.8561  -2
   0   9   2 601.687 10.8561   1
   1  -8   2 35.6318 9.02066  -2
   1   9   2 35.6318 9.02066   1
   2  -7   2 212.162 5.39970  -2
   2   9   2 212.162 5.39970   1
   3  -7   2 739.005 11.1107  -2
   3   9   2 739.005 11.1107   1
   4  -7   2 257.401 7.26023  -2
   4   9   2 257.401 7.26023   1
   5  -7   2 709.640 18.2112  -2
   5   9   2 709.640 18.2112   1
   6   9   2 52.7811 3.03315   1
   7  -6   2 422.847 10.1474  -2
   7   9   2 422.847 10.1474   1
   8  -6   2 2.35579 2.47107  -2
   8   9   2 2.35579 2.47107   1
   9  -6   2 738.286 17.3208  -2
   9   9   2 738.286 17.3208   1
  10  -6   2 66.5452 10.4052  -2
  10   9   2 66.5452 10.4052   1
  11  -5   2 57.1273 8.94569  -2
  11   9   2 57.1273 8.94569   1
  12  -5   2 103.683 8.42438  -2
  12   9   2 103.683 8.42438   1
  13  -5   2 189.410 8.21886  -2
  13   9   2 189.410 8.21886   1
  14  -5   2 24.4074 8.76882  -2
  14   9   2 24.4074 8.76882   1
  15   9   2 43.0398 11.1486   1
 -12 -11   2 247.150 9.45022  -2
 -12  10   2 247.150 9.45022   1
 -11 -11   2 25.1770 6.20669  -2
 -11  10   2 25.1770 6.20669   1
 -10 -11   2 107.211 6.78396  -2
 -10  10   2 107.211 6.78396   1
  -9 -11   2 210.142 8.08704  -2
  -9  10   2 210.142 8.08704   1
  -8  10   2 5.58966 3.73141   1
  -7 -10   2 659.542 12.3707  -2
  -7  10   2 659.542 12.3707   1
  -6 -10   2 91.2811 4.46208  -2
  -6  10   2 91.2811 4.46208   1
  -5 -10   2 -0.2073 5.21612  -2
  -5  10   2 -0.2073 5.21612   1
  -4 -10   2 87.0684 6.48708  -2
  -4  10   2 87.0684 6.48708   1
  -3  -9   2 926.700 27.1901  -2
  -3  10   2 926.700 27.1901   1
  -2  -9   2 314.597 9.86027  -2
  -2  10   2 314.597 9.86027   1
  -1  -9   2 286.778 8.74608  -2
  -1  10   2 286.778 8.74608   1
   0  -9   2 1279.46 22.9541  -2
   0  10   2 1279.46 22.9541   1
   1  -9   2 198.644 14.3537  -2
   1  10   2 198.644 14.3537   1
   2  -8   2 296.680 7.43787  -2
   2  10   2 296.680 7.43787   1
   3  -8   2 437.063 7.95386  -2
   3  10   2 437.063 7.95386   1
   4  -8   2 194.703 4.98745  -2
   4  10   2 194.703 4.98745   1
   5  -8   2 163.246 5.90488  -2
   5  10   2 163.246 5.90488   1
   6  -7   2 35.0760 15.5381  -2
   6  10   2 35.0760 15.5381   1
   7  -7   2 13.7032 4.68878  -2
   7  10   2 13.7032 4.68878   1
   8  -7   2 46.4939 4.22501  -2
   8  10   2 46.4939 4.22501   1
   9  -7   2 645.603 16.4727  -2
   9  10   2 645.603 16.4727   1
  10  -7   2 164.134 12.8601  -2
  10  10   2 164.134 12.8601   1
  11  -6   2 81.1722 11.4163  -2
  11  10   2 81.1722 11.4163   1
  12  -6   2 107.216 9.17615  -2
  12  10   2 107.216 9.17615   1
  13  -6   2 179.421 8.30201  -2
  13  10   2 179.421 8.30201   1
  14  -6   2 46.9231 11.2828  -2
  14  10   2 46.9231 11.2828   1
  15  10   2 95.1267 14.4797   1
 -12 -12   2 171.341 20.1063  -2
 -12  11   2 171.341 20.1063   1
 -11 -12   2 21.4358 7.44352  -2
 -11  11   2 21.4358 7.44352   1
 -10 -12   2 229.994 8.35812  -2
 -10  11   2 229.994 8.35812   1
  -9 -12   2 104.892 7.36935  -2
  -9  11   2 104.892 7.36935   1
  -8 -12   2 28.9870 13.6715  -2
  -8  11   2 28.9870 13.6715   1
  -7 -11   2 10.6367 8.53830  -2
  -7  11   2 10.6367 8.53830   1
  -6 -11   2 45.3910 4.58754  -2
  -6  11   2 45.3910 4.58754   1
  -5 -11   2 26.6906 5.12696  -2
  -5  11   2 26.6906 5.12696   1
  -4 -11   2 47.9073 6.67686  -2
  -4  11   2 47.9073 6.67686   1
  -3 -10   2 421.000 21.3216  -2
  -3  11   2 421.000 21.3216   1
  -2 -10   2 82.2573 5.32904  -2
  -2  11   2 82.2573 5.32904   1
  -1 -10   2 323.406 8.61375  -2
  -1  11   2 323.406 8.61375   1
   0 -10   2 47.9115 4.51996  -2
   0  11   2 47.9115 4.51996   1
   1 -10   2 293.907 12.9611  -2
   1  11   2 293.907 12.9611   1
   2  -9   2 147.170 5.71556  -2
   2  11   2 147.170 5.71556   1
   3  -9   2 810.617 15.6413  -2
   3  11   2 810.617 15.6413   1
   4  -9   2 79.2510 4.78833  -2
   4  11   2 79.2510 4.78833   1
   5  -9   2 7.58373 7.31045  -2
   5  11   2 7.58373 7.31045   1
   6  -8   2 125.854 11.5718  -2
   6  11   2 125.854 11.5718   1
   7  -8   2 313.656 8.46790  -2
   7  11   2 313.656 8.46790   1
   8  -8   2 83.4786 5.33408  -2
   8  11   2 83.4786 5.33408   1
   9  -8   2 334.834 10.3797  -2
   9  11   2 334.834 10.3797   1
  10  -8   2 355.635 13.1580  -2
  10  11   2 355.635 13.1580   1
  11  -7   2 94.3021 10.6784  -2
  11  11   2 94.3021 10.6784   1
  12  -7   2 38.3338 7.03616  -2
  12  11   2 38.3338 7.03616   1
  13  -7   2 89.1808 10.2289  -2
  13  11   2 89.1808 10.2289   1
  14  -7   2 11.1919 14.5863  -2
  14  11   2 11.1919 14.5863   1
 -11 -13   2 20.1760 7.68312  -2
 -11  12   2 20.1760 7.68312   1
 -10 -13   2 424.271 13.6211  -2
 -10  12   2 424.271 13.6211   1
  -9 -13   2 39.9861 7.10030  -2
  -9  12   2 39.9861 7.10030   1
  -8  12   2 -9.2126 6.70876   1
  -7 -12   2 28.9127 8.47562  -2
  -7  12   2 28.9127 8.47562   1
  -6 -12   2 218.057 8.53003  -2
  -6  12   2 218.057 8.53003   1
  -5 -12   2 2.23518 5.19427  -2
  -5  12   2 2.23518 5.19427   1
  -4 -12   2 154.686 12.0401  -2
  -4  12   2 154.686 12.0401   1
  -3 -11   2 -7.5749 7.84399  -2
  -3  12   2 -7.5749 7.84399   1
  -2 -11   2 163.294 7.76529  -2
  -2  12   2 163.294 7.76529   1
  -1 -11   2 9.79344 4.28802  -2
  -1  12   2 9.79344 4.28802   1
   0 -11   2 481.154 10.7085  -2
   0  12   2 481.154 10.7085   1
   1 -11   2 36.3035 9.72729  -2
   1  12   2 36.3035 9.72729   1
   2 -10   2 255.489 10.5345  -2
   2  12   2 255.489 10.5345   1
   3 -10   2 191.305 5.52825  -2
   3  12   2 191.305 5.52825   1
   4 -10   2 38.5098 4.17912  -2
   4  12   2 38.5098 4.17912   1
   5 -10   2 98.8613 8.01187  -2
   5  12   2 98.8613 8.01187   1
   6  -9   2 126.788 8.23001  -2
   6  12   2 126.788 8.23001   1
   7  -9   2 185.881 8.97718  -2
   7  12   2 185.881 8.97718   1
   8  -9   2 140.209 6.46412  -2
   8  12   2 140.209 6.46412   1
   9  -9   2 224.241 11.9117  -2
   9  12   2 224.241 11.9117   1
  10  -9   2 239.830 25.4163  -2
  10  12   2 239.830 25.4163   1
  11  -8   2 10.1658 19.0592  -2
  11  12   2 10.1658 19.0592   1
  12  -8   2 163.024 9.68203  -2
  12  12   2 163.024 9.68203   1
  13  -8   2 33.0467 8.12799  -2
  13  12   2 33.0467 8.12799   1
 -10 -14   2 133.619 14.8389  -2
 -10  13   2 133.619 14.8389   1
  -9 -14   2 7.41645 9.67235  -2
  -9  13   2 7.41645 9.67235   1
  -8  13   2 -12.314 6.93963   1
  -7 -13   2 68.8452 7.94465  -2
  -7  13   2 68.8452 7.94465   1
  -6 -13   2 164.325 10.0798  -2
  -6  13   2 164.325 10.0798   1
  -5 -13   2 15.3130 5.57080  -2
  -5  13   2 15.3130 5.57080   1
  -4 -13   2 112.737 9.64718  -2
  -4  13   2 112.737 9.64718   1
  -3 -12   2 126.035 9.91307  -2
  -3  13   2 126.035 9.91307   1
  -2 -12   2 235.084 11.9776  -2
  -2  13   2 235.084 11.9776   1
  -1 -12   2 35.2109 6.43421  -2
  -1  13   2 35.2109 6.43421   1
   0 -12   2 1287.20 26.6618  -2
   0  13   2 1287.20 26.6618   1
   1 -12   2 34.8234 14.6222  -2
   1  13   2 34.8234 14.6222   1
   2 -11   2 319.946 10.3159  -2
   2  13   2 319.946 10.3159   1
   3 -11   2 70.3491 4.90754  -2
   3  13   2 70.3491 4.90754   1
   4 -11   2 229.620 7.59308  -2
   4  13   2 229.620 7.59308   1
   5 -11   2 96.4422 7.42947  -2
   5  13   2 96.4422 7.42947   1
   6  13   2 62.1080 9.12310   1
   7 -10   2 7.38269 13.3987  -2
   7  13   2 7.38269 13.3987   1
   8 -10   2 32.4930 5.42620  -2
   8  13   2 32.4930 5.42620   1
   9 -10   2 111.898 8.30585  -2
   9  13   2 111.898 8.30585   1
  10 -10   2 186.154 14.4265  -2
  10  13   2 186.154 14.4265   1
  11  -9   2 53.5075 10.0216  -2
  11  13   2 53.5075 10.0216   1
  12  -9   2 317.660 12.5091  -2
  12  13   2 317.660 12.5091   1
  -7 -14   2 24.9397 9.20917  -2
  -7  14   2 24.9397 9.20917   1
  -6 -14   2 54.2816 10.8610  -2
  -6  14   2 54.2816 10.8610   1
  -5 -14   2 8.51517 10.8914  -2
  -5  14   2 8.51517 10.8914   1
  -4 -14   2 17.1520 10.8048  -2
  -4  14   2 17.1520 10.8048   1
  -2 -13   2 118.060 12.7543  -2
  -2  14   2 118.060 12.7543   1
  -1 -13   2 18.9770 6.27082  -2
  -1  14   2 18.9770 6.27082   1
   0 -13   2 230.839 16.5898  -2
   0  14   2 230.839 16.5898   1
   1 -13   2 87.6622 15.2304  -2
   1  14   2 87.6622 15.2304   1
   2 -12   2 192.192 9.80753  -2
   2  14   2 192.192 9.80753   1
   3 -12   2 112.082 8.77066  -2
   3  14   2 112.082 8.77066   1
   4 -12   2 85.0368 5.92123  -2
   4  14   2 85.0368 5.92123   1
   5 -12   2 6.07081 6.87608  -2
   5  14   2 6.07081 6.87608   1
   6 -11   2 151.643 11.5473  -2
   6  14   2 151.643 11.5473   1
   7 -11   2 3.80306 7.41708  -2
   7  14   2 3.80306 7.41708   1
   8 -11   2 46.1442 7.74392  -2
   8  14   2 46.1442 7.74392   1
   9 -11   2 25.4232 10.3817  -2
   9  14   2 25.4232 10.3817   1
  10 -11   2 270.528 16.6908  -2
  10  14   2 270.528 16.6908   1
  11 -10   2 55.2145 12.2462  -2
  11  14   2 55.2145 12.2462   1
  -7 -15   2 40.2602 10.1503  -2
  -7  15   2 40.2602 10.1503   1
  -6 -15   2 124.006 9.73701  -2
  -6  15   2 124.006 9.73701   1
  -5 -15   2 5.30789 8.62513  -2
  -5  15   2 5.30789 8.62513   1
  -4 -15   2 85.8232 8.37578  -2
  -4  15   2 85.8232 8.37578   1
  -3 -14   2 47.4328 10.0585  -2
  -3  15   2 47.4328 10.0585   1
  -2 -14   2 140.844 13.0134  -2
  -2  15   2 140.844 13.0134   1
  -1 -14   2 13.2799 5.48271  -2
  -1  15   2 13.2799 5.48271   1
   0 -14   2 206.671 7.63710  -2
   0  15   2 206.671 7.63710   1
   1 -14   2 41.0246 11.8318  -2
   1  15   2 41.0246 11.8318   1
   2 -13   2 169.394 9.15296  -2
   2  15   2 169.394 9.15296   1
   3 -13   2 7.33010 7.83750  -2
   3  15   2 7.33010 7.83750   1
   4 -13   2 44.5099 7.23909  -2
   4  15   2 44.5099 7.23909   1
   5 -13   2 -3.1056 9.66810  -2
   5  15   2 -3.1056 9.66810   1
   6 -12   2 69.7811 12.7003  -2
   6  15   2 69.7811 12.7003   1
   7 -12   2 17.3921 7.69794  -2
   7  15   2 17.3921 7.69794   1
   8 -12   2 54.3137 6.77206  -2
   8  15   2 54.3137 6.77206   1
   9 -12   2 0.39736 10.4494  -2
   9  15   2 0.39736 10.4494   1
  10  15   2 81.4358 8.31318   1
  -5  16   2 24.3243 9.83609   1
  -4 -16   2 30.6675 10.0980  -2
  -4  16   2 30.6675 10.0980   1
  -3 -15   2 12.7280 7.97822  -2
  -3  16   2 12.7280 7.97822   1
  -2 -15   2 45.0309 9.36148  -2
  -2  16   2 45.0309 9.36148   1
  -1 -15   2 3.75967 6.89705  -2
  -1  16   2 3.75967 6.89705   1
   0 -15   2 357.442 11.1666  -2
   0  16   2 357.442 11.1666   1
   1  16   2 11.5364 8.32543   1
   2 -14   2 122.769 10.0920  -2
   2  16   2 122.769 10.0920   1
   3 -14   2 48.7140 6.73360  -2
   3  16   2 48.7140 6.73360   1
   4 -14   2 60.5129 7.92696  -2
   4  16   2 60.5129 7.92696   1
   5 -14   2 -8.1770 11.8477  -2
   5  16   2 -8.1770 11.8477   1
   6 -13   2 58.6133 13.3705  -2
   6  16   2 58.6133 13.3705   1
   7 -13   2 85.4535 11.0781  -2
   7  16   2 85.4535 11.0781   1
   8 -13   2 24.5160 10.7681  -2
   8  16   2 24.5160 10.7681   1
  -2 -16   2 -3.0809 9.02556  -2
  -2  17   2 -3.0809 9.02556   1
  -1 -16   2 3.24336 6.17301  -2
  -1  17   2 3.24336 6.17301   1
   0 -16   2 77.2941 7.60295  -2
   0  17   2 77.2941 7.60295   1
   1  17   2 -7.8733 8.52101   1
   2 -15   2 67.9329 9.86104  -2
   2  17   2 67.9329 9.86104   1
   3 -15   2 10.9272 7.53632  -2
   3  17   2 10.9272 7.53632   1
   4 -15   2 22.6833 8.03122  -2
   4  17   2 22.6833 8.03122   1
   5  17   2 3.11115 4.93917   1
  -5  16   3 104.693 15.5179  -2
  -5 -15   3 104.693 15.5179   1
  -4  16   3 24.4737 10.7067  -2
  -4 -15   3 24.4737 10.7067   1
  -3  16   3 40.5634 13.1895  -2
  -3 -15   3 40.5634 13.1895   1
  -2  16   3 -7.2135 18.7643  -2
  -2 -15   3 -7.2135 18.7643   1
  -1  17   3 152.827 16.2359  -2
  -1 -15   3 152.827 16.2359   1
   0  17   3 36.1642 9.19432  -2
   0 -15   3 36.1642 9.19432   1
   1  17   3 8.15745 7.85817  -2
   1 -15   3 8.15745 7.85817   1
   2  17   3 8.17198 10.4282  -2
   2 -15   3 8.17198 10.4282   1
   3 -15   3 39.3408 6.88385   1
  -8  14   3 31.1030 7.41080  -2
  -8 -14   3 31.1030 7.41080   1
  -7  14   3 271.869 10.1223  -2
  -7 -14   3 271.869 10.1223   1
  -5  15   3 36.4869 7.53524  -2
  -5 -14   3 36.4869 7.53524   1
  -4  15   3 29.8889 9.89333  -2
  -4 -14   3 29.8889 9.89333   1
  -3  15   3 65.7991 9.92998  -2
  -3 -14   3 65.7991 9.92998   1
  -2  15   3 23.7632 18.7787  -2
  -2 -14   3 23.7632 18.7787   1
  -1  16   3 131.038 11.9938  -2
  -1 -14   3 131.038 11.9938   1
   0  16   3 25.2903 8.51396  -2
   0 -14   3 25.2903 8.51396   1
   1  16   3 14.5508 7.53422  -2
   1 -14   3 14.5508 7.53422   1
   2  16   3 54.4139 10.3793  -2
   2 -14   3 54.4139 10.3793   1
   3 -14   3 227.698 12.6558   1
   4  17   3 17.4937 9.95521  -2
   4 -14   3 17.4937 9.95521   1
   5  17   3 225.353 13.6196  -2
   5 -14   3 225.353 13.6196   1
 -10  13   3 14.3674 14.6533  -2
 -10 -13   3 14.3674 14.6533   1
  -9  13   3 141.589 9.20923  -2
  -9 -13   3 141.589 9.20923   1
  -8  13   3 23.9576 6.24094  -2
  -8 -13   3 23.9576 6.24094   1
  -7  13   3 371.208 10.3758  -2
  -7 -13   3 371.208 10.3758   1
  -5  14   3 26.4282 12.6334  -2
  -5 -13   3 26.4282 12.6334   1
  -4  14   3 12.8030 8.86167  -2
  -4 -13   3 12.8030 8.86167   1
  -3  14   3 127.842 9.97315  -2
  -3 -13   3 127.842 9.97315   1
  -2  14   3 54.1904 11.9764  -2
  -2 -13   3 54.1904 11.9764   1
  -1  15   3 8.98992 9.68949  -2
  -1 -13   3 8.98992 9.68949   1
   0  15   3 29.2281 8.10567  -2
   0 -13   3 29.2281 8.10567   1
   1  15   3 119.427 8.68878  -2
   1 -13   3 119.427 8.68878   1
   2  15   3 16.4113 9.22678  -2
   2 -13   3 16.4113 9.22678   1
   3  16   3 238.876 16.6150  -2
   3 -13   3 238.876 16.6150   1
   4  16   3 3.47156 9.09136  -2
   4 -13   3 3.47156 9.09136   1
   5  16   3 110.308 8.48872  -2
   5 -13   3 110.308 8.48872   1
   6  16   3 57.3713 11.5362  -2
   6 -13   3 57.3713 11.5362   1
   7  16   3 20.9250 13.2627  -2
   7 -13   3 20.9250 13.2627   1
 -12  11   3 88.5930 9.90873  -2
 -12 -12   3 88.5930 9.90873   1
 -11  11   3 28.0593 20.6360  -2
 -11 -12   3 28.0593 20.6360   1
 -10  12   3 67.6953 9.93495  -2
 -10 -12   3 67.6953 9.93495   1
  -9  12   3 107.510 9.17438  -2
  -9 -12   3 107.510 9.17438   1
  -8  12   3 19.9445 6.14526  -2
  -8 -12   3 19.9445 6.14526   1
  -7  12   3 368.627 14.6495  -2
  -7 -12   3 368.627 14.6495   1
  -6  13   3 -8.2212 16.5817  -2
  -6 -12   3 -8.2212 16.5817   1
  -5  13   3 300.982 12.0736  -2
  -5 -12   3 300.982 12.0736   1
  -4  13   3 62.5133 12.6939  -2
  -4 -12   3 62.5133 12.6939   1
  -1  14   3 181.711 13.0755  -2
  -1 -12   3 181.711 13.0755   1
   0  14   3 61.3276 9.01783  -2
   0 -12   3 61.3276 9.01783   1
   1  14   3 29.2248 10.9744  -2
   1 -12   3 29.2248 10.9744   1
   2  14   3 45.6528 16.0360  -2
   2 -12   3 45.6528 16.0360   1
   3 -12   3 173.686 10.8699   1
   4  15   3 30.1382 10.8115  -2
   4 -12   3 30.1382 10.8115   1
   5  15   3 114.150 9.71744  -2
   5 -12   3 114.150 9.71744   1
   6  15   3 29.3207 10.5062  -2
   6 -12   3 29.3207 10.5062   1
   7  15   3 -1.8859 16.9265  -2
   7 -12   3 -1.8859 16.9265   1
   8  16   3 -10.015 12.8396  -2
   8 -12   3 -10.015 12.8396   1
   9  16   3 57.1800 9.40789  -2
   9 -12   3 57.1800 9.40789   1
 -13  10   3 104.532 7.99136  -2
 -13 -11   3 104.532 7.99136   1
 -12  10   3 27.5054 13.0239  -2
 -12 -11   3 27.5054 13.0239   1
 -11  10   3 -12.906 16.6750  -2
 -11 -11   3 -12.906 16.6750   1
 -10  11   3 167.157 12.3998  -2
 -10 -11   3 167.157 12.3998   1
  -9  11   3 373.495 14.2524  -2
  -9 -11   3 373.495 14.2524   1
  -8  11   3 2.26028 5.80540  -2
  -8 -11   3 2.26028 5.80540   1
  -7  11   3 280.232 11.1564  -2
  -7 -11   3 280.232 11.1564   1
  -6  12   3 148.132 10.8483  -2
  -6 -11   3 148.132 10.8483   1
  -5  12   3 31.9107 5.23325  -2
  -5 -11   3 31.9107 5.23325   1
  -4  12   3 12.4980 3.54595  -2
  -4 -11   3 12.4980 3.54595   1
  -3  12   3 184.482 10.2012  -2
  -3 -11   3 184.482 10.2012   1
  -2  12   3 110.040 12.1204  -2
  -2 -11   3 110.040 12.1204   1
  -1  13   3 379.759 14.2597  -2
  -1 -11   3 379.759 14.2597   1
   0  13   3 6.42379 5.80424  -2
   0 -11   3 6.42379 5.80424   1
   1  13   3 63.9139 5.55366  -2
   1 -11   3 63.9139 5.55366   1
   2  13   3 47.7724 6.69361  -2
   2 -11   3 47.7724 6.69361   1
   3  14   3 776.392 38.4449  -2
   3 -11   3 776.392 38.4449   1
   4  14   3 9.27892 10.0520  -2
   4 -11   3 9.27892 10.0520   1
   5  14   3 278.333 10.9813  -2
   5 -11   3 278.333 10.9813   1
   6  14   3 72.5527 8.76867  -2
   6 -11   3 72.5527 8.76867   1
   7  14   3 50.2087 12.0069  -2
   7 -11   3 50.2087 12.0069   1
   8  15   3 24.9775 16.6209  -2
   8 -11   3 24.9775 16.6209   1
   9  15   3 151.708 12.9953  -2
   9 -11   3 151.708 12.9953   1
  10  15   3 31.8554 7.81461  -2
  10 -11   3 31.8554 7.81461   1
 -13   9   3 6.40697 6.27879  -2
 -13 -10   3 6.40697 6.27879   1
 -12   9   3 72.8584 9.21630  -2
 -12 -10   3 72.8584 9.21630   1
 -11   9   3 22.9659 15.6190  -2
 -11 -10   3 22.9659 15.6190   1
 -10  10   3 125.705 9.01128  -2
 -10 -10   3 125.705 9.01128   1
  -9  10   3 156.291 7.56110  -2
  -9 -10   3 156.291 7.56110   1
  -8  10   3 97.9048 5.94592  -2
  -8 -10   3 97.9048 5.94592   1
  -7  10   3 416.362 13.0345  -2
  -7 -10   3 416.362 13.0345   1
  -6  11   3 95.5487 7.18293  -2
  -6 -10   3 95.5487 7.18293   1
  -5  11   3 30.2130 4.83742  -2
  -5 -10   3 30.2130 4.83742   1
  -4  11   3 353.074 7.82732  -2
  -4 -10   3 353.074 7.82732   1
  -3  11   3 195.785 7.27118  -2
  -3 -10   3 195.785 7.27118   1
  -2  11   3 34.2533 8.21407  -2
  -2 -10   3 34.2533 8.21407   1
  -1  12   3 -1.2075 9.18127  -2
  -1 -10   3 -1.2075 9.18127   1
   0  12   3 191.952 9.21069  -2
   0 -10   3 191.952 9.21069   1
   1  12   3 260.610 8.36583  -2
   1 -10   3 260.610 8.36583   1
   2  12   3 109.188 7.02793  -2
   2 -10   3 109.188 7.02793   1
   3  13   3 414.628 25.7781  -2
   3 -10   3 414.628 25.7781   1
   4  13   3 12.5979 5.71698  -2
   4 -10   3 12.5979 5.71698   1
   5  13   3 244.043 9.91008  -2
   5 -10   3 244.043 9.91008   1
   6  13   3 3.41272 9.04255  -2
   6 -10   3 3.41272 9.04255   1
   7  13   3 32.3898 11.1523  -2
   7 -10   3 32.3898 11.1523   1
   8  14   3 24.5562 9.55382  -2
   8 -10   3 24.5562 9.55382   1
   9  14   3 203.421 8.66198  -2
   9 -10   3 203.421 8.66198   1
  10  14   3 22.6970 6.77991  -2
  10 -10   3 22.6970 6.77991   1
  11  14   3 20.6994 7.39920  -2
  11 -10   3 20.6994 7.39920   1
 -14   8   3 72.5354 8.94249  -2
 -14  -9   3 72.5354 8.94249   1
 -13   8   3 12.4344 4.43932  -2
 -13  -9   3 12.4344 4.43932   1
 -12   8   3 288.103 13.4905  -2
 -12  -9   3 288.103 13.4905   1
 -11   8   3 10.4725 15.7461  -2
 -11  -9   3 10.4725 15.7461   1
 -10   9   3 513.297 13.7359  -2
 -10  -9   3 513.297 13.7359   1
  -9   9   3 47.0112 5.84972  -2
  -9  -9   3 47.0112 5.84972   1
  -8   9   3 18.9090 4.80160  -2
  -8  -9   3 18.9090 4.80160   1
  -7   9   3 341.997 9.08360  -2
  -7  -9   3 341.997 9.08360   1
  -6  10   3 219.324 18.1561  -2
  -6  -9   3 219.324 18.1561   1
  -5  10   3 483.363 10.2694  -2
  -5  -9   3 483.363 10.2694   1
  -4  10   3 686.259 12.5462  -2
  -4  -9   3 686.259 12.5462   1
  -3  10   3 30.2254 4.10822  -2
  -3  -9   3 30.2254 4.10822   1
  -2  10   3 102.225 8.15817  -2
  -2  -9   3 102.225 8.15817   1
  -1  11   3 103.496 8.12188  -2
  -1  -9   3 103.496 8.12188   1
   0  11   3 634.710 14.7263  -2
   0  -9   3 634.710 14.7263   1
   1  11   3 63.0815 4.33347  -2
   1  -9   3 63.0815 4.33347   1
   2  11   3 575.945 14.1470  -2
   2  -9   3 575.945 14.1470   1
   3  12   3 309.777 17.8885  -2
   3  -9   3 309.777 17.8885   1
   4  12   3 1.93778 5.81187  -2
   4  -9   3 1.93778 5.81187   1
   5  12   3 150.580 7.65797  -2
   5  -9   3 150.580 7.65797   1
   6  12   3 263.910 8.70247  -2
   6  -9   3 263.910 8.70247   1
   7  12   3 68.5072 7.94272  -2
   7  -9   3 68.5072 7.94272   1
   8  13   3 114.270 10.0810  -2
   8  -9   3 114.270 10.0810   1
   9  13   3 8.90793 5.64640  -2
   9  -9   3 8.90793 5.64640   1
  10  13   3 7.70121 4.15265  -2
  10  -9   3 7.70121 4.15265   1
  11  13   3 22.4001 5.77136  -2
  11  -9   3 22.4001 5.77136   1
  12  14   3 127.030 28.8998  -2
  12  13   3 127.030 28.8998  -2
  12  -9   3 127.030 28.8998   1
 -15  -8   3 10.8581 4.86666   1
 -14   7   3 51.7662 8.42140  -2
 -14  -8   3 51.7662 8.42140   1
 -13   7   3 29.0895 4.64910  -2
 -13  -8   3 29.0895 4.64910   1
 -12   7   3 88.5678 9.65110  -2
 -12  -8   3 88.5678 9.65110   1
 -11   7   3 14.2452 8.21105  -2
 -11  -8   3 14.2452 8.21105   1
 -10   8   3 593.368 14.6213  -2
 -10  -8   3 593.368 14.6213   1
  -9   8   3 478.890 9.72318  -2
  -9  -8   3 478.890 9.72318   1
  -8   8   3 22.4509 4.60081  -2
  -8  -8   3 22.4509 4.60081   1
  -7   8   3 241.715 6.91176  -2
  -7  -8   3 241.715 6.91176   1
  -6   9   3 854.774 21.3567  -2
  -6  -8   3 854.774 21.3567   1
  -5   9   3 147.367 5.28040  -2
  -5  -8   3 147.367 5.28040   1
  -4   9   3 274.650 5.81617  -2
  -4  -8   3 274.650 5.81617   1
  -3   9   3 25.6088 3.07158  -2
  -3  -8   3 25.6088 3.07158   1
  -2   9   3 286.393 13.4730  -2
  -2  -8   3 286.393 13.4730   1
  -1  10   3 225.509 9.53918  -2
  -1  -8   3 225.509 9.53918   1
   0  10   3 327.905 10.6160  -2
   0  -8   3 327.905 10.6160   1
   1  10   3 33.1685 4.76487  -2
   1  -8   3 33.1685 4.76487   1
   2  10   3 195.753 7.39979  -2
   2  -8   3 195.753 7.39979   1
   3  11   3 976.956 42.4557  -2
   3  -8   3 976.956 42.4557   1
   4  11   3 9.54755 6.44050  -2
   4  -8   3 9.54755 6.44050   1
   5  11   3 306.549 7.54845  -2
   5  -8   3 306.549 7.54845   1
   6  11   3 396.950 9.14234  -2
   6  -8   3 396.950 9.14234   1
   7  11   3 98.8532 5.72291  -2
   7  -8   3 98.8532 5.72291   1
   8  12   3 181.564 6.77287  -2
   8  -8   3 181.564 6.77287   1
   9  12   3 103.176 5.21702  -2
   9  -8   3 103.176 5.21702   1
  10  12   3 147.193 4.73468  -2
  10  -8   3 147.193 4.73468   1
  11  12   3 22.2501 4.93731  -2
  11  -8   3 22.2501 4.93731   1
  12  -8   3 196.398 8.18823   1
  13  13   3 98.1652 9.10316  -2
  13  -8   3 98.1652 9.10316   1
 -15   6   3 91.6462 10.1979  -2
 -15  -7   3 91.6462 10.1979   1
 -14   6   3 38.6988 7.48701  -2
 -14  -7   3 38.6988 7.48701   1
 -13   6   3 129.178 7.40340  -2
 -13  -7   3 129.178 7.40340   1
 -12   6   3 106.805 10.7639  -2
 -12  -7   3 106.805 10.7639   1
 -11   6   3 -4.1334 8.42996  -2
 -11  -7   3 -4.1334 8.42996   1
 -10   7   3 559.643 13.8048  -2
 -10  -7   3 559.643 13.8048   1
  -9   7   3 150.661 5.43442  -2
  -9  -7   3 150.661 5.43442   1
  -8   7   3 99.2533 5.49019  -2
  -8  -7   3 99.2533 5.49019   1
  -7   7   3 237.004 7.64662  -2
  -7  -7   3 237.004 7.64662   1
  -6   8   3 445.138 15.9219  -2
  -6  -7   3 445.138 15.9219   1
  -5   8   3 1.27458 3.44733  -2
  -5  -7   3 1.27458 3.44733   1
  -4   8   3 1372.33 20.7539  -2
  -4  -7   3 1372.33 20.7539   1
  -3   8   3 6.58901 2.45699  -2
  -3  -7   3 6.58901 2.45699   1
  -2   8   3 73.1338 12.9536  -2
  -2  -7   3 73.1338 12.9536   1
  -1   9   3 400.771 10.4507  -2
  -1  -7   3 400.771 10.4507   1
   0   9   3 463.634 9.85114  -2
   0  -7   3 463.634 9.85114   1
   1   9   3 456.203 10.6758  -2
   1  -7   3 456.203 10.6758   1
   2   9   3 184.180 5.77795  -2
   2  -7   3 184.180 5.77795   1
   3  10   3 449.891 23.7654  -2
   3  -7   3 449.891 23.7654   1
   4  10   3 58.5104 3.89523  -2
   4  -7   3 58.5104 3.89523   1
   5  10   3 56.4581 3.14205  -2
   5  -7   3 56.4581 3.14205   1
   6  10   3 87.3214 4.60034  -2
   6  -7   3 87.3214 4.60034   1
   7  10   3 -2.8228 4.45011  -2
   7  -7   3 -2.8228 4.45011   1
   8  11   3 119.106 6.36106  -2
   8  -7   3 119.106 6.36106   1
   9  11   3 106.134 5.42124  -2
   9  -7   3 106.134 5.42124   1
  10  11   3 30.0365 3.86949  -2
  10  -7   3 30.0365 3.86949   1
  11  11   3 29.6573 4.97316  -2
  11  -7   3 29.6573 4.97316   1
  12  12   3 263.471 19.0555  -2
  12  -7   3 263.471 19.0555   1
  13  12   3 230.341 10.8741  -2
  13  -7   3 230.341 10.8741   1
 -16   4   3 342.938 17.8014  -2
 -16  -6   3 342.938 17.8014   1
 -15   5   3 104.885 16.7285  -2
 -15  -6   3 104.885 16.7285   1
 -14   5   3 81.6117 7.55332  -2
 -14  -6   3 81.6117 7.55332   1
 -13   5   3 117.236 5.34227  -2
 -13  -6   3 117.236 5.34227   1
 -12   5   3 517.880 13.9180  -2
 -12  -6   3 517.880 13.9180   1
 -11   5   3 49.5075 9.04841  -2
 -11  -6   3 49.5075 9.04841   1
 -10   6   3 1283.35 24.3301  -2
 -10  -6   3 1283.35 24.3301   1
  -9   6   3 117.712 4.85955  -2
  -9  -6   3 117.712 4.85955   1
  -8   6   3 38.4327 4.10486  -2
  -8  -6   3 38.4327 4.10486   1
  -7   6   3 91.9859 5.69101  -2
  -7  -6   3 91.9859 5.69101   1
  -6   7   3 348.077 13.2645  -2
  -6  -6   3 348.077 13.2645   1
  -5   7   3 1113.71 18.8247  -2
  -5  -6   3 1113.71 18.8247   1
  -4   7   3 1551.48 24.9973  -2
  -4  -6   3 1551.48 24.9973   1
  -3   7   3 220.187 5.14074  -2
  -3  -6   3 220.187 5.14074   1
  -2   7   3 213.851 8.86217  -2
  -2  -6   3 213.851 8.86217   1
  -1   8   3 287.765 11.7947  -2
  -1  -6   3 287.765 11.7947   1
   0   8   3 1254.47 29.0365  -2
   0  -6   3 1254.47 29.0365   1
   1   8   3 101.924 4.81159  -2
   1  -6   3 101.924 4.81159   1
   2   8   3 2008.04 55.5236  -2
   2  -6   3 2008.04 55.5236   1
   3  -6   3 6.96037 1.71199   1
   4   9   3 104.584 5.97234  -2
   4  -6   3 104.584 5.97234   1
   5   9   3 91.3958 3.86529  -2
   5  -6   3 91.3958 3.86529   1
   6   9   3 1090.67 19.8247  -2
   6  -6   3 1090.67 19.8247   1
   7   9   3 122.655 6.45389  -2
   7  -6   3 122.655 6.45389   1
   8  10   3 189.096 6.24738  -2
   8  -6   3 189.096 6.24738   1
   9  10   3 103.804 5.41530  -2
   9  -6   3 103.804 5.41530   1
  10  10   3 49.3245 3.78502  -2
  10  -6   3 49.3245 3.78502   1
  11  10   3 10.1384 5.14710  -2
  11  -6   3 10.1384 5.14710   1
  12  -6   3 199.342 11.4778   1
  13  11   3 111.298 6.74337  -2
  13  -6   3 111.298 6.74337   1
  14  11   3 101.257 15.7938  -2
  14  -6   3 101.257 15.7938   1
 -16   3   3 137.409 22.6249  -2
 -16  -5   3 137.409 22.6249   1
 -15   4   3 127.634 8.92435  -2
 -15  -5   3 127.634 8.92435   1
 -14   4   3 76.9038 5.48402  -2
 -14  -5   3 76.9038 5.48402   1
 -13   4   3 148.851 5.67337  -2
 -13  -5   3 148.851 5.67337   1
 -12   4   3 177.312 6.47721  -2
 -12  -5   3 177.312 6.47721   1
 -11   4   3 131.527 6.99147  -2
 -11  -5   3 131.527 6.99147   1
 -10   5   3 948.912 17.7228  -2
 -10  -5   3 948.912 17.7228   1
  -9   5   3 37.4604 3.21416  -2
  -9  -5   3 37.4604 3.21416   1
  -8   5   3 9.10573 2.74412  -2
  -8  -5   3 9.10573 2.74412   1
  -7   5   3 39.0697 4.56178  -2
  -7  -5   3 39.0697 4.56178   1
  -6   6   3 1740.91 47.7180  -2
  -6  -5   3 1740.91 47.7180   1
  -5   6   3 307.179 6.35651  -2
  -5  -5   3 307.179 6.35651   1
  -4   6   3 281.521 5.57577  -2
  -4  -5   3 281.521 5.57577   1
  -3   6   3 378.154 6.79198  -2
  -3  -5   3 378.154 6.79198   1
  -2   6   3 702.069 20.7370  -2
  -2  -5   3 702.069 20.7370   1
  -1   7   3 51.4671 5.50447  -2
  -1  -5   3 51.4671 5.50447   1
   0   7   3 1443.23 25.4393  -2
   0  -5   3 1443.23 25.4393   1
   1   7   3 13.9516 2.44219  -2
   1  -5   3 13.9516 2.44219   1
   2   7   3 859.302 17.9054  -2
   2  -5   3 859.302 17.9054   1
   3  -5   3 197.212 4.64757   1
   4   8   3 306.920 6.82770  -2
   4  -5   3 306.920 6.82770   1
   5   8   3 159.806 3.63981  -2
   5  -5   3 159.806 3.63981   1
   6   8   3 1492.59 26.2337  -2
   6  -5   3 1492.59 26.2337   1
   7   8   3 12.2816 3.35238  -2
   7  -5   3 12.2816 3.35238   1
   8   9   3 400.093 9.17229  -2
   8  -5   3 400.093 9.17229   1
   9   9   3 134.217 5.71499  -2
   9  -5   3 134.217 5.71499   1
  10   9   3 354.892 8.28997  -2
  10  -5   3 354.892 8.28997   1
  11   9   3 83.3476 6.22892  -2
  11  -5   3 83.3476 6.22892   1
  12   9   3 575.650 30.1398  -2
  12  -5   3 575.650 30.1398   1
  13  10   3 21.6144 5.00014  -2
  13  -5   3 21.6144 5.00014   1
  14  10   3 48.3123 4.05295  -2
  14  -5   3 48.3123 4.05295   1
  15  10   3 39.3019 10.8769  -2
  15  -5   3 39.3019 10.8769   1
 -16   2   3 158.851 17.1362  -2
 -16  -4   3 158.851 17.1362   1
 -15   3   3 463.565 23.1210  -2
 -15  -4   3 463.565 23.1210   1
 -14   3   3 91.2759 5.99583  -2
 -14  -4   3 91.2759 5.99583   1
 -13   3   3 814.986 15.0259  -2
 -13  -4   3 814.986 15.0259   1
 -12   3   3 36.1440 4.26018  -2
 -12  -4   3 36.1440 4.26018   1
 -11   3   3 39.6774 5.02533  -2
 -11  -4   3 39.6774 5.02533   1
 -10   4   3 191.699 6.01359  -2
 -10  -4   3 191.699 6.01359   1
  -9   4   3 24.3249 2.92564  -2
  -9  -4   3 24.3249 2.92564   1
  -8   4   3 420.663 7.42115  -2
  -8  -4   3 420.663 7.42115   1
  -7   4   3 137.335 5.08920  -2
  -7  -4   3 137.335 5.08920   1
  -6   5   3 451.544 16.4781  -2
  -6  -4   3 451.544 16.4781   1
  -5   5   3 70.1635 3.30453  -2
  -5  -4   3 70.1635 3.30453   1
  -4   5   3 1466.61 21.8237  -2
  -4  -4   3 1466.61 21.8237   1
  -3   5   3 177.976 4.10215  -2
  -3  -4   3 177.976 4.10215   1
  -2   5   3 41.6689 9.19130  -2
  -2  -4   3 41.6689 9.19130   1
  -1   6   3 1483.29 33.8041  -2
  -1  -4   3 1483.29 33.8041   1
   0   6   3 1257.45 22.2131  -2
   0  -4   3 1257.45 22.2131   1
   1   6   3 478.317 9.37310  -2
   1  -4   3 478.317 9.37310   1
   2   6   3 92.2740 5.34262  -2
   2  -4   3 92.2740 5.34262   1
   3  -4   3 55.1394 2.66103   1
   4   7   3 203.076 4.83895  -2
   4  -4   3 203.076 4.83895   1
   5   7   3 40.2670 2.22991  -2
   5  -4   3 40.2670 2.22991   1
   6   7   3 175.361 4.63657  -2
   6  -4   3 175.361 4.63657   1
   7   7   3 73.5285 4.92555  -2
   7  -4   3 73.5285 4.92555   1
   8   8   3 292.080 6.27290  -2
   8  -4   3 292.080 6.27290   1
   9   8   3 134.275 4.53720  -2
   9  -4   3 134.275 4.53720   1
  10   8   3 97.6458 3.69487  -2
  10  -4   3 97.6458 3.69487   1
  11   8   3 274.986 7.71413  -2
  11  -4   3 274.986 7.71413   1
  12   8   3 493.651 27.5746  -2
  12  -4   3 493.651 27.5746   1
  13   9   3 119.617 5.84512  -2
  13  -4   3 119.617 5.84512   1
  14   9   3 69.9212 3.86054  -2
  14  -4   3 69.9212 3.86054   1
  15   9   3 31.5405 9.32247  -2
  15  -4   3 31.5405 9.32247   1
 -16   1   3 124.253 20.7630  -2
 -16  -3   3 124.253 20.7630   1
 -15   2   3 484.130 23.3566  -2
 -15  -3   3 484.130 23.3566   1
 -14   2   3 100.903 8.97687  -2
 -14  -3   3 100.903 8.97687   1
 -13   2   3 930.045 22.9838  -2
 -13  -3   3 930.045 22.9838   1
 -12   2   3 218.957 7.20655  -2
 -12  -3   3 218.957 7.20655   1
 -11   2   3 121.329 6.60259  -2
 -11  -3   3 121.329 6.60259   1
 -10   3   3 506.205 11.6388  -2
 -10  -3   3 506.205 11.6388   1
  -9   3   3 350.381 7.20561  -2
  -9  -3   3 350.381 7.20561   1
  -8   3   3 54.2875 3.16735  -2
  -8  -3   3 54.2875 3.16735   1
  -7   3   3 162.575 5.56858  -2
  -7  -3   3 162.575 5.56858   1
  -6   4   3 362.145 18.8905  -2
  -6  -3   3 362.145 18.8905   1
  -5   4   3 580.796 10.4873  -2
  -5  -3   3 580.796 10.4873   1
  -4   4   3 1648.62 26.2941  -2
  -4  -3   3 1648.62 26.2941   1
  -3   4   3 1089.19 16.4048  -2
  -3  -3   3 1089.19 16.4048   1
  -2   4   3 200.838 13.3275  -2
  -2  -3   3 200.838 13.3275   1
  -1   5   3 1396.80 31.7285  -2
  -1  -3   3 1396.80 31.7285   1
   0   5   3 1528.10 29.8234  -2
   0  -3   3 1528.10 29.8234   1
   1   5   3 66.8992 3.76216  -2
   1  -3   3 66.8992 3.76216   1
   2   5   3 2075.77 57.2021  -2
   2  -3   3 2075.77 57.2021   1
   3  -3   3 448.885 8.71477   1
   4   6   3 66.1757 3.70680  -2
   4  -3   3 66.1757 3.70680   1
   5   6   3 596.407 9.47685  -2
   5  -3   3 596.407 9.47685   1
   6   6   3 1662.71 26.2117  -2
   6  -3   3 1662.71 26.2117   1
   7   6   3 722.901 17.8723  -2
   7  -3   3 722.901 17.8723   1
   8   7   3 270.867 8.18835  -2
   8  -3   3 270.867 8.18835   1
   9   7   3 896.046 13.4471  -2
   9  -3   3 896.046 13.4471   1
  10   7   3 45.4347 3.19956  -2
  10  -3   3 45.4347 3.19956   1
  11   7   3 288.614 6.99979  -2
  11  -3   3 288.614 6.99979   1
  12   7   3 368.482 26.4940  -2
  12  -3   3 368.482 26.4940   1
  13   8   3 62.9234 4.90653  -2
  13  -3   3 62.9234 4.90653   1
  14   8   3 121.940 5.92645  -2
  14  -3   3 121.940 5.92645   1
  15   8   3 54.3197 9.37006  -2
  15  -3   3 54.3197 9.37006   1
 -16   0   3 76.0395 12.1473  -2
 -16  -2   3 76.0395 12.1473   1
 -15   1   3 260.464 17.7844  -2
 -15  -2   3 260.464 17.7844   1
 -14   1   3 47.4804 8.29221  -2
 -14  -2   3 47.4804 8.29221   1
 -13   1   3 611.842 18.6645  -2
 -13  -2   3 611.842 18.6645   1
 -12   1   3 59.3860 7.50947  -2
 -12  -2   3 59.3860 7.50947   1
 -11   1   3 246.075 12.0682  -2
 -11  -2   3 246.075 12.0682   1
 -10   2   3 435.320 12.2229  -2
 -10  -2   3 435.320 12.2229   1
  -9   2   3 54.0788 2.84653  -2
  -9  -2   3 54.0788 2.84653   1
  -8   2   3 44.8575 2.49003  -2
  -8  -2   3 44.8575 2.49003   1
  -7   2   3 228.230 5.14798  -2
  -7  -2   3 228.230 5.14798   1
  -6  -2   3 819.370 12.6773   1
  -5   3   3 541.473 8.93105  -2
  -5  -2   3 541.473 8.93105   1
  -4   3   3 197.308 3.99319  -2
  -4  -2   3 197.308 3.99319   1
  -3   3   3 1457.57 19.9682  -2
  -3  -2   3 1457.57 19.9682   1
  -2  -2   3 30.6684 1.39332   1
  -1   4   3 222.060 9.05037  -2
  -1  -2   3 222.060 9.05037   1
   0   4   3 822.190 14.7674  -2
   0  -2   3 822.190 14.7674   1
   1   4   3 84.7565 2.97540  -2
   1  -2   3 84.7565 2.97540   1
   2   4   3 149.096 10.7449  -2
   2  -2   3 149.096 10.7449   1
   3  -2   3 39.7028 1.73512   1
   4   5   3 29.2621 2.97226  -2
   4  -2   3 29.2621 2.97226   1
   5   5   3 73.5894 2.66125  -2
   5  -2   3 73.5894 2.66125   1
   6   5   3 1567.87 25.0156  -2
   6  -2   3 1567.87 25.0156   1
   7   5   3 186.696 11.8618  -2
   7  -2   3 186.696 11.8618   1
   8   6   3 300.129 12.7540  -2
   8  -2   3 300.129 12.7540   1
   9   6   3 1051.74 16.4386  -2
   9  -2   3 1051.74 16.4386   1
  10   6   3 380.146 8.00860  -2
  10  -2   3 380.146 8.00860   1
  11   6   3 211.994 5.86030  -2
  11  -2   3 211.994 5.86030   1
  12   6   3 455.648 29.2418  -2
  12  -2   3 455.648 29.2418   1
  13   7   3 30.9308 6.04673  -2
  13  -2   3 30.9308 6.04673   1
  14   7   3 22.5455 4.47224  -2
  14  -2   3 22.5455 4.47224   1
  15   7   3 61.3145 11.4382  -2
  15  -2   3 61.3145 11.4382   1
  16   7   3 171.734 26.5563  -2
  16  -2   3 171.734 26.5563   1
 -16  -1   3 47.3202 9.81930  -2
 -16  -1   3 47.3202 9.81930   1
 -15   0   3 363.565 19.5248  -2
 -15  -1   3 363.565 19.5248   1
 -14   0   3 13.5818 7.45362  -2
 -14  -1   3 13.5818 7.45362   1
 -13   0   3 1071.47 24.6806  -2
 -13  -1   3 1071.47 24.6806   1
 -12   0   3 28.8610 8.11275  -2
 -12  -1   3 28.8610 8.11275   1
 -11   0   3 130.160 9.83500  -2
 -11  -1   3 130.160 9.83500   1
 -10   1   3 34.1068 5.49549  -2
 -10  -1   3 34.1068 5.49549   1
  -9   1   3 35.8375 2.17755  -2
  -9  -1   3 35.8375 2.17755   1
  -8   1   3 207.681 4.24154  -2
  -8  -1   3 207.681 4.24154   1
  -7   1   3 416.196 8.32709  -2
  -7  -1   3 416.196 8.32709   1
  -6   2   3 83.0122 11.6553  -2
  -6  -1   3 83.0122 11.6553   1
  -5   2   3 6.27239 2.15627  -2
  -5  -1   3 6.27239 2.15627   1
  -4   2   3 174.432 3.54417  -2
  -4  -1   3 174.432 3.54417   1
  -3   2   3 1528.60 22.3434  -2
  -3  -1   3 1528.60 22.3434   1
  -2  -1   3 1.61817 0.80877   1
  -1   3   3 9328.35 249.646  -2
  -1  -1   3 9328.35 249.646   1
   0   3   3 26.2727 1.78244  -2
   0  -1   3 26.2727 1.78244   1
   1   3   3 313.623 5.17863  -2
   1  -1   3 313.623 5.17863   1
   2   3   3 347.187 10.9964  -2
   2  -1   3 347.187 10.9964   1
   3  -1   3 210.647 3.81678   1
   4   4   3 39.0531 3.19523  -2
   4  -1   3 39.0531 3.19523   1
   5   4   3 778.571 12.9267  -2
   5  -1   3 778.571 12.9267   1
   6   4   3 47.5457 2.62457  -2
   6  -1   3 47.5457 2.62457   1
   7   4   3 333.040 9.02551  -2
   7  -1   3 333.040 9.02551   1
   8   5   3 115.301 8.98709  -2
   8  -1   3 115.301 8.98709   1
   9   5   3 575.484 10.6530  -2
   9  -1   3 575.484 10.6530   1
  10   5   3 66.4184 3.05149  -2
  10  -1   3 66.4184 3.05149   1
  11   5   3 380.500 8.97540  -2
  11  -1   3 380.500 8.97540   1
  12  -1   3 99.6447 4.85467   1
  13   6   3 -0.2003 5.86582  -2
  13  -1   3 -0.2003 5.86582   1
  14   6   3 12.9281 4.71268  -2
  14  -1   3 12.9281 4.71268   1
  15   6   3 104.834 10.1328  -2
  15  -1   3 104.834 10.1328   1
  16   6   3 156.131 24.7631  -2
  16  -1   3 156.131 24.7631   1
 -16  -2   3 69.4897 14.1966  -2
 -16   0   3 69.4897 14.1966   1
 -14  -1   3 3.18352 10.2223  -2
 -14   0   3 3.18352 10.2223   1
 -13  -1   3 1080.09 34.4428  -2
 -13   0   3 1080.09 34.4428   1
 -12  -1   3 43.5909 7.66343  -2
 -12   0   3 43.5909 7.66343   1
 -11  -1   3 132.986 15.8896  -2
 -11   0   3 132.986 15.8896   1
 -10   0   3 34.8924 6.03849  -2
 -10   0   3 34.8924 6.03849   1
  -9   0   3 876.689 19.1582  -2
  -9   0   3 876.689 19.1582   1
  -8   0   3 15.9055 3.27814  -2
  -8   0   3 15.9055 3.27814   1
  -7   0   3 294.710 8.38532  -2
  -7   0   3 294.710 8.38532   1
  -6   0   3 24.1980 2.38508   1
  -5   1   3 1135.30 22.2892  -2
  -5   0   3 1135.30 22.2892   1
  -4   1   3 210.823 4.17084  -2
  -4   0   3 210.823 4.17084   1
  -3   1   3 1966.42 33.7219  -2
  -3   0   3 1966.42 33.7219   1
  -2   0   3 1223.25 16.5084   1
  -1   2   3 7456.82 283.742  -2
  -1   0   3 7456.82 283.742   1
   0   2   3 349.211 7.78076  -2
   0   0   3 349.211 7.78076   1
   1   2   3 747.236 10.4763  -2
   1   0   3 747.236 10.4763   1
   2   2   3 4576.82 99.7591  -2
   2   0   3 4576.82 99.7591   1
   3   0   3 1087.64 15.8515   1
   4   3   3 10.6226 3.14827  -2
   4   0   3 10.6226 3.14827   1
   5   3   3 2075.32 32.3946  -2
   5   0   3 2075.32 32.3946   1
   6   3   3 208.052 4.27005  -2
   6   0   3 208.052 4.27005   1
   7   3   3 1169.54 27.6952  -2
   7   0   3 1169.54 27.6952   1
   8   4   3 12.7422 5.12853  -2
   8   0   3 12.7422 5.12853   1
   9   4   3 3285.18 51.3255  -2
   9   0   3 3285.18 51.3255   1
  10   4   3 32.3058 2.52780  -2
  10   0   3 32.3058 2.52780   1
  11   4   3 480.710 9.75820  -2
  11   0   3 480.710 9.75820   1
  12   0   3 13.2658 2.78978   1
  13   5   3 34.7142 5.63555  -2
  13   0   3 34.7142 5.63555   1
  14   5   3 79.7188 5.20252  -2
  14   0   3 79.7188 5.20252   1
  15   5   3 147.727 10.4050  -2
  15   0   3 147.727 10.4050   1
  16   5   3 131.531 24.3178  -2
  16   0   3 131.531 24.3178   1
 -16  -3   3 153.709 15.5154  -2
 -16   1   3 153.709 15.5154   1
 -14  -2   3 25.8108 9.94808  -2
 -14   1   3 25.8108 9.94808   1
 -13  -2   3 646.969 18.8989  -2
 -13   1   3 646.969 18.8989   1
 -12  -2   3 49.3832 6.79866  -2
 -12   1   3 49.3832 6.79866   1
 -11  -2   3 216.343 13.2038  -2
 -11   1   3 216.343 13.2038   1
 -10  -1   3 25.1830 5.84251  -2
 -10   1   3 25.1830 5.84251   1
  -9  -1   3 32.5480 5.24185  -2
  -9   1   3 32.5480 5.24185   1
  -8  -1   3 215.576 6.01087  -2
  -8   1   3 215.576 6.01087   1
  -7  -1   3 435.363 10.6637  -2
  -7   1   3 435.363 10.6637   1
  -6   1   3 164.325 4.49389   1
  -5   0   3 1046.10 18.8090  -2
  -5   1   3 1046.10 18.8090   1
  -4   0   3 185.049 4.01080  -2
  -4   1   3 185.049 4.01080   1
  -3   0   3 1973.97 33.8262  -2
  -3   1   3 1973.97 33.8262   1
  -2   1   3 328.804 5.22131   1
  -1   1   3 823.157 33.5903  -2
  -1   1   3 823.157 33.5903   1
   0   1   3 7.57373 2.19254  -2
   0   1   3 7.57373 2.19254   1
   1   1   3 46.0509 1.70442  -2
   1   1   3 46.0509 1.70442   1
   2   1   3 353.709 11.0852  -2
   2   1   3 353.709 11.0852   1
   3   1   3 224.232 3.77954   1
   4   2   3 14.1568 2.83086  -2
   4   1   3 14.1568 2.83086   1
   5   2   3 218.387 4.02095  -2
   5   1   3 218.387 4.02095   1
   6   2   3 316.513 5.93791  -2
   6   1   3 316.513 5.93791   1
   7   2   3 664.699 30.5421  -2
   7   1   3 664.699 30.5421   1
   8   3   3 8.00364 5.32586  -2
   8   1   3 8.00364 5.32586   1
   9   3   3 3023.56 40.9944  -2
   9   1   3 3023.56 40.9944   1
  10   3   3 374.109 7.16681  -2
  10   1   3 374.109 7.16681   1
  11   3   3 649.673 11.4919  -2
  11   1   3 649.673 11.4919   1
  12   3   3 166.309 11.7252  -2
  12   1   3 166.309 11.7252   1
  13   4   3 143.305 5.37573  -2
  13   1   3 143.305 5.37573   1
  14   4   3 14.8683 3.36548  -2
  14   1   3 14.8683 3.36548   1
  15   4   3 186.475 9.84538  -2
  15   1   3 186.475 9.84538   1
  16   4   3 72.6079 14.2440  -2
  16   1   3 72.6079 14.2440   1
 -16  -4   3 144.196 12.6068  -2
 -16   2   3 144.196 12.6068   1
 -14  -3   3 92.7330 9.31842  -2
 -14   2   3 92.7330 9.31842   1
 -13  -3   3 1065.17 27.5867  -2
 -13   2   3 1065.17 27.5867   1
 -12  -3   3 196.342 8.90157  -2
 -12   2   3 196.342 8.90157   1
 -11  -3   3 144.850 9.57487  -2
 -11   2   3 144.850 9.57487   1
 -10  -2   3 448.956 9.86950  -2
 -10   2   3 448.956 9.86950   1
  -9  -2   3 43.3203 5.34699  -2
  -9   2   3 43.3203 5.34699   1
  -8  -2   3 43.8845 3.55691  -2
  -8   2   3 43.8845 3.55691   1
  -7  -2   3 266.511 11.0343  -2
  -7   2   3 266.511 11.0343   1
  -6  -1   3 95.2637 10.1525  -2
  -6   2   3 95.2637 10.1525   1
  -5  -1   3 4.65106 3.20485  -2
  -5   2   3 4.65106 3.20485   1
  -4  -1   3 162.982 3.43555  -2
  -4   2   3 162.982 3.43555   1
  -3  -1   3 1537.54 29.6977  -2
  -3   2   3 1537.54 29.6977   1
  -2   2   3 618.237 9.15428   1
  -1   0   3 7915.99 307.387  -2
  -1   2   3 7915.99 307.387   1
   0   0   3 339.830 7.40451  -2
   0   2   3 339.830 7.40451   1
   1   0   3 628.289 9.52791  -2
   1   2   3 628.289 9.52791   1
   2   0   3 4986.55 132.372  -2
   2   2   3 4986.55 132.372   1
   3   2   3 387.232 6.27043   1
   4   1   3 22.0208 3.91496  -2
   4   2   3 22.0208 3.91496   1
   5   1   3 231.236 4.21162  -2
   5   2   3 231.236 4.21162   1
   6   1   3 319.317 5.66422  -2
   6   2   3 319.317 5.66422   1
   7   1   3 590.515 19.2442  -2
   7   2   3 590.515 19.2442   1
   8   2   3 28.3644 11.1850  -2
   8   2   3 28.3644 11.1850   1
   9   2   3 730.216 13.1128  -2
   9   2   3 730.216 13.1128   1
  10   2   3 2.48415 2.27201  -2
  10   2   3 2.48415 2.27201   1
  11   2   3 1150.95 22.0514  -2
  11   2   3 1150.95 22.0514   1
  12   2   3 7.37128 2.84175   1
  13   3   3 11.8308 4.10627  -2
  13   2   3 11.8308 4.10627   1
  14   3   3 11.7219 3.25677  -2
  14   2   3 11.7219 3.25677   1
  15   3   3 221.595 8.25515  -2
  15   2   3 221.595 8.25515   1
  16   3   3 50.4006 18.6268  -2
  16   2   3 50.4006 18.6268   1
 -16  -5   3 153.237 16.0253  -2
 -16   3   3 153.237 16.0253   1
 -14  -4   3 66.8259 7.93610  -2
 -14   3   3 66.8259 7.93610   1
 -13  -4   3 925.961 30.0459  -2
 -13   3   3 925.961 30.0459   1
 -12  -4   3 44.5064 7.90186  -2
 -12   3   3 44.5064 7.90186   1
 -11  -4   3 31.4279 14.3405  -2
 -11   3   3 31.4279 14.3405   1
 -10  -3   3 436.415 11.9193  -2
 -10   3   3 436.415 11.9193   1
  -9  -3   3 382.036 8.81960  -2
  -9   3   3 382.036 8.81960   1
  -8  -3   3 41.4064 3.40317  -2
  -8   3   3 41.4064 3.40317   1
  -7  -3   3 156.777 6.37539  -2
  -7   3   3 156.777 6.37539   1
  -6  -2   3 1388.84 55.1897  -2
  -6   3   3 1388.84 55.1897   1
  -5  -2   3 602.714 12.8521  -2
  -5   3   3 602.714 12.8521   1
  -4  -2   3 175.748 3.09596  -2
  -4   3   3 175.748 3.09596   1
  -3  -2   3 1432.28 32.2283  -2
  -3   3   3 1432.28 32.2283   1
  -2   3   3 201.102 4.77424   1
  -1  -1   3 8369.78 335.018  -2
  -1   3   3 8369.78 335.018   1
   0  -1   3 29.9486 1.97502  -2
   0   3   3 29.9486 1.97502   1
   1  -1   3 340.553 5.58369  -2
   1   3   3 340.553 5.58369   1
   2  -1   3 273.962 9.32247  -2
   2   3   3 273.962 9.32247   1
   3   3   3 820.782 12.3106   1
   4   0   3 11.3380 3.41856  -2
   4   3   3 11.3380 3.41856   1
   5   0   3 1981.49 28.8847  -2
   5   3   3 1981.49 28.8847   1
   6   0   3 277.172 6.09599  -2
   6   3   3 277.172 6.09599   1
   7   0   3 1169.13 49.1041  -2
   7   3   3 1169.13 49.1041   1
   8   1   3 23.1243 5.37198  -2
   8   3   3 23.1243 5.37198   1
   9   1   3 3109.17 45.1959  -2
   9   3   3 3109.17 45.1959   1
  10   1   3 440.848 7.76976  -2
  10   3   3 440.848 7.76976   1
  11   1   3 701.001 13.2909  -2
  11   3   3 701.001 13.2909   1
  12   3   3 254.433 7.66875   1
  13   2   3 9.64959 4.36443  -2
  13   3   3 9.64959 4.36443   1
  14   2   3 11.8053 3.45208  -2
  14   3   3 11.8053 3.45208   1
  15   2   3 210.447 7.43750  -2
  15   3   3 210.447 7.43750   1
  16   2   3 52.7040 8.08793  -2
  16   3   3 52.7040 8.08793   1
  17   3   3 35.3602 14.9469  -2
  17   3   3 35.3602 14.9469   1
 -16  -6   3 255.232 25.5616  -2
 -16   4   3 255.232 25.5616   1
 -14  -5   3 72.5833 11.5525  -2
 -14   4   3 72.5833 11.5525   1
 -13  -5   3 205.981 16.7517  -2
 -13   4   3 205.981 16.7517   1
 -12  -5   3 145.910 11.6868  -2
 -12   4   3 145.910 11.6868   1
 -11  -5   3 107.594 15.7999  -2
 -11   4   3 107.594 15.7999   1
 -10  -4   3 170.589 8.93875  -2
 -10   4   3 170.589 8.93875   1
  -9  -4   3 20.7391 3.54672  -2
  -9   4   3 20.7391 3.54672   1
  -8  -4   3 372.708 8.40346  -2
  -8   4   3 372.708 8.40346   1
  -7  -4   3 174.926 6.09275  -2
  -7   4   3 174.926 6.09275   1
  -6  -3   3 307.900 15.3538  -2
  -6   4   3 307.900 15.3538   1
  -5  -3   3 558.898 9.64079  -2
  -5   4   3 558.898 9.64079   1
  -4  -3   3 1613.55 27.5132  -2
  -4   4   3 1613.55 27.5132   1
  -3  -3   3 1238.12 23.9492  -2
  -3   4   3 1238.12 23.9492   1
  -2   4   3 3.96207 1.25074   1
  -1  -2   3 179.261 11.1438  -2
  -1   4   3 179.261 11.1438   1
   0  -2   3 812.440 14.5257  -2
   0   4   3 812.440 14.5257   1
   1  -2   3 83.7727 2.06369  -2
   1   4   3 83.7727 2.06369   1
   2  -2   3 113.725 4.80626  -2
   2   4   3 113.725 4.80626   1
   3   4   3 55.1239 2.19585   1
   4  -1   3 43.4872 3.66260  -2
   4   4   3 43.4872 3.66260   1
   5  -1   3 708.275 10.4569  -2
   5   4   3 708.275 10.4569   1
   6  -1   3 41.1713 2.66970  -2
   6   4   3 41.1713 2.66970   1
   7  -1   3 407.975 15.3885  -2
   7   4   3 407.975 15.3885   1
   8   0   3 20.2747 6.30638  -2
   8   4   3 20.2747 6.30638   1
   9   0   3 3026.49 41.2185  -2
   9   4   3 3026.49 41.2185   1
  10   0   3 21.8387 2.65633  -2
  10   4   3 21.8387 2.65633   1
  11   0   3 460.527 9.43861  -2
  11   4   3 460.527 9.43861   1
  12   0   3 201.735 20.1113  -2
  12   4   3 201.735 20.1113   1
  13   1   3 147.387 7.93559  -2
  13   4   3 147.387 7.93559   1
  14   1   3 16.4636 4.73715  -2
  14   4   3 16.4636 4.73715   1
  15   1   3 175.309 8.11007  -2
  15   4   3 175.309 8.11007   1
  16   1   3 43.9511 18.8170  -2
  16   4   3 43.9511 18.8170   1
 -14  -6   3 65.9053 9.00285  -2
 -14   5   3 65.9053 9.00285   1
 -13  -6   3 158.339 10.3738  -2
 -13   5   3 158.339 10.3738   1
 -12  -6   3 598.157 17.6832  -2
 -12   5   3 598.157 17.6832   1
 -11  -6   3 59.1087 15.2068  -2
 -11   5   3 59.1087 15.2068   1
 -10  -5   3 913.706 28.8627  -2
 -10   5   3 913.706 28.8627   1
  -9  -5   3 29.9266 4.36212  -2
  -9   5   3 29.9266 4.36212   1
  -8  -5   3 5.45797 2.23195  -2
  -8   5   3 5.45797 2.23195   1
  -7  -5   3 32.7093 2.75938  -2
  -7   5   3 32.7093 2.75938   1
  -6  -4   3 592.601 27.1185  -2
  -6   5   3 592.601 27.1185   1
  -5  -4   3 61.9468 2.78470  -2
  -5   5   3 61.9468 2.78470   1
  -4  -4   3 1382.36 26.5454  -2
  -4   5   3 1382.36 26.5454   1
  -3  -4   3 210.942 5.68546  -2
  -3   5   3 210.942 5.68546   1
  -2   5   3 -0.4942 1.27003   1
  -1   5   3 1259.70 24.2123   1
   0  -3   3 1466.30 28.7307  -2
   0   5   3 1466.30 28.7307   1
   1  -3   3 56.9583 2.06536  -2
   1   5   3 56.9583 2.06536   1
   2  -3   3 1898.47 42.2377  -2
   2   5   3 1898.47 42.2377   1
   3   5   3 38.4680 1.81493   1
   4  -2   3 27.0286 3.06848  -2
   4   5   3 27.0286 3.06848   1
   5  -2   3 54.8421 2.39356  -2
   5   5   3 54.8421 2.39356   1
   6  -2   3 1483.36 20.8158  -2
   6   5   3 1483.36 20.8158   1
   7  -2   3 144.904 7.64866  -2
   7   5   3 144.904 7.64866   1
   8  -1   3 129.551 9.25947  -2
   8   5   3 129.551 9.25947   1
   9  -1   3 501.220 8.76276  -2
   9   5   3 501.220 8.76276   1
  10  -1   3 65.1805 3.52016  -2
  10   5   3 65.1805 3.52016   1
  11  -1   3 377.530 10.2255  -2
  11   5   3 377.530 10.2255   1
  12   5   3 130.446 10.2376   1
  13   0   3 28.9076 7.47643  -2
  13   5   3 28.9076 7.47643   1
  14   0   3 67.0567 4.67380  -2
  14   5   3 67.0567 4.67380   1
  15   0   3 103.810 6.16091  -2
  15   5   3 103.810 6.16091   1
  16   0   3 90.9512 9.22935  -2
  16   5   3 90.9512 9.22935   1
 -14  -7   3 40.0321 9.11984  -2
 -14   6   3 40.0321 9.11984   1
 -13  -7   3 161.528 7.50361  -2
 -13   6   3 161.528 7.50361   1
 -12  -7   3 158.385 8.22046  -2
 -12   6   3 158.385 8.22046   1
 -10  -6   3 1219.79 29.5409  -2
 -10   6   3 1219.79 29.5409   1
  -9  -6   3 154.095 6.49480  -2
  -9   6   3 154.095 6.49480   1
  -8  -6   3 35.6841 2.52387  -2
  -8   6   3 35.6841 2.52387   1
  -7  -6   3 60.9062 3.63104  -2
  -7   6   3 60.9062 3.63104   1
  -6  -5   3 1701.35 47.2149  -2
  -6   6   3 1701.35 47.2149   1
  -5  -5   3 336.626 7.21784  -2
  -5   6   3 336.626 7.21784   1
  -4  -5   3 283.892 8.05997  -2
  -4   6   3 283.892 8.05997   1
  -3  -5   3 355.388 9.81369  -2
  -3   6   3 355.388 9.81369   1
  -2   6   3 617.281 11.4694   1
  -1  -4   3 1237.61 48.1493  -2
  -1   6   3 1237.61 48.1493   1
   0  -4   3 1259.81 24.6651  -2
   0   6   3 1259.81 24.6651   1
   1  -4   3 458.661 8.85061  -2
   1   6   3 458.661 8.85061   1
   2  -4   3 97.4751 3.33685  -2
   2   6   3 97.4751 3.33685   1
   3  -3   3 643.882 27.7445  -2
   3   6   3 643.882 27.7445   1
   4  -3   3 82.0175 3.85984  -2
   4   6   3 82.0175 3.85984   1
   5  -3   3 516.612 8.70810  -2
   5   6   3 516.612 8.70810   1
   6  -3   3 1889.53 30.1903  -2
   6   6   3 1889.53 30.1903   1
   7  -3   3 675.175 18.0542  -2
   7   6   3 675.175 18.0542   1
   8  -2   3 285.592 8.92448  -2
   8   6   3 285.592 8.92448   1
   9  -2   3 974.965 18.7831  -2
   9   6   3 974.965 18.7831   1
  10  -2   3 414.142 9.63602  -2
  10   6   3 414.142 9.63602   1
  11  -2   3 187.914 7.76049  -2
  11   6   3 187.914 7.76049   1
  12   6   3 356.585 18.4908   1
  13  -1   3 18.8843 6.29502  -2
  13   6   3 18.8843 6.29502   1
  14  -1   3 11.8894 5.44813  -2
  14   6   3 11.8894 5.44813   1
  15  -1   3 89.7251 7.96165  -2
  15   6   3 89.7251 7.96165   1
  16  -1   3 165.194 12.0617  -2
  16   6   3 165.194 12.0617   1
 -14  -8   3 37.7197 11.4127  -2
 -14   7   3 37.7197 11.4127   1
 -13  -8   3 35.6548 6.97470  -2
 -13   7   3 35.6548 6.97470   1
 -12  -8   3 103.486 11.1586  -2
 -12   7   3 103.486 11.1586   1
 -10  -7   3 543.971 19.9958  -2
 -10   7   3 543.971 19.9958   1
  -9  -7   3 167.681 4.80996  -2
  -9   7   3 167.681 4.80996   1
  -8  -7   3 74.1508 4.53724  -2
  -8   7   3 74.1508 4.53724   1
  -7  -7   3 199.948 6.09871  -2
  -7   7   3 199.948 6.09871   1
  -6   7   3 219.670 6.41134   1
  -5  -6   3 1021.87 18.4064  -2
  -5   7   3 1021.87 18.4064   1
  -4  -6   3 1517.88 29.4394  -2
  -4   7   3 1517.88 29.4394   1
  -3  -6   3 252.473 6.91472  -2
  -3   7   3 252.473 6.91472   1
  -2   7   3 51.3965 2.89709   1
  -1  -5   3 58.3549 4.69841  -2
  -1   7   3 58.3549 4.69841   1
   0  -5   3 1481.56 28.7681  -2
   0   7   3 1481.56 28.7681   1
   1  -5   3 14.4281 2.13945  -2
   1   7   3 14.4281 2.13945   1
   2  -5   3 645.248 11.1440  -2
   2   7   3 645.248 11.1440   1
   3  -4   3 158.565 11.6091  -2
   3   7   3 158.565 11.6091   1
   4  -4   3 279.337 5.77527  -2
   4   7   3 279.337 5.77527   1
   5  -4   3 44.1812 2.87605  -2
   5   7   3 44.1812 2.87605   1
   6  -4   3 144.561 5.03138  -2
   6   7   3 144.561 5.03138   1
   7  -4   3 92.5081 5.93369  -2
   7   7   3 92.5081 5.93369   1
   8  -3   3 228.197 7.49482  -2
   8   7   3 228.197 7.49482   1
   9  -3   3 791.108 14.5283  -2
   9   7   3 791.108 14.5283   1
  10  -3   3 56.6862 3.80978  -2
  10   7   3 56.6862 3.80978   1
  11  -3   3 264.351 9.03611  -2
  11   7   3 264.351 9.03611   1
  12  -2   3 448.129 23.4390  -2
  12   7   3 448.129 23.4390   1
  13  -2   3 25.9600 8.05004  -2
  13   7   3 25.9600 8.05004   1
  14  -2   3 18.8516 4.66211  -2
  14   7   3 18.8516 4.66211   1
  15  -2   3 44.5216 6.33732  -2
  15   7   3 44.5216 6.33732   1
  16  -2   3 184.254 13.1420  -2
  16   7   3 184.254 13.1420   1
 -14  -9   3 56.7034 11.8682  -2
 -14   8   3 56.7034 11.8682   1
 -13  -9   3 7.61190 6.98896  -2
 -13   8   3 7.61190 6.98896   1
 -12  -9   3 317.336 21.7457  -2
 -12   8   3 317.336 21.7457   1
 -11  -9   3 10.3769 15.2756  -2
 -11   8   3 10.3769 15.2756   1
 -10  -8   3 592.062 19.3329  -2
 -10   8   3 592.062 19.3329   1
  -9  -8   3 495.217 10.8222  -2
  -9   8   3 495.217 10.8222   1
  -8  -8   3 10.9145 3.20829  -2
  -8   8   3 10.9145 3.20829   1
  -7  -8   3 221.449 5.93134  -2
  -7   8   3 221.449 5.93134   1
  -6   8   3 507.480 13.1625   1
  -5  -7   3 -1.1462 3.69034  -2
  -5   8   3 -1.1462 3.69034   1
  -4  -7   3 1334.79 26.3545  -2
  -4   8   3 1334.79 26.3545   1
  -3  -7   3 11.3495 3.85484  -2
  -3   8   3 11.3495 3.85484   1
  -2   8   3 46.1945 2.93740   1
  -1  -6   3 323.686 9.80580  -2
  -1   8   3 323.686 9.80580   1
   0  -6   3 1320.15 26.0975  -2
   0   8   3 1320.15 26.0975   1
   1  -6   3 106.877 4.03279  -2
   1   8   3 106.877 4.03279   1
   2  -6   3 1953.84 37.6974  -2
   2   8   3 1953.84 37.6974   1
   3   8   3 202.292 4.05356   1
   4  -5   3 356.992 8.04349  -2
   4   8   3 356.992 8.04349   1
   5  -5   3 182.956 5.13029  -2
   5   8   3 182.956 5.13029   1
   6  -5   3 1470.92 24.2031  -2
   6   8   3 1470.92 24.2031   1
   7  -5   3 11.0622 8.28852  -2
   7   8   3 11.0622 8.28852   1
   8  -4   3 242.983 12.9334  -2
   8   8   3 242.983 12.9334   1
   9  -4   3 95.1602 5.26945  -2
   9   8   3 95.1602 5.26945   1
  10  -4   3 109.661 4.78907  -2
  10   8   3 109.661 4.78907   1
  11  -4   3 260.796 8.74634  -2
  11   8   3 260.796 8.74634   1
  12  -3   3 319.034 20.5024  -2
  12   8   3 319.034 20.5024   1
  13  -3   3 95.1250 9.43329  -2
  13   8   3 95.1250 9.43329   1
  14  -3   3 115.908 7.93473  -2
  14   8   3 115.908 7.93473   1
  15  -3   3 30.3775 8.20910  -2
  15   8   3 30.3775 8.20910   1
  16   8   3 55.5878 6.83350   1
 -13 -10   3 23.2398 7.15268  -2
 -13   9   3 23.2398 7.15268   1
 -12 -10   3 73.7421 14.7356  -2
 -12   9   3 73.7421 14.7356   1
 -11 -10   3 8.56516 7.46862  -2
 -11   9   3 8.56516 7.46862   1
 -10  -9   3 477.163 13.5852  -2
 -10   9   3 477.163 13.5852   1
  -9  -9   3 50.7899 4.83254  -2
  -9   9   3 50.7899 4.83254   1
  -8  -9   3 14.7763 3.82627  -2
  -8   9   3 14.7763 3.82627   1
  -7  -9   3 253.923 8.02582  -2
  -7   9   3 253.923 8.02582   1
  -6  -8   3 874.978 26.3518  -2
  -6   9   3 874.978 26.3518   1
  -5  -8   3 154.036 8.63350  -2
  -5   9   3 154.036 8.63350   1
  -4  -8   3 301.563 9.35368  -2
  -4   9   3 301.563 9.35368   1
  -3  -8   3 28.4488 4.51953  -2
  -3   9   3 28.4488 4.51953   1
  -2   9   3 248.357 6.83930   1
  -1  -7   3 356.257 10.7824  -2
  -1   9   3 356.257 10.7824   1
   0  -7   3 491.109 10.0686  -2
   0   9   3 491.109 10.0686   1
   1  -7   3 551.309 10.8676  -2
   1   9   3 551.309 10.8676   1
   2  -7   3 169.961 4.73286  -2
   2   9   3 169.961 4.73286   1
   3   9   3 17.2463 1.62886   1
   4  -6   3 143.724 6.58269  -2
   4   9   3 143.724 6.58269   1
   5  -6   3 88.9301 4.32526  -2
   5   9   3 88.9301 4.32526   1
   6  -6   3 1240.86 25.4807  -2
   6   9   3 1240.86 25.4807   1
   7  -6   3 162.570 7.63130  -2
   7   9   3 162.570 7.63130   1
   8  -5   3 360.466 10.7482  -2
   8   9   3 360.466 10.7482   1
   9  -5   3 106.195 6.35311  -2
   9   9   3 106.195 6.35311   1
  10  -5   3 400.228 12.8421  -2
  10   9   3 400.228 12.8421   1
  11  -5   3 94.8254 8.03565  -2
  11   9   3 94.8254 8.03565   1
  12   9   3 263.518 19.4340   1
  13  -4   3 175.375 9.96013  -2
  13   9   3 175.375 9.96013   1
  14  -4   3 56.5174 6.45455  -2
  14   9   3 56.5174 6.45455   1
  15  -4   3 20.8123 9.44103  -2
  15   9   3 20.8123 9.44103   1
 -13 -11   3 87.3231 9.83512  -2
 -13  10   3 87.3231 9.83512   1
 -12 -11   3 48.4689 7.27730  -2
 -12  10   3 48.4689 7.27730   1
 -11 -11   3 -21.193 15.0924  -2
 -11  10   3 -21.193 15.0924   1
 -10 -10   3 123.490 8.45497  -2
 -10  10   3 123.490 8.45497   1
  -9 -10   3 146.214 9.32410  -2
  -9  10   3 146.214 9.32410   1
  -8 -10   3 63.6783 5.25450  -2
  -8  10   3 63.6783 5.25450   1
  -7 -10   3 367.024 12.2143  -2
  -7  10   3 367.024 12.2143   1
  -6  -9   3 256.612 10.0292  -2
  -6  10   3 256.612 10.0292   1
  -5  -9   3 373.235 11.5157  -2
  -5  10   3 373.235 11.5157   1
  -4  -9   3 648.860 16.6413  -2
  -4  10   3 648.860 16.6413   1
  -3  -9   3 37.0517 5.22199  -2
  -3  10   3 37.0517 5.22199   1
  -2  10   3 25.0014 2.71799   1
  -1  -8   3 212.338 10.0579  -2
  -1  10   3 212.338 10.0579   1
   0  -8   3 351.957 8.98983  -2
   0  10   3 351.957 8.98983   1
   1  -8   3 28.0882 3.63805  -2
   1  10   3 28.0882 3.63805   1
   2  -8   3 130.656 5.27881  -2
   2  10   3 130.656 5.27881   1
   3  -7   3 554.782 27.0104  -2
   3  10   3 554.782 27.0104   1
   4  -7   3 95.1686 4.09782  -2
   4  10   3 95.1686 4.09782   1
   5  -7   3 45.3311 2.96882  -2
   5  10   3 45.3311 2.96882   1
   6  -7   3 93.0772 6.90116  -2
   6  10   3 93.0772 6.90116   1
   7  -7   3 0.44648 6.18468  -2
   7  10   3 0.44648 6.18468   1
   8  -6   3 139.039 8.05640  -2
   8  10   3 139.039 8.05640   1
   9  -6   3 80.5785 7.43741  -2
   9  10   3 80.5785 7.43741   1
  10  -6   3 40.5438 5.91493  -2
  10  10   3 40.5438 5.91493   1
  11  -6   3 25.2437 8.88330  -2
  11  10   3 25.2437 8.88330   1
  12  10   3 141.119 15.9843   1
  13  -5   3 18.1999 9.24890  -2
  13  10   3 18.1999 9.24890   1
  14  -5   3 31.6670 7.09401  -2
  14  10   3 31.6670 7.09401   1
  15  -5   3 81.4507 13.5243  -2
  15  10   3 81.4507 13.5243   1
 -12 -12   3 102.003 11.8360  -2
 -12  11   3 102.003 11.8360   1
 -11 -12   3 -8.0754 15.1424  -2
 -11  11   3 -8.0754 15.1424   1
 -10 -11   3 164.615 7.76469  -2
 -10  11   3 164.615 7.76469   1
  -9 -11   3 412.853 13.1863  -2
  -9  11   3 412.853 13.1863   1
  -8 -11   3 -10.436 6.61255  -2
  -8  11   3 -10.436 6.61255   1
  -7 -11   3 272.553 11.0390  -2
  -7  11   3 272.553 11.0390   1
  -6 -10   3 103.736 14.2284  -2
  -6  11   3 103.736 14.2284   1
  -5 -10   3 40.2363 6.16699  -2
  -5  11   3 40.2363 6.16699   1
  -4 -10   3 388.263 9.90765  -2
  -4  11   3 388.263 9.90765   1
  -3 -10   3 234.505 9.06119  -2
  -3  11   3 234.505 9.06119   1
  -2  11   3 40.4671 3.81117   1
  -1  -9   3 98.5000 6.10947  -2
  -1  11   3 98.5000 6.10947   1
   0  -9   3 579.609 11.9747  -2
   0  11   3 579.609 11.9747   1
   1  -9   3 67.6294 4.20106  -2
   1  11   3 67.6294 4.20106   1
   2  -9   3 523.806 12.5872  -2
   2  11   3 523.806 12.5872   1
   3  -8   3 929.414 40.6348  -2
   3  11   3 929.414 40.6348   1
   4  -8   3 18.2286 4.82460  -2
   4  11   3 18.2286 4.82460   1
   5  -8   3 296.698 7.72305  -2
   5  11   3 296.698 7.72305   1
   6  -8   3 369.306 10.3902  -2
   6  11   3 369.306 10.3902   1
   7  -8   3 117.146 9.10197  -2
   7  11   3 117.146 9.10197   1
   8  -7   3 89.4658 8.14236  -2
   8  11   3 89.4658 8.14236   1
   9  -7   3 122.015 7.69994  -2
   9  11   3 122.015 7.69994   1
  10  -7   3 18.7774 5.96767  -2
  10  11   3 18.7774 5.96767   1
  11  -7   3 21.8311 10.4093  -2
  11  11   3 21.8311 10.4093   1
  12  11   3 38.6391 10.4100   1
  13  -6   3 171.301 16.6709  -2
  13  11   3 171.301 16.6709   1
  14  -6   3 104.966 10.6012  -2
  14  11   3 104.966 10.6012   1
 -11  12   3 0.52540 4.89240   1
 -10 -12   3 69.8085 10.2525  -2
 -10  12   3 69.8085 10.2525   1
  -9 -12   3 133.943 6.95037  -2
  -9  12   3 133.943 6.95037   1
  -8 -12   3 2.01697 10.8246  -2
  -8  12   3 2.01697 10.8246   1
  -7 -12   3 295.193 14.0267  -2
  -7  12   3 295.193 14.0267   1
  -6 -11   3 138.106 15.9828  -2
  -6  12   3 138.106 15.9828   1
  -5 -11   3 40.6331 6.58798  -2
  -5  12   3 40.6331 6.58798   1
  -4 -11   3 28.6751 4.85677  -2
  -4  12   3 28.6751 4.85677   1
  -3 -11   3 215.055 9.03027  -2
  -3  12   3 215.055 9.03027   1
  -2 -11   3 154.815 15.2525  -2
  -2  12   3 154.815 15.2525   1
  -1 -10   3 17.1821 6.64023  -2
  -1  12   3 17.1821 6.64023   1
   0 -10   3 190.596 8.09715  -2
   0  12   3 190.596 8.09715   1
   1 -10   3 344.277 8.32043  -2
   1  12   3 344.277 8.32043   1
   2 -10   3 100.651 6.76764  -2
   2  12   3 100.651 6.76764   1
   3  12   3 159.619 6.06376   1
   4  -9   3 -5.9555 5.03509  -2
   4  12   3 -5.9555 5.03509   1
   5  -9   3 126.966 5.32543  -2
   5  12   3 126.966 5.32543   1
   6  -9   3 260.064 9.23771  -2
   6  12   3 260.064 9.23771   1
   7  -9   3 32.1307 8.54736  -2
   7  12   3 32.1307 8.54736   1
   8  -8   3 148.005 9.29274  -2
   8  12   3 148.005 9.29274   1
   9  -8   3 120.773 7.91693  -2
   9  12   3 120.773 7.91693   1
  10  -8   3 146.160 11.6194  -2
  10  12   3 146.160 11.6194   1
  11  -8   3 4.11078 16.6265  -2
  11  12   3 4.11078 16.6265   1
  12  -8   3 217.020 25.2431  -2
  12  12   3 217.020 25.2431   1
  13  -7   3 249.123 12.1348  -2
  13  12   3 249.123 12.1348   1
 -10 -13   3 1.36941 10.0266  -2
 -10  13   3 1.36941 10.0266   1
  -9 -13   3 171.783 16.5665  -2
  -9  13   3 171.783 16.5665   1
  -8 -13   3 3.77681 8.25512  -2
  -8  13   3 3.77681 8.25512   1
  -7 -13   3 296.505 14.1930  -2
  -7  13   3 296.505 14.1930   1
  -6 -12   3 34.2392 9.96046  -2
  -6  13   3 34.2392 9.96046   1
  -5 -12   3 187.155 11.5575  -2
  -5  13   3 187.155 11.5575   1
  -4 -12   3 72.7300 6.00967  -2
  -4  13   3 72.7300 6.00967   1
  -3 -12   3 132.628 7.97001  -2
  -3  13   3 132.628 7.97001   1
  -2 -12   3 25.6367 8.59964  -2
  -2  13   3 25.6367 8.59964   1
  -1 -11   3 342.158 9.95878  -2
  -1  13   3 342.158 9.95878   1
   0 -11   3 13.7876 5.07835  -2
   0  13   3 13.7876 5.07835   1
   1 -11   3 67.5765 4.92982  -2
   1  13   3 67.5765 4.92982   1
   2 -11   3 31.4277 6.71031  -2
   2  13   3 31.4277 6.71031   1
   3  13   3 439.532 13.2312   1
   4 -10   3 17.9348 4.93927  -2
   4  13   3 17.9348 4.93927   1
   5 -10   3 197.725 6.01646  -2
   5  13   3 197.725 6.01646   1
   6 -10   3 16.0645 7.48766  -2
   6  13   3 16.0645 7.48766   1
   7 -10   3 33.6367 16.0858  -2
   7  13   3 33.6367 16.0858   1
   8  -9   3 84.5922 12.0304  -2
   8  13   3 84.5922 12.0304   1
   9  -9   3 1.06639 6.36080  -2
   9  13   3 1.06639 6.36080   1
  10  -9   3 2.38657 5.72534  -2
  10  13   3 2.38657 5.72534   1
  11  -9   3 10.9814 8.83729  -2
  11  13   3 10.9814 8.83729   1
  12  13   3 18.2440 10.0539   1
  13  -8   3 86.8080 12.3754  -2
  13  13   3 86.8080 12.3754   1
  -9 -14   3 311.054 19.4988  -2
  -9  14   3 311.054 19.4988   1
  -8 -14   3 12.5529 9.15305  -2
  -8  14   3 12.5529 9.15305   1
  -6 -13   3 -15.316 15.3109  -2
  -6  14   3 -15.316 15.3109   1
  -5 -13   3 15.7809 12.7398  -2
  -5  14   3 15.7809 12.7398   1
  -4 -13   3 10.6763 6.64753  -2
  -4  14   3 10.6763 6.64753   1
  -3 -13   3 137.474 13.9815  -2
  -3  14   3 137.474 13.9815   1
  -2 -13   3 56.4004 13.3003  -2
  -2  14   3 56.4004 13.3003   1
  -1 -12   3 132.146 8.88583  -2
  -1  14   3 132.146 8.88583   1
   0 -12   3 50.9832 7.79789  -2
   0  14   3 50.9832 7.79789   1
   1 -12   3 47.9575 7.36878  -2
   1  14   3 47.9575 7.36878   1
   2 -12   3 61.3287 10.0205  -2
   2  14   3 61.3287 10.0205   1
   3  14   3 387.509 15.0490   1
   4 -11   3 9.71184 7.25347  -2
   4  14   3 9.71184 7.25347   1
   5 -11   3 260.625 9.20821  -2
   5  14   3 260.625 9.20821   1
   6 -11   3 66.4594 6.72487  -2
   6  14   3 66.4594 6.72487   1
   7 -11   3 84.2029 9.01209  -2
   7  14   3 84.2029 9.01209   1
   8 -10   3 -6.6299 10.5208  -2
   8  14   3 -6.6299 10.5208   1
   9 -10   3 221.666 12.3094  -2
   9  14   3 221.666 12.3094   1
  10 -10   3 16.2479 6.40701  -2
  10  14   3 16.2479 6.40701   1
  11 -10   3 10.0598 10.8752  -2
  11  14   3 10.0598 10.8752   1
  12  14   3 22.9593 11.2123   1
  -7  15   3 121.531 14.7731   1
  -4 -14   3 32.0093 7.66135  -2
  -4  15   3 32.0093 7.66135   1
  -3 -14   3 83.8375 10.1893  -2
  -3  15   3 83.8375 10.1893   1
  -2 -14   3 25.6886 10.1764  -2
  -2  15   3 25.6886 10.1764   1
  -1 -13   3 -10.315 9.37033  -2
  -1  15   3 -10.315 9.37033   1
   0 -13   3 6.75847 6.54663  -2
   0  15   3 6.75847 6.54663   1
   1 -13   3 178.444 8.85080  -2
   1  15   3 178.444 8.85080   1
   2 -13   3 3.32448 8.46023  -2
   2  15   3 3.32448 8.46023   1
   3 -12   3 220.568 21.9472  -2
   3  15   3 220.568 21.9472   1
   4 -12   3 -6.3478 8.79934  -2
   4  15   3 -6.3478 8.79934   1
   5 -12   3 88.9002 7.04734  -2
   5  15   3 88.9002 7.04734   1
   6 -12   3 24.8496 7.84724  -2
   6  15   3 24.8496 7.84724   1
   7 -12   3 16.3580 11.1827  -2
   7  15   3 16.3580 11.1827   1
   8 -11   3 45.8167 14.9971  -2
   8  15   3 45.8167 14.9971   1
   9 -11   3 140.348 9.59166  -2
   9  15   3 140.348 9.59166   1
  10 -11   3 14.6478 7.84660  -2
  10  15   3 14.6478 7.84660   1
  -5 -15   3 63.3448 10.7217  -2
  -5  16   3 63.3448 10.7217   1
  -4 -15   3 22.6539 8.09660  -2
  -4  16   3 22.6539 8.09660   1
  -3 -15   3 57.0123 9.82335  -2
  -3  16   3 57.0123 9.82335   1
  -2 -15   3 -13.799 17.2421  -2
  -2  16   3 -13.799 17.2421   1
  -1 -14   3 82.5357 11.4178  -2
  -1  16   3 82.5357 11.4178   1
   0 -14   3 21.0289 7.16485  -2
   0  16   3 21.0289 7.16485   1
   1 -14   3 28.2424 6.02442  -2
   1  16   3 28.2424 6.02442   1
   2 -14   3 52.1132 9.39916  -2
   2  16   3 52.1132 9.39916   1
   3 -13   3 280.067 17.3055  -2
   3  16   3 280.067 17.3055   1
   4 -13   3 -2.5568 8.21333  -2
   4  16   3 -2.5568 8.21333   1
   5 -13   3 90.4998 7.37277  -2
   5  16   3 90.4998 7.37277   1
   6 -13   3 82.4440 9.02080  -2
   6  16   3 82.4440 9.02080   1
   7 -13   3 17.1027 12.1860  -2
   7  16   3 17.1027 12.1860   1
   8 -12   3 -18.016 11.4152  -2
   8  16   3 -18.016 11.4152   1
   9 -12   3 14.2496 10.3493  -2
   9  16   3 14.2496 10.3493   1
  -2  17   3 42.1433 6.26511   1
  -1 -15   3 61.6633 11.2786  -2
  -1  17   3 61.6633 11.2786   1
   0 -15   3 5.48438 14.7330  -2
   0  17   3 5.48438 14.7330   1
   1 -15   3 13.0065 6.04675  -2
   1  17   3 13.0065 6.04675   1
   2 -15   3 0.03776 8.09974  -2
   2  17   3 0.03776 8.09974   1
   4 -14   3 20.1449 8.86434  -2
   4  17   3 20.1449 8.86434   1
   5 -14   3 203.517 9.54858  -2
   5  17   3 203.517 9.54858   1
   6  17   3 15.3832 4.93166   1
  -4 -15   4 42.7964 8.39748   1
  -3  17   4 53.0092 11.3269  -2
  -3 -15   4 53.0092 11.3269   1
  -2  17   4 53.6688 10.0325  -2
  -2 -15   4 53.6688 10.0325   1
  -1  17   4 58.0770 11.3597  -2
  -1 -15   4 58.0770 11.3597   1
   0 -15   4 37.1709 10.4502   1
   1 -15   4 5.95323 5.38368   1
  -8 -14   4 6.06919 5.27621   1
  -7  15   4 24.6472 7.65605  -2
  -7 -14   4 24.6472 7.65605   1
  -6  15   4 195.716 9.62357  -2
  -6 -14   4 195.716 9.62357   1
  -5  15   4 30.9978 14.8820  -2
  -5 -14   4 30.9978 14.8820   1
  -4  16   4 175.694 17.3299  -2
  -4 -14   4 175.694 17.3299   1
  -3  16   4 12.4042 11.5009  -2
  -3 -14   4 12.4042 11.5009   1
  -2  16   4 47.0753 8.16203  -2
  -2 -14   4 47.0753 8.16203   1
  -1  16   4 22.4103 12.3358  -2
  -1 -14   4 22.4103 12.3358   1
   0 -14   4 -5.4033 8.28915   1
   1  17   4 37.0488 10.7727  -2
   1 -14   4 37.0488 10.7727   1
   2  17   4 80.6702 9.57181  -2
   2 -14   4 80.6702 9.57181   1
   3  17   4 31.6928 8.55015  -2
   3 -14   4 31.6928 8.55015   1
   4  17   4 43.8008 11.3671  -2
   4 -14   4 43.8008 11.3671   1
 -10  13   4 132.617 15.4607  -2
 -10 -13   4 132.617 15.4607   1
  -8  14   4 40.7736 8.97636  -2
  -8 -13   4 40.7736 8.97636   1
  -7  14   4 20.8068 6.94775  -2
  -7 -13   4 20.8068 6.94775   1
  -6  14   4 371.876 9.63796  -2
  -6 -13   4 371.876 9.63796   1
  -5  14   4 21.4093 7.07232  -2
  -5 -13   4 21.4093 7.07232   1
  -4  15   4 512.263 23.5835  -2
  -4 -13   4 512.263 23.5835   1
  -3  15   4 -1.2104 10.8882  -2
  -3 -13   4 -1.2104 10.8882   1
  -2  15   4 35.4835 6.06632  -2
  -2 -13   4 35.4835 6.06632   1
  -1  15   4 15.1832 7.69709  -2
  -1 -13   4 15.1832 7.69709   1
   0  15   4 213.793 22.2279  -2
   0 -13   4 213.793 22.2279   1
   1  16   4 63.8531 10.2753  -2
   1 -13   4 63.8531 10.2753   1
   2  16   4 72.4873 8.94918  -2
   2 -13   4 72.4873 8.94918   1
   3  16   4 27.3471 9.63202  -2
   3 -13   4 27.3471 9.63202   1
   4  16   4 88.6526 13.5028  -2
   4 -13   4 88.6526 13.5028   1
   5  17   4 65.1070 20.5153  -2
   5 -13   4 65.1070 20.5153   1
   6  17   4 206.003 12.4148  -2
   6 -13   4 206.003 12.4148   1
 -11  12   4 6.35035 7.31100  -2
 -11 -12   4 6.35035 7.31100   1
 -10  12   4 58.4243 8.90877  -2
 -10 -12   4 58.4243 8.90877   1
  -8  13   4 18.8293 9.40233  -2
  -8 -12   4 18.8293 9.40233   1
  -7  13   4 5.47887 5.93874  -2
  -7 -12   4 5.47887 5.93874   1
  -6  13   4 109.791 6.22009  -2
  -6 -12   4 109.791 6.22009   1
  -5  13   4 18.1820 7.63204  -2
  -5 -12   4 18.1820 7.63204   1
  -4  14   4 313.194 17.0460  -2
  -4 -12   4 313.194 17.0460   1
  -3  14   4 -10.089 12.6788  -2
  -3 -12   4 -10.089 12.6788   1
  -2  14   4 50.1616 8.63672  -2
  -2 -12   4 50.1616 8.63672   1
  -1  14   4 41.4785 13.9909  -2
  -1 -12   4 41.4785 13.9909   1
   0 -12   4 51.6088 7.07991   1
   1  15   4 16.1145 7.51079  -2
   1 -12   4 16.1145 7.51079   1
   2  15   4 56.5280 8.19010  -2
   2 -12   4 56.5280 8.19010   1
   3  15   4 19.9229 7.52895  -2
   3 -12   4 19.9229 7.52895   1
   4  15   4 143.070 13.7881  -2
   4 -12   4 143.070 13.7881   1
   5  16   4 25.8357 10.6560  -2
   5 -12   4 25.8357 10.6560   1
   6  16   4 271.370 13.1463  -2
   6 -12   4 271.370 13.1463   1
   7  16   4 3.00546 7.26390  -2
   7 -12   4 3.00546 7.26390   1
   8  16   4 88.2817 13.1296  -2
   8 -12   4 88.2817 13.1296   1
 -12  11   4 12.7356 8.31511  -2
 -12 -11   4 12.7356 8.31511   1
 -11  11   4 32.9272 8.59606  -2
 -11 -11   4 32.9272 8.59606   1
 -10  11   4 228.126 13.4907  -2
 -10 -11   4 228.126 13.4907   1
  -9 -11   4 27.7740 9.15668   1
  -8  12   4 16.8814 8.47986  -2
  -8 -11   4 16.8814 8.47986   1
  -7  12   4 232.251 10.8341  -2
  -7 -11   4 232.251 10.8341   1
  -6  12   4 295.754 10.5921  -2
  -6 -11   4 295.754 10.5921   1
  -5  12   4 -13.169 7.42087  -2
  -5 -11   4 -13.169 7.42087   1
  -4  13   4 159.009 7.50071  -2
  -4 -11   4 159.009 7.50071   1
  -3  13   4 196.536 13.7679  -2
  -3 -11   4 196.536 13.7679   1
  -2  13   4 130.528 8.12354  -2
  -2 -11   4 130.528 8.12354   1
  -1  13   4 73.7349 11.2052  -2
  -1 -11   4 73.7349 11.2052   1
   0  13   4 84.9712 12.5246  -2
   0 -11   4 84.9712 12.5246   1
   1  14   4 11.5430 13.2722  -2
   1 -11   4 11.5430 13.2722   1
   2  14   4 313.391 11.5135  -2
   2 -11   4 313.391 11.5135   1
   3  14   4 36.3445 6.78255  -2
   3 -11   4 36.3445 6.78255   1
   4  14   4 15.0794 9.39068  -2
   4 -11   4 15.0794 9.39068   1
   5  15   4 61.3680 12.8065  -2
   5 -11   4 61.3680 12.8065   1
   6  15   4 227.114 14.5895  -2
   6 -11   4 227.114 14.5895   1
   7  15   4 34.5021 9.06704  -2
   7 -11   4 34.5021 9.06704   1
   8  15   4 209.243 20.1141  -2
   8 -11   4 209.243 20.1141   1
   9  15   4 34.3230 18.9811  -2
   9 -11   4 34.3230 18.9811   1
 -13  10   4 150.482 21.2906  -2
 -13 -10   4 150.482 21.2906   1
 -12  10   4 25.3971 10.7064  -2
 -12 -10   4 25.3971 10.7064   1
 -11  10   4 -4.9795 10.8814  -2
 -11 -10   4 -4.9795 10.8814   1
 -10  10   4 60.8095 7.94389  -2
 -10 -10   4 60.8095 7.94389   1
  -9  10   4 180.814 27.5716  -2
  -9 -10   4 180.814 27.5716   1
  -8  11   4 33.8655 6.58924  -2
  -8 -10   4 33.8655 6.58924   1
  -7  11   4 31.8944 5.74075  -2
  -7 -10   4 31.8944 5.74075   1
  -6  11   4 439.690 12.5424  -2
  -6 -10   4 439.690 12.5424   1
  -5  11   4 10.2924 4.41027  -2
  -5 -10   4 10.2924 4.41027   1
  -4  12   4 739.312 19.5692  -2
  -4 -10   4 739.312 19.5692   1
  -3  12   4 291.117 10.5410  -2
  -3 -10   4 291.117 10.5410   1
  -2  12   4 28.8125 6.09245  -2
  -2 -10   4 28.8125 6.09245   1
  -1  12   4 107.944 8.84121  -2
  -1 -10   4 107.944 8.84121   1
   0  12   4 579.333 30.8720  -2
   0 -10   4 579.333 30.8720   1
   1  13   4 61.8830 8.58334  -2
   1 -10   4 61.8830 8.58334   1
   2  13   4 104.787 6.61797  -2
   2 -10   4 104.787 6.61797   1
   3  13   4 356.306 10.7380  -2
   3 -10   4 356.306 10.7380   1
   4  13   4 127.970 10.1319  -2
   4 -10   4 127.970 10.1319   1
   5  14   4 -8.5392 11.8339  -2
   5 -10   4 -8.5392 11.8339   1
   6  14   4 354.734 11.0642  -2
   6 -10   4 354.734 11.0642   1
   7  14   4 21.8375 6.68171  -2
   7 -10   4 21.8375 6.68171   1
   8  14   4 376.088 14.4805  -2
   8 -10   4 376.088 14.4805   1
   9  14   4 46.4960 13.3562  -2
   9 -10   4 46.4960 13.3562   1
  10  15   4 20.0374 12.3717  -2
  10 -10   4 20.0374 12.3717   1
  11 -10   4 23.8228 5.15146   1
 -14   8   4 93.2379 10.7686  -2
 -14  -9   4 93.2379 10.7686   1
 -13   9   4 314.863 14.9008  -2
 -13  -9   4 314.863 14.9008   1
 -12   9   4 11.4795 6.63548  -2
 -12  -9   4 11.4795 6.63548   1
 -11   9   4 64.5278 7.07519  -2
 -11  -9   4 64.5278 7.07519   1
 -10   9   4 11.0070 7.05766  -2
 -10  -9   4 11.0070 7.05766   1
  -9   9   4 337.485 25.4525  -2
  -9  10   4 337.485 25.4525  -2
  -9  -9   4 337.485 25.4525   1
  -8  10   4 22.9814 6.03570  -2
  -8  -9   4 22.9814 6.03570   1
  -7  10   4 200.419 6.72586  -2
  -7  -9   4 200.419 6.72586   1
  -6  10   4 82.0750 6.29630  -2
  -6  -9   4 82.0750 6.29630   1
  -5  10   4 7.34115 4.30616  -2
  -5  -9   4 7.34115 4.30616   1
  -4  11   4 391.616 10.2725  -2
  -4  -9   4 391.616 10.2725   1
  -3  11   4 10.6252 3.97914  -2
  -3  -9   4 10.6252 3.97914   1
  -2  11   4 30.6236 6.76912  -2
  -2  -9   4 30.6236 6.76912   1
  -1  11   4 136.546 8.77115  -2
  -1  -9   4 136.546 8.77115   1
   0  -9   4 96.7361 5.67881   1
   1  12   4 51.1600 7.67208  -2
   1  -9   4 51.1600 7.67208   1
   2  12   4 28.1068 6.18171  -2
   2  -9   4 28.1068 6.18171   1
   3  12   4 113.488 7.97633  -2
   3  -9   4 113.488 7.97633   1
   4  12   4 229.478 11.0562  -2
   4  -9   4 229.478 11.0562   1
   5  13   4 66.2983 7.59019  -2
   5  -9   4 66.2983 7.59019   1
   6  13   4 528.165 15.7970  -2
   6  -9   4 528.165 15.7970   1
   7  13   4 13.0728 4.38730  -2
   7  -9   4 13.0728 4.38730   1
   8  13   4 73.7325 5.39729  -2
   8  -9   4 73.7325 5.39729   1
   9  13   4 91.8407 13.0722  -2
   9  -9   4 91.8407 13.0722   1
  10  14   4 35.3675 6.76514  -2
  10  -9   4 35.3675 6.76514   1
  11  14   4 25.4729 6.11141  -2
  11  -9   4 25.4729 6.11141   1
  12  14   4 102.410 9.37246  -2
  12  -9   4 102.410 9.37246   1
 -14   7   4 214.719 11.6281  -2
 -14  -8   4 214.719 11.6281   1
 -13   8   4 374.934 15.1559  -2
 -13  -8   4 374.934 15.1559   1
 -12   8   4 74.7521 8.75791  -2
 -12  -8   4 74.7521 8.75791   1
 -11   8   4 158.866 8.00667  -2
 -11  -8   4 158.866 8.00667   1
 -10   8   4 56.7114 7.17141  -2
 -10  -8   4 56.7114 7.17141   1
  -9  -8   4 66.1712 5.14011   1
  -8   9   4 47.1073 5.64194  -2
  -8  -8   4 47.1073 5.64194   1
  -7   9   4 1092.49 18.8729  -2
  -7  -8   4 1092.49 18.8729   1
  -6   9   4 191.018 6.28403  -2
  -6  -8   4 191.018 6.28403   1
  -5   9   4 30.7804 3.98424  -2
  -5  -8   4 30.7804 3.98424   1
  -4  10   4 91.2375 6.23297  -2
  -4  -8   4 91.2375 6.23297   1
  -3  10   4 826.889 12.6763  -2
  -3  -8   4 826.889 12.6763   1
  -2  10   4 319.764 7.34523  -2
  -2  -8   4 319.764 7.34523   1
  -1  10   4 492.327 11.0217  -2
  -1  -8   4 492.327 11.0217   1
   0  -8   4 85.1592 4.82535   1
   1  11   4 -3.4776 4.37829  -2
   1  -8   4 -3.4776 4.37829   1
   2  11   4 182.216 6.78032  -2
   2  -8   4 182.216 6.78032   1
   3  11   4 127.712 6.21338  -2
   3  -8   4 127.712 6.21338   1
   4  11   4 -8.8487 6.48822  -2
   4  -8   4 -8.8487 6.48822   1
   5  12   4 340.082 13.0448  -2
   5  -8   4 340.082 13.0448   1
   6  12   4 406.921 13.7907  -2
   6  -8   4 406.921 13.7907   1
   7  12   4 11.6065 3.83454  -2
   7  -8   4 11.6065 3.83454   1
   8  12   4 235.909 6.96779  -2
   8  -8   4 235.909 6.96779   1
   9  12   4 326.706 11.4235  -2
   9  -8   4 326.706 11.4235   1
  10  13   4 59.2045 8.37135  -2
  10  -8   4 59.2045 8.37135   1
  11  13   4 143.565 6.63076  -2
  11  -8   4 143.565 6.63076   1
  12  13   4 11.8827 6.79682  -2
  12  -8   4 11.8827 6.79682   1
 -15   6   4 77.1453 7.44477  -2
 -15  -7   4 77.1453 7.44477   1
 -14   6   4 39.2465 8.84117  -2
 -14  -7   4 39.2465 8.84117   1
 -13   7   4 247.697 10.0292  -2
 -13  -7   4 247.697 10.0292   1
 -12   7   4 97.0894 6.63826  -2
 -12  -7   4 97.0894 6.63826   1
 -11   7   4 20.2546 5.24499  -2
 -11  -7   4 20.2546 5.24499   1
 -10   7   4 60.0825 7.03127  -2
 -10  -7   4 60.0825 7.03127   1
  -9   8   4 165.622 23.5205  -2
  -9  -7   4 165.622 23.5205   1
  -8   8   4 5.33575 5.20910  -2
  -8  -7   4 5.33575 5.20910   1
  -7   8   4 432.815 9.91286  -2
  -7  -7   4 432.815 9.91286   1
  -6   8   4 342.284 7.87930  -2
  -6  -7   4 342.284 7.87930   1
  -5   8   4 68.4543 5.16063  -2
  -5  -7   4 68.4543 5.16063   1
  -4   9   4 905.474 19.8662  -2
  -4  -7   4 905.474 19.8662   1
  -3   9   4 1384.87 24.7471  -2
  -3  -7   4 1384.87 24.7471   1
  -2   9   4 4.67472 3.10578  -2
  -2  -7   4 4.67472 3.10578   1
  -1   9   4 793.987 17.5330  -2
  -1  -7   4 793.987 17.5330   1
   0  -7   4 12.1725 2.59396   1
   1  10   4 369.220 14.7735  -2
   1  -7   4 369.220 14.7735   1
   2  10   4 5.42096 4.96939  -2
   2  -7   4 5.42096 4.96939   1
   3  10   4 1191.00 24.5508  -2
   3  -7   4 1191.00 24.5508   1
   4  10   4 114.179 7.52232  -2
   4  -7   4 114.179 7.52232   1
   5  11   4 171.860 11.8423  -2
   5  -7   4 171.860 11.8423   1
   6  11   4 282.831 8.07288  -2
   6  -7   4 282.831 8.07288   1
   7  11   4 77.4940 4.82060  -2
   7  -7   4 77.4940 4.82060   1
   8  11   4 423.536 10.8270  -2
   8  -7   4 423.536 10.8270   1
   9  11   4 273.870 19.1795  -2
   9  -7   4 273.870 19.1795   1
  10  12   4 31.4239 4.78484  -2
  10  -7   4 31.4239 4.78484   1
  11  12   4 164.967 5.55746  -2
  11  -7   4 164.967 5.55746   1
  12  12   4 89.4813 5.47631  -2
  12  -7   4 89.4813 5.47631   1
  13  12   4 68.0995 8.90944  -2
  13  -7   4 68.0995 8.90944   1
 -15   5   4 14.6709 9.68252  -2
 -15  -6   4 14.6709 9.68252   1
 -14   5   4 0.29041 12.3928  -2
 -14  -6   4 0.29041 12.3928   1
 -13   6   4 350.344 13.7392  -2
 -13  -6   4 350.344 13.7392   1
 -12   6   4 79.0319 6.95482  -2
 -12  -6   4 79.0319 6.95482   1
 -11   6   4 111.458 5.52748  -2
 -11  -6   4 111.458 5.52748   1
 -10   6   4 291.968 9.43817  -2
 -10  -6   4 291.968 9.43817   1
  -9   7   4 378.488 22.2802  -2
  -9  -6   4 378.488 22.2802   1
  -8   7   4 105.523 7.03149  -2
  -8  -6   4 105.523 7.03149   1
  -7   7   4 318.469 7.11773  -2
  -7  -6   4 318.469 7.11773   1
  -6   7   4 13.3271 3.36652  -2
  -6  -6   4 13.3271 3.36652   1
  -5   7   4 49.4080 4.38882  -2
  -5  -6   4 49.4080 4.38882   1
  -4   8   4 297.943 9.10407  -2
  -4  -6   4 297.943 9.10407   1
  -3   8   4 110.198 3.68174  -2
  -3  -6   4 110.198 3.68174   1
  -2   8   4 54.0804 2.61948  -2
  -2  -6   4 54.0804 2.61948   1
  -1   8   4 704.889 15.7011  -2
  -1  -6   4 704.889 15.7011   1
   0   8   4 175.078 16.3066  -2
   0  -6   4 175.078 16.3066   1
   1   9   4 122.962 5.70225  -2
   1  -6   4 122.962 5.70225   1
   2   9   4 121.072 4.46339  -2
   2  -6   4 121.072 4.46339   1
   3   9   4 675.348 13.3147  -2
   3  -6   4 675.348 13.3147   1
   4   9   4 791.601 20.1464  -2
   4  -6   4 791.601 20.1464   1
   5  10   4 458.916 16.9583  -2
   5  -6   4 458.916 16.9583   1
   6  10   4 174.803 4.81646  -2
   6  -6   4 174.803 4.81646   1
   7  10   4 89.3173 3.47293  -2
   7  -6   4 89.3173 3.47293   1
   8  10   4 30.0444 3.65044  -2
   8  -6   4 30.0444 3.65044   1
   9  10   4 328.178 15.5660  -2
   9  -6   4 328.178 15.5660   1
  10  11   4 5.18941 5.96343  -2
  10  -6   4 5.18941 5.96343   1
  11  11   4 26.3306 5.79153  -2
  11  -6   4 26.3306 5.79153   1
  12  11   4 9.17891 6.34302  -2
  12  -6   4 9.17891 6.34302   1
  13  11   4 87.0522 8.84480  -2
  13  -6   4 87.0522 8.84480   1
  14  -6   4 3.46169 4.22718   1
 -16   4   4 72.6390 12.3383  -2
 -16  -5   4 72.6390 12.3383   1
 -15   4   4 21.2289 5.44846  -2
 -15  -5   4 21.2289 5.44846   1
 -14   4   4 65.6762 8.21551  -2
 -14  -5   4 65.6762 8.21551   1
 -13   5   4 352.420 15.2140  -2
 -13  -5   4 352.420 15.2140   1
 -12   5   4 194.143 8.97645  -2
 -12  -5   4 194.143 8.97645   1
 -11   5   4 203.814 7.79694  -2
 -11  -5   4 203.814 7.79694   1
 -10   5   4 302.925 8.59181  -2
 -10  -5   4 302.925 8.59181   1
  -9   6   4 489.619 30.8570  -2
  -9  -5   4 489.619 30.8570   1
  -8   6   4 405.114 10.6994  -2
  -8  -5   4 405.114 10.6994   1
  -7   6   4 1819.74 27.1932  -2
  -7  -5   4 1819.74 27.1932   1
  -6   6   4 6.20035 3.00771  -2
  -6  -5   4 6.20035 3.00771   1
  -5   6   4 72.0986 4.59544  -2
  -5  -5   4 72.0986 4.59544   1
  -4   7   4 83.5472 5.16875  -2
  -4  -5   4 83.5472 5.16875   1
  -3   7   4 1033.54 14.9394  -2
  -3  -5   4 1033.54 14.9394   1
  -2   7   4 541.234 8.87764  -2
  -2  -5   4 541.234 8.87764   1
  -1   7   4 575.981 11.6561  -2
  -1  -5   4 575.981 11.6561   1
   0  -5   4 648.602 11.4855   1
   1   8   4 117.187 5.31735  -2
   1  -5   4 117.187 5.31735   1
   2   8   4 59.5883 3.84624  -2
   2  -5   4 59.5883 3.84624   1
   3   8   4 702.353 17.4427  -2
   3  -5   4 702.353 17.4427   1
   4   8   4 42.2403 9.47386  -2
   4  -5   4 42.2403 9.47386   1
   5   9   4 1413.42 41.0744  -2
   5  -5   4 1413.42 41.0744   1
   6   9   4 25.3472 3.50596  -2
   6  -5   4 25.3472 3.50596   1
   7   9   4 6.25694 2.07401  -2
   7  -5   4 6.25694 2.07401   1
   8   9   4 68.1173 4.29535  -2
   8  -5   4 68.1173 4.29535   1
   9   9   4 888.545 28.8793  -2
   9  -5   4 888.545 28.8793   1
  10  10   4 25.4972 4.52082  -2
  10  -5   4 25.4972 4.52082   1
  11  10   4 228.106 6.30441  -2
  11  -5   4 228.106 6.30441   1
  12  10   4 102.497 5.06187  -2
  12  -5   4 102.497 5.06187   1
  13  10   4 101.060 6.99113  -2
  13  -5   4 101.060 6.99113   1
  14  11   4 28.5895 9.00026  -2
  14  -5   4 28.5895 9.00026   1
 -16   3   4 52.7669 10.0812  -2
 -16  -4   4 52.7669 10.0812   1
 -15   3   4 56.8952 8.68082  -2
 -15  -4   4 56.8952 8.68082   1
 -14   3   4 23.5932 17.6559  -2
 -14  -4   4 23.5932 17.6559   1
 -13   4   4 225.379 8.02314  -2
 -13  -4   4 225.379 8.02314   1
 -12   4   4 415.058 9.37779  -2
 -12  -4   4 415.058 9.37779   1
 -11   4   4 11.3533 3.38708  -2
 -11  -4   4 11.3533 3.38708   1
 -10   4   4 415.396 9.22698  -2
 -10  -4   4 415.396 9.22698   1
  -9   5   4 225.471 21.9281  -2
  -9  -4   4 225.471 21.9281   1
  -8   5   4 144.255 4.59924  -2
  -8  -4   4 144.255 4.59924   1
  -7   5   4 723.641 12.8878  -2
  -7  -4   4 723.641 12.8878   1
  -6   5   4 127.390 4.25574  -2
  -6  -4   4 127.390 4.25574   1
  -5   5   4 79.6810 4.40475  -2
  -5  -4   4 79.6810 4.40475   1
  -4   6   4 109.603 5.78060  -2
  -4  -4   4 109.603 5.78060   1
  -3   6   4 1995.10 27.2868  -2
  -3  -4   4 1995.10 27.2868   1
  -2   6   4 20.5553 1.89538  -2
  -2  -4   4 20.5553 1.89538   1
  -1   6   4 1785.76 31.1504  -2
  -1  -4   4 1785.76 31.1504   1
   0  -4   4 169.449 4.27139   1
   1   7   4 498.540 13.5336  -2
   1  -4   4 498.540 13.5336   1
   2   7   4 202.446 4.98625  -2
   2  -4   4 202.446 4.98625   1
   3   7   4 2867.82 48.9119  -2
   3  -4   4 2867.82 48.9119   1
   4   7   4 89.6548 4.32915  -2
   4  -4   4 89.6548 4.32915   1
   5  -4   4 129.033 3.38591   1
   6   8   4 3.74222 3.50505  -2
   6  -4   4 3.74222 3.50505   1
   7   8   4 204.221 4.30757  -2
   7  -4   4 204.221 4.30757   1
   8   8   4 192.279 5.13201  -2
   8  -4   4 192.279 5.13201   1
   9   8   4 734.768 34.4697  -2
   9  -4   4 734.768 34.4697   1
  10   9   4 81.3766 5.38390  -2
  10  -4   4 81.3766 5.38390   1
  11   9   4 304.955 7.56483  -2
  11  -4   4 304.955 7.56483   1
  12   9   4 36.4338 5.16266  -2
  12  -4   4 36.4338 5.16266   1
  13   9   4 79.4373 6.57004  -2
  13  -4   4 79.4373 6.57004   1
  14  10   4 29.6430 7.17205  -2
  14  -4   4 29.6430 7.17205   1
  15  10   4 540.654 16.5308  -2
  15  -4   4 540.654 16.5308   1
 -16   2   4 75.7697 10.3824  -2
 -16  -3   4 75.7697 10.3824   1
 -15   2   4 3.46828 9.83411  -2
 -15  -3   4 3.46828 9.83411   1
 -14   2   4 8.64349 13.3778  -2
 -14  -3   4 8.64349 13.3778   1
 -13   3   4 390.520 29.7003  -2
 -13  -3   4 390.520 29.7003   1
 -12   3   4 356.522 9.46927  -2
 -12  -3   4 356.522 9.46927   1
 -11   3   4 90.8193 4.39505  -2
 -11  -3   4 90.8193 4.39505   1
 -10   3   4 1269.41 26.5192  -2
 -10  -3   4 1269.41 26.5192   1
  -9  -3   4 112.628 4.13719   1
  -8   4   4 477.125 9.10065  -2
  -8  -3   4 477.125 9.10065   1
  -7   4   4 155.128 4.32122  -2
  -7  -3   4 155.128 4.32122   1
  -6   4   4 290.437 5.86475  -2
  -6  -3   4 290.437 5.86475   1
  -5   4   4 26.1438 5.50852  -2
  -5  -3   4 26.1438 5.50852   1
  -4   5   4 37.9256 5.53887  -2
  -4  -3   4 37.9256 5.53887   1
  -3   5   4 167.976 3.96044  -2
  -3  -3   4 167.976 3.96044   1
  -2   5   4 12.7415 1.53739  -2
  -2  -3   4 12.7415 1.53739   1
  -1   5   4 1474.38 25.9502  -2
  -1  -3   4 1474.38 25.9502   1
   0  -3   4 121.773 3.68801   1
   1   6   4 68.4605 6.88617  -2
   1  -3   4 68.4605 6.88617   1
   2   6   4 1439.52 25.2271  -2
   2  -3   4 1439.52 25.2271   1
   3   6   4 610.260 10.5297  -2
   3  -3   4 610.260 10.5297   1
   4   6   4 1081.61 25.2181  -2
   4  -3   4 1081.61 25.2181   1
   5  -3   4 169.322 3.71201   1
   6   7   4 58.5325 3.37037  -2
   6  -3   4 58.5325 3.37037   1
   7   7   4 308.138 5.57642  -2
   7  -3   4 308.138 5.57642   1
   8   7   4 28.1177 2.94418  -2
   8  -3   4 28.1177 2.94418   1
   9   7   4 561.673 18.3714  -2
   9  -3   4 561.673 18.3714   1
  10   8   4 142.529 5.86953  -2
  10  -3   4 142.529 5.86953   1
  11   8   4 105.104 4.27392  -2
  11  -3   4 105.104 4.27392   1
  12   8   4 274.210 7.17728  -2
  12  -3   4 274.210 7.17728   1
  13   8   4 41.8121 5.22635  -2
  13  -3   4 41.8121 5.22635   1
  14   9   4 72.7408 7.11165  -2
  14  -3   4 72.7408 7.11165   1
  15   9   4 260.589 7.68579  -2
  15  -3   4 260.589 7.68579   1
 -16   1   4 163.003 11.2140  -2
 -16  -2   4 163.003 11.2140   1
 -15   1   4 56.7250 9.66430  -2
 -15  -2   4 56.7250 9.66430   1
 -14   1   4 4.96680 12.4800  -2
 -14  -2   4 4.96680 12.4800   1
 -13   2   4 274.978 24.7814  -2
 -13  -2   4 274.978 24.7814   1
 -12   2   4 616.079 16.1952  -2
 -12  -2   4 616.079 16.1952   1
 -11   2   4 237.301 5.42252  -2
 -11  -2   4 237.301 5.42252   1
 -10   2   4 628.624 14.7621  -2
 -10  -2   4 628.624 14.7621   1
  -9   2   4 168.321 16.6587  -2
  -9  -2   4 168.321 16.6587   1
  -8   3   4 612.846 11.5526  -2
  -8  -2   4 612.846 11.5526   1
  -7   3   4 1215.45 19.9017  -2
  -7  -2   4 1215.45 19.9017   1
  -6   3   4 299.177 5.86165  -2
  -6  -2   4 299.177 5.86165   1
  -5   3   4 71.1231 5.09591  -2
  -5  -2   4 71.1231 5.09591   1
  -4   4   4 938.338 22.5119  -2
  -4  -2   4 938.338 22.5119   1
  -3   4   4 1039.66 15.7709  -2
  -3  -2   4 1039.66 15.7709   1
  -2   4   4 2.55951 1.57251  -2
  -2  -2   4 2.55951 1.57251   1
  -1   4   4 44.5071 3.12700  -2
  -1  -2   4 44.5071 3.12700   1
   0  -2   4 1356.36 21.5679   1
   1   5   4 90.6068 6.84333  -2
   1  -2   4 90.6068 6.84333   1
   2   5   4 1039.81 16.6642  -2
   2  -2   4 1039.81 16.6642   1
   3   5   4 612.135 9.61181  -2
   3  -2   4 612.135 9.61181   1
   4   5   4 207.119 9.62295  -2
   4  -2   4 207.119 9.62295   1
   5  -2   4 856.587 13.1045   1
   6   6   4 319.032 6.13538  -2
   6  -2   4 319.032 6.13538   1
   7   6   4 66.0103 2.61926  -2
   7  -2   4 66.0103 2.61926   1
   8   6   4 86.2670 3.74547  -2
   8  -2   4 86.2670 3.74547   1
   9   6   4 864.110 21.9012  -2
   9  -2   4 864.110 21.9012   1
  10   7   4 169.327 6.66166  -2
  10  -2   4 169.327 6.66166   1
  11   7   4 290.815 7.00109  -2
  11  -2   4 290.815 7.00109   1
  12   7   4 974.899 18.8024  -2
  12  -2   4 974.899 18.8024   1
  13   7   4 148.854 6.56931  -2
  13  -2   4 148.854 6.56931   1
  14   8   4 203.077 10.2016  -2
  14  -2   4 203.077 10.2016   1
  15   8   4 178.942 7.00389  -2
  15  -2   4 178.942 7.00389   1
  16   8   4 14.5337 8.88264  -2
  16  -2   4 14.5337 8.88264   1
 -16   0   4 193.418 9.59217  -2
 -16  -1   4 193.418 9.59217   1
 -15   0   4 79.4585 12.4913  -2
 -15  -1   4 79.4585 12.4913   1
 -14   0   4 45.8156 9.99629  -2
 -14  -1   4 45.8156 9.99629   1
 -13   1   4 32.6549 12.1321  -2
 -13  -1   4 32.6549 12.1321   1
 -12   1   4 642.331 19.0069  -2
 -12  -1   4 642.331 19.0069   1
 -11   1   4 20.0476 5.66854  -2
 -11  -1   4 20.0476 5.66854   1
 -10   1   4 1119.68 21.8088  -2
 -10  -1   4 1119.68 21.8088   1
  -9  -1   4 13.2193 2.10089   1
  -8   2   4 143.016 4.50882  -2
  -8  -1   4 143.016 4.50882   1
  -7   2   4 88.6814 2.96558  -2
  -7  -1   4 88.6814 2.96558   1
  -6   2   4 21.6737 2.27857  -2
  -6  -1   4 21.6737 2.27857   1
  -5   2   4 10.2136 4.31320  -2
  -5  -1   4 10.2136 4.31320   1
  -4   3   4 256.789 10.1806  -2
  -4  -1   4 256.789 10.1806   1
  -3   3   4 973.069 13.7277  -2
  -3  -1   4 973.069 13.7277   1
  -2   3   4 31.2322 1.66257  -2
  -2  -1   4 31.2322 1.66257   1
  -1   3   4 662.706 12.4917  -2
  -1  -1   4 662.706 12.4917   1
   0  -1   4 830.214 11.6418   1
   1   4   4 704.636 14.7587  -2
   1  -1   4 704.636 14.7587   1
   2   4   4 663.992 10.2981  -2
   2  -1   4 663.992 10.2981   1
   3   4   4 1431.40 21.0692  -2
   3  -1   4 1431.40 21.0692   1
   4   4   4 116.840 11.1587  -2
   4  -1   4 116.840 11.1587   1
   5   5   4 165.614 13.3402  -2
   5  -1   4 165.614 13.3402   1
   6   5   4 604.209 9.36332  -2
   6  -1   4 604.209 9.36332   1
   7   5   4 90.8448 2.77425  -2
   7  -1   4 90.8448 2.77425   1
   8   5   4 83.0633 3.66522  -2
   8  -1   4 83.0633 3.66522   1
   9   5   4 455.916 24.8903  -2
   9  -1   4 455.916 24.8903   1
  10   6   4 462.459 9.61601  -2
  10  -1   4 462.459 9.61601   1
  11   6   4 217.876 5.53295  -2
  11  -1   4 217.876 5.53295   1
  12   6   4 649.555 13.4952  -2
  12  -1   4 649.555 13.4952   1
  13   6   4 96.4175 5.40652  -2
  13  -1   4 96.4175 5.40652   1
  14   7   4 92.4098 8.54783  -2
  14  -1   4 92.4098 8.54783   1
  15   7   4 385.442 10.4744  -2
  15  -1   4 385.442 10.4744   1
  16   7   4 15.1310 7.79528  -2
  16  -1   4 15.1310 7.79528   1
 -16  -1   4 181.327 10.7951  -2
 -16   0   4 181.327 10.7951   1
 -15  -1   4 24.5915 11.4027  -2
 -15   0   4 24.5915 11.4027   1
 -12   0   4 569.488 17.2668  -2
 -12   0   4 569.488 17.2668   1
 -11   0   4 -2.3690 4.89042  -2
 -11   0   4 -2.3690 4.89042   1
 -10   0   4 2464.36 48.8689  -2
 -10   0   4 2464.36 48.8689   1
  -9   0   4 -0.3699 2.46364   1
  -8   1   4 816.804 17.8867  -2
  -8   0   4 816.804 17.8867   1
  -7   1   4 272.793 5.87610  -2
  -7   0   4 272.793 5.87610   1
  -6   1   4 332.866 7.26095  -2
  -6   0   4 332.866 7.26095   1
  -5   1   4 4.91433 4.77377  -2
  -5   0   4 4.91433 4.77377   1
  -4   2   4 166.628 11.5398  -2
  -4   0   4 166.628 11.5398   1
  -3   2   4 30.1915 2.45609  -2
  -3   0   4 30.1915 2.45609   1
  -2   2   4 448.527 7.17178  -2
  -2   0   4 448.527 7.17178   1
  -1   2   4 57.2459 3.65347  -2
  -1   0   4 57.2459 3.65347   1
   0   0   4 573.206 7.77395   1
   1   3   4 235.978 6.10911  -2
   1   0   4 235.978 6.10911   1
   2   3   4 1004.14 13.9948  -2
   2   0   4 1004.14 13.9948   1
   3   3   4 208.843 3.95238  -2
   3   0   4 208.843 3.95238   1
   4   3   4 280.296 11.1426  -2
   4   0   4 280.296 11.1426   1
   5   0   4 3.19916 1.11580   1
   6   4   4 674.305 10.2389  -2
   6   0   4 674.305 10.2389   1
   7   4   4 285.295 5.20309  -2
   7   0   4 285.295 5.20309   1
   8   4   4 379.856 7.37428  -2
   8   0   4 379.856 7.37428   1
   9   4   4 74.1013 7.70084  -2
   9   0   4 74.1013 7.70084   1
  10   5   4 493.083 10.2677  -2
  10   0   4 493.083 10.2677   1
  11   5   4 28.7130 3.71634  -2
  11   0   4 28.7130 3.71634   1
  12   5   4 987.382 17.5168  -2
  12   0   4 987.382 17.5168   1
  13   5   4 28.9938 4.38759  -2
  13   0   4 28.9938 4.38759   1
  14   6   4 83.0147 17.0087  -2
  14   0   4 83.0147 17.0087   1
  15   6   4 192.348 6.58389  -2
  15   0   4 192.348 6.58389   1
  16   6   4 5.94066 5.81237  -2
  16   0   4 5.94066 5.81237   1
 -16  -2   4 145.911 9.88625  -2
 -16   1   4 145.911 9.88625   1
 -15  -2   4 52.5518 7.90124  -2
 -15   1   4 52.5518 7.90124   1
 -14  -2   4 22.2692 16.1204  -2
 -14   1   4 22.2692 16.1204   1
 -13  -1   4 61.3575 15.3310  -2
 -13   1   4 61.3575 15.3310   1
 -12  -1   4 672.767 19.3185  -2
 -12   1   4 672.767 19.3185   1
 -11  -1   4 24.1460 4.73512  -2
 -11   1   4 24.1460 4.73512   1
 -10  -1   4 1259.16 23.8734  -2
 -10   1   4 1259.16 23.8734   1
  -9   1   4 28.9493 2.96890   1
  -8   0   4 765.479 16.8624  -2
  -8   1   4 765.479 16.8624   1
  -7   0   4 314.673 8.14813  -2
  -7   1   4 314.673 8.14813   1
  -6   0   4 391.095 7.45884  -2
  -6   1   4 391.095 7.45884   1
  -5   0   4 12.9356 5.58652  -2
  -5   1   4 12.9356 5.58652   1
  -4   1   4 287.613 4.95794   1
  -3   1   4 1.67814 2.49749  -2
  -3   1   4 1.67814 2.49749   1
  -2   1   4 3263.01 46.3472  -2
  -2   1   4 3263.01 46.3472   1
  -1   1   4 22.9898 3.14789  -2
  -1   1   4 22.9898 3.14789   1
   0   1   4 3394.70 44.7999   1
   1   2   4 1633.42 36.6750  -2
   1   1   4 1633.42 36.6750   1
   2   2   4 6274.91 95.9142  -2
   2   1   4 6274.91 95.9142   1
   3   2   4 164.411 3.66387  -2
   3   1   4 164.411 3.66387   1
   4   2   4 11.9461 8.06074  -2
   4   1   4 11.9461 8.06074   1
   5   3   4 129.922 12.6565  -2
   5   1   4 129.922 12.6565   1
   6   3   4 834.890 12.3045  -2
   6   1   4 834.890 12.3045   1
   7   3   4 172.752 3.79858  -2
   7   1   4 172.752 3.79858   1
   8   3   4 395.075 8.09341  -2
   8   1   4 395.075 8.09341   1
   9   3   4 132.044 9.03041  -2
   9   1   4 132.044 9.03041   1
  10   4   4 513.587 10.1983  -2
  10   1   4 513.587 10.1983   1
  11   4   4 18.3539 3.29010  -2
  11   1   4 18.3539 3.29010   1
  12   4   4 2198.78 35.5783  -2
  12   1   4 2198.78 35.5783   1
  13   4   4 28.1620 4.56093  -2
  13   1   4 28.1620 4.56093   1
  14   5   4 247.899 12.5174  -2
  14   1   4 247.899 12.5174   1
  15   5   4 78.9322 5.08354  -2
  15   1   4 78.9322 5.08354   1
  16   5   4 41.6922 5.92172  -2
  16   1   4 41.6922 5.92172   1
 -16  -3   4 107.953 8.94612  -2
 -16   2   4 107.953 8.94612   1
 -15  -3   4 45.7385 8.78986  -2
 -15   2   4 45.7385 8.78986   1
 -14  -3   4 34.4734 9.80946  -2
 -14   2   4 34.4734 9.80946   1
 -13  -2   4 262.259 15.5360  -2
 -13   2   4 262.259 15.5360   1
 -12  -2   4 621.854 15.7567  -2
 -12   2   4 621.854 15.7567   1
 -11  -2   4 199.278 7.52125  -2
 -11   2   4 199.278 7.52125   1
 -10  -2   4 675.543 18.6170  -2
 -10   2   4 675.543 18.6170   1
  -9  -1   4 20.0273 12.1927  -2
  -9   2   4 20.0273 12.1927   1
  -8  -1   4 149.393 5.61367  -2
  -8   2   4 149.393 5.61367   1
  -7  -1   4 69.5837 3.74469  -2
  -7   2   4 69.5837 3.74469   1
  -6  -1   4 20.4486 3.00832  -2
  -6   2   4 20.4486 3.00832   1
  -5  -1   4 38.5416 8.28885  -2
  -5   2   4 38.5416 8.28885   1
  -4   2   4 49.1622 1.73823   1
  -3   0   4 20.8973 3.24279  -2
  -3   2   4 20.8973 3.24279   1
  -2   0   4 518.367 8.05772  -2
  -2   2   4 518.367 8.05772   1
  -1   0   4 81.6595 3.76957  -2
  -1   2   4 81.6595 3.76957   1
   0   2   4 2216.78 31.5045   1
   1   1   4 1781.36 34.2638  -2
   1   2   4 1781.36 34.2638   1
   2   1   4 5876.70 82.7719  -2
   2   2   4 5876.70 82.7719   1
   3   1   4 205.194 3.93986  -2
   3   2   4 205.194 3.93986   1
   4   1   4 38.2589 7.19714  -2
   4   2   4 38.2589 7.19714   1
   5   2   4 10.8417 1.30746   1
   6   2   4 810.640 12.8093  -2
   6   2   4 810.640 12.8093   1
   7   2   4 0.14793 1.50834  -2
   7   2   4 0.14793 1.50834   1
   8   2   4 164.334 4.59851  -2
   8   2   4 164.334 4.59851   1
   9   2   4 9.72646 6.96361  -2
   9   2   4 9.72646 6.96361   1
  10   3   4 1042.72 18.3167  -2
  10   2   4 1042.72 18.3167   1
  11   3   4 61.9382 4.09135  -2
  11   2   4 61.9382 4.09135   1
  12   3   4 1110.17 19.4178  -2
  12   2   4 1110.17 19.4178   1
  13   3   4 11.5083 4.48749  -2
  13   2   4 11.5083 4.48749   1
  14   4   4 303.689 17.3537  -2
  14   2   4 303.689 17.3537   1
  15   4   4 89.9852 5.67148  -2
  15   2   4 89.9852 5.67148   1
  16   4   4 63.5656 3.93856  -2
  16   2   4 63.5656 3.93856   1
 -16  -4   4 72.0305 8.18071  -2
 -16   3   4 72.0305 8.18071   1
 -15  -4   4 81.8229 11.6909  -2
 -15   3   4 81.8229 11.6909   1
 -14  -4   4 16.4552 18.4765  -2
 -14   3   4 16.4552 18.4765   1
 -13  -3   4 356.696 17.5188  -2
 -13   3   4 356.696 17.5188   1
 -12  -3   4 412.475 13.8765  -2
 -12   3   4 412.475 13.8765   1
 -11  -3   4 75.5624 6.51584  -2
 -11   3   4 75.5624 6.51584   1
 -10  -3   4 1332.48 32.1476  -2
 -10   3   4 1332.48 32.1476   1
  -9   3   4 165.232 6.73644   1
  -8  -2   4 604.837 16.0795  -2
  -8   3   4 604.837 16.0795   1
  -7  -2   4 1097.86 19.9328  -2
  -7   3   4 1097.86 19.9328   1
  -6  -2   4 302.104 6.86891  -2
  -6   3   4 302.104 6.86891   1
  -5  -2   4 67.5843 6.51882  -2
  -5   3   4 67.5843 6.51882   1
  -4  -1   4 316.927 14.4559  -2
  -4   3   4 316.927 14.4559   1
  -3  -1   4 1042.13 18.4623  -2
  -3   3   4 1042.13 18.4623   1
  -2  -1   4 24.5173 1.34477  -2
  -2   3   4 24.5173 1.34477   1
  -1  -1   4 723.799 14.8286  -2
  -1   3   4 723.799 14.8286   1
   0   3   4 396.676 5.95924   1
   1   0   4 176.571 5.14546  -2
   1   3   4 176.571 5.14546   1
   2   0   4 906.609 13.6114  -2
   2   3   4 906.609 13.6114   1
   3   0   4 189.116 4.81913  -2
   3   3   4 189.116 4.81913   1
   4   3   4 76.2938 2.28806   1
   5   1   4 137.529 12.7533  -2
   5   3   4 137.529 12.7533   1
   6   1   4 813.747 12.8923  -2
   6   3   4 813.747 12.8923   1
   7   1   4 158.207 3.94827  -2
   7   3   4 158.207 3.94827   1
   8   1   4 307.568 6.12045  -2
   8   3   4 307.568 6.12045   1
   9   1   4 159.011 16.2614  -2
   9   3   4 159.011 16.2614   1
  10   2   4 970.731 14.9255  -2
  10   3   4 970.731 14.9255   1
  11   2   4 86.1900 4.75130  -2
  11   3   4 86.1900 4.75130   1
  12   2   4 1055.25 17.4093  -2
  12   3   4 1055.25 17.4093   1
  13   2   4 23.8958 6.06940  -2
  13   3   4 23.8958 6.06940   1
  14   3   4 110.586 8.77890   1
  15   3   4 67.7996 6.69162  -2
  15   3   4 67.7996 6.69162   1
  16   3   4 23.9713 3.29664  -2
  16   3   4 23.9713 3.29664   1
 -16  -5   4 67.8329 9.71092  -2
 -16   4   4 67.8329 9.71092   1
 -15  -5   4 53.3979 9.11791  -2
 -15   4   4 53.3979 9.11791   1
 -14  -5   4 -7.4924 17.6714  -2
 -14   4   4 -7.4924 17.6714   1
 -12  -4   4 453.666 18.2352  -2
 -12   4   4 453.666 18.2352   1
 -11  -4   4 8.49137 6.70922  -2
 -11   4   4 8.49137 6.70922   1
 -10  -4   4 489.513 18.3915  -2
 -10   4   4 489.513 18.3915   1
  -9   4   4 110.590 5.64866   1
  -8  -3   4 440.655 10.9745  -2
  -8   4   4 440.655 10.9745   1
  -7  -3   4 128.859 3.77921  -2
  -7   4   4 128.859 3.77921   1
  -6  -3   4 360.944 6.55869  -2
  -6   4   4 360.944 6.55869   1
  -5  -3   4 8.47754 5.34025  -2
  -5   4   4 8.47754 5.34025   1
  -4  -2   4 905.648 36.5013  -2
  -4   4   4 905.648 36.5013   1
  -3  -2   4 999.109 16.0839  -2
  -3   4   4 999.109 16.0839   1
  -2  -2   4 3.12666 2.35016  -2
  -2   4   4 3.12666 2.35016   1
  -1  -2   4 28.5374 5.30689  -2
  -1   4   4 28.5374 5.30689   1
   0   4   4 1327.77 20.7885   1
   1  -1   4 632.657 15.1614  -2
   1   4   4 632.657 15.1614   1
   2  -1   4 669.759 13.7572  -2
   2   4   4 669.759 13.7572   1
   3  -1   4 1394.99 22.1382  -2
   3   4   4 1394.99 22.1382   1
   4  -1   4 80.1355 6.96948  -2
   4   4   4 80.1355 6.96948   1
   5   0   4 13.4178 10.0687  -2
   5   4   4 13.4178 10.0687   1
   5  -1   4 1.78952 9.97782  -2
   5   4   4 1.78952 9.97782   1
   6   0   4 690.955 10.5963  -2
   6   4   4 690.955 10.5963   1
   7   0   4 307.339 5.63070  -2
   7   4   4 307.339 5.63070   1
   8   0   4 415.676 7.97224  -2
   8   4   4 415.676 7.97224   1
   9   0   4 94.3983 10.3028  -2
   9   4   4 94.3983 10.3028   1
  10   1   4 499.254 9.79842  -2
  10   4   4 499.254 9.79842   1
  11   1   4 12.9974 4.03178  -2
  11   4   4 12.9974 4.03178   1
  12   1   4 2122.05 42.6157  -2
  12   4   4 2122.05 42.6157   1
  13   1   4 47.0264 8.37731  -2
  13   4   4 47.0264 8.37731   1
  14   2   4 207.782 13.0906  -2
  14   4   4 207.782 13.0906   1
  15   2   4 129.610 8.63408  -2
  15   4   4 129.610 8.63408   1
  16   2   4 45.0679 4.99208  -2
  16   4   4 45.0679 4.99208   1
 -15  -6   4 11.4712 10.9423  -2
 -15   5   4 11.4712 10.9423   1
 -13  -5   4 382.528 14.5365  -2
 -13   5   4 382.528 14.5365   1
 -12  -5   4 215.428 9.86117  -2
 -12   5   4 215.428 9.86117   1
 -11  -5   4 166.608 6.96320  -2
 -11   5   4 166.608 6.96320   1
 -10  -5   4 331.834 10.0271  -2
 -10   5   4 331.834 10.0271   1
  -9   5   4 155.553 7.51043   1
  -8  -4   4 118.639 7.01713  -2
  -8   5   4 118.639 7.01713   1
  -7  -4   4 674.621 10.6060  -2
  -7   5   4 674.621 10.6060   1
  -6  -4   4 93.4634 3.34112  -2
  -6   5   4 93.4634 3.34112   1
  -5  -4   4 47.9424 6.94590  -2
  -5   5   4 47.9424 6.94590   1
  -4  -3   4 53.4506 4.03295  -2
  -4   5   4 53.4506 4.03295   1
  -3  -3   4 168.666 5.10225  -2
  -3   5   4 168.666 5.10225   1
  -2  -3   4 4.26101 2.13535  -2
  -2   5   4 4.26101 2.13535   1
  -1  -3   4 1343.96 37.1928  -2
  -1   5   4 1343.96 37.1928   1
   0   5   4 789.157 16.2205   1
   1  -2   4 78.4773 5.36212  -2
   1   5   4 78.4773 5.36212   1
   2  -2   4 887.949 13.4376  -2
   2   5   4 887.949 13.4376   1
   3  -2   4 700.609 11.0236  -2
   3   5   4 700.609 11.0236   1
   4  -2   4 305.030 7.94559  -2
   4   5   4 305.030 7.94559   1
   5  -1   4 210.434 15.2401  -2
   5   5   4 210.434 15.2401   1
   6  -1   4 581.015 9.95525  -2
   6   5   4 581.015 9.95525   1
   7  -1   4 118.552 3.31191  -2
   7   5   4 118.552 3.31191   1
   8  -1   4 96.1283 4.49658  -2
   8   5   4 96.1283 4.49658   1
   9  -1   4 442.479 18.0492  -2
   9   5   4 442.479 18.0492   1
  10   0   4 513.265 12.0646  -2
  10   5   4 513.265 12.0646   1
  11   0   4 39.0141 4.06406  -2
  11   5   4 39.0141 4.06406   1
  12   0   4 953.547 20.8852  -2
  12   5   4 953.547 20.8852   1
  13   0   4 35.5187 6.03128  -2
  13   5   4 35.5187 6.03128   1
  14   1   4 206.212 11.3173  -2
  14   5   4 206.212 11.3173   1
  15   1   4 87.3245 10.8677  -2
  15   5   4 87.3245 10.8677   1
  16   1   4 37.8588 3.98766  -2
  16   5   4 37.8588 3.98766   1
 -15  -7   4 103.100 10.3694  -2
 -15   6   4 103.100 10.3694   1
 -14  -7   4 16.9135 17.9253  -2
 -14   6   4 16.9135 17.9253   1
 -13  -6   4 364.863 14.0992  -2
 -13   6   4 364.863 14.0992   1
 -12  -6   4 111.062 8.09466  -2
 -12   6   4 111.062 8.09466   1
 -11  -6   4 92.3711 6.71756  -2
 -11   6   4 92.3711 6.71756   1
 -10  -6   4 399.187 10.9092  -2
 -10   6   4 399.187 10.9092   1
  -9  -5   4 498.629 22.3964  -2
  -9   6   4 498.629 22.3964   1
  -8  -5   4 417.693 8.82091  -2
  -8   6   4 417.693 8.82091   1
  -7  -5   4 1774.78 28.0386  -2
  -7   6   4 1774.78 28.0386   1
  -6  -5   4 13.4473 2.57607  -2
  -6   6   4 13.4473 2.57607   1
  -5  -5   4 44.1567 4.71019  -2
  -5   6   4 44.1567 4.71019   1
  -4  -4   4 82.4805 5.53631  -2
  -4   6   4 82.4805 5.53631   1
  -3  -4   4 2151.42 47.3935  -2
  -3   6   4 2151.42 47.3935   1
  -2  -4   4 18.1226 2.44009  -2
  -2   6   4 18.1226 2.44009   1
  -1  -4   4 1663.55 37.0695  -2
  -1   6   4 1663.55 37.0695   1
   0   6   4 45.3104 2.80007   1
   1  -3   4 107.209 5.90119  -2
   1   6   4 107.209 5.90119   1
   2  -3   4 1365.36 18.8625  -2
   2   6   4 1365.36 18.8625   1
   3  -3   4 561.955 9.18287  -2
   3   6   4 561.955 9.18287   1
   4  -3   4 1042.90 24.6569  -2
   4   6   4 1042.90 24.6569   1
   5  -2   4 1359.37 55.5129  -2
   5   6   4 1359.37 55.5129   1
   6  -2   4 243.918 6.01756  -2
   6   6   4 243.918 6.01756   1
   7  -2   4 51.7110 2.71168  -2
   7   6   4 51.7110 2.71168   1
   8  -2   4 56.2900 4.70730  -2
   8   6   4 56.2900 4.70730   1
   9   6   4 609.248 12.4790   1
  10  -1   4 451.484 11.0322  -2
  10   6   4 451.484 11.0322   1
  11  -1   4 223.803 6.67658  -2
  11   6   4 223.803 6.67658   1
  12  -1   4 567.469 12.2460  -2
  12   6   4 567.469 12.2460   1
  13  -1   4 109.541 9.79618  -2
  13   6   4 109.541 9.79618   1
  14   0   4 73.3546 19.5470  -2
  14   6   4 73.3546 19.5470   1
  15   0   4 223.331 8.84310  -2
  15   6   4 223.331 8.84310   1
  16   0   4 11.2491 3.93032  -2
  16   6   4 11.2491 3.93032   1
 -14  -8   4 133.185 20.7007  -2
 -14   7   4 133.185 20.7007   1
 -13  -7   4 290.961 16.8789  -2
 -13   7   4 290.961 16.8789   1
 -12  -7   4 115.603 10.9032  -2
 -12   7   4 115.603 10.9032   1
 -11  -7   4 7.96709 7.50776  -2
 -11   7   4 7.96709 7.50776   1
 -10  -7   4 56.6511 9.51162  -2
 -10   7   4 56.6511 9.51162   1
  -9  -6   4 332.396 14.9322  -2
  -9   7   4 332.396 14.9322   1
  -8  -6   4 96.2555 4.03069  -2
  -8   7   4 96.2555 4.03069   1
  -7  -6   4 294.305 7.52436  -2
  -7   7   4 294.305 7.52436   1
  -6  -6   4 16.0779 2.79058  -2
  -6   7   4 16.0779 2.79058   1
  -5  -6   4 41.2154 4.50587  -2
  -5   7   4 41.2154 4.50587   1
  -4  -5   4 83.9175 5.74150  -2
  -4   7   4 83.9175 5.74150   1
  -3  -5   4 1017.55 20.5090  -2
  -3   7   4 1017.55 20.5090   1
  -2  -5   4 544.123 10.6384  -2
  -2   7   4 544.123 10.6384   1
  -1  -5   4 591.098 13.0166  -2
  -1   7   4 591.098 13.0166   1
   0   7   4 633.892 13.5570   1
   1  -4   4 540.708 11.7717  -2
   1   7   4 540.708 11.7717   1
   2  -4   4 194.574 3.82141  -2
   2   7   4 194.574 3.82141   1
   3  -4   4 2921.05 39.2765  -2
   3   7   4 2921.05 39.2765   1
   4  -4   4 128.175 7.34389  -2
   4   7   4 128.175 7.34389   1
   5  -3   4 139.953 11.3865  -2
   5   7   4 139.953 11.3865   1
   6  -3   4 40.1462 3.81360  -2
   6   7   4 40.1462 3.81360   1
   7  -3   4 358.196 7.04194  -2
   7   7   4 358.196 7.04194   1
   8  -3   4 23.6034 3.78805  -2
   8   7   4 23.6034 3.78805   1
   9  -3   4 626.303 32.4219  -2
   9   7   4 626.303 32.4219   1
  10  -2   4 145.848 6.79429  -2
  10   7   4 145.848 6.79429   1
  11  -2   4 286.017 7.96059  -2
  11   7   4 286.017 7.96059   1
  12  -2   4 915.003 21.3044  -2
  12   7   4 915.003 21.3044   1
  13  -2   4 177.796 9.69319  -2
  13   7   4 177.796 9.69319   1
  14  -1   4 172.740 9.63533  -2
  14   7   4 172.740 9.63533   1
  15  -1   4 433.457 15.5172  -2
  15   7   4 433.457 15.5172   1
  16  -1   4 7.66655 4.89202  -2
  16   7   4 7.66655 4.89202   1
 -14  -9   4 77.2395 18.8765  -2
 -14   8   4 77.2395 18.8765   1
 -13  -8   4 390.242 19.3211  -2
 -13   8   4 390.242 19.3211   1
 -12  -8   4 58.8215 14.3770  -2
 -12   8   4 58.8215 14.3770   1
 -11  -8   4 128.248 7.88755  -2
 -11   8   4 128.248 7.88755   1
 -10  -8   4 37.8866 6.78161  -2
 -10   8   4 37.8866 6.78161   1
  -9   8   4 136.684 7.14555   1
  -8  -7   4 0.68760 4.53960  -2
  -8   8   4 0.68760 4.53960   1
  -7  -7   4 409.003 8.61200  -2
  -7   8   4 409.003 8.61200   1
  -6  -7   4 325.871 7.59503  -2
  -6   8   4 325.871 7.59503   1
  -5  -7   4 46.3358 5.84289  -2
  -5   8   4 46.3358 5.84289   1
  -4  -6   4 310.545 8.55427  -2
  -4   8   4 310.545 8.55427   1
  -3  -6   4 153.079 6.23541  -2
  -3   8   4 153.079 6.23541   1
  -2  -6   4 59.3682 3.34473  -2
  -2   8   4 59.3682 3.34473   1
  -1  -6   4 686.609 14.8566  -2
  -1   8   4 686.609 14.8566   1
   0   8   4 186.413 5.71165   1
   1  -5   4 95.8295 4.47145  -2
   1   8   4 95.8295 4.47145   1
   2  -5   4 54.2053 3.31459  -2
   2   8   4 54.2053 3.31459   1
   3  -5   4 716.405 11.4920  -2
   3   8   4 716.405 11.4920   1
   4  -5   4 80.7281 5.56838  -2
   4   8   4 80.7281 5.56838   1
   5  -4   4 244.318 11.1020  -2
   5   8   4 244.318 11.1020   1
   6  -4   4 3.54764 3.52000  -2
   6   8   4 3.54764 3.52000   1
   7  -4   4 263.497 6.98208  -2
   7   8   4 263.497 6.98208   1
   8  -4   4 202.607 6.46907  -2
   8   8   4 202.607 6.46907   1
   9  -4   4 763.895 38.1265  -2
   9   8   4 763.895 38.1265   1
  10  -3   4 147.786 7.29310  -2
  10   8   4 147.786 7.29310   1
  11  -3   4 92.1537 5.83799  -2
  11   8   4 92.1537 5.83799   1
  12  -3   4 248.569 11.9420  -2
  12   8   4 248.569 11.9420   1
  13  -3   4 40.5457 9.42991  -2
  13   8   4 40.5457 9.42991   1
  14  -2   4 211.933 14.2840  -2
  14   8   4 211.933 14.2840   1
  15  -2   4 214.035 11.7926  -2
  15   8   4 214.035 11.7926   1
  16  -2   4 16.1904 5.41567  -2
  16   8   4 16.1904 5.41567   1
 -13  -9   4 374.881 25.9287  -2
 -13   9   4 374.881 25.9287   1
 -12  -9   4 6.64132 9.66570  -2
 -12   9   4 6.64132 9.66570   1
 -11  -9   4 49.5527 6.85067  -2
 -11   9   4 49.5527 6.85067   1
 -10  -9   4 17.2160 5.08753  -2
 -10   9   4 17.2160 5.08753   1
  -9   9   4 245.330 9.96086   1
  -8  -8   4 67.8953 4.52959  -2
  -8   9   4 67.8953 4.52959   1
  -7  -8   4 1086.10 22.3325  -2
  -7   9   4 1086.10 22.3325   1
  -6  -8   4 215.283 8.26991  -2
  -6   9   4 215.283 8.26991   1
  -5  -8   4 25.6990 7.37915  -2
  -5   9   4 25.6990 7.37915   1
  -4  -7   4 794.234 35.1852  -2
  -4   9   4 794.234 35.1852   1
  -3  -7   4 1510.50 34.5099  -2
  -3   9   4 1510.50 34.5099   1
  -2  -7   4 0.07826 3.13604  -2
  -2   9   4 0.07826 3.13604   1
  -1  -7   4 822.730 17.5821  -2
  -1   9   4 822.730 17.5821   1
   0   9   4 91.5105 3.82058   1
   1  -6   4 97.7459 4.75838  -2
   1   9   4 97.7459 4.75838   1
   2  -6   4 123.922 4.13306  -2
   2   9   4 123.922 4.13306   1
   3  -6   4 592.822 11.6553  -2
   3   9   4 592.822 11.6553   1
   4  -6   4 794.941 17.2969  -2
   4   9   4 794.941 17.2969   1
   5  -5   4 1059.11 43.8591  -2
   5   9   4 1059.11 43.8591   1
   6  -5   4 26.4159 4.42302  -2
   6   9   4 26.4159 4.42302   1
   7  -5   4 6.11399 2.37961  -2
   7   9   4 6.11399 2.37961   1
   8  -5   4 98.3841 6.69123  -2
   8   9   4 98.3841 6.69123   1
   9  -5   4 943.898 45.0140  -2
   9   9   4 943.898 45.0140   1
  10  -4   4 75.3842 9.38448  -2
  10   9   4 75.3842 9.38448   1
  11  -4   4 270.880 8.69802  -2
  11   9   4 270.880 8.69802   1
  12  -4   4 30.1624 6.44077  -2
  12   9   4 30.1624 6.44077   1
  13  -4   4 85.5936 10.0507  -2
  13   9   4 85.5936 10.0507   1
  14  -3   4 68.6074 12.0478  -2
  14   9   4 68.6074 12.0478   1
  15  -3   4 268.746 15.4131  -2
  15   9   4 268.746 15.4131   1
 -13 -10   4 165.530 20.5004  -2
 -13  10   4 165.530 20.5004   1
 -12 -10   4 2.30676 9.64711  -2
 -12  10   4 2.30676 9.64711   1
 -11 -10   4 -3.9186 6.04390  -2
 -11  10   4 -3.9186 6.04390   1
 -10 -10   4 47.7760 5.94701  -2
 -10  10   4 47.7760 5.94701   1
  -8  -9   4 40.7777 7.93600  -2
  -8  10   4 40.7777 7.93600   1
  -7  -9   4 208.636 8.27660  -2
  -7  10   4 208.636 8.27660   1
  -6  -9   4 79.0019 6.28121  -2
  -6  10   4 79.0019 6.28121   1
  -5  -9   4 13.3110 10.5744  -2
  -5  10   4 13.3110 10.5744   1
  -4  -8   4 94.1873 5.88153  -2
  -4  10   4 94.1873 5.88153   1
  -3  -8   4 897.598 22.0212  -2
  -3  10   4 897.598 22.0212   1
  -2  -8   4 261.477 8.69475  -2
  -2  10   4 261.477 8.69475   1
  -1  -8   4 560.071 18.8583  -2
  -1  10   4 560.071 18.8583   1
   0  10   4 7.46344 2.37496   1
   1  -7   4 389.860 13.8047  -2
   1  10   4 389.860 13.8047   1
   2  -7   4 8.43555 3.72315  -2
   2  10   4 8.43555 3.72315   1
   3  -7   4 1229.90 20.3337  -2
   3  10   4 1229.90 20.3337   1
   4  -7   4 151.459 5.34024  -2
   4  10   4 151.459 5.34024   1
   5  -6   4 240.494 15.4144  -2
   5  10   4 240.494 15.4144   1
   6  -6   4 213.672 6.36794  -2
   6  10   4 213.672 6.36794   1
   7  -6   4 122.716 4.42444  -2
   7  10   4 122.716 4.42444   1
   8  -6   4 26.9752 5.79431  -2
   8  10   4 26.9752 5.79431   1
   9  -6   4 324.704 25.7462  -2
   9  10   4 324.704 25.7462   1
  10  -5   4 5.37014 9.63516  -2
  10  10   4 5.37014 9.63516   1
  11  -5   4 196.161 9.99944  -2
  11  10   4 196.161 9.99944   1
  12  -5   4 88.1553 7.54191  -2
  12  10   4 88.1553 7.54191   1
  13  -5   4 114.314 11.0347  -2
  13  10   4 114.314 11.0347   1
  14  -4   4 8.30604 12.0050  -2
  14  10   4 8.30604 12.0050   1
  15  -4   4 506.039 23.7482  -2
  15  10   4 506.039 23.7482   1
 -12 -11   4 17.3252 8.20083  -2
 -12  11   4 17.3252 8.20083   1
 -11 -11   4 10.9809 11.1698  -2
 -11  11   4 10.9809 11.1698   1
 -10 -11   4 183.586 8.85613  -2
 -10  11   4 183.586 8.85613   1
  -9  11   4 101.660 9.69515   1
  -8 -10   4 10.4421 8.85678  -2
  -8  11   4 10.4421 8.85678   1
  -7 -10   4 32.8663 5.48306  -2
  -7  11   4 32.8663 5.48306   1
  -6 -10   4 510.730 17.9958  -2
  -6  11   4 510.730 17.9958   1
  -5 -10   4 1.59452 8.13780  -2
  -5  11   4 1.59452 8.13780   1
  -4  -9   4 477.315 14.1919  -2
  -4  11   4 477.315 14.1919   1
  -3  -9   4 18.4121 5.43263  -2
  -3  11   4 18.4121 5.43263   1
  -2  -9   4 39.4507 3.95108  -2
  -2  11   4 39.4507 3.95108   1
  -1  -9   4 118.235 6.22574  -2
  -1  11   4 118.235 6.22574   1
   0  11   4 1.81593 2.22440   1
   1  -8   4 -6.4372 3.85246  -2
   1  11   4 -6.4372 3.85246   1
   2  -8   4 130.372 4.78109  -2
   2  11   4 130.372 4.78109   1
   3  -8   4 134.784 5.92627  -2
   3  11   4 134.784 5.92627   1
   4  -8   4 -6.9882 5.07741  -2
   4  11   4 -6.9882 5.07741   1
   5  -7   4 162.950 9.30723  -2
   5  11   4 162.950 9.30723   1
   6  -7   4 303.523 9.41133  -2
   6  11   4 303.523 9.41133   1
   7  -7   4 107.579 6.70789  -2
   7  11   4 107.579 6.70789   1
   8  -7   4 389.418 11.8868  -2
   8  11   4 389.418 11.8868   1
   9  -7   4 254.120 15.7943  -2
   9  11   4 254.120 15.7943   1
  10  -6   4 -6.6642 8.46133  -2
  10  11   4 -6.6642 8.46133   1
  11  -6   4 24.8252 8.34100  -2
  11  11   4 24.8252 8.34100   1
  12  -6   4 17.8773 8.59297  -2
  12  11   4 17.8773 8.59297   1
  13  -6   4 64.3872 15.0301  -2
  13  11   4 64.3872 15.0301   1
  14  -5   4 -7.9190 21.8652  -2
  14  11   4 -7.9190 21.8652   1
 -11 -12   4 14.1925 8.56542  -2
 -11  12   4 14.1925 8.56542   1
 -10 -12   4 49.6981 9.47173  -2
 -10  12   4 49.6981 9.47173   1
  -9  12   4 92.9414 9.70736   1
  -8 -11   4 5.44820 5.63056  -2
  -8  12   4 5.44820 5.63056   1
  -7 -11   4 202.259 8.60939  -2
  -7  12   4 202.259 8.60939   1
  -6 -11   4 328.178 11.3845  -2
  -6  12   4 328.178 11.3845   1
  -5 -11   4 1.63495 7.21607  -2
  -5  12   4 1.63495 7.21607   1
  -4 -10   4 738.399 24.0081  -2
  -4  12   4 738.399 24.0081   1
  -3 -10   4 329.094 11.3001  -2
  -3  12   4 329.094 11.3001   1
  -2 -10   4 21.5077 4.85930  -2
  -2  12   4 21.5077 4.85930   1
  -1 -10   4 97.3919 7.42412  -2
  -1  12   4 97.3919 7.42412   1
   0  12   4 523.815 14.4622   1
   1  -9   4 37.2205 5.10532  -2
   1  12   4 37.2205 5.10532   1
   2  -9   4 32.7801 3.89086  -2
   2  12   4 32.7801 3.89086   1
   3  -9   4 132.167 6.69202  -2
   3  12   4 132.167 6.69202   1
   4  -9   4 302.559 8.91108  -2
   4  12   4 302.559 8.91108   1
   5  -8   4 249.630 10.1827  -2
   5  12   4 249.630 10.1827   1
   6  -8   4 458.844 17.7611  -2
   6  12   4 458.844 17.7611   1
   7  -8   4 6.88435 2.85978  -2
   7  12   4 6.88435 2.85978   1
   8  -8   4 240.884 11.3185  -2
   8  12   4 240.884 11.3185   1
   9  -8   4 353.174 18.7103  -2
   9  12   4 353.174 18.7103   1
  10  -7   4 25.4753 19.9436  -2
  10  12   4 25.4753 19.9436   1
  11  -7   4 122.293 15.6974  -2
  11  12   4 122.293 15.6974   1
  12  -7   4 109.236 9.77261  -2
  12  12   4 109.236 9.77261   1
  13  -7   4 45.0127 11.5778  -2
  13  12   4 45.0127 11.5778   1
 -10 -13   4 97.4777 10.1614  -2
 -10  13   4 97.4777 10.1614   1
  -9  13   4 -3.6441 6.73973   1
  -8 -12   4 -0.1763 13.4588  -2
  -8  13   4 -0.1763 13.4588   1
  -7 -12   4 4.30701 5.28939  -2
  -7  13   4 4.30701 5.28939   1
  -6 -12   4 136.464 10.4063  -2
  -6  13   4 136.464 10.4063   1
  -5 -12   4 14.5207 9.29954  -2
  -5  13   4 14.5207 9.29954   1
  -4 -11   4 190.243 12.0993  -2
  -4  13   4 190.243 12.0993   1
  -3 -11   4 195.621 11.0441  -2
  -3  13   4 195.621 11.0441   1
  -2 -11   4 100.190 7.98475  -2
  -2  13   4 100.190 7.98475   1
  -1 -11   4 86.0945 9.64097  -2
  -1  13   4 86.0945 9.64097   1
   0 -11   4 98.3126 9.50105  -2
   0  13   4 98.3126 9.50105   1
   1 -10   4 56.8829 7.25695  -2
   1  13   4 56.8829 7.25695   1
   2 -10   4 92.4008 5.72971  -2
   2  13   4 92.4008 5.72971   1
   3 -10   4 373.676 9.59299  -2
   3  13   4 373.676 9.59299   1
   4 -10   4 216.829 8.22786  -2
   4  13   4 216.829 8.22786   1
   5  -9   4 54.1981 7.98233  -2
   5  13   4 54.1981 7.98233   1
   6  -9   4 574.094 16.9960  -2
   6  13   4 574.094 16.9960   1
   7  -9   4 15.4268 7.26644  -2
   7  13   4 15.4268 7.26644   1
   8  -9   4 47.8815 15.4264  -2
   8  13   4 47.8815 15.4264   1
   9  -9   4 120.642 22.3439  -2
   9  13   4 120.642 22.3439   1
  10  -8   4 50.0711 10.5133  -2
  10  13   4 50.0711 10.5133   1
  11  -8   4 118.946 7.83852  -2
  11  13   4 118.946 7.83852   1
  12  -8   4 8.99209 8.17398  -2
  12  13   4 8.99209 8.17398   1
  13  13   4 9.69403 5.59750   1
  -9  14   4 -0.0635 7.74787   1
  -8 -13   4 -0.7574 14.3577  -2
  -8  14   4 -0.7574 14.3577   1
  -7 -13   4 5.01589 7.50642  -2
  -7  14   4 5.01589 7.50642   1
  -6 -13   4 415.814 17.2172  -2
  -6  14   4 415.814 17.2172   1
  -5 -13   4 -8.5501 10.1331  -2
  -5  14   4 -8.5501 10.1331   1
  -4 -12   4 315.818 12.3960  -2
  -4  14   4 315.818 12.3960   1
  -3 -12   4 13.8448 6.83503  -2
  -3  14   4 13.8448 6.83503   1
  -2 -12   4 46.2044 5.84310  -2
  -2  14   4 46.2044 5.84310   1
  -1 -12   4 8.53328 11.9751  -2
  -1  14   4 8.53328 11.9751   1
   0  14   4 20.7996 4.39993   1
   1 -11   4 48.5601 9.24858  -2
   1  14   4 48.5601 9.24858   1
   2 -11   4 289.362 10.1018  -2
   2  14   4 289.362 10.1018   1
   3 -11   4 37.1751 8.79684  -2
   3  14   4 37.1751 8.79684   1
   4 -11   4 22.9396 10.8026  -2
   4  14   4 22.9396 10.8026   1
   5 -10   4 2.39647 11.2192  -2
   5  14   4 2.39647 11.2192   1
   6 -10   4 364.870 10.5184  -2
   6  14   4 364.870 10.5184   1
   7 -10   4 39.1084 5.39604  -2
   7  14   4 39.1084 5.39604   1
   8 -10   4 321.889 13.6913  -2
   8  14   4 321.889 13.6913   1
   9  14   4 11.1973 8.33371   1
  10  -9   4 43.8447 10.8559  -2
  10  14   4 43.8447 10.8559   1
  11  -9   4 11.0055 6.71168  -2
  11  14   4 11.0055 6.71168   1
  12  -9   4 74.9400 10.3089  -2
  12  14   4 74.9400 10.3089   1
  -7 -14   4 13.8244 11.5647  -2
  -7  15   4 13.8244 11.5647   1
  -6 -14   4 244.215 19.4262  -2
  -6  15   4 244.215 19.4262   1
  -5 -14   4 1.52152 15.6581  -2
  -5  15   4 1.52152 15.6581   1
  -4 -13   4 544.253 20.3106  -2
  -4  15   4 544.253 20.3106   1
  -3 -13   4 51.5288 12.2604  -2
  -3  15   4 51.5288 12.2604   1
  -2 -13   4 14.0296 7.37768  -2
  -2  15   4 14.0296 7.37768   1
  -1 -13   4 3.34968 9.45910  -2
  -1  15   4 3.34968 9.45910   1
   0  15   4 211.340 9.01999   1
   1 -12   4 17.5857 7.03453  -2
   1  15   4 17.5857 7.03453   1
   2 -12   4 27.3996 5.59977  -2
   2  15   4 27.3996 5.59977   1
   3 -12   4 22.0030 6.73792  -2
   3  15   4 22.0030 6.73792   1
   4 -12   4 178.692 10.0208  -2
   4  15   4 178.692 10.0208   1
   5 -11   4 42.7123 10.3937  -2
   5  15   4 42.7123 10.3937   1
   6 -11   4 237.811 10.7371  -2
   6  15   4 237.811 10.7371   1
   7 -11   4 55.1443 5.78036  -2
   7  15   4 55.1443 5.78036   1
   8 -11   4 225.097 12.3636  -2
   8  15   4 225.097 12.3636   1
   9  15   4 22.6616 9.11489   1
  10 -10   4 4.59126 10.3482  -2
  10  15   4 4.59126 10.3482   1
  -5  16   4 -8.2470 7.51841   1
  -4 -14   4 122.076 12.7206  -2
  -4  16   4 122.076 12.7206   1
  -3 -14   4 7.23041 9.23724  -2
  -3  16   4 7.23041 9.23724   1
  -2 -14   4 31.7807 7.82198  -2
  -2  16   4 31.7807 7.82198   1
  -1 -14   4 -0.2115 10.1625  -2
  -1  16   4 -0.2115 10.1625   1
   0 -14   4 21.9672 15.0272  -2
   0  16   4 21.9672 15.0272   1
   1 -13   4 39.1532 8.68328  -2
   1  16   4 39.1532 8.68328   1
   2 -13   4 55.7523 6.35619  -2
   2  16   4 55.7523 6.35619   1
   3 -13   4 6.01686 8.16109  -2
   3  16   4 6.01686 8.16109   1
   4 -13   4 165.366 10.3488  -2
   4  16   4 165.366 10.3488   1
   5 -12   4 -9.8011 10.7272  -2
   5  16   4 -9.8011 10.7272   1
   6 -12   4 316.032 12.4026  -2
   6  16   4 316.032 12.4026   1
   7 -12   4 8.87778 8.00119  -2
   7  16   4 8.87778 8.00119   1
   8 -12   4 71.4690 10.0852  -2
   8  16   4 71.4690 10.0852   1
   9  16   4 -0.2027 8.48286   1
  -3 -15   4 57.8500 10.6565  -2
  -3  17   4 57.8500 10.6565   1
  -2 -15   4 15.5378 7.97638  -2
  -2  17   4 15.5378 7.97638   1
  -1 -15   4 17.7119 10.9115  -2
  -1  17   4 17.7119 10.9115   1
   0 -15   4 2.63781 12.1062  -2
   0  17   4 2.63781 12.1062   1
   1 -14   4 27.6067 8.93076  -2
   1  17   4 27.6067 8.93076   1
   2 -14   4 64.6228 6.89634  -2
   2  17   4 64.6228 6.89634   1
   3 -14   4 21.3545 7.82430  -2
   3  17   4 21.3545 7.82430   1
   4 -14   4 -10.694 10.4648  -2
   4  17   4 -10.694 10.4648   1
   5 -13   4 13.0142 11.5166  -2
   5  17   4 13.0142 11.5166   1
   6 -13   4 187.537 12.9921  -2
   6  17   4 187.537 12.9921   1
   7  17   4 17.8171 7.32411   1
  -6  16   5 20.7681 13.4804  -2
  -6 -14   5 20.7681 13.4804   1
  -5  16   5 1.52790 9.19589  -2
  -5 -14   5 1.52790 9.19589   1
  -4  16   5 7.99247 13.6482  -2
  -4 -14   5 7.99247 13.6482   1
  -3  16   5 161.064 23.4556  -2
  -3 -14   5 161.064 23.4556   1
  -2  17   5 13.1595 18.2270  -2
  -2 -14   5 13.1595 18.2270   1
  -1  17   5 76.1398 10.4026  -2
  -1 -14   5 76.1398 10.4026   1
   0  17   5 -0.2237 11.1309  -2
   0 -14   5 -0.2237 11.1309   1
   1  17   5 34.5964 11.2804  -2
   1 -14   5 34.5964 11.2804   1
   2 -14   5 48.4750 7.81862   1
   3 -14   5 5.16036 5.07488   1
  -9  14   5 21.7311 8.71992  -2
  -9 -13   5 21.7311 8.71992   1
  -8  14   5 39.0093 10.6436  -2
  -8 -13   5 39.0093 10.6436   1
  -7  15   5 138.277 22.2830  -2
  -7 -13   5 138.277 22.2830   1
  -6  15   5 8.28434 7.77096  -2
  -6 -13   5 8.28434 7.77096   1
  -5  15   5 106.722 8.17962  -2
  -5 -13   5 106.722 8.17962   1
  -4  15   5 9.81266 9.79700  -2
  -4 -13   5 9.81266 9.79700   1
  -3  15   5 215.529 17.7427  -2
  -3 -13   5 215.529 17.7427   1
  -2  16   5 32.7277 13.6020  -2
  -2 -13   5 32.7277 13.6020   1
  -1  16   5 394.222 17.1897  -2
  -1 -13   5 394.222 17.1897   1
   0  16   5 29.1813 7.75078  -2
   0 -13   5 29.1813 7.75078   1
   1  16   5 102.543 13.6090  -2
   1 -13   5 102.543 13.6090   1
   2  17   5 -1.7995 19.8659  -2
   2 -13   5 -1.7995 19.8659   1
   3  17   5 13.3004 9.69672  -2
   3 -13   5 13.3004 9.69672   1
   4  17   5 17.3854 7.62533  -2
   4 -13   5 17.3854 7.62533   1
   5  17   5 90.0612 12.7150  -2
   5 -13   5 90.0612 12.7150   1
 -10  13   5 36.8949 7.92314  -2
 -10 -12   5 36.8949 7.92314   1
  -9  13   5 86.0338 8.36141  -2
  -9 -12   5 86.0338 8.36141   1
  -8  13   5 51.3995 7.51870  -2
  -8 -12   5 51.3995 7.51870   1
  -7  14   5 106.115 19.0985  -2
  -7 -12   5 106.115 19.0985   1
  -6  14   5 70.1434 6.91125  -2
  -6 -12   5 70.1434 6.91125   1
  -5  14   5 30.2637 6.84983  -2
  -5 -12   5 30.2637 6.84983   1
  -4  14   5 16.4038 8.97130  -2
  -4 -12   5 16.4038 8.97130   1
  -3  14   5 174.454 15.3673  -2
  -3 -12   5 174.454 15.3673   1
  -2  15   5 8.16263 12.2679  -2
  -2 -12   5 8.16263 12.2679   1
  -1  15   5 555.671 22.0008  -2
  -1 -12   5 555.671 22.0008   1
   0  15   5 9.83958 7.56589  -2
   0 -12   5 9.83958 7.56589   1
   1  15   5 78.0008 8.69073  -2
   1 -12   5 78.0008 8.69073   1
   2  16   5 63.0531 20.6217  -2
   2 -12   5 63.0531 20.6217   1
   3  16   5 221.788 12.4831  -2
   3 -12   5 221.788 12.4831   1
   4  16   5 13.0483 6.95652  -2
   4 -12   5 13.0483 6.95652   1
   5  16   5 141.166 11.0394  -2
   5 -12   5 141.166 11.0394   1
   6  16   5 27.0952 13.7245  -2
   6 -12   5 27.0952 13.7245   1
   7  17   5 5.97813 13.2941  -2
   7 -12   5 5.97813 13.2941   1
 -11  12   5 158.062 13.6788  -2
 -11 -11   5 158.062 13.6788   1
 -10  12   5 76.3377 8.10142  -2
 -10 -11   5 76.3377 8.10142   1
  -9  12   5 8.53193 6.74170  -2
  -9 -11   5 8.53193 6.74170   1
  -8  12   5 57.4576 8.40889  -2
  -8 -11   5 57.4576 8.40889   1
  -7  13   5 85.2254 17.3264  -2
  -7 -11   5 85.2254 17.3264   1
  -6  13   5 19.2154 7.06709  -2
  -6 -11   5 19.2154 7.06709   1
  -5  13   5 54.1088 4.43503  -2
  -5 -11   5 54.1088 4.43503   1
  -4  13   5 96.8818 10.2330  -2
  -4 -11   5 96.8818 10.2330   1
  -3  13   5 283.541 14.5066  -2
  -3 -11   5 283.541 14.5066   1
  -2  14   5 -12.728 16.7588  -2
  -2 -11   5 -12.728 16.7588   1
  -1  14   5 118.647 15.5698  -2
  -1 -11   5 118.647 15.5698   1
   2  15   5 32.0928 18.9043  -2
   2 -11   5 32.0928 18.9043   1
   3  15   5 92.5728 9.05291  -2
   3 -11   5 92.5728 9.05291   1
   4  15   5 9.99800 5.18276  -2
   4 -11   5 9.99800 5.18276   1
   5  15   5 78.6427 8.14119  -2
   5 -11   5 78.6427 8.14119   1
   6  15   5 7.50142 17.6402  -2
   6 -11   5 7.50142 17.6402   1
   7  16   5 58.3049 13.4926  -2
   7 -11   5 58.3049 13.4926   1
   8  16   5 5.65604 10.7822  -2
   8 -11   5 5.65604 10.7822   1
   9  16   5 352.612 13.9504  -2
   9 -11   5 352.612 13.9504   1
 -11  11   5 227.268 27.7170  -2
 -11 -10   5 227.268 27.7170   1
 -10  11   5 214.714 10.5406  -2
 -10 -10   5 214.714 10.5406   1
  -9  11   5 39.9910 8.55665  -2
  -9 -10   5 39.9910 8.55665   1
  -8  11   5 2.14434 5.61008  -2
  -8 -10   5 2.14434 5.61008   1
  -7  12   5 152.474 24.6945  -2
  -7 -10   5 152.474 24.6945   1
  -6  12   5 36.8386 6.51848  -2
  -6 -10   5 36.8386 6.51848   1
  -5  12   5 142.852 5.58604  -2
  -5 -10   5 142.852 5.58604   1
  -4  12   5 239.018 7.76944  -2
  -4 -10   5 239.018 7.76944   1
  -3  12   5 263.176 11.5087  -2
  -3 -10   5 263.176 11.5087   1
  -2  13   5 98.5126 8.75003  -2
  -2 -10   5 98.5126 8.75003   1
  -1  13   5 489.846 15.5582  -2
  -1 -10   5 489.846 15.5582   1
   0  13   5 141.440 8.57071  -2
   0 -10   5 141.440 8.57071   1
   1  13   5 52.9007 8.94096  -2
   1 -10   5 52.9007 8.94096   1
   2  14   5 233.453 21.1471  -2
   2 -10   5 233.453 21.1471   1
   3  14   5 65.9490 10.4029  -2
   3 -10   5 65.9490 10.4029   1
   4  14   5 5.19969 5.73895  -2
   4 -10   5 5.19969 5.73895   1
   5  14   5 55.1739 10.7411  -2
   5 -10   5 55.1739 10.7411   1
   6  14   5 147.952 13.8832  -2
   6 -10   5 147.952 13.8832   1
   7  15   5 -9.7882 17.1495  -2
   7 -10   5 -9.7882 17.1495   1
   8  15   5 60.4469 15.5881  -2
   8 -10   5 60.4469 15.5881   1
   9  15   5 145.874 11.9977  -2
   9 -10   5 145.874 11.9977   1
  10  15   5 17.4518 13.2252  -2
  10 -10   5 17.4518 13.2252   1
 -13   9   5 211.430 11.5139  -2
 -13  -9   5 211.430 11.5139   1
 -11  10   5 63.9147 10.8461  -2
 -11  -9   5 63.9147 10.8461   1
 -10  10   5 348.906 10.6854  -2
 -10  -9   5 348.906 10.6854   1
  -9  10   5 24.5255 6.07416  -2
  -9  -9   5 24.5255 6.07416   1
  -8  10   5 8.43238 5.36088  -2
  -8  -9   5 8.43238 5.36088   1
  -7  11   5 39.8907 6.88710  -2
  -7  -9   5 39.8907 6.88710   1
  -6  11   5 267.303 9.51694  -2
  -6  -9   5 267.303 9.51694   1
  -5  11   5 67.0643 4.38327  -2
  -5  -9   5 67.0643 4.38327   1
  -4  11   5 62.3684 4.36062  -2
  -4  -9   5 62.3684 4.36062   1
  -3  11   5 303.996 11.3172  -2
  -3  -9   5 303.996 11.3172   1
  -2  12   5 14.3594 7.34701  -2
  -2  -9   5 14.3594 7.34701   1
  -1  12   5 1115.43 28.0743  -2
  -1  -9   5 1115.43 28.0743   1
   0  12   5 90.7607 7.13737  -2
   0  -9   5 90.7607 7.13737   1
   1  12   5 107.808 8.95297  -2
   1  -9   5 107.808 8.95297   1
   2  13   5 527.810 28.7471  -2
   2  -9   5 527.810 28.7471   1
   3  13   5 417.366 17.7637  -2
   3  -9   5 417.366 17.7637   1
   4  13   5 -4.2193 6.70848  -2
   4  -9   5 -4.2193 6.70848   1
   5  13   5 207.936 12.7491  -2
   5  -9   5 207.936 12.7491   1
   6  13   5 308.867 22.7162  -2
   6  -9   5 308.867 22.7162   1
   7  14   5 37.2154 7.88062  -2
   7  -9   5 37.2154 7.88062   1
   8  14   5 122.123 7.68641  -2
   8  -9   5 122.123 7.68641   1
   9  14   5 343.213 10.8112  -2
   9  -9   5 343.213 10.8112   1
  10  14   5 76.2085 5.58153  -2
  10  -9   5 76.2085 5.58153   1
  11  -9   5 130.740 9.99364   1
 -14   8   5 86.8080 7.02123  -2
 -14  -8   5 86.8080 7.02123   1
 -13   8   5 43.6700 8.82494  -2
 -13  -8   5 43.6700 8.82494   1
 -11   9   5 127.591 9.72806  -2
 -11  -8   5 127.591 9.72806   1
 -10   9   5 384.287 10.9634  -2
 -10  -8   5 384.287 10.9634   1
  -9   9   5 3.52843 5.42035  -2
  -9  -8   5 3.52843 5.42035   1
  -8   9   5 222.149 7.53205  -2
  -8  -8   5 222.149 7.53205   1
  -7  10   5 2.63455 7.41540  -2
  -7  -8   5 2.63455 7.41540   1
  -7   9   5 54.5734 20.7860  -2
  -7  -8   5 54.5734 20.7860   1
  -6  10   5 118.892 7.14582  -2
  -6  -8   5 118.892 7.14582   1
  -5  10   5 177.821 5.03883  -2
  -5  -8   5 177.821 5.03883   1
  -4  10   5 616.993 11.7076  -2
  -4  -8   5 616.993 11.7076   1
  -3  10   5 116.054 9.30611  -2
  -3  -8   5 116.054 9.30611   1
  -2  11   5 32.1722 6.86133  -2
  -2  -8   5 32.1722 6.86133   1
  -1  11   5 23.0317 5.43884  -2
  -1  -8   5 23.0317 5.43884   1
   0  11   5 140.303 7.57556  -2
   0  -8   5 140.303 7.57556   1
   1  11   5 48.6348 7.52621  -2
   1  -8   5 48.6348 7.52621   1
   2  -8   5 28.1764 5.17324   1
   3  12   5 108.425 8.23587  -2
   3  -8   5 108.425 8.23587   1
   4  12   5 33.3952 5.26709  -2
   4  -8   5 33.3952 5.26709   1
   5  12   5 76.0703 7.43986  -2
   5  -8   5 76.0703 7.43986   1
   6  12   5 75.1015 11.3215  -2
   6  -8   5 75.1015 11.3215   1
   7  13   5 171.727 17.8394  -2
   7  -8   5 171.727 17.8394   1
   8  13   5 188.989 11.1466  -2
   8  -8   5 188.989 11.1466   1
   9  13   5 528.218 15.7585  -2
   9  -8   5 528.218 15.7585   1
  10  13   5 10.7831 5.75380  -2
  10  -8   5 10.7831 5.75380   1
  11  14   5 104.681 17.0251  -2
  11  -8   5 104.681 17.0251   1
  12  14   5 110.073 9.36792  -2
  12  -8   5 110.073 9.36792   1
 -14   7   5 89.2372 5.60379  -2
 -14  -7   5 89.2372 5.60379   1
 -13   7   5 28.4582 8.03892  -2
 -13  -7   5 28.4582 8.03892   1
 -11   8   5 156.903 10.5107  -2
 -11  -7   5 156.903 10.5107   1
 -10   8   5 519.817 11.4020  -2
 -10  -7   5 519.817 11.4020   1
  -9   8   5 85.9748 5.43605  -2
  -9  -7   5 85.9748 5.43605   1
  -8   8   5 46.0722 5.10692  -2
  -8  -7   5 46.0722 5.10692   1
  -7   9   5 5.29896 5.69171  -2
  -7  -7   5 5.29896 5.69171   1
  -6   9   5 145.796 6.32170  -2
  -6  -7   5 145.796 6.32170   1
  -5   9   5 63.8402 3.10879  -2
  -5  -7   5 63.8402 3.10879   1
  -4   9   5 1037.74 17.8824  -2
  -4  -7   5 1037.74 17.8824   1
  -3   9   5 107.321 16.2564  -2
  -3  -7   5 107.321 16.2564   1
  -2  10   5 573.154 14.2585  -2
  -2  -7   5 573.154 14.2585   1
  -1  10   5 158.581 6.01501  -2
  -1  -7   5 158.581 6.01501   1
   0  10   5 675.883 13.8238  -2
   0  -7   5 675.883 13.8238   1
   1  10   5 141.772 8.27376  -2
   1  -7   5 141.772 8.27376   1
   2  -7   5 589.890 15.9307   1
   3  11   5 73.8030 6.02863  -2
   3  -7   5 73.8030 6.02863   1
   4  11   5 8.05646 3.77351  -2
   4  -7   5 8.05646 3.77351   1
   5  11   5 23.9952 5.29283  -2
   5  -7   5 23.9952 5.29283   1
   6  11   5 569.371 16.8032  -2
   6  -7   5 569.371 16.8032   1
   7  12   5 28.6608 7.85781  -2
   7  -7   5 28.6608 7.85781   1
   8  12   5 400.776 10.3487  -2
   8  -7   5 400.776 10.3487   1
   9  12   5 153.437 6.50002  -2
   9  -7   5 153.437 6.50002   1
  10  12   5 32.7354 6.85905  -2
  10  -7   5 32.7354 6.85905   1
  11  -7   5 59.3004 6.88557   1
  12  13   5 149.087 8.17699  -2
  12  -7   5 149.087 8.17699   1
  13  13   5 22.6099 6.30148  -2
  13  -7   5 22.6099 6.30148   1
 -15   6   5 65.2087 7.07146  -2
 -15  -6   5 65.2087 7.07146   1
 -14   6   5 110.378 6.75218  -2
 -14  -6   5 110.378 6.75218   1
 -13   6   5 86.8738 7.34846  -2
 -13  -6   5 86.8738 7.34846   1
 -11   7   5 35.9826 8.15555  -2
 -11  -6   5 35.9826 8.15555   1
 -10   7   5 673.920 13.6812  -2
 -10  -6   5 673.920 13.6812   1
  -9   7   5 63.5213 5.86867  -2
  -9  -6   5 63.5213 5.86867   1
  -8   7   5 18.0066 5.83509  -2
  -8  -6   5 18.0066 5.83509   1
  -7   8   5 64.4033 6.93098  -2
  -7  -6   5 64.4033 6.93098   1
  -6   8   5 680.432 15.2817  -2
  -6  -6   5 680.432 15.2817   1
  -5   8   5 64.0437 3.11683  -2
  -5  -6   5 64.0437 3.11683   1
  -4   8   5 331.238 6.73631  -2
  -4  -6   5 331.238 6.73631   1
  -3   8   5 81.4400 5.23776  -2
  -3  -6   5 81.4400 5.23776   1
  -2   9   5 22.3152 6.12004  -2
  -2  -6   5 22.3152 6.12004   1
  -1   9   5 617.073 14.0580  -2
  -1  -6   5 617.073 14.0580   1
   0   9   5 410.964 8.44818  -2
   0  -6   5 410.964 8.44818   1
   1   9   5 465.685 9.62566  -2
   1  -6   5 465.685 9.62566   1
   2  10   5 1218.18 50.2046  -2
   2  -6   5 1218.18 50.2046   1
   3  10   5 97.4648 7.25127  -2
   3  -6   5 97.4648 7.25127   1
   4  10   5 25.8820 3.54147  -2
   4  -6   5 25.8820 3.54147   1
   5  10   5 13.8308 4.76268  -2
   5  -6   5 13.8308 4.76268   1
   6  10   5 1002.65 21.2368  -2
   6  -6   5 1002.65 21.2368   1
   7  11   5 25.5150 6.12286  -2
   7  -6   5 25.5150 6.12286   1
   8  11   5 469.218 9.46235  -2
   8  -6   5 469.218 9.46235   1
   9  11   5 271.073 6.58690  -2
   9  -6   5 271.073 6.58690   1
  10  11   5 116.055 5.83722  -2
  10  -6   5 116.055 5.83722   1
  11  12   5 153.286 13.3976  -2
  11  -6   5 153.286 13.3976   1
  11  11   5 99.6093 15.5810  -2
  11  -6   5 99.6093 15.5810   1
  12  12   5 343.772 12.9812  -2
  12  -6   5 343.772 12.9812   1
  13  12   5 18.7486 5.46462  -2
  13  -6   5 18.7486 5.46462   1
 -15   5   5 1.26018 5.91529  -2
 -15  -5   5 1.26018 5.91529   1
 -14   5   5 145.081 7.50198  -2
 -14  -5   5 145.081 7.50198   1
 -13   5   5 81.6911 6.88658  -2
 -13  -5   5 81.6911 6.88658   1
 -11   6   5 59.9276 7.35245  -2
 -11  -5   5 59.9276 7.35245   1
 -10   6   5 515.662 13.4517  -2
 -10  -5   5 515.662 13.4517   1
  -9   6   5 293.184 7.96358  -2
  -9  -5   5 293.184 7.96358   1
  -8   6   5 376.469 10.1689  -2
  -8  -5   5 376.469 10.1689   1
  -7   7   5 486.557 11.8532  -2
  -7  -5   5 486.557 11.8532   1
  -6   7   5 416.261 8.36178  -2
  -6  -5   5 416.261 8.36178   1
  -5   7   5 880.065 15.1979  -2
  -5  -5   5 880.065 15.1979   1
  -4   7   5 1348.96 20.6446  -2
  -4  -5   5 1348.96 20.6446   1
  -3   7   5 8.47209 5.28418  -2
  -3  -5   5 8.47209 5.28418   1
  -2   8   5 118.813 5.53696  -2
  -2  -5   5 118.813 5.53696   1
  -1   8   5 231.749 7.12956  -2
  -1  -5   5 231.749 7.12956   1
   0   8   5 239.129 7.02429  -2
   0  -5   5 239.129 7.02429   1
   1   8   5 96.1236 7.88138  -2
   1  -5   5 96.1236 7.88138   1
   2   9   5 237.483 18.5956  -2
   2  -5   5 237.483 18.5956   1
   3   9   5 98.3822 4.53675  -2
   3  -5   5 98.3822 4.53675   1
   4   9   5 62.2508 3.62446  -2
   4  -5   5 62.2508 3.62446   1
   5   9   5 130.377 4.37300  -2
   5  -5   5 130.377 4.37300   1
   6   9   5 235.329 7.82629  -2
   6  -5   5 235.329 7.82629   1
   7  10   5 356.406 10.0063  -2
   7  -5   5 356.406 10.0063   1
   8  10   5 541.286 10.6424  -2
   8  -5   5 541.286 10.6424   1
   9  10   5 294.804 7.80816  -2
   9  -5   5 294.804 7.80816   1
  10  10   5 24.7590 4.62647  -2
  10  -5   5 24.7590 4.62647   1
  11  10   5 22.4960 9.15657  -2
  11  -5   5 22.4960 9.15657   1
  12  11   5 373.268 11.6629  -2
  12  -5   5 373.268 11.6629   1
  13  11   5 25.0099 3.98661  -2
  13  -5   5 25.0099 3.98661   1
  14  11   5 50.7517 9.32521  -2
  14  -5   5 50.7517 9.32521   1
 -16  -4   5 248.742 20.8443   1
 -15   4   5 16.9798 4.44804  -2
 -15  -4   5 16.9798 4.44804   1
 -14   4   5 174.811 6.55027  -2
 -14  -4   5 174.811 6.55027   1
 -13   4   5 89.2335 5.41604  -2
 -13  -4   5 89.2335 5.41604   1
 -12   4   5 195.518 21.5702  -2
 -12  -4   5 195.518 21.5702   1
 -11   5   5 27.4158 4.63690  -2
 -11  -4   5 27.4158 4.63690   1
 -10   5   5 502.628 11.1610  -2
 -10  -4   5 502.628 11.1610   1
  -9   5   5 798.630 13.6887  -2
  -9  -4   5 798.630 13.6887   1
  -8   5   5 78.1947 4.87768  -2
  -8  -4   5 78.1947 4.87768   1
  -7   6   5 606.446 11.9394  -2
  -7  -4   5 606.446 11.9394   1
  -6   6   5 182.430 4.71123  -2
  -6  -4   5 182.430 4.71123   1
  -5   6   5 8.00939 1.97690  -2
  -5  -4   5 8.00939 1.97690   1
  -4   6   5 1493.78 21.0145  -2
  -4  -4   5 1493.78 21.0145   1
  -3   6   5 39.0017 6.09235  -2
  -3  -4   5 39.0017 6.09235   1
  -2   7   5 467.249 9.22400  -2
  -2  -4   5 467.249 9.22400   1
  -1   7   5 20.8221 2.20011  -2
  -1  -4   5 20.8221 2.20011   1
   0   7   5 1561.33 27.5987  -2
   0  -4   5 1561.33 27.5987   1
   1   7   5 115.104 5.60334  -2
   1  -4   5 115.104 5.60334   1
   2  -4   5 1797.94 31.4215   1
   3   8   5 1507.58 34.7199  -2
   3  -4   5 1507.58 34.7199   1
   4   8   5 33.0244 3.14633  -2
   4  -4   5 33.0244 3.14633   1
   5   8   5 780.779 12.5318  -2
   5  -4   5 780.779 12.5318   1
   6   8   5 1206.57 51.3218  -2
   6  -4   5 1206.57 51.3218   1
   7   9   5 34.8012 4.37462  -2
   7  -4   5 34.8012 4.37462   1
   8   9   5 570.551 10.0982  -2
   8  -4   5 570.551 10.0982   1
   9   9   5 29.6236 3.46327  -2
   9  -4   5 29.6236 3.46327   1
  10   9   5 22.7799 4.05490  -2
  10  -4   5 22.7799 4.05490   1
  11   9   5 16.5844 14.8569  -2
  11  -4   5 16.5844 14.8569   1
  12  10   5 326.460 11.8987  -2
  12  -4   5 326.460 11.8987   1
  13  10   5 45.1925 4.78672  -2
  13  -4   5 45.1925 4.78672   1
  14  10   5 289.921 10.4903  -2
  14  -4   5 289.921 10.4903   1
 -16   3   5 121.431 21.7775  -2
 -16  -3   5 121.431 21.7775   1
 -15   3   5 25.7072 10.2507  -2
 -15  -3   5 25.7072 10.2507   1
 -14   3   5 85.6953 6.77348  -2
 -14  -3   5 85.6953 6.77348   1
 -13   3   5 82.1455 5.39198  -2
 -13  -3   5 82.1455 5.39198   1
 -11   4   5 36.0633 4.35367  -2
 -11  -3   5 36.0633 4.35367   1
 -10   4   5 504.673 10.1386  -2
 -10  -3   5 504.673 10.1386   1
  -9   4   5 171.372 5.45033  -2
  -9  -3   5 171.372 5.45033   1
  -8   4   5 11.1084 3.74214  -2
  -8  -3   5 11.1084 3.74214   1
  -7   5   5 997.669 19.0124  -2
  -7  -3   5 997.669 19.0124   1
  -6   5   5 988.881 14.6306  -2
  -6  -3   5 988.881 14.6306   1
  -5   5   5 101.119 2.95882  -2
  -5  -3   5 101.119 2.95882   1
  -4   5   5 206.026 4.81533  -2
  -4  -3   5 206.026 4.81533   1
  -3   5   5 495.622 16.2732  -2
  -3  -3   5 495.622 16.2732   1
  -2   6   5 38.2397 3.78010  -2
  -2  -3   5 38.2397 3.78010   1
  -1   6   5 26.5486 1.93366  -2
  -1  -3   5 26.5486 1.93366   1
   0   6   5 568.311 9.32745  -2
   0  -3   5 568.311 9.32745   1
   1   6   5 291.906 8.32144  -2
   1  -3   5 291.906 8.32144   1
   2  -3   5 938.677 17.1614   1
   3   7   5 46.6848 2.91930  -2
   3  -3   5 46.6848 2.91930   1
   4   7   5 69.6473 2.39835  -2
   4  -3   5 69.6473 2.39835   1
   5   7   5 62.2899 3.07312  -2
   5  -3   5 62.2899 3.07312   1
   6  -3   5 1316.02 21.2063   1
   7   8   5 5.68362 4.55480  -2
   7  -3   5 5.68362 4.55480   1
   8   8   5 550.563 10.5414  -2
   8  -3   5 550.563 10.5414   1
   9   8   5 44.1018 3.25107  -2
   9  -3   5 44.1018 3.25107   1
  10   8   5 180.614 7.75191  -2
  10  -3   5 180.614 7.75191   1
  11   9   5 -6.2125 16.9946  -2
  11  -3   5 -6.2125 16.9946   1
  12   9   5 560.110 13.7404  -2
  12  -3   5 560.110 13.7404   1
  13   9   5 55.1935 4.01580  -2
  13  -3   5 55.1935 4.01580   1
  14   9   5 194.699 7.76496  -2
  14  -3   5 194.699 7.76496   1
  15   9   5 63.3052 22.2645  -2
  15  -3   5 63.3052 22.2645   1
 -16   2   5 56.7901 14.5772  -2
 -16  -2   5 56.7901 14.5772   1
 -15   2   5 22.5498 9.41656  -2
 -15  -2   5 22.5498 9.41656   1
 -14   2   5 54.1223 6.32177  -2
 -14  -2   5 54.1223 6.32177   1
 -13   2   5 330.547 12.2749  -2
 -13  -2   5 330.547 12.2749   1
 -11   3   5 7.41911 4.11814  -2
 -11  -2   5 7.41911 4.11814   1
 -10   3   5 316.612 7.57998  -2
 -10  -2   5 316.612 7.57998   1
  -9   3   5 358.588 7.91089  -2
  -9  -2   5 358.588 7.91089   1
  -8   3   5 445.632 12.1610  -2
  -8  -2   5 445.632 12.1610   1
  -7   4   5 2329.47 53.1301  -2
  -7  -2   5 2329.47 53.1301   1
  -6   4   5 176.387 4.32678  -2
  -6  -2   5 176.387 4.32678   1
  -5   4   5 1562.77 21.7133  -2
  -5  -2   5 1562.77 21.7133   1
  -4   4   5 941.208 14.5152  -2
  -4  -2   5 941.208 14.5152   1
  -3   4   5 340.331 12.4891  -2
  -3  -2   5 340.331 12.4891   1
  -2   5   5 203.273 6.56322  -2
  -2  -2   5 203.273 6.56322   1
  -1   5   5 1781.76 24.3610  -2
  -1  -2   5 1781.76 24.3610   1
   0   5   5 291.067 4.94897  -2
   0  -2   5 291.067 4.94897   1
   1   5   5 0.71972 2.85947  -2
   1  -2   5 0.71972 2.85947   1
   2  -2   5 33.0645 1.73488   1
   3   6   5 240.986 4.95992  -2
   3  -2   5 240.986 4.95992   1
   4   6   5 59.8100 2.14576  -2
   4  -2   5 59.8100 2.14576   1
   5   6   5 636.334 10.5719  -2
   5  -2   5 636.334 10.5719   1
   6  -2   5 133.219 3.65494   1
   7   7   5 231.518 7.17499  -2
   7  -2   5 231.518 7.17499   1
   8   7   5 464.865 9.10184  -2
   8  -2   5 464.865 9.10184   1
   9   7   5 65.0310 3.48642  -2
   9  -2   5 65.0310 3.48642   1
  10   7   5 35.1323 5.58862  -2
  10  -2   5 35.1323 5.58862   1
  11  -2   5 58.3196 4.36817   1
  12   8   5 538.353 13.4724  -2
  12  -2   5 538.353 13.4724   1
  13   8   5 7.31129 3.95848  -2
  13  -2   5 7.31129 3.95848   1
  14   8   5 43.6021 7.65462  -2
  14  -2   5 43.6021 7.65462   1
  15   8   5 172.919 24.0695  -2
  15  -2   5 172.919 24.0695   1
 -16   1   5 133.787 23.1196  -2
 -16  -1   5 133.787 23.1196   1
 -15   1   5 0.05404 10.8000  -2
 -15  -1   5 0.05404 10.8000   1
 -14   1   5 35.1079 5.80965  -2
 -14  -1   5 35.1079 5.80965   1
 -13   1   5 287.992 11.3490  -2
 -13  -1   5 287.992 11.3490   1
 -11   2   5 -11.085 7.84903  -2
 -11  -1   5 -11.085 7.84903   1
 -10   2   5 266.286 5.76011  -2
 -10  -1   5 266.286 5.76011   1
  -9   2   5 1732.16 25.8845  -2
  -9  -1   5 1732.16 25.8845   1
  -8   2   5 212.640 7.07088  -2
  -8  -1   5 212.640 7.07088   1
  -7   3   5 2383.15 54.0867  -2
  -7  -1   5 2383.15 54.0867   1
  -6   3   5 14.8635 2.48318  -2
  -6  -1   5 14.8635 2.48318   1
  -5   3   5 404.435 6.61103  -2
  -5  -1   5 404.435 6.61103   1
  -4   3   5 1073.87 15.2753  -2
  -4  -1   5 1073.87 15.2753   1
  -3   3   5 600.090 25.5493  -2
  -3  -1   5 600.090 25.5493   1
  -2   4   5 528.182 12.0188  -2
  -2  -1   5 528.182 12.0188   1
  -1   4   5 2190.14 31.7729  -2
  -1  -1   5 2190.14 31.7729   1
   0   4   5 693.519 10.1199  -2
   0  -1   5 693.519 10.1199   1
   1   4   5 408.055 11.1258  -2
   1  -1   5 408.055 11.1258   1
   2   5   5 606.434 28.8078  -2
   2  -1   5 606.434 28.8078   1
   3   5   5 3806.22 64.4702  -2
   3  -1   5 3806.22 64.4702   1
   4   5   5 276.463 4.85276  -2
   4  -1   5 276.463 4.85276   1
   5   5   5 2745.15 39.7007  -2
   5  -1   5 2745.15 39.7007   1
   6   5   5 720.236 32.8752  -2
   6  -1   5 720.236 32.8752   1
   7   6   5 3.04321 4.36712  -2
   7  -1   5 3.04321 4.36712   1
   8   6   5 382.711 7.47220  -2
   8  -1   5 382.711 7.47220   1
   9   6   5 156.980 4.37829  -2
   9  -1   5 156.980 4.37829   1
  10   6   5 46.0207 4.24262  -2
  10  -1   5 46.0207 4.24262   1
  11  -1   5 35.6295 3.36658   1
  12   7   5 352.926 10.7946  -2
  12  -1   5 352.926 10.7946   1
  13   7   5 82.4461 4.85203  -2
  13  -1   5 82.4461 4.85203   1
  14   7   5 127.952 8.94494  -2
  14  -1   5 127.952 8.94494   1
  15   7   5 301.502 18.3095  -2
  15  -1   5 301.502 18.3095   1
  16  -1   5 18.5932 3.95073   1
 -15   0   5 4.08019 11.1040  -2
 -15   0   5 4.08019 11.1040   1
 -14   0   5 7.24946 5.77194  -2
 -14   0   5 7.24946 5.77194   1
 -13   0   5 90.9183 11.5888  -2
 -13   0   5 90.9183 11.5888   1
 -11   1   5 74.5512 8.48499  -2
 -11   0   5 74.5512 8.48499   1
 -10   1   5 161.756 6.96263  -2
 -10   0   5 161.756 6.96263   1
  -9   1   5 683.136 15.7853  -2
  -9   0   5 683.136 15.7853   1
  -8   1   5 52.1994 4.10956  -2
  -8   0   5 52.1994 4.10956   1
  -7   2   5 2815.78 61.9179  -2
  -7   0   5 2815.78 61.9179   1
  -6   2   5 112.656 3.92872  -2
  -6   0   5 112.656 3.92872   1
  -5   2   5 518.531 8.02482  -2
  -5   0   5 518.531 8.02482   1
  -4   2   5 105.441 3.61802  -2
  -4   0   5 105.441 3.61802   1
  -3   0   5 792.116 12.1439   1
  -2   3   5 370.616 9.12867  -2
  -2   0   5 370.616 9.12867   1
  -1   3   5 651.818 9.58565  -2
  -1   0   5 651.818 9.58565   1
   0   3   5 35.5741 2.04773  -2
   0   0   5 35.5741 2.04773   1
   1   3   5 653.996 16.2630  -2
   1   0   5 653.996 16.2630   1
   2   0   5 562.134 8.83935   1
   3   4   5 1743.58 27.7165  -2
   3   0   5 1743.58 27.7165   1
   4   4   5 179.215 3.84319  -2
   4   0   5 179.215 3.84319   1
   5   4   5 1988.02 27.1926  -2
   5   0   5 1988.02 27.1926   1
   6   4   5 1120.23 47.5368  -2
   6   0   5 1120.23 47.5368   1
   7   5   5 16.9632 4.45989  -2
   7   0   5 16.9632 4.45989   1
   8   5   5 372.786 7.37324  -2
   8   0   5 372.786 7.37324   1
   9   5   5 158.924 4.37845  -2
   9   0   5 158.924 4.37845   1
  10   5   5 105.243 4.82205  -2
  10   0   5 105.243 4.82205   1
  11   0   5 11.5766 2.54391   1
  12   6   5 316.146 10.2333  -2
  12   0   5 316.146 10.2333   1
  13   6   5 376.328 9.65321  -2
  13   0   5 376.328 9.65321   1
  14   6   5 38.0315 6.54911  -2
  14   0   5 38.0315 6.54911   1
  15   6   5 381.317 14.9592  -2
  15   0   5 381.317 14.9592   1
  16   7   5 42.7185 13.8080  -2
  16   0   5 42.7185 13.8080   1
 -16  -1   5 76.5587 20.2723  -2
 -16   1   5 76.5587 20.2723   1
 -15  -1   5 -1.6063 10.7116  -2
 -15   1   5 -1.6063 10.7116   1
 -14  -1   5 23.4371 5.07344  -2
 -14   1   5 23.4371 5.07344   1
 -13  -1   5 297.770 11.2058  -2
 -13   1   5 297.770 11.2058   1
 -12  -1   5 87.1073 17.4896  -2
 -12   1   5 87.1073 17.4896   1
 -11   0   5 80.9034 8.51386  -2
 -11   1   5 80.9034 8.51386   1
 -10   0   5 138.307 6.56732  -2
 -10   1   5 138.307 6.56732   1
  -9   0   5 649.907 12.3026  -2
  -9   1   5 649.907 12.3026   1
  -8   0   5 46.9606 5.37751  -2
  -8   1   5 46.9606 5.37751   1
  -7   1   5 4204.48 111.715  -2
  -7   1   5 4204.48 111.715   1
  -6   1   5 5.69765 2.53481  -2
  -6   1   5 5.69765 2.53481   1
  -5   1   5 1389.79 19.2317  -2
  -5   1   5 1389.79 19.2317   1
  -4   1   5 7.94337 2.93567  -2
  -4   1   5 7.94337 2.93567   1
  -3   1   5 312.797 17.0273  -2
  -3   1   5 312.797 17.0273   1
  -2   2   5 49.7145 4.83563  -2
  -2   1   5 49.7145 4.83563   1
  -1   2   5 2450.99 35.1464  -2
  -1   1   5 2450.99 35.1464   1
   0   2   5 0.57465 1.71805  -2
   0   1   5 0.57465 1.71805   1
   1   2   5 375.397 8.81644  -2
   1   1   5 375.397 8.81644   1
   2   1   5 65.3636 2.32756   1
   3   3   5 2711.46 42.3210  -2
   3   1   5 2711.46 42.3210   1
   4   3   5 18.5008 1.83964  -2
   4   1   5 18.5008 1.83964   1
   5   3   5 2268.03 32.8857  -2
   5   1   5 2268.03 32.8857   1
   6   3   5 14.6504 10.2757  -2
   6   1   5 14.6504 10.2757   1
   7   4   5 252.514 11.9125  -2
   7   1   5 252.514 11.9125   1
   8   4   5 99.5513 3.75975  -2
   8   1   5 99.5513 3.75975   1
   9   4   5 34.9514 3.08031  -2
   9   1   5 34.9514 3.08031   1
  10   4   5 24.8759 3.95524  -2
  10   1   5 24.8759 3.95524   1
  11   1   5 130.642 6.05108   1
  12   5   5 222.145 8.68431  -2
  12   1   5 222.145 8.68431   1
  13   5   5 143.690 5.87090  -2
  13   1   5 143.690 5.87090   1
  14   5   5 12.1304 5.51327  -2
  14   1   5 12.1304 5.51327   1
  15   5   5 524.728 18.9066  -2
  15   1   5 524.728 18.9066   1
  16   6   5 91.0050 19.6452  -2
  16   1   5 91.0050 19.6452   1
 -15  -2   5 21.6600 7.62560  -2
 -15   2   5 21.6600 7.62560   1
 -14  -2   5 41.5771 5.69667  -2
 -14   2   5 41.5771 5.69667   1
 -13  -2   5 397.555 14.5572  -2
 -13   2   5 397.555 14.5572   1
 -11  -1   5 3.43168 6.52633  -2
 -11   2   5 3.43168 6.52633   1
 -10  -1   5 225.184 7.79920  -2
 -10   2   5 225.184 7.79920   1
  -9  -1   5 1748.38 31.3510  -2
  -9   2   5 1748.38 31.3510   1
  -8  -1   5 148.180 7.57382  -2
  -8   2   5 148.180 7.57382   1
  -7   0   5 2780.54 75.8328  -2
  -7   2   5 2780.54 75.8328   1
  -6   0   5 95.5681 3.53589  -2
  -6   2   5 95.5681 3.53589   1
  -5   0   5 532.196 8.53643  -2
  -5   2   5 532.196 8.53643   1
  -4   0   5 129.433 4.26019  -2
  -4   2   5 129.433 4.26019   1
  -3   0   5 1360.61 54.1577  -2
  -3   2   5 1360.61 54.1577   1
  -2   1   5 60.1292 6.00663  -2
  -2   2   5 60.1292 6.00663   1
  -1   1   5 2517.80 36.0888  -2
  -1   2   5 2517.80 36.0888   1
   0   1   5 -0.9664 1.69552  -2
   0   2   5 -0.9664 1.69552   1
   1   1   5 395.828 9.23605  -2
   1   2   5 395.828 9.23605   1
   2   2   5 176.746 10.6278  -2
   2   2   5 176.746 10.6278   1
   3   2   5 4783.29 80.9591  -2
   3   2   5 4783.29 80.9591   1
   4   2   5 15.9809 1.65034  -2
   4   2   5 15.9809 1.65034   1
   5   2   5 3349.98 47.8844  -2
   5   2   5 3349.98 47.8844   1
   6   2   5 80.3072 12.4342  -2
   6   2   5 80.3072 12.4342   1
   7   3   5 21.0119 7.52288  -2
   7   2   5 21.0119 7.52288   1
   8   3   5 14.2757 2.70259  -2
   8   2   5 14.2757 2.70259   1
   9   3   5 563.704 10.0127  -2
   9   2   5 563.704 10.0127   1
  10   3   5 104.644 4.65079  -2
  10   2   5 104.644 4.65079   1
  11   2   5 114.233 5.90283   1
  12   4   5 61.4667 5.89953  -2
  12   2   5 61.4667 5.89953   1
  13   4   5 127.154 5.82197  -2
  13   2   5 127.154 5.82197   1
  14   4   5 53.2720 4.82538  -2
  14   2   5 53.2720 4.82538   1
  15   4   5 606.569 17.9702  -2
  15   2   5 606.569 17.9702   1
  16   5   5 7.99717 7.85671  -2
  16   2   5 7.99717 7.85671   1
 -15  -3   5 14.5286 9.09554  -2
 -15   3   5 14.5286 9.09554   1
 -14  -3   5 78.1385 6.25101  -2
 -14   3   5 78.1385 6.25101   1
 -13  -3   5 113.301 11.7798  -2
 -13   3   5 113.301 11.7798   1
 -11  -2   5 9.85460 7.34427  -2
 -11   3   5 9.85460 7.34427   1
 -10  -2   5 290.668 10.0806  -2
 -10   3   5 290.668 10.0806   1
  -9  -2   5 420.127 9.60976  -2
  -9   3   5 420.127 9.60976   1
  -8  -2   5 411.428 12.3766  -2
  -8   3   5 411.428 12.3766   1
  -7  -1   5 2413.89 54.1999  -2
  -7   3   5 2413.89 54.1999   1
  -6  -1   5 22.3928 3.90903  -2
  -6   3   5 22.3928 3.90903   1
  -5  -1   5 347.002 5.61018  -2
  -5   3   5 347.002 5.61018   1
  -4  -1   5 937.985 16.9706  -2
  -4   3   5 937.985 16.9706   1
  -3  -1   5 724.476 30.2995  -2
  -3   3   5 724.476 30.2995   1
  -2   0   5 398.266 10.8595  -2
  -2   3   5 398.266 10.8595   1
  -1   0   5 639.806 11.8021  -2
  -1   3   5 639.806 11.8021   1
   0   0   5 39.0878 2.59234  -2
   0   3   5 39.0878 2.59234   1
   1   0   5 608.417 18.4478  -2
   1   3   5 608.417 18.4478   1
   2   1   5 163.409 10.7565  -2
   2   3   5 163.409 10.7565   1
   3   1   5 2482.42 47.3944  -2
   3   3   5 2482.42 47.3944   1
   4   1   5 12.7865 1.74627  -2
   4   3   5 12.7865 1.74627   1
   5   1   5 2287.35 31.1262  -2
   5   3   5 2287.35 31.1262   1
   6   1   5 30.4344 7.34103  -2
   6   3   5 30.4344 7.34103   1
   7   2   5 8.03801 7.00778  -2
   7   3   5 8.03801 7.00778   1
   8   2   5 13.7581 2.79272  -2
   8   3   5 13.7581 2.79272   1
   9   2   5 586.002 9.65609  -2
   9   3   5 586.002 9.65609   1
  10   2   5 76.6517 4.60335  -2
  10   3   5 76.6517 4.60335   1
  11   3   5 51.3971 5.14952   1
  12   3   5 48.1997 5.57716  -2
  12   3   5 48.1997 5.57716   1
  13   3   5 366.721 9.38535  -2
  13   3   5 366.721 9.38535   1
  14   3   5 14.4923 4.89320  -2
  14   3   5 14.4923 4.89320   1
  15   3   5 545.300 15.8317  -2
  15   3   5 545.300 15.8317   1
  16   4   5 2.11684 6.51614  -2
  16   3   5 2.11684 6.51614   1
 -15  -4   5 17.0125 8.69321  -2
 -15   4   5 17.0125 8.69321   1
 -14  -4   5 144.255 8.77605  -2
 -14   4   5 144.255 8.77605   1
 -13  -4   5 98.4468 11.9034  -2
 -13   4   5 98.4468 11.9034   1
 -11  -3   5 24.0631 9.53716  -2
 -11   4   5 24.0631 9.53716   1
 -10  -3   5 456.473 13.4797  -2
 -10   4   5 456.473 13.4797   1
  -9  -3   5 171.342 5.80937  -2
  -9   4   5 171.342 5.80937   1
  -8  -3   5 17.7434 3.62624  -2
  -8   4   5 17.7434 3.62624   1
  -7  -2   5 2268.33 51.0308  -2
  -7   4   5 2268.33 51.0308   1
  -6  -2   5 208.859 5.08834  -2
  -6   4   5 208.859 5.08834   1
  -5  -2   5 1584.84 21.6678  -2
  -5   4   5 1584.84 21.6678   1
  -4  -2   5 948.042 15.4747  -2
  -4   4   5 948.042 15.4747   1
  -3  -2   5 317.642 15.0746  -2
  -3   4   5 317.642 15.0746   1
  -2  -1   5 482.319 10.7651  -2
  -2   4   5 482.319 10.7651   1
  -1  -1   5 2324.56 33.5648  -2
  -1   4   5 2324.56 33.5648   1
   0  -1   5 702.497 10.8967  -2
   0   4   5 702.497 10.8967   1
   1  -1   5 533.716 13.3561  -2
   1   4   5 533.716 13.3561   1
   2   4   5 599.748 9.46396   1
   3   0   5 1709.16 29.7599  -2
   3   4   5 1709.16 29.7599   1
   4   0   5 190.304 4.08882  -2
   4   4   5 190.304 4.08882   1
   5   0   5 1815.24 25.0497  -2
   5   4   5 1815.24 25.0497   1
   6   0   5 992.960 30.0825  -2
   6   4   5 992.960 30.0825   1
   7   1   5 257.911 12.2733  -2
   7   4   5 257.911 12.2733   1
   8   1   5 128.664 4.37292  -2
   8   4   5 128.664 4.37292   1
   9   1   5 41.4561 3.04591  -2
   9   4   5 41.4561 3.04591   1
  10   1   5 22.4522 4.67945  -2
  10   4   5 22.4522 4.67945   1
  11   4   5 139.197 7.46362   1
  12   2   5 77.3381 5.62480  -2
  12   4   5 77.3381 5.62480   1
  13   2   5 137.855 6.28332  -2
  13   4   5 137.855 6.28332   1
  14   2   5 72.4103 7.04000  -2
  14   4   5 72.4103 7.04000   1
  15   2   5 585.539 22.0036  -2
  15   4   5 585.539 22.0036   1
  16   3   5 25.8674 10.4974  -2
  16   4   5 25.8674 10.4974   1
 -15  -5   5 18.8475 11.3135  -2
 -15   5   5 18.8475 11.3135   1
 -14  -5   5 94.8348 9.79025  -2
 -14   5   5 94.8348 9.79025   1
 -13  -5   5 85.7001 9.29649  -2
 -13   5   5 85.7001 9.29649   1
 -12  -5   5 57.7363 15.6809  -2
 -12   5   5 57.7363 15.6809   1
 -11  -4   5 10.2144 7.81371  -2
 -11   5   5 10.2144 7.81371   1
 -10  -4   5 468.375 11.8404  -2
 -10   5   5 468.375 11.8404   1
  -9  -4   5 867.970 18.6692  -2
  -9   5   5 867.970 18.6692   1
  -8  -4   5 68.9826 4.59967  -2
  -8   5   5 68.9826 4.59967   1
  -7  -3   5 1023.22 30.5017  -2
  -7   5   5 1023.22 30.5017   1
  -6  -3   5 1008.97 24.1099  -2
  -6   5   5 1008.97 24.1099   1
  -5  -3   5 109.237 3.70707  -2
  -5   5   5 109.237 3.70707   1
  -4  -3   5 172.410 4.26604  -2
  -4   5   5 172.410 4.26604   1
  -3  -3   5 514.765 21.8786  -2
  -3   5   5 514.765 21.8786   1
  -2  -2   5 265.298 8.13202  -2
  -2   5   5 265.298 8.13202   1
  -1  -2   5 1813.31 31.3161  -2
  -1   5   5 1813.31 31.3161   1
   0  -2   5 336.811 5.87116  -2
   0   5   5 336.811 5.87116   1
   1  -2   5 -0.1160 3.03532  -2
   1   5   5 -0.1160 3.03532   1
   2  -1   5 515.138 23.0530  -2
   2   5   5 515.138 23.0530   1
   3  -1   5 3454.57 58.3014  -2
   3   5   5 3454.57 58.3014   1
   4  -1   5 249.865 4.62321  -2
   4   5   5 249.865 4.62321   1
   5  -1   5 2528.57 36.6651  -2
   5   5   5 2528.57 36.6651   1
   6  -1   5 881.475 27.3608  -2
   6   5   5 881.475 27.3608   1
   7   0   5 25.6810 5.28245  -2
   7   5   5 25.6810 5.28245   1
   8   0   5 384.946 9.20535  -2
   8   5   5 384.946 9.20535   1
   9   0   5 121.377 3.89463  -2
   9   5   5 121.377 3.89463   1
  10   0   5 164.479 6.20620  -2
  10   5   5 164.479 6.20620   1
  11   1   5 108.369 18.7388  -2
  11   5   5 108.369 18.7388   1
  12   1   5 294.672 10.8609  -2
  12   5   5 294.672 10.8609   1
  13   1   5 140.334 6.45409  -2
  13   5   5 140.334 6.45409   1
  14   1   5 11.7908 6.24589  -2
  14   5   5 11.7908 6.24589   1
  15   1   5 572.962 15.4628  -2
  15   5   5 572.962 15.4628   1
  16   2   5 62.1500 14.4324  -2
  16   5   5 62.1500 14.4324   1
 -15  -6   5 57.7745 12.1054  -2
 -15   6   5 57.7745 12.1054   1
 -14  -6   5 102.251 8.09499  -2
 -14   6   5 102.251 8.09499   1
 -13  -6   5 69.5395 9.13837  -2
 -13   6   5 69.5395 9.13837   1
 -11  -5   5 45.7365 7.34805  -2
 -11   6   5 45.7365 7.34805   1
 -10  -5   5 551.971 15.7383  -2
 -10   6   5 551.971 15.7383   1
  -9  -5   5 359.933 11.5409  -2
  -9   6   5 359.933 11.5409   1
  -8  -5   5 296.431 7.58014  -2
  -8   6   5 296.431 7.58014   1
  -7  -4   5 653.270 20.1426  -2
  -7   6   5 653.270 20.1426   1
  -6  -4   5 203.286 5.34192  -2
  -6   6   5 203.286 5.34192   1
  -5  -4   5 13.0418 1.91675  -2
  -5   6   5 13.0418 1.91675   1
  -4  -4   5 1404.31 32.0650  -2
  -4   6   5 1404.31 32.0650   1
  -3   6   5 80.1095 3.56312   1
  -2  -3   5 27.7929 8.24785  -2
  -2   6   5 27.7929 8.24785   1
  -1  -3   5 28.1022 3.24188  -2
  -1   6   5 28.1022 3.24188   1
   0  -3   5 573.132 10.0137  -2
   0   6   5 573.132 10.0137   1
   1  -3   5 316.833 7.71090  -2
   1   6   5 316.833 7.71090   1
   2   6   5 67.2340 2.15735   1
   3  -2   5 227.803 5.40079  -2
   3   6   5 227.803 5.40079   1
   4  -2   5 48.5931 2.32889  -2
   4   6   5 48.5931 2.32889   1
   5  -2   5 644.436 10.7759  -2
   5   6   5 644.436 10.7759   1
   6  -2   5 175.737 10.0177  -2
   6   6   5 175.737 10.0177   1
   7  -1   5 7.56974 4.62565  -2
   7   6   5 7.56974 4.62565   1
   8  -1   5 374.290 7.58874  -2
   8   6   5 374.290 7.58874   1
   9  -1   5 131.427 4.38740  -2
   9   6   5 131.427 4.38740   1
  10  -1   5 31.3881 5.83922  -2
  10   6   5 31.3881 5.83922   1
  11  -1   5 34.4895 19.2783  -2
  11   6   5 34.4895 19.2783   1
  12   0   5 359.826 9.89989  -2
  12   6   5 359.826 9.89989   1
  13   0   5 373.423 9.84812  -2
  13   6   5 373.423 9.84812   1
  14   0   5 50.4607 5.94560  -2
  14   6   5 50.4607 5.94560   1
  15   0   5 363.805 19.9308  -2
  15   6   5 363.805 19.9308   1
  16   1   5 91.6995 15.4742  -2
  16   6   5 91.6995 15.4742   1
 -14  -7   5 80.3566 7.91364  -2
 -14   7   5 80.3566 7.91364   1
 -13  -7   5 25.8408 8.81520  -2
 -13   7   5 25.8408 8.81520   1
 -11  -6   5 11.9054 14.8448  -2
 -11   7   5 11.9054 14.8448   1
 -10  -6   5 763.490 20.2222  -2
 -10   7   5 763.490 20.2222   1
  -9  -6   5 65.6823 3.43621  -2
  -9   7   5 65.6823 3.43621   1
  -8  -6   5 38.9633 4.94793  -2
  -8   7   5 38.9633 4.94793   1
  -7  -5   5 511.190 22.0966  -2
  -7   7   5 511.190 22.0966   1
  -6  -5   5 443.351 9.35587  -2
  -6   7   5 443.351 9.35587   1
  -5  -5   5 895.503 18.3489  -2
  -5   7   5 895.503 18.3489   1
  -4  -5   5 1401.27 39.1171  -2
  -4   7   5 1401.27 39.1171   1
  -3   7   5 6.73391 1.92067   1
  -2  -4   5 365.477 10.4726  -2
  -2   7   5 365.477 10.4726   1
  -1  -4   5 14.7037 3.20086  -2
  -1   7   5 14.7037 3.20086   1
   0  -4   5 1687.24 29.3916  -2
   0   7   5 1687.24 29.3916   1
   1  -4   5 137.180 5.13996  -2
   1   7   5 137.180 5.13996   1
   2   7   5 1444.29 19.8896   1
   3  -3   5 46.0624 3.26692  -2
   3   7   5 46.0624 3.26692   1
   4  -3   5 84.6022 3.31153  -2
   4   7   5 84.6022 3.31153   1
   5  -3   5 40.2894 3.30627  -2
   5   7   5 40.2894 3.30627   1
   6  -3   5 1722.17 39.7342  -2
   6   7   5 1722.17 39.7342   1
   7  -2   5 219.318 7.19288  -2
   7   7   5 219.318 7.19288   1
   8  -2   5 420.829 8.39334  -2
   8   7   5 420.829 8.39334   1
   9  -2   5 69.4332 4.74751  -2
   9   7   5 69.4332 4.74751   1
  10  -2   5 48.6316 5.66771  -2
  10   7   5 48.6316 5.66771   1
  11  -1   5 34.8461 13.4307  -2
  11   7   5 34.8461 13.4307   1
  12  -1   5 405.670 11.2785  -2
  12   7   5 405.670 11.2785   1
  13  -1   5 70.9290 5.30156  -2
  13   7   5 70.9290 5.30156   1
  14  -1   5 133.690 13.1515  -2
  14   7   5 133.690 13.1515   1
  15  -1   5 266.124 18.5028  -2
  15   7   5 266.124 18.5028   1
  16   0   5 46.9511 11.1645  -2
  16   7   5 46.9511 11.1645   1
 -14  -8   5 77.1518 7.89007  -2
 -14   8   5 77.1518 7.89007   1
 -13  -8   5 33.1834 11.2633  -2
 -13   8   5 33.1834 11.2633   1
 -11  -7   5 137.297 12.3174  -2
 -11   8   5 137.297 12.3174   1
 -10  -7   5 606.852 21.2494  -2
 -10   8   5 606.852 21.2494   1
  -9  -7   5 89.8648 5.28382  -2
  -9   8   5 89.8648 5.28382   1
  -8  -7   5 31.6471 4.23324  -2
  -8   8   5 31.6471 4.23324   1
  -7  -6   5 75.6886 8.93367  -2
  -7   8   5 75.6886 8.93367   1
  -6  -6   5 744.931 15.7310  -2
  -6   8   5 744.931 15.7310   1
  -5  -6   5 87.4692 4.16299  -2
  -5   8   5 87.4692 4.16299   1
  -4  -6   5 350.646 9.15418  -2
  -4   8   5 350.646 9.15418   1
  -3   8   5 77.2887 3.55993   1
  -2  -5   5 171.638 7.08412  -2
  -2   8   5 171.638 7.08412   1
  -1  -5   5 236.812 6.98542  -2
  -1   8   5 236.812 6.98542   1
   0  -5   5 281.083 8.94815  -2
   0   8   5 281.083 8.94815   1
   1  -5   5 81.7272 4.52428  -2
   1   8   5 81.7272 4.52428   1
   2   8   5 699.605 12.1064   1
   3  -4   5 1369.59 24.2789  -2
   3   8   5 1369.59 24.2789   1
   4  -4   5 35.4198 2.27351  -2
   4   8   5 35.4198 2.27351   1
   5  -4   5 691.735 12.5947  -2
   5   8   5 691.735 12.5947   1
   6  -4   5 1386.32 56.7831  -2
   6   8   5 1386.32 56.7831   1
   7  -3   5 5.90248 6.02360  -2
   7   8   5 5.90248 6.02360   1
   8  -3   5 498.956 11.3104  -2
   8   8   5 498.956 11.3104   1
   9  -3   5 41.5954 4.15833  -2
   9   8   5 41.5954 4.15833   1
  10  -3   5 239.576 8.46954  -2
  10   8   5 239.576 8.46954   1
  11   8   5 22.8463 4.00082   1
  12  -2   5 613.296 16.8324  -2
  12   8   5 613.296 16.8324   1
  13  -2   5 8.58677 5.54094  -2
  13   8   5 8.58677 5.54094   1
  14  -2   5 80.5678 8.86815  -2
  14   8   5 80.5678 8.86815   1
  15  -2   5 177.866 14.0306  -2
  15   8   5 177.866 14.0306   1
 -13  -9   5 173.686 13.6657  -2
 -13   9   5 173.686 13.6657   1
 -11  -8   5 112.178 16.2878  -2
 -11   9   5 112.178 16.2878   1
 -10  -8   5 443.233 11.3310  -2
 -10   9   5 443.233 11.3310   1
  -9  -8   5 0.56658 4.19292  -2
  -9   9   5 0.56658 4.19292   1
  -8  -8   5 193.815 7.27775  -2
  -8   9   5 193.815 7.27775   1
  -7  -7   5 15.0154 6.81189  -2
  -7   9   5 15.0154 6.81189   1
  -6  -7   5 172.324 7.48623  -2
  -6   9   5 172.324 7.48623   1
  -5  -7   5 50.3727 3.83672  -2
  -5   9   5 50.3727 3.83672   1
  -4  -7   5 969.973 28.9192  -2
  -4   9   5 969.973 28.9192   1
  -3   9   5 72.1626 4.53896   1
  -2  -6   5 21.0861 6.03085  -2
  -2   9   5 21.0861 6.03085   1
  -1  -6   5 619.602 19.8853  -2
  -1   9   5 619.602 19.8853   1
   0  -6   5 475.038 16.2977  -2
   0   9   5 475.038 16.2977   1
   1  -6   5 420.371 10.1949  -2
   1   9   5 420.371 10.1949   1
   2  -5   5 212.416 13.4127  -2
   2   9   5 212.416 13.4127   1
   3  -5   5 68.5919 3.51313  -2
   3   9   5 68.5919 3.51313   1
   4  -5   5 54.3750 2.99973  -2
   4   9   5 54.3750 2.99973   1
   5  -5   5 153.235 5.61566  -2
   5   9   5 153.235 5.61566   1
   6  -5   5 214.617 7.80482  -2
   6   9   5 214.617 7.80482   1
   7  -4   5 49.3508 4.91023  -2
   7   9   5 49.3508 4.91023   1
   8  -4   5 500.138 12.8930  -2
   8   9   5 500.138 12.8930   1
   9  -4   5 32.0206 5.39389  -2
   9   9   5 32.0206 5.39389   1
  10  -4   5 63.6966 7.68056  -2
  10   9   5 63.6966 7.68056   1
  11   9   5 29.2602 5.89507   1
  12  -3   5 607.873 17.2576  -2
  12   9   5 607.873 17.2576   1
  13  -3   5 53.9286 5.17733  -2
  13   9   5 53.9286 5.17733   1
  14  -3   5 175.054 10.9115  -2
  14   9   5 175.054 10.9115   1
  15  -3   5 75.7587 21.8073  -2
  15   9   5 75.7587 21.8073   1
 -13  10   5 76.8911 11.5534   1
 -12  10   5 141.396 14.0584   1
 -11  -9   5 48.0206 7.37138  -2
 -11  10   5 48.0206 7.37138   1
 -10  -9   5 359.231 9.62442  -2
 -10  10   5 359.231 9.62442   1
  -9  -9   5 27.1094 5.35223  -2
  -9  10   5 27.1094 5.35223   1
  -8  -9   5 37.9533 6.84649  -2
  -8  10   5 37.9533 6.84649   1
  -7  -8   5 19.9206 10.4672  -2
  -7  10   5 19.9206 10.4672   1
  -6  -8   5 143.118 7.85872  -2
  -6  10   5 143.118 7.85872   1
  -5  -8   5 200.670 7.57114  -2
  -5  10   5 200.670 7.57114   1
  -4  -8   5 714.837 15.9353  -2
  -4  10   5 714.837 15.9353   1
  -3  -8   5 133.900 13.4611  -2
  -3  10   5 133.900 13.4611   1
  -2  -7   5 461.470 11.5174  -2
  -2  10   5 461.470 11.5174   1
  -1  -7   5 153.014 6.03546  -2
  -1  10   5 153.014 6.03546   1
   0  -7   5 730.800 18.6179  -2
   0  10   5 730.800 18.6179   1
   1  -7   5 138.179 6.32283  -2
   1  10   5 138.179 6.32283   1
   2  -6   5 1171.68 47.5013  -2
   2  10   5 1171.68 47.5013   1
   3  -6   5 84.6771 3.88124  -2
   3  10   5 84.6771 3.88124   1
   4  -6   5 36.3443 2.88319  -2
   4  10   5 36.3443 2.88319   1
   5  -6   5 11.1079 3.84598  -2
   5  10   5 11.1079 3.84598   1
   6  -6   5 886.612 27.3322  -2
   6  10   5 886.612 27.3322   1
   7  -5   5 392.434 13.3851  -2
   7  10   5 392.434 13.3851   1
   8  -5   5 468.424 11.5298  -2
   8  10   5 468.424 11.5298   1
   9  -5   5 333.094 12.1587  -2
   9  10   5 333.094 12.1587   1
  10  -5   5 30.1301 9.16985  -2
  10  10   5 30.1301 9.16985   1
  11  -4   5 16.3857 19.8903  -2
  11  10   5 16.3857 19.8903   1
  12  -4   5 328.030 11.0390  -2
  12  10   5 328.030 11.0390   1
  13  -4   5 64.3205 10.7010  -2
  13  10   5 64.3205 10.7010   1
  14  -4   5 223.130 16.1147  -2
  14  10   5 223.130 16.1147   1
  15  10   5 -1.4435 4.83774   1
 -12 -10   5 124.546 20.1464  -2
 -12  11   5 124.546 20.1464   1
 -11 -10   5 216.779 12.7702  -2
 -11  11   5 216.779 12.7702   1
 -10 -10   5 240.597 10.7542  -2
 -10  11   5 240.597 10.7542   1
  -9 -10   5 36.5227 5.98974  -2
  -9  11   5 36.5227 5.98974   1
  -8 -10   5 -10.017 11.4376  -2
  -8  11   5 -10.017 11.4376   1
  -7  -9   5 51.6899 11.8145  -2
  -7  11   5 51.6899 11.8145   1
  -6  -9   5 313.906 13.5707  -2
  -6  11   5 313.906 13.5707   1
  -5  -9   5 70.4585 4.89847  -2
  -5  11   5 70.4585 4.89847   1
  -4  -9   5 88.3725 8.41729  -2
  -4  11   5 88.3725 8.41729   1
  -3  11   5 269.816 9.02516   1
  -2  -8   5 49.0656 8.05777  -2
  -2  11   5 49.0656 8.05777   1
  -1  -8   5 25.2634 4.14232  -2
  -1  11   5 25.2634 4.14232   1
   0  -8   5 174.021 6.68753  -2
   0  11   5 174.021 6.68753   1
   1  -8   5 50.0944 5.56040  -2
   1  11   5 50.0944 5.56040   1
   2  -7   5 581.437 26.8515  -2
   2  11   5 581.437 26.8515   1
   3  -7   5 43.4353 5.41816  -2
   3  11   5 43.4353 5.41816   1
   4  -7   5 20.1608 2.71389  -2
   4  11   5 20.1608 2.71389   1
   5  -7   5 40.7230 5.03629  -2
   5  11   5 40.7230 5.03629   1
   6  -7   5 567.522 19.9668  -2
   6  11   5 567.522 19.9668   1
   7  -6   5 33.2119 9.50365  -2
   7  11   5 33.2119 9.50365   1
   8  -6   5 410.979 10.7740  -2
   8  11   5 410.979 10.7740   1
   9  -6   5 318.398 9.33806  -2
   9  11   5 318.398 9.33806   1
  10  -6   5 172.607 13.6390  -2
  10  11   5 172.607 13.6390   1
  11  -5   5 41.6352 16.6551  -2
  11  11   5 41.6352 16.6551   1
  12  -5   5 391.738 15.9449  -2
  12  11   5 391.738 15.9449   1
  13  -5   5 36.8275 8.28700  -2
  13  11   5 36.8275 8.28700   1
  14  -5   5 45.0727 9.32907  -2
  14  11   5 45.0727 9.32907   1
 -11 -11   5 126.597 15.0481  -2
 -11  12   5 126.597 15.0481   1
 -10 -11   5 73.5289 8.53144  -2
 -10  12   5 73.5289 8.53144   1
  -9 -11   5 2.32515 8.54575  -2
  -9  12   5 2.32515 8.54575   1
  -8 -11   5 95.0856 12.5012  -2
  -8  12   5 95.0856 12.5012   1
  -7 -10   5 106.563 14.3497  -2
  -7  12   5 106.563 14.3497   1
  -6 -10   5 42.8305 6.41636  -2
  -6  12   5 42.8305 6.41636   1
  -5 -10   5 106.720 5.47208  -2
  -5  12   5 106.720 5.47208   1
  -4 -10   5 228.633 9.65496  -2
  -4  12   5 228.633 9.65496   1
  -3 -10   5 304.579 20.3799  -2
  -3  12   5 304.579 20.3799   1
  -2  -9   5 29.6742 8.43956  -2
  -2  12   5 29.6742 8.43956   1
  -1  -9   5 1089.29 32.3228  -2
  -1  12   5 1089.29 32.3228   1
   0  -9   5 103.383 8.56419  -2
   0  12   5 103.383 8.56419   1
   1  -9   5 63.8199 7.09053  -2
   1  12   5 63.8199 7.09053   1
   2  -8   5 35.9776 12.2443  -2
   2  12   5 35.9776 12.2443   1
   3  -8   5 154.234 7.05673  -2
   3  12   5 154.234 7.05673   1
   4  -8   5 30.3362 3.99637  -2
   4  12   5 30.3362 3.99637   1
   5  -8   5 63.9665 6.08998  -2
   5  12   5 63.9665 6.08998   1
   6  -8   5 53.2572 11.4562  -2
   6  12   5 53.2572 11.4562   1
   7  -7   5 41.5122 8.37391  -2
   7  12   5 41.5122 8.37391   1
   8  -7   5 318.826 12.2225  -2
   8  12   5 318.826 12.2225   1
   9  -7   5 156.821 9.39873  -2
   9  12   5 156.821 9.39873   1
  10  -7   5 27.2977 9.87687  -2
  10  12   5 27.2977 9.87687   1
  11  12   5 74.7803 12.0075   1
  12  -6   5 347.239 15.0996  -2
  12  12   5 347.239 15.0996   1
  13  -6   5 8.05255 6.14236  -2
  13  12   5 8.05255 6.14236   1
 -10 -12   5 23.1501 9.02524  -2
 -10  13   5 23.1501 9.02524   1
  -9 -12   5 85.7802 13.5016  -2
  -9  13   5 85.7802 13.5016   1
  -8 -12   5 41.3339 14.5212  -2
  -8  13   5 41.3339 14.5212   1
  -7 -11   5 52.0797 14.6953  -2
  -7  13   5 52.0797 14.6953   1
  -6 -11   5 16.3847 8.29132  -2
  -6  13   5 16.3847 8.29132   1
  -5 -11   5 62.3096 7.22868  -2
  -5  13   5 62.3096 7.22868   1
  -4 -11   5 109.144 8.12829  -2
  -4  13   5 109.144 8.12829   1
  -3 -11   5 361.649 13.2230  -2
  -3  13   5 361.649 13.2230   1
  -2 -10   5 72.1704 9.70668  -2
  -2  13   5 72.1704 9.70668   1
  -1 -10   5 460.195 13.8208  -2
  -1  13   5 460.195 13.8208   1
   0 -10   5 132.686 7.84000  -2
   0  13   5 132.686 7.84000   1
   1 -10   5 63.5713 6.80364  -2
   1  13   5 63.5713 6.80364   1
   2  -9   5 508.164 26.1085  -2
   2  13   5 508.164 26.1085   1
   3  -9   5 443.778 10.8535  -2
   3  13   5 443.778 10.8535   1
   4  -9   5 -2.3314 4.01960  -2
   4  13   5 -2.3314 4.01960   1
   5  -9   5 198.572 9.17034  -2
   5  13   5 198.572 9.17034   1
   6  -9   5 258.760 13.9230  -2
   6  13   5 258.760 13.9230   1
   7  -8   5 215.773 20.2338  -2
   7  13   5 215.773 20.2338   1
   8  -8   5 107.931 16.3551  -2
   8  13   5 107.931 16.3551   1
   9  -8   5 608.784 18.2853  -2
   9  13   5 608.784 18.2853   1
  10  -8   5 5.97766 8.43172  -2
  10  13   5 5.97766 8.43172   1
  11  13   5 9.45705 8.65925   1
  12  -7   5 95.5583 13.5606  -2
  12  13   5 95.5583 13.5606   1
  13  -7   5 8.22154 7.70639  -2
  13  13   5 8.22154 7.70639   1
  -9 -13   5 48.9399 13.1499  -2
  -9  14   5 48.9399 13.1499   1
  -8 -13   5 16.7759 15.5299  -2
  -8  14   5 16.7759 15.5299   1
  -7 -12   5 94.1775 16.7072  -2
  -7  14   5 94.1775 16.7072   1
  -6 -12   5 39.4754 9.26425  -2
  -6  14   5 39.4754 9.26425   1
  -5 -12   5 22.8623 7.16133  -2
  -5  14   5 22.8623 7.16133   1
  -4 -12   5 -1.1057 9.02868  -2
  -4  14   5 -1.1057 9.02868   1
  -3 -12   5 264.836 20.2608  -2
  -3  14   5 264.836 20.2608   1
  -2 -11   5 -0.0278 7.71365  -2
  -2  14   5 -0.0278 7.71365   1
  -1 -11   5 92.4667 7.09177  -2
  -1  14   5 92.4667 7.09177   1
   0 -11   5 -2.1128 7.62729  -2
   0  14   5 -2.1128 7.62729   1
   1 -11   5 99.2385 10.6405  -2
   1  14   5 99.2385 10.6405   1
   2 -10   5 193.668 17.7141  -2
   2  14   5 193.668 17.7141   1
   3 -10   5 59.1753 10.0915  -2
   3  14   5 59.1753 10.0915   1
   4 -10   5 -8.3756 5.29808  -2
   4  14   5 -8.3756 5.29808   1
   5 -10   5 61.7439 7.58023  -2
   5  14   5 61.7439 7.58023   1
   6 -10   5 169.770 20.1849  -2
   6  14   5 169.770 20.1849   1
   7  -9   5 65.6153 8.38999  -2
   7  14   5 65.6153 8.38999   1
   8  -9   5 99.8317 10.7490  -2
   8  14   5 99.8317 10.7490   1
   9  -9   5 380.650 17.3370  -2
   9  14   5 380.650 17.3370   1
  10  -9   5 87.6222 11.2661  -2
  10  14   5 87.6222 11.2661   1
  11  14   5 8.04781 8.87630   1
  12  -8   5 77.1461 13.5245  -2
  12  14   5 77.1461 13.5245   1
  -6 -13   5 27.8424 14.5846  -2
  -6  15   5 27.8424 14.5846   1
  -5 -13   5 88.5603 12.7768  -2
  -5  15   5 88.5603 12.7768   1
  -4 -13   5 -8.7705 13.7066  -2
  -4  15   5 -8.7705 13.7066   1
  -3 -13   5 230.231 20.1842  -2
  -3  15   5 230.231 20.1842   1
  -2 -12   5 -6.7481 13.9123  -2
  -2  15   5 -6.7481 13.9123   1
  -1 -12   5 527.592 26.8197  -2
  -1  15   5 527.592 26.8197   1
   0 -12   5 12.4636 8.46369  -2
   0  15   5 12.4636 8.46369   1
   1 -12   5 56.0853 8.46366  -2
   1  15   5 56.0853 8.46366   1
   2 -11   5 33.4235 14.5259  -2
   2  15   5 33.4235 14.5259   1
   3 -11   5 111.941 8.22263  -2
   3  15   5 111.941 8.22263   1
   4 -11   5 2.63017 4.55824  -2
   4  15   5 2.63017 4.55824   1
   5 -11   5 45.4733 8.01711  -2
   5  15   5 45.4733 8.01711   1
   6 -10   5 64.1738 20.3828  -2
   6  15   5 64.1738 20.3828   1
   6 -11   5 -1.2385 12.2322  -2
   6  15   5 -1.2385 12.2322   1
   7 -10   5 48.7389 12.9669  -2
   7  15   5 48.7389 12.9669   1
   8 -10   5 52.9430 9.95191  -2
   8  15   5 52.9430 9.95191   1
   9 -10   5 168.386 9.17085  -2
   9  15   5 168.386 9.17085   1
  10 -10   5 17.7039 12.9444  -2
  10  15   5 17.7039 12.9444   1
  -6 -14   5 16.6232 10.2470  -2
  -6  16   5 16.6232 10.2470   1
  -5 -14   5 0.43137 7.84716  -2
  -5  16   5 0.43137 7.84716   1
  -4 -14   5 6.88882 14.0139  -2
  -4  16   5 6.88882 14.0139   1
  -3 -14   5 180.907 19.3221  -2
  -3  16   5 180.907 19.3221   1
  -2 -13   5 19.4917 11.1468  -2
  -2  16   5 19.4917 11.1468   1
  -1 -13   5 299.763 14.6647  -2
  -1  16   5 299.763 14.6647   1
   0 -13   5 -3.0609 8.54668  -2
   0  16   5 -3.0609 8.54668   1
   1 -13   5 24.5932 10.0563  -2
   1  16   5 24.5932 10.0563   1
   2 -12   5 11.9345 18.0328  -2
   2  16   5 11.9345 18.0328   1
   3 -12   5 231.892 11.7159  -2
   3  16   5 231.892 11.7159   1
   4 -12   5 2.44092 4.88043  -2
   4  16   5 2.44092 4.88043   1
   5 -12   5 120.173 9.22055  -2
   5  16   5 120.173 9.22055   1
   7 -11   5 114.759 12.4627  -2
   7  16   5 114.759 12.4627   1
   8 -11   5 26.9645 10.5971  -2
   8  16   5 26.9645 10.5971   1
   9 -11   5 355.029 15.0714  -2
   9  16   5 355.029 15.0714   1
  -3  17   5 95.0626 9.11655   1
  -2 -14   5 12.0556 17.8502  -2
  -2  17   5 12.0556 17.8502   1
  -1 -14   5 61.2110 10.5058  -2
  -1  17   5 61.2110 10.5058   1
   0 -14   5 6.45859 9.46282  -2
   0  17   5 6.45859 9.46282   1
   1 -14   5 6.83210 8.88824  -2
   1  17   5 6.83210 8.88824   1
   2 -13   5 -10.639 18.7429  -2
   2  17   5 -10.639 18.7429   1
   3 -13   5 12.6022 8.18216  -2
   3  17   5 12.6022 8.18216   1
   4 -13   5 25.0518 6.49695  -2
   4  17   5 25.0518 6.49695   1
   5 -13   5 16.6652 10.2840  -2
   5  17   5 16.6652 10.2840   1
   6  17   5 -5.9086 8.22864   1
   7 -12   5 8.67890 11.8596  -2
   7  17   5 8.67890 11.8596   1
  -4 -14   6 49.2878 8.26202   1
  -3  17   6 8.35818 8.57392  -2
  -3 -14   6 8.35818 8.57392   1
  -2  17   6 35.9248 20.8584  -2
  -2 -14   6 35.9248 20.8584   1
   0 -14   6 41.2785 6.59147   1
  -7  15   6 23.8375 8.72958  -2
  -7 -13   6 23.8375 8.72958   1
  -6  15   6 62.6126 15.0716  -2
  -6 -13   6 62.6126 15.0716   1
  -5  16   6 0.71097 15.1920  -2
  -5 -13   6 0.71097 15.1920   1
  -4  16   6 111.326 11.8075  -2
  -4 -13   6 111.326 11.8075   1
  -3  16   6 51.6395 9.02814  -2
  -3 -13   6 51.6395 9.02814   1
  -2  16   6 20.2014 13.7744  -2
  -2 -13   6 20.2014 13.7744   1
   0  17   6 190.327 12.1412  -2
   0 -13   6 190.327 12.1412   1
   1  17   6 50.8378 8.12420  -2
   1 -13   6 50.8378 8.12420   1
   2  17   6 130.999 10.7739  -2
   2 -13   6 130.999 10.7739   1
   3  17   6 49.4749 11.6798  -2
   3 -13   6 49.4749 11.6798   1
   4 -13   6 -2.7256 6.22054   1
  -9  14   6 20.2420 8.45655  -2
  -9 -12   6 20.2420 8.45655   1
  -8  14   6 90.6360 6.36698  -2
  -8 -12   6 90.6360 6.36698   1
  -7  14   6 37.7195 8.85780  -2
  -7 -12   6 37.7195 8.85780   1
  -6  14   6 57.3893 7.97626  -2
  -6 -12   6 57.3893 7.97626   1
  -5  15   6 24.7059 14.6641  -2
  -5 -12   6 24.7059 14.6641   1
  -4  15   6 55.5962 10.3997  -2
  -4 -12   6 55.5962 10.3997   1
  -3  15   6 35.2302 6.77701  -2
  -3 -12   6 35.2302 6.77701   1
  -2  15   6 80.6828 9.36542  -2
  -2 -12   6 80.6828 9.36542   1
  -1 -12   6 6.51018 8.38320   1
   0  16   6 89.2602 20.0694  -2
   0 -12   6 89.2602 20.0694   1
   1  16   6 -9.3956 9.78992  -2
   1 -12   6 -9.3956 9.78992   1
   2  16   6 432.128 15.2881  -2
   2 -12   6 432.128 15.2881   1
   3  16   6 35.7890 9.56937  -2
   3 -12   6 35.7890 9.56937   1
   4  17   6 67.5639 14.2442  -2
   4 -12   6 67.5639 14.2442   1
   5  17   6 78.8459 13.0675  -2
   5 -12   6 78.8459 13.0675   1
   6  17   6 34.7349 8.12959  -2
   6 -12   6 34.7349 8.12959   1
 -11  12   6 8.68944 13.3878  -2
 -11 -11   6 8.68944 13.3878   1
 -10  13   6 373.335 21.5157  -2
 -10 -11   6 373.335 21.5157   1
  -9  13   6 21.1275 7.18470  -2
  -9 -11   6 21.1275 7.18470   1
  -8  13   6 185.693 7.36082  -2
  -8 -11   6 185.693 7.36082   1
  -7  13   6 12.1009 7.62111  -2
  -7 -11   6 12.1009 7.62111   1
  -6  13   6 32.3400 8.21133  -2
  -6 -11   6 32.3400 8.21133   1
  -5  14   6 -0.7465 6.59535  -2
  -5 -11   6 -0.7465 6.59535   1
  -4  14   6 185.858 11.7508  -2
  -4 -11   6 185.858 11.7508   1
  -3  14   6 44.8200 7.07651  -2
  -3 -11   6 44.8200 7.07651   1
  -2  14   6 38.8088 9.52527  -2
  -2 -11   6 38.8088 9.52527   1
  -1  14   6 73.1208 19.7688  -2
  -1 -11   6 73.1208 19.7688   1
   0  15   6 218.404 20.7484  -2
   0 -11   6 218.404 20.7484   1
   1  15   6 26.1177 9.45108  -2
   1 -11   6 26.1177 9.45108   1
   2  15   6 397.749 18.4676  -2
   2 -11   6 397.749 18.4676   1
   3  15   6 54.3132 9.54529  -2
   3 -11   6 54.3132 9.54529   1
   4  16   6 144.439 20.3764  -2
   4 -11   6 144.439 20.3764   1
   5  16   6 22.3078 7.10098  -2
   5 -11   6 22.3078 7.10098   1
   6  16   6 97.0360 10.4912  -2
   6 -11   6 97.0360 10.4912   1
   7  16   6 -4.5368 12.0212  -2
   7 -11   6 -4.5368 12.0212   1
   8  16   6 187.957 24.2116  -2
   8 -11   6 187.957 24.2116   1
 -12  11   6 45.6520 8.34430  -2
 -12 -10   6 45.6520 8.34430   1
 -11  11   6 75.4505 17.0554  -2
 -11 -10   6 75.4505 17.0554   1
 -10  12   6 102.575 19.0285  -2
 -10 -10   6 102.575 19.0285   1
  -9  12   6 41.6209 9.22994  -2
  -9 -10   6 41.6209 9.22994   1
  -8  12   6 73.2054 6.32512  -2
  -8 -10   6 73.2054 6.32512   1
  -7  12   6 69.0710 7.31928  -2
  -7 -10   6 69.0710 7.31928   1
  -6  12   6 25.9221 8.48016  -2
  -6 -10   6 25.9221 8.48016   1
  -5  13   6 8.01844 4.88982  -2
  -5 -10   6 8.01844 4.88982   1
  -4  13   6 163.782 11.9219  -2
  -4 -10   6 163.782 11.9219   1
  -3  13   6 5.00222 6.08913  -2
  -3 -10   6 5.00222 6.08913   1
  -2  13   6 29.5184 9.37301  -2
  -2 -10   6 29.5184 9.37301   1
  -1  13   6 106.818 19.7474  -2
  -1 -10   6 106.818 19.7474   1
   0  14   6 434.553 19.3487  -2
   0 -10   6 434.553 19.3487   1
   1  14   6 67.5982 10.0288  -2
   1 -10   6 67.5982 10.0288   1
   2  14   6 422.134 24.4410  -2
   2 -10   6 422.134 24.4410   1
   4  15   6 82.0639 18.3628  -2
   4 -10   6 82.0639 18.3628   1
   5  15   6 45.4494 9.69095  -2
   5 -10   6 45.4494 9.69095   1
   6  15   6 65.2329 6.41046  -2
   6 -10   6 65.2329 6.41046   1
   7  15   6 14.9873 9.64408  -2
   7 -10   6 14.9873 9.64408   1
   8 -10   6 28.4804 10.3327   1
   9  16   6 35.7644 10.9373  -2
   9 -10   6 35.7644 10.9373   1
 -13  -9   6 133.915 12.5172   1
 -12  10   6 39.3495 10.5818  -2
 -12  -9   6 39.3495 10.5818   1
 -11  10   6 122.222 10.5390  -2
 -11  -9   6 122.222 10.5390   1
 -10  11   6 289.683 32.2635  -2
 -10  -9   6 289.683 32.2635   1
  -9  11   6 128.845 7.80075  -2
  -9  -9   6 128.845 7.80075   1
  -8  11   6 109.691 5.69888  -2
  -8  -9   6 109.691 5.69888   1
  -7  11   6 454.037 10.5323  -2
  -7  -9   6 454.037 10.5323   1
  -6  11   6 62.4465 10.7938  -2
  -6  -9   6 62.4465 10.7938   1
  -5  12   6 11.7385 4.62842  -2
  -5  -9   6 11.7385 4.62842   1
  -4  12   6 95.7405 8.96227  -2
  -4  -9   6 95.7405 8.96227   1
  -3  12   6 267.928 11.1463  -2
  -3  -9   6 267.928 11.1463   1
  -2  12   6 139.424 8.84282  -2
  -2  -9   6 139.424 8.84282   1
  -1  12   6 251.828 22.9378  -2
  -1  -9   6 251.828 22.9378   1
   0  13   6 44.3953 7.61690  -2
   0  -9   6 44.3953 7.61690   1
   1  13   6 86.1045 7.67199  -2
   1  -9   6 86.1045 7.67199   1
   2  13   6 657.971 19.1142  -2
   2  -9   6 657.971 19.1142   1
   3  13   6 99.6654 9.67109  -2
   3  -9   6 99.6654 9.67109   1
   4  14   6 59.6580 16.4890  -2
   4  -9   6 59.6580 16.4890   1
   5  14   6 258.688 20.3745  -2
   5  -9   6 258.688 20.3745   1
   6  14   6 77.6310 6.95857  -2
   6  -9   6 77.6310 6.95857   1
   7  14   6 25.3683 9.81391  -2
   7  -9   6 25.3683 9.81391   1
   8  14   6 122.454 15.7691  -2
   8  -9   6 122.454 15.7691   1
   9  15   6 96.3167 11.5396  -2
   9  -9   6 96.3167 11.5396   1
  10  15   6 40.0810 15.3924  -2
  10  -9   6 40.0810 15.3924   1
 -13   9   6 103.615 8.57753  -2
 -13  -8   6 103.615 8.57753   1
 -12   9   6 16.8912 8.21121  -2
 -12  -8   6 16.8912 8.21121   1
 -11   9   6 34.0333 8.29360  -2
 -11  -8   6 34.0333 8.29360   1
 -10  10   6 326.621 22.7947  -2
 -10  -8   6 326.621 22.7947   1
  -9  10   6 74.3486 6.80900  -2
  -9  -8   6 74.3486 6.80900   1
  -8  10   6 164.789 6.22496  -2
  -8  -8   6 164.789 6.22496   1
  -7  10   6 319.624 8.46009  -2
  -7  -8   6 319.624 8.46009   1
  -6  10   6 -5.7125 6.01285  -2
  -6  -8   6 -5.7125 6.01285   1
  -5  11   6 82.9324 5.30996  -2
  -5  -8   6 82.9324 5.30996   1
  -4  11   6 205.103 7.55650  -2
  -4  -8   6 205.103 7.55650   1
  -3  11   6 285.698 11.0366  -2
  -3  -8   6 285.698 11.0366   1
  -2  11   6 57.2031 8.11232  -2
  -2  -8   6 57.2031 8.11232   1
  -1  11   6 291.518 22.6927  -2
  -1  -8   6 291.518 22.6927   1
   0  12   6 286.280 10.4395  -2
   0  -8   6 286.280 10.4395   1
   1  12   6 51.4309 5.60723  -2
   1  -8   6 51.4309 5.60723   1
   2  12   6 302.070 11.7310  -2
   2  -8   6 302.070 11.7310   1
   3  12   6 260.937 11.8532  -2
   3  -8   6 260.937 11.8532   1
   4  13   6 66.7908 9.22802  -2
   4  -8   6 66.7908 9.22802   1
   5  13   6 51.5420 7.73944  -2
   5  -8   6 51.5420 7.73944   1
   6  13   6 137.395 7.85132  -2
   6  -8   6 137.395 7.85132   1
   7  13   6 32.6713 14.0573  -2
   7  -8   6 32.6713 14.0573   1
   8  -8   6 138.446 15.9125   1
   9  14   6 192.492 10.9587  -2
   9  -8   6 192.492 10.9587   1
  10  14   6 47.8793 5.40648  -2
  10  -8   6 47.8793 5.40648   1
  11  14   6 101.737 11.3828  -2
  11  -8   6 101.737 11.3828   1
 -14   8   6 31.1056 9.30662  -2
 -14  -7   6 31.1056 9.30662   1
 -13   8   6 329.379 11.6757  -2
 -13  -7   6 329.379 11.6757   1
 -12   8   6 33.2974 6.34760  -2
 -12  -7   6 33.2974 6.34760   1
 -11   8   6 212.188 10.7484  -2
 -11  -7   6 212.188 10.7484   1
 -10   9   6 36.6227 16.3350  -2
 -10  -7   6 36.6227 16.3350   1
  -9   9   6 125.586 7.18791  -2
  -9  -7   6 125.586 7.18791   1
  -8   9   6 70.6650 4.76333  -2
  -8  -7   6 70.6650 4.76333   1
  -7   9   6 327.218 8.36461  -2
  -7  -7   6 327.218 8.36461   1
  -6   9   6 154.464 5.83103  -2
  -6  -7   6 154.464 5.83103   1
  -5  10   6 222.329 11.2044  -2
  -5  -7   6 222.329 11.2044   1
  -4  10   6 10.1056 3.22137  -2
  -4  -7   6 10.1056 3.22137   1
  -3  10   6 31.5146 3.77641  -2
  -3  -7   6 31.5146 3.77641   1
  -2  10   6 47.5309 6.19230  -2
  -2  -7   6 47.5309 6.19230   1
  -1  10   6 610.911 21.6045  -2
  -1  -7   6 610.911 21.6045   1
   0  11   6 542.636 12.4938  -2
   0  -7   6 542.636 12.4938   1
   1  11   6 188.644 5.77993  -2
   1  -7   6 188.644 5.77993   1
   2  11   6 379.601 11.1235  -2
   2  -7   6 379.601 11.1235   1
   3  11   6 220.737 9.40060  -2
   3  -7   6 220.737 9.40060   1
   4  12   6 -0.2583 9.84412  -2
   4  -7   6 -0.2583 9.84412   1
   5  12   6 117.618 8.36123  -2
   5  -7   6 117.618 8.36123   1
   6  12   6 26.6407 5.22606  -2
   6  -7   6 26.6407 5.22606   1
   7  12   6 5.49019 9.29131  -2
   7  -7   6 5.49019 9.29131   1
   8  12   6 22.7735 10.5968  -2
   8  -7   6 22.7735 10.5968   1
   9  13   6 102.219 7.64437  -2
   9  -7   6 102.219 7.64437   1
  10  13   6 65.4975 6.16943  -2
  10  -7   6 65.4975 6.16943   1
  11  13   6 80.9447 7.58220  -2
  11  -7   6 80.9447 7.58220   1
  12  13   6 194.046 10.8777  -2
  12  -7   6 194.046 10.8777   1
 -14   7   6 19.9483 14.4502  -2
 -14  -6   6 19.9483 14.4502   1
 -13   7   6 374.384 12.0778  -2
 -13  -6   6 374.384 12.0778   1
 -12   7   6 35.4149 5.76971  -2
 -12  -6   6 35.4149 5.76971   1
 -11   7   6 375.193 12.1068  -2
 -11  -6   6 375.193 12.1068   1
 -10   8   6 84.1249 17.2505  -2
 -10  -6   6 84.1249 17.2505   1
  -9   8   6 108.048 5.78524  -2
  -9  -6   6 108.048 5.78524   1
  -8   8   6 179.149 5.34776  -2
  -8  -6   6 179.149 5.34776   1
  -7   8   6 1174.92 22.2193  -2
  -7  -6   6 1174.92 22.2193   1
  -6   8   6 188.826 8.20551  -2
  -6  -6   6 188.826 8.20551   1
  -5   9   6 124.027 6.05085  -2
  -5  -6   6 124.027 6.05085   1
  -4   9   6 172.031 5.23362  -2
  -4  -6   6 172.031 5.23362   1
  -3   9   6 773.549 12.7538  -2
  -3  -6   6 773.549 12.7538   1
  -2   9   6 41.9222 5.36858  -2
  -2  -6   6 41.9222 5.36858   1
  -1  -6   6 586.774 13.7201   1
   0  10   6 19.9173 5.34254  -2
   0  -6   6 19.9173 5.34254   1
   1  10   6 343.230 8.56489  -2
   1  -6   6 343.230 8.56489   1
   2  10   6 825.842 16.5874  -2
   2  -6   6 825.842 16.5874   1
   3  10   6 293.834 11.4250  -2
   3  -6   6 293.834 11.4250   1
   4  11   6 157.706 8.37384  -2
   4  -6   6 157.706 8.37384   1
   5  11   6 1011.82 19.7820  -2
   5  -6   6 1011.82 19.7820   1
   6  11   6 18.1761 3.65658  -2
   6  -6   6 18.1761 3.65658   1
   7  11   6 51.7034 4.71435  -2
   7  -6   6 51.7034 4.71435   1
   8  11   6 20.1660 6.51982  -2
   8  -6   6 20.1660 6.51982   1
   9  12   6 419.538 10.2161  -2
   9  -6   6 419.538 10.2161   1
  10  12   6 76.0548 5.19753  -2
  10  -6   6 76.0548 5.19753   1
  11  12   6 285.947 8.91533  -2
  11  -6   6 285.947 8.91533   1
  12  12   6 85.0606 9.26917  -2
  12  -6   6 85.0606 9.26917   1
  13  13   6 0.53377 12.0678  -2
  13  -6   6 0.53377 12.0678   1
 -15   5   6 8.66224 19.1944  -2
 -15  -5   6 8.66224 19.1944   1
 -14   6   6 136.278 10.7467  -2
 -14  -5   6 136.278 10.7467   1
 -13   6   6 177.892 7.38491  -2
 -13  -5   6 177.892 7.38491   1
 -12   6   6 33.0141 4.98640  -2
 -12  -5   6 33.0141 4.98640   1
 -11   6   6 85.0244 6.36470  -2
 -11  -5   6 85.0244 6.36470   1
 -10   7   6 96.0320 9.97159  -2
 -10  -5   6 96.0320 9.97159   1
  -9   7   6 35.7893 4.49171  -2
  -9  -5   6 35.7893 4.49171   1
  -8   7   6 70.6061 3.60562  -2
  -8  -5   6 70.6061 3.60562   1
  -7   7   6 603.276 10.8674  -2
  -7  -5   6 603.276 10.8674   1
  -6   7   6 105.488 5.60150  -2
  -6  -5   6 105.488 5.60150   1
  -5   8   6 152.610 5.15945  -2
  -5  -5   6 152.610 5.15945   1
  -4   8   6 13.2665 2.85813  -2
  -4  -5   6 13.2665 2.85813   1
  -3   8   6 1119.72 16.2689  -2
  -3  -5   6 1119.72 16.2689   1
  -2   8   6 426.882 8.75565  -2
  -2  -5   6 426.882 8.75565   1
  -1   9   6 1132.99 46.7909  -2
  -1  -5   6 1132.99 46.7909   1
   0   9   6 48.3837 6.09095  -2
   0  -5   6 48.3837 6.09095   1
   1   9   6 86.9260 4.51685  -2
   1  -5   6 86.9260 4.51685   1
   2   9   6 202.100 7.10380  -2
   2  -5   6 202.100 7.10380   1
   3   9   6 1207.34 29.3536  -2
   3  -5   6 1207.34 29.3536   1
   4  10   6 639.171 15.6189  -2
   4  -5   6 639.171 15.6189   1
   5  10   6 385.953 9.62828  -2
   5  -5   6 385.953 9.62828   1
   6  10   6 8.46799 3.22243  -2
   6  -5   6 8.46799 3.22243   1
   7  10   6 38.6979 3.69290  -2
   7  -5   6 38.6979 3.69290   1
   8  10   6 1.77832 13.8151  -2
   8  -5   6 1.77832 13.8151   1
   9  11   6 577.454 11.5401  -2
   9  -5   6 577.454 11.5401   1
  10  11   6 45.0198 3.97937  -2
  10  -5   6 45.0198 3.97937   1
  11  11   6 324.470 8.26688  -2
  11  -5   6 324.470 8.26688   1
  12  11   6 227.985 9.92477  -2
  12  -5   6 227.985 9.92477   1
  13  12   6 39.3213 21.5512  -2
  13  -5   6 39.3213 21.5512   1
 -15   4   6 6.61435 15.0139  -2
 -15  -4   6 6.61435 15.0139   1
 -14   5   6 392.613 10.8782  -2
 -14  -4   6 392.613 10.8782   1
 -13   5   6 338.972 9.03669  -2
 -13  -4   6 338.972 9.03669   1
 -12   5   6 25.8967 4.38983  -2
 -12  -4   6 25.8967 4.38983   1
 -11   5   6 237.008 8.74267  -2
 -11  -4   6 237.008 8.74267   1
 -10   6   6 194.360 14.7839  -2
 -10  -4   6 194.360 14.7839   1
  -9   6   6 93.4675 5.98067  -2
  -9  -4   6 93.4675 5.98067   1
  -8   6   6 89.0348 4.43892  -2
  -8  -4   6 89.0348 4.43892   1
  -7   6   6 224.954 5.85186  -2
  -7  -4   6 224.954 5.85186   1
  -6   6   6 716.447 13.6169  -2
  -6  -4   6 716.447 13.6169   1
  -5   7   6 281.755 6.62389  -2
  -5  -4   6 281.755 6.62389   1
  -4   7   6 103.575 3.96773  -2
  -4  -4   6 103.575 3.96773   1
  -3   7   6 15.8181 2.65986  -2
  -3  -4   6 15.8181 2.65986   1
  -2   7   6 78.8116 3.36391  -2
  -2  -4   6 78.8116 3.36391   1
  -1  -4   6 654.692 11.9032   1
   0   8   6 393.431 9.40621  -2
   0  -4   6 393.431 9.40621   1
   1   8   6 214.952 5.42378  -2
   1  -4   6 214.952 5.42378   1
   2   8   6 12.4394 3.49747  -2
   2  -4   6 12.4394 3.49747   1
   3   8   6 592.409 26.9169  -2
   3  -4   6 592.409 26.9169   1
   4   9   6 5.55585 7.64592  -2
   4  -4   6 5.55585 7.64592   1
   5   9   6 350.013 8.22039  -2
   5  -4   6 350.013 8.22039   1
   6   9   6 284.471 6.00034  -2
   6  -4   6 284.471 6.00034   1
   7   9   6 68.7784 4.49645  -2
   7  -4   6 68.7784 4.49645   1
   8   9   6 184.658 13.0784  -2
   8  -4   6 184.658 13.0784   1
   9  10   6 313.946 9.85551  -2
   9  -4   6 313.946 9.85551   1
  10  10   6 76.2545 4.09146  -2
  10  -4   6 76.2545 4.09146   1
  11  10   6 128.359 5.10986  -2
  11  -4   6 128.359 5.10986   1
  12  10   6 52.7510 6.58512  -2
  12  -4   6 52.7510 6.58512   1
  13  11   6 51.7170 12.5843  -2
  13  -4   6 51.7170 12.5843   1
  14  11   6 30.2363 9.66880  -2
  14  -4   6 30.2363 9.66880   1
 -15   3   6 -28.226 21.5167  -2
 -15  -3   6 -28.226 21.5167   1
 -14   4   6 239.658 14.4769  -2
 -14  -3   6 239.658 14.4769   1
 -13   4   6 386.242 10.3013  -2
 -13  -3   6 386.242 10.3013   1
 -12   4   6 21.3921 3.90380  -2
 -12  -3   6 21.3921 3.90380   1
 -11   4   6 296.807 7.89207  -2
 -11  -3   6 296.807 7.89207   1
 -10   5   6 133.883 16.9786  -2
 -10  -3   6 133.883 16.9786   1
  -9   5   6 244.009 7.16082  -2
  -9  -3   6 244.009 7.16082   1
  -8   5   6 10.5488 2.75660  -2
  -8  -3   6 10.5488 2.75660   1
  -7   5   6 1321.75 19.1405  -2
  -7  -3   6 1321.75 19.1405   1
  -6   5   6 758.817 12.8349  -2
  -6  -3   6 758.817 12.8349   1
  -5   6   6 120.768 4.15398  -2
  -5  -3   6 120.768 4.15398   1
  -4   6   6 1391.43 19.7255  -2
  -4  -3   6 1391.43 19.7255   1
  -3   6   6 717.637 12.5449  -2
  -3  -3   6 717.637 12.5449   1
  -2   6   6 27.8501 2.70754  -2
  -2  -3   6 27.8501 2.70754   1
  -1   6   6 1210.22 52.1270  -2
  -1  -3   6 1210.22 52.1270   1
   0   7   6 457.586 8.93145  -2
   0  -3   6 457.586 8.93145   1
   1   7   6 672.295 12.0732  -2
   1  -3   6 672.295 12.0732   1
   2   7   6 16.9862 2.39243  -2
   2  -3   6 16.9862 2.39243   1
   3   7   6 652.445 16.5039  -2
   3  -3   6 652.445 16.5039   1
   4  -3   6 50.0430 2.32921   1
   5   8   6 2066.06 32.5513  -2
   5  -3   6 2066.06 32.5513   1
   6   8   6 575.653 10.4161  -2
   6  -3   6 575.653 10.4161   1
   7   8   6 10.7180 3.17873  -2
   7  -3   6 10.7180 3.17873   1
   8  -3   6 296.761 6.17514   1
   9   9   6 675.344 18.1239  -2
   9  -3   6 675.344 18.1239   1
  10   9   6 72.9784 5.71244  -2
  10  -3   6 72.9784 5.71244   1
  11   9   6 373.354 9.66849  -2
  11  -3   6 373.354 9.66849   1
  12   9   6 45.1390 9.40836  -2
  12  -3   6 45.1390 9.40836   1
  13  10   6 9.38171 7.23441  -2
  13  -3   6 9.38171 7.23441   1
  14  10   6 16.7491 8.75271  -2
  14  -3   6 16.7491 8.75271   1
  15  10   6 239.121 10.2335  -2
  15  -3   6 239.121 10.2335   1
 -16   2   6 465.776 18.1034  -2
 -16  -2   6 465.776 18.1034   1
 -15   2   6 46.7488 19.9323  -2
 -15  -2   6 46.7488 19.9323   1
 -14   3   6 439.569 17.3178  -2
 -14  -2   6 439.569 17.3178   1
 -13   3   6 87.1482 7.86816  -2
 -13  -2   6 87.1482 7.86816   1
 -12   3   6 8.41194 3.06429  -2
 -12  -2   6 8.41194 3.06429   1
 -11   3   6 27.4385 7.37771  -2
 -11  -2   6 27.4385 7.37771   1
 -10  -2   6 11.5167 3.66137   1
  -9   4   6 20.9052 3.74197  -2
  -9  -2   6 20.9052 3.74197   1
  -8   4   6 17.2145 2.87631  -2
  -8  -2   6 17.2145 2.87631   1
  -7   4   6 582.272 10.1374  -2
  -7  -2   6 582.272 10.1374   1
  -6   4   6 193.371 7.01879  -2
  -6  -2   6 193.371 7.01879   1
  -5   5   6 190.110 5.50430  -2
  -5  -2   6 190.110 5.50430   1
  -4   5   6 917.981 14.3867  -2
  -4  -2   6 917.981 14.3867   1
  -3   5   6 1080.11 17.8396  -2
  -3  -2   6 1080.11 17.8396   1
  -2   5   6 1476.93 23.8697  -2
  -2  -2   6 1476.93 23.8697   1
  -1  -2   6 761.355 11.2464   1
   0   6   6 493.100 10.2951  -2
   0  -2   6 493.100 10.2951   1
   1   6   6 444.646 7.09472  -2
   1  -2   6 444.646 7.09472   1
   2   6   6 17.1668 2.36644  -2
   2  -2   6 17.1668 2.36644   1
   3   6   6 1079.01 30.9402  -2
   3  -2   6 1079.01 30.9402   1
   4  -2   6 377.022 6.30101   1
   5   7   6 533.699 10.1545  -2
   5  -2   6 533.699 10.1545   1
   6   7   6 412.290 8.02793  -2
   6  -2   6 412.290 8.02793   1
   7   7   6 65.8678 4.03053  -2
   7  -2   6 65.8678 4.03053   1
   8   7   6 160.949 17.7392  -2
   8  -2   6 160.949 17.7392   1
   9   8   6 862.613 16.7252  -2
   9  -2   6 862.613 16.7252   1
  10   8   6 28.1901 3.78753  -2
  10  -2   6 28.1901 3.78753   1
  11   8   6 400.577 9.95938  -2
  11  -2   6 400.577 9.95938   1
  12   8   6 57.2160 8.18081  -2
  12  -2   6 57.2160 8.18081   1
  13   9   6 72.6543 12.8435  -2
  13  -2   6 72.6543 12.8435   1
  14   9   6 33.8905 9.07890  -2
  14  -2   6 33.8905 9.07890   1
  15   9   6 396.036 12.0143  -2
  15  -2   6 396.036 12.0143   1
 -16   1   6 442.542 20.5056  -2
 -16  -1   6 442.542 20.5056   1
 -14   2   6 854.923 30.5748  -2
 -14  -1   6 854.923 30.5748   1
 -13   2   6 62.9359 7.26210  -2
 -13  -1   6 62.9359 7.26210   1
 -12   2   6 -0.4220 6.30222  -2
 -12  -1   6 -0.4220 6.30222   1
 -11   2   6 28.8980 8.27332  -2
 -11  -1   6 28.8980 8.27332   1
 -10  -1   6 349.405 14.7602   1
  -9   3   6 -3.1885 3.92842  -2
  -9  -1   6 -3.1885 3.92842   1
  -8   3   6 165.038 4.90016  -2
  -8  -1   6 165.038 4.90016   1
  -7   3   6 32.5936 3.22460  -2
  -7  -1   6 32.5936 3.22460   1
  -6   3   6 1613.28 38.0146  -2
  -6  -1   6 1613.28 38.0146   1
  -5   4   6 300.377 7.84854  -2
  -5  -1   6 300.377 7.84854   1
  -4   4   6 1108.74 15.8796  -2
  -4  -1   6 1108.74 15.8796   1
  -3   4   6 132.991 3.23670  -2
  -3  -1   6 132.991 3.23670   1
  -2   4   6 675.926 13.0350  -2
  -2  -1   6 675.926 13.0350   1
  -1  -1   6 329.523 5.58193   1
   0   5   6 7.67404 2.60757  -2
   0  -1   6 7.67404 2.60757   1
   1   5   6 30.5256 1.91943  -2
   1  -1   6 30.5256 1.91943   1
   2   5   6 498.150 8.38274  -2
   2  -1   6 498.150 8.38274   1
   3   5   6 98.2980 6.51011  -2
   3  -1   6 98.2980 6.51011   1
   4  -1   6 122.628 3.04557   1
   5   6   6 67.7052 3.36230  -2
   5  -1   6 67.7052 3.36230   1
   6   6   6 930.726 13.6843  -2
   6  -1   6 930.726 13.6843   1
   7   6   6 34.9202 3.57566  -2
   7  -1   6 34.9202 3.57566   1
   8   6   6 1365.56 58.6763  -2
   8  -1   6 1365.56 58.6763   1
   9   7   6 277.112 6.65556  -2
   9  -1   6 277.112 6.65556   1
  10   7   6 33.7870 3.47219  -2
  10  -1   6 33.7870 3.47219   1
  11   7   6 89.0026 5.31198  -2
  11  -1   6 89.0026 5.31198   1
  12   7   6 57.8057 6.11673  -2
  12  -1   6 57.8057 6.11673   1
  13   8   6 73.2322 8.55535  -2
  13  -1   6 73.2322 8.55535   1
  14   8   6 32.2155 8.47013  -2
  14  -1   6 32.2155 8.47013   1
  15   8   6 223.890 8.03032  -2
  15  -1   6 223.890 8.03032   1
 -16   0   6 436.897 21.1437  -2
 -16   0   6 436.897 21.1437   1
 -14   1   6 468.878 29.3607  -2
 -14   0   6 468.878 29.3607   1
 -13   1   6 60.9869 9.62045  -2
 -13   0   6 60.9869 9.62045   1
 -12   1   6 0.89693 7.07020  -2
 -12   0   6 0.89693 7.07020   1
 -11   1   6 113.257 9.11975  -2
 -11   0   6 113.257 9.11975   1
 -10   2   6 486.917 27.1067  -2
 -10   0   6 486.917 27.1067   1
  -9   2   6 98.3217 4.78069  -2
  -9   0   6 98.3217 4.78069   1
  -8   2   6 90.6380 3.51351  -2
  -8   0   6 90.6380 3.51351   1
  -7   2   6 759.974 13.1467  -2
  -7   0   6 759.974 13.1467   1
  -6   2   6 2115.91 41.7281  -2
  -6   0   6 2115.91 41.7281   1
  -5   3   6 4.46477 4.59091  -2
  -5   0   6 4.46477 4.59091   1
  -4   3   6 3347.90 48.1298  -2
  -4   0   6 3347.90 48.1298   1
  -3   3   6 64.4510 2.57077  -2
  -3   0   6 64.4510 2.57077   1
  -2   3   6 80.1899 4.56587  -2
  -2   0   6 80.1899 4.56587   1
  -1   0   6 44.8495 1.91405   1
   0   4   6 1185.06 21.3041  -2
   0   0   6 1185.06 21.3041   1
   1   4   6 869.693 12.5559  -2
   1   0   6 869.693 12.5559   1
   2   4   6 57.7049 2.56445  -2
   2   0   6 57.7049 2.56445   1
   3   4   6 166.248 14.1999  -2
   3   0   6 166.248 14.1999   1
   4   5   6 241.525 16.7139  -2
   4   0   6 241.525 16.7139   1
   5   5   6 647.568 10.0275  -2
   5   0   6 647.568 10.0275   1
   6   5   6 1995.10 27.4914  -2
   6   0   6 1995.10 27.4914   1
   7   5   6 42.5099 3.49312  -2
   7   0   6 42.5099 3.49312   1
   8   0   6 1306.75 23.5003   1
   9   6   6 372.114 9.24091  -2
   9   0   6 372.114 9.24091   1
  10   6   6 30.6188 3.03240  -2
  10   0   6 30.6188 3.03240   1
  11   6   6 204.112 6.40735  -2
  11   0   6 204.112 6.40735   1
  12   6   6 380.272 10.9742  -2
  12   0   6 380.272 10.9742   1
  13   7   6 31.4095 8.36717  -2
  13   0   6 31.4095 8.36717   1
  14   7   6 39.8027 7.40904  -2
  14   0   6 39.8027 7.40904   1
  15   7   6 130.090 6.50876  -2
  15   0   6 130.090 6.50876   1
  16   7   6 126.177 10.3888  -2
  16   0   6 126.177 10.3888   1
 -16  -1   6 523.923 23.1806  -2
 -16   1   6 523.923 23.1806   1
 -14   0   6 548.899 22.7148  -2
 -14   1   6 548.899 22.7148   1
 -13   0   6 51.4402 6.86465  -2
 -13   1   6 51.4402 6.86465   1
 -12   0   6 9.02547 6.24318  -2
 -12   1   6 9.02547 6.24318   1
 -11   0   6 76.0541 7.33986  -2
 -11   1   6 76.0541 7.33986   1
 -10   1   6 49.7484 13.7821  -2
 -10   1   6 49.7484 13.7821   1
  -9   1   6 -1.8790 5.15750  -2
  -9   1   6 -1.8790 5.15750   1
  -8   1   6 17.8558 2.08228  -2
  -8   1   6 17.8558 2.08228   1
  -7   1   6 192.218 5.10572  -2
  -7   1   6 192.218 5.10572   1
  -6   1   6 832.713 25.4797  -2
  -6   1   6 832.713 25.4797   1
  -5   2   6 57.6003 5.01860  -2
  -5   1   6 57.6003 5.01860   1
  -4   2   6 1116.30 16.8770  -2
  -4   1   6 1116.30 16.8770   1
  -3   2   6 525.871 8.59754  -2
  -3   1   6 525.871 8.59754   1
  -2   2   6 840.675 15.6371  -2
  -2   1   6 840.675 15.6371   1
  -1   1   6 90.1606 2.84733   1
   0   3   6 1350.79 24.0093  -2
   0   1   6 1350.79 24.0093   1
   1   3   6 236.003 4.39212  -2
   1   1   6 236.003 4.39212   1
   2   3   6 131.152 3.33809  -2
   2   1   6 131.152 3.33809   1
   3   3   6 108.125 12.4598  -2
   3   1   6 108.125 12.4598   1
   4   4   6 1576.83 63.8464  -2
   4   1   6 1576.83 63.8464   1
   5   4   6 75.3529 3.41761  -2
   5   1   6 75.3529 3.41761   1
   6   4   6 2038.88 29.9062  -2
   6   1   6 2038.88 29.9062   1
   7   4   6 54.1600 3.67382  -2
   7   1   6 54.1600 3.67382   1
   8   1   6 241.550 5.72783   1
   9   5   6 438.062 10.5349  -2
   9   1   6 438.062 10.5349   1
  10   5   6 12.3684 3.05152  -2
  10   1   6 12.3684 3.05152   1
  11   5   6 200.779 6.36220  -2
  11   1   6 200.779 6.36220   1
  12   5   6 195.743 7.40805  -2
  12   1   6 195.743 7.40805   1
  13   6   6 36.3064 8.19862  -2
  13   1   6 36.3064 8.19862   1
  14   6   6 54.7187 6.95971  -2
  14   1   6 54.7187 6.95971   1
  15   6   6 197.519 9.10604  -2
  15   1   6 197.519 9.10604   1
  16   6   6 128.514 8.52834  -2
  16   1   6 128.514 8.52834   1
 -16  -2   6 514.846 22.9786  -2
 -16   2   6 514.846 22.9786   1
 -15  -2   6 -15.026 19.4181  -2
 -15   2   6 -15.026 19.4181   1
 -14  -1   6 860.597 30.1817  -2
 -14   2   6 860.597 30.1817   1
 -13  -1   6 50.1282 8.01893  -2
 -13   2   6 50.1282 8.01893   1
 -12  -1   6 5.45549 6.27795  -2
 -12   2   6 5.45549 6.27795   1
 -11  -1   6 23.4325 6.67650  -2
 -11   2   6 23.4325 6.67650   1
 -10   0   6 613.980 31.1603  -2
 -10   2   6 613.980 31.1603   1
  -9   0   6 88.6303 6.20929  -2
  -9   2   6 88.6303 6.20929   1
  -8   0   6 90.2458 4.11969  -2
  -8   2   6 90.2458 4.11969   1
  -7   0   6 745.644 13.0158  -2
  -7   2   6 745.644 13.0158   1
  -6   0   6 2024.47 45.6456  -2
  -6   2   6 2024.47 45.6456   1
  -5   1   6 58.3760 5.65965  -2
  -5   2   6 58.3760 5.65965   1
  -4   1   6 1134.39 17.0437  -2
  -4   2   6 1134.39 17.0437   1
  -3   1   6 472.969 7.80659  -2
  -3   2   6 472.969 7.80659   1
  -2   1   6 947.841 17.2969  -2
  -2   2   6 947.841 17.2969   1
  -1   2   6 15.5674 1.50222   1
   0   2   6 38.4745 5.47101  -2
   0   2   6 38.4745 5.47101   1
   1   2   6 7.59149 2.13752  -2
   1   2   6 7.59149 2.13752   1
   2   2   6 1366.57 21.9509  -2
   2   2   6 1366.57 21.9509   1
   3   2   6 32.8741 1.85351   1
   4   2   6 47.1910 2.19149   1
   5   3   6 96.6409 3.44252  -2
   5   2   6 96.6409 3.44252   1
   6   3   6 2706.48 39.1907  -2
   6   2   6 2706.48 39.1907   1
   7   3   6 166.379 4.83272  -2
   7   2   6 166.379 4.83272   1
   8   3   6 2417.08 68.2615  -2
   8   2   6 2417.08 68.2615   1
   9   4   6 126.817 5.66262  -2
   9   2   6 126.817 5.66262   1
  10   4   6 22.4231 3.15102  -2
  10   2   6 22.4231 3.15102   1
  11   4   6 146.709 5.29151  -2
  11   2   6 146.709 5.29151   1
  12   4   6 176.478 6.91166  -2
  12   2   6 176.478 6.91166   1
  13   5   6 11.4513 5.78333  -2
  13   2   6 11.4513 5.78333   1
  14   5   6 62.1805 7.08376  -2
  14   2   6 62.1805 7.08376   1
  15   5   6 61.1679 4.89785  -2
  15   2   6 61.1679 4.89785   1
  16   5   6 95.6326 8.98452  -2
  16   2   6 95.6326 8.98452   1
 -15  -3   6 13.2461 19.7910  -2
 -15   3   6 13.2461 19.7910   1
 -14  -2   6 471.523 14.8693  -2
 -14   3   6 471.523 14.8693   1
 -13  -2   6 86.8575 8.42566  -2
 -13   3   6 86.8575 8.42566   1
 -12  -2   6 15.0460 7.61387  -2
 -12   3   6 15.0460 7.61387   1
 -11  -2   6 15.7442 7.64327  -2
 -11   3   6 15.7442 7.64327   1
 -10  -1   6 486.022 27.0779  -2
 -10   3   6 486.022 27.0779   1
  -9  -1   6 -0.5312 5.88332  -2
  -9   3   6 -0.5312 5.88332   1
  -8  -1   6 157.180 5.05293  -2
  -8   3   6 157.180 5.05293   1
  -7  -1   6 22.2708 2.35196  -2
  -7   3   6 22.2708 2.35196   1
  -6  -1   6 1828.85 41.6063  -2
  -6   3   6 1828.85 41.6063   1
  -5   0   6 -1.3525 5.46126  -2
  -5   3   6 -1.3525 5.46126   1
  -4   0   6 3520.80 50.1247  -2
  -4   3   6 3520.80 50.1247   1
  -3   0   6 91.0726 2.66709  -2
  -3   3   6 91.0726 2.66709   1
  -2   0   6 69.8029 3.47137  -2
  -2   3   6 69.8029 3.47137   1
  -1   3   6 83.2769 2.79837   1
   0   1   6 1471.88 25.9473  -2
   0   3   6 1471.88 25.9473   1
   1   1   6 195.357 3.87300  -2
   1   3   6 195.357 3.87300   1
   2   1   6 126.751 3.49452  -2
   2   3   6 126.751 3.49452   1
   3   1   6 109.063 11.1650  -2
   3   3   6 109.063 11.1650   1
   4   3   6 115.461 3.14193   1
   5   2   6 76.7536 3.11294  -2
   5   3   6 76.7536 3.11294   1
   6   2   6 2710.51 36.8091  -2
   6   3   6 2710.51 36.8091   1
   7   2   6 155.112 4.64416  -2
   7   3   6 155.112 4.64416   1
   8   2   6 2613.82 103.922  -2
   8   3   6 2613.82 103.922   1
   9   3   6 33.4134 4.11888  -2
   9   3   6 33.4134 4.11888   1
  10   3   6 23.5659 3.44403  -2
  10   3   6 23.5659 3.44403   1
  11   3   6 33.9704 4.63345  -2
  11   3   6 33.9704 4.63345   1
  12   3   6 539.356 11.0778  -2
  12   3   6 539.356 11.0778   1
  13   4   6 0.26018 9.28847  -2
  13   3   6 0.26018 9.28847   1
  14   4   6 137.103 8.40413  -2
  14   3   6 137.103 8.40413   1
  15   4   6 36.9514 4.42448  -2
  15   3   6 36.9514 4.42448   1
  16   4   6 203.798 12.7062  -2
  16   3   6 203.798 12.7062   1
 -15  -4   6 3.43750 19.1771  -2
 -15   4   6 3.43750 19.1771   1
 -14  -3   6 270.175 17.1629  -2
 -14   4   6 270.175 17.1629   1
 -13  -3   6 359.819 17.0303  -2
 -13   4   6 359.819 17.0303   1
 -11  -3   6 219.163 13.3667  -2
 -11   4   6 219.163 13.3667   1
 -10  -2   6 47.0921 12.4267  -2
 -10   4   6 47.0921 12.4267   1
  -9  -2   6 17.4004 5.95403  -2
  -9   4   6 17.4004 5.95403   1
  -8  -2   6 12.0958 2.75527  -2
  -8   4   6 12.0958 2.75527   1
  -7  -2   6 450.533 10.3592  -2
  -7   4   6 450.533 10.3592   1
  -6  -2   6 233.836 7.19508  -2
  -6   4   6 233.836 7.19508   1
  -5  -1   6 269.855 8.52738  -2
  -5   4   6 269.855 8.52738   1
  -4  -1   6 1060.24 14.9593  -2
  -4   4   6 1060.24 14.9593   1
  -3  -1   6 145.924 3.10190  -2
  -3   4   6 145.924 3.10190   1
  -2  -1   6 541.498 10.6441  -2
  -2   4   6 541.498 10.6441   1
  -1   4   6 40.4738 1.62614   1
   0   0   6 1210.21 24.2442  -2
   0   4   6 1210.21 24.2442   1
   1   0   6 774.204 12.1045  -2
   1   4   6 774.204 12.1045   1
   2   0   6 50.5811 2.68784  -2
   2   4   6 50.5811 2.68784   1
   3   0   6 206.878 7.88698  -2
   3   4   6 206.878 7.88698   1
   4   1   6 1506.42 60.5587  -2
   4   4   6 1506.42 60.5587   1
   5   1   6 88.0583 3.30071  -2
   5   4   6 88.0583 3.30071   1
   6   1   6 1943.14 28.7843  -2
   6   4   6 1943.14 28.7843   1
   7   1   6 78.9624 4.11317  -2
   7   4   6 78.9624 4.11317   1
   8   1   6 377.700 22.6369  -2
   8   4   6 377.700 22.6369   1
   9   2   6 92.8755 4.37792  -2
   9   4   6 92.8755 4.37792   1
  10   2   6 14.9361 3.32745  -2
  10   4   6 14.9361 3.32745   1
  11   2   6 123.210 5.02086  -2
  11   4   6 123.210 5.02086   1
  12   2   6 192.770 12.0240  -2
  12   4   6 192.770 12.0240   1
  13   3   6 -1.7238 9.89350  -2
  13   4   6 -1.7238 9.89350   1
  14   3   6 101.758 8.84957  -2
  14   4   6 101.758 8.84957   1
  15   3   6 35.7616 4.08884  -2
  15   4   6 35.7616 4.08884   1
  16   3   6 216.914 10.6482  -2
  16   4   6 216.914 10.6482   1
 -15  -5   6 67.0451 20.3440  -2
 -15   5   6 67.0451 20.3440   1
 -14  -4   6 470.537 16.7774  -2
 -14   5   6 470.537 16.7774   1
 -13  -4   6 335.728 12.8047  -2
 -13   5   6 335.728 12.8047   1
 -12  -4   6 14.3714 5.88775  -2
 -12   5   6 14.3714 5.88775   1
 -11  -4   6 218.113 10.2632  -2
 -11   5   6 218.113 10.2632   1
  -9  -3   6 249.516 10.0490  -2
  -9   5   6 249.516 10.0490   1
  -8  -3   6 7.44380 2.44281  -2
  -8   5   6 7.44380 2.44281   1
  -7  -3   6 1228.17 24.4223  -2
  -7   5   6 1228.17 24.4223   1
  -6  -3   6 684.133 21.8090  -2
  -6   5   6 684.133 21.8090   1
  -5  -2   6 147.471 5.87053  -2
  -5   5   6 147.471 5.87053   1
  -4  -2   6 932.184 21.8829  -2
  -4   5   6 932.184 21.8829   1
  -3  -2   6 1073.32 19.2416  -2
  -3   5   6 1073.32 19.2416   1
  -2  -2   6 1537.08 30.2988  -2
  -2   5   6 1537.08 30.2988   1
  -1   5   6 562.985 9.75822   1
   0  -1   6 10.7012 2.98207  -2
   0   5   6 10.7012 2.98207   1
   1  -1   6 35.4649 2.00330  -2
   1   5   6 35.4649 2.00330   1
   2  -1   6 469.112 8.02202  -2
   2   5   6 469.112 8.02202   1
   3  -1   6 85.6888 7.28008  -2
   3   5   6 85.6888 7.28008   1
   4   0   6 220.509 14.1339  -2
   4   5   6 220.509 14.1339   1
   5   0   6 683.095 12.2559  -2
   5   5   6 683.095 12.2559   1
   6   0   6 1913.05 28.4186  -2
   6   5   6 1913.05 28.4186   1
   7   0   6 39.5331 3.60853  -2
   7   5   6 39.5331 3.60853   1
   8   5   6 392.403 8.83700   1
   9   1   6 473.214 9.34262  -2
   9   5   6 473.214 9.34262   1
  10   1   6 12.7024 3.80182  -2
  10   5   6 12.7024 3.80182   1
  11   1   6 201.753 7.39021  -2
  11   5   6 201.753 7.39021   1
  12   1   6 143.565 7.34240  -2
  12   5   6 143.565 7.34240   1
  13   2   6 6.75389 6.99387  -2
  13   5   6 6.75389 6.99387   1
  14   2   6 43.9927 7.48393  -2
  14   5   6 43.9927 7.48393   1
  15   2   6 75.6234 6.27014  -2
  15   5   6 75.6234 6.27014   1
  16   2   6 76.6223 9.61497  -2
  16   5   6 76.6223 9.61497   1
 -15   6   6 27.0656 10.3627   1
 -14  -5   6 184.451 15.3924  -2
 -14   6   6 184.451 15.3924   1
 -13  -5   6 184.018 10.5340  -2
 -13   6   6 184.018 10.5340   1
 -12  -5   6 20.3845 6.67709  -2
 -12   6   6 20.3845 6.67709   1
 -11  -5   6 83.3162 7.52019  -2
 -11   6   6 83.3162 7.52019   1
 -10  -4   6 199.412 19.4670  -2
 -10   6   6 199.412 19.4670   1
  -9  -4   6 117.521 5.98760  -2
  -9   6   6 117.521 5.98760   1
  -8  -4   6 95.7041 3.90242  -2
  -8   6   6 95.7041 3.90242   1
  -7  -4   6 228.207 5.84716  -2
  -7   6   6 228.207 5.84716   1
  -6  -4   6 796.867 24.6211  -2
  -6   6   6 796.867 24.6211   1
  -5  -3   6 106.167 5.32490  -2
  -5   6   6 106.167 5.32490   1
  -4  -3   6 1456.15 28.4503  -2
  -4   6   6 1456.15 28.4503   1
  -3  -3   6 844.142 17.4882  -2
  -3   6   6 844.142 17.4882   1
  -2  -3   6 20.7053 3.15628  -2
  -2   6   6 20.7053 3.15628   1
  -1  -3   6 817.475 32.9446  -2
  -1   6   6 817.475 32.9446   1
   0  -2   6 544.737 9.72796  -2
   0   6   6 544.737 9.72796   1
   1  -2   6 508.896 7.44879  -2
   1   6   6 508.896 7.44879   1
   2  -2   6 16.2183 2.37326  -2
   2   6   6 16.2183 2.37326   1
   3  -2   6 1060.07 43.2328  -2
   3   6   6 1060.07 43.2328   1
   4  -1   6 78.0042 11.9886  -2
   4   6   6 78.0042 11.9886   1
   5  -1   6 73.5046 4.05230  -2
   5   6   6 73.5046 4.05230   1
   6  -1   6 879.992 15.1732  -2
   6   6   6 879.992 15.1732   1
   7  -1   6 39.4046 3.96474  -2
   7   6   6 39.4046 3.96474   1
   8  -1   6 1396.00 59.2512  -2
   8   6   6 1396.00 59.2512   1
   9   0   6 414.766 10.6476  -2
   9   6   6 414.766 10.6476   1
  10   0   6 28.0587 4.34456  -2
  10   6   6 28.0587 4.34456   1
  11   0   6 218.664 6.52051  -2
  11   6   6 218.664 6.52051   1
  12   0   6 357.929 11.7558  -2
  12   6   6 357.929 11.7558   1
  13   1   6 52.5866 7.11932  -2
  13   6   6 52.5866 7.11932   1
  14   1   6 47.5312 7.58418  -2
  14   6   6 47.5312 7.58418   1
  15   1   6 267.699 10.1504  -2
  15   6   6 267.699 10.1504   1
  16   1   6 96.1540 9.31610  -2
  16   6   6 96.1540 9.31610   1
 -14  -6   6 37.4824 18.4904  -2
 -14   7   6 37.4824 18.4904   1
 -13  -6   6 395.912 14.5808  -2
 -13   7   6 395.912 14.5808   1
 -12  -6   6 32.2050 6.88866  -2
 -12   7   6 32.2050 6.88866   1
 -11  -6   6 292.510 20.1882  -2
 -11   7   6 292.510 20.1882   1
  -9  -5   6 56.7060 3.70313  -2
  -9   7   6 56.7060 3.70313   1
  -8  -5   6 58.4209 3.11614  -2
  -8   7   6 58.4209 3.11614   1
  -7  -5   6 566.958 11.6113  -2
  -7   7   6 566.958 11.6113   1
  -6  -5   6 139.367 6.76918  -2
  -6   7   6 139.367 6.76918   1
  -5  -4   6 228.805 5.64264  -2
  -5   7   6 228.805 5.64264   1
  -4  -4   6 121.421 5.23137  -2
  -4   7   6 121.421 5.23137   1
  -3  -4   6 18.3258 3.34182  -2
  -3   7   6 18.3258 3.34182   1
  -2  -4   6 62.9374 5.15434  -2
  -2   7   6 62.9374 5.15434   1
  -1   7   6 440.337 10.2919   1
   0  -3   6 392.695 9.55575  -2
   0   7   6 392.695 9.55575   1
   1  -3   6 577.285 10.3231  -2
   1   7   6 577.285 10.3231   1
   2  -3   6 15.6817 2.53948  -2
   2   7   6 15.6817 2.53948   1
   3  -3   6 719.638 30.5597  -2
   3   7   6 719.638 30.5597   1
   4   7   6 582.323 10.5072   1
   5  -2   6 512.037 9.84120  -2
   5   7   6 512.037 9.84120   1
   6  -2   6 380.954 7.34538  -2
   6   7   6 380.954 7.34538   1
   7  -2   6 47.0043 4.82206  -2
   7   7   6 47.0043 4.82206   1
   8  -2   6 136.145 17.7798  -2
   8   7   6 136.145 17.7798   1
   9  -1   6 316.698 9.43940  -2
   9   7   6 316.698 9.43940   1
  10  -1   6 35.3582 3.81308  -2
  10   7   6 35.3582 3.81308   1
  11  -1   6 74.4285 5.38582  -2
  11   7   6 74.4285 5.38582   1
  12  -1   6 39.3550 9.52244  -2
  12   7   6 39.3550 9.52244   1
  13   0   6 46.7014 11.0777  -2
  13   7   6 46.7014 11.0777   1
  14   0   6 30.6681 8.74450  -2
  14   7   6 30.6681 8.74450   1
  15   0   6 147.531 8.30403  -2
  15   7   6 147.531 8.30403   1
  16   0   6 112.791 14.4436  -2
  16   7   6 112.791 14.4436   1
 -14  -7   6 95.1170 18.9917  -2
 -14   8   6 95.1170 18.9917   1
 -13  -7   6 351.697 13.7800  -2
 -13   8   6 351.697 13.7800   1
 -12  -7   6 41.3473 7.18488  -2
 -12   8   6 41.3473 7.18488   1
 -11  -7   6 220.784 17.8713  -2
 -11   8   6 220.784 17.8713   1
 -10  -6   6 35.4058 5.59207  -2
 -10   8   6 35.4058 5.59207   1
  -9  -6   6 123.999 5.26614  -2
  -9   8   6 123.999 5.26614   1
  -8  -6   6 157.062 5.71538  -2
  -8   8   6 157.062 5.71538   1
  -7  -6   6 1205.82 19.9841  -2
  -7   8   6 1205.82 19.9841   1
  -6  -6   6 170.910 8.30434  -2
  -6   8   6 170.910 8.30434   1
  -5  -5   6 133.539 8.49517  -2
  -5   8   6 133.539 8.49517   1
  -4  -5   6 4.60046 4.27622  -2
  -4   8   6 4.60046 4.27622   1
  -3  -5   6 1131.82 26.5548  -2
  -3   8   6 1131.82 26.5548   1
  -2  -5   6 447.510 15.6265  -2
  -2   8   6 447.510 15.6265   1
  -1   8   6 446.436 12.3021   1
   0  -4   6 376.481 10.8270  -2
   0   8   6 376.481 10.8270   1
   1  -4   6 172.546 6.23721  -2
   1   8   6 172.546 6.23721   1
   2  -4   6 5.85366 3.11007  -2
   2   8   6 5.85366 3.11007   1
   3  -4   6 613.991 15.7154  -2
   3   8   6 613.991 15.7154   1
   4   8   6 1.47064 1.51108   1
   5  -3   6 1976.08 39.0060  -2
   5   8   6 1976.08 39.0060   1
   6  -3   6 517.316 10.0531  -2
   6   8   6 517.316 10.0531   1
   7  -3   6 10.1336 3.69984  -2
   7   8   6 10.1336 3.69984   1
   8   8   6 45.2321 4.37923   1
   9  -2   6 894.477 16.7436  -2
   9   8   6 894.477 16.7436   1
  10  -2   6 34.0106 4.80044  -2
  10   8   6 34.0106 4.80044   1
  11  -2   6 376.255 11.9781  -2
  11   8   6 376.255 11.9781   1
  12  -2   6 49.7599 8.71550  -2
  12   8   6 49.7599 8.71550   1
  13  -1   6 64.7483 12.2927  -2
  13   8   6 64.7483 12.2927   1
  14  -1   6 3.36717 7.72834  -2
  14   8   6 3.36717 7.72834   1
  15  -1   6 221.802 9.86565  -2
  15   8   6 221.802 9.86565   1
 -13  -8   6 152.849 12.8416  -2
 -13   9   6 152.849 12.8416   1
 -12  -8   6 21.5149 8.51960  -2
 -12   9   6 21.5149 8.51960   1
 -11  -8   6 27.7666 10.5341  -2
 -11   9   6 27.7666 10.5341   1
  -9  -7   6 158.141 7.13501  -2
  -9   9   6 158.141 7.13501   1
  -8  -7   6 51.6688 4.33269  -2
  -8   9   6 51.6688 4.33269   1
  -7  -7   6 377.013 11.3776  -2
  -7   9   6 377.013 11.3776   1
  -6  -7   6 189.463 9.12214  -2
  -6   9   6 189.463 9.12214   1
  -5  -6   6 139.909 7.17494  -2
  -5   9   6 139.909 7.17494   1
  -4  -6   6 160.679 11.6109  -2
  -4   9   6 160.679 11.6109   1
  -3  -6   6 919.570 22.3720  -2
  -3   9   6 919.570 22.3720   1
  -2  -6   6 28.4866 4.76511  -2
  -2   9   6 28.4866 4.76511   1
  -1   9   6 645.936 14.4368   1
   0  -5   6 42.0688 3.99395  -2
   0   9   6 42.0688 3.99395   1
   1  -5   6 130.760 4.05522  -2
   1   9   6 130.760 4.05522   1
   2  -5   6 195.333 5.77486  -2
   2   9   6 195.333 5.77486   1
   3  -5   6 1370.13 55.4066  -2
   3   9   6 1370.13 55.4066   1
   4  -4   6 9.68099 11.4778  -2
   4   9   6 9.68099 11.4778   1
   5  -4   6 338.368 7.65242  -2
   5   9   6 338.368 7.65242   1
   6  -4   6 255.847 5.79530  -2
   6   9   6 255.847 5.79530   1
   7  -4   6 88.7655 5.33950  -2
   7   9   6 88.7655 5.33950   1
   8   9   6 191.338 8.13512   1
   9  -3   6 662.567 19.3505  -2
[truncated: 396,319 more chars]
