# Supplementary material for: The Methylbismuth Dication: Pentagonal Pyramidal Coordination and Ligand‐Induced Lewis Superacidity
Source: Angew Chem Int Ed Engl. 2025 Nov 17;65(1):e16140. doi: 10.1002/anie.202516140 (PMC12759221; doi:10.1002/anie.202516140)
Supplement: Supplementary file 2 — Supporting Informaton [file ANIE-65-e16140-s002.zip › JSX54.cif]

data_jsx54
_publ_requested_journal          ?
_publ_contact_author_name        'Prof. Dr. Crispin Lichtenberg'
_publ_contact_author_address     
;Philipps University Marburg
Department of Chemistry
Hans-Meerwein-Strasse 4
35032 Marburg 
;
_publ_contact_author_email       crispin.lichtenberg@chemie.uni-marburg.de
_publ_contact_author_phone       +4964212825755
_publ_contact_author_fax         +4964212825755
loop_
_publ_author_name
_publ_author_address
'Schwarzmann, Johannes'
;Philipps University Marburg
Department of Chemistry
Hans-Meerwein-Strasse 4
35032 Marburg 
;
'Kirsch, Tamina Z.'
;Philipps University Marburg
Department of Chemistry
Hans-Meerwein-Strasse 4
35032 Marburg 
;
'Narz, Benedikt'
;Philipps University Marburg
Department of Chemistry
Hans-Meerwein-Strasse 4
35032 Marburg 
;
'Lichtenberg, Crispin'
;Philipps University Marburg
Department of Chemistry
Hans-Meerwein-Strasse 4
35032 Marburg 
;
_audit_creation_date               2024-11-28
_audit_creation_method
;
Olex2 1.5
(compiled 2023.08.24 svn.re1ec1418 for OlexSys, GUI svn.r6817)
;
_shelx_SHELXL_version_number       '2019/1'
_audit_contact_author_address      ?
_audit_contact_author_email        ?
_audit_contact_author_name         ''
_audit_contact_author_phone        ?
_publ_contact_author_id_orcid      ?
_publ_section_references
;
Dolomanov, O.V., Bourhis, L.J., Gildea, R.J, Howard, J.A.K. & Puschmann, H.
 (2009), J. Appl. Cryst. 42, 339-341.

Sheldrick, G.M. (2008). Acta Cryst. A64, 112-122.

Sheldrick, G.M. (2015). Acta Cryst. A71, 3-8.
;
_chemical_name_common              ?
_chemical_name_systematic          ?
_chemical_formula_moiety           'C13 H39 Bi P4 Se4, 2(F6 Sb), 0.5(C4 H6 N2)'
_chemical_formula_sum              'C15 H42 Bi F12 N P4 Sb2 Se4'
_chemical_formula_weight           1356.69
_chemical_melting_point            ?
loop_
  _atom_type_symbol
  _atom_type_description
  _atom_type_scat_dispersion_real
  _atom_type_scat_dispersion_imag
  _atom_type_scat_source
 'C' 'C' 0.0033 0.0016 'International Tables Vol C Tables 4.2.6.8 and 6.1.1.4'
 'H' 'H' 0.0000 0.0000 'International Tables Vol C Tables 4.2.6.8 and 6.1.1.4'
 'Bi' 'Bi' -4.1077 10.2566
 'International Tables Vol C Tables 4.2.6.8 and 6.1.1.4'
 'F' 'F' 0.0171 0.0103 'International Tables Vol C Tables 4.2.6.8 and 6.1.1.4'
 'N' 'N' 0.0061 0.0033 'International Tables Vol C Tables 4.2.6.8 and 6.1.1.4'
 'P' 'P' 0.1023 0.0942 'International Tables Vol C Tables 4.2.6.8 and 6.1.1.4'
 'Sb' 'Sb' -0.5866 1.5461
 'International Tables Vol C Tables 4.2.6.8 and 6.1.1.4'
 'Se' 'Se' -0.0929 2.2259
 'International Tables Vol C Tables 4.2.6.8 and 6.1.1.4'

_shelx_space_group_comment
;
The symmetry employed for this shelxl refinement is uniquely defined
by the following loop, which should always be used as a source of
symmetry information in preference to the above space-group names.
They are only intended as comments.
;
_space_group_crystal_system        'orthorhombic'
_space_group_IT_number             60
_space_group_name_H-M_alt          'P b c n'
_space_group_name_Hall             '-P 2n 2ab'
loop_
  _space_group_symop_operation_xyz
 'x, y, z'
 '-x+1/2, -y+1/2, z+1/2'
 '-x, y, -z+1/2'
 'x+1/2, -y+1/2, -z'
 '-x, -y, -z'
 'x-1/2, y-1/2, -z-1/2'
 'x, -y, z-1/2'
 '-x-1/2, y-1/2, z'

_cell_length_a                     12.6071(5)
_cell_length_b                     24.0275(10)
_cell_length_c                     12.8660(6)
_cell_angle_alpha                  90
_cell_angle_beta                   90
_cell_angle_gamma                  90
_cell_volume                       3897.3(3)
_cell_formula_units_Z              4
_cell_measurement_reflns_used      9468
_cell_measurement_temperature      100.00
_cell_measurement_theta_max        32.467
_cell_measurement_theta_min        2.320
_shelx_estimated_absorpt_T_max     0.639
_shelx_estimated_absorpt_T_min     0.514
_exptl_absorpt_coefficient_mu      9.848
_exptl_absorpt_correction_T_max    0.7464
_exptl_absorpt_correction_T_min    0.6451
_exptl_absorpt_correction_type     multi-scan
_exptl_absorpt_process_details
;
SADABS-2016/2 (Bruker,2016/2) was used for absorption correction.
wR2(int) was 0.0694 before and 0.0554 after correction.
The Ratio of minimum to maximum transmission is 0.8643.
The \l/2 correction factor is Not present.
;
_exptl_absorpt_special_details     ?
_exptl_crystal_colour              'clear yellowish colourless'
_exptl_crystal_colour_lustre       clear
_exptl_crystal_colour_modifier     yellowish
_exptl_crystal_colour_primary      colourless
_exptl_crystal_density_diffrn      2.312
_exptl_crystal_density_meas        ?
_exptl_crystal_density_method      ?
_exptl_crystal_description         plate
_exptl_crystal_F_000               2512
_exptl_crystal_size_max            0.078
_exptl_crystal_size_mid            0.075
_exptl_crystal_size_min            0.05
_exptl_transmission_factor_max     ?
_exptl_transmission_factor_min     ?
_diffrn_reflns_av_R_equivalents    0.0351
_diffrn_reflns_av_unetI/netI       0.0109
_diffrn_reflns_Laue_measured_fraction_full  0.999
_diffrn_reflns_Laue_measured_fraction_max  0.999
_diffrn_reflns_limit_h_max         15
_diffrn_reflns_limit_h_min         -15
_diffrn_reflns_limit_k_max         28
_diffrn_reflns_limit_k_min         -28
_diffrn_reflns_limit_l_max         15
_diffrn_reflns_limit_l_min         -15
_diffrn_reflns_number              94127
_diffrn_reflns_point_group_measured_fraction_full  0.999
_diffrn_reflns_point_group_measured_fraction_max  0.999
_diffrn_reflns_theta_full          25.027
_diffrn_reflns_theta_max           25.027
_diffrn_reflns_theta_min           2.319
_diffrn_ambient_temperature        100.00
_diffrn_detector                   'CCD area detector'
_diffrn_detector_area_resol_mean   7.9
_diffrn_detector_type              'Bruker PHOTON II'
_diffrn_measured_fraction_theta_full  0.999
_diffrn_measured_fraction_theta_max  0.999
_diffrn_measurement_device         'three-circle diffractometer'
_diffrn_measurement_device_type    'Bruker D8 Quest'
_diffrn_measurement_method         '\w scans'
_diffrn_radiation_monochromator    graphite
_diffrn_radiation_probe            x-ray
_diffrn_radiation_type             MoK\a
_diffrn_radiation_wavelength       0.71073
_diffrn_source                     'sealed X-ray tube'
_diffrn_source_current             1.0
_diffrn_source_power               0.05
_diffrn_source_target              Mo
_diffrn_source_voltage             50.0
_reflns_Friedel_coverage           0.000
_reflns_Friedel_fraction_full      .
_reflns_Friedel_fraction_max       .
_reflns_number_gt                  3294
_reflns_number_total               3449
_reflns_special_details
;
 Reflections were merged by SHELXL according to the crystal
 class for the calculation of statistics and refinement.
 
 _reflns_Friedel_fraction is defined as the number of unique
 Friedel pairs measured divided by the number that would be
 possible theoretically, ignoring centric projections and
 systematic absences.
;
_reflns_threshold_expression       'I > 2\s(I)'
_computing_cell_refinement         'SAINT V8.40B (?, 2016)'
_computing_data_collection         ?
_computing_data_reduction          'SAINT V8.40B (?, 2016)'
_computing_molecular_graphics      'Olex2 1.5 (Dolomanov et al., 2009)'
_computing_publication_material    'Olex2 1.5 (Dolomanov et al., 2009)'
_computing_structure_refinement    'XL  (Sheldrick, 2008)'
_computing_structure_solution      'SHELXT 2018/2 (Sheldrick, 2018)'
_refine_diff_density_max           1.077
_refine_diff_density_min           -0.982
_refine_diff_density_rms           0.097
_refine_ls_extinction_coef         .
_refine_ls_extinction_method       none
_refine_ls_goodness_of_fit_ref     1.071
_refine_ls_hydrogen_treatment      constr
_refine_ls_matrix_type             full
_refine_ls_number_parameters       198
_refine_ls_number_reflns           3449
_refine_ls_number_restraints       0
_refine_ls_R_factor_all            0.0222
_refine_ls_R_factor_gt             0.0209
_refine_ls_restrained_S_all        1.071
_refine_ls_shift/su_max            0.001
_refine_ls_shift/su_mean           0.000
_refine_ls_structure_factor_coef   Fsqd
_refine_ls_weighting_details      
 'w=1/[\s^2^(Fo^2^)+(0.0170P)^2^+18.0528P] where P=(Fo^2^+2Fc^2^)/3'
_refine_ls_weighting_scheme        calc
_refine_ls_wR_factor_gt            0.0476
_refine_ls_wR_factor_ref           0.0482
_refine_special_details            ?
_olex2_refinement_description
;
1. Fixed Uiso
 At 1.5 times of:
  All C(H,H,H) groups
2. Others
 Fixed Sof: H1A(0.5) H1B(0.5) H1C(0.5) C9(0.5) H9A(0.5) H9B(0.5) H9C(0.5)
 C8(0.5)
3.a Idealised Me refined as rotating group:
 C1(H1A,H1B,H1C), C6(H6A,H6B,H6C), C2(H2A,H2B,H2C), C4(H4A,H4B,H4C), C3(H3A,
 H3B,H3C), C5(H5A,H5B,H5C), C7(H7A,H7B,H7C), C9(H9A,H9B,H9C)
;
_atom_sites_solution_hydrogens     geom
_atom_sites_solution_primary       dual
_atom_sites_solution_secondary     ?
loop_
  _atom_site_label
  _atom_site_type_symbol
  _atom_site_fract_x
  _atom_site_fract_y
  _atom_site_fract_z
  _atom_site_U_iso_or_equiv
  _atom_site_adp_type
  _atom_site_occupancy
  _atom_site_site_symmetry_order
  _atom_site_calc_flag
  _atom_site_refinement_flags_posn
  _atom_site_refinement_flags_adp
  _atom_site_refinement_flags_occupancy
  _atom_site_disorder_assembly
  _atom_site_disorder_group
 Bi1 Bi 0.000000 0.42524(2) 0.250000 0.01462(6) Uani 1 2 d S T P . .
 Sb1 Sb 0.000000 0.20050(2) 0.250000 0.01990(9) Uani 1 2 d S T P . .
 Sb2 Sb 0.500000 0.24813(2) 0.250000 0.02752(10) Uani 1 2 d S T P . .
 Se2 Se 0.08618(3) 0.44401(2) 0.45894(3) 0.02226(10) Uani 1 1 d . . . . .
 Se1 Se 0.21722(3) 0.44210(2) 0.17132(3) 0.02190(10) Uani 1 1 d . . . . .
 P2 P 0.19989(8) 0.37976(4) 0.49304(8) 0.0185(2) Uani 1 1 d . . . . .
 P1 P 0.24273(8) 0.38176(4) 0.05006(8) 0.0191(2) Uani 1 1 d . . . . .
 F1 F 0.000000 0.27878(13) 0.250000 0.0249(7) Uani 1 2 d S T P . .
 F4 F 0.0580(2) 0.20093(10) 0.11586(19) 0.0312(6) Uani 1 1 d . . . . .
 F2 F 0.13702(19) 0.20064(11) 0.3069(2) 0.0329(6) Uani 1 1 d . . . . .
 C1 C 0.000000 0.5188(2) 0.250000 0.0223(12) Uani 1 2 d S T P . .
 H1A H 0.010211 0.532358 0.178887 0.033 Uiso 0.5 1 calc R U P A -1
 H1B H 0.057745 0.532358 0.294222 0.033 Uiso 0.5 1 calc R U P A -1
 H1C H -0.067956 0.532358 0.276891 0.033 Uiso 0.5 1 calc R U P A -1
 F5 F 0.500000 0.3253(2) 0.250000 0.088(2) Uani 1 2 d S T P . .
 C6 C 0.2155(3) 0.37658(19) 0.6315(3) 0.0282(9) Uani 1 1 d . . . . .
 H6A H 0.260514 0.344802 0.649626 0.042 Uiso 1 1 calc R U . . .
 H6B H 0.145772 0.372199 0.664208 0.042 Uiso 1 1 calc R U . . .
 H6C H 0.248596 0.411019 0.656205 0.042 Uiso 1 1 calc R U . . .
 F3 F 0.000000 0.12291(15) 0.250000 0.0466(11) Uani 1 2 d S T P . .
 F7 F 0.6201(4) 0.24837(15) 0.3301(4) 0.115(2) Uani 1 1 d . . . . .
 C2 C 0.1958(4) 0.4042(2) -0.0745(4) 0.0377(12) Uani 1 1 d . . . . .
 H2A H 0.118556 0.408663 -0.072176 0.057 Uiso 1 1 calc R U . . .
 H2B H 0.214414 0.376412 -0.127143 0.057 Uiso 1 1 calc R U . . .
 H2C H 0.228741 0.439917 -0.092367 0.057 Uiso 1 1 calc R U . . .
 F6 F 0.500000 0.1719(2) 0.250000 0.123(3) Uani 1 2 d S T P . .
 C4 C 0.3822(3) 0.3704(2) 0.0363(3) 0.0301(10) Uani 1 1 d . . . . .
 H4A H 0.416318 0.404768 0.012804 0.045 Uiso 1 1 calc R U . . .
 H4B H 0.394476 0.340861 -0.014936 0.045 Uiso 1 1 calc R U . . .
 H4C H 0.412108 0.359182 0.103396 0.045 Uiso 1 1 calc R U . . .
 C3 C 0.1790(4) 0.31701(19) 0.0767(4) 0.0405(12) Uani 1 1 d . . . . .
 H3A H 0.212497 0.299439 0.137083 0.061 Uiso 1 1 calc R U . . .
 H3B H 0.185621 0.292467 0.016217 0.061 Uiso 1 1 calc R U . . .
 H3C H 0.103717 0.323552 0.091454 0.061 Uiso 1 1 calc R U . . .
 C5 C 0.1599(5) 0.3129(2) 0.4472(5) 0.0546(17) Uani 1 1 d . . . . .
 H5A H 0.150827 0.314152 0.371627 0.082 Uiso 1 1 calc R U . . .
 H5B H 0.092581 0.302462 0.479967 0.082 Uiso 1 1 calc R U . . .
 H5C H 0.214306 0.285362 0.464965 0.082 Uiso 1 1 calc R U . . .
 C7 C 0.3283(4) 0.3929(3) 0.4411(4) 0.0501(15) Uani 1 1 d . . . . .
 H7A H 0.376835 0.363124 0.462529 0.075 Uiso 1 1 calc R U . . .
 H7B H 0.354493 0.428643 0.467097 0.075 Uiso 1 1 calc R U . . .
 H7C H 0.324337 0.393998 0.365056 0.075 Uiso 1 1 calc R U . . .
 F8 F 0.4249(6) 0.2487(4) 0.3696(5) 0.182(3) Uani 1 1 d . . . . .
 N1 N 0.500000 0.4942(4) 0.250000 0.095(4) Uani 1 2 d S T P . .
 C9 C 0.5043(9) 0.5110(4) 0.4291(10) 0.046(3) Uani 0.5 1 d . . P B -1
 H9A H 0.516277 0.550436 0.444378 0.069 Uiso 0.5 1 calc R U P B -1
 H9B H 0.559228 0.488560 0.463027 0.069 Uiso 0.5 1 calc R U P B -1
 H9C H 0.434387 0.499879 0.455257 0.069 Uiso 0.5 1 calc R U P B -1
 C8 C 0.5075(9) 0.5045(4) 0.3470(11) 0.043(3) Uani 0.5 1 d . . P B -1

loop_
  _atom_site_aniso_label
  _atom_site_aniso_U_11
  _atom_site_aniso_U_22
  _atom_site_aniso_U_33
  _atom_site_aniso_U_23
  _atom_site_aniso_U_13
  _atom_site_aniso_U_12
 Bi1 0.01567(11) 0.01438(10) 0.01382(10) 0.000 0.00045(8) 0.000
 Sb1 0.02106(19) 0.01762(19) 0.02102(19) 0.000 0.00034(15) 0.000
 Sb2 0.0285(2) 0.0222(2) 0.0318(2) 0.000 -0.01390(17) 0.000
 Se2 0.0287(2) 0.0224(2) 0.01566(19) -0.00266(16) -0.00653(16) 0.00977(17)
 Se1 0.01590(19) 0.0276(2) 0.0222(2) -0.00572(17) 0.00334(15) -0.00087(16)
 P2 0.0165(5) 0.0203(5) 0.0188(5) 0.0012(4) -0.0030(4) 0.0032(4)
 P1 0.0176(5) 0.0204(5) 0.0193(5) -0.0001(4) 0.0031(4) 0.0041(4)
 F1 0.0287(18) 0.0178(16) 0.0281(18) 0.000 0.0019(14) 0.000
 F4 0.0345(14) 0.0353(14) 0.0237(12) -0.0055(11) 0.0064(11) -0.0012(11)
 F2 0.0242(13) 0.0402(15) 0.0345(14) -0.0023(12) -0.0050(11) 0.0070(11)
 C1 0.025(3) 0.019(3) 0.023(3) 0.000 0.000(2) 0.000
 F5 0.135(5) 0.032(3) 0.097(4) 0.000 -0.083(4) 0.000
 C6 0.026(2) 0.038(2) 0.021(2) 0.0090(19) -0.0040(17) 0.0040(19)
 F3 0.064(3) 0.0172(18) 0.058(3) 0.000 0.000(2) 0.000
 F7 0.130(4) 0.0370(19) 0.179(5) -0.001(2) -0.129(4) 0.000(2)
 C2 0.039(3) 0.050(3) 0.024(2) -0.005(2) -0.006(2) 0.019(2)
 F6 0.130(6) 0.025(2) 0.213(8) 0.000 -0.137(6) 0.000
 C4 0.020(2) 0.041(3) 0.029(2) 0.002(2) 0.0068(18) 0.0105(19)
 C3 0.041(3) 0.025(2) 0.055(3) -0.007(2) 0.020(3) -0.006(2)
 C5 0.074(4) 0.024(3) 0.066(4) -0.010(3) -0.039(3) 0.014(3)
 C7 0.023(2) 0.092(5) 0.035(3) 0.024(3) 0.007(2) 0.010(3)
 F8 0.173(7) 0.249(9) 0.122(5) 0.017(5) 0.087(5) -0.009(6)
 N1 0.075(6) 0.046(5) 0.165(12) 0.000 -0.050(7) 0.000
 C9 0.060(7) 0.023(5) 0.055(8) -0.005(5) 0.013(6) 0.001(5)
 C8 0.043(6) 0.022(5) 0.063(8) -0.017(5) 0.004(6) 0.000(4)

_geom_special_details
;
 All esds (except the esd in the dihedral angle between two l.s. planes)
 are estimated using the full covariance matrix.  The cell esds are taken
 into account individually in the estimation of esds in distances, angles
 and torsion angles; correlations between esds in cell parameters are only
 used when they are defined by crystal symmetry.  An approximate (isotropic)
 treatment of cell esds is used for estimating esds involving l.s. planes.
;
loop_
  _geom_bond_atom_site_label_1
  _geom_bond_atom_site_label_2
  _geom_bond_distance
  _geom_bond_site_symmetry_2
  _geom_bond_publ_flag
 Bi1 Se2 2.9343(4) 3 ?
 Bi1 Se2 2.9344(4) . ?
 Bi1 Se1 2.9476(4) . ?
 Bi1 Se1 2.9476(4) 3 ?
 Bi1 C1 2.247(5) . ?
 Sb1 F1 1.881(3) . ?
 Sb1 F4 1.874(2) 3 ?
 Sb1 F4 1.874(2) . ?
 Sb1 F2 1.876(2) . ?
 Sb1 F2 1.876(2) 3 ?
 Sb1 F3 1.864(4) . ?
 Sb2 F5 1.853(5) . ?
 Sb2 F7 1.832(3) . ?
 Sb2 F7 1.832(3) 3_655 ?
 Sb2 F6 1.831(5) . ?
 Sb2 F8 1.807(6) 3_655 ?
 Sb2 F8 1.807(6) . ?
 Se2 P2 2.1520(11) . ?
 Se1 P1 2.1540(11) . ?
 P2 C6 1.793(4) . ?
 P2 C5 1.784(5) . ?
 P2 C7 1.780(5) . ?
 P1 C2 1.792(5) . ?
 P1 C4 1.788(4) . ?
 P1 C3 1.785(5) . ?
 C1 H1A 0.9800 . ?
 C1 H1B 0.9800 . ?
 C1 H1C 0.9800 . ?
 C6 H6A 0.9800 . ?
 C6 H6B 0.9800 . ?
 C6 H6C 0.9800 . ?
 C2 H2A 0.9800 . ?
 C2 H2B 0.9800 . ?
 C2 H2C 0.9800 . ?
 C4 H4A 0.9800 . ?
 C4 H4B 0.9800 . ?
 C4 H4C 0.9800 . ?
 C3 H3A 0.9800 . ?
 C3 H3B 0.9800 . ?
 C3 H3C 0.9800 . ?
 C5 H5A 0.9800 . ?
 C5 H5B 0.9800 . ?
 C5 H5C 0.9800 . ?
 C7 H7A 0.9800 . ?
 C7 H7B 0.9800 . ?
 C7 H7C 0.9800 . ?
 N1 C8 1.276(14) . ?
 C9 H9A 0.9800 . ?
 C9 H9B 0.9800 . ?
 C9 H9C 0.9800 . ?
 C9 C8 1.068(16) . ?

loop_
  _geom_angle_atom_site_label_1
  _geom_angle_atom_site_label_2
  _geom_angle_atom_site_label_3
  _geom_angle
  _geom_angle_site_symmetry_1
  _geom_angle_site_symmetry_3
  _geom_angle_publ_flag
 Se2 Bi1 Se2 162.319(17) 3 . ?
 Se2 Bi1 Se1 87.105(12) . . ?
 Se2 Bi1 Se1 90.472(12) . 3 ?
 Se2 Bi1 Se1 90.474(12) 3 . ?
 Se2 Bi1 Se1 87.105(12) 3 3 ?
 Se1 Bi1 Se1 164.200(18) 3 . ?
 C1 Bi1 Se2 81.160(9) . 3 ?
 C1 Bi1 Se2 81.159(9) . . ?
 C1 Bi1 Se1 82.100(9) . . ?
 C1 Bi1 Se1 82.100(9) . 3 ?
 F4 Sb1 F1 89.69(8) 3 . ?
 F4 Sb1 F1 89.69(8) . . ?
 F4 Sb1 F4 179.37(16) 3 . ?
 F4 Sb1 F2 89.99(11) . 3 ?
 F4 Sb1 F2 89.99(11) 3 . ?
 F4 Sb1 F2 90.01(11) 3 3 ?
 F4 Sb1 F2 90.01(11) . . ?
 F2 Sb1 F1 89.90(8) 3 . ?
 F2 Sb1 F1 89.90(8) . . ?
 F2 Sb1 F2 179.79(16) . 3 ?
 F3 Sb1 F1 180.0 . . ?
 F3 Sb1 F4 90.31(8) . 3 ?
 F3 Sb1 F4 90.31(8) . . ?
 F3 Sb1 F2 90.10(8) . . ?
 F3 Sb1 F2 90.10(8) . 3 ?
 F7 Sb2 F5 89.83(11) 3_655 . ?
 F7 Sb2 F5 89.82(11) . . ?
 F7 Sb2 F7 179.7(2) 3_655 . ?
 F6 Sb2 F5 180.0 . . ?
 F6 Sb2 F7 90.17(11) . 3_655 ?
 F6 Sb2 F7 90.18(11) . . ?
 F8 Sb2 F5 89.6(3) 3_655 . ?
 F8 Sb2 F5 89.6(3) . . ?
 F8 Sb2 F7 92.7(3) 3_655 . ?
 F8 Sb2 F7 87.3(3) . . ?
 F8 Sb2 F7 92.7(3) . 3_655 ?
 F8 Sb2 F7 87.3(3) 3_655 3_655 ?
 F8 Sb2 F6 90.4(3) 3_655 . ?
 F8 Sb2 F6 90.4(3) . . ?
 F8 Sb2 F8 179.2(6) 3_655 . ?
 P2 Se2 Bi1 108.85(3) . . ?
 P1 Se1 Bi1 107.15(3) . . ?
 C6 P2 Se2 107.81(15) . . ?
 C5 P2 Se2 112.98(18) . . ?
 C5 P2 C6 108.7(3) . . ?
 C7 P2 Se2 113.74(19) . . ?
 C7 P2 C6 106.3(2) . . ?
 C7 P2 C5 107.0(3) . . ?
 C2 P1 Se1 113.31(16) . . ?
 C4 P1 Se1 108.77(16) . . ?
 C4 P1 C2 106.4(2) . . ?
 C3 P1 Se1 112.36(17) . . ?
 C3 P1 C2 106.6(3) . . ?
 C3 P1 C4 109.2(2) . . ?
 Bi1 C1 H1A 109.5 . . ?
 Bi1 C1 H1B 109.5 . . ?
 Bi1 C1 H1C 109.5 . . ?
 H1A C1 H1B 109.5 . . ?
 H1A C1 H1C 109.5 . . ?
 H1B C1 H1C 109.5 . . ?
 P2 C6 H6A 109.5 . . ?
 P2 C6 H6B 109.5 . . ?
 P2 C6 H6C 109.5 . . ?
 H6A C6 H6B 109.5 . . ?
 H6A C6 H6C 109.5 . . ?
 H6B C6 H6C 109.5 . . ?
 P1 C2 H2A 109.5 . . ?
 P1 C2 H2B 109.5 . . ?
 P1 C2 H2C 109.5 . . ?
 H2A C2 H2B 109.5 . . ?
 H2A C2 H2C 109.5 . . ?
 H2B C2 H2C 109.5 . . ?
 P1 C4 H4A 109.5 . . ?
 P1 C4 H4B 109.5 . . ?
 P1 C4 H4C 109.5 . . ?
 H4A C4 H4B 109.5 . . ?
 H4A C4 H4C 109.5 . . ?
 H4B C4 H4C 109.5 . . ?
 P1 C3 H3A 109.5 . . ?
 P1 C3 H3B 109.5 . . ?
 P1 C3 H3C 109.5 . . ?
 H3A C3 H3B 109.5 . . ?
 H3A C3 H3C 109.5 . . ?
 H3B C3 H3C 109.5 . . ?
 P2 C5 H5A 109.5 . . ?
 P2 C5 H5B 109.5 . . ?
 P2 C5 H5C 109.5 . . ?
 H5A C5 H5B 109.5 . . ?
 H5A C5 H5C 109.5 . . ?
 H5B C5 H5C 109.5 . . ?
 P2 C7 H7A 109.5 . . ?
 P2 C7 H7B 109.5 . . ?
 P2 C7 H7C 109.5 . . ?
 H7A C7 H7B 109.5 . . ?
 H7A C7 H7C 109.5 . . ?
 H7B C7 H7C 109.5 . . ?
 H9A C9 H9B 109.5 . . ?
 H9A C9 H9C 109.5 . . ?
 H9B C9 H9C 109.5 . . ?
 C8 C9 H9A 109.5 . . ?
 C8 C9 H9B 109.5 . . ?
 C8 C9 H9C 109.5 . . ?
 C9 C8 N1 173.0(13) . . ?

_shelx_res_file
;
TITL jsx54_a.res in Pbcn
    jsx54.res
    created by SHELXL-2019/1 at 09:23:30 on 28-Nov-2024
REM Old TITL jsx54_a.res in Pca2(1)
REM SHELXT solution in Pbcn: R1 0.097, Rweak 0.002, Alpha 0.017
REM <I/s> 0.842 for 481 systematic absences, Orientation a'=b, b'=a, c'=-c
REM Formula found by SHELXT: C13 F13 P4 Se4 Sb2 Bi
CELL 0.71073 12.6071 24.0275 12.866 90 90 90
ZERR 4 0.0005 0.001 0.0006 0 0 0
LATT 1
SYMM 0.5-X,0.5-Y,0.5+Z
SYMM -X,+Y,0.5-Z
SYMM 0.5+X,0.5-Y,-Z
SFAC C H Bi F N P Sb Se
UNIT 60 168 4 48 4 16 8 16

L.S. 4 0 0
PLAN  11
SIZE 0.05 0.075 0.078
TEMP -173.15
CONF
BOND
list 4
MORE -1
BOND $H
fmap 2 53
acta
SHEL 9999 0.84
REM <olex2.extras>
REM <HklSrc "%.\\JSX54.hkl">
REM </olex2.extras>

WGHT    0.017000   18.052799
FVAR       0.12504
BI1   3    0.000000    0.425241    0.250000    10.50000    0.01567    0.01438 =
         0.01382    0.00000    0.00045    0.00000
SB1   7    0.000000    0.200501    0.250000    10.50000    0.02106    0.01762 =
         0.02102    0.00000    0.00034    0.00000
SB2   7    0.500000    0.248132    0.250000    10.50000    0.02853    0.02221 =
         0.03181    0.00000   -0.01390    0.00000
SE2   8    0.086179    0.444010    0.458942    11.00000    0.02870    0.02242 =
         0.01566   -0.00266   -0.00653    0.00977
SE1   8    0.217221    0.442101    0.171323    11.00000    0.01590    0.02759 =
         0.02219   -0.00572    0.00334   -0.00087
P2    6    0.199888    0.379756    0.493043    11.00000    0.01646    0.02033 =
         0.01877    0.00121   -0.00305    0.00316
P1    6    0.242729    0.381757    0.050065    11.00000    0.01760    0.02045 =
         0.01933   -0.00010    0.00312    0.00408
F1    4    0.000000    0.278779    0.250000    10.50000    0.02874    0.01785 =
         0.02811    0.00000    0.00186    0.00000
F4    4    0.057968    0.200929    0.115858    11.00000    0.03452    0.03532 =
         0.02368   -0.00553    0.00637   -0.00121
F2    4    0.137021    0.200642    0.306881    11.00000    0.02416    0.04016 =
         0.03453   -0.00226   -0.00502    0.00698
C1    1    0.000000    0.518762    0.250000    10.50000    0.02501    0.01916 =
         0.02279    0.00000    0.00046    0.00000
PART -1
AFIX 137
H1A   2    0.010211    0.532358    0.178887    10.50000   -1.50000
H1B   2    0.057745    0.532358    0.294222    10.50000   -1.50000
H1C   2   -0.067956    0.532358    0.276891    10.50000   -1.50000
AFIX   0

PART 0
F5    4    0.500000    0.325251    0.250000    10.50000    0.13537    0.03240 =
         0.09708    0.00000   -0.08339    0.00000

C6    1    0.215458    0.376585    0.631465    11.00000    0.02551    0.03819 =
         0.02091    0.00904   -0.00395    0.00400
AFIX 137
H6A   2    0.260514    0.344802    0.649626    11.00000   -1.50000
H6B   2    0.145772    0.372199    0.664208    11.00000   -1.50000
H6C   2    0.248596    0.411019    0.656205    11.00000   -1.50000
AFIX   0

F3    4    0.000000    0.122914    0.250000    10.50000    0.06433    0.01720 =
         0.05840    0.00000    0.00046    0.00000
F7    4    0.620121    0.248366    0.330150    11.00000    0.13011    0.03698 =
         0.17898   -0.00114   -0.12884   -0.00044
C2    1    0.195794    0.404233   -0.074518    11.00000    0.03852    0.05042 =
         0.02419   -0.00498   -0.00571    0.01926
AFIX 137
H2A   2    0.118556    0.408663   -0.072176    11.00000   -1.50000
H2B   2    0.214414    0.376412   -0.127143    11.00000   -1.50000
H2C   2    0.228741    0.439917   -0.092367    11.00000   -1.50000
AFIX   0

F6    4    0.500000    0.171918    0.250000    10.50000    0.13044    0.02520 =
         0.21303    0.00000   -0.13663    0.00000
C4    1    0.382158    0.370354    0.036274    11.00000    0.02031    0.04125 =
         0.02872    0.00182    0.00685    0.01054
AFIX 137
H4A   2    0.416318    0.404768    0.012804    11.00000   -1.50000
H4B   2    0.394476    0.340861   -0.014936    11.00000   -1.50000
H4C   2    0.412108    0.359182    0.103396    11.00000   -1.50000
AFIX   0
C3    1    0.178953    0.317005    0.076707    11.00000    0.04085    0.02516 =
         0.05547   -0.00677    0.02017   -0.00603
AFIX 137
H3A   2    0.212497    0.299439    0.137083    11.00000   -1.50000
H3B   2    0.185621    0.292467    0.016217    11.00000   -1.50000
H3C   2    0.103717    0.323552    0.091454    11.00000   -1.50000
AFIX   0
C5    1    0.159896    0.312902    0.447241    11.00000    0.07395    0.02386 =
         0.06598   -0.01040   -0.03918    0.01389
AFIX 137
H5A   2    0.150827    0.314152    0.371627    11.00000   -1.50000
H5B   2    0.092581    0.302462    0.479967    11.00000   -1.50000
H5C   2    0.214306    0.285362    0.464965    11.00000   -1.50000
AFIX   0
C7    1    0.328315    0.392851    0.441096    11.00000    0.02316    0.09191 =
         0.03537    0.02396    0.00678    0.01011
AFIX 137
H7A   2    0.376835    0.363124    0.462529    11.00000   -1.50000
H7B   2    0.354493    0.428643    0.467097    11.00000   -1.50000
H7C   2    0.324337    0.393998    0.365056    11.00000   -1.50000
AFIX   0

F8    4    0.424919    0.248651    0.369601    11.00000    0.17319    0.24904 =
         0.12234    0.01729    0.08702   -0.00880
N1    5    0.500000    0.494153    0.250000    10.50000    0.07466    0.04633 =
         0.16519    0.00000   -0.04992    0.00000
PART -1
C9    1    0.504272    0.510975    0.429121    10.50000    0.06045    0.02277 =
         0.05542   -0.00549    0.01285    0.00118
AFIX 137
H9A   2    0.516277    0.550436    0.444378    10.50000   -1.50000
H9B   2    0.559228    0.488560    0.463027    10.50000   -1.50000
H9C   2    0.434387    0.499879    0.455257    10.50000   -1.50000
AFIX   0
C8    1    0.507458    0.504489    0.347021    10.50000    0.04268    0.02213 =
         0.06290   -0.01665    0.00363    0.00018
HKLF 4


REM  jsx54_a.res in Pbcn
REM wR2 = 0.0482, GooF = S = 1.071, Restrained GooF = 1.071 for all data
REM R1 = 0.0209 for 3294 Fo > 4sig(Fo) and 0.0222 for all 3449 data
REM 198 parameters refined using 0 restraints

END

WGHT      0.0170     18.0524

REM Highest difference peak  1.077,  deepest hole -0.982,  1-sigma level  0.097
Q1    1   0.5546  0.2478  0.3823  11.00000  0.05    1.08
Q2    1   0.6410  0.2455  0.3164  11.00000  0.05    1.01
Q3    1   0.3599  0.2577  0.3101  11.00000  0.05    0.97
Q4    1   0.0000  0.3934  0.2500  10.50000  0.05    0.70
Q5    1   0.4234  0.1982  0.3178  11.00000  0.05    0.64
Q6    1   0.5708  0.3002  0.1821  11.00000  0.05    0.63
Q7    1   0.5000  0.3408  0.2500  10.50000  0.05    0.47
Q8    1   0.5000  0.2784  0.2500  10.50000  0.05    0.39
Q9    1  -0.0366  0.0972  0.2203  11.00000  0.05    0.30
Q10   1   0.0439  0.4172  0.4707  11.00000  0.05    0.30
Q11   1   0.1588  0.4416  0.3292  11.00000  0.05    0.30
;
_shelx_res_checksum                18754
_shelx_hkl_file
;
   2   0   0 4195.98  140.89
   2   0   0 4047.00  141.89
  -2   0   0 3405.26  243.68
   3   0   0    0.80    1.20
   3   0   0   -0.30    0.60
   3   0   0    1.50    1.20
  -3   0   0    0.40    1.40
  -3   0   0    0.60    0.80
  -3   0   0    0.80    0.70
  -3   0   0    1.10    1.10
  -3   0   0    6.60    1.80
   4   0   0 8609.54  291.17
   4   0   0 8085.39  285.67
  -4   0   0 7836.42  514.55
  -5   0   0    5.00    2.20
   5   0   0    1.70    1.10
   5   0   0    2.50    1.90
  -5   0   0    1.70    1.00
  -5   0   0    1.80    1.50
   5   0   0    1.40    0.80
  -5   0   0    2.00    0.90
  -5   0   0    1.10    1.90
   5   0   0    3.80    2.30
   6   0   0 1945.81   55.39
   6   0   0 1942.21   59.99
  -6   0   0 1821.92   60.09
   6   0   0 1903.31   59.39
  -6   0   0 1925.61   55.49
  -6   0   0 1841.22   58.89
  -6   0   0 1946.31   55.79
   6   0   0 1857.01   55.79
  -6   0   0 1894.11   59.19
   7   0   0    0.60    2.40
  -7   0   0    0.70    0.90
  -7   0   0    3.00    2.60
  -7   0   0    0.00    1.00
   7   0   0    2.20    2.20
   7   0   0    5.50    2.80
  -7   0   0   -0.30    1.80
   7   0   0    0.90    1.00
   7   0   0    1.20    1.30
  -7   0   0    1.30    2.10
   8   0   0 2763.22   86.29
   8   0   0 2663.23   79.59
   8   0   0 2753.52   80.39
   8   0   0 2769.42   86.19
   8   0   0 2726.23   85.99
  -8   0   0 2726.23   84.99
  -8   0   0 2692.73   80.09
  -8   0   0 2775.52   79.89
  -8   0   0 2789.62   86.89
  -8   0   0 2829.22   85.49
   9   0   0    1.20    1.70
  -9   0   0    4.10    3.00
  -9   0   0    3.90    3.00
   9   0   0    3.30    1.30
   9   0   0    5.60    3.60
   9   0   0    3.50    3.00
   9   0   0    0.30    3.10
  -9   0   0    2.10    1.30
  -9   0   0    0.60    1.40
  10   0   0 4033.30  124.99
 -10   0   0 4029.00  116.29
  10   0   0 4079.79  115.99
  10   0   0 4141.99  124.49
 -10   0   0 4056.69  123.39
 -10   0   0 4017.90  116.09
  10   0   0 4073.89  116.69
 -10   0   0 3991.40  123.79
  10   0   0 3869.21  124.59
  11   0   0    6.40    1.40
  11   0   0   -1.50    4.00
  11   0   0    5.30    1.80
 -11   0   0    9.80    4.30
 -11   0   0    4.20    3.90
  11   0   0    5.30    3.80
 -11   0   0    4.20    1.50
 -11   0   0    5.70    1.40
  12   0   0 1307.47   49.50
  12   0   0 1281.67   38.40
 -12   0   0 1370.76   48.60
  12   0   0 1238.28   48.00
  12   0   0 1269.97   38.30
  13   0   0    5.30    4.90
 -13   0   0    5.00    4.20
  13   0   0    3.00    4.90
 -14   0   0 1757.42   63.79
  14   0   0 1772.82   64.19
  14   0   0 1734.43   65.29
  15   0   0    3.30    6.10
  15   0   0    9.10    7.40
 -15   0   0    0.90    4.50
  16   0   0  266.27   21.50
  16   0   0  253.87   19.90
 -16   0   0  257.67   19.60
 -17   0   0   -5.90    5.30
  17   0   0    3.30    8.00
  17   0   0   -3.80    7.10
  -1   0   1    0.00    0.50
   1   0   1    0.10    0.30
  -1   0   1    0.60    0.40
  -1   0   1    0.10    0.50
   1   0  -1    0.30    0.50
  -1   0  -1    0.20    0.40
  -1   0   1    0.50    0.60
   1   0  -1   -0.70    0.50
   1   0  -1    0.20    0.30
   1   0  -1   -0.30    0.50
   1   0   1    1.00    0.60
   1   0  -1    0.60    0.40
  -1   0  -1    0.40    0.50
   1   0   1    0.50    0.60
   1   0   1   -0.30    0.30
  -1   0  -1    0.70    0.40
  -1   0  -1    0.30    0.50
  -1   0  -1    0.40    0.60
  -1   0   1   -0.20    0.20
   1   0   1   -0.40    0.40
  -2   0   1   -0.30    0.90
   2   0   1   -0.30    0.60
   2   0  -1    0.40    1.00
  -2   0  -1    0.60    1.00
   2   0   1    1.00    0.70
   2   0   1    0.50    0.90
  -2   0   1   -0.40    0.80
   2   0   1    1.70    1.00
  -2   0   1   -0.30    0.70
  -2   0  -1    0.70    1.00
  -2   0  -1    2.00    0.80
   2   0  -1    1.70    1.20
   2   0  -1   -0.50    0.70
   2   0  -1    1.00    0.50
   2   0  -1    1.20    0.90
  -2   0   1    0.20    0.50
   2   0   1    0.90    0.50
  -2   0  -1   -0.70    0.60
   2   0   1    0.50    0.50
  -2   0   1   -0.10    0.80
   3   0   1    1.00    0.70
  -3   0  -1    0.40    0.50
   3   0  -1    0.00    1.30
  -3   0   1    0.80    1.20
  -3   0  -1   -0.60    0.70
   3   0  -1    1.10    0.60
   3   0   1    1.40    1.40
  -3   0  -1    0.40    1.30
  -3   0   1    1.30    1.20
   3   0  -1    1.60    1.30
   3   0  -1    4.40    1.70
   3   0   1    0.60    0.90
   3   0   1   -0.50    1.20
   3   0  -1   -0.60    1.00
  -3   0   1   -0.10    0.80
  -3   0  -1    1.50    0.90
   3   0   1   -0.50    0.70
  -3   0   1   -0.20    0.60
  -3   0  -1    0.20    1.20
   3   0  -1    1.20    0.90
  -4   0  -1    2.20    1.30
  -4   0  -1    0.50    0.80
  -4   0  -1    3.10    1.80
  -4   0   1    0.30    0.70
  -4   0   1    2.30    1.60
   4   0  -1    1.00    1.40
   4   0  -1    1.30    1.20
   4   0  -1    1.60    1.70
   4   0  -1    1.10    0.90
   4   0  -1    0.80    1.30
   4   0   1    0.90    0.80
  -4   0   1    0.30    1.10
  -4   0  -1   -0.60    0.60
  -4   0  -1    2.30    1.50
   4   0   1   -0.10    0.90
   4   0   1   -0.30    1.50
  -4   0   1    0.80    1.10
   4   0   1    4.30    2.00
  -5   0  -1   -1.00    1.10
  -5   0   1   -0.30    1.10
   5   0  -1   -0.50    1.80
   5   0  -1    0.20    0.80
  -5   0   1    3.00    1.40
  -5   0   1    2.20    1.90
   5   0   1    1.50    2.10
  -5   0  -1    1.30    2.20
   5   0   1   -2.80    1.30
   5   0  -1    0.00    1.00
  -5   0  -1   -0.60    0.90
   5   0   1    0.20    0.70
  -5   0  -1   -1.80    1.10
  -5   0   1    0.80    0.80
   5   0   1    0.30    1.10
  -5   0  -1    0.10    0.80
  -5   0   1    0.20    1.40
   5   0  -1    0.10    1.60
   5   0  -1    0.20    1.80
   5   0  -1   -0.10    1.50
   6   0  -1   -1.20    1.90
   6   0  -1    1.50    1.20
  -6   0  -1    2.30    2.10
   6   0  -1   -0.30    2.00
   6   0  -1   -0.10    1.80
  -6   0   1    3.20    1.70
   6   0  -1    0.70    0.80
  -6   0   1    0.60    0.80
  -6   0  -1    0.50    1.20
  -6   0  -1    1.60    1.60
  -6   0  -1    0.00    2.00
  -6   0  -1    1.70    0.90
   6   0   1    1.60    2.20
  -6   0   1   -1.90    1.30
  -6   0   1    1.10    1.60
  -6   0   1    2.90    1.30
   6   0   1    1.00    1.80
   6   0   1    0.70    0.60
  -6   0  -1    0.70    1.60
   6   0   1    1.80    1.50
  -7   0  -1   -0.10    1.70
  -7   0   1    0.30    1.50
   7   0  -1   -0.10    2.20
   7   0  -1    1.90    1.90
   7   0  -1    1.60    2.20
   7   0   1    0.50    0.80
   7   0  -1    0.70    0.90
  -7   0  -1    0.10    1.10
   7   0   1   -1.80    2.20
  -7   0   1    2.00    2.30
  -7   0  -1   -0.10    0.80
  -7   0  -1   -0.90    1.60
  -7   0   1    2.00    2.20
   7   0  -1    0.10    1.20
  -7   0  -1    2.50    2.80
  -7   0   1    1.00    0.90
  -7   0   1    0.70    1.50
   7   0   1    1.10    1.50
   7   0   1    0.60    2.30
  -7   0  -1   -0.90    1.70
  -8   0  -1   -0.20    0.90
   8   0  -1   -4.20    2.50
  -8   0  -1   -1.60    2.20
   8   0  -1   -0.70    1.20
   8   0   1    1.40    1.40
  -8   0   1    0.20    1.00
   8   0  -1    1.20    2.70
   8   0  -1    1.00    1.00
  -8   0   1   -1.70    2.10
   8   0   1   -0.50    0.90
  -8   0  -1   -2.00    1.80
  -8   0   1   -3.70    2.10
  -8   0   1    4.40    1.80
  -8   0   1   -1.50    1.50
   8   0  -1    3.70    3.30
   8   0   1    2.00    3.30
  -8   0  -1    0.70    1.20
   8   0   1   -0.90    2.00
  -8   0  -1    0.30    2.10
  -8   0  -1   -1.20    3.10
  -9   0  -1    0.10    2.20
  -9   0   1    1.80    3.10
   9   0  -1   -3.30    2.80
  -9   0  -1    1.70    2.80
  -9   0   1    0.70    1.00
   9   0   1   -1.10    0.70
  -9   0   1    1.80    2.00
  -9   0  -1    0.30    2.30
  -9   0   1    0.90    2.90
   9   0  -1   -0.50    1.10
   9   0  -1   -0.40    2.90
   9   0   1   -1.30    2.40
   9   0   1   -0.70    1.80
  -9   0  -1    0.60    0.80
   9   0  -1    0.90    1.50
  -9   0  -1   -2.00    2.90
   9   0   1    1.40    2.60
  -9   0  -1    1.90    1.70
   9   0   1   -0.60    2.70
  -9   0   1    2.00    2.20
 -10   0  -1   -2.20    2.30
 -10   0  -1    4.30    3.50
  10   0   1    1.60    1.80
  10   0  -1   -0.80    3.30
  10   0  -1   -4.90    2.90
 -10   0  -1    0.50    2.30
 -10   0   1    1.30    3.10
 -10   0   1   -0.70    2.90
  10   0   1   -1.50    3.20
 -10   0  -1    0.90    1.60
  10   0  -1    1.70    3.40
 -10   0   1    1.40    2.50
 -10   0   1    0.60    0.90
 -10   0   1    0.50    1.50
 -10   0  -1    1.60    4.30
  10   0   1   -0.60    3.10
  10   0   1   -4.70    3.10
  10   0  -1    1.30    1.10
  10   0  -1   -0.70    1.30
 -11   0  -1   -3.90    2.20
  11   0  -1   -4.60    2.80
  11   0   1    5.50    2.30
  11   0  -1    1.20    1.40
 -11   0   1   -1.00    3.10
  11   0   1    4.10    4.10
 -11   0  -1    2.40    3.60
 -11   0  -1   -0.20    1.50
  11   0  -1   -3.20    3.50
 -11   0   1    0.20    1.60
 -11   0   1    0.30    2.70
  11   0   1    3.30    4.30
 -11   0   1    5.80    4.00
  12   0  -1    0.90    1.50
 -12   0   1    1.90    3.30
 -12   0  -1    2.50    3.80
  12   0   1   -3.70    3.60
  12   0   1   -0.90    1.80
 -12   0   1   -2.10    1.70
  12   0  -1    3.80    4.70
  12   0   1    1.40    1.80
 -12   0  -1    1.30    2.90
  12   0  -1   -3.30    4.40
 -12   0   1   -0.50    3.00
  12   0   1   -3.20    4.40
  13   0   1    3.30    1.70
 -13   0   1    6.60    5.30
  13   0  -1    1.20    5.10
  13   0   1   -4.00    4.40
 -13   0   1    1.40    1.40
 -13   0  -1    1.00    3.60
  13   0  -1    0.40    4.40
  13   0  -1    0.60    1.40
 -13   0  -1   -4.30    3.10
  13   0   1    4.50    5.10
 -13   0   1   -1.00    3.30
  13   0   1    1.80    1.90
 -14   0   1    1.30    3.90
 -14   0  -1    2.70    4.60
  14   0  -1    0.20    6.20
  14   0   1    1.90    4.80
  14   0   1    8.20    6.30
  14   0   1    0.50    1.30
 -14   0   1    2.70    4.30
  14   0  -1    5.90    5.90
 -15   0   1    6.10    5.00
  15   0  -1    1.50    5.80
 -15   0  -1    3.40    5.00
  15   0  -1   14.10    6.70
  15   0   1   11.50    7.10
 -15   0  -1    0.80    4.90
  15   0   1    4.80    5.90
 -15   0   1   -2.80    5.10
 -16   0  -1    3.40    5.30
  16   0   1   -2.50    6.80
  16   0  -1    2.70    7.20
  16   0   1   -0.60    6.30
  16   0  -1   -6.10    6.00
 -16   0   1   -0.50    5.30
  17   0   1    1.00    7.10
 -17   0   1    4.60    6.40
 -17   0  -1    0.10    5.30
  17   0  -1   -2.80    6.00
  17   0  -1   -3.00    6.00
  17   0   1    4.30    7.20
  18   0   1    0.00    7.50
  18   0  -1   -7.10    6.70
   0   0   2 3640.54  128.39
   0   0   2 3710.63  250.07
   0   0  -2 3574.04  128.19
   1   0   2  535.05   17.10
  -1   0   2  551.64   17.30
  -1   0  -2  537.45   17.60
  -1   0  -2  566.44   17.20
  -1   0  -2  553.04   17.40
  -1   0   2  549.15   17.20
   1   0  -2  561.74   17.60
   1   0   2  555.44   17.40
  -1   0   2  576.54   17.40
  -1   0  -2  562.94   17.90
  -1   0  -2  526.05   17.70
   1   0   2  568.94   17.80
  -1   0   2  559.14   17.60
   1   0   2  548.85   17.70
  -1   0   2  577.04   18.00
  -1   0   2  532.65   17.70
   1   0  -2  561.14   17.40
   1   0  -2  566.44   17.80
   1   0   2  557.94   17.80
   1   0  -2  570.34   18.00
   2   0   2 9368.86  453.45
  -2   0  -2 9846.82  466.55
  -2   0  -2 9606.04  297.57
   2   0   2 9411.96  296.07
  -2   0   2 9424.56  312.47
  -2   0   2 8919.71  542.25
   2   0  -2 8939.11  538.55
   2   0  -2 9446.46  313.67
   3   0  -2 1546.55   44.50
  -3   0   2 1419.06   46.90
   3   0  -2 1544.45   46.30
  -3   0  -2 1587.24   45.40
   3   0   2 1532.75   44.90
   3   0   2 1555.04   46.80
  -3   0  -2 1555.04   47.30
   3   0   2 1532.05   45.80
  -3   0   2 1543.35   46.10
   3   0  -2 1535.15   47.10
  -3   0   2 1493.05   45.80
  -3   0   2 1541.75   44.60
  -3   0   2 1496.95   46.30
   3   0   2 1539.15   44.70
   3   0   2 1526.25   47.00
   3   0   2 1522.25   44.70
   3   0  -2 1506.65   45.80
  -3   0  -2 1568.94   46.80
  -3   0  -2 1524.55   45.80
  -4   0  -2 9614.74  274.07
   5   0  -2  365.86   15.10
   5   0  -2  384.36   13.70
  -5   0   2  367.86   13.80
  -5   0  -2  384.46   13.80
  -5   0   2  372.26   15.80
   5   0  -2  369.76   15.10
  -5   0  -2  379.26   15.30
   5   0  -2  398.16   15.40
   5   0   2  381.76   13.80
   5   0   2  378.26   12.40
  -5   0   2  375.46   12.20
  -5   0   2  376.56   16.70
   5   0  -2  401.66   12.10
  -5   0  -2  369.76   16.10
   5   0   2  378.26   15.80
   5   0  -2  377.76   15.60
  -5   0  -2  373.46   14.00
   5   0   2  383.76   12.10
  -6   0  -2 7917.31  225.88
   6   0  -2 7970.10  222.58
  -6   0   2 7984.20  227.58
  -6   0   2 7803.52  228.18
   6   0  -2 7837.82  227.38
   6   0  -2 7853.71  227.58
  -6   0   2 7806.42  222.78
   6   0   2 7785.02  222.78
   6   0  -2 7701.73  224.68
  -6   0   2 7980.20  225.08
  -6   0  -2 7835.52  224.88
  -6   0  -2 7841.42  228.88
   6   0   2 7609.54  227.58
  -6   0  -2 7793.82  227.38
   6   0   2 7741.93  224.88
   6   0   2 7763.52  228.38
   6   0  -2 7899.31  227.88
  -6   0   2 8021.20  227.38
   6   0   2 7707.53  222.68
   6   0  -2 8087.69  227.78
   7   0  -2   11.90    3.70
   7   0  -2   14.80    1.50
  -7   0  -2   14.40    2.60
  -7   0  -2   16.40    4.40
   7   0   2   13.40    1.50
   7   0   2   14.50    1.60
   7   0   2   14.10    3.80
   7   0   2   14.60    2.70
  -7   0   2   19.40    4.20
   7   0  -2   20.70    4.30
   7   0  -2   10.60    3.20
   7   0  -2   14.00    3.80
  -7   0   2   10.30    2.50
   7   0  -2   14.20    2.70
   7   0   2   15.60    4.10
  -7   0   2   18.90    4.60
  -7   0  -2   15.60    4.00
  -7   0  -2   25.20    4.00
  -7   0   2   13.60    3.20
  -7   0   2   13.90    1.60
  -8   0   2 4936.41  142.89
   8   0   2 4974.20  147.99
   8   0  -2 4835.22  142.39
  -8   0  -2 4964.20  145.79
  -8   0  -2 4949.00  146.59
   8   0  -2 4999.60  139.69
  -8   0   2 4841.12  139.69
  -8   0  -2 4886.01  144.79
  -8   0   2 4977.40  147.69
  -8   0  -2 4885.81  148.39
   8   0   2 4895.71  139.59
   8   0   2 4925.61  142.89
   8   0   2 4932.61  147.19
  -8   0  -2 4873.31  142.89
  -8   0   2 4781.92  145.99
   8   0  -2 4878.21  146.99
   8   0  -2 4929.01  147.09
   8   0  -2 4883.31  146.79
  -8   0   2 4954.90  146.49
   9   0  -2   34.70    4.50
  -9   0  -2   32.00    5.10
   9   0  -2   30.00    5.70
  -9   0  -2   35.30    5.80
  -9   0   2   37.20    6.20
   9   0   2   29.70    4.20
  -9   0   2   34.30    6.10
   9   0  -2   24.40    6.00
  -9   0   2   32.00    4.20
  -9   0   2   35.50    6.70
  -9   0  -2   24.30    5.90
   9   0   2   35.70    6.70
   9   0  -2   22.30    5.40
  -9   0  -2   31.10    6.30
  -9   0  -2   28.80    3.90
   9   0   2   37.50    6.60
  10   0  -2 1635.34   49.99
 -10   0  -2 1557.04   52.99
  10   0   2 1542.65   48.90
  10   0  -2 1555.64   54.29
 -10   0  -2 1526.25   53.39
 -10   0   2 1531.05   53.39
 -10   0  -2 1538.65   48.40
  10   0  -2 1574.04   53.89
  10   0  -2 1503.55   53.79
 -10   0  -2 1596.94   56.19
  10   0   2 1556.04   54.39
 -10   0   2 1560.84   48.90
 -10   0   2 1606.14   53.49
 -10   0  -2 1566.54   51.99
 -10   0   2 1556.24   54.59
 -11   0  -2   48.40    6.90
 -11   0   2   48.70    5.00
  11   0   2   39.80    7.80
 -11   0   2   44.40    7.50
  11   0  -2   54.29    8.60
  11   0  -2   40.60    7.80
  11   0   2   47.20    5.60
 -11   0   2   40.70    7.20
 -11   0  -2   31.70    7.60
 -11   0  -2   39.00    4.10
  11   0   2   49.50    8.20
 -11   0   2   39.90    6.90
  11   0  -2   46.70    4.20
 -11   0  -2   42.20    6.60
 -12   0  -2  457.55   17.20
 -12   0  -2  456.15   25.20
  12   0  -2  477.65   24.10
 -12   0   2  449.06   17.60
 -12   0   2  470.55   22.90
  12   0   2  448.96   17.20
  12   0  -2  522.05   18.20
 -12   0   2  422.96   23.30
  12   0   2  464.25   23.60
  12   0  -2  475.15   23.40
 -12   0  -2  442.16   22.20
  12   0   2  445.76   17.80
  12   0   2  458.15   24.50
 -12   0  -2  482.55   21.90
 -13   0  -2  150.68   12.70
  13   0   2  156.78    8.00
 -13   0   2  137.69   12.10
 -13   0   2  134.99    7.90
  13   0   2  136.29   13.20
  13   0   2  144.99    8.40
  13   0   2  122.49   12.90
  13   0  -2  150.88   12.70
 -13   0  -2  129.79   11.20
 -13   0   2  168.28   21.90
 -14   0   2 1379.56   53.39
  14   0   2 1385.86   54.59
  14   0   2 1275.87   42.80
 -14   0  -2 1398.06   50.59
  14   0  -2 1419.76   53.99
  14   0  -2 1352.16   41.70
 -14   0   2 1330.87   51.49
 -14   0  -2 1412.56   51.99
  14   0  -2 1382.06   53.39
 -14   0   2 1356.96   41.90
  14   0   2 1342.27   52.99
 -15   0  -2    4.70    5.50
  15   0   2    6.60    2.00
  15   0   2    7.20    6.40
  15   0   2    8.00    2.40
  15   0  -2    4.20    6.70
  15   0  -2   10.00    5.40
  15   0   2   15.00    8.20
 -15   0  -2   14.00    6.20
 -15   0   2   16.30    5.50
 -15   0   2    5.10    6.10
  16   0  -2  353.96   22.60
 -16   0  -2  341.27   22.20
  16   0   2  345.97   23.30
  16   0   2  324.97   23.60
  16   0  -2  390.66   24.60
 -16   0  -2  275.67   22.70
 -16   0   2  335.17   23.20
  17   0  -2   37.40    9.80
  17   0   2   33.30   10.80
 -17   0   2   30.60    8.90
  17   0   2   56.09   12.80
  17   0  -2   40.30   10.70
 -17   0  -2   32.10    8.50
  18   0   2  691.53   36.80
   0   0  -3    0.20    1.00
   0   0  -3    1.50    1.10
   0   0   3    0.50    1.10
   0   0  -3    0.90    1.10
   0   0   3   -0.40    0.90
   0   0   3    1.50    1.30
   0   0   3    0.90    1.00
   0   0   3    1.20    1.20
   0   0  -3   -0.70    1.20
   1   0  -3    0.60    1.00
  -1   0  -3    1.10    1.10
   1   0   3    0.30    0.90
   1   0  -3    0.20    1.30
  -1   0  -3    0.90    1.00
  -1   0  -3    0.40    1.10
  -1   0   3    0.70    1.00
   1   0  -3    1.10    1.20
   1   0   3   -0.10    1.20
   1   0   3    0.50    1.10
  -1   0  -3    0.00    1.10
  -1   0   3   -0.60    1.00
  -1   0   3    0.10    0.90
   1   0   3   -0.40    1.00
  -1   0  -3    1.30    1.20
  -1   0   3   -1.00    1.10
  -1   0   3    1.70    1.20
  -1   0   3    0.80    1.00
   1   0   3    0.60    1.10
   1   0  -3   -0.90    0.80
   1   0  -3    0.30    1.20
  -2   0  -3   -1.00    1.10
  -2   0   3    1.90    1.20
   2   0  -3    0.50    1.30
   2   0   3    0.90    1.40
  -2   0  -3    0.80    1.30
   2   0   3    1.30    1.40
   2   0   3   -0.50    1.10
   2   0  -3    0.80    1.10
   2   0  -3   -1.10    1.20
  -2   0   3    0.80    1.10
  -2   0   3    0.30    1.00
   2   0  -3   -0.20    1.10
   2   0   3    0.90    1.00
  -2   0   3    1.10    1.30
   2   0   3    0.90    1.10
  -2   0   3    0.30    1.30
   2   0   3    0.50    1.40
  -2   0  -3    1.70    1.10
  -2   0   3    0.20    1.20
  -2   0  -3    1.90    1.20
  -3   0  -3    1.70    1.20
  -3   0  -3   -0.30    1.00
   3   0   3   -0.60    1.30
   3   0   3    1.30    1.60
  -3   0  -3    0.50    1.10
  -3   0   3   -2.20    1.10
   3   0  -3    0.00    1.30
  -3   0  -3   -1.90    1.50
  -3   0   3    0.70    0.90
  -3   0   3    0.70    1.50
   3   0   3   -1.50    1.20
   3   0   3    1.90    1.60
   3   0  -3   -1.00    1.30
   3   0  -3   -0.50    1.40
   3   0   3   -0.40    0.70
  -3   0   3    0.80    1.00
  -3   0   3    0.90    1.30
  -3   0  -3    0.10    1.20
  -3   0   3    2.50    1.50
   3   0   3    0.90    1.10
   3   0  -3   -0.50    1.30
   4   0   3    0.60    0.90
  -4   0   3    2.50    1.70
   4   0  -3   -0.30    1.00
   4   0  -3    0.90    1.30
  -4   0   3    1.20    1.50
   4   0   3    2.20    1.80
   4   0   3    3.50    2.30
  -4   0  -3    1.60    1.90
  -4   0  -3    1.80    1.30
   4   0   3   -0.40    0.80
   4   0  -3    0.30    1.30
   4   0  -3    1.40    1.50
  -4   0   3    0.90    1.00
   4   0   3   -0.20    1.00
  -4   0   3    0.10    1.10
   4   0   3    1.00    1.70
  -4   0  -3    0.20    1.10
   4   0  -3    1.00    1.60
  -4   0   3    0.60    0.90
  -4   0   3    2.00    1.70
  -4   0  -3    0.20    2.00
  -5   0  -3    1.20    2.40
   5   0  -3   -0.50    1.80
  -5   0   3   -0.60    2.00
   5   0  -3    1.10    1.50
  -5   0   3    0.40    1.70
  -5   0  -3    1.70    1.50
  -5   0  -3    2.70    1.90
  -5   0   3    0.80    1.00
  -5   0   3    2.50    1.80
   5   0   3   -0.80    1.50
   5   0  -3    1.20    1.60
  -5   0  -3   -0.10    1.30
  -5   0   3    2.10    1.90
   5   0   3   -0.90    0.90
   5   0   3   -0.70    1.80
   5   0   3    0.00    1.70
   5   0  -3    0.40    1.80
   5   0   3   -0.20    1.00
   5   0   3    0.90    1.00
   5   0  -3   -2.40    1.00
   5   0  -3    0.60    1.00
  -6   0  -3    0.20    1.40
   6   0   3    0.40    1.00
   6   0   3   -2.00    1.80
   6   0   3   -0.30    1.60
   6   0   3    0.70    1.90
   6   0  -3    0.40    1.80
   6   0  -3    2.50    2.30
  -6   0   3    3.60    2.20
  -6   0   3    0.70    1.70
  -6   0   3    0.20    2.00
  -6   0  -3   -0.10    2.30
  -6   0  -3    3.00    2.10
   6   0  -3    1.80    2.00
  -6   0   3   -0.50    0.90
  -6   0  -3   -0.40    1.50
   6   0   3    1.90    1.20
   6   0  -3   -0.80    1.80
   6   0  -3   -0.20    2.10
   6   0  -3    1.10    1.00
   7   0  -3    1.20    2.40
  -7   0  -3    2.70    2.50
   7   0  -3   -0.20    0.90
   7   0   3    0.50    1.00
  -7   0  -3    1.10    1.80
   7   0   3   -3.10    4.50
   7   0   3    1.20    2.00
  -7   0   3    0.90    2.60
  -7   0  -3    2.10    1.70
  -7   0   3   -0.90    1.80
  -7   0   3    0.90    1.00
  -7   0   3    2.50    2.30
   7   0  -3    5.60    3.00
   7   0  -3    0.20    2.20
   7   0   3   -0.10    1.10
   7   0  -3    1.80    2.20
   7   0   3    3.60    2.40
   7   0  -3    0.40    1.70
  -7   0   3   -0.70    1.50
  -7   0  -3   -0.20    2.60
   8   0  -3    4.50    3.00
  -8   0   3   -2.40    1.50
   8   0  -3    0.00    1.80
  -8   0  -3   -0.60    3.30
   8   0  -3    0.70    2.60
  -8   0   3   -1.60    0.90
  -8   0   3    3.50    3.10
   8   0  -3    1.30    2.20
  -8   0   3   -1.30    1.90
  -8   0  -3    2.80    2.70
  -8   0  -3    0.30    1.80
   8   0   3   -1.20    1.80
   8   0   3    3.50    3.50
   8   0   3    0.40    1.00
  -8   0   3    1.40    2.40
   8   0   3    1.60    1.00
  -8   0  -3    0.30    1.80
  -8   0   3    0.80    1.00
  -9   0  -3    0.30    2.80
   9   0  -3    0.30    1.80
  -9   0  -3    1.10    1.70
  -9   0  -3    0.70    2.00
  -9   0   3    2.80    2.40
   9   0  -3    0.80    2.90
   9   0   3   -0.60    2.10
  -9   0   3    2.10    3.50
   9   0   3   -0.10    2.60
   9   0  -3    4.20    3.70
  -9   0   3    2.30    2.80
   9   0   3   -6.60    2.20
   9   0  -3    5.90    3.50
  -9   0   3    2.50    2.30
  -9   0  -3    5.00    3.30
 -10   0  -3    1.60    2.80
  10   0  -3   -1.00    2.90
 -10   0  -3    2.60    4.00
 -10   0   3    1.80    2.40
 -10   0  -3    1.00    2.50
  10   0  -3    5.80    3.90
  10   0   3    4.40    2.80
 -10   0   3    0.80    3.30
  10   0  -3   -2.60    3.10
 -10   0  -3    0.50    2.10
 -10   0   3    3.60    3.10
 -10   0   3   -2.40    2.90
  10   0  -3   -0.30    2.00
  10   0   3   -2.10    3.20
 -10   0  -3    1.10    3.70
  11   0   3   -2.00    2.60
 -11   0  -3    1.40    2.60
  11   0  -3    1.00    3.40
 -11   0   3    2.40    2.70
 -11   0  -3    4.80    3.40
  11   0  -3    0.30    3.60
  11   0   3   -0.90    3.90
 -11   0   3   -1.70    2.50
 -11   0   3    0.30    3.80
 -11   0  -3    2.10    2.40
 -11   0   3    1.90    3.70
  11   0  -3    1.80    2.10
 -11   0  -3    1.10    4.20
  12   0  -3    1.50    2.30
  12   0  -3    6.30    4.00
  12   0   3   -2.00    4.00
 -12   0  -3   -3.70    2.10
 -12   0   3    3.10    3.40
  12   0   3    3.20    2.20
  12   0   3    3.40    7.00
 -12   0   3   -4.20    3.40
  12   0  -3   -1.30    4.50
 -12   0  -3   -3.80    2.40
 -12   0   3   -0.40    2.80
  12   0   3   -1.70    2.80
 -13   0  -3    0.80    3.30
 -13   0   3   -0.80    3.30
  13   0   3    0.80    2.80
 -13   0  -3   -1.00    5.20
  13   0   3    4.00    5.20
  13   0  -3   -3.50    2.10
 -13   0   3   -1.90    2.70
  13   0   3   -0.40    2.60
  13   0  -3    0.40    3.60
 -13   0  -3    2.70    3.30
  14   0   3    7.30    5.50
  14   0   3    1.50    3.00
  14   0  -3   -5.20    5.00
  14   0   3    0.40    2.60
 -14   0  -3    0.80    4.20
 -14   0   3   -2.00    4.20
 -14   0   3   -2.50    3.90
  14   0  -3   -0.10    2.50
  14   0   3    2.60    5.90
 -14   0  -3   -0.30    4.30
  14   0  -3    3.30    4.90
 -14   0   3    2.40    3.00
 -15   0   3   -2.90    6.50
  15   0  -3   -3.00    2.60
 -15   0  -3    5.90    5.30
  15   0  -3    1.90    6.00
  15   0   3    2.60    5.70
 -15   0  -3   -0.40    4.80
 -15   0   3    2.50    2.70
 -15   0   3    1.20    5.10
  15   0   3   -0.90    5.90
  15   0   3    3.30    2.70
  15   0  -3    0.60    6.10
  15   0   3    8.00    3.40
 -16   0  -3    3.30    6.50
  16   0  -3    1.70    6.20
 -16   0  -3    5.60    5.50
  16   0   3   -0.70    6.50
  16   0   3    1.40    9.90
 -16   0   3   -1.70    4.80
  16   0  -3    1.40    6.30
  17   0  -3   -3.90    6.60
  17   0  -3    6.40    8.20
 -17   0  -3   -1.50    5.00
 -17   0   3    0.30    6.80
  17   0   3    7.40    7.20
  18   0  -3  -20.20    6.90
  18   0   3   -5.50    7.50
   0   0  -4 7670.33  277.37
   0   0   4 8078.49  527.75
   0   0   4 8354.46  281.47
  -1   0  -4 1045.20   32.50
  -1   0  -4  993.00   32.10
  -1   0  -4  995.10   32.10
  -1   0  -4 1023.30   32.60
   1   0   4 1008.40   32.40
   1   0  -4 1008.70   32.60
  -1   0   4 1017.90   31.70
   1   0   4 1029.80   32.20
   1   0  -4 1006.60   32.10
  -1   0   4 1028.60   32.10
   1   0   4 1018.10   32.50
  -1   0   4 1004.60   32.50
   1   0  -4  990.20   32.50
  -1   0   4 1021.10   32.00
   1   0  -4 1004.20   31.70
  -1   0   4 1002.00   32.10
   1   0  -4 1017.90   32.00
   1   0   4 1021.70   31.60
   1   0   4 1047.80   32.30
  -1   0   4 1006.90   32.60
  -1   0  -4 1007.40   31.70
   2   0  -4 8116.19  230.58
  -2   0  -4 8054.29  229.28
   2   0   4 7937.21  228.38
   2   0  -4 7849.42  229.88
   2   0   4 8054.79  229.98
  -2   0   4 7997.90  228.88
  -3   0  -4    1.10    1.30
  -3   0   4    2.00    1.90
  -3   0  -4    1.20    1.30
   3   0   4    2.40    1.70
  -3   0   4    1.80    1.40
  -3   0  -4    0.00    1.20
  -3   0  -4    1.50    1.70
   3   0  -4    0.10    1.70
  -3   0   4   -0.30    1.10
   3   0   4    0.70    1.40
   3   0  -4    0.70    1.30
   3   0   4    0.60    1.00
  -3   0   4    2.20    1.40
   3   0   4    1.50    1.80
   3   0  -4    1.70    1.90
   3   0   4    2.40    1.90
  -3   0   4    1.40    1.50
  -3   0   4    0.20    1.70
   3   0   4    1.40    1.60
   3   0  -4    0.10    1.50
  -4   0   4 4205.68  120.09
   4   0   4 4086.59  121.69
   4   0   4 4151.08  119.39
   4   0  -4 4093.89  121.89
  -4   0  -4 4242.98  123.39
   4   0   4 4145.59  120.19
   4   0  -4 4165.88  121.69
   4   0   4 4222.18  122.99
   4   0   4 4216.28  123.09
  -4   0  -4 4062.59  120.19
  -4   0   4 4162.48  121.39
  -4   0   4 4092.89  121.89
   4   0   4 4174.48  122.89
  -4   0   4 4207.98  122.09
   4   0  -4 4118.09  121.89
  -4   0  -4 4202.38  120.89
  -4   0   4 3962.60  119.79
   4   0  -4 4158.58  123.39
  -4   0   4 4060.89  123.29
  -4   0  -4 4273.57  121.99
   5   0   4   49.90    3.60
  -5   0   4   37.00    4.70
  -5   0   4   48.10    3.50
   5   0  -4   51.09    4.80
  -5   0  -4   57.99    4.50
   5   0  -4   59.29    5.10
  -5   0   4   64.99    6.10
   5   0   4   53.99    5.30
  -5   0  -4   53.19    4.60
   5   0  -4   54.39    5.40
  -5   0   4   58.89    5.00
  -5   0  -4   55.09    6.80
   5   0   4   56.49    3.80
  -5   0  -4   46.80    4.90
   5   0   4   55.59    5.50
  -5   0   4   56.29    4.90
   5   0   4   48.00    5.80
   5   0   4   54.29    3.50
   5   0   4   47.20    4.60
   5   0  -4   55.69    4.80
  -5   0   4   56.09    3.60
   6   0   4 4164.98  121.59
   6   0  -4 4309.37  125.09
  -6   0   4 4308.77  124.69
  -6   0  -4 4103.59  123.29
   6   0  -4 4176.88  124.99
   6   0   4 4156.98  121.49
  -6   0   4 4269.07  121.29
   6   0  -4 4109.29  124.89
  -6   0  -4 4147.08  125.69
  -6   0   4 4231.98  121.19
   6   0   4 4156.08  123.99
  -6   0  -4 4223.38  124.09
   6   0  -4 4273.37  126.79
  -6   0   4 4265.57  124.29
   6   0  -4 4257.97  124.09
   6   0   4 4145.69  126.09
   6   0   4 4141.59  121.39
  -6   0   4 4343.67  127.19
  -6   0   4 4167.58  125.09
   6   0   4 4152.38  126.49
   7   0  -4   20.40    4.10
   7   0   4   25.20    5.10
   7   0   4   22.30    5.20
   7   0   4   27.00    3.00
   7   0  -4   25.10    4.50
  -7   0  -4   15.70    4.10
  -7   0   4   34.60    6.40
  -7   0  -4   22.50    3.80
   7   0  -4   24.10    3.90
   7   0  -4   27.20    4.90
  -7   0  -4   22.60    3.90
   7   0  -4   24.80    4.80
  -7   0   4   26.40    4.90
  -7   0   4   25.10    2.70
  -7   0   4   26.80    2.90
  -7   0  -4   24.00    5.10
   7   0   4   21.90    4.10
   7   0   4   23.00    2.60
  -7   0   4   26.10    4.20
  -8   0   4 2982.10   90.19
  -8   0   4 2866.61   91.79
   8   0   4 2996.40   86.19
   8   0  -4 3025.80   92.19
  -8   0   4 3002.10   85.99
  -8   0  -4 3064.89   90.09
   8   0  -4 3000.70   89.89
   8   0  -4 2974.00   92.29
  -8   0  -4 2878.01   89.99
   8   0   4 2884.21   93.69
  -8   0  -4 3164.88  102.89
  -8   0   4 3048.20   94.79
   8   0   4 2895.41   86.39
  -8   0   4 3001.30   93.09
  -8   0  -4 2864.61   94.39
   8   0  -4 2964.40   93.59
   8   0  -4 3065.49   92.59
   8   0   4 2965.80   90.09
  -8   0   4 2952.40   86.19
   8   0   4 2931.41   93.19
   9   0  -4  736.43   30.30
   9   0  -4  776.92   30.00
   9   0   4  704.83   30.80
   9   0  -4  762.22   27.20
   9   0   4  740.93   23.20
  -9   0  -4  776.62   27.40
  -9   0   4  748.13   31.40
   9   0  -4  714.43   30.40
  -9   0  -4  837.72   33.10
  -9   0   4  758.22   27.60
  -9   0   4  818.52   30.30
  -9   0  -4  747.33   30.20
  -9   0   4  754.22   23.00
   9   0  -4  790.82   30.50
  -9   0   4  742.03   30.40
  -9   0   4  746.63   22.90
   9   0   4  814.72   31.60
   9   0   4  743.03   23.10
   9   0   4  763.72   27.50
  -9   0  -4  783.12   28.20
 -10   0   4 2451.15   80.09
  10   0  -4 2508.05   75.59
 -10   0  -4 2453.65   77.19
 -10   0   4 2417.76   75.89
 -10   0  -4 2439.36   75.69
  10   0  -4 2774.92   96.59
  10   0   4 2403.76   75.79
  10   0  -4 2492.35   80.19
 -10   0   4 2415.06   81.29
 -10   0  -4 2445.86   82.29
  10   0   4 2387.66   80.29
 -10   0   4 2415.76   78.89
  10   0  -4 2481.95   79.39
  10   0  -4 2327.07   79.29
 -11   0   4   61.09    7.20
 -11   0  -4   69.19    8.20
 -11   0  -4   57.19   10.00
  11   0  -4   74.89    6.50
 -11   0  -4   68.09    7.40
  11   0  -4   63.49    9.60
  11   0  -4   83.99    8.60
 -11   0  -4   66.69    8.80
 -11   0   4   61.69    8.60
  11   0   4   56.79    9.20
 -11   0   4   45.50    8.10
 -12   0   4 1893.71   60.49
  12   0   4 1846.32   59.29
  12   0   4 1802.02   65.59
  12   0  -4 1842.52   65.39
  12   0  -4 1874.51   59.09
 -12   0   4 1944.11   67.39
 -12   0  -4 1826.12   59.19
 -12   0  -4 1795.52   67.59
 -12   0  -4 1843.72   63.09
  12   0  -4 1928.81   64.69
 -12   0   4 1926.21   65.59
 -12   0  -4 1836.92   62.19
  12   0   4 1847.42   59.79
 -13   0  -4   66.39   12.00
  13   0  -4   68.39   10.50
  13   0   4   56.99   10.50
 -13   0  -4   63.19    9.30
  13   0   4   69.59    8.00
  13   0   4   60.29   10.70
  13   0  -4   63.79    6.60
 -13   0  -4   81.69   10.40
 -13   0   4   37.00    8.40
 -13   0   4   60.29   14.20
  13   0   4   73.89    7.00
 -14   0   4  624.84   31.60
  14   0   4  659.63   31.80
 -14   0   4  659.73   34.60
  14   0   4  584.64   23.50
  14   0   4  635.24   32.40
  14   0  -4  635.34   23.50
  14   0  -4  605.84   29.30
  14   0   4  627.34   24.60
 -14   0  -4  570.14   27.30
 -14   0  -4  590.64   32.50
 -14   0  -4  642.24   29.00
  14   0  -4  593.84   30.20
  15   0   4  243.38   13.40
  15   0  -4  273.97   19.70
  15   0   4  246.58   19.90
 -15   0   4  191.28   21.80
 -15   0   4  271.97   20.10
 -15   0  -4  228.68   16.70
 -15   0  -4  282.17   18.20
  15   0   4  252.47   20.70
 -15   0   4  254.37   13.00
  15   0  -4  224.98   17.80
  16   0   4  627.94   34.70
 -16   0   4  623.64   33.70
 -16   0  -4  617.14   30.50
  16   0   4  672.53   34.40
  16   0  -4  608.44   33.00
  16   0  -4  593.94   30.90
  17   0  -4  113.99   16.70
 -17   0   4   99.59   15.50
  17   0  -4   89.09   13.80
  17   0   4   74.19   14.10
  18   0  -4   86.09   12.80
   0   0  -5    1.20    1.40
   0   0   5    0.10    1.80
   0   0  -5    1.10    1.40
   0   0  -5    1.10    1.60
   0   0   5   -1.40    1.30
   0   0   5    2.40    1.60
   0   0  -5    4.30    2.00
   0   0   5    1.10    1.30
   0   0   5    1.00    1.60
  -1   0   5   -2.00    1.20
  -1   0   5    0.70    1.40
   1   0  -5   -2.00    1.20
  -1   0   5   -0.50    1.50
  -1   0  -5    0.80    1.70
  -1   0  -5   -0.30    1.30
  -1   0  -5   -0.80    1.50
  -1   0  -5    0.70    1.70
  -1   0   5   -0.50    1.50
   1   0  -5    1.90    1.80
   1   0   5    2.40    1.80
   1   0  -5   -1.00    1.20
   1   0   5    0.20    1.30
  -1   0  -5    2.10    1.50
   1   0  -5    1.20    1.70
  -1   0   5   -0.90    1.30
   1   0   5    0.70    1.70
   1   0  -5    1.40    1.80
  -1   0   5   -1.70    1.20
   1   0   5    2.00    1.80
   1   0   5    2.00    1.30
  -2   0   5    1.00    1.50
   2   0   5   -2.00    1.50
  -2   0   5    0.00    1.60
   2   0  -5   -0.10    1.70
   2   0  -5    0.90    1.70
   2   0  -5    2.80    1.70
  -2   0   5   -0.60    1.50
   2   0   5    2.20    1.70
  -2   0   5    1.70    1.70
  -2   0  -5   -0.10    1.60
  -2   0   5    0.80    2.10
  -2   0   5    1.90    1.70
  -2   0  -5   -1.90    1.50
  -2   0  -5    0.40    1.90
   2   0  -5    1.10    1.60
   2   0   5    2.90    1.50
  -2   0  -5    0.70    1.40
   2   0   5   -0.30    1.50
   3   0  -5   -0.90    1.50
  -3   0   5   -1.30    1.70
   3   0   5    2.00    1.60
   3   0   5    2.70    2.00
  -3   0   5   -1.10    1.30
   3   0   5   -1.40    1.20
  -3   0   5    0.20    1.20
  -3   0  -5   -1.70    0.90
  -3   0  -5   -0.20    1.40
   3   0  -5   -0.10    1.60
   3   0   5    3.00    2.30
   3   0   5   -1.10    1.70
   3   0  -5    0.10    1.70
   3   0   5    0.40    1.30
  -3   0   5    0.80    1.60
  -3   0   5    0.90    1.50
   3   0  -5    2.20    2.10
  -3   0   5   -0.40    1.70
  -3   0  -5    0.60    1.70
  -3   0  -5    0.90    1.80
   4   0  -5    0.30    1.90
   4   0   5   -0.50    2.10
   4   0   5    0.20    1.50
   4   0   5    0.00    1.80
  -4   0   5   -0.80    2.00
  -4   0   5    1.20    2.00
  -4   0  -5   -0.30    1.30
   4   0   5   -0.60    1.60
  -4   0  -5    0.60    1.70
  -4   0   5   -0.50    1.20
   4   0   5   -0.20    2.10
   4   0  -5   -0.60    1.70
  -4   0  -5   -0.50    1.20
   4   0   5    0.00    1.10
   4   0  -5   -0.70    1.90
  -4   0   5    0.90    1.40
   4   0  -5    0.00    1.70
  -4   0  -5    3.80    2.60
  -4   0   5    2.80    2.10
   5   0   5    2.40    2.30
  -5   0  -5    1.30    2.40
   5   0  -5    1.30    2.30
   5   0  -5    4.30    2.60
  -5   0  -5    2.40    1.80
   5   0   5    3.60    1.30
  -5   0   5    1.70    1.80
  -5   0   5    3.30    2.20
  -5   0   5    1.20    2.30
   5   0  -5    3.00    2.20
   5   0   5    1.90    2.50
  -5   0   5    3.20    1.60
  -5   0   5   -0.90    2.00
  -5   0  -5    7.80    2.40
  -5   0  -5    4.00    1.50
   5   0   5    5.10    2.00
  -5   0   5    2.90    1.70
   5   0   5    1.40    2.60
   5   0   5    3.90    1.80
   5   0  -5    2.10    2.10
   5   0   5    3.50    2.70
   6   0  -5    0.10    2.00
   6   0   5   -1.40    1.60
   6   0  -5    0.60    2.30
  -6   0   5    0.20    2.40
   6   0   5   -1.30    1.20
  -6   0   5   -0.30    1.80
   6   0  -5    2.60    2.10
  -6   0  -5   -1.80    1.60
  -6   0   5    1.60    1.60
   6   0   5    0.80    2.60
  -6   0  -5   -3.80    2.30
  -6   0   5    0.90    2.60
   6   0   5    1.20    1.50
   6   0   5   -0.30    1.00
  -6   0  -5    1.20    1.60
   6   0  -5   -0.20    2.30
   6   0   5   -2.20    1.80
   6   0   5    1.40    2.60
  -6   0   5    1.30    1.40
  -6   0  -5   -0.20    2.00
  -6   0   5    3.40    2.20
  -7   0  -5    2.90    2.00
  -7   0  -5    1.40    2.30
  -7   0   5    2.90    1.40
   7   0  -5   -1.40    2.10
   7   0   5   -3.70    2.20
  -7   0   5   -0.10    2.20
  -7   0   5    1.50    3.30
   7   0   5    3.80    2.50
   7   0  -5    0.10    2.60
  -7   0  -5   -1.10    3.00
  -7   0   5   -0.80    2.20
   7   0   5    1.70    1.50
   7   0   5   -0.10    1.40
   7   0   5    1.30    2.90
  -7   0  -5    4.20    3.30
   7   0  -5    0.40    2.50
   7   0  -5    1.00    2.20
   7   0  -5    1.80    5.00
   7   0   5   -0.50    2.10
  -7   0   5   -1.20    1.30
  -7   0   5   -2.70    2.40
  -8   0  -5    0.50    2.10
   8   0   5    1.70    1.70
   8   0  -5    2.60    2.90
   8   0   5    1.30    3.10
  -8   0   5    3.50    2.90
   8   0  -5    0.20    2.90
   8   0  -5   -1.60    2.10
   8   0   5   -0.20    1.40
  -8   0   5   -0.60    1.50
   8   0  -5   -0.40    2.40
  -8   0  -5    0.20    2.90
  -8   0  -5   -1.70    2.10
  -8   0   5   -5.10    3.10
  -8   0   5    1.30    1.40
   8   0  -5    2.00    2.60
  -8   0  -5    0.40    3.30
  -8   0   5   -0.50    3.00
   8   0   5   -1.20    3.20
   8   0   5   -0.90    3.70
  -9   0   5    0.30    3.60
  -9   0   5    3.00    2.60
  -9   0   5    3.00    2.90
  -9   0  -5    0.90    2.50
  -9   0  -5   -0.40    3.00
  -9   0   5   -4.10    3.60
   9   0   5    1.30    1.40
  -9   0   5    0.10    1.40
   9   0   5    1.20    3.80
   9   0  -5    5.60    5.90
  -9   0   5   -0.10    1.30
   9   0  -5    1.00    2.50
   9   0  -5    3.30    3.00
   9   0   5   -1.00    2.50
  -9   0  -5    1.20    2.20
   9   0  -5    2.70    3.10
   9   0   5    1.70    1.60
  -9   0  -5   -0.20    4.00
   9   0  -5    0.80    2.20
 -10   0  -5    6.80    5.10
  10   0  -5    0.70    3.10
 -10   0   5   -0.90    3.20
  10   0   5    2.20    1.20
  10   0   5    0.70    3.40
  10   0   5   -1.90    2.50
  10   0  -5    4.30    4.20
 -10   0  -5    4.60    3.00
  10   0   5    0.50    1.20
 -10   0   5    6.20    4.10
 -10   0   5    4.00    3.40
  10   0  -5    2.60    3.60
 -10   0  -5   -0.20    2.70
  10   0  -5    0.70    2.70
 -10   0   5    3.50    3.20
  11   0  -5    5.00    4.80
  11   0   5    2.60    3.00
 -11   0  -5   -1.20    3.10
 -11   0  -5    0.50    3.20
 -11   0   5   -2.10    4.00
 -11   0   5    7.50    3.80
  11   0  -5    2.90    3.90
 -11   0   5    0.30    3.10
  11   0  -5    4.30    3.00
  11   0   5   -5.70    4.10
 -11   0  -5   -2.60    4.70
  12   0   5    1.10    3.40
  12   0   5   -2.40    8.70
 -12   0  -5    5.30    3.60
  12   0  -5   -2.30    3.10
 -12   0   5    3.50    3.50
  12   0  -5   -3.20    3.50
 -12   0  -5    0.30    3.90
 -12   0   5   -3.40    3.90
  12   0  -5    6.30    3.70
 -12   0   5   -1.70    3.30
 -12   0  -5    3.50    5.60
  12   0   5   -4.00    3.10
 -12   0  -5    0.20    3.30
 -13   0   5    5.00    4.30
  13   0   5    3.80    3.50
  13   0  -5    4.20    4.80
 -13   0  -5    0.80    3.80
  13   0   5   -1.70    3.10
 -13   0   5   -1.90    4.60
  13   0   5    4.20    6.30
 -13   0  -5    0.40    3.00
  13   0  -5    1.70    3.40
 -13   0  -5    1.60    5.60
 -14   0   5    1.50    6.00
 -14   0   5    6.70    4.50
 -14   0  -5    2.50    5.20
  14   0  -5   -2.50    3.60
  14   0   5   -4.70    4.70
 -14   0  -5    0.80    4.20
  14   0  -5   -7.00    4.40
 -14   0   5  -10.20    4.70
  14   0   5   -5.40    4.80
  14   0  -5   -4.10    3.90
  14   0   5   -4.80    3.40
  14   0   5   -0.80    3.70
 -14   0  -5    3.10    4.60
  15   0   5    0.00    6.30
 -15   0  -5    1.60    5.60
 -15   0  -5    7.10    6.60
  15   0  -5    6.40    5.90
 -15   0   5   -4.70    4.80
  15   0   5    3.00    4.60
  15   0  -5    0.50    5.80
  15   0   5   -7.70    5.70
 -15   0  -5    6.50    5.10
 -15   0   5   -1.40    4.30
 -16   0  -5   -1.40    4.30
  16   0  -5    7.70    7.60
 -16   0   5   -3.40    5.80
  16   0   5    4.00    4.40
  16   0   5  -14.00    6.80
  16   0  -5    4.30    6.30
 -16   0   5   -3.60    5.00
  16   0   5   -8.70    5.10
  17   0  -5   16.80    7.80
  17   0   5   17.50    9.40
 -17   0   5    8.10    8.00
  18   0  -5    4.40    8.60
   0   0   6 2169.08   67.49
   0   0  -6 2221.88   67.19
   0   0   6 2163.78   67.19
   0   0  -6 2137.39   67.29
   0   0   6 2202.48   67.39
   0   0   6 2200.48   66.69
   0   0   6 2281.87   67.49
   0   0  -6 2188.08   67.49
   0   0   6 2159.78   66.79
   0   0  -6 2168.38   66.49
  -1   0  -6  168.78    8.80
  -1   0   6  162.78    8.40
   1   0   6  163.18    8.30
  -1   0   6  174.28    8.90
  -1   0  -6  170.88    8.90
  -1   0  -6  161.68    8.80
  -1   0   6  173.18    9.10
  -1   0  -6  171.68    9.00
   1   0   6  159.68    9.10
   1   0   6  157.48    8.90
   1   0  -6  171.08    9.20
   1   0  -6  157.88    9.10
   1   0  -6  163.68    9.10
   1   0   6  164.58    8.70
  -1   0  -6  167.58    9.20
  -1   0   6  153.18    9.00
  -1   0   6  168.98    9.00
   1   0   6  165.18    9.00
   1   0  -6  146.19    8.20
   2   0  -6 9185.08  258.17
   2   0   6 9165.48  258.77
   2   0  -6 8744.72  259.67
   2   0   6 9292.47  259.57
  -2   0  -6 8996.70  258.07
   2   0   6 8780.02  257.37
   2   0  -6 8990.70  258.87
  -2   0  -6 8936.71  259.17
  -2   0  -6 8982.40  259.07
  -2   0   6 8961.90  258.77
  -2   0   6 8795.92  258.27
   2   0   6 9023.40  259.47
  -2   0  -6 9138.79  258.87
  -2   0   6 8974.90  257.77
  -2   0  -6 9102.79  259.67
  -2   0   6 8920.61  259.67
  -2   0   6 8686.43  258.07
   2   0   6 8943.71  259.07
  -2   0   6 9034.20  259.67
   2   0  -6 8886.01  259.47
  -3   0   6 1163.78   41.60
   3   0   6 1261.07   39.00
  -3   0  -6 1226.68   41.70
   3   0  -6 1254.87   41.60
   3   0   6 1207.88   41.20
  -3   0  -6 1223.28   40.20
   3   0  -6 1280.67   42.40
   3   0   6 1213.28   41.50
  -3   0  -6 1257.17   39.90
  -3   0   6 1251.67   40.00
  -3   0   6 1285.17   41.80
  -3   0  -6 1299.37   41.90
  -3   0   6 1262.37   40.30
  -3   0   6 1298.47   40.20
   3   0  -6 1289.67   40.40
   3   0   6 1195.18   40.00
   3   0   6 1194.78   41.10
  -3   0   6 1191.68   40.60
   3   0  -6 1309.97   41.20
  -3   0  -6 1216.68   41.20
   3   0   6 1312.97   41.90
  -4   0   6 3487.65  104.09
  -4   0   6 3364.96  102.09
  -4   0   6 3371.26  103.19
   4   0   6 3463.25  104.39
   4   0  -6 3437.36  105.09
  -4   0  -6 3494.95  102.19
  -4   0   6 3511.45  105.09
   4   0  -6 3491.95  103.99
  -4   0  -6 3459.95  103.69
   4   0  -6 3429.16  103.29
  -4   0  -6 3412.86  102.19
  -4   0  -6 3384.96  104.39
  -4   0   6 3403.86  101.69
   4   0   6 3416.86  101.99
   4   0   6 3415.46  100.29
   4   0   6 3393.26  104.19
   4   0   6 3510.75  103.89
   4   0  -6 3465.55  102.79
  -4   0   6 3452.45  101.89
  -5   0   6    4.80    3.30
   5   0   6    5.20    2.90
   5   0  -6    1.50    2.20
   5   0  -6   13.60    3.90
   5   0  -6    8.30    3.00
   5   0   6    8.30    2.60
  -5   0   6    6.80    3.10
  -5   0   6   10.70    2.70
  -5   0   6   11.00    3.40
  -5   0   6    6.20    2.20
  -5   0   6    7.90    2.80
   5   0  -6    9.40    3.50
  -5   0  -6    7.10    3.50
  -5   0  -6    9.90    2.70
   5   0   6   10.10    1.90
   5   0   6    7.90    3.20
   5   0   6    5.30    3.10
  -5   0  -6    8.50    3.00
  -5   0  -6   10.50    2.60
   6   0   6 4012.80  120.59
   6   0   6 3892.81  120.69
  -6   0  -6 3939.71  121.39
  -6   0  -6 3898.01  118.89
   6   0  -6 3923.61  121.39
   6   0   6 3988.40  119.19
   6   0  -6 4083.49  119.09
   6   0   6 3875.91  116.29
  -6   0   6 4038.50  119.59
  -6   0  -6 3896.91  117.69
  -6   0   6 3969.50  116.09
   6   0   6 3984.20  116.59
   6   0   6 4135.89  114.49
   6   0  -6 3981.50  119.19
   6   0   6 4013.50  120.99
  -6   0   6 3913.41  118.19
  -6   0   6 4003.20  116.09
  -6   0   6 3822.32  121.29
  -6   0   6 3884.91  119.19
  -7   0  -6   16.20    3.90
  -7   0  -6   22.00    5.10
   7   0  -6   13.80    4.10
   7   0   6   14.90    4.00
   7   0  -6   12.20    4.50
  -7   0  -6   22.80    5.70
  -7   0   6   22.10    4.20
   7   0   6   11.40    4.70
   7   0   6   16.90    3.60
  -7   0   6   17.50    4.20
  -7   0   6   15.20    4.60
  -7   0   6   21.70    5.30
   7   0   6   17.40    5.10
  -7   0   6   14.90    2.90
   7   0   6   14.80    2.90
   7   0  -6   16.70    4.60
   7   0   6   14.10    4.60
  -7   0   6   26.70    6.10
   7   0  -6   14.80    4.00
   8   0  -6 2591.14   82.29
   8   0  -6 2690.93   85.19
   8   0   6 2615.74   77.49
   8   0   6 2367.86   83.49
   8   0   6 2659.73   77.89
   8   0  -6 2627.14   82.29
  -8   0  -6 2551.44   84.99
   8   0   6 2571.84   81.29
  -8   0  -6 2687.53   80.79
  -8   0   6 2663.03   81.89
  -8   0   6 2614.44   77.39
   8   0  -6 2574.94   81.19
   8   0  -6 2676.73   82.49
  -8   0   6 2608.94   77.19
  -8   0  -6 2629.24   81.39
  -8   0   6 2581.14   82.49
   8   0   6 2454.15   83.09
   8   0   6 2660.83   84.39
   9   0  -6  244.88   15.10
   9   0  -6  266.67   16.50
  -9   0   6  263.57   14.40
   9   0   6  266.87   11.20
  -9   0   6  262.37   10.60
  -9   0  -6  281.87   17.70
   9   0   6  281.87   16.50
  -9   0  -6  286.37   14.20
  -9   0   6  259.47   15.00
  -9   0   6  275.57   16.20
   9   0  -6  287.87   15.70
   9   0  -6  256.37   13.70
   9   0  -6  266.17   15.20
   9   0   6  263.77   10.90
  -9   0  -6  274.67   14.40
  -9   0   6  266.67   10.80
  -9   0   6  276.57   17.10
   9   0   6  256.07   14.00
 -10   0  -6  789.62   30.50
  10   0   6  816.12   25.60
 -10   0   6  818.42   31.10
  10   0  -6  742.33   31.70
  10   0   6  803.82   34.10
 -10   0   6  812.42   25.60
 -10   0   6  832.32   34.30
 -10   0   6  828.42   25.30
  10   0  -6  824.22   32.50
  10   0  -6  821.32   33.00
 -10   0   6  790.42   34.80
 -10   0   6  769.92   32.40
  10   0   6  784.02   30.60
  10   0   6  812.72   26.00
 -10   0  -6  837.12   31.00
 -10   0  -6  822.62   35.70
 -11   0  -6    6.20    6.30
 -11   0   6    3.70    4.00
  11   0   6    6.60    3.50
 -11   0  -6    7.90    4.20
  11   0  -6    4.70    5.20
 -11   0   6   -0.90    3.10
  11   0  -6    4.60    4.80
 -11   0   6   -1.20    3.20
  11   0  -6   -0.90    2.70
 -11   0  -6    3.90    3.20
  11   0   6    5.30    4.70
  11   0   6    4.40    3.80
  12   0  -6 2204.98   73.09
 -12   0   6 2351.56   74.39
 -12   0   6 2370.26   81.09
  12   0   6 2299.07   74.09
  12   0   6 2136.59   73.09
 -12   0  -6 2264.17   74.89
  12   0  -6 2333.27   77.09
  12   0   6 2349.96   79.79
 -12   0  -6 2337.87   81.89
 -12   0   6 2233.18   78.79
  12   0  -6 2334.87   78.19
 -12   0  -6 2318.57   73.79
 -13   0  -6   10.20    7.60
  13   0  -6   15.60    4.90
  13   0   6   22.90    7.90
  13   0   6   12.60    4.50
 -13   0   6   15.00    5.10
 -13   0  -6   14.10    5.60
 -13   0  -6   13.40    4.90
  13   0   6   12.00    4.60
 -13   0   6   17.20    6.60
  13   0  -6   23.50    7.50
  13   0  -6   10.00    9.40
  14   0   6  150.48   11.70
  14   0   6  174.38   16.50
  14   0  -6  148.79   11.20
 -14   0   6  153.78   16.20
 -14   0  -6  187.58   13.90
 -14   0  -6  151.28   12.70
 -14   0  -6  153.78   16.30
  14   0  -6  167.68   15.40
 -14   0   6  151.68   11.90
  14   0   6  191.98   16.30
 -14   0   6  158.48   15.80
  14   0  -6  155.78   13.70
 -15   0   6  107.09   15.00
  15   0  -6   98.09   14.10
  15   0  -6  106.79   13.20
  15   0   6   86.89   10.10
  15   0   6   95.49   15.00
 -15   0   6   91.49   10.10
 -15   0  -6   94.39   11.90
 -16   0  -6  742.63   34.20
  16   0  -6  796.02   36.30
  16   0   6  763.32   38.60
  16   0   6  775.62   31.00
  16   0  -6  739.83   37.20
  16   0   6  727.93   38.90
 -16   0   6  786.82   40.30
 -17   0   6    4.20    7.40
  17   0  -6   11.10   10.70
  17   0  -6   -2.20    7.50
  17   0   6    0.80    8.70
  18   0  -6  150.68   17.80
   0   0   7    2.50    2.30
   0   0   7    0.10    2.10
   0   0   7    1.30    1.80
   0   0   7    0.20    2.10
   0   0  -7    1.40    2.10
   0   0  -7    2.90    2.20
   0   0  -7    2.40    2.60
   0   0   7    3.30    1.80
   0   0  -7    2.20    2.10
   0   0   7    4.00    2.40
  -1   0   7    1.90    2.50
  -1   0   7    1.40    2.00
  -1   0   7    1.10    2.30
  -1   0   7   -0.40    1.60
   1   0   7   -0.40    1.80
   1   0  -7   -0.20    2.40
  -1   0   7    2.10    2.00
   1   0   7    1.10    1.60
  -1   0  -7   -0.50    2.30
   1   0  -7   -0.40    2.10
   1   0   7    1.00    2.20
  -1   0  -7   -0.50    2.00
  -1   0  -7    0.50    2.00
   1   0   7   -0.10    1.80
   1   0   7    4.20    2.90
  -1   0   7    0.80    2.30
   1   0  -7   -0.40    1.80
  -1   0  -7   -0.60    1.90
   1   0  -7    0.20    1.50
  -1   0  -7    1.40    2.10
   1   0   7    2.30    1.90
   2   0   7   -0.80    2.20
   2   0   7   -0.40    2.00
  -2   0  -7   -3.20    1.70
  -2   0   7    0.20    2.20
   2   0  -7    0.70    1.90
  -2   0   7   -0.60    1.90
  -2   0   7   -1.30    1.30
  -2   0  -7    4.10    2.30
   2   0  -7    0.30    2.10
   2   0  -7   -0.30    2.10
   2   0   7    1.20    1.50
   2   0  -7    1.90    2.60
  -2   0  -7    1.30    1.70
   2   0   7    1.20    2.10
  -2   0  -7   -3.50    1.50
  -2   0   7   -2.00    1.80
  -2   0   7    0.00    1.80
  -3   0   7    3.70    2.40
  -3   0  -7   -0.60    2.50
   3   0   7   -0.50    1.30
   3   0  -7    4.00    2.40
  -3   0   7    0.60    2.30
   3   0   7    1.10    2.40
   3   0  -7    2.10    2.40
  -3   0  -7    0.10    1.90
   3   0   7    1.40    2.40
   3   0  -7   -4.00    1.90
  -3   0  -7   -0.10    1.90
   3   0   7   -1.50    2.40
   3   0   7    0.70    1.90
   3   0   7    0.40    2.30
  -3   0  -7    1.10    2.60
  -3   0  -7   -0.50    2.50
  -3   0   7    1.20    2.00
   3   0  -7    0.50    2.40
  -3   0   7    0.40    2.30
  -3   0   7   -1.00    2.30
  -3   0   7    1.50    1.80
   4   0   7   -1.50    2.20
   4   0  -7   -0.70    2.00
  -4   0   7   -0.10    2.40
  -4   0  -7    1.70    1.60
   4   0  -7    0.40    2.00
  -4   0   7   -0.30    1.90
   4   0  -7    1.30    2.50
   4   0   7   -2.70    2.80
   4   0   7    0.40    2.40
  -4   0   7   -2.30    1.80
  -4   0  -7    1.20    1.60
   4   0   7    1.60    1.60
  -4   0   7   -1.00    1.70
  -4   0  -7   -1.80    1.90
   4   0  -7    4.40    2.70
  -4   0   7    1.80    1.90
  -4   0   7    2.00    3.00
   4   0   7   -0.70    2.30
   4   0   7    0.40    2.20
   5   0  -7   -1.10    2.70
   5   0   7   -2.20    1.90
  -5   0   7    0.30    2.80
  -5   0   7   -3.10    2.20
  -5   0  -7    1.80    2.30
  -5   0   7    1.00    2.00
   5   0   7    0.10    1.20
  -5   0  -7    0.60    1.80
  -5   0   7   -0.40    1.60
  -5   0   7    2.50    2.20
  -5   0  -7    2.80    2.30
   5   0   7    1.00    2.50
   5   0  -7   -0.40    2.30
   5   0   7   -0.60    2.90
   5   0   7   -2.40    2.70
  -5   0   7    1.10    2.50
  -5   0  -7   -1.60    2.60
   5   0   7    0.60    1.90
   5   0  -7    0.50    2.50
   5   0  -7    4.40    2.90
   6   0   7    3.50    3.40
  -6   0   7   -3.60    1.90
  -6   0   7    1.10    2.40
   6   0  -7   -0.50    3.90
  -6   0  -7    1.20    1.50
   6   0  -7   -1.20    2.60
   6   0   7   -2.50    2.60
  -6   0  -7   -0.90    2.50
   6   0   7   -0.80    1.90
  -6   0   7    0.00    2.40
   6   0  -7    0.10    2.10
   6   0   7    3.00    3.80
  -6   0  -7    0.90    3.30
   6   0   7    6.50    3.90
   6   0  -7    2.10    3.20
  -6   0   7    0.40    2.40
  -6   0   7    1.10    1.90
  -6   0  -7    2.60    2.10
  -6   0   7    1.00    2.00
   6   0   7    0.10    1.30
   6   0   7    1.20    1.90
  -7   0  -7    4.70    3.90
  -7   0   7    3.90    1.90
  -7   0  -7    1.70    1.80
   7   0   7   -1.10    3.60
   7   0   7    2.40    2.40
  -7   0   7    0.50    2.90
   7   0  -7    1.60    3.70
  -7   0   7    4.10    2.50
   7   0   7    3.00    2.20
   7   0   7    2.20    1.40
   7   0   7    3.20    3.60
   7   0  -7   -0.60    3.00
  -7   0   7    1.40    2.80
   7   0   7    5.40    3.60
  -7   0  -7    0.20    3.30
   7   0  -7    2.00    3.20
  -7   0   7    5.60    3.00
  -7   0   7    1.50    3.00
   7   0   7    0.90    3.40
  -8   0   7    7.30    4.20
  -8   0   7    1.30    3.00
   8   0  -7   -0.70    3.00
  -8   0  -7   -1.70    2.30
  -8   0   7    4.50    3.60
   8   0  -7    2.00    3.60
  -8   0  -7   -0.90    3.50
   8   0   7    4.40    2.30
   8   0  -7    0.80    2.40
   8   0   7   -1.50    1.80
  -8   0  -7    0.90    3.30
  -8   0   7    0.60    2.00
   8   0  -7    1.00    3.40
   8   0  -7    0.20    3.00
   8   0   7   -0.60    2.80
   8   0   7    1.40    3.30
  -8   0   7    2.50    2.10
  -9   0  -7   -0.80    3.90
   9   0  -7   -0.40    3.10
  -9   0   7   -2.60    3.60
  -9   0   7   -0.90    1.80
  -9   0  -7    0.50    2.70
   9   0  -7    1.40    3.00
  -9   0   7   -1.90    3.30
  -9   0   7   -3.70    3.30
   9   0   7    1.00    3.50
   9   0  -7   -4.90    3.20
   9   0   7    2.00    2.20
   9   0   7   -5.60    3.10
   9   0   7   -2.30    1.90
  -9   0   7    0.40    3.10
   9   0  -7    6.70    3.80
  -9   0  -7   -2.90    3.00
  -9   0   7   -1.40    1.80
   9   0  -7   -1.60    2.80
 -10   0  -7    3.30    2.90
  10   0   7   -6.10    4.50
 -10   0   7   -0.90    3.90
 -10   0   7   -1.90    1.80
 -10   0   7    0.40    3.80
  10   0   7   -1.80    1.80
  10   0  -7    2.30    3.50
  10   0  -7   -0.80    3.60
 -10   0   7    0.80    3.90
 -10   0  -7    4.60    4.10
  10   0   7    3.90    4.10
 -10   0   7    1.10    1.90
  10   0   7   -4.00    3.10
  10   0   7    4.50    2.40
 -10   0  -7    3.00    5.40
  10   0  -7   -0.80    4.00
  10   0  -7   -0.60    4.00
 -11   0   7   -3.60    3.20
 -11   0   7    5.80    4.00
  11   0  -7   -1.30    4.00
 -11   0  -7    8.20    5.60
 -11   0  -7   -2.40    3.10
  11   0  -7    2.10    3.40
 -11   0   7    0.90    1.60
  11   0   7    1.20    1.70
 -11   0   7    1.50    1.70
  11   0  -7   -1.20    3.70
  11   0   7    1.80    3.40
  11   0   7    6.40    6.30
  11   0   7    3.10    1.80
 -11   0   7   -0.20    4.40
 -12   0  -7    0.60    6.70
 -12   0   7    1.80    3.80
  12   0   7    1.80    5.00
  12   0  -7   -4.70    4.00
  12   0  -7   -1.50    4.00
  12   0   7    0.30    3.80
 -12   0   7    3.30    4.80
 -12   0   7   -2.00    4.40
 -12   0  -7    0.30    3.40
  13   0   7   10.80    6.50
  13   0   7   -3.80    4.00
  13   0  -7    6.40    4.40
 -13   0  -7    3.00    4.10
  13   0  -7    4.20    5.50
 -13   0  -7   -2.40    3.60
 -13   0   7    6.00    4.60
 -13   0  -7   10.10    7.40
 -13   0   7   -3.30    5.50
 -14   0  -7    5.10    4.60
  14   0   7  -12.20    6.40
  14   0  -7   -2.60    5.30
 -14   0  -7    5.20    6.30
 -14   0  -7    5.30    4.80
  14   0   7    0.30    4.40
 -14   0   7    4.30    4.70
  14   0  -7   -1.00    5.10
 -14   0   7    0.10    5.70
  15   0  -7    2.10    6.20
  15   0   7   -4.70    6.20
  15   0   7   -1.70    6.90
 -15   0  -7   -0.20    5.60
 -15   0   7   -1.20    6.20
  15   0   7    1.60    4.70
 -15   0  -7   -0.40    4.30
 -15   0   7   -2.50    5.00
 -15   0  -7   12.00    9.00
  15   0  -7    7.80    5.50
 -16   0   7   -2.80    5.80
  16   0   7   -3.60    6.90
  16   0   7    4.50    5.50
  16   0  -7   10.00    7.10
  16   0  -7    9.20    6.70
 -16   0   7    2.40    7.50
  17   0  -7    5.00    7.90
  17   0  -7    8.50    7.20
 -17   0   7   12.30    8.30
   0   0   8 1243.08   42.40
   0   0  -8 1263.47   42.20
   0   0   8 1217.98   42.00
   0   0  -8 1283.57   43.40
   0   0   8 1308.27   43.40
   0   0   8 1353.06   43.80
   0   0   8 1311.07   43.50
   0   0   8 1217.28   43.40
   0   0  -8 1291.57   43.70
  -1   0   8   69.19    6.20
   1   0   8   86.99    7.40
  -1   0  -8   82.89    7.50
  -1   0  -8   79.99    7.00
  -1   0   8   76.89    7.10
   1   0  -8   81.39    7.40
   1   0  -8   78.59    6.90
  -1   0   8   83.09    6.80
  -1   0  -8   78.69    7.20
   1   0   8   76.89    6.90
  -1   0  -8   69.89    6.40
   1   0  -8   72.19    6.20
  -1   0   8   73.89    6.70
  -1   0   8   80.69    6.80
   1   0   8   71.49    6.40
   1   0   8   76.99    6.90
   1   0   8   75.69    7.20
  -1   0   8   93.09    7.50
   1   0   8   83.39    6.40
   1   0  -8   86.79    7.40
  -2   0  -8 5361.06  159.98
   2   0  -8 5442.06  160.78
  -2   0   8 5514.55  160.38
   2   0   8 5390.96  160.68
   2   0  -8 5484.45  160.18
   2   0   8 5318.17  158.18
  -2   0  -8 5259.87  160.18
  -2   0   8 5477.45  160.08
  -2   0   8 5337.27  158.38
   2   0   8 5290.77  159.78
  -2   0  -8 5296.87  160.68
  -2   0  -8 5294.17  159.78
  -2   0  -8 5414.16  159.18
   2   0   8 5489.95  160.78
  -2   0   8 5535.35  159.68
   2   0  -8 5353.96  160.98
   2   0   8 5445.86  160.08
  -2   0   8 5424.76  161.08
   2   0  -8 5469.15  158.88
   2   0   8 5458.95  160.78
   3   0  -8  850.61   29.50
   3   0  -8  860.51   30.60
  -3   0   8  833.22   29.00
   3   0   8  795.02   28.10
   3   0   8  851.81   31.10
   3   0  -8  808.92   31.50
   3   0   8  829.02   31.20
  -3   0   8  824.92   29.60
  -3   0  -8  854.91   30.20
  -3   0  -8  782.42   30.30
   3   0   8  873.31   33.20
  -3   0   8  772.52   30.80
   3   0   8  838.92   30.70
  -3   0  -8  790.22   31.10
  -3   0   8  805.92   30.20
  -3   0   8  826.92   32.30
   3   0   8  832.32   31.10
  -3   0  -8  814.02   33.70
  -3   0  -8  806.62   29.20
  -3   0   8  823.82   31.20
   3   0  -8  779.32   30.60
  -4   0  -8 3079.19   96.79
   4   0  -8 3156.18   94.69
  -4   0   8 3064.79   93.99
  -4   0   8 3103.49   94.39
  -4   0  -8 3110.49   94.39
   4   0   8 3165.18   97.09
   4   0  -8 3150.48   95.79
   4   0   8 3070.39   96.39
   4   0  -8 3085.69  100.79
   4   0  -8 3127.89   97.69
  -4   0   8 3152.38   94.39
  -4   0   8 3136.29   97.59
  -4   0   8 3135.79   95.79
   4   0   8 3090.89   96.69
  -4   0  -8 3146.09   94.99
   4   0   8 3085.09   95.29
   4   0   8 3166.78   96.59
   4   0   8 3105.29   92.29
  -4   0   8 3024.00   96.59
  -4   0  -8 3042.50   96.49
   5   0   8   20.80    5.10
   5   0  -8   20.50    5.20
  -5   0  -8   15.90    4.10
   5   0   8   16.70    3.80
   5   0   8   25.20    5.60
  -5   0   8   20.10    3.90
  -5   0   8   24.20    4.10
   5   0  -8   17.50    4.30
   5   0   8   19.60    4.90
   5   0  -8   18.40    4.10
   5   0   8   19.10    3.00
  -5   0   8   23.80    4.40
  -5   0  -8   19.00    4.90
  -5   0   8   17.70    4.90
  -5   0  -8   18.10    4.80
  -5   0   8   23.70    6.00
   5   0   8   19.40    5.30
  -5   0  -8   29.30    5.10
   5   0  -8   21.30    5.00
  -5   0   8   15.40    4.60
  -6   0   8 3087.09  107.89
   6   0  -8 3372.06  104.79
  -6   0  -8 3464.75  102.69
  -6   0   8 3325.37  105.09
   6   0  -8 3441.66  107.19
  -6   0  -8 3301.97  104.39
   6   0   8 3461.75  102.29
  -6   0   8 3452.95  101.79
   6   0  -8 3457.55  104.39
  -6   0   8 3481.25  101.89
   6   0  -8 3471.15  103.89
  -6   0   8 3500.15  102.89
   6   0   8 3249.38  105.59
  -6   0  -8 3284.97  102.09
   6   0   8 3108.09  105.79
   6   0   8 3464.05  106.29
  -6   0   8 3417.96  106.99
   6   0   8 3454.95  104.99
   6   0   8 3472.95   98.39
  -6   0  -8 3343.37  106.49
   7   0  -8    9.20    4.60
   7   0   8    8.30    5.30
  -7   0   8   15.40    5.40
   7   0  -8   12.80    5.10
   7   0   8    7.30    2.90
  -7   0   8    9.30    4.10
  -7   0   8   10.70    3.20
   7   0  -8   14.20    4.60
   7   0  -8    7.60    3.60
   7   0   8    9.40    4.50
  -7   0  -8   16.10    5.30
   7   0   8   12.90    3.80
  -7   0   8    3.20    3.10
  -7   0  -8    0.60    3.60
  -7   0   8   11.30    3.80
  -7   0   8    7.30    3.20
  -7   0  -8   12.30    4.00
   8   0  -8  892.31   36.20
  -8   0  -8 1015.90   35.60
  -8   0   8  987.20   33.20
  -8   0   8  986.60   33.20
   8   0  -8  999.40   37.20
  -8   0   8  994.80   37.60
  -8   0   8  932.31   37.00
  -8   0  -8  951.50   39.20
   8   0   8 1062.69   34.00
  -8   0   8 1013.90   36.00
   8   0   8 1002.50   39.20
   8   0  -8  942.11   36.10
   8   0  -8  961.90   39.60
   8   0   8  963.30   33.50
  -8   0   8 1023.60   44.00
   8   0   8  974.90   37.00
  -9   0  -8  234.48   13.50
  -9   0  -8  246.58   16.80
  -9   0   8  228.48   11.10
   9   0  -8  226.68   16.60
   9   0   8  225.98   11.40
  -9   0   8  269.57   16.80
   9   0   8  207.98   13.80
   9   0  -8  240.98   14.80
  -9   0   8  250.67   17.10
  -9   0   8  235.98   14.80
   9   0  -8  248.48   14.80
   9   0  -8  222.88   14.10
   9   0   8  232.98   11.30
  -9   0   8  216.28   10.90
   9   0   8  242.58   16.30
 -10   0   8 1261.17   41.10
  10   0   8 1239.58   46.40
 -10   0   8 1227.98   50.19
 -10   0   8 1284.27   40.90
  10   0  -8 1328.07   47.40
 -10   0  -8 1330.57   45.80
  10   0   8 1278.87   41.20
 -10   0  -8 1304.27   51.29
 -10   0   8 1276.27   46.90
 -10   0   8 1303.57   49.70
  10   0   8 1286.57   41.70
  10   0  -8 1315.47   47.60
  10   0   8 1325.97   51.09
 -11   0   8  120.69   13.10
 -11   0  -8  129.89   10.60
 -11   0   8  108.29   10.60
 -11   0   8  126.89   13.40
 -11   0   8  114.19    6.60
  11   0   8  120.39    6.70
  11   0  -8  100.69   10.80
 -11   0  -8   95.79   13.90
  11   0   8  127.89   10.80
  11   0  -8  120.89   11.90
  11   0   8   99.79   13.40
 -11   0   8  137.99    6.80
  12   0   8  586.74   30.10
 -12   0  -8  573.74   26.40
  12   0   8  609.94   19.00
 -12   0   8  610.44   31.60
 -12   0  -8  599.84   31.80
 -12   0   8  611.04   27.30
  12   0  -8  548.75   27.90
 -12   0   8  634.44   32.50
  12   0   8  574.04   26.50
  12   0   8  584.14   19.10
 -13   0   8   36.70    7.90
 -13   0   8   59.39   16.90
 -13   0   8   16.80    8.60
  13   0  -8   38.90    9.00
  13   0  -8   32.50    7.00
 -13   0  -8   32.40   10.40
  13   0   8   31.10    7.30
  13   0   8   34.70   10.10
  14   0  -8  504.35   27.40
 -14   0   8  537.15   25.30
 -14   0  -8  493.85   24.90
  14   0   8  452.25   33.40
 -14   0  -8  555.34   35.10
  14   0  -8  475.95   25.80
 -14   0  -8  523.95   32.00
  14   0   8  538.25   30.40
 -14   0   8  529.45   30.70
 -15   0  -8    5.90    4.30
  15   0  -8   -5.40    5.40
 -15   0  -8    1.60    8.20
  15   0   8    2.80    6.40
  15   0  -8  -10.60    5.60
 -15   0  -8    2.00    5.80
  15   0   8   13.90    7.90
 -15   0   8    1.30    7.00
  15   0   8   12.10    5.90
  16   0  -8  614.84   31.30
  16   0   8  576.84   27.70
  16   0  -8  567.94   31.70
 -16   0   8  636.54   29.40
 -16   0   8  604.64   35.40
 -17   0   8   -3.80    7.20
  17   0  -8    6.10    8.50
  17   0  -8   12.50    7.50
   0   0   9    2.30    2.90
   0   0   9   -0.40    2.80
   0   0   9    1.40    1.90
   0   0   9    1.10    3.60
   0   0   9   -0.30    2.10
   0   0  -9    3.30    2.70
   0   0  -9    3.60    3.50
   0   0  -9    4.00    3.30
   0   0  -9    0.30    2.60
  -1   0  -9   -0.50    2.50
  -1   0   9   -0.10    2.90
   1   0   9    0.80    3.40
   1   0  -9    1.00    2.80
   1   0  -9   -0.70    2.30
  -1   0   9   -2.20    2.50
   1   0   9    1.90    2.80
   1   0   9    0.80    2.20
  -1   0   9   -1.60    3.10
  -1   0  -9   -0.40    2.80
  -1   0   9    1.70    2.70
   1   0   9    3.30    3.20
   1   0  -9   -2.10    2.90
   1   0   9    1.40    1.90
  -1   0   9    0.10    2.10
   1   0   9   -2.10    2.70
   1   0  -9    2.60    2.40
  -1   0  -9    0.60    2.80
  -1   0  -9    3.40    3.40
  -1   0   9    0.40    2.10
  -2   0  -9   -0.60    2.10
   2   0  -9   -1.90    2.00
  -2   0   9   -0.10    2.80
  -2   0  -9    0.80    3.20
   2   0   9    1.60    3.00
   2   0   9   -0.80    1.60
   2   0  -9    2.50    3.00
  -2   0  -9    1.30    2.70
  -2   0  -9    2.60    2.40
  -2   0   9    3.60    2.30
   2   0   9   -1.40    2.70
   2   0   9    0.40    2.40
   2   0  -9    4.20    2.20
  -2   0   9   -3.20    2.40
   2   0  -9    1.60    2.50
  -2   0   9   -2.70    1.80
  -2   0   9    4.00    3.20
  -2   0   9    1.10    2.30
   2   0   9   -1.70    2.40
  -2   0  -9   -0.10    4.60
   2   0   9    2.70    3.00
  -3   0   9    0.30    2.70
  -3   0   9    3.80    2.70
   3   0  -9    1.40    2.80
  -3   0  -9    0.90    2.60
   3   0   9    3.10    3.10
  -3   0  -9    5.10    3.70
  -3   0   9    3.20    2.50
   3   0  -9    0.80    2.90
   3   0   9    1.10    1.90
   3   0   9   -3.90    2.40
  -3   0   9   -2.30    1.90
  -3   0  -9    0.80    2.20
  -3   0  -9    4.50    3.40
   3   0   9    0.40    3.40
   3   0   9    1.70    3.50
  -3   0  -9   -0.70    2.90
   3   0  -9    2.50    2.60
   3   0  -9    0.10    2.60
   3   0   9    2.50    3.10
   3   0   9   -2.40    2.40
  -3   0   9   -3.70    2.80
   4   0   9    1.80    3.30
  -4   0  -9    0.30    3.10
  -4   0   9    1.30    3.30
  -4   0   9    2.90    3.00
  -4   0  -9    6.40    3.80
  -4   0  -9    4.10    2.80
   4   0   9    1.20    3.00
  -4   0   9   -1.50    2.40
   4   0  -9    0.60    3.40
   4   0   9    1.30    3.30
   4   0   9   -1.60    3.10
   4   0   9   -1.40    3.00
   4   0  -9    1.50    2.90
   4   0   9    3.90    1.80
   4   0   9    4.80    4.00
  -4   0   9    0.20    3.20
   4   0  -9    1.80    3.30
  -4   0  -9    5.00    2.90
  -4   0   9    0.00    2.70
  -4   0   9    0.70    2.30
   4   0  -9    2.90    3.00
  -5   0  -9   -2.20    1.90
  -5   0   9   -0.30    2.70
   5   0  -9    2.90    2.80
   5   0  -9   -0.30    2.70
  -5   0   9    0.10    2.60
  -5   0  -9    0.10    3.40
   5   0  -9   -3.50    2.10
   5   0   9   -2.10    2.50
   5   0   9   -0.10    1.50
  -5   0   9    4.80    2.70
   5   0   9    2.90    3.30
  -5   0   9   -0.50    2.30
   5   0   9    0.50    2.50
  -5   0  -9    1.00    2.50
   5   0   9    2.50    3.30
  -5   0   9   -0.90    2.40
  -5   0  -9   -1.30    3.20
   5   0   9    2.40    3.20
  -5   0   9    2.80    3.20
   5   0  -9   -0.50    2.90
  -6   0   9    0.30    2.80
  -6   0  -9    1.40    2.70
   6   0   9    1.20    3.00
   6   0   9   -3.90    3.20
  -6   0  -9    1.10    3.00
   6   0   9    0.20    3.90
  -6   0   9   -1.60    2.30
   6   0  -9   -0.20    2.80
  -6   0   9   -1.10    3.50
   6   0   9   -0.10    1.60
  -6   0   9   -3.00    2.30
  -6   0  -9    1.60    4.00
  -6   0   9    1.90    2.90
   6   0   9   -1.20    2.50
   6   0  -9    4.40    3.30
   6   0  -9    5.90    3.40
  -6   0   9    5.60    3.00
  -7   0  -9    1.10    3.80
   7   0  -9    0.30    3.20
  -7   0   9    3.50    2.60
  -7   0   9    0.20    3.60
   7   0   9   -0.60    2.90
   7   0   9    0.50    3.50
  -7   0  -9    1.90    2.30
  -7   0   9    1.80    2.20
  -7   0   9    2.70    3.30
  -7   0   9   -1.50    3.50
   7   0   9    2.30    3.00
   7   0   9   -4.00    4.10
   7   0  -9    3.00    3.50
  -7   0   9   -3.20    2.80
   7   0  -9    2.30    4.00
   8   0   9    1.50    3.00
  -8   0   9    0.00    2.60
  -8   0   9    2.90    4.10
   8   0   9   -0.40    2.70
  -8   0  -9    6.00    3.00
   8   0   9    0.10    3.70
   8   0  -9    5.60    4.00
   8   0   9    0.90    3.60
  -8   0  -9   -2.30    3.90
  -8   0   9    0.00    2.80
   8   0  -9    2.60    3.90
  -8   0   9    2.40    4.30
  -8   0   9    2.20    4.10
   9   0  -9    1.70    3.80
   9   0   9   -1.80    4.40
  -9   0   9    1.20    2.80
  -9   0   9   -3.50    3.60
  -9   0   9   -1.60    3.30
   9   0  -9   -1.50    4.30
  -9   0  -9    3.10    4.60
   9   0   9   -3.30    2.60
  -9   0   9   -2.10    2.40
  -9   0  -9   -0.60    2.70
   9   0  -9   -0.10    3.80
   9   0  -9   -1.90    4.50
  -9   0   9    3.30    4.00
  -9   0   9    5.60    4.10
   9   0   9    9.00    3.50
   9   0   9    1.70    4.10
  10   0   9   -3.50    4.00
 -10   0   9    0.20    4.80
 -10   0   9    4.20    5.10
  10   0   9    1.20    2.80
 -10   0   9   -1.00    2.40
 -10   0   9    8.70    5.00
 -10   0  -9    6.60    6.40
 -10   0   9    0.00    2.50
 -10   0  -9    5.80    3.60
  10   0   9    2.70    2.40
  10   0   9    2.10    4.30
  10   0  -9    0.80    4.60
 -11   0  -9    9.50    7.20
  11   0   9    0.40    4.90
  11   0   9   -1.50    2.40
  11   0  -9   -5.70    3.90
 -11   0   9    2.10    2.50
  11   0  -9    0.30    4.80
 -11   0   9   -2.40    4.00
  11   0   9    0.30    2.70
  11   0   9   10.70    5.10
 -11   0   9    1.00    5.10
 -11   0   9   -1.50    2.50
 -11   0   9   -2.70    4.60
 -11   0  -9    3.60    3.40
  12   0  -9   -2.50    4.30
 -12   0   9   -4.70    8.10
  12   0  -9    3.90    5.20
  12   0   9    0.00    4.90
 -12   0   9    6.50    6.00
 -12   0   9    2.40    1.90
 -12   0   9    4.40    2.40
  12   0   9    1.50    5.30
 -12   0  -9    2.30    3.80
 -12   0  -9    6.60    6.80
 -12   0   9    7.40    5.70
  12   0   9    3.40    2.40
  13   0   9    3.90    6.50
 -13   0  -9   -0.60    6.00
 -13   0   9   -3.80    4.70
 -13   0   9   -5.50    5.00
  13   0  -9    8.10    4.90
  13   0  -9    4.20    6.10
 -13   0  -9   -2.20    4.10
  13   0   9   -9.80    3.80
 -14   0   9    5.30    6.20
  14   0   9   15.10   13.10
 -14   0   9   -0.50    5.70
 -14   0  -9    3.30    4.60
 -14   0  -9   -6.70    7.10
  14   0  -9    8.40    5.60
  14   0  -9    4.40    6.40
 -14   0  -9    1.70    4.90
  14   0   9   -1.40    5.10
  15   0  -9    0.90    6.40
 -15   0   9    8.80    6.10
  15   0   9    1.80    6.00
 -15   0   9   -2.60    6.80
  15   0  -9   -1.60    7.30
  15   0   9   -2.80    7.20
  16   0   9    6.00    7.10
  16   0  -9   -9.30   13.80
  16   0  -9    2.40    7.50
 -16   0   9  -16.10    8.80
 -16   0   9   20.10    8.20
   0   0  10 4456.75  134.59
   0   0  10 4370.26  133.19
   0   0 -10 4528.45  134.79
   0   0  10 4328.47  133.99
   0   0  10 4417.16  134.49
   0   0 -10 4354.36  134.79
   0   0 -10 4370.06  136.49
   0   0  10 4431.36  134.99
   0   0 -10 4387.86  134.19
   0   0  10 4511.25  133.19
   1   0 -10  370.26   17.90
  -1   0 -10  365.76   17.20
  -1   0  10  360.16   17.50
   1   0  10  379.66   18.50
  -1   0  10  368.06   17.90
  -1   0  10  323.77   17.20
   1   0 -10  359.46   18.10
   1   0 -10  344.17   16.50
  -1   0  10  347.27   16.40
   1   0  10  327.67   17.50
   1   0  10  338.07   17.40
  -1   0 -10  321.17   17.30
   1   0 -10  329.77   17.80
   1   0  10  342.67   17.00
  -1   0 -10  348.77   18.00
   1   0  10  358.76   16.70
  -1   0  10  341.77   18.10
  -1   0  10  378.96   18.10
   2   0 -10 2351.26   74.29
  -2   0  10 2355.76   75.49
  -2   0 -10 2216.88   73.39
   2   0  10 2281.77   78.39
   2   0  10 2314.87   74.29
  -2   0 -10 2215.78   73.99
  -2   0  10 2317.17   73.99
  -2   0  10 2244.88   73.99
  -2   0  10 2277.47   72.19
   2   0 -10 2332.77   72.59
  -2   0  10 2185.38   73.29
   2   0  10 2152.38   73.29
  -2   0 -10 2313.17   73.49
  -2   0 -10 2359.16   75.29
   2   0  10 2259.57   71.89
  -2   0  10 2494.55   77.49
   2   0 -10 2374.36   75.49
   2   0  10 2250.17   74.59
   3   0  10   28.20    6.00
  -3   0  10    8.30    4.20
  -3   0  10   12.90    4.40
  -3   0 -10   27.00    5.50
   3   0 -10   14.40    4.60
  -3   0  10   12.70    4.20
   3   0  10   11.60    4.50
  -3   0 -10   20.20    5.00
  -3   0  10   13.40    4.80
  -3   0 -10   23.10    6.40
  -3   0 -10   21.90    5.30
   3   0 -10   15.00    4.60
   3   0  10   14.90    3.60
   3   0 -10   20.20    5.50
  -3   0  10   16.50    4.70
   3   0  10   18.40    5.00
  -3   0  10   12.00    4.00
   3   0  10   14.80    5.00
  -4   0  10 1842.12   64.09
  -4   0  10 1958.50   65.99
   4   0  10 1970.90   65.59
   4   0  10 1948.31   60.49
  -4   0 -10 1988.50   63.29
   4   0 -10 1955.10   64.49
   4   0  10 1952.70   65.89
   4   0 -10 1894.91   62.79
  -4   0  10 1954.90   63.59
   4   0  10 1865.41   64.49
  -4   0  10 1984.90   66.09
  -4   0 -10 1948.41   64.09
  -4   0 -10 2025.10   65.59
  -4   0  10 1890.11   63.09
  -4   0  10 1967.20   62.39
   4   0  10 1953.00   63.89
  -5   0 -10  162.98   12.60
   5   0 -10  154.28   10.80
  -5   0 -10  161.78   10.70
   5   0  10  154.78   11.90
   5   0  10  164.88   13.10
   5   0 -10  158.78   11.70
   5   0  10  172.38    8.60
   5   0  10  153.18   12.00
   5   0  10  168.68   11.20
  -5   0 -10  149.09   10.70
   5   0 -10  190.28   13.80
  -5   0  10  180.68   10.90
  -5   0  10  191.08   18.10
  -5   0  10  172.78   13.20
  -5   0  10  183.08   13.00
  -5   0  10  168.48   10.60
  -5   0  10  162.68   11.10
   6   0 -10  559.84   23.70
   6   0 -10  563.04   26.90
   6   0  10  558.34   18.70
   6   0  10  529.55   25.20
  -6   0 -10  547.05   23.10
  -6   0  10  583.64   26.10
   6   0 -10  537.15   24.60
  -6   0  10  583.94   23.30
   6   0  10  537.55   26.10
  -6   0 -10  539.15   23.40
  -6   0  10  546.15   22.80
  -6   0 -10  596.24   26.90
   6   0  10  549.54   23.30
  -6   0  10  539.45   26.50
   7   0  10    0.30    3.20
   7   0  10    5.20    4.70
  -7   0  10    6.40    3.50
   7   0 -10    2.70    4.20
   7   0 -10    4.60    4.60
  -7   0  10    0.20    3.20
  -7   0  10    6.00    5.10
  -7   0  10   13.20    5.00
  -7   0 -10    4.60    3.50
  -7   0  10   10.90    3.70
   7   0 -10    2.00    4.10
   7   0  10   -3.30    3.80
  -7   0 -10    4.30    5.00
   8   0  10 1546.45   53.09
   8   0 -10 1621.54   56.59
  -8   0  10 1733.23   60.89
   8   0 -10 1645.64   56.09
   8   0  10 1584.64   56.89
  -8   0  10 1633.44   52.99
  -8   0  10 1619.54   54.49
   8   0 -10 1564.04   59.79
  -8   0 -10 1559.74   59.09
  -8   0 -10 1639.04   54.39
   8   0  10 1598.54   58.89
  -8   0  10 1565.24   52.69
  -8   0  10 1603.54   57.59
   8   0  10 1607.84   53.29
  -9   0 -10   46.60    7.20
  -9   0 -10   24.50    7.50
   9   0 -10   45.90    7.90
  -9   0  10   44.80    6.50
   9   0  10   37.60    7.20
  -9   0  10   30.00    6.20
   9   0 -10   34.80    7.00
  -9   0  10   32.30    5.70
   9   0  10   38.30    6.20
  -9   0  10   42.40    9.50
   9   0 -10   31.50    7.10
  -9   0  10   39.80    8.30
   9   0  10   49.00   10.40
   9   0  10   45.50    6.80
  10   0 -10 1035.40   42.40
  10   0  10 1064.19   38.30
 -10   0  10 1102.79   38.00
 -10   0  10 1098.59   48.20
  10   0  10 1144.89   43.60
 -10   0  10 1126.49   47.10
  10   0  10 1131.79   38.30
 -10   0 -10 1169.58   41.40
 -10   0 -10 1105.59   47.10
  10   0  10 1122.59   46.00
 -10   0  10 1151.18   39.40
  10   0 -10 1060.89   43.30
  11   0 -10   44.30    8.50
 -11   0 -10   39.30   10.00
 -11   0 -10   49.90    7.70
  11   0  10   36.30    8.20
 -11   0  10   30.80    4.80
  11   0 -10   48.70    8.70
  11   0  10   46.50    9.90
  11   0  10   34.80    7.40
 -11   0  10   42.50    8.10
  11   0  10   42.60    6.30
 -11   0  10   67.49   12.20
 -11   0  10   37.60    5.50
 -12   0 -10 1303.47   47.20
 -12   0  10 1388.56   50.29
  12   0  10 1291.97   49.10
  12   0  10 1306.87   41.10
 -12   0 -10 1333.47   54.79
 -12   0  10 1295.97   40.40
  12   0  10 1299.57   52.69
 -12   0  10 1181.88   53.09
  12   0 -10 1266.67   49.30
 -12   0  10 1140.79   43.50
 -13   0  10   14.60    6.70
  13   0  10    0.60    5.90
  13   0 -10   18.20    6.60
 -13   0  10   10.90    7.90
  13   0 -10    8.50    6.90
  13   0  10    7.50    6.10
 -14   0 -10  366.46   21.30
  14   0  10  352.86   21.60
 -14   0 -10  351.66   26.10
 -14   0  10  383.96   22.80
 -14   0  10  382.96   27.40
  14   0 -10  375.76   23.30
  14   0  10  425.96   26.80
  14   0 -10  387.96   24.50
 -15   0  10  167.28   15.60
  15   0  10  150.98   15.10
  15   0 -10  160.58   15.10
 -15   0  10  163.58   22.90
  16   0 -10  184.28   17.20
  16   0  10  140.59   14.90
 -16   0  10  165.88   18.30
 -16   0  10  186.58   25.00
   0   0  11   11.60    4.60
   0   0  11    5.50    3.80
   0   0  11    4.30    2.90
   0   0 -11    6.50    4.00
   0   0 -11    4.90    3.50
   0   0  11    5.70    4.30
   0   0 -11    4.70    3.50
  -1   0 -11    1.70    3.00
   1   0 -11   -1.30    2.50
  -1   0  11    0.20    3.40
   1   0 -11   -0.90    3.10
   1   0  11    7.50    4.00
   1   0  11   -0.80    2.00
   1   0 -11    4.70    3.90
  -1   0 -11    0.40    4.20
   1   0  11   -0.90    2.90
  -1   0 -11    0.30    1.30
  -1   0  11    3.90    3.60
  -1   0  11   -2.00    3.00
   1   0  11    1.80    3.70
  -1   0  11   -1.50    2.50
   2   0  11   -4.80    3.20
   2   0  11    2.40    2.30
  -2   0  11   -3.40    3.00
  -2   0  11    3.40    3.10
  -2   0 -11    1.00    4.00
  -2   0  11   -2.70    2.90
   2   0  11    1.00    4.10
   2   0 -11   -1.70    2.80
   2   0 -11   -1.70    2.70
  -2   0 -11    2.40    3.10
   2   0  11   -1.40    3.40
  -2   0  11    3.80    3.60
   2   0 -11   -4.50    2.60
  -2   0 -11   -1.00    3.60
   3   0  11    4.50    3.70
  -3   0  11    1.60    3.10
  -3   0 -11   -7.10    2.70
   3   0  11    0.20    3.50
   3   0  11   -0.90    4.00
   3   0  11    0.80    3.40
   3   0  11    3.10    2.20
   3   0 -11    0.00    3.70
  -3   0  11    0.90    3.60
  -3   0 -11    1.00    4.00
   3   0 -11   -3.40    2.70
  -3   0  11    2.30    3.00
  -3   0  11    1.40    3.70
   3   0 -11    4.70    3.40
  -3   0 -11   -0.60    2.60
   4   0  11    2.70    3.60
   4   0  11    1.60    2.20
  -4   0  11    7.30    5.00
   4   0  11    2.30    4.80
  -4   0  11   -2.90    2.60
   4   0 -11   -0.50    3.00
   4   0  11   -2.80    3.70
  -4   0 -11   -0.70    2.80
   4   0 -11    1.50    3.30
   4   0  11   -2.10    3.40
  -4   0  11    5.90    4.50
  -4   0 -11   -3.40    2.80
   4   0 -11   -2.40    3.20
  -4   0  11   -1.30    2.80
  -4   0  11   -0.50    3.40
   5   0  11    3.10    4.10
   5   0 -11    0.80    3.30
  -5   0  11   -2.20    4.60
   5   0 -11   -4.00    3.00
   5   0 -11    5.60    4.20
   5   0  11    0.70    1.90
  -5   0  11    2.40    2.90
  -5   0 -11    3.50    3.40
  -5   0  11   -0.70    2.90
  -5   0 -11    6.40    3.90
   5   0  11   -0.30    4.50
  -5   0  11    5.80    4.40
  -5   0  11   -2.10    3.30
  -5   0 -11    4.80    4.70
   5   0  11    2.00    4.40
   6   0  11    0.20    3.50
  -6   0 -11    1.50    4.30
  -6   0 -11    1.20    2.70
   6   0 -11    3.30    4.70
   6   0  11    0.30    1.60
   6   0 -11    4.20    3.50
   6   0  11    5.50    4.00
  -6   0 -11    1.40    3.70
  -6   0  11   -1.00    4.40
  -6   0  11   -2.90    3.30
  -6   0  11    7.50    4.20
  -6   0  11   -2.00    2.90
   6   0 -11    0.80    4.30
  -6   0  11   -0.10    3.50
   7   0 -11   -0.70    3.70
   7   0  11   -2.20    4.70
  -7   0 -11    1.60    2.90
   7   0  11    2.50    4.80
   7   0  11    1.60    3.30
  -7   0  11    3.30    4.10
  -7   0  11    2.60    3.40
   7   0 -11   -4.10    4.50
   7   0  11    3.80    4.00
  -7   0  11    2.30    3.00
  -7   0  11    1.80    3.60
  -7   0 -11   -1.30    3.60
  -7   0 -11    1.20    4.80
   7   0 -11   -0.30    3.80
   8   0  11    1.00    4.80
   8   0  11   -0.50    3.40
   8   0  11    0.80    5.70
  -8   0  11   -1.40    3.40
   8   0 -11    0.50    3.80
   8   0 -11    4.50    6.00
   8   0  11    1.70    3.40
  -8   0  11    1.50    5.40
  -8   0 -11    5.10    4.70
  -8   0 -11    0.90    3.00
  -8   0  11    0.40    4.00
   8   0 -11    2.10    4.00
  -8   0  11    6.50    3.80
  -8   0  11    2.50    3.50
   9   0  11    1.60    5.20
  -9   0 -11    2.70    6.10
   9   0  11    4.40    6.30
  -9   0  11    0.70    4.20
   9   0  11    1.90    2.90
  -9   0  11    3.00    3.80
  -9   0  11   -0.10    4.80
   9   0  11   -0.80    3.50
  -9   0  11   -1.80    4.50
   9   0 -11   12.20    8.50
  -9   0 -11    2.00    3.20
   9   0 -11    0.60    4.60
 -10   0  11   -2.00    3.40
  10   0  11    3.60    4.80
  10   0  11    0.80    3.90
  10   0  11    0.70    3.50
 -10   0 -11    1.70    6.40
  10   0 -11    4.90    5.30
 -10   0  11    6.00    5.40
 -10   0 -11   -0.20    3.40
  10   0 -11    6.70    4.70
  10   0  11    1.50    5.10
 -10   0  11   -2.00    5.20
  11   0 -11   -2.90    4.80
 -11   0  11    0.30    3.50
  11   0 -11   -3.90    4.80
 -11   0  11    2.30    5.70
  11   0  11    1.80    6.30
  11   0  11   -2.00    3.60
 -11   0 -11   11.60    7.80
  11   0  11    1.90    4.90
 -11   0  11    9.10    6.40
 -11   0 -11    0.60    3.70
  11   0  11   -3.90    4.80
 -11   0  11    3.70    5.10
  12   0 -11    2.30    5.00
  12   0  11   -3.30    5.70
 -12   0 -11    2.70    6.50
 -12   0  11    0.30    3.30
 -12   0  11    1.30    4.90
  12   0  11   -5.10    7.30
 -12   0 -11    0.50    4.80
 -12   0  11    9.30    6.60
  12   0 -11   -1.20    5.40
 -13   0 -11   -4.10    7.40
  13   0  11  -17.00    6.20
 -13   0  11   -0.20    6.00
  13   0 -11   17.70    7.00
 -13   0  11   -3.50    6.10
  13   0  11    6.60    6.40
  13   0 -11    0.20    5.90
 -13   0 -11   -1.10    5.20
  14   0 -11   -2.80    7.00
 -14   0  11    7.40    8.40
 -14   0  11    4.60    7.60
  14   0  11   -6.10    6.20
  14   0 -11   10.80    6.60
  15   0 -11    2.70    6.50
 -15   0  11   11.00    8.70
 -15   0  11    7.00    8.00
  15   0 -11   -2.80    9.00
  15   0  11    7.00    8.10
   0   0  12 1095.19   42.20
   0   0  12 1086.69   40.20
   0   0  12 1136.69   42.10
   0   0 -12 1101.19   41.80
   0   0 -12 1088.79   39.90
   0   0 -12 1035.60   41.40
   1   0  12    5.20    3.50
  -1   0  12   -2.00    3.50
   1   0 -12    0.10    3.40
  -1   0  12    5.50    4.40
   1   0 -12   -2.60    3.40
  -1   0 -12    0.90    2.10
  -1   0  12   -1.40    3.20
  -1   0 -12    0.80    3.80
  -1   0  12   -1.90    3.10
   1   0 -12    3.40    4.00
   1   0  12   -0.20    2.40
  -1   0 -12   -1.10    3.80
   1   0  12    5.90    3.70
   1   0  12    3.90    4.50
   2   0 -12  407.56   21.80
   2   0  12  394.06   20.30
  -2   0  12  424.46   22.20
  -2   0 -12  375.56   20.30
   2   0  12  444.86   22.20
   2   0  12  412.86   21.30
  -2   0  12  413.66   21.00
   2   0 -12  417.66   19.60
  -2   0 -12  385.86   21.40
  -2   0 -12  439.36   21.10
   2   0 -12  430.76   21.40
   2   0  12  421.46   19.50
  -2   0  12  396.16   20.70
  -2   0  12  435.26   19.60
   3   0  12    0.80    3.80
   3   0  12    3.00    3.90
   3   0  12    7.00    3.70
  -3   0  12    7.40    4.60
  -3   0 -12   15.70    6.20
   3   0  12    5.50    4.40
   3   0  12    5.50    4.20
   3   0 -12    6.10    3.90
  -3   0  12    9.00    4.90
  -3   0 -12    2.20    4.00
  -3   0 -12    0.00    3.80
  -3   0  12    2.50    3.60
   3   0 -12   10.00    4.40
   3   0 -12    5.20    4.40
  -4   0 -12 2522.85   80.49
   4   0  12 2365.76   88.39
   4   0  12 2471.45   81.29
  -4   0  12 2565.24   83.29
  -4   0  12 2381.06   96.49
  -4   0  12 2414.36   80.49
   4   0 -12 2528.55   79.59
  -4   0  12 2453.05   78.69
   4   0 -12 2474.45   81.69
   4   0  12 2502.65   76.69
  -4   0 -12 2561.14   82.49
   4   0 -12 2461.95   84.09
   5   0  12    2.60    5.00
   5   0  12   -6.80    2.80
  -5   0  12   -1.20    4.20
   5   0 -12   -1.40    4.00
  -5   0 -12    4.70    5.00
   5   0 -12   -0.80    4.50
   5   0 -12    8.60    4.00
  -5   0 -12   -0.10    2.70
   5   0  12    4.30    5.50
  -5   0  12    0.80    4.00
  -5   0  12   -3.20    4.90
  -5   0  12    5.50    4.30
   6   0  12 2452.15   76.89
  -6   0 -12 2253.97   79.29
   6   0  12 2303.87   80.09
  -6   0  12 2337.37   74.79
   6   0  12 2310.87   79.19
  -6   0 -12 2215.38   75.39
  -6   0  12 2350.56   80.09
  -6   0  12 2398.26   80.89
  -6   0  12 2332.17   75.79
   6   0 -12 2309.27   77.79
   6   0 -12 2404.56   76.09
   6   0 -12 2242.38   80.69
   7   0 -12    6.80    6.30
  -7   0  12    5.50    4.30
  -7   0 -12   12.00    4.60
   7   0  12   17.00    5.30
   7   0 -12   16.00    5.50
  -7   0  12   17.90    5.40
  -7   0 -12   12.70    6.80
   7   0  12   13.80    6.50
  -7   0  12   12.30    5.60
   7   0  12    9.60    5.70
  -7   0  12   10.60    6.20
   8   0  12  744.03   29.70
  -8   0 -12  745.93   34.50
  -8   0  12  726.73   29.20
  -8   0  12  697.03   34.30
  -8   0 -12  705.23   29.40
   8   0 -12  699.63   30.40
  -8   0  12  677.63   32.90
   8   0  12  696.23   34.10
   8   0 -12  738.83   35.70
   8   0 -12  714.63   31.60
   8   0  12  728.23   33.10
   9   0  12    9.60    4.80
   9   0  12    8.60    6.60
   9   0  12    2.20    6.20
  -9   0  12    5.60    4.50
  -9   0  12    0.70    5.40
  -9   0  12   -1.40    4.70
   9   0 -12   16.10    5.90
  -9   0 -12   -1.30    5.90
   9   0 -12    3.80    4.90
 -10   0  12 1035.00   42.90
 -10   0  12 1004.10   36.40
 -10   0  12  907.71   36.20
  10   0  12  928.21   43.60
  10   0 -12  954.00   40.60
 -10   0  12 1028.40   45.60
  10   0  12  972.90   36.40
  10   0 -12 1007.40   40.20
 -10   0 -12 1086.89   46.20
 -10   0 -12 1052.59   38.80
  10   0  12  957.90   41.60
  11   0 -12   30.30    7.80
  11   0  12   34.90   11.00
  11   0 -12   26.90    8.00
 -11   0  12   16.80    5.20
 -11   0  12   23.70    8.00
 -11   0 -12   32.10    7.40
  11   0  12   19.10    7.70
 -11   0  12   34.00    9.00
  11   0  12   20.40    5.40
 -11   0 -12   22.10    9.70
  12   0  12   56.89    7.20
  12   0 -12   72.99   11.80
 -12   0 -12   54.59    9.10
 -12   0  12   52.79    7.30
 -12   0  12   51.79   10.60
 -12   0 -12   61.99   13.70
 -12   0  12   54.69   10.30
  12   0  12   51.29   10.30
  12   0  12   31.70   11.20
  12   0 -12   59.89   10.30
 -13   0 -12    2.90    7.90
 -13   0  12    5.40    7.40
  13   0  12    1.40    6.60
  13   0 -12   -2.20    6.80
  13   0 -12   -1.10    6.80
 -13   0 -12    4.60    6.70
 -13   0  12  -10.10    6.30
  14   0  12  521.45   28.00
 -14   0  12  534.35   33.60
  14   0 -12  466.45   27.10
  14   0 -12  502.65   28.80
  15   0 -12   -7.60    7.50
  15   0 -12   20.50   10.90
  15   0  12    1.90    8.60
 -15   0  12    9.30    9.50
   0   0  13   -1.50    2.90
   0   0  13    4.90    3.90
   0   0  13   14.50    5.80
   0   0 -13    6.30    4.50
   0   0  13    1.30    3.90
   0   0 -13   18.20    9.90
   0   0 -13    5.60    4.00
   1   0  13    1.60    3.10
  -1   0  13    2.10    7.50
   1   0 -13    4.50    4.40
   1   0  13   -0.20    7.60
   1   0 -13   -2.60    3.00
   1   0 -13   -0.40    5.90
  -1   0  13   -4.40    3.50
  -1   0 -13    5.00    4.70
  -1   0  13   -2.20    3.00
   1   0  13   -0.50    4.40
   1   0  13   -2.40    3.20
  -1   0 -13    3.60    4.60
  -1   0  13    1.70    4.60
  -2   0  13    7.90    4.30
   2   0  13   -1.00    3.90
   2   0  13   -7.00    2.70
   2   0 -13   -1.30    5.90
  -2   0 -13    0.60    3.30
  -2   0  13    2.60    4.50
   2   0 -13    1.60    4.10
  -2   0 -13    5.10    5.90
  -2   0 -13   -2.90    3.20
  -2   0  13    3.00    3.50
  -2   0  13    1.50    4.30
   2   0 -13    2.40    4.00
   2   0  13    2.70    3.80
  -3   0 -13   -1.50    3.70
  -3   0 -13   -1.20    3.10
  -3   0  13   -5.30    3.30
  -3   0  13   -3.30    3.80
  -3   0  13   -3.10    3.50
   3   0  13    4.50    5.10
  -3   0  13    2.20    4.40
  -3   0 -13   -4.90    3.20
   3   0  13   -1.50    4.60
   3   0  13   -2.40    4.20
   3   0 -13    2.10    3.70
   3   0 -13    0.80    3.60
   3   0  13    0.70    2.60
   4   0 -13   -1.50    4.20
   4   0 -13    5.50    4.00
   4   0 -13    2.60    3.80
  -4   0  13   -1.40    4.10
  -4   0 -13   -4.70    3.40
   4   0  13    7.10    4.00
   4   0  13    1.40    4.50
  -4   0  13  -10.10    3.30
   4   0  13   -5.50    3.90
  -4   0  13   -1.10    4.20
  -4   0 -13    4.10    4.40
  -4   0  13    4.60    4.30
   4   0  13    4.40    3.10
  -5   0 -13   -2.20    3.50
  -5   0  13    3.40    4.60
   5   0  13   -1.60    5.30
   5   0 -13    0.10    4.40
   5   0 -13    5.80    5.60
   5   0  13    1.40    2.40
   5   0  13   -1.40    3.90
  -5   0 -13   -5.20    4.10
   5   0  13   -6.10    4.80
   5   0 -13   -4.70    3.40
  -5   0  13    2.80    5.00
  -5   0  13   -0.20    3.70
  -5   0  13    9.50    5.50
  -6   0 -13    3.50    3.50
   6   0  13   -1.60    5.60
  -6   0  13   -0.50    5.50
   6   0  13    6.30    5.80
   6   0  13    7.30    4.80
   6   0 -13    4.10    4.40
  -6   0 -13    0.90    4.90
  -6   0  13    7.60    4.20
   6   0 -13    2.30    5.00
   6   0 -13    8.10    6.10
  -6   0  13    1.70    4.00
  -6   0  13    2.30    5.70
   7   0  13   -1.20    4.60
   7   0 -13   -2.80    3.80
   7   0  13    4.50    6.00
  -7   0  13   -7.80    4.10
  -7   0  13    5.10    4.40
  -7   0 -13    0.10    5.40
  -7   0 -13   -2.90    3.80
   7   0 -13   -3.50    8.40
  -7   0  13    4.80    5.00
   7   0  13    1.10    4.20
  -7   0  13    2.90    4.30
   7   0 -13    1.90    4.90
   8   0  13    0.90    4.60
   8   0 -13  -12.00    9.30
   8   0  13    8.60    5.60
  -8   0 -13   -1.70    3.00
  -8   0  13    5.40    6.20
  -8   0  13   -4.60    5.40
   8   0 -13    1.00    4.60
  -8   0 -13    2.30    5.90
   8   0 -13   -0.90    4.10
  -8   0  13    7.90    5.00
   8   0  13    5.60    5.70
  -9   0 -13   -4.90    4.20
  -9   0  13   -5.90    5.30
  -9   0  13   -1.80    5.70
   9   0  13    1.40    4.10
   9   0  13   -2.50    6.00
  -9   0  13    0.10    4.60
  -9   0 -13    1.10    4.50
   9   0 -13    5.30    4.80
   9   0  13    9.50    7.40
   9   0 -13    1.60    5.30
 -10   0 -13   -0.20    4.40
  10   0  13   14.80    6.90
 -10   0 -13   -0.20    6.80
  10   0 -13   -0.70    4.80
  10   0 -13   -1.90    5.90
  10   0  13    5.40    3.90
 -10   0  13    5.60    5.80
 -10   0  13    3.90    5.90
 -10   0  13    0.40    4.10
 -11   0 -13    3.50    4.90
 -11   0  13    7.10    6.90
 -11   0 -13   18.80   13.20
 -11   0  13    3.50    6.80
  11   0 -13    0.90    6.40
  11   0 -13    5.30    6.90
  11   0  13    2.80    6.30
  11   0  13    5.00    4.30
 -11   0  13   -2.30    4.50
  11   0  13   -6.00    5.80
  12   0  13   -6.10    6.50
  12   0 -13    2.00    6.40
 -12   0  13  -11.20    7.30
 -12   0 -13   -8.00    6.60
 -12   0 -13   -0.50    7.00
 -12   0  13   12.40   11.60
  12   0 -13   -9.90    5.30
 -13   0  13   14.80    8.90
  13   0 -13   -6.90    6.80
 -13   0  13   -6.80   10.80
  13   0 -13    0.60    7.90
  13   0  13  -17.40    5.70
  14   0 -13   -9.30    6.60
 -14   0  13    9.50    9.90
   0   0 -14 2160.58   76.69
   0   0 -14 2207.58   76.79
   0   0  14 2162.68   76.49
   0   0 -14 2291.57   74.39
   0   0  14 2305.27   74.89
   0   0  14 2236.28   77.39
  -1   0  14    5.80    5.70
   1   0  14    1.60    4.50
   1   0 -14   10.30    5.40
  -1   0 -14   20.90    6.50
   1   0  14    8.10    4.30
   1   0  14   14.10    6.50
   1   0 -14    9.50    5.70
   1   0 -14    9.60    4.80
  -1   0  14   27.60    7.20
  -1   0 -14   19.30    6.50
  -1   0  14   10.60    4.40
   2   0 -14  984.50   42.20
  -2   0  14  979.40   40.70
   2   0  14 1033.10   41.80
  -2   0  14 1064.89   41.70
  -2   0  14  929.11   38.00
  -2   0 -14 1021.60   42.30
  -2   0 -14 1027.30   41.20
  -2   0 -14 1042.70   40.60
   2   0 -14 1015.70   41.70
   2   0  14 1001.80   42.30
  -2   0  14 1025.40   42.80
   2   0  14 1069.89   42.90
   2   0 -14 1052.59   39.10
   2   0  14 1004.20   38.10
  -3   0  14   24.80    8.20
   3   0  14   28.20    5.70
   3   0  14   32.70    7.90
  -3   0  14   31.10    7.10
   3   0  14   23.20    7.50
   3   0 -14   18.10    7.20
  -3   0 -14   10.20    5.60
  -3   0 -14   28.00    7.10
  -3   0  14   27.40    5.80
  -3   0  14   26.60    7.80
   3   0  14   12.90    6.90
   3   0 -14   25.70    6.50
   3   0 -14   30.80    8.10
   4   0 -14  746.33   31.30
  -4   0  14  806.12   34.10
   4   0 -14  801.72   36.90
   4   0  14  722.13   33.20
  -4   0  14  838.12   36.90
  -4   0  14  724.93   30.80
  -4   0 -14  806.72   34.80
   4   0 -14  822.12   35.20
   4   0  14  777.72   35.50
  -4   0  14  771.72   35.10
   4   0  14  789.02   36.10
   4   0  14  745.43   28.60
  -4   0 -14  820.92   33.70
   5   0 -14   19.80    7.60
  -5   0  14   26.70    8.10
  -5   0  14   25.00    6.40
  -5   0  14   18.60    6.90
   5   0 -14   15.20    5.60
   5   0 -14   34.10    7.30
  -5   0 -14   30.60    7.10
  -5   0  14   16.60    5.30
  -5   0 -14   20.50    7.30
   5   0  14   23.20    8.80
   5   0  14    5.10    5.90
   5   0  14   27.40    6.70
   6   0 -14  174.48   14.40
  -6   0  14  169.78   15.80
   6   0 -14  163.88   18.80
   6   0  14  170.58   15.80
  -6   0 -14  140.29   12.50
  -6   0  14  147.49   14.70
  -6   0 -14  158.08   14.70
   6   0  14  142.49   14.30
  -6   0  14  136.49   12.30
   6   0 -14  124.49   11.40
   6   0  14  153.88   13.10
   7   0 -14   24.40   11.90
  -7   0  14   15.40    7.30
   7   0  14    6.00    5.00
   7   0  14   11.80    6.40
   7   0 -14   12.40    5.70
   7   0  14   12.50    7.30
  -7   0  14   15.20    7.40
   7   0 -14   17.10    6.20
  -7   0 -14    2.30    5.90
  -7   0  14   12.60    5.60
  -7   0 -14   13.70    5.00
   8   0  14  670.83   34.20
  -8   0  14  670.53   33.80
  -8   0 -14  698.83   32.80
  -8   0 -14  614.84   32.70
   8   0  14  676.83   33.00
   8   0  14  658.63   29.60
  -8   0  14  629.34   34.00
   8   0 -14  672.23   31.90
  -8   0  14  590.84   31.50
   8   0 -14  676.73   29.40
  -9   0  14   47.50   10.20
  -9   0 -14   55.09   12.00
   9   0  14   57.49    9.20
  -9   0 -14   34.50    7.20
   9   0 -14   43.60   10.00
   9   0  14   51.09   11.60
   9   0 -14   55.69    9.30
   9   0  14   57.59   11.10
  -9   0  14   60.39   11.40
  -9   0  14   61.09   13.10
 -10   0  14  515.45   23.80
 -10   0 -14  470.55   24.10
  10   0  14  547.55   31.30
  10   0  14  517.35   28.60
  10   0 -14  474.15   25.40
  10   0 -14  533.95   27.60
 -10   0  14  446.56   28.70
 -10   0  14  484.45   30.10
 -11   0  14   14.40    8.40
  11   0  14    7.10    7.20
  11   0  14    3.50    5.20
 -11   0  14   -3.00    6.50
  11   0 -14   -2.90    6.80
 -11   0 -14   -6.20    7.10
  11   0 -14    1.40    6.90
  12   0 -14  420.06   25.30
  12   0  14  406.16   29.80
  12   0 -14  376.56   24.00
 -12   0  14  426.46   27.00
  13   0 -14    5.10    8.10
   0   0 -15    5.20    5.40
   0   0  15    2.60    6.40
   0   0 -15    4.30    4.80
   0   0  15    0.50    3.40
   0   0 -15    0.10    5.90
   0   0  15    2.40    4.80
  -1   0  15    4.80    4.50
  -1   0  15   -5.20    5.00
   1   0 -15    0.30    4.60
  -1   0 -15   13.80    6.60
   1   0  15    6.80    4.00
   1   0 -15    5.80    5.50
   1   0  15    0.70    6.10
   1   0 -15    5.80    5.30
  -1   0 -15   -1.70    4.10
   1   0  15   -3.60    5.60
  -1   0  15   -7.30    4.60
  -2   0 -15    2.40    6.10
   2   0 -15   -4.70    4.50
  -2   0  15    3.20    4.30
  -2   0  15   -1.00    4.30
  -2   0  15    2.90    6.10
   2   0  15    7.20    6.00
  -2   0 -15    6.60    4.60
   2   0  15    6.20    6.00
   2   0  15   -1.00    4.10
   2   0  15   10.00    6.90
  -2   0 -15   -2.70    4.30
   2   0 -15    5.00    4.20
   2   0 -15    3.10    5.80
  -3   0 -15    0.90    4.50
   3   0  15   -5.30    4.90
   3   0 -15   -2.10    5.10
   3   0  15   -0.10    6.50
  -3   0 -15   -1.30    5.30
   3   0 -15    1.30    4.40
  -3   0  15   -1.90    4.80
   3   0  15    1.90    5.90
  -3   0  15    3.00    5.80
  -3   0  15   -6.60    3.90
   3   0  15   -0.10    4.00
   3   0 -15    1.90    5.30
  -4   0  15    2.40    5.30
   4   0  15   -2.00    4.20
  -4   0 -15    2.10    5.20
  -4   0  15   -3.80    6.10
  -4   0  15    1.60    4.40
   4   0  15   -4.40    5.50
   4   0 -15    0.90    7.30
  -4   0 -15    5.50    5.50
   4   0 -15   -2.00    4.30
   4   0  15    7.00    6.00
   4   0 -15    4.70    4.70
   5   0 -15   -3.60    4.60
  -5   0  15   13.60    7.30
   5   0 -15    0.50    5.20
  -5   0 -15    2.30    5.40
  -5   0  15    6.80    5.30
   5   0 -15    1.70   10.30
  -5   0 -15   -2.10    4.40
   5   0  15    0.90    5.10
   5   0  15    1.00    5.50
   5   0  15   -4.00    5.70
  -5   0  15   -2.30    4.50
   6   0  15    2.90    5.00
  -6   0  15   -4.00    4.80
  -6   0 -15   -6.30    6.00
  -6   0 -15    8.00    5.30
  -6   0  15   -1.40    5.50
   6   0  15   -5.20    5.60
   6   0 -15    2.80    5.20
   6   0  15  -10.20    5.70
  -6   0  15    0.40    6.20
   6   0 -15    8.30    6.60
  -7   0  15    7.30    6.80
   7   0  15   -3.60    6.60
   7   0  15   -1.70    5.20
  -7   0  15   -0.30    4.90
  -7   0  15   -2.30   10.10
   7   0 -15    6.50    6.20
   7   0 -15    3.00    4.90
  -7   0 -15   -2.10    5.30
  -7   0 -15   -1.90    6.40
   8   0 -15    4.60    6.50
  -8   0 -15   12.00    7.20
   8   0 -15    5.80    5.30
   8   0  15    7.00    6.60
   8   0  15    3.10    5.00
   8   0  15    0.60    6.10
  -8   0  15    1.70    5.20
  -8   0 -15   -1.40    5.90
  -8   0  15   -8.40    5.50
  -9   0  15   -2.10    5.40
  -9   0 -15    3.30    7.60
   9   0 -15    3.80    6.50
   9   0  15   21.40    7.70
   9   0  15   18.20    6.60
  -9   0  15    0.20    7.00
   9   0  15   -1.70    6.40
   9   0 -15    8.50    7.30
  10   0 -15    3.60    7.00
  10   0 -15    4.10    6.40
 -10   0  15   -4.50    6.30
  10   0  15  -11.00    6.00
  10   0  15    3.90    5.10
 -10   0 -15   -2.00    8.00
 -10   0  15   -3.80    7.40
  11   0 -15   -1.40    6.40
   0   0  16  717.43   33.70
   0   0 -16  654.63   29.90
   0   0  16  652.03   33.00
   0   0 -16  586.64   33.20
   1   0  16   81.99   12.80
  -1   0  16   94.09   14.20
  -1   0 -16   72.19   12.10
  -1   0  16   76.79   12.70
   1   0 -16   59.59   11.70
   1   0  16   87.99   13.50
   1   0 -16   84.19   11.00
  -1   0 -16   52.29    9.30
   1   0  16   81.19   13.40
  -2   0  16  336.77   21.50
   2   0  16  367.06   23.10
   2   0 -16  322.77   21.80
  -2   0  16  307.57   22.50
  -2   0 -16  313.97   19.90
   2   0  16  377.76   23.90
  -2   0 -16  316.67   21.60
   2   0  16  388.16   23.60
   2   0 -16  333.97   19.20
  -2   0 -16  363.26   23.10
  -3   0  16  322.67   23.30
   3   0  16  276.37   20.20
   3   0 -16  249.68   19.60
  -3   0 -16  284.07   19.40
  -3   0 -16  281.67   19.70
   3   0 -16  297.17   17.50
   3   0  16  300.47   20.60
  -3   0  16  251.07   19.10
   3   0  16  263.47   20.10
  -4   0  16  760.12   34.60
   4   0 -16  697.23   30.60
   4   0 -16  713.43   34.60
   4   0  16  759.82   35.00
   4   0  16  675.13   48.40
  -4   0 -16  718.03   33.80
  -5   0 -16   -4.00    6.90
  -5   0  16   11.00    7.70
   5   0  16   21.20    8.10
   5   0  16   17.60    8.60
   5   0 -16   32.00    9.00
  -5   0  16   14.60    7.70
   5   0 -16   16.60    6.50
  -5   0 -16   12.10    7.40
   5   0  16   11.60    7.90
  -6   0 -16  672.53   34.10
   6   0 -16  763.92   35.00
   6   0 -16  657.03   30.00
  -6   0  16  685.03   36.00
  -6   0  16  688.73   32.50
   6   0  16  674.13   35.70
   6   0  16  732.53   33.60
   7   0  16   -4.50    6.10
  -7   0  16   -1.70    6.70
  -7   0 -16   -1.20    6.80
  -7   0  16   12.80    6.40
   7   0  16   14.70    9.00
   7   0 -16    0.40    9.50
   7   0 -16    7.20    5.50
   7   0  16    2.30    6.50
  -8   0  16  413.16   23.00
   8   0 -16  367.06   23.80
   8   0 -16  353.06   20.80
   8   0  16  413.66   23.50
   9   0  16   -2.20    6.60
  -9   0  16   10.00    7.30
  -9   0 -16    2.10    7.70
   9   0 -16   14.90    7.20
  10   0  16  226.58   16.50
 -10   0  16  213.18   20.50
  10   0 -16  213.88   18.80
   0   0 -17    8.10    7.00
   0   0 -17    5.00    6.00
   0   0  17   -5.30    4.90
   0   0  17   -6.50    4.90
   1   0 -17    4.20    5.50
   1   0 -17  -13.90    6.30
  -1   0  17    2.40    5.80
  -1   0 -17   -6.90    6.40
   1   0  17   -3.90    5.00
  -1   0  17    7.40    7.50
   1   0  17   13.00    8.10
  -1   0 -17    3.70    6.00
   1   0  17   15.90    7.10
   2   0  17    1.70    5.80
   2   0 -17    4.90    7.70
  -2   0 -17   -7.20    5.40
   2   0  17   -9.00    7.00
   2   0  17   -2.30    6.60
  -2   0  17    1.70    6.50
   2   0 -17    6.90    5.70
  -3   0  17    3.00    6.90
   3   0  17   -4.40    5.60
   3   0 -17   -5.50    5.50
   3   0 -17   -4.50    5.50
  -3   0 -17   11.10    6.80
  -3   0  17    3.40   11.00
   3   0  17   -0.80    6.90
   4   0  17   -4.60    6.70
   4   0 -17   -4.70    6.70
   4   0  17   20.70    8.70
  -4   0  17   -2.70    6.80
  -4   0  17    7.40    8.40
   4   0 -17   -0.10    5.90
  -4   0 -17    8.70    7.40
   5   0 -17   -5.40    6.30
   5   0 -17   -3.60    5.40
  -5   0 -17    5.90    7.70
  -5   0  17    7.90    7.90
   5   0  17   -1.50   10.30
  -6   0  17    0.10    6.60
   6   0 -17   11.30    8.20
   6   0 -17    5.70    6.20
  -6   0 -17    0.10    6.80
  -7   0  17    5.90    7.50
  -7   0 -17   11.00    9.50
   7   0 -17   -0.90    6.50
  -8   0 -17  -15.80    7.20
  -8   0  17   -2.20    6.80
  -9   0  17   -2.00    7.60
   0   0 -18  132.19   14.90
   0   0 -18  127.89   20.30
   0   0  18  133.69   20.20
  -1   0 -18    0.20    6.70
  -1   0  18    4.60    6.80
   1   0  18    8.70   12.70
   1   0 -18    7.30    6.90
   1   0 -18    9.30    7.40
   2   0 -18  602.24   34.60
   2   0 -18  689.43   30.60
   2   0  18  643.04   35.20
  -2   0  18  614.04   33.50
  -2   0 -18  669.73   32.30
  -3   0 -18   33.30    9.90
   3   0 -18   14.50    9.20
   3   0 -18   34.30    9.50
  -3   0  18   22.20    8.10
   3   0  18   32.80   10.60
  -4   0  18  170.28   16.50
  -4   0 -18  189.78   17.70
   4   0  18  141.49   17.50
  -5   0 -18   22.10    9.00
   5   0  18    7.40    7.50
  -5   0  18   -4.70    6.70
  -6   0  18  370.16   23.60
   6   0  18  327.57   23.20
  -6   0 -18  364.86   25.50
   7   0  18   14.30    8.40
  -7   0  18   15.00    9.40
  -7   0 -18    3.10    9.60
  -1   0 -19  -11.70    9.30
  -2   0 -19   -8.10    8.50
  -3   0 -19    2.40    8.40
  -4   0 -19    4.10   10.40
   2  -1   0   -1.10    0.60
   2  -1   0    1.50    1.10
  -2  -1   0   -0.40    0.80
  -2  -1   0    0.00    0.70
   2  -1   0    0.90    0.80
   2  -1   0    0.10    0.70
  -2   1   0    1.50    1.00
  -2  -1   0    0.30    0.30
   2   1   0    0.30    0.60
  -2   1   0    0.60    0.40
   2   1   0   -1.00    0.80
  -2  -1   0    1.70    1.10
   2  -1   0    0.20    0.30
  -2  -1   0    2.00    0.90
  -2   1   0    0.80    0.90
  -2   1   0   -0.60    0.60
   2   1   0    0.00    0.60
   2   1   0   -0.30    0.80
   2   1   0    0.90    1.00
  -3   1   0  124.29    6.00
   3  -1   0  115.39    6.00
   3  -1   0  119.49    5.60
   3   1   0  119.59    4.20
  -3  -1   0  123.09    6.20
   3  -1   0  122.19    6.00
   3   1   0  124.59    6.20
   3  -1   0  117.09    4.10
   3   1   0  117.69    6.00
  -3   1   0  120.39    4.10
  -3   1   0  119.69    4.80
  -3  -1   0  118.09    4.10
   3   1   0  124.99    4.80
  -3  -1   0  128.79    5.70
  -3  -1   0  123.19    4.90
  -3  -1   0  127.69    5.70
   3   1   0  121.39    5.70
   3  -1   0  115.29    4.90
   4  -1   0   -1.30    1.40
  -4   1   0    0.90    1.60
  -4  -1   0   -0.30    1.30
  -4  -1   0   -0.20    1.50
   4  -1   0   -0.10    0.60
  -4  -1   0    0.50    0.70
  -4  -1   0    0.30    1.00
   4   1   0    1.00    0.90
   4   1   0    0.90    1.70
   4   1   0    0.80    1.50
  -4   1   0    1.70    1.50
   4   1   0   -1.50    1.40
   4  -1   0    2.40    1.20
  -4   1   0    0.70    0.70
   4  -1   0    3.00    1.90
  -4   1   0    0.40    0.90
  -4  -1   0   -0.20    1.20
  -4   1   0    3.10    1.50
   5  -1   0 1209.78   40.30
   5   1   0 1262.57   40.80
   5  -1   0 1276.77   36.60
  -5   1   0 1276.87   40.80
   5  -1   0 1303.07   40.60
  -5   1   0 1216.88   40.10
   5   1   0 1235.68   36.80
  -5  -1   0 1236.58   37.70
   5   1   0 1337.57   40.90
   5   1   0 1237.28   39.90
  -5   1   0 1227.58   37.50
  -5  -1   0 1237.18   40.90
   5   1   0 1279.87   37.50
   5  -1   0 1266.77   37.80
  -5  -1   0 1250.17   36.70
  -5  -1   0 1215.68   39.50
  -5   1   0 1262.57   40.30
  -5   1   0 1268.77   36.80
  -5  -1   0 1230.48   39.70
  -6   1   0   -1.00    0.80
   6   1   0    0.00    0.90
  -6   1   0    0.70    2.40
   6  -1   0   -1.10    1.80
   6  -1   0    0.60    1.90
  -6   1   0    0.40    1.80
  -6  -1   0   -2.20    1.40
   6   1   0   -0.60    1.00
   6   1   0    0.00    2.10
  -6  -1   0    0.00    1.20
  -6  -1   0    5.20    2.50
   6  -1   0    0.30    1.30
  -6   1   0   -0.30    1.60
  -6   1   0    0.90    1.00
  -6  -1   0    2.20    1.70
   6  -1   0    1.10    0.90
   6   1   0    0.60    2.00
  -6  -1   0    0.30    0.90
   6   1   0   -0.60    1.90
   7   1   0  819.92   26.10
  -7   1   0  838.32   31.00
  -7  -1   0  868.21   35.80
   7  -1   0  870.11   30.80
   7  -1   0  837.82   26.70
   7   1   0  817.32   25.70
  -7   1   0  816.82   25.50
   7  -1   0  855.71   30.60
  -7  -1   0  846.02   26.70
  -7  -1   0  848.52   25.50
  -7  -1   0  840.42   29.80
   7   1   0  841.92   30.80
   7   1   0  841.52   30.80
  -7   1   0  852.41   30.20
   7   1   0  838.12   30.00
  -7  -1   0  817.72   29.40
  -7   1   0  830.72   30.20
   7  -1   0  867.51   25.30
  -7   1   0  822.52   26.30
  -8  -1   0    1.00    1.00
  -8   1   0    2.20    3.00
  -8   1   0    0.40    1.20
   8   1   0    0.60    1.10
   8   1   0    4.10    3.10
   8  -1   0   -0.70    0.90
  -8   1   0   -0.10    2.20
  -8  -1   0    1.10    2.30
  -8  -1   0    0.80    2.60
   8  -1   0    0.50    2.50
  -8  -1   0   -1.80    2.00
   8  -1   0    1.90    2.50
   8   1   0    3.00    2.80
  -8   1   0    0.10    1.20
   8   1   0    1.30    2.60
   8  -1   0    3.70    1.90
  -8  -1   0   -1.30    1.50
   8   1   0    0.70    1.20
   8  -1   0    2.20    2.70
  -8   1   0    1.40    2.10
  -9  -1   0 1583.44   51.59
  -9   1   0 1551.44   44.90
   9   1   0 1491.25   45.40
   9  -1   0 1557.94   52.49
   9  -1   0 1526.35   44.70
  -9  -1   0 1537.85   45.00
  -9  -1   0 1488.55   50.69
   9   1   0 1532.55   45.90
   9   1   0 1516.85   52.49
   9  -1   0 1498.05   56.39
  -9   1   0 1538.85   46.20
   9  -1   0 1508.25   52.39
   9   1   0 1511.95   51.69
  -9   1   0 1527.55   51.89
   9  -1   0 1513.15   46.70
   9   1   0 1450.95   52.19
  -9  -1   0 1526.65   46.40
  -9   1   0 1561.54   51.79
  -9   1   0 1584.84   53.39
  10   1   0    3.50    1.30
 -10  -1   0    3.10    1.50
  10   1   0    0.20    1.10
 -10   1   0   -0.80    2.60
  10   1   0    3.20    3.20
 -10  -1   0    1.30    1.70
  10   1   0    1.00    3.70
  10  -1   0    4.70    4.40
  10  -1   0   -0.90    3.40
  10  -1   0   -0.30    0.90
 -10   1   0   -0.50    2.90
  10   1   0    8.30    4.20
 -10   1   0    0.60    3.00
 -10  -1   0   -3.10    3.00
  10   1   0    1.50    1.50
  10  -1   0    0.10    1.80
 -10  -1   0    0.10    3.10
 -10   1   0   -0.60    1.30
  10  -1   0   -2.00    3.10
  11   1   0  200.08    7.00
  11  -1   0  192.08    8.60
 -11   1   0  204.18   13.80
 -11  -1   0  194.68    8.10
 -11  -1   0  185.58   12.70
  11   1   0  204.18   14.40
 -11   1   0  212.18    8.50
 -11  -1   0  203.88   13.40
  11  -1   0  170.48   13.30
  11   1   0  184.28   13.10
  11  -1   0  179.08   13.40
 -11   1   0  174.48   13.90
  11   1   0  198.78    7.10
  11   1   0  199.38    8.00
 -12   1   0   -1.20    1.50
  12  -1   0    2.40    4.90
  12  -1   0    3.00    1.70
 -12   1   0   -0.70    3.10
 -12   1   0   -1.80    3.90
 -12  -1   0    2.00    1.50
  12   1   0    0.70    1.30
 -12  -1   0    4.20    3.70
  12   1   0    1.90    4.10
  12  -1   0    1.50    4.40
  12   1   0    3.50    4.30
  13  -1   0  522.45   17.10
 -13   1   0  518.85   25.30
  13  -1   0  497.15   26.10
  13  -1   0  522.75   17.20
  13  -1   0  585.94   28.10
  13   1   0  518.25   25.80
  13   1   0  519.05   27.40
 -13  -1   0  534.45   26.00
 -13   1   0  551.54   26.70
  14  -1   0   -6.20    5.00
  14   1   0   -2.00    4.60
  14  -1   0    0.20    4.60
 -14   1   0    2.20    4.10
 -14   1   0    4.30    4.20
 -14  -1   0    2.60    4.70
  15   1   0  106.99   15.30
 -15   1   0   86.59   11.70
 -15  -1   0   93.29   12.40
  15  -1   0   87.89   13.30
 -15  -1   0   81.49   15.20
 -15   1   0  100.09   14.10
  15  -1   0   94.49   13.40
  15   1   0  101.19   13.10
  16   1   0    2.40    6.10
  16  -1   0    8.00    7.00
 -16   1   0    6.00    5.70
  16  -1   0   -1.80    6.10
  16   1   0   11.00    7.00
 -16  -1   0   -0.40    4.80
  17   1   0   -4.90    7.00
 -17  -1   0    5.10    6.10
  17  -1   0    8.90    7.60
 -17   1   0    3.70    5.70
  17   1   0   -1.50    7.10
  17  -1   0    5.60    7.70
  18  -1   0   10.50    8.70
  18   1   0    3.40    8.00
   1  -1  -1  375.96   11.90
  -1   1  -1  374.56   11.80
   1  -1  -1  381.06   11.20
  -1   1  -1  375.66   12.10
  -1   1  -1  368.56   11.20
   1  -1  -1  357.26   12.00
  -1  -1   1  368.36   11.80
  -1  -1   1  371.66   11.10
  -1  -1   1  364.46   11.30
   1   1  -1  374.36   11.90
  -1   1   1  361.26   11.80
  -1   1   1  365.06   11.90
  -1   1   1  366.06   11.60
   1  -1   1  370.36   11.20
  -1   1   1  360.16   12.00
  -1  -1  -1  384.16   11.80
  -1   1   1  363.96   11.40
  -1  -1  -1  360.36   11.80
   1  -1   1  362.76   11.90
   1   1  -1  360.66   11.90
   1   1  -1  375.96   11.30
   2  -1  -1  121.29    5.10
  -2  -1   1  129.49    4.00
   2   1   1  117.69    5.30
  -2  -1   1  123.79    5.10
   2  -1  -1  119.59    4.60
   2   1   1  125.49    4.80
  -2  -1   1  119.39    5.10
   2  -1  -1  129.09    5.20
   2  -1  -1  122.79    4.80
  -2   1  -1  126.89    4.00
  -2   1  -1  133.89    5.70
  -2  -1   1  125.69    5.50
  -2  -1   1  125.49    5.60
   2   1   1  133.59    5.70
  -2   1  -1  129.29    5.10
   2   1   1  125.19    4.80
  -2  -1   1  122.69    4.00
   2  -1  -1  128.79    5.80
   2  -1  -1  128.69    5.70
   2  -1   1  131.89    5.80
   2  -1   1  123.79    5.10
   2   1  -1  123.19    5.10
   2  -1   1  124.49    5.60
  -2  -1  -1  128.99    5.40
  -2   1   1  122.89    4.80
   2   1  -1  130.59    5.10
  -2  -1  -1  124.19    4.80
  -2   1   1  130.69    5.70
  -2   1   1  126.99    4.70
   2   1  -1  127.19    5.50
   2   1  -1  121.79    5.50
  -2   1   1  123.39    5.50
  -2  -1  -1  118.19    4.40
  -2  -1  -1  131.29    4.70
   2  -1   1  123.09    5.10
  -3  -1   1  112.79    5.40
  -3   1  -1  116.89    5.00
   3  -1  -1  116.69    5.60
   3   1   1  109.19    4.70
  -3  -1   1  111.49    5.80
   3  -1  -1  110.49    4.50
   3  -1  -1  108.79    5.90
   3  -1  -1  116.29    6.00
  -3  -1   1  112.09    5.10
  -3  -1   1  108.29    5.60
   3   1   1  123.49    6.20
   3   1   1  112.89    5.60
   3  -1  -1  117.09    4.70
   3  -1  -1  121.79    5.70
   3   1   1  116.49    4.70
  -3   1  -1  117.59    6.10
  -3   1  -1  109.09    5.80
  -3  -1  -1  112.49    4.50
   3  -1   1  119.49    5.30
  -3   1   1  117.69    5.70
  -3  -1  -1  105.99    5.50
  -3   1   1  110.99    4.60
   3  -1   1  109.89    5.00
   3   1  -1  112.39    5.00
  -3   1   1  110.69    5.70
   3   1  -1  117.09    5.50
  -3   1   1  105.19    5.80
  -3  -1  -1  118.19    4.80
   3  -1   1  114.49    5.90
   3   1  -1  114.89    5.80
  -3   1   1  115.29    4.80
   3   1  -1  106.69    5.70
   3  -1   1  117.89    6.00
  -3  -1  -1  104.79    4.70
  -3  -1  -1  115.09    6.10
  -3   1   1  121.59    6.10
   4  -1  -1    4.30    1.70
   4   1   1    6.50    2.40
  -4   1  -1    6.50    1.60
   4  -1  -1    6.40    2.10
   4   1   1    9.30    2.40
  -4   1  -1    5.80    2.20
  -4  -1   1    3.50    1.50
   4   1   1    7.20    1.40
   4   1   1    5.80    1.50
  -4   1  -1    4.40    1.50
   4  -1  -1    4.90    1.30
   4  -1  -1    4.70    1.20
  -4   1  -1   15.30    2.80
   4  -1  -1    6.10    1.80
   4  -1  -1    7.70    2.30
  -4  -1   1    5.50    1.50
  -4  -1   1    2.70    1.60
  -4  -1  -1    6.20    1.30
  -4   1   1    8.60    2.30
  -4   1   1    4.40    1.80
   4  -1   1    6.50    1.60
   4   1  -1    8.90    2.20
  -4  -1  -1    7.00    2.60
   4   1  -1    5.10    2.10
  -4   1   1    6.10    2.10
   4   1  -1    4.20    1.30
  -4   1   1    7.90    2.30
   4  -1   1    6.10    2.30
  -4   1   1    5.40    1.30
   4  -1   1    8.10    1.80
   4   1  -1    5.20    1.90
   4  -1   1    8.30    2.20
  -4  -1  -1    4.00    1.20
  -4  -1  -1    5.20    1.50
  -4  -1  -1    7.10    1.90
  -4   1   1    5.50    1.40
   4   1  -1    3.70    2.00
  -5  -1   1  512.65   18.30
  -5  -1   1  502.85   18.80
  -5  -1   1  498.75   14.80
   5   1   1  496.05   16.00
  -5   1  -1  491.95   16.80
   5   1   1  497.85   19.20
   5   1   1  499.95   16.40
   5  -1  -1  506.75   16.30
   5  -1  -1  498.05   19.10
   5  -1  -1  536.35   19.30
  -5   1  -1  493.95   18.80
   5   1   1  505.75   18.70
  -5   1  -1  466.35   19.00
  -5   1  -1  519.85   19.70
   5  -1  -1  495.35   16.10
  -5  -1   1  519.35   17.10
   5  -1  -1  500.85   18.70
  -5  -1  -1  486.35   17.40
   5   1  -1  543.95   19.40
  -5  -1  -1  513.55   16.10
  -5   1   1  508.95   16.10
   5   1  -1  502.05   16.80
   5  -1   1  503.45   19.00
   5   1  -1  487.55   18.40
  -5  -1  -1  507.35   16.40
   5   1  -1  543.25   19.40
  -5   1   1  502.65   19.00
   5   1  -1  513.95   18.70
  -5  -1  -1  501.75   17.90
   5  -1   1  504.15   17.00
  -5   1   1  522.95   16.50
  -5  -1  -1  483.85   19.30
  -5   1   1  504.35   18.70
   5  -1   1  480.95   19.00
  -5   1   1  488.25   18.70
  -5   1   1  506.45   19.20
   6  -1  -1  146.79    8.90
   6   1   1  147.99    8.90
  -6  -1   1  132.19    6.60
   6  -1  -1  134.79    5.80
   6  -1  -1  140.79    8.30
   6  -1  -1  143.19    8.50
  -6  -1   1  129.79    8.20
   6   1   1  127.49    8.10
  -6  -1   1  155.48    8.10
  -6   1  -1  136.39    8.90
   6  -1  -1  133.89    5.90
  -6   1  -1  139.09    6.50
   6   1   1  130.79    5.60
  -6   1  -1  120.29    7.90
   6   1   1  134.69    6.10
  -6   1  -1  127.99    8.30
  -6  -1   1  135.89    4.50
  -6   1   1  132.99    5.70
  -6   1   1  118.09    8.20
  -6  -1  -1  139.29    7.30
  -6  -1  -1  152.98    8.00
  -6   1   1  141.39    8.20
  -6  -1  -1  147.79    8.20
  -6  -1  -1  131.89    6.00
  -6  -1  -1  133.09    5.70
   6   1  -1  133.29    4.60
   6   1  -1  145.29    8.70
   6   1  -1  140.09    8.20
   6   1  -1  143.69    8.70
   6  -1   1  150.38    9.00
   6  -1   1  138.19    8.50
  -6   1   1  124.59    8.40
  -6  -1  -1  139.79    8.90
   6   1  -1  128.39    6.20
  -6   1   1  143.79    6.20
   6   1  -1  136.09    8.00
  -6   1   1  140.29    8.20
   6  -1   1  132.29    6.60
  -7  -1   1   52.79    6.60
  -7   1  -1   59.79    4.00
   7   1   1   58.49    6.10
   7  -1  -1   61.19    6.10
   7  -1  -1   59.59    3.70
  -7  -1   1   64.79    4.60
   7  -1  -1   59.09    6.10
   7   1   1   59.79    3.90
  -7  -1   1   56.29    5.40
  -7   1  -1   63.89    7.80
  -7   1  -1   54.19    5.60
   7   1   1   65.79    6.10
  -7   1  -1   59.69    5.80
   7   1   1   64.39    3.50
  -7   1  -1   55.79    5.60
  -7  -1   1   58.39    6.20
   7  -1  -1   62.69    3.70
   7  -1  -1   46.80    4.90
   7  -1   1   55.29    4.30
   7  -1   1   63.19    6.50
  -7   1   1   54.69    5.50
  -7  -1  -1   60.89    3.50
  -7  -1  -1   54.89    4.80
  -7  -1  -1   67.09    5.70
  -7   1   1   58.79    6.10
   7   1  -1   57.89    6.00
  -7  -1  -1   59.89    3.70
   7   1  -1   67.59    6.40
   7  -1   1   61.99    6.30
  -7   1   1   59.19    3.40
   7   1  -1   48.60    6.20
  -7  -1  -1   53.49    8.20
   7   1  -1   59.99    4.10
  -7  -1  -1   58.89    6.20
  -7   1   1   49.80    5.30
  -7   1   1   58.99    3.90
  -8  -1   1   35.30    5.30
  -8   1  -1   25.50    4.70
   8   1   1   33.60    5.90
   8   1   1   24.60    5.10
  -8   1  -1   14.60    4.10
  -8   1  -1   19.60    4.90
  -8   1  -1   28.60    3.40
   8  -1  -1   22.20    4.40
   8  -1  -1   25.60    2.60
  -8  -1   1   25.20    3.50
   8   1   1   27.80    2.40
   8  -1  -1   21.80    5.00
  -8   1  -1   26.00    4.70
   8   1   1   31.40    3.20
   8  -1  -1   22.50    6.00
   8   1   1   23.00    5.30
  -8  -1   1   29.20    5.20
  -8  -1   1   26.20    5.00
   8  -1  -1   31.00    2.70
  -8   1   1   21.30    4.30
  -8   1   1   34.90    6.10
  -8  -1  -1   26.30    2.70
  -8  -1  -1   30.90    6.40
   8   1  -1   32.20    3.60
   8   1  -1   38.70    6.20
   8   1  -1   24.80    5.20
  -8   1   1   32.10    5.60
  -8  -1  -1   21.70    4.60
   8   1  -1   38.00    6.00
   8  -1   1   32.00    5.70
  -8  -1  -1   27.70    2.50
  -8  -1  -1   26.40    4.50
  -8   1   1   24.00    2.60
   8  -1   1   36.80    4.30
   8  -1   1   32.50    6.00
  -8  -1  -1   33.30    4.60
  -8   1   1   27.50    3.30
   9   1   1  226.78    8.70
  -9   1  -1  242.28   14.80
   9  -1  -1  238.58   13.90
   9   1   1  253.57   14.40
   9   1   1  240.08    9.90
  -9  -1   1  229.28   13.50
   9  -1  -1  229.48   13.70
   9   1   1  241.68   14.40
  -9  -1   1  247.98   10.50
   9  -1  -1  240.38    9.10
   9  -1  -1  227.08    9.10
  -9  -1   1  242.48   13.00
  -9   1  -1  239.38   10.00
   9   1   1  219.78   13.50
   9  -1  -1  233.68   13.80
  -9  -1   1  222.38   12.70
  -9   1  -1  232.08   13.40
  -9   1  -1  228.58   13.40
   9   1  -1  252.47   13.60
   9   1  -1  206.68   13.60
  -9   1   1  243.38   13.30
  -9  -1  -1  233.78   12.90
  -9  -1  -1  229.18   12.90
  -9  -1  -1  245.18    9.40
   9  -1   1  241.88   10.50
  -9   1   1  235.68    8.90
  -9   1   1  213.78   13.00
  -9  -1  -1  240.28   14.70
   9   1  -1  264.47   14.80
   9   1  -1  222.88    9.70
  -9   1   1  218.78   13.60
  -9   1   1  252.37    9.80
   9  -1   1  223.98   13.60
  -9  -1  -1  234.08   12.20
  -9  -1  -1  234.38    8.80
   9  -1   1  256.37   14.30
  10  -1  -1   13.20    5.20
  10   1   1   11.40    2.00
  10   1   1   14.30    5.40
  10  -1  -1   11.50    2.30
 -10  -1   1   16.10    5.00
  10  -1  -1   14.70    2.40
 -10   1  -1    4.20    2.70
 -10   1  -1   13.20    5.10
 -10   1  -1   13.70    4.60
 -10  -1   1   18.00    5.50
  10  -1  -1    9.90    4.90
  10   1   1   19.50    3.10
 -10  -1   1   10.80    3.40
  10   1   1   14.10    2.50
  10   1   1   13.90    5.00
 -10   1  -1   15.40    3.00
 -10   1  -1    5.00    4.00
 -10  -1   1   18.90    3.40
  10  -1  -1   11.90    4.40
  10  -1   1    6.30    4.50
  10  -1   1   14.10    3.20
  10   1  -1   10.00    4.80
 -10   1   1   10.50    4.50
 -10   1   1   13.60    4.30
  10   1  -1   16.90    4.90
 -10   1   1    9.50    1.90
 -10  -1  -1   15.10    2.10
 -10   1   1   14.30    2.60
 -10  -1  -1    4.20    3.70
 -10  -1  -1   15.50    2.40
  10  -1   1   13.60    5.30
 -10  -1  -1   14.30    4.30
  10  -1   1   12.10    4.80
  10   1  -1   15.80    2.80
  10   1  -1   15.00    5.50
 -10  -1  -1   17.50    4.20
 -10   1   1    8.80    3.90
  11   1   1   37.20    3.20
  11  -1  -1   39.80    8.20
  11  -1  -1   37.70    3.10
 -11   1  -1   53.99    8.40
 -11   1  -1   27.10    7.40
 -11  -1   1   28.40    6.70
  11   1   1   37.00    2.50
  11  -1  -1   37.70    2.90
  11  -1  -1   28.50    7.00
 -11  -1   1   39.70    6.90
  11   1   1   24.70    6.30
 -11  -1   1   42.10    4.70
  11   1   1   41.70    4.40
 -11  -1   1   44.50    6.70
  11   1   1   34.10    7.70
 -11   1   1   31.70    7.60
 -11   1   1   36.70    7.10
 -11   1   1   35.60    3.40
  11   1  -1   45.70    8.20
 -11  -1  -1   24.60    5.50
  11   1  -1   32.20    7.00
 -11   1   1   35.20    6.40
  11  -1   1   33.00    7.20
  11  -1   1   38.20    8.00
 -11   1   1   39.10    2.80
  11  -1   1   46.40    5.10
 -11  -1  -1   49.99    7.20
  11   1  -1   45.40    3.80
 -11  -1  -1   27.40    6.00
  12  -1  -1   30.60    2.60
  12  -1  -1   36.60    7.30
  12   1   1   28.40    3.40
  12   1   1   15.20    6.40
  12   1   1   37.10    7.80
 -12  -1   1   32.50    4.00
  12  -1  -1   19.20    6.50
 -12  -1   1   41.60    7.40
  12   1   1   23.60    2.80
 -12  -1   1   32.60    7.40
 -12   1  -1   20.40    5.60
 -12   1   1   19.50    5.40
 -12  -1  -1   25.80    5.50
  12  -1   1   33.70    4.40
  12   1  -1   31.00    7.80
 -12   1   1   13.00    5.80
  12  -1   1   23.60    6.70
  12   1  -1   30.60    3.60
  12  -1   1   31.80    7.60
  12   1  -1   35.30    7.20
 -12  -1  -1   23.30    5.80
 -12   1   1   26.20    2.70
 -13  -1   1  148.19   12.20
  13   1   1  135.69    6.10
 -13   1  -1  146.89   12.70
  13   1   1  127.29   12.90
 -13  -1   1  141.09    7.10
  13   1   1  127.39   12.60
 -13  -1   1  175.98   14.00
  13  -1  -1  143.09   13.30
  13   1   1  147.59    6.00
  13  -1  -1  171.98   25.40
 -13   1   1  137.59   12.10
  13   1  -1  143.09   14.10
  13   1  -1  137.69   12.20
  13   1  -1  151.08    7.00
 -13  -1  -1  144.19   11.50
  13  -1   1  137.39    7.60
 -13  -1  -1  149.39   12.90
  13  -1   1  125.69   13.30
  13  -1   1  162.28   14.00
 -13   1   1  172.48   20.70
  13  -1   1  155.48    7.60
  14   1   1   14.80    6.00
 -14  -1   1   18.40    6.40
  14   1   1    8.60    6.10
 -14  -1   1    1.90    4.70
 -14   1  -1    1.00    4.80
  14  -1  -1   19.90    7.10
  14  -1  -1    5.20    5.50
  14  -1   1   11.30    6.60
  14   1  -1   18.20    6.40
 -14  -1  -1    2.10    4.40
  14  -1   1    5.60    2.30
 -14   1   1   12.70    5.70
 -14   1   1    6.30    4.50
  14  -1   1   10.30    6.50
  14   1  -1    9.10    6.70
  14  -1   1    3.10    1.90
 -14  -1  -1    3.30    4.70
  14   1  -1    8.00    1.70
  15   1   1   37.90   10.90
 -15   1  -1   56.99    9.90
  15   1   1   45.50    8.50
  15  -1  -1   71.39   11.50
 -15  -1   1   27.00    7.40
 -15   1  -1   29.90    7.90
  15  -1  -1   56.49   11.30
 -15  -1   1   45.80    9.00
 -15  -1  -1   51.79    8.60
 -15   1   1   66.59   11.50
  15   1  -1   62.79   10.50
  15   1  -1   43.40   10.20
  15  -1   1   52.79   10.70
 -15   1   1   69.19   11.70
  15  -1   1   47.10    9.10
 -15  -1  -1   41.10    8.90
  16   1   1   20.20    8.90
 -16  -1   1   22.70    8.00
 -16   1  -1   31.90    8.60
  16  -1  -1   30.60    8.60
  16   1   1   25.10    8.50
  16  -1  -1   29.80    9.00
 -16   1   1   44.70   10.40
 -16  -1  -1   33.20    8.40
  16   1  -1   16.10    7.60
  16  -1   1   31.20    9.70
  16   1  -1   28.80   10.50
 -16  -1  -1   24.10    9.90
  16  -1   1   34.20    9.80
 -17  -1   1   27.50    7.70
 -17   1  -1   24.90    8.40
  17   1   1   21.40    9.00
  17  -1  -1   44.20   12.20
  17  -1  -1   26.10    8.90
  17   1   1   11.20    9.30
 -17  -1  -1   28.60    8.00
  17  -1   1   13.90    9.10
  17   1  -1   12.50    7.90
  17  -1   1   21.00    8.90
  17   1  -1   18.80    8.30
 -17   1   1   19.90    7.40
  18   1   1    3.30    9.30
  18  -1  -1   -4.30    6.90
  18   1  -1    6.40    8.40
  18  -1   1   -1.20    7.20
   0   1  -2    0.10    0.70
   0  -1   2    0.20    0.60
   0  -1   2   -1.00    0.70
   0   1   2    0.70    0.80
   0   1   2    0.90    1.10
   0   1  -2    0.00    0.80
   0   1  -2   -0.10    0.60
   0   1   2    1.60    0.90
   0   1   2   -0.40    0.70
   0  -1   2    1.40    1.00
   0  -1   2    1.40    1.00
   0  -1  -2    0.60    0.50
   0  -1   2    0.30    0.80
   0   1  -2    0.50    0.70
   0  -1  -2    0.60    0.80
   0   1  -2    2.00    1.10
   0   1   2    0.20    0.60
   0   1   2    1.00    0.70
   0  -1  -2   -0.90    0.70
   0  -1  -2    1.10    0.80
  -1   1  -2   35.40    2.40
   1  -1  -2   37.50    2.80
  -1   1  -2   30.60    2.70
  -1  -1   2   33.60    2.20
  -1  -1   2   40.70    2.50
   1  -1  -2   39.70    2.50
  -1   1  -2   35.50    2.60
   1   1   2   40.20    2.80
   1   1   2   41.60    2.70
  -1  -1   2   37.70    2.80
   1   1   2   40.30    2.60
   1  -1  -2   34.70    2.50
   1   1   2   32.30    1.80
  -1  -1   2   36.50    2.70
   1   1   2   32.90    2.40
   1  -1  -2   35.80    2.60
   1   1   2   37.10    2.50
  -1  -1  -2   35.70    2.50
   1  -1   2   34.90    2.60
  -1   1   2   39.50    2.40
  -1  -1  -2   36.20    2.80
   1  -1   2   37.20    2.80
   1   1  -2   40.50    2.70
   1  -1   2   39.10    2.80
  -1  -1  -2   35.30    2.50
   1   1  -2   36.70    2.80
  -1   1   2   35.90    2.60
  -1  -1  -2   39.00    2.20
  -1   1   2   32.10    3.00
   1  -1   2   35.90    2.60
  -1  -1  -2   39.60    2.60
   1  -1   2   40.00    2.50
  -1   1   2   42.50    2.80
   1  -1   2   40.50    2.80
   1   1  -2   37.80    2.80
   1   1  -2   36.90    2.30
   1   1  -2   33.70    2.30
  -1   1   2   36.50    2.10
  -2  -1   2    6.10    1.70
   2  -1  -2    7.20    1.40
  -2  -1   2    7.20    1.50
   2  -1  -2    7.60    1.50
  -2  -1   2   10.90    2.10
   2  -1  -2    9.70    1.60
   2   1   2    8.10    1.90
  -2  -1   2    7.60    1.20
   2   1   2   10.40    1.80
   2   1   2    8.80    1.40
  -2  -1   2    8.10    1.30
  -2   1  -2    8.80    1.30
   2   1   2   13.20    2.10
   2   1   2    7.20    0.80
   2  -1  -2    6.40    1.70
  -2  -1   2    7.00    1.70
  -2   1  -2    7.20    1.60
  -2   1  -2    9.40    2.10
   2   1   2    5.50    1.60
   2  -1  -2    7.50    1.80
   2   1   2    7.40    1.40
  -2   1  -2    7.10    1.70
  -2   1  -2    7.50    1.50
   2  -1   2    7.70    1.20
   2   1  -2    8.60    1.60
  -2   1   2    8.80    2.70
  -2   1   2    5.90    1.60
   2  -1   2    4.10    1.50
  -2  -1  -2    9.50    2.00
  -2   1   2    7.50    1.30
   2  -1   2    8.70    1.70
  -2  -1  -2    8.50    1.70
  -2  -1  -2    7.80    1.20
  -2  -1  -2    6.70    1.40
   2  -1   2    7.50    1.90
   2  -1   2    8.60    1.60
   2   1  -2    7.50    1.70
  -2   1   2    9.20    1.50
   2   1  -2    9.80    1.30
  -2   1   2    9.40    1.70
   2   1  -2   10.90    2.20
   2   1  -2    7.80    1.60
   3  -1  -2  671.63   22.40
  -3   1  -2  636.84   19.70
   3   1   2  669.53   22.20
  -3  -1   2  616.64   21.10
   3   1   2  643.84   21.70
   3   1   2  659.13   20.30
  -3   1  -2  627.84   22.20
   3   1   2  637.14   20.90
  -3   1  -2  654.23   21.00
   3  -1  -2  664.83   21.20
  -3  -1   2  640.74   21.20
  -3  -1   2  630.14   22.10
  -3   1  -2  685.83   21.20
   3  -1  -2  632.14   21.70
   3  -1  -2  687.93   21.20
   3  -1  -2  640.44   20.10
   3  -1  -2  653.53   20.90
   3   1   2  651.23   20.30
  -3  -1   2  644.34   19.60
  -3  -1   2  681.93   19.60
  -3  -1   2  671.63   21.60
  -3   1  -2  684.73   22.10
  -3  -1  -2  660.03   20.00
   3   1  -2  647.54   21.10
   3  -1   2  625.84   21.90
  -3   1   2  622.04   20.10
   3  -1   2  656.83   22.30
   3  -1   2  658.63   19.70
  -3   1   2  649.34   21.80
  -3  -1  -2  661.43   21.70
   3   1  -2  644.84   21.10
  -3   1   2  657.73   21.00
   3   1  -2  644.94   22.10
  -3   1   2  644.14   22.30
  -3  -1  -2  634.14   20.80
  -3  -1  -2  662.03   22.20
   3  -1   2  667.13   20.70
   3   1  -2  667.63   21.80
   3  -1   2  648.24   21.10
  -3   1   2  653.33   21.00
   4  -1  -2  952.60   29.70
   4  -1  -2  988.20   28.80
   4   1   2  964.50   29.80
   4   1   2  957.40   28.90
   4   1   2  934.41   31.10
  -4   1  -2  976.30   30.30
   4  -1  -2  959.80   31.20
  -4  -1   2  962.90   30.20
  -4   1  -2  959.40   32.00
   4  -1  -2  972.30   30.70
  -4  -1   2  937.71   27.90
  -4  -1   2  966.70   31.70
  -4  -1   2  941.21   30.50
   4  -1  -2  966.60   30.70
  -4  -1   2  940.01   28.20
   4   1   2  970.30   29.00
  -4   1  -2  956.20   30.00
   4  -1  -2  946.21   31.70
  -4  -1   2  965.70   31.00
   4   1  -2  944.81   30.50
   4   1  -2  925.41   29.90
   4  -1   2  950.70   33.60
   4  -1   2  953.90   31.50
  -4   1   2  935.21   31.20
  -4  -1  -2  964.70   31.90
   4   1  -2  939.91   31.00
   4   1  -2  945.11   31.40
  -4   1   2  930.81   28.80
  -4   1   2  944.01   31.10
   4  -1   2  970.60   28.10
  -4  -1  -2  968.10   29.80
  -4  -1  -2  974.10   31.10
  -4   1   2  939.01   29.80
   4  -1   2  960.30   30.10
   4  -1   2  979.90   29.80
  -4  -1  -2  968.50   29.30
  -4   1   2  924.81   31.70
  -5  -1   2 1515.15   47.70
  -5  -1   2 1540.25   44.10
  -5  -1   2 1546.65   46.90
  -5  -1   2 1509.85   48.80
  -5  -1   2 1575.14   48.40
   5  -1  -2 1540.45   49.00
   5   1   2 1487.05   48.30
   5  -1  -2 1580.54   48.30
  -5  -1   2 1516.95   44.20
   5  -1  -2 1518.45   45.20
  -5   1  -2 1523.25   48.60
  -5   1  -2 1536.35   49.40
   5  -1  -2 1524.55   46.30
   5   1   2 1517.65   45.30
   5   1   2 1547.55   49.20
  -5   1  -2 1483.95   46.60
   5   1   2 1532.65   46.40
   5   1   2 1529.15   45.60
   5  -1  -2 1523.85   48.50
  -5   1   2 1580.54   48.60
  -5  -1  -2 1542.75   46.40
  -5   1   2 1586.54   48.70
  -5   1   2 1489.45   45.40
  -5  -1  -2 1517.15   48.10
   5  -1   2 1506.55   49.00
   5  -1   2 1521.25   48.70
   5   1  -2 1548.25   48.70
   5   1  -2 1495.05   48.60
   5   1  -2 1553.34   46.80
  -5  -1  -2 1541.85   46.50
  -5  -1  -2 1538.95   49.40
   5  -1   2 1555.84   46.80
  -5   1   2 1598.44   49.40
   5  -1   2 1521.55   44.10
  -5   1   2 1571.54   46.60
   5   1  -2 1566.84   48.60
   5  -1   2 1561.24   46.70
   5  -1   2 1520.75   44.30
   5   1  -2 1489.45   47.70
   6   1   2  330.67   12.10
   6   1   2  320.77   10.90
   6  -1  -2  324.27   10.80
   6   1   2  305.67   11.00
  -6   1  -2  332.17   15.30
   6  -1  -2  314.87   11.90
   6  -1  -2  309.77   13.90
  -6  -1   2  305.57   13.50
  -6  -1   2  299.97   12.40
  -6   1  -2  314.07   14.20
  -6   1  -2  308.57   12.30
   6  -1  -2  341.57   14.20
   6  -1  -2  313.67   14.40
   6  -1  -2  299.47   14.10
   6   1   2  318.27   14.20
   6   1   2  304.57   14.50
  -6  -1   2  290.07   14.20
  -6   1   2  307.07   14.00
  -6   1   2  319.87   14.80
   6   1  -2  332.97   14.40
  -6   1   2  308.87   12.00
   6   1  -2  315.97   12.30
  -6  -1  -2  310.07   14.90
  -6  -1  -2  304.27   13.60
   6  -1   2  311.67   14.40
   6   1  -2  308.17   14.10
  -6  -1  -2  305.37   12.40
   6  -1   2  344.47   15.10
  -6  -1  -2  326.27   10.80
   6  -1   2  290.47   12.20
  -6  -1  -2  318.07   12.00
  -6   1   2  308.57   10.90
  -6   1   2  323.57   14.10
   6   1  -2  304.57   13.60
   6   1  -2  309.77   14.20
  -7  -1   2  771.82   28.10
   7  -1  -2  809.22   28.90
   7   1   2  763.32   29.50
   7  -1  -2  799.02   24.30
  -7   1  -2  798.02   26.20
  -7   1  -2  805.92   29.70
   7   1   2  789.62   24.40
  -7   1  -2  769.72   29.90
   7  -1  -2  765.42   28.50
   7   1   2  798.72   25.90
   7  -1  -2  814.02   29.30
   7  -1  -2  784.72   25.60
  -7   1  -2  757.62   28.70
  -7  -1   2  803.52   29.40
   7   1   2  790.62   24.30
   7   1   2  763.52   28.70
  -7  -1   2  805.72   26.50
  -7  -1  -2  781.42   27.50
  -7   1   2  748.93   29.20
   7   1  -2  817.72   29.10
  -7  -1  -2  777.12   26.90
  -7   1   2  766.62   28.60
   7   1  -2  766.82   28.90
  -7   1   2  796.92   28.80
  -7   1   2  804.92   24.40
  -7   1   2  777.72   25.80
  -7  -1  -2  806.42   28.60
  -7  -1  -2  746.33   29.70
   7   1  -2  808.02   28.60
   7   1  -2  797.32   29.20
   7  -1   2  791.82   26.40
  -7  -1  -2  788.02   25.70
   7   1  -2  757.72   25.90
   7  -1   2  797.32   29.60
   7  -1   2  808.52   29.50
  -8   1  -2   77.79    8.10
   8   1   2   65.29    3.60
  -8   1  -2   63.69    6.90
  -8  -1   2   62.29    8.10
   8   1   2   65.99    8.40
   8  -1  -2   57.39    3.50
  -8   1  -2   65.89    6.80
  -8  -1   2   71.09    6.50
   8   1   2   65.69    7.80
   8  -1  -2   58.79    4.40
   8   1   2   59.29    4.70
  -8  -1   2   53.19    4.90
  -8   1  -2   67.29    4.90
   8   1   2   61.89    3.50
   8  -1  -2   75.69    8.40
   8  -1  -2   64.99    8.10
   8  -1  -2   66.59    6.80
  -8  -1   2   70.39    6.80
  -8   1   2   67.79    7.40
  -8   1   2   66.29    5.00
   8   1  -2   48.10    7.00
   8  -1   2   52.19    5.00
  -8  -1  -2   54.39    8.40
  -8   1   2   54.39    3.40
  -8  -1  -2   74.29    4.80
  -8   1   2   66.09    7.80
  -8   1   2   66.49    6.80
   8  -1   2   62.99    7.90
  -8  -1  -2   58.79    6.00
   8   1  -2   63.89    6.70
   8   1  -2   70.59    6.90
  -8  -1  -2   67.49    6.10
  -8  -1  -2   58.39    5.50
   8  -1   2   72.09    8.60
  -9  -1   2  426.96   17.10
   9   1   2  405.36   20.10
   9  -1  -2  418.36   20.20
  -9   1  -2  436.56   19.10
   9   1   2  439.46   16.60
  -9   1  -2  430.36   19.70
  -9  -1   2  465.05   21.00
   9   1   2  440.96   21.20
   9  -1  -2  446.46   14.50
  -9   1  -2  454.75   21.90
  -9   1  -2  429.76   22.70
   9   1   2  450.25   14.40
  -9  -1   2  463.55   19.80
  -9  -1   2  453.15   20.00
   9   1   2  432.76   14.40
   9  -1  -2  431.56   16.00
   9  -1  -2  440.16   20.60
   9  -1  -2  442.96   20.30
  -9   1  -2  443.86   16.80
   9  -1   2  465.35   21.20
   9  -1   2  424.36   17.00
   9   1  -2  444.56   23.70
  -9  -1  -2  433.16   17.10
  -9   1   2  430.86   19.90
   9   1  -2  440.96   16.60
  -9  -1  -2  477.75   19.60
  -9   1   2  465.15   16.70
  -9  -1  -2  474.35   22.20
  -9  -1  -2  450.55   18.60
   9  -1   2  486.75   21.50
  -9   1   2  464.05   14.60
   9   1  -2  437.36   20.70
   9   1  -2  421.36   19.90
  -9  -1  -2  441.86   19.90
  -9   1   2  458.55   21.20
  -9   1   2  451.85   20.20
 -10  -1   2  296.67   17.60
  10  -1  -2  282.97   16.10
  10  -1  -2  280.07   16.00
  10   1   2  286.27   16.10
 -10   1  -2  275.77   12.10
  10  -1  -2  284.77    9.80
 -10   1  -2  291.27   15.00
  10   1   2  289.37   17.10
  10   1   2  290.07    9.50
 -10  -1   2  259.07   16.00
  10   1   2  298.37   12.30
  10  -1  -2  310.17   16.90
 -10   1  -2  314.07   16.50
 -10  -1   2  303.07   15.90
 -10   1  -2  294.67   15.70
  10   1   2  280.57    9.40
 -10   1  -2  250.57   16.50
  10  -1  -2  267.47   11.40
 -10  -1   2  293.17   12.80
 -10  -1  -2  278.37   15.50
  10   1  -2  283.37   16.50
 -10   1   2  301.07   16.10
 -10  -1  -2  303.27   14.00
 -10   1   2  281.37    9.70
  10  -1   2  283.07   16.70
  10   1  -2  298.97   16.50
 -10   1   2  289.37   12.20
  10   1  -2  283.57   15.60
  10  -1   2  290.17   12.80
 -10  -1  -2  292.37   17.80
  10   1  -2  282.47   12.10
 -10   1   2  285.87   15.70
 -10  -1  -2  275.17   14.20
 -10   1   2  269.67   16.40
 -10  -1  -2  262.07   14.70
  11  -1  -2    2.40    3.80
 -11  -1   2    3.70    3.30
 -11   1  -2    5.80    4.90
 -11  -1   2    3.40    3.60
 -11  -1   2   -0.60    3.20
 -11   1  -2    6.80    3.90
 -11   1  -2    4.00    2.30
  11  -1  -2    4.30    1.90
 -11   1  -2    9.10    3.50
  11   1   2    4.30    4.10
  11   1   2    2.30    1.90
  11   1   2    5.80    5.00
  11  -1  -2   16.50    5.70
 -11  -1   2    1.60    2.80
  11   1   2    7.00    2.60
  11  -1   2    5.30    4.40
  11   1  -2    3.40    3.80
 -11   1   2    7.00    2.70
 -11  -1  -2    6.30    3.30
 -11  -1  -2    1.70    3.20
  11  -1   2    6.00    3.00
 -11  -1  -2    4.40    4.60
  11   1  -2    7.10    2.10
 -11   1   2    3.80    4.60
  11   1  -2    7.80    4.00
 -11   1   2    5.80    3.50
 -11   1   2    4.00    4.20
  12  -1  -2  110.29   12.80
  12   1   2   98.29    6.70
 -12  -1   2  102.29   10.30
  12  -1  -2   83.39   11.40
  12   1   2   88.19   11.70
  12  -1  -2   87.39    5.60
  12   1   2  100.19    6.20
 -12   1  -2  100.09   12.90
 -12   1  -2   80.69   10.10
 -12  -1   2  107.49   10.80
 -12  -1   2  104.99    7.10
 -12   1  -2   90.89    9.10
 -12   1  -2   81.19    6.20
  12   1   2   84.29   10.80
 -12  -1  -2   91.99    8.80
  12   1  -2   84.79    6.00
  12   1  -2   93.09    9.80
 -12   1   2  102.79    9.90
 -12   1   2   93.69    6.30
  12  -1   2   90.89    6.80
 -12   1   2   97.89   12.70
  12   1  -2   93.19   10.10
  12  -1   2   98.79   12.20
 -12  -1  -2   98.39    9.40
  12  -1   2   84.29   11.80
  13   1   2  109.59   13.00
  13  -1  -2  106.99   11.00
  13  -1  -2  112.29    5.90
 -13  -1   2  111.29    7.40
 -13  -1   2  103.59   13.00
 -13   1  -2   95.79   10.60
 -13   1  -2  107.19    7.00
 -13  -1   2  105.69   10.70
  13   1   2  116.29    7.00
 -13   1  -2  101.59   10.20
  13   1   2   89.59   12.70
  13   1  -2   87.29   12.00
 -13  -1  -2  109.09   10.40
 -13  -1  -2  105.39   11.00
  13  -1   2   92.09    7.30
  13  -1   2  114.89   14.20
 -13   1   2  111.59   11.10
  13  -1   2  107.69   13.70
 -13   1   2  104.39    6.40
  13   1  -2  112.19   10.70
  13   1  -2  122.39    6.90
  14   1   2    6.50    5.60
 -14   1  -2    2.60    4.10
  14   1   2    3.40    2.00
  14  -1  -2    2.20    1.70
  14   1   2   -6.60    5.30
  14  -1  -2    3.00    5.60
  14   1   2   -0.10    2.30
 -14  -1   2    2.20    4.30
 -14   1  -2   12.70    5.40
 -14  -1   2   -1.60    2.10
  14  -1  -2    4.70    5.40
 -14  -1   2    3.70    4.80
  14  -1   2    4.60    2.50
  14  -1   2    3.80    4.60
 -14   1   2    0.20    4.30
 -14  -1  -2   -1.70    3.90
 -14   1   2   -0.20    4.00
 -14   1   2    2.60    1.70
  14  -1   2    5.20    3.00
  14   1  -2   11.00    5.70
  14   1  -2    0.70    5.50
 -14  -1  -2   -0.10    3.40
  14  -1   2    1.10    5.60
  15  -1  -2   97.69   13.10
 -15   1  -2   92.79   12.40
 -15  -1   2  113.69   14.10
 -15  -1   2   87.69   12.30
 -15  -1   2   70.19    4.70
 -15   1  -2   85.59   10.90
  15   1   2  116.09   16.30
  15  -1  -2   75.49   11.80
  15   1   2  106.99   13.60
  15  -1   2   81.69   12.60
 -15  -1  -2   81.39   11.80
  15   1  -2   94.09   14.10
  15  -1   2   79.89    6.00
 -15  -1  -2   76.39   10.60
 -15   1   2   92.19   14.40
 -15   1   2   67.79   10.60
  15   1  -2   68.59   11.10
  15   1  -2   85.19    4.80
  15  -1   2  103.09   13.90
  16   1   2    9.90    7.00
  16  -1  -2   12.10    8.10
 -16   1  -2    6.30    5.80
  16  -1  -2    6.10    6.40
  16   1   2   -4.90    6.00
 -16  -1   2    4.60    6.20
 -16  -1  -2    2.30    6.50
  16  -1   2   10.80    7.90
 -16   1   2    4.40    5.80
  16   1  -2   -1.50    5.20
 -16  -1  -2    0.30    4.80
  16  -1   2   -0.50    6.20
  16   1  -2   -4.40    6.40
  17   1   2  174.38   17.50
  17   1   2  170.48   18.40
 -17  -1   2  136.79   16.90
 -17   1  -2  129.99   14.10
  17  -1  -2  142.69   17.40
  17  -1  -2  146.59   19.00
  17   1  -2  169.78   18.00
  17   1  -2  150.78   15.60
  17  -1   2  155.08   19.30
 -17  -1  -2  153.68   14.90
 -17   1   2  168.18   17.00
  18  -1  -2   -0.20    8.20
  18   1   2   16.60    9.00
  18  -1   2    9.40    8.40
  18   1  -2    9.80    8.40
   0  -1  -3    0.00    1.20
   0  -1   3    0.90    1.20
   0   1   3    1.20    1.30
   0   1  -3    0.30    1.20
   0   1  -3   -0.70    0.90
   0  -1  -3    0.40    1.10
   0   1   3    0.30    1.20
   0  -1   3    0.20    1.20
   0   1   3    0.60    1.00
   0   1  -3   -0.10    0.90
   0   1  -3    3.00    1.60
   0  -1   3   -0.40    1.10
   0  -1  -3    1.30    1.10
   0  -1  -3    0.30    0.50
   0  -1   3   -0.30    1.00
   0   1   3    2.00    1.10
   0   1  -3    0.60    1.10
   0   1   3    1.40    1.10
   0   1   3    0.80    1.20
   0  -1   3    2.50    1.30
   1   1   3   97.39    5.00
  -1   1  -3   90.19    4.80
   1   1   3  100.89    5.20
   1   1   3  101.59    5.20
  -1  -1   3   94.79    5.20
  -1  -1   3  101.99    4.90
   1  -1  -3  100.89    5.00
  -1   1  -3  101.89    5.20
   1  -1  -3  100.59    5.20
   1  -1  -3  105.19    4.60
   1  -1  -3   91.69    5.20
  -1   1  -3  107.09    5.40
  -1  -1   3   97.49    5.00
  -1  -1   3  102.99    4.90
  -1   1  -3   94.49    5.30
   1   1   3   95.59    5.20
   1  -1  -3   90.29    5.10
   1   1   3   95.69    4.30
   1   1   3   92.29    4.80
  -1   1   3   99.99    5.10
  -1   1   3   98.19    4.90
  -1   1   3   95.09    4.90
  -1   1   3   94.99    4.40
  -1  -1  -3   88.19    4.90
   1  -1   3   95.99    5.20
   1   1  -3   87.99    4.80
  -1  -1  -3  100.69    5.00
  -1  -1  -3   93.29    4.90
  -1   1   3   89.09    5.10
   1   1  -3   99.49    5.10
   1  -1   3  101.69    5.00
   1   1  -3   92.39    5.30
   1   1  -3  100.79    5.30
   1  -1   3  100.49    5.20
   1  -1   3  101.19    5.20
   1   1  -3   97.29    4.80
   1  -1   3   94.99    4.90
  -2  -1   3  179.38    8.20
   2   1   3  168.38    7.50
   2  -1  -3  150.88    7.30
  -2   1  -3  160.98    7.20
   2   1   3  165.78    7.70
  -2   1  -3  170.78    7.50
  -2  -1   3  160.08    7.20
  -2   1  -3  170.78    8.00
   2  -1  -3  174.48    8.10
   2   1   3  180.38    7.30
   2   1   3  164.38    5.90
  -2  -1   3  173.68    6.80
   2  -1  -3  170.58    7.50
  -2   1  -3  166.68    6.80
   2  -1  -3  164.18    6.90
  -2  -1   3  166.88    6.70
  -2  -1   3  163.28    7.10
  -2  -1   3  158.18    7.50
   2  -1  -3  168.48    6.80
   2   1   3  168.38    7.70
   2   1   3  167.98    7.60
  -2  -1  -3  171.18    7.20
   2  -1   3  166.28    7.80
   2   1  -3  157.98    7.20
   2   1  -3  169.98    7.20
   2  -1   3  169.98    7.50
  -2   1   3  156.78    7.40
  -2   1   3  158.28    7.80
  -2  -1  -3  160.38    6.40
  -2  -1  -3  163.48    7.80
   2  -1   3  163.88    6.80
  -2   1   3  156.38    6.80
   2   1  -3  165.68    7.50
  -2  -1  -3  175.98    7.70
  -2  -1  -3  156.68    7.30
   2  -1   3  159.88    7.00
   2   1  -3  156.38    7.80
  -2   1   3  153.18    7.40
   2  -1   3  153.98    7.60
   2  -1   3  174.58    8.00
  -2   1   3  169.68    6.70
   2   1  -3  173.18    6.70
  -3  -1   3  202.08    7.50
   3  -1  -3  191.58    8.60
   3  -1  -3  201.48    7.80
  -3  -1   3  191.48    8.40
  -3   1  -3  210.08    9.30
   3   1   3  207.68    9.20
  -3   1  -3  192.98    7.60
  -3   1  -3  195.38    9.40
   3  -1  -3  200.58    9.00
   3   1   3  201.18    8.70
   3   1   3  203.78    9.20
  -3  -1   3  207.78    9.00
  -3  -1   3  198.88    9.50
   3   1   3  201.68    6.70
  -3  -1   3  192.48    8.60
   3   1   3  197.48    8.00
   3  -1  -3  207.38    9.70
   3  -1  -3  207.18    8.30
  -3   1  -3  192.28    8.70
   3   1   3  192.48    9.10
   3   1   3  205.78    8.00
  -3  -1   3  196.48    7.50
   3  -1   3  195.28    7.60
  -3  -1  -3  205.88    8.70
  -3   1   3  200.08    7.80
   3  -1   3  211.88    9.60
  -3  -1  -3  197.98    7.60
  -3   1   3  184.18    8.60
  -3   1   3  190.28    9.50
   3  -1   3  184.68    7.80
   3   1  -3  191.78    9.40
   3   1  -3  204.58    8.90
   3  -1   3  191.08    8.70
  -3   1   3  187.48    8.00
   3  -1   3  213.28    9.50
  -3   1   3  196.08    8.90
  -3  -1  -3  194.68    8.00
   3   1  -3  196.58    8.80
   3   1  -3  202.68    8.50
  -3  -1  -3  198.88    9.40
  -4  -1   3   26.70    2.20
   4   1   3   24.00    3.60
  -4  -1   3   22.50    2.00
  -4  -1   3   24.20    4.20
  -4   1  -3   22.50    3.10
   4   1   3   25.60    3.90
  -4  -1   3   34.30    4.30
   4  -1  -3   29.60    3.80
   4  -1  -3   22.50    2.60
  -4   1  -3   29.50    3.70
  -4   1  -3   37.30    4.90
  -4  -1   3   22.60    3.10
  -4  -1   3   25.60    3.40
   4  -1  -3   21.90    3.50
   4  -1  -3   28.70    3.50
   4   1   3   26.00    3.80
   4   1   3   22.10    3.10
  -4   1  -3   28.90    4.10
   4   1   3   23.40    2.80
  -4   1  -3   21.40    2.10
   4   1   3   23.00    2.70
  -4   1   3   26.90    2.90
   4   1  -3   27.70    3.70
  -4  -1  -3   27.90    4.30
   4   1  -3   23.90    3.90
   4   1  -3   31.20    3.70
  -4   1   3   21.70    3.10
   4  -1   3   25.20    3.90
  -4  -1  -3   27.70    3.30
  -4   1   3   29.00    4.30
  -4  -1  -3   22.10    2.40
   4  -1   3   25.30    3.90
   4  -1   3   24.60    2.20
   4   1  -3   17.00    3.10
   4  -1   3   24.60    2.60
   4  -1   3   26.40    3.70
  -4  -1  -3   27.30    3.70
  -4   1   3   26.40    2.50
  -5  -1   3  259.07   11.90
  -5  -1   3  274.47    9.30
   5  -1  -3  274.57   12.30
  -5  -1   3  275.67    9.20
   5  -1  -3  265.87   11.10
  -5   1  -3  281.67   13.40
   5   1   3  250.67   12.20
  -5   1  -3  265.37   11.30
   5   1   3  257.47   12.60
   5   1   3  286.07   10.20
  -5  -1   3  237.08   12.40
  -5   1  -3  263.67   12.50
  -5  -1   3  291.27   12.30
   5  -1  -3  281.17    9.90
   5  -1  -3  261.77   12.80
  -5  -1   3  275.47   11.60
   5  -1  -3  288.47   12.00
   5   1   3  282.77   11.30
   5   1   3  267.07   10.00
   5  -1   3  265.47   11.40
   5   1  -3  278.67   11.90
   5  -1   3  273.47   12.90
   5  -1   3  262.67    9.30
   5   1  -3  261.97   12.60
  -5   1   3  256.57   12.10
   5  -1   3  273.87   10.60
  -5   1   3  244.78   12.80
   5   1  -3  287.47   13.00
  -5  -1  -3  257.47   12.10
   5  -1   3  256.67   12.50
   5   1  -3  284.37   12.50
  -5  -1  -3  281.57   13.30
  -5   1   3  269.77   11.30
   5  -1   3  262.97    9.40
  -5  -1  -3  282.87   10.60
  -5   1   3  270.17   10.00
  -5  -1  -3  273.77   11.20
   6  -1  -3  378.86   16.40
  -6  -1   3  392.26   16.20
  -6   1  -3  391.86   15.40
   6  -1  -3  409.66   17.30
  -6  -1   3  397.86   17.30
   6   1   3  364.16   13.10
  -6  -1   3  382.06   12.30
   6   1   3  375.76   16.90
  -6  -1   3  379.16   15.80
   6   1   3  359.16   16.30
   6  -1  -3  390.46   16.00
   6  -1  -3  383.66   16.20
  -6   1  -3  363.96   16.30
  -6   1  -3  405.56   17.70
   6   1   3  384.16   14.80
  -6  -1   3  381.06   12.10
  -6   1  -3  387.36   15.00
   6  -1  -3  395.16   13.20
  -6  -1   3  368.46   15.00
   6  -1  -3  377.16   15.80
   6   1   3  392.36   13.50
   6   1  -3  380.26   14.90
  -6   1   3  373.36   17.20
   6   1  -3  401.66   16.00
  -6   1   3  375.96   13.30
  -6  -1  -3  399.46   16.50
  -6   1   3  339.77   16.10
   6  -1   3  407.86   17.40
  -6  -1  -3  376.96   14.40
  -6  -1  -3  366.96   17.20
   6  -1   3  396.96   17.10
   6   1  -3  384.96   16.60
  -6   1   3  398.16   15.00
   6  -1   3  367.06   14.10
   6  -1   3  378.26   12.30
  -6  -1  -3  366.86   16.10
   6  -1   3  383.56   12.50
  -6   1   3  412.86   16.60
   6  -1   3  407.36   15.30
   6   1  -3  367.66   16.60
   6   1  -3  393.36   16.60
  -7  -1   3  294.97   14.00
   7  -1  -3  302.37   14.60
   7   1   3  304.17   15.30
   7   1   3  315.37   13.00
   7   1   3  312.17   11.10
   7  -1  -3  320.17   15.50
  -7   1  -3  329.47   15.40
  -7  -1   3  313.27    9.90
   7   1   3  311.27   11.40
  -7   1  -3  297.87   13.50
  -7  -1   3  329.17   15.90
  -7  -1   3  315.17   13.40
   7  -1  -3  307.27   11.00
  -7   1  -3  334.37   16.40
   7  -1  -3  317.47   14.60
   7  -1  -3  311.27   12.80
   7  -1  -3  310.27   15.00
   7   1   3  320.57   15.80
  -7   1  -3  296.67   12.90
  -7  -1  -3  329.37   13.20
  -7   1   3  282.57   12.70
   7   1  -3  324.67   13.20
   7   1  -3  319.47   14.50
   7   1  -3  316.17   15.30
  -7   1   3  323.67   14.90
   7  -1   3  308.27   15.60
  -7  -1  -3  313.97   16.00
   7   1  -3  321.97   15.20
  -7  -1  -3  300.77   14.60
   7   1  -3  307.27   14.90
  -7  -1  -3  333.47   13.10
   7  -1   3  312.57   10.10
  -7   1   3  300.87   15.60
  -7   1   3  324.97   15.20
   7  -1   3  319.37   15.60
  -7   1   3  327.17   11.40
   7  -1   3  322.87   13.50
   8  -1  -3  157.18   10.30
   8   1   3  157.48    6.50
  -8   1  -3  157.48   11.20
   8  -1  -3  153.58   10.10
  -8  -1   3  151.38    9.70
   8   1   3  150.18    8.20
  -8   1  -3  135.29    8.00
  -8   1  -3  143.69   10.10
  -8   1  -3  152.28    9.10
   8   1   3  153.58    6.30
   8  -1  -3  134.99    6.10
   8   1   3  163.28   10.90
   8  -1  -3  146.39   10.00
  -8  -1   3  152.48    8.60
  -8  -1   3  145.69   10.70
   8  -1  -3  142.19    7.80
   8  -1  -3  138.89   10.20
  -8   1   3  139.49    9.90
   8   1  -3  135.19    9.30
   8  -1   3  155.28    8.60
   8  -1   3  142.69   10.70
   8   1  -3  164.28   10.60
  -8   1   3  141.89   12.50
   8   1  -3  166.38   10.60
  -8  -1  -3  148.29    9.80
  -8   1   3  148.39    6.30
  -8  -1  -3  144.39    8.00
  -8  -1  -3  150.28    8.60
  -8   1   3  140.19    9.90
   8   1  -3  152.08    8.20
   8   1  -3  159.98   10.60
  -8  -1  -3  145.59   10.90
  -8   1   3  152.58    8.30
  -9   1  -3  170.08   10.40
  -9   1  -3  174.08   13.00
   9  -1  -3  171.18    6.80
  -9  -1   3  178.48   11.60
   9  -1  -3  156.98   11.40
   9   1   3  178.48    6.90
  -9  -1   3  172.88    9.60
  -9   1  -3  179.48   11.90
  -9   1  -3  174.68    9.30
   9   1   3  180.38    6.90
   9   1   3  179.18   12.20
   9   1   3  161.68   11.60
  -9  -1   3  188.78   12.70
   9  -1  -3  170.78    8.80
   9  -1  -3  164.88   11.30
   9  -1  -3  183.18   11.90
  -9  -1   3  172.58   10.90
   9   1   3  189.38    9.50
   9  -1   3  159.98   11.70
  -9  -1  -3  181.38    9.00
   9   1  -3  178.68    9.20
  -9  -1  -3  170.18   11.60
   9   1  -3  160.78   11.30
   9   1  -3  172.08   11.30
  -9   1   3  162.68   11.40
   9   1  -3  165.88   13.50
  -9  -1  -3  194.28   13.30
  -9   1   3  173.88    6.80
   9  -1   3  188.18   12.70
  -9   1   3  175.58   11.40
   9   1  -3  178.78   12.00
  -9   1   3  185.68    9.50
  -9  -1  -3  189.08   10.20
   9  -1   3  187.48    9.90
  -9  -1  -3  178.08   10.70
  -9   1   3  176.98   12.60
 -10  -1   3   -1.20    2.00
 -10   1  -3   -2.20    2.00
  10   1   3    1.50    1.00
 -10   1  -3    1.20    2.30
  10  -1  -3    0.20    1.50
  10  -1  -3   -0.90    2.30
 -10  -1   3   -0.20    2.20
 -10   1  -3    2.30    3.00
 -10  -1   3    8.90    4.60
 -10   1  -3    3.30    4.50
  10  -1  -3    2.40    3.90
  10  -1  -3    2.40    4.00
 -10  -1   3    1.20    5.20
  10   1   3   -2.90    3.20
 -10   1  -3   -1.20    3.50
  10  -1  -3    2.30    1.20
  10   1   3   -1.30    2.30
 -10  -1  -3   -2.70    3.40
 -10  -1  -3    0.10    2.40
 -10  -1  -3   -1.00    2.00
  10  -1   3    2.10    4.20
  10   1  -3    2.90    4.00
  10   1  -3    0.50    2.10
 -10   1   3    2.80    3.70
 -10  -1  -3    1.10    2.60
 -10   1   3   -0.10    2.50
  10  -1   3    1.80    2.90
  10   1  -3   -3.30    2.70
 -10   1   3    2.40    1.10
 -10  -1  -3    0.10    3.70
 -10   1   3    0.70    2.80
  10   1  -3    1.50    3.30
 -10   1   3    1.00    3.10
  11   1   3   73.19    5.70
 -11   1  -3   82.39   10.10
 -11   1  -3   72.59    7.70
  11  -1  -3   73.79    9.80
  11   1   3   66.19    9.70
 -11  -1   3   73.59    6.60
 -11  -1   3   86.59   11.30
 -11  -1   3   68.79    8.80
 -11  -1   3   76.59   10.10
  11  -1  -3   62.09    9.00
  11   1   3   60.09    8.80
 -11   1  -3   86.49    6.40
  11   1   3   77.69    6.50
 -11   1  -3   72.59   10.30
  11  -1  -3   66.39    5.40
  11   1  -3   72.79    9.30
 -11   1   3   65.39    6.00
  11   1  -3   60.29    5.70
 -11  -1  -3   65.99    8.70
  11  -1   3   69.49   10.30
  11   1  -3   81.09   10.60
 -11   1   3   55.19    8.40
 -11   1   3   68.49    9.90
  11  -1   3   61.59    6.40
 -11  -1  -3   79.49   11.70
 -11  -1  -3   69.79    8.20
  12   1   3    7.70    2.80
  12  -1  -3    2.40    2.60
 -12  -1   3    9.80    4.20
  12  -1  -3    4.50    3.90
 -12  -1   3    7.90    3.70
  12   1   3    6.90    2.80
  12  -1  -3   11.80    4.80
  12   1   3    2.70    5.00
 -12   1  -3    8.60    3.30
 -12   1  -3    6.80    3.90
 -12  -1   3    2.50    4.20
  12  -1   3    5.70    3.20
 -12   1   3    3.30    3.70
 -12  -1  -3    5.20    3.30
  12   1  -3    2.60    3.90
  12  -1   3    3.90    5.10
  12   1  -3    6.40    2.80
 -12   1   3    9.70    3.40
 -12   1   3    6.60    4.70
  12   1  -3    1.80    4.90
  13   1   3   44.70    5.80
  13  -1  -3   39.20    9.20
 -13   1  -3   29.80    6.10
 -13   1  -3   41.30   10.30
 -13   1  -3   30.70    7.10
  13   1   3   35.70    4.70
 -13   1  -3   39.20    5.40
 -13  -1   3   37.70    8.90
  13   1   3   31.50    8.30
 -13  -1   3   48.50    6.20
  13  -1  -3   27.10    7.50
  13   1   3   23.00    6.40
  13  -1  -3   41.50    4.90
 -13  -1   3   42.40    8.00
 -13  -1  -3   37.50    7.00
 -13   1   3   42.50    5.60
 -13   1   3   30.10    7.20
 -13  -1  -3   48.80    7.50
  13  -1   3   52.29    6.70
  13   1  -3   47.40    8.60
  13  -1   3   40.00   10.00
 -13   1   3   42.30   10.30
  13  -1   3   56.09   10.60
  13   1  -3   37.00    8.70
  13   1  -3   43.30    5.40
  14   1   3    3.00    4.50
  14  -1  -3    3.60    2.30
  14  -1  -3    3.40    4.90
  14   1   3    0.70    2.80
 -14   1  -3    1.60    4.30
  14   1   3    0.70    2.40
 -14   1  -3    3.10    4.40
 -14  -1   3    1.30    4.60
  14  -1  -3    7.90    6.10
 -14  -1   3    1.70    3.00
 -14  -1   3    0.00    4.40
  14   1   3    9.10    6.90
  14  -1   3   -3.90    5.00
 -14  -1  -3    1.10    3.90
 -14   1   3    2.50    2.90
  14  -1   3    4.10    5.30
 -14   1   3    0.10    4.40
  14  -1   3   -0.80    3.10
 -14   1   3   -2.80    4.30
  14  -1   3    3.30    3.00
  14   1  -3   -0.40    5.70
  14   1  -3    1.50    2.60
  14   1  -3   10.10    6.40
 -14  -1  -3   -4.00    3.50
 -15   1  -3   70.69   10.90
  15   1   3   79.19    6.40
 -15  -1   3   65.09    6.10
  15   1   3   85.69   13.40
  15  -1  -3   91.49   13.70
  15  -1  -3   61.29   10.60
  15  -1  -3   71.89    5.00
  15   1   3   55.09    5.10
  15   1   3   79.29   13.80
 -15   1  -3   67.49   10.60
 -15  -1   3   89.19   12.20
 -15  -1   3   91.09   13.80
  15  -1   3   62.69   12.10
 -15  -1  -3   78.89   10.10
  15   1  -3   66.09   11.00
  15   1  -3   86.39   13.40
 -15   1   3   66.49    5.10
  15   1  -3   55.99    6.00
 -15   1   3   79.29   13.40
  15  -1   3   69.19   12.30
  15  -1   3   86.79    7.60
  15  -1   3   65.39    5.60
 -15   1   3  105.99   15.20
 -15  -1  -3   76.79   10.80
  16  -1  -3   33.80    8.90
  16   1   3   -1.60    6.90
  16  -1  -3   18.20    9.00
 -16  -1   3    7.30    7.10
 -16   1  -3   26.50   11.90
  16   1   3   13.50    9.20
  16   1  -3   20.90    8.40
  16  -1   3   12.60    3.80
  16   1  -3   28.50    8.90
  16  -1   3    5.90    7.20
 -16   1   3   34.00   10.10
 -16  -1  -3   18.40    7.20
 -16  -1  -3   22.30    8.00
  17   1   3   42.20   13.50
  17  -1  -3   33.60    9.80
 -17   1  -3   31.30    8.60
  17  -1  -3   47.70   11.10
  17   1   3   22.70    9.80
 -17  -1   3   37.30   11.20
  17  -1   3   34.60   10.10
 -17  -1  -3   55.09   10.50
 -17   1   3   49.00   10.70
  17  -1   3   41.00   11.60
  17   1  -3   45.90   12.70
  17   1  -3   27.40    8.60
  18  -1  -3   -1.60    7.40
  18   1   3   -2.10    8.80
  18   1  -3   -3.80    6.90
   0   1  -4    1.40    1.40
   0   1   4    0.80    1.20
   0  -1   4    1.20    1.50
   0  -1   4    1.20    1.50
   0  -1  -4    1.50    1.30
   0   1  -4    1.10    1.50
   0   1   4   -0.20    1.50
   0   1   4   -0.50    1.30
   0   1  -4    1.10    1.30
   0  -1   4   -0.20    1.20
   0   1  -4    0.20    1.20
   0   1  -4    0.40    1.30
   0   1   4    3.40    1.60
   0  -1   4    1.20    1.30
   0  -1  -4   -1.00    1.40
   0  -1   4    0.30    1.50
   0   1   4    0.10    1.30
   0  -1  -4   -1.10    1.30
   0   1   4   -0.10    1.40
  -1   1  -4 1196.28   37.90
  -1  -1   4 1231.48   38.20
  -1   1  -4 1195.88   37.80
  -1   1  -4 1207.68   37.70
   1   1   4 1225.68   37.40
   1  -1  -4 1208.98   36.70
   1   1   4 1206.38   36.60
   1   1   4 1261.97   38.20
   1  -1  -4 1210.68   38.10
   1   1   4 1156.68   37.80
  -1  -1   4 1245.08   39.80
   1   1   4 1246.68   38.10
  -1  -1   4 1172.98   37.30
   1  -1  -4 1171.28   37.70
  -1  -1   4 1208.98   37.60
  -1  -1   4 1222.68   37.50
  -1   1  -4 1266.77   38.10
   1   1   4 1217.58   37.80
   1  -1  -4 1174.08   37.90
  -1  -1  -4 1199.88   37.80
   1   1  -4 1174.38   38.10
  -1   1   4 1234.78   38.20
   1   1  -4 1166.98   37.30
   1  -1   4 1171.58   37.50
   1  -1   4 1172.98   37.30
  -1   1   4 1207.18   37.50
  -1   1   4 1192.38   37.90
  -1   1   4 1222.08   37.60
   1   1  -4 1193.18   37.60
   1   1  -4 1245.78   37.50
  -1  -1  -4 1204.98   37.30
   1  -1   4 1233.88   38.00
   1  -1   4 1195.68   37.90
   1   1  -4 1225.28   38.10
  -1   1   4 1217.18   37.80
  -1   1   4 1172.68   36.60
   1  -1   4 1215.08   37.90
  -1  -1  -4 1188.08   37.70
  -2   1  -4 1117.89   34.50
  -2  -1   4 1070.99   34.20
  -2  -1   4 1086.79   34.70
   2   1   4 1098.49   33.30
   2  -1  -4 1138.69   35.30
  -2  -1   4 1136.69   34.40
  -2  -1   4 1111.59   35.90
   2   1   4 1087.09   35.20
  -2   1  -4 1111.99   34.80
  -2  -1   4 1106.89   34.70
   2  -1  -4 1097.69   35.70
   2   1   4 1103.99   34.70
   2   1   4 1052.59   34.90
   2  -1  -4 1122.69   34.10
   2  -1  -4 1110.39   35.40
  -2   1  -4 1104.79   35.70
  -2   1   4 1062.79   35.30
  -2   1   4 1134.89   35.30
   2  -1   4 1144.09   35.70
   2  -1   4 1095.49   35.20
   2   1  -4 1066.49   35.70
   2  -1   4 1124.09   34.50
  -2   1   4 1065.19   35.60
   2  -1   4 1079.19   34.40
  -2  -1  -4 1119.09   35.20
  -2   1   4 1080.39   33.80
  -2  -1  -4 1093.49   34.70
  -2  -1  -4 1128.59   35.60
  -2   1   4 1091.59   34.50
   2   1  -4 1112.39   34.30
  -2  -1  -4 1109.69   35.40
   2   1  -4 1095.09   34.70
   2   1  -4 1151.58   35.20
  -2   1   4 1139.49   34.60
   2  -1   4 1119.49   35.50
  -2  -1  -4 1117.29   33.80
   2   1  -4 1069.09   36.90
  -3  -1   4  772.82   24.60
  -3  -1   4  769.42   26.90
  -3  -1   4  789.42   26.40
  -3   1  -4  735.03   25.40
   3   1   4  781.22   26.50
   3  -1  -4  767.62   26.30
   3  -1  -4  717.83   25.80
   3   1   4  749.33   25.00
   3   1   4  772.82   26.50
  -3  -1   4  790.12   24.70
   3   1   4  773.02   23.30
   3   1   4  752.62   25.90
  -3  -1   4  788.82   25.70
   3  -1  -4  808.62   25.20
  -3   1  -4  767.22   26.90
   3  -1  -4  766.02   24.90
  -3   1  -4  783.12   26.10
  -3  -1   4  794.62   25.70
   3  -1  -4  779.52   27.00
  -3   1  -4  767.02   24.90
  -3   1   4  765.42   26.10
  -3   1   4  785.52   24.90
   3   1  -4  752.52   25.50
  -3  -1  -4  788.32   26.60
  -3  -1  -4  760.12   25.10
   3  -1   4  737.33   26.50
  -3   1   4  761.42   26.30
   3  -1   4  752.32   26.60
  -3   1   4  792.52   27.10
  -3   1   4  763.32   24.90
  -3   1   4  774.12   24.90
   3  -1   4  770.52   24.80
   3  -1   4  768.02   26.50
   3   1  -4  797.92   26.30
   3   1  -4  779.92   26.00
   3  -1   4  769.82   26.10
   3   1  -4  782.02   27.10
  -3  -1  -4  767.72   25.90
  -3  -1  -4  761.32   24.50
   3  -1   4  765.52   24.80
  -4  -1   4    2.10    1.40
   4   1   4    0.80    2.10
  -4   1  -4   -0.10    1.10
   4  -1  -4   -0.40    1.30
   4  -1  -4    2.60    2.00
   4  -1  -4    1.50    1.50
   4  -1  -4    1.80    1.80
   4   1   4   -1.60    1.20
   4   1   4    2.50    1.50
  -4   1  -4    3.20    2.10
  -4   1  -4    1.20    1.80
   4   1   4    0.50    1.60
  -4   1  -4   -0.30    1.50
  -4  -1   4   -1.80    1.60
  -4  -1   4    2.60    1.30
   4   1   4    1.00    0.80
   4  -1  -4    1.70    1.70
  -4   1  -4    0.90    1.60
   4   1   4    2.20    2.20
   4   1   4    2.90    1.50
  -4  -1   4    0.90    1.70
   4   1  -4    1.10    1.60
   4  -1   4    1.60    1.40
  -4   1   4    1.30    1.70
   4   1  -4   -0.40    1.40
  -4   1   4    2.50    3.40
   4   1  -4   -0.30    1.40
  -4  -1  -4    2.40    1.50
  -4  -1  -4   -0.40    1.50
   4  -1   4    4.30    2.00
   4  -1   4    2.00    1.40
   4  -1   4    2.50    2.30
  -4  -1  -4    2.70    1.40
   4   1  -4    0.60    1.90
  -4  -1  -4    0.30    2.10
   4  -1   4   -0.60    1.70
  -4   1   4    0.00    1.40
  -4   1   4    1.90    1.30
  -4   1   4    1.30    1.70
   4  -1   4    1.70    1.90
   5   1   4   80.89    5.90
  -5  -1   4   82.99    6.20
  -5  -1   4   84.59    7.10
   5   1   4   91.59    5.20
   5  -1  -4   99.29    5.10
   5   1   4   90.99    6.90
   5   1   4   91.49    6.80
  -5   1  -4   84.09    4.80
   5  -1  -4   83.39    6.10
  -5   1  -4   91.39    6.00
   5  -1  -4  100.89    6.30
  -5  -1   4   90.69    6.30
  -5  -1   4   96.19    6.40
  -5   1  -4   80.69    6.40
  -5   1  -4   89.49    7.30
   5  -1  -4  107.59    7.70
  -5  -1   4   93.69    4.60
   5   1   4   88.39    6.80
  -5   1  -4   86.99    5.90
   5  -1  -4   99.89    7.00
  -5  -1   4   89.59    4.60
   5   1   4   79.19    5.00
   5   1  -4   76.59    6.30
   5  -1   4   98.69    6.50
   5   1  -4   86.59    6.10
  -5   1   4   90.39    7.40
  -5   1   4   87.19    6.30
   5  -1   4   97.49    4.90
   5  -1   4   88.79    4.80
   5  -1   4   78.79    6.60
   5  -1   4   78.49    4.90
  -5  -1  -4   97.29    6.70
  -5   1   4   96.69    6.30
   5   1  -4   85.09    6.90
  -5  -1  -4   88.89    7.10
   5   1  -4   91.19    6.10
  -5   1   4  101.59    5.20
  -5  -1  -4   92.59    6.00
   5  -1   4   81.29    6.80
  -5  -1  -4   89.49    5.30
  -5   1   4   97.19    6.20
  -6   1  -4  161.78   10.00
   6  -1  -4  176.88    7.60
   6   1   4  184.18    8.00
   6  -1  -4  171.88   10.10
  -6   1  -4  168.98    9.00
   6  -1  -4  180.28    9.60
  -6  -1   4  192.88   10.00
   6   1   4  171.58   10.70
   6   1   4  177.38    7.80
   6  -1  -4  173.98    9.60
  -6  -1   4  173.38    9.60
   6   1   4  178.28   10.60
  -6   1  -4  178.08    9.30
   6  -1  -4  161.18   10.30
   6   1   4  166.38    9.00
   6   1   4  177.08   10.20
  -6   1  -4  200.28   13.60
  -6  -1   4  175.08    7.00
  -6  -1   4  180.18    7.10
   6  -1  -4  166.38    9.00
  -6  -1   4  171.98   10.80
  -6  -1   4  157.68    9.40
   6  -1   4  177.98    8.10
  -6   1   4  187.48    7.80
  -6  -1  -4  158.88   12.30
   6  -1   4  183.68   12.50
  -6  -1  -4  169.28    9.90
   6  -1   4  168.18    9.30
  -6  -1  -4  177.98    9.10
  -6   1   4  177.08    9.40
   6   1  -4  177.18   10.60
   6  -1   4  176.88    7.30
   6  -1   4  169.48   10.50
   6  -1   4  168.28    7.10
  -6   1   4  197.48   10.40
  -6   1   4  168.38   10.90
   6   1  -4  162.38    9.00
   6   1  -4  163.08    9.50
   6   1  -4  186.58   10.20
  -6  -1  -4  171.98    8.40
   7   1   4  207.48    8.50
  -7  -1   4  193.98   10.40
   7  -1  -4  198.98   10.10
   7  -1  -4  202.08   11.10
   7  -1  -4  210.38    8.40
  -7  -1   4  214.78    7.70
  -7  -1   4  203.08   11.20
  -7  -1   4  198.68   12.40
  -7  -1   4  203.68    7.60
  -7  -1   4  180.08   10.70
   7  -1  -4  204.78   11.50
   7   1   4  213.58   10.50
  -7   1  -4  206.38   12.80
   7   1   4  194.48    8.60
  -7   1  -4  179.48    9.90
  -7   1  -4  205.58   12.00
   7   1   4  193.48   11.90
  -7   1  -4  197.78   10.40
   7  -1  -4  222.38   11.60
   7   1   4  208.28   12.30
   7  -1  -4  201.58   12.20
  -7  -1  -4  184.68   12.20
   7  -1   4  204.68   12.40
  -7   1   4  191.08   11.70
   7  -1   4  213.98    8.00
   7  -1   4  195.78   12.00
   7   1  -4  186.48   11.80
   7   1  -4  209.68   10.40
   7   1  -4  209.78   11.80
  -7   1   4  216.68   10.70
   7   1  -4  211.98   11.90
  -7   1   4  186.28   12.30
  -7   1   4  201.68    8.60
  -7   1   4  217.08   11.90
  -7  -1  -4  211.48    9.90
  -7  -1  -4  205.88   11.60
   7  -1   4  202.78   10.50
   7  -1   4  202.58    7.70
   7  -1   4  208.18    9.30
  -7  -1  -4  200.28   10.20
   7   1  -4  200.98   10.90
  -8   1  -4  799.82   28.80
  -8   1  -4  764.72   32.90
   8  -1  -4  809.82   30.00
  -8  -1   4  797.22   29.60
   8   1   4  748.63   25.00
  -8  -1   4  778.42   23.90
   8  -1  -4  818.62   30.20
   8   1   4  800.42   28.00
   8  -1  -4  856.51   31.90
   8  -1  -4  786.02   25.10
   8  -1  -4  800.92   30.40
  -8  -1   4  799.42   23.80
   8   1   4  762.22   30.60
  -8   1  -4  838.42   28.40
  -8  -1   4  780.02   28.40
  -8   1  -4  834.52   32.60
  -8  -1   4  782.42   31.50
   8  -1  -4  817.32   27.90
   8   1   4  777.32   31.20
   8   1   4  786.12   25.60
  -8   1   4  777.62   30.10
   8   1  -4  775.02   28.00
   8   1  -4  822.82   30.70
   8  -1   4  823.62   28.60
  -8   1   4  802.02   25.50
  -8   1   4  800.72   28.20
   8  -1   4  795.02   24.00
   8  -1   4  793.72   31.20
  -8  -1  -4  800.52   32.20
  -8   1   4  803.42   30.80
   8   1  -4  797.12   30.30
   8   1  -4  741.33   36.10
  -8  -1  -4  792.62   27.90
   8   1  -4  821.52   31.40
  -8  -1  -4  795.82   27.90
   8  -1   4  795.12   24.30
   8  -1   4  749.92   31.00
  -8  -1  -4  784.92   30.10
   9   1   4  105.19    5.60
   9  -1  -4  111.59    9.20
  -9  -1   4  110.69    8.80
   9  -1  -4  116.09    9.50
  -9   1  -4  112.89    8.40
  -9   1  -4  113.69    9.60
   9   1   4   98.29    9.30
   9   1   4  118.99    8.10
  -9  -1   4  113.59   10.20
   9  -1  -4  116.99    9.70
  -9   1  -4  104.99    7.70
  -9   1  -4  126.29   11.10
   9   1   4  101.99    9.50
   9  -1  -4  104.29    7.30
   9  -1  -4  126.29   10.20
   9   1   4  117.79    5.50
  -9  -1   4  116.39    9.60
  -9  -1   4  112.49    8.20
  -9   1   4  120.69    5.60
   9  -1   4  114.79    8.30
   9  -1   4  136.09   10.70
   9  -1   4  105.79   10.10
  -9  -1  -4  108.49    9.00
   9   1  -4  115.79    9.80
  -9  -1  -4  131.39    8.40
  -9  -1  -4  104.79    7.30
  -9   1   4  144.59   10.40
   9   1  -4  110.19    9.10
  -9   1   4  126.49   10.80
  -9   1   4  116.09    7.90
  -9   1   4  114.39    5.30
   9   1  -4  109.39    9.50
   9   1  -4  116.19    7.70
   9   1  -4  120.59   10.10
  -9  -1  -4  140.29   11.30
  10   1   4   19.90    2.20
  10   1   4   22.00    2.20
  10  -1  -4   19.30    5.00
 -10   1  -4   12.30    5.70
 -10   1  -4   19.70    4.50
 -10  -1   4   22.80    5.40
  10  -1  -4   25.70    6.00
 -10  -1   4   22.00    5.00
 -10  -1   4   15.60    4.60
  10   1   4   25.60    6.30
  10   1   4   33.80    5.00
 -10   1  -4   22.00    4.80
  10   1   4   19.90    4.50
  10  -1  -4   16.30    3.50
 -10  -1   4   20.30    6.40
  10  -1  -4   24.70    6.00
 -10   1   4   29.60    5.90
  10   1  -4   31.20    6.10
 -10   1   4    8.90    3.80
 -10   1   4   22.70    2.30
  10   1  -4   18.30    4.30
  10   1  -4   12.20    4.90
 -10  -1  -4   17.40    6.30
  10  -1   4   25.50    6.60
 -10  -1  -4   14.50    3.90
  10   1  -4   23.20    6.40
 -10  -1  -4   20.00    4.80
 -10  -1  -4   20.30    4.40
  10  -1   4   16.30    5.30
 -10   1   4   25.50    6.70
 -10   1   4   21.60    2.10
 -10   1   4   21.10    4.40
  11   1   4  585.74   22.60
  11   1   4  586.44   22.20
  11  -1  -4  585.24   21.90
 -11   1  -4  543.45   27.80
 -11   1  -4  558.04   25.10
 -11  -1   4  567.04   29.00
  11  -1  -4  593.34   26.40
 -11   1  -4  566.94   22.50
 -11  -1   4  548.65   24.90
 -11  -1   4  588.84   27.70
  11   1   4  543.75   26.50
 -11  -1   4  582.74   26.50
 -11   1  -4  552.44   24.20
  11  -1  -4  575.14   26.50
 -11  -1  -4  567.04   28.30
 -11   1   4  566.04   27.10
  11  -1   4  630.04   27.90
 -11   1   4  550.54   22.30
  11  -1   4  578.24   23.00
  11   1  -4  585.74   26.80
 -11  -1  -4  576.74   24.40
 -11  -1  -4  563.34   23.70
  11   1  -4  586.24   25.60
 -11   1   4  574.94   27.70
  11   1  -4  556.24   22.10
 -12  -1   4   13.50    5.50
  12  -1  -4   21.80    5.80
 -12   1  -4   11.50    4.30
 -12   1  -4    4.30    6.20
 -12  -1   4   10.60    5.30
  12  -1  -4    5.20    4.10
  12   1   4    7.30    5.40
 -12  -1   4   19.60    5.20
 -12   1  -4   13.00    4.10
  12  -1  -4   14.00    3.80
 -12   1  -4   11.60    4.20
  12   1   4    9.70    3.70
  12   1   4   10.60    5.40
  12  -1   4   28.50    5.50
  12   1  -4   21.50    5.70
  12  -1   4   11.70    5.80
  12   1  -4   10.70    3.40
 -12  -1  -4   17.80    5.10
  12   1  -4   12.80    5.40
 -12   1   4   13.80    4.10
 -12   1   4   29.60    8.20
 -12  -1  -4   12.80    6.50
 -12   1   4   15.40    8.80
 -12  -1  -4    5.40    3.30
  13  -1  -4  152.68    9.30
  13   1   4  162.68   11.40
 -13  -1   4  163.58   13.40
 -13   1  -4  160.18   12.60
  13  -1  -4  137.49   13.70
 -13   1  -4  180.28   13.60
  13   1   4  167.48   15.10
 -13   1  -4  156.58   10.20
  13   1   4  159.78    9.70
 -13  -1   4  156.48   16.60
  13   1   4  179.88   14.50
 -13   1  -4  143.69   14.30
  13  -1  -4  173.28   13.70
 -13  -1   4  164.08   10.90
 -13   1   4  168.28   10.30
 -13  -1  -4  169.68   12.90
 -13   1   4  137.29   14.10
  13   1  -4  141.09    9.60
 -13  -1  -4  171.28   12.40
  13   1  -4  172.28   14.40
  13  -1   4  134.69   14.00
  13  -1   4  153.08   10.60
  13   1  -4  175.28   13.40
 -13  -1  -4  161.08   16.10
  13  -1   4  174.38   10.60
 -13   1   4  141.99   13.10
 -14  -1   4   44.80    9.10
  14   1   4   16.80    7.20
 -14  -1   4   30.00    7.90
 -14   1  -4   28.30    8.70
  14  -1  -4   24.30    8.30
  14   1   4   30.50    8.70
  14  -1  -4   37.10    8.30
 -14  -1   4   27.00    5.40
 -14   1  -4   19.10    5.30
  14   1   4   40.10    5.70
  14  -1  -4   26.30    4.70
  14   1   4   28.90    6.60
 -14   1  -4   34.90    7.50
  14  -1   4   23.20    4.90
  14  -1   4   27.00    9.10
 -14   1   4   29.30    5.20
 -14  -1  -4   31.70    7.50
 -14   1   4   27.80    6.70
  14   1  -4   32.80    5.70
  14   1  -4   36.40   12.30
  14  -1   4   31.50    5.90
 -14   1   4   34.10    9.00
  14   1  -4   31.50    9.00
 -14  -1  -4   41.20    7.80
  14  -1   4   32.20    9.00
  15   1   4  135.79   18.40
 -15   1  -4  141.89   13.70
  15  -1  -4  151.58   14.40
  15   1   4  157.08   15.30
  15  -1  -4  137.79   16.40
 -15   1  -4  108.39   12.20
 -15  -1   4  141.09   14.80
 -15   1   4  127.59   16.40
  15   1  -4  107.99   15.00
  15  -1   4  154.98   17.80
 -15   1   4  119.99   21.50
 -15   1   4  135.69    9.00
  15   1  -4  126.89   13.10
  15  -1   4  103.59   15.40
 -15  -1  -4  141.89   13.40
  15  -1   4  131.39    9.90
 -15  -1  -4  136.39   12.50
  16   1   4   31.80    9.20
  16   1   4   49.30    6.60
  16  -1  -4   42.40   10.00
  16  -1  -4   52.99   11.10
 -16   1  -4   45.20    9.40
 -16  -1   4   35.70    9.70
 -16  -1   4   34.50    5.90
  16   1   4   34.70   10.20
  16  -1   4   45.50   11.70
 -16  -1  -4   52.89    9.90
 -16   1   4   42.20   10.40
  16   1  -4   53.89   10.40
  16   1  -4   69.99   12.60
  16  -1   4   43.90    6.70
  16  -1   4   67.59   13.00
 -16  -1  -4   36.60    9.40
  17  -1  -4   33.60    9.40
  17   1   4   62.59   13.10
 -17  -1   4   46.40   12.20
  17  -1  -4   54.49   12.30
  17   1  -4   36.70    9.10
 -17   1   4   30.90   10.00
  17   1  -4   59.79   12.40
  17  -1   4   31.70    9.60
  18  -1  -4   23.30    8.80
  18   1  -4   32.10    9.50
   0  -1   5    1.80    1.80
   0   1   5    0.80    1.30
   0  -1   5    0.60    1.60
   0   1   5   -0.10    1.60
   0  -1  -5   -0.90    1.20
   0  -1   5    0.30    1.30
   0   1   5   -0.70    1.60
   0   1  -5   -1.30    0.90
   0   1  -5   -0.40    1.30
   0   1  -5    3.90    2.20
   0   1   5    0.80    1.70
   0  -1  -5    1.10    2.00
   0   1   5    0.60    1.30
   0   1   5    0.90    1.20
   0   1  -5    0.70    1.60
   0  -1  -5    2.70    1.70
   0   1  -5   -1.00    1.40
   0  -1   5    0.80    1.30
   0  -1   5   -0.90    1.30
  -1  -1   5  621.84   22.10
   1   1   5  623.94   21.90
   1  -1  -5  597.74   21.50
   1   1   5  604.04   20.40
   1  -1  -5  605.94   21.70
  -1  -1   5  615.54   22.00
   1   1   5  591.94   21.60
  -1  -1   5  593.64   21.20
  -1   1  -5  626.34   21.60
   1  -1  -5  615.24   20.50
   1  -1  -5  613.24   21.80
   1   1   5  573.14   21.30
  -1  -1   5  628.64   21.40
  -1   1  -5  608.04   21.70
   1   1   5  611.64   21.00
  -1   1  -5  599.34   21.60
   1   1   5  589.04   21.60
  -1   1  -5  609.74   21.70
  -1  -1   5  597.94   21.50
   1  -1   5  591.34   21.00
   1  -1   5  606.54   21.50
  -1   1   5  625.04   21.40
   1   1  -5  601.14   21.90
  -1  -1  -5  614.54   21.90
  -1   1   5  611.34   21.60
   1   1  -5  575.04   21.10
   1   1  -5  579.44   21.70
  -1   1   5  615.74   22.00
  -1   1   5  589.14   20.30
   1   1  -5  620.64   21.50
  -1   1   5  592.04   21.30
   1  -1   5  603.74   21.60
  -1  -1  -5  602.54   21.50
   1  -1   5  647.24   21.90
  -1  -1  -5  590.14   21.50
   1   1  -5  611.34   21.30
   1  -1   5  607.44   21.70
  -1  -1  -5  624.44   21.00
  -1   1   5  647.44   21.80
   2   1   5  329.67   13.50
  -2   1  -5  311.57   12.80
   2   1   5  309.07   13.00
  -2   1  -5  308.57   13.50
   2   1   5  346.07   13.80
   2  -1  -5  322.27   12.20
   2  -1  -5  308.07   13.70
  -2   1  -5  310.07   14.10
   2   1   5  314.57   11.70
  -2  -1   5  304.87   13.60
  -2  -1   5  324.27   12.70
  -2   1  -5  317.17   13.30
  -2  -1   5  317.27   12.80
   2  -1  -5  321.07   13.50
  -2   1  -5  322.37   13.70
  -2  -1   5  291.17   12.30
   2   1   5  288.47   12.70
   2  -1  -5  322.27   13.30
  -2  -1   5  322.27   13.00
  -2  -1   5  321.57   13.70
   2   1  -5  315.17   12.60
  -2   1   5  324.77   13.20
  -2   1   5  310.37   11.90
   2  -1   5  312.07   12.50
   2   1  -5  316.37   13.50
  -2   1   5  331.27   13.70
  -2  -1  -5  317.87   13.00
  -2   1   5  330.07   13.90
  -2  -1  -5  324.37   13.70
  -2  -1  -5  318.17   12.20
  -2  -1  -5  299.17   13.10
   2  -1   5  318.37   13.60
   2  -1   5  288.57   13.10
   2   1  -5  323.77   13.10
  -2  -1  -5  333.17   13.30
   2  -1   5  315.37   12.80
   2  -1   5  321.97   13.70
  -2   1   5  330.17   14.40
  -2   1   5  308.57   12.80
   2   1  -5  315.47   12.80
   2   1  -5  308.47   13.70
   2  -1   5  327.07   13.50
  -3  -1   5  200.88   10.20
  -3   1  -5  182.38    9.10
  -3  -1   5  210.88   10.80
  -3  -1   5  204.58    8.80
   3  -1  -5  201.98   10.60
   3   1   5  205.88    9.40
  -3  -1   5  196.88    9.50
  -3   1  -5  207.58   10.10
   3  -1  -5  204.18   10.00
   3   1   5  186.68    7.60
  -3  -1   5  214.98    9.60
  -3  -1   5  208.68    9.00
   3   1   5  187.18   10.10
   3   1   5  189.58    9.80
   3  -1  -5  174.28    9.60
  -3   1  -5  195.78    9.00
   3   1   5  208.48   10.10
   3   1   5  196.28   10.10
  -3   1  -5  199.78   10.50
   3  -1  -5  180.08    8.80
   3   1  -5  195.98    9.40
  -3   1   5  196.98    9.10
   3  -1   5  199.78   10.40
  -3  -1  -5  194.78   10.30
  -3   1   5  186.68    8.50
  -3   1   5  199.28    9.90
   3  -1   5  186.88    9.70
   3   1  -5  196.88    9.70
   3  -1   5  188.88    8.70
  -3   1   5  194.98   10.30
   3  -1   5  202.28    9.10
  -3  -1  -5  197.48    8.60
  -3   1   5  190.18   10.10
   3  -1   5  190.08   10.00
  -3  -1  -5  194.48   10.00
   3  -1   5  183.88    9.90
   3   1  -5  190.38   10.40
  -3   1   5  222.58   10.50
  -3  -1  -5  177.08    9.40
   3   1  -5  203.88   10.10
   4  -1  -5    1.00    1.70
  -4  -1   5    1.00    1.40
  -4  -1   5    0.50    2.10
  -4  -1   5    2.50    2.40
   4   1   5    2.20    1.50
   4  -1  -5    0.30    1.90
   4  -1  -5    3.50    2.10
  -4   1  -5   -0.50    1.30
   4   1   5   -1.10    1.70
  -4  -1   5    2.10    1.70
   4  -1  -5   -0.10    1.40
   4   1   5    2.60    2.00
   4   1   5   -0.80    1.60
  -4   1  -5    2.30    2.20
   4   1   5    1.30    1.00
  -4   1  -5    1.20    1.80
  -4  -1   5   -0.20    1.60
  -4   1  -5    2.10    1.90
   4   1   5    1.70    2.30
  -4  -1   5   -1.20    1.20
   4   1  -5   -2.50    1.60
  -4   1   5    0.50    2.00
  -4  -1  -5   -0.40    1.00
  -4  -1  -5    1.20    2.30
  -4   1   5    1.20    1.50
   4  -1   5    2.00    2.10
   4  -1   5    2.80    1.60
   4   1  -5    1.60    2.00
  -4   1   5   -0.70    1.40
   4  -1   5   -0.30    1.50
   4  -1   5    1.30    2.10
  -4   1   5    0.80    1.30
  -4   1   5    0.70    2.00
   4  -1   5    0.10    2.40
  -4   1   5   -1.80    1.60
   4   1  -5   -0.60    1.70
   4  -1   5    2.80    2.30
   4   1  -5    0.60    2.00
  -4  -1  -5    0.30    1.90
  -4  -1  -5    3.20    1.70
  -5   1  -5   25.30    3.80
   5   1   5   25.20    4.80
   5   1   5   24.10    3.50
   5   1   5   18.80    4.00
   5  -1  -5   23.70    4.10
  -5   1  -5   17.30    4.40
  -5  -1   5   20.60    3.70
  -5   1  -5   22.70    3.80
   5  -1  -5   23.70    4.50
   5   1   5   23.80    4.50
   5   1   5   18.00    3.70
   5  -1  -5   27.00    5.20
  -5  -1   5   19.00    2.90
   5   1   5   18.30    1.80
  -5  -1   5   23.30    4.00
   5  -1  -5   21.20    3.90
  -5  -1   5   21.10    4.50
   5   1   5   22.80    3.40
  -5   1  -5   21.30    3.30
  -5  -1   5   18.10    2.80
  -5  -1   5   25.20    4.40
   5  -1   5   21.30    3.00
  -5   1   5   24.00    3.00
  -5   1   5   18.30    3.00
   5  -1   5   16.00    4.00
   5  -1   5   29.10    5.00
  -5   1   5   19.10    3.90
  -5   1   5   20.40    3.50
   5  -1   5   23.30    3.10
  -5   1   5   15.20    3.40
   5   1  -5   23.30    4.10
  -5  -1  -5   19.50    3.20
   5  -1   5   17.20    3.60
  -5  -1  -5   21.70    3.90
  -5   1   5   24.60    4.70
   5   1  -5   26.40    5.90
  -5  -1  -5   22.80    5.00
   5  -1   5   17.00    4.20
   5   1  -5   16.70    3.90
   5   1  -5   24.30    4.30
  -6  -1   5   11.20    3.50
  -6  -1   5   15.50    4.50
   6  -1  -5    9.90    3.20
   6   1   5   11.30    3.30
  -6   1  -5   13.70    3.20
   6   1   5   14.80    2.80
  -6  -1   5   21.60    2.70
   6   1   5   15.50    4.00
   6  -1  -5    5.20    2.70
  -6  -1   5   12.50    3.50
   6   1   5   15.40    2.70
   6  -1  -5   11.90    3.40
  -6  -1   5   17.20    3.50
   6  -1  -5   13.30    3.70
  -6   1  -5   16.30    4.10
   6  -1  -5   10.80    3.10
   6   1   5    3.50    2.90
  -6   1  -5   18.10    5.10
  -6  -1   5   14.40    2.40
  -6   1  -5   11.40    2.90
   6   1   5   14.60    4.10
   6  -1   5   15.00    2.40
  -6   1   5   11.70    3.20
   6   1  -5   10.30    3.60
   6   1  -5   16.90    4.00
  -6  -1  -5   11.70    4.10
  -6   1   5   14.00    2.70
   6   1  -5   10.30    3.30
   6   1  -5   11.60    3.70
   6  -1   5   16.30    3.60
  -6   1   5   16.50    3.40
   6  -1   5   16.60    4.20
  -6   1   5    8.20    3.30
  -6  -1  -5    9.50    2.80
   6  -1   5   15.80    2.60
  -6  -1  -5   18.20    3.50
   6  -1   5   13.90    4.10
  -6   1   5   12.50    3.50
  -6   1   5   14.20    2.60
   6  -1   5   19.20    4.40
   6  -1   5   12.00    2.40
   7   1   5   94.19    8.40
   7   1   5   81.39    7.90
   7  -1  -5   89.39    6.90
  -7  -1   5   90.79    5.10
  -7  -1   5  104.69    7.70
  -7  -1   5   89.69    7.50
  -7   1  -5  102.49    7.30
   7   1   5  100.89    6.10
   7  -1  -5   97.99    7.30
   7  -1  -5  100.79    8.70
  -7   1  -5   89.09    7.10
   7   1   5   86.99    7.90
   7  -1  -5   96.39    8.00
  -7  -1   5  112.59    9.30
  -7  -1   5  104.69    7.80
  -7   1  -5   95.49    8.40
   7  -1  -5   86.79    7.30
   7   1   5   95.29    5.70
  -7   1  -5   96.69    8.90
   7   1   5   97.59    7.20
  -7  -1   5   96.99    5.10
  -7  -1  -5   75.39    6.50
  -7   1   5   87.99    8.70
  -7   1   5  102.59    8.00
   7  -1   5   94.99    5.40
   7   1  -5   91.69    8.10
   7  -1   5   95.79    5.70
  -7   1   5   94.59    5.60
   7  -1   5  107.49   15.80
   7   1  -5   86.59    6.90
  -7   1   5   88.29    5.40
  -7   1   5   90.29    7.30
   7  -1   5  113.49    7.80
  -7  -1  -5   86.59    7.60
   7  -1   5  116.99    9.20
  -7   1   5  105.09    8.60
  -7  -1  -5  100.09    6.70
   7   1  -5   98.69    7.50
   7   1  -5  103.69    8.90
  -7  -1  -5   86.19    8.50
   7  -1   5   91.89    5.20
  -8   1  -5   -3.10    1.90
   8   1   5    0.40    3.50
   8   1   5    1.70    1.60
  -8  -1   5    2.00    3.30
  -8  -1   5    1.20    2.60
  -8   1  -5    2.40    3.00
   8  -1  -5    0.00    2.60
   8   1   5    2.70    2.90
  -8  -1   5    3.40    1.60
  -8  -1   5    1.70    1.20
   8  -1  -5   -0.50    2.40
   8  -1  -5    0.30    2.10
   8   1   5   -0.20    3.10
   8   1   5    0.20    1.90
  -8   1  -5    1.90    3.70
  -8   1  -5    2.70    2.40
   8  -1  -5    7.00    3.50
   8  -1  -5    0.30    2.40
   8   1   5   -0.40    3.30
   8  -1   5   -1.00    2.80
   8   1  -5    1.90    2.80
   8  -1   5    4.90    3.30
   8   1  -5    2.80    3.20
   8   1  -5    3.70    2.60
  -8  -1  -5    5.20    3.40
  -8  -1  -5    0.90    3.10
  -8  -1  -5    1.80    2.50
   8  -1   5    3.10    1.60
  -8   1   5    3.80    1.60
   8   1  -5    7.70    3.80
  -8  -1  -5    0.00    2.60
  -8   1   5    1.00    2.50
  -8   1   5    2.60    3.70
   8  -1   5    2.70    4.00
   8  -1   5    1.70    1.40
  -8   1   5    1.70    1.80
   8   1  -5    3.50    3.30
  -8   1   5    5.20    3.80
  -8   1   5    5.40    3.00
   9   1   5  115.79    8.10
  -9   1  -5  107.79    8.20
  -9  -1   5   96.39    4.30
  -9  -1   5   99.59    4.50
   9  -1  -5  101.09    7.60
   9  -1  -5   91.89    9.00
   9   1   5   93.89    9.70
   9  -1  -5   94.49    8.40
  -9   1  -5  110.59    8.00
  -9   1  -5  103.09   10.40
   9   1   5   77.99    8.40
  -9  -1   5  102.29    8.30
   9  -1  -5   89.49    8.40
   9   1   5   93.89    5.50
   9   1   5  105.59    6.00
   9  -1  -5  120.89   10.30
  -9  -1   5  101.39   10.20
  -9  -1   5  104.09    8.70
  -9   1   5   80.49    8.40
  -9   1   5   96.39    8.70
   9   1  -5   79.89    8.30
  -9   1   5   95.89   10.10
   9   1  -5   90.59    7.50
  -9  -1  -5  100.09    7.60
   9  -1   5   98.69    4.60
  -9  -1  -5  104.59    7.60
  -9  -1  -5   93.39    9.80
  -9   1   5   98.59    5.60
   9   1  -5   98.79    8.80
   9  -1   5   99.89    9.80
   9   1  -5  106.39    8.80
   9  -1   5   92.69    7.70
   9   1  -5  105.99    9.80
  -9  -1  -5   86.09    8.80
   9  -1   5   97.49    4.80
  -9   1   5  105.19    5.50
  10  -1  -5   39.30    9.70
  10   1   5   36.50    7.30
 -10  -1   5   52.39    9.00
  10   1   5   37.30    5.70
  10  -1  -5   44.10    7.30
 -10  -1   5   46.20    6.80
  10  -1  -5   41.70    7.60
  10   1   5   39.30    3.30
 -10  -1   5   36.70    8.10
  10  -1  -5   34.70    6.70
 -10  -1   5   37.90    6.90
  10  -1  -5   37.40    5.50
 -10   1  -5   31.80    8.30
 -10   1  -5   41.00    6.20
  10   1   5   28.40    3.00
 -10   1  -5   30.60    5.50
  10   1   5   43.10    6.30
  10   1  -5   25.00    6.30
 -10   1   5   18.40    6.20
 -10   1   5   27.30    5.60
  10  -1   5   23.60    5.10
 -10   1   5   32.40    2.90
 -10  -1  -5   32.90    7.40
 -10  -1  -5   35.30    5.70
  10   1  -5   45.90    6.50
 -10   1   5   35.60    3.10
  10  -1   5   34.30    7.40
 -10   1   5   32.90    5.80
  10   1  -5   38.50    6.80
 -10  -1  -5   48.20    6.60
 -10   1   5   37.40    7.30
  10   1  -5   40.60    7.40
 -11   1  -5  208.48   16.30
  11  -1  -5  204.98   14.30
  11  -1  -5  190.78   13.90
 -11  -1   5  206.38   12.50
 -11  -1   5  209.48   15.20
  11  -1  -5  169.68   10.90
 -11   1  -5  203.38   11.90
  11   1   5  215.98   15.50
 -11   1  -5  193.08   12.80
  11   1   5  195.48   11.50
  11   1   5  225.38   12.40
 -11  -1   5  197.48   14.20
  11  -1   5  238.78   16.20
 -11  -1  -5  216.28   16.50
  11   1  -5  207.48   13.40
  11   1  -5  201.18   11.70
 -11   1   5  187.98   11.70
 -11   1   5  208.08   14.70
  11   1  -5  213.58   14.60
  11  -1   5  199.38   12.10
 -11  -1  -5  206.98   12.80
 -11  -1  -5  189.68   12.10
 -11   1   5  206.58   15.50
  12   1   5   -3.80    3.00
 -12   1  -5   -2.90    3.30
  12  -1  -5    2.20    3.50
 -12  -1   5    2.00    3.50
  12  -1  -5    1.70    3.40
 -12  -1   5    7.10    4.60
  12   1   5    4.60    3.70
 -12  -1   5   -3.50    3.80
 -12   1  -5   -2.20    3.10
  12   1   5    4.70    4.60
 -12   1  -5   -3.60    3.00
 -12   1  -5    3.20    6.00
  12  -1  -5   -1.20    4.20
 -12  -1  -5    1.10    5.60
 -12  -1  -5    4.80    3.20
  12  -1   5    1.50    4.00
 -12   1   5   -0.60    4.50
  12  -1   5   -0.30    6.50
 -12   1   5    7.70    4.10
  12   1  -5    1.60    3.60
 -12  -1  -5    2.00    3.40
  12   1  -5    1.30    4.70
 -12   1   5    3.50    3.70
  12   1  -5    3.30    6.00
  13   1   5  109.89   13.70
 -13   1  -5   98.49   11.90
  13  -1  -5  128.19   15.60
 -13  -1   5  123.29   12.40
  13   1   5  128.09   13.00
  13   1   5  135.19    9.70
  13  -1  -5  119.49    9.10
  13  -1  -5  138.39   13.40
 -13  -1   5  119.69   10.10
 -13   1  -5  120.09   15.50
 -13   1  -5  119.99    9.40
 -13   1  -5  116.09   10.90
 -13  -1   5  146.29   19.10
  13   1   5  135.29   14.00
 -13   1   5   87.29   11.80
  13  -1   5  111.79    9.40
  13  -1   5  114.79   14.40
 -13  -1  -5  111.69   10.60
  13   1  -5  106.39   11.10
 -13  -1  -5  138.79   17.30
 -13   1   5  125.29    9.50
 -13   1   5  118.69   12.00
  13  -1   5  127.79    9.80
 -13  -1  -5  119.49   10.50
  13   1  -5  118.09   12.20
  14  -1  -5   48.00    6.60
  14   1   5   37.00    6.20
  14   1   5   40.60    9.60
  14  -1  -5   30.20    7.80
 -14  -1   5   41.40    9.30
  14  -1  -5   13.50    6.10
  14   1   5   47.80   10.00
 -14  -1   5   35.00    8.90
 -14   1  -5   34.00   10.50
 -14  -1   5   45.90    7.10
 -14   1  -5   51.19    8.80
 -14   1  -5   26.10    7.00
  14   1  -5   41.00    6.10
  14  -1   5   42.00    7.00
  14  -1   5   35.00    9.60
 -14  -1  -5   24.30    6.80
 -14   1   5   41.10    8.90
  14   1  -5   25.10    7.60
 -14   1   5   53.79    7.00
 -14  -1  -5   26.60    6.70
  14  -1   5   31.30    5.90
 -14   1   5   43.70    8.70
  14  -1   5   38.30    9.90
  14   1  -5   29.80    7.80
 -14  -1  -5   27.70    9.20
 -15   1  -5   38.60    8.20
  15  -1  -5   22.10    7.90
  15   1   5   35.40    6.80
 -15  -1   5   26.00    8.20
  15   1   5   29.70    8.90
  15  -1  -5   29.00    8.40
  15   1   5   24.00    8.40
 -15   1  -5   32.70   11.30
 -15   1  -5   30.00    7.50
 -15  -1   5   21.50    5.40
 -15  -1  -5   24.70    6.60
  15   1  -5   34.90    8.90
 -15   1   5   33.50    8.50
  15  -1   5   32.70    7.00
  15  -1   5   24.40    9.80
  15   1  -5   10.20    6.60
 -15  -1  -5   26.40    7.00
 -15   1   5   28.40    5.40
  15  -1   5   30.20    9.70
  16  -1  -5    8.40    7.60
  16  -1  -5    5.80    6.60
 -16  -1   5    4.60    4.90
  16   1   5    1.60    4.00
 -16  -1   5    4.80    6.40
 -16   1  -5    0.90    5.00
  16   1   5    4.80    7.90
  16   1   5   17.00    8.50
  16   1  -5   -2.70    6.80
  16  -1   5    9.70    5.20
  16  -1   5   -6.50    7.40
  16  -1   5   -8.30    7.70
 -16  -1  -5    2.90    4.80
 -16   1   5   -7.60    6.00
  16   1  -5   13.50    7.20
 -16  -1  -5    4.90    8.00
 -17  -1   5   29.20   11.00
  17  -1  -5   21.60    9.30
  17   1   5   30.10   11.30
  17  -1  -5   24.10   10.50
  17   1  -5   55.29   10.90
 -17   1   5   19.90    8.50
  17   1  -5   20.10    9.80
  17  -1   5   16.70    9.00
  18  -1  -5  -14.00    7.40
  18   1  -5  -22.20    7.30
   0   1   6   -0.50    1.40
   0   1  -6   -0.50    1.70
   0  -1  -6   -0.40    1.80
   0  -1   6    0.20    1.90
   0   1   6   -1.90    1.20
   0   1  -6    3.00    2.00
   0  -1  -6   -2.00    1.50
   0   1   6    1.00    2.00
   0  -1  -6   -2.80    1.40
   0   1  -6   -0.20    1.60
   0   1   6   -1.40    1.80
   0   1  -6    1.00    1.70
   0   1   6    0.30    1.90
   0  -1   6    0.60    1.70
   0  -1   6   -1.70    1.50
   0  -1   6    2.60    1.90
   0  -1   6    1.30    1.80
   0   1  -6    0.10    1.90
   0   1   6    0.20    1.90
  -1  -1   6  217.48   10.60
   1   1   6  225.88   11.10
  -1  -1   6  225.38   11.20
  -1   1  -6  213.58   10.80
   1  -1  -6  222.58   11.20
  -1   1  -6  213.58   10.70
  -1  -1   6  237.88   11.30
   1   1   6  251.27   11.50
   1  -1  -6  213.48   10.90
   1   1   6  233.98   10.10
  -1  -1   6  224.18   10.90
   1   1   6  234.48   11.20
  -1   1  -6  199.68   10.70
   1  -1  -6  239.48   10.10
   1   1   6  223.48   11.10
   1   1   6  220.28   10.30
  -1   1  -6  239.28   11.10
   1  -1  -6  206.88   10.70
  -1   1   6  236.08   10.90
  -1  -1  -6  224.88   11.00
   1   1  -6  224.68   10.70
   1   1  -6  226.78   11.20
   1  -1   6  219.08   11.00
  -1  -1  -6  229.78   11.50
   1   1  -6  237.48   10.80
   1   1  -6  222.78   11.30
  -1  -1  -6  225.48   11.10
   1  -1   6  220.48   10.50
   1  -1   6  239.48   11.30
  -1   1   6  236.78   11.10
   1  -1   6  237.18   11.30
  -1   1   6  212.28   11.10
  -1   1   6  226.08   10.00
   1   1  -6  219.08   10.80
  -1  -1  -6  217.58   10.30
   1  -1   6  239.08   11.10
  -1  -1  -6  238.18   11.50
  -1   1   6  218.88   10.80
  -1   1   6  224.18   10.90
   2   1   6  328.87   13.70
  -2  -1   6  313.57   14.30
   2  -1  -6  321.47   14.00
   2  -1  -6  314.37   14.00
  -2   1  -6  313.17   14.10
   2   1   6  309.17   14.20
  -2   1  -6  305.67   13.40
  -2   1  -6  314.57   13.40
   2  -1  -6  320.67   12.80
   2  -1  -6  303.27   14.20
  -2  -1   6  332.27   13.50
  -2   1  -6  318.37   14.30
  -2   1  -6  304.07   13.90
  -2  -1   6  301.27   13.20
   2   1   6  305.07   13.60
   2   1   6  285.97   13.70
  -2  -1   6  310.47   13.50
   2   1   6  325.67   12.40
   2   1   6  325.97   14.10
  -2  -1   6  310.87   14.30
   2   1  -6  304.47   13.40
  -2  -1  -6  319.27   13.60
  -2  -1  -6  312.57   14.30
  -2  -1  -6  333.17   13.90
   2   1  -6  321.47   13.30
  -2   1   6  316.37   13.50
  -2  -1  -6  295.77   13.70
   2  -1   6  316.47   14.00
  -2   1   6  315.77   13.90
   2   1  -6  293.07   14.10
  -2   1   6  317.67   12.50
   2  -1   6  320.77   14.10
  -2  -1  -6  319.27   12.80
  -2   1   6  292.97   14.10
   2   1  -6  342.67   14.50
   2  -1   6  329.17   13.80
  -2   1   6  299.17   13.20
   2  -1   6  317.37   14.10
   2  -1   6  311.67   13.10
   2   1  -6  319.87   13.50
   3  -1  -6 1039.50   36.00
  -3  -1   6 1038.00   34.50
   3   1   6 1037.20   35.90
  -3  -1   6 1083.49   36.40
  -3  -1   6 1072.49   35.00
   3   1   6 1067.99   36.20
  -3  -1   6 1056.39   35.30
  -3   1  -6 1082.79   36.20
  -3  -1   6 1085.99   34.60
   3  -1  -6 1090.69   36.90
  -3   1  -6 1069.29   35.10
  -3   1  -6 1024.60   36.30
   3   1   6 1031.60   32.90
   3  -1  -6 1092.29   34.50
   3  -1  -6 1042.00   35.70
  -3  -1   6 1018.80   36.60
   3   1   6 1065.39   36.50
   3   1   6 1061.79   35.90
  -3   1  -6 1068.79   35.10
   3   1   6 1079.59   35.20
  -3  -1  -6 1092.69   36.70
   3  -1   6 1016.20   36.00
  -3  -1  -6 1054.09   34.10
  -3  -1  -6 1051.49   35.80
   3  -1   6 1053.19   36.30
   3   1  -6 1140.99   35.70
   3   1  -6 1041.60   36.10
   3   1  -6 1036.40   36.70
   3  -1   6 1092.29   36.60
  -3   1   6 1022.10   34.60
  -3   1   6 1085.39   36.40
  -3   1   6 1093.89   34.20
  -3   1   6 1038.90   36.50
   3  -1   6 1072.59   34.30
  -3  -1  -6 1053.99   36.00
   3  -1   6 1022.80   34.70
  -3   1   6 1067.69   34.90
  -3  -1  -6 1075.59   35.20
   3   1  -6 1056.19   35.40
  -3   1   6 1066.19   35.80
   3  -1   6 1030.50   35.90
   4   1   6  273.87   12.30
   4  -1  -6  277.17   12.30
  -4  -1   6  286.47   11.90
  -4   1  -6  252.47   13.50
  -4  -1   6  278.07   12.60
   4   1   6  274.57   13.30
  -4  -1   6  290.67   14.50
  -4  -1   6  257.97   12.50
   4  -1  -6  255.97   12.80
   4  -1  -6  249.48   13.70
  -4   1  -6  265.77   13.20
   4  -1  -6  288.97   13.50
  -4  -1   6  268.17   11.60
   4   1   6  268.67   13.40
  -4   1  -6  295.17   12.30
  -4  -1   6  274.67   13.50
  -4   1  -6  262.67   12.30
   4   1   6  276.57   13.60
   4   1  -6  269.37   14.00
  -4   1   6  297.67   12.40
  -4   1   6  277.97   14.10
  -4  -1  -6  279.57   11.70
  -4  -1  -6  278.47   13.70
   4  -1   6  289.67   13.80
  -4  -1  -6  259.37   12.10
  -4  -1  -6  258.27   12.80
   4  -1   6  298.17   14.00
   4  -1   6  279.17   13.40
  -4   1   6  248.68   13.00
  -4   1   6  284.17   13.10
   4   1  -6  291.07   12.90
  -4   1   6  287.27   12.10
   4  -1   6  267.37   11.30
   4  -1   6  254.17   19.30
   4  -1   6  278.57   12.10
   4   1  -6  313.67   13.50
   4   1  -6  276.87   13.40
   5  -1  -6   13.50    3.80
  -5  -1   6   10.50    3.20
   5  -1  -6   11.90    3.30
  -5  -1   6   11.90    2.70
  -5   1  -6   16.60    4.10
   5  -1  -6    9.40    3.10
  -5  -1   6    8.60    3.30
  -5   1  -6   11.40    3.20
   5   1   6   11.60    3.80
   5   1   6    9.70    3.90
   5   1   6   14.60    1.80
   5   1   6   12.60    3.00
   5   1   6   10.50    2.90
   5   1   6   12.90    4.20
  -5  -1   6   13.30    3.20
   5   1   6    6.50    3.00
   5  -1  -6   16.50    3.40
  -5   1  -6    9.50    3.90
  -5  -1   6   12.90    2.40
  -5   1  -6   11.70    2.90
   5   1  -6   16.00    3.60
  -5   1   6   14.40    3.20
   5   1  -6   10.90    3.60
  -5  -1  -6   12.30    3.60
  -5  -1  -6   10.70    2.80
   5  -1   6    9.50    3.80
  -5   1   6   10.60    2.80
  -5   1   6    7.60    3.20
  -5   1   6   10.10    3.10
   5   1  -6   13.00    3.50
   5   1  -6   18.00    4.70
   5  -1   6   17.20    4.20
   5  -1   6   10.30    4.00
  -5   1   6   12.30    3.70
   5  -1   6   12.80    2.80
  -5   1   6   11.60    2.60
   5  -1   6   11.90    2.40
  -5  -1  -6   17.60    3.40
  -5  -1  -6    6.80    6.70
  -6   1  -6   25.20    3.90
   6   1   6   21.50    4.90
   6   1   6   16.60    3.40
  -6  -1   6   23.10    4.30
   6  -1  -6   19.30    4.10
  -6  -1   6   21.70    3.40
   6  -1  -6   21.30    4.60
   6   1   6   21.70    4.70
  -6  -1   6   12.10    3.70
  -6   1  -6   23.10    4.60
   6   1   6   24.40    4.80
   6   1   6   16.30    4.30
  -6  -1   6   33.40    6.80
   6  -1  -6   24.80    4.60
   6   1   6   19.00    3.40
  -6   1  -6   22.40    5.70
   6  -1  -6   23.80    4.80
  -6  -1   6   26.30    4.40
  -6   1  -6   27.80    4.90
  -6   1   6   16.50    4.10
  -6  -1  -6   16.00    3.40
   6  -1   6   29.60    5.70
  -6   1   6   29.90    5.30
   6   1  -6   25.30    4.50
  -6  -1  -6   25.20    5.40
   6   1  -6   23.10    4.70
   6   1  -6   24.10    4.60
   6  -1   6   28.30    5.60
  -6   1   6   28.00    3.90
   6  -1   6   12.10    4.10
   6  -1   6   15.40    3.00
   6  -1   6   27.20    3.40
  -6  -1  -6   24.40    4.80
  -6   1   6   26.60    3.70
  -6   1   6   19.00    4.50
   6   1  -6   32.20    5.80
   6  -1   6   16.70    4.80
  -6   1   6   24.40    4.00
   7   1   6 1368.26   43.60
   7   1   6 1363.96   48.20
  -7  -1   6 1364.16   46.50
   7  -1  -6 1413.06   46.20
   7  -1  -6 1384.66   46.30
   7   1   6 1353.66   48.00
  -7  -1   6 1383.26   42.60
  -7   1  -6 1354.06   48.90
  -7  -1   6 1413.16   46.80
  -7  -1   6 1405.26   46.20
   7   1   6 1384.46   43.50
   7   1   6 1329.67   45.90
   7  -1  -6 1428.46   49.10
   7   1   6 1378.66   47.70
  -7  -1   6 1384.66   42.70
  -7   1  -6 1356.26   46.30
   7  -1  -6 1363.36   45.80
  -7   1  -6 1421.06   46.00
   7  -1  -6 1407.76   47.10
  -7  -1   6 1440.26   49.30
  -7  -1  -6 1373.36   44.70
  -7   1   6 1388.56   49.10
   7  -1   6 1372.56   48.50
   7  -1   6 1379.16   43.00
   7  -1   6 1355.36   46.10
   7   1  -6 1312.67   45.90
   7   1  -6 1360.46   46.10
   7  -1   6 1372.46   42.90
  -7   1   6 1342.57   45.30
  -7   1   6 1386.06   43.20
  -7   1   6 1342.57   47.00
  -7  -1  -6 1398.96   46.10
  -7  -1  -6 1316.77   48.40
   7  -1   6 1394.26   48.50
   7  -1   6 1389.66   42.50
   7   1  -6 1399.26   49.00
  -7   1   6 1344.57   46.30
  -7   1   6 1368.56   43.20
   7  -1   6 1416.86   48.20
   7   1  -6 1319.27   47.20
  -8   1  -6  153.78   12.10
  -8   1  -6  124.49   10.30
  -8   1  -6  157.68   10.20
   8   1   6  140.89    9.90
   8   1   6  136.79   10.60
  -8  -1   6  148.79   10.40
   8   1   6  135.89   11.50
   8  -1  -6  163.18   12.20
  -8  -1   6  140.89   10.20
   8  -1  -6  153.88   10.90
  -8  -1   6  140.69   11.80
  -8   1  -6  152.88    9.80
   8   1   6  153.08    8.20
  -8  -1   6  146.89    7.20
  -8  -1   6  152.48   10.40
   8  -1  -6  166.68   10.50
   8   1   6  138.29   10.90
   8   1   6  164.48    8.20
   8  -1  -6  163.48   10.90
  -8  -1   6  153.68    7.40
   8  -1  -6  168.18   10.10
  -8   1   6  152.68   11.30
  -8   1   6  157.88    7.80
  -8  -1  -6  150.48   10.10
   8   1  -6  147.29   10.20
   8  -1   6  137.89   10.00
  -8   1   6  136.79   11.10
   8  -1   6  139.29    7.40
  -8  -1  -6  162.18   12.70
   8   1  -6  142.59   10.50
   8  -1   6  132.99   10.80
  -8  -1  -6  137.29    8.90
   8  -1   6  153.58    7.40
   8   1  -6  160.48   12.00
   8  -1   6  156.58   12.20
   8  -1   6  130.29   11.00
  -8   1   6  149.59   10.20
   8   1  -6  139.29    9.80
   8   1  -6  122.29    9.90
  -8   1   6  151.98   12.00
   9   1   6   12.30    3.80
   9   1   6   15.60    5.60
  -9   1  -6    8.20    3.70
  -9   1  -6   10.90    4.70
  -9  -1   6   22.60    5.30
  -9  -1   6   15.90    2.50
   9   1   6   12.20    4.20
  -9  -1   6   13.70    2.50
   9  -1  -6   12.70    4.50
   9  -1  -6   16.00    4.80
  -9  -1   6   11.50    4.40
   9   1   6   15.30    3.00
  -9  -1   6   13.70    5.20
   9  -1  -6   13.20    4.40
   9  -1  -6   28.40    6.30
   9   1   6   15.50    3.30
   9  -1  -6    9.90    3.80
   9  -1   6   18.40    6.40
  -9  -1  -6    9.50    3.30
  -9   1   6    9.60    2.60
  -9   1   6   11.30    2.60
  -9   1   6   11.60    3.80
  -9  -1  -6   10.10    5.20
  -9  -1  -6    9.40    3.70
   9   1  -6   21.40    5.20
  -9   1   6   14.80    4.30
  -9   1   6   12.60    6.30
   9  -1   6   21.00    3.00
   9  -1   6   15.80    2.80
   9   1  -6    8.90    4.60
   9   1  -6   12.10    4.00
   9   1  -6   12.20    5.40
   9   1  -6   15.30    4.80
  -9   1   6   12.90    5.20
   9  -1   6   15.10    4.60
 -10   1  -6  137.29   12.50
  10   1   6  110.89   10.90
 -10   1  -6  103.09    9.00
  10   1   6  117.39    6.60
  10  -1  -6  104.49    8.70
 -10  -1   6  106.69   10.40
  10  -1  -6  115.19   10.10
 -10  -1   6  114.69    4.80
 -10  -1   6  112.09    4.90
 -10   1  -6  112.79    9.20
  10  -1  -6  109.89   10.30
 -10  -1   6  115.19   11.50
 -10  -1   6  108.19    9.80
 -10  -1   6  124.79    9.80
  10   1   6  111.39    9.20
  10   1   6  121.89    9.40
  10  -1  -6  112.89    9.70
  10   1   6  118.49    6.40
 -10   1   6  130.29   11.60
  10   1  -6  141.99   11.40
  10  -1   6  136.29   12.40
 -10   1   6  103.49   12.90
 -10   1   6  116.79    6.40
 -10  -1  -6  109.09    9.00
 -10  -1  -6  124.09    9.20
 -10  -1  -6  112.79   11.30
  10  -1   6  108.89    5.20
  10  -1   6  113.89    5.40
  10   1  -6  107.09    9.60
  10   1  -6  114.19   10.00
 -10   1   6  127.39    9.60
 -10   1   6  115.39    6.20
  10  -1   6  123.89    9.90
  10   1  -6  123.19    9.20
  11   1   6  421.66   14.90
 -11   1  -6  481.95   25.50
  11   1   6  464.75   20.00
  11  -1  -6  399.56   21.20
 -11  -1   6  448.16   20.60
  11   1   6  422.26   14.70
  11   1   6  461.45   23.60
 -11   1  -6  414.26   20.40
  11  -1  -6  421.76   19.40
  11   1   6  394.26   19.50
 -11   1  -6  426.86   20.00
 -11  -1   6  425.26   22.80
 -11  -1   6  419.76   23.50
  11  -1  -6  471.05   22.70
 -11   1   6  441.56   24.60
 -11   1   6  435.86   20.10
  11  -1   6  453.95   23.70
  11   1  -6  452.35   22.70
 -11   1   6  429.76   14.60
  11   1  -6  438.76   21.30
 -11  -1  -6  457.55   20.30
 -11   1   6  422.36   23.00
 -11   1   6  430.56   14.40
  11  -1   6  467.05   20.60
  11   1  -6  442.66   19.80
 -11  -1  -6  422.96   27.60
  12  -1  -6   36.00    7.20
 -12  -1   6   51.49    9.60
 -12  -1   6   43.10    7.30
 -12   1  -6   34.70    6.50
 -12   1  -6   32.10    6.10
 -12   1  -6   52.19   10.50
  12   1   6   41.30    6.60
  12   1   6   49.10    9.50
 -12  -1   6   29.00    8.20
  12  -1  -6   47.30    7.10
  12   1   6   43.00    7.00
  12  -1  -6   46.10    8.30
 -12  -1  -6   33.40    8.40
 -12  -1  -6   39.00    7.00
  12  -1   6   37.30    6.90
 -12   1   6   43.50    9.40
  12  -1   6   29.80    7.90
  12   1  -6   38.70    6.50
  12   1  -6   41.10    9.00
 -12   1   6   43.70    7.10
  12   1  -6   47.50    8.10
 -12   1   6   25.30    6.60
 -12  -1  -6   37.60    7.10
 -13  -1   6   66.89   11.10
  13  -1  -6   65.39   13.30
 -13   1  -6   71.79    9.90
  13   1   6   94.99   13.00
 -13   1  -6   75.79   10.60
 -13  -1   6   61.69   13.00
  13  -1  -6   89.29   11.80
 -13  -1   6   65.09    9.10
  13  -1  -6   74.39    7.70
 -13   1  -6   78.49   13.40
  13   1   6   60.69    8.00
  13   1   6   79.79    8.30
  13   1  -6   63.79    8.50
  13  -1   6   87.19    8.70
  13  -1   6   67.59   11.80
 -13  -1  -6   73.89    9.00
 -13   1   6   80.79   12.80
 -13  -1  -6   63.39   11.70
 -13  -1  -6   80.79    9.90
  13   1  -6   86.39   11.40
 -13   1   6   59.89   10.40
 -13   1   6   85.09    9.70
  13   1  -6   90.09   13.20
  14  -1  -6   13.80    6.40
 -14   1  -6    7.70    5.00
 -14  -1   6   15.50    5.40
  14   1   6    4.80    6.90
  14  -1  -6    9.30    5.70
  14   1   6    1.20    4.40
 -14  -1   6    7.20    4.90
  14   1   6   12.70    6.10
  14   1   6    4.40    6.60
 -14   1  -6   16.00    7.80
  14  -1  -6    6.20    4.40
 -14   1  -6   13.40    5.30
 -14  -1   6    6.70    7.60
  14  -1   6    9.50    4.70
 -14  -1  -6   20.90    5.60
  14   1  -6   14.30    7.10
 -14   1   6    9.60    4.60
 -14   1   6    6.50    6.80
  14   1  -6    9.70    6.60
 -14   1   6   18.00    8.40
  14  -1   6   17.10    8.50
 -14  -1  -6   18.40    8.40
 -14  -1  -6    8.90    4.90
 -15  -1   6   61.99    8.80
  15  -1  -6   47.90   10.20
 -15   1  -6   55.29    9.90
  15   1   6   37.50    6.70
 -15  -1   6   61.59   11.70
  15   1   6   66.89   12.60
  15  -1  -6   68.39   11.70
  15  -1   6   59.19   12.60
  15  -1   6   65.19    9.10
 -15   1   6   54.79   10.50
  15   1  -6   64.19   10.30
  15   1  -6   52.69   10.30
 -15   1   6   56.39    8.00
  16   1   6   41.10   11.60
  16   1   6   21.70    6.40
  16  -1  -6   19.10    8.40
 -16  -1   6   27.30    8.40
 -16   1  -6   33.20    8.10
  16   1   6   38.40   13.20
 -16   1  -6   40.40   12.40
  16  -1  -6   32.80    9.70
 -16  -1   6   42.00    7.90
 -16   1   6   34.20    7.40
  16   1  -6   43.10   10.60
 -16   1   6   29.00    9.70
 -16  -1  -6   33.50    7.80
  16   1  -6   31.00    9.80
  16  -1   6   52.89    7.80
  16  -1   6   26.40   10.70
  16  -1   6   48.00   10.80
  17  -1  -6  136.19   18.20
  17   1   6  117.69   17.70
  17  -1  -6  133.49   16.50
 -17  -1   6  137.09   18.90
  17   1  -6  151.88   15.20
  17   1  -6  116.69   16.90
 -17   1   6  149.88   20.00
  18  -1  -6   -7.30    9.70
  18   1  -6    0.40    8.30
   0   1  -7    1.50    2.40
   0   1   7   -0.40    2.00
   0  -1   7   -0.40    1.90
   0  -1  -7    0.80    1.80
   0   1   7   -1.40    2.00
   0   1   7    0.00    1.70
   0   1   7   -1.00    2.30
   0   1  -7    0.40    1.80
   0  -1   7    0.30    1.90
   0  -1   7    2.50    2.50
   0   1  -7   -0.30    1.90
   0  -1   7    1.20    1.70
   0   1   7    0.90    1.70
   0   1  -7    1.20    2.20
   0  -1  -7   -1.00    1.70
   0   1  -7   -1.70    1.80
   0   1   7    1.30    2.30
   0  -1   7    0.80    1.70
   0  -1  -7    3.20    2.40
  -1   1  -7   81.69    6.60
   1  -1  -7   78.79    6.40
  -1  -1   7   77.79    6.30
   1  -1  -7   63.29    6.00
  -1  -1   7   75.49    6.00
   1  -1  -7   77.19    5.60
  -1  -1   7   62.29    6.10
  -1  -1   7   68.19    6.00
  -1   1  -7   69.09    6.20
  -1  -1   7   64.29    5.90
  -1  -1   7   69.59    6.00
   1   1   7   62.59    6.20
  -1   1  -7   70.29    6.00
   1   1   7   67.19    5.30
   1   1   7   71.59    6.20
   1   1   7   65.59    6.10
   1   1   7   68.89    6.20
   1  -1  -7   71.89    6.20
   1   1   7   77.89    5.90
  -1   1  -7   67.99    6.20
   1   1  -7   69.99    6.40
   1  -1   7   79.19    6.40
   1  -1   7   67.29    6.20
  -1   1   7   60.49    5.20
   1  -1   7   64.09    5.90
   1  -1   7   64.39    6.00
   1   1  -7   68.29    5.90
   1  -1   7   78.09    6.00
  -1   1   7   74.59    6.40
   1   1  -7   78.89    6.20
  -1   1   7   59.09    5.90
   1   1  -7   74.49    6.40
  -1  -1  -7   62.59    5.50
  -1  -1  -7   70.49    5.70
  -1   1   7   58.89    5.90
  -1   1   7   71.39    6.00
  -1  -1  -7   84.19    6.70
  -1   1   7   75.39    6.20
   1   1  -7   76.69    5.90
  -1  -1  -7   66.29    6.00
  -2   1  -7    4.10    1.90
  -2  -1   7    2.60    2.00
  -2   1  -7    0.00    2.80
   2   1   7   -0.40    1.40
   2   1   7    1.40    2.80
  -2  -1   7    3.10    2.10
   2   1   7    3.80    2.70
   2  -1  -7    3.80    2.40
   2   1   7    1.30    2.00
   2  -1  -7    6.20    2.70
  -2   1  -7    3.00    1.90
  -2  -1   7    1.40    1.90
   2  -1  -7    0.10    2.30
   2   1   7    3.10    2.50
  -2  -1   7    1.70    2.30
  -2  -1   7    4.40    3.40
  -2   1  -7   -2.20    1.90
  -2  -1   7    2.80    2.40
   2   1   7    2.10    2.10
   2  -1  -7    1.30    2.10
  -2   1  -7    5.40    2.30
  -2  -1  -7   -2.30    1.70
  -2   1   7    1.90    2.50
  -2  -1  -7   -1.10    2.10
  -2   1   7    1.10    2.00
  -2   1   7    1.20    2.00
   2   1  -7    3.10    2.50
  -2  -1  -7   -1.30    1.80
   2   1  -7    1.80    1.80
  -2   1   7    0.50    1.40
   2  -1   7    1.60    1.60
   2  -1   7    2.80    3.10
  -2  -1  -7    1.60    1.90
  -2   1   7    2.40    3.20
   2  -1   7    3.80    2.70
   2   1  -7   -1.70    2.00
   2  -1   7    1.60    2.50
  -2  -1  -7    2.30    2.30
  -2   1   7    1.40    1.70
   2   1  -7    1.90    2.00
   2  -1   7   -1.70    1.90
   3  -1  -7  431.06   19.00
   3  -1  -7  411.56   18.20
  -3  -1   7  401.86   17.00
  -3  -1   7  406.96   18.50
   3   1   7  400.66   18.10
  -3  -1   7  442.76   17.90
  -3   1  -7  431.46   18.40
   3  -1  -7  424.66   16.80
   3   1   7  427.36   15.60
   3   1   7  433.76   18.80
  -3   1  -7  423.06   18.70
  -3  -1   7  458.95   19.40
   3   1   7  408.56   18.20
   3  -1  -7  406.36   18.00
  -3  -1   7  418.06   17.00
  -3  -1   7  420.66   17.20
   3   1   7  434.26   18.10
  -3   1  -7  406.76   17.30
  -3   1  -7  434.96   17.70
   3   1   7  419.46   17.60
   3   1   7  440.16   18.60
  -3  -1  -7  417.66   18.20
   3  -1   7  419.86   18.50
   3  -1   7  432.66   18.50
   3  -1   7  421.96   18.60
  -3   1   7  432.86   18.70
  -3   1   7  430.86   17.30
   3  -1   7  438.96   17.60
   3  -1   7  441.46   18.60
  -3  -1  -7  434.66   19.00
  -3   1   7  427.46   18.00
   3   1  -7  416.86   18.90
  -3  -1  -7  448.06   16.90
  -3  -1  -7  429.96   17.60
   3   1  -7  442.06   18.00
   3  -1   7  420.96   16.70
  -3   1   7  426.66   17.50
   3   1  -7  439.56   17.80
  -3   1   7  407.56   18.50
  -3  -1  -7  433.66   18.20
   3   1  -7  451.65   18.80
   4   1   7   42.00    5.90
   4  -1  -7   39.80    5.80
  -4  -1   7   44.90    5.90
  -4   1  -7   47.50    6.50
   4   1   7   45.90    3.50
  -4  -1   7   43.90    6.60
   4   1   7   32.70    5.70
   4   1   7   50.89    6.90
  -4  -1   7   42.40    5.30
  -4  -1   7   41.40    5.30
   4   1   7   48.40    6.60
   4  -1  -7   39.50    5.30
   4   1   7   38.60    6.10
  -4  -1   7   47.20    5.50
  -4  -1   7   52.09    6.60
   4  -1  -7   46.90    6.40
  -4   1  -7   43.70    6.50
   4   1   7   53.89    5.40
  -4   1  -7   50.89    5.10
  -4   1  -7   47.80    5.60
   4  -1  -7   51.09    7.40
  -4  -1  -7   55.09    6.60
  -4   1   7   39.90    6.00
   4   1  -7   45.90    6.00
  -4   1   7   39.00    5.80
   4   1  -7   70.49   10.10
  -4  -1  -7   45.00    5.40
  -4   1   7   49.30    4.70
   4  -1   7   43.80    4.20
   4  -1   7   36.20    6.00
   4  -1   7   52.29    7.00
   4   1  -7   51.29    6.30
  -4   1   7   36.50    4.60
  -4  -1  -7   50.19    5.90
   4  -1   7   40.30    6.10
  -4  -1  -7   38.60    6.00
   4  -1   7   43.70    6.10
  -4   1   7   45.70    5.60
   4   1  -7   51.99    6.90
  -4   1   7   51.49    5.40
   4  -1   7   47.10    5.60
  -5   1  -7   75.29    7.60
  -5  -1   7   84.79    7.90
   5   1   7   72.19    7.50
  -5  -1   7   83.99    6.00
   5  -1  -7   76.29    7.00
   5   1   7   88.59   10.70
   5   1   7   79.09    7.10
  -5   1  -7   75.09    6.70
   5   1   7   77.39    4.00
   5   1   7   77.29    6.20
   5  -1  -7   68.69    6.80
  -5  -1   7   76.19    6.50
  -5   1  -7   69.59    5.90
   5   1   7   86.29    7.40
  -5  -1   7   78.89    7.10
   5  -1  -7   79.59    7.70
  -5   1  -7   76.69    6.40
   5   1   7   64.79    6.70
  -5  -1   7   69.49    7.00
   5  -1  -7   87.39    6.90
  -5  -1   7   92.69    6.40
  -5   1   7   73.39    6.70
   5  -1   7   87.99    8.00
  -5  -1  -7   82.09    6.00
  -5   1   7   69.69    7.30
  -5   1   7   78.59    6.20
   5   1  -7   91.49    7.80
  -5  -1  -7   84.99    6.90
   5  -1   7   66.89    6.90
   5   1  -7   80.19    7.30
  -5   1   7   77.99    6.00
  -5   1   7   73.99    5.90
   5   1  -7   79.69    7.90
   5  -1   7   95.89   15.30
  -5   1   7   74.89    7.20
   5  -1   7   83.49    6.20
   5  -1   7   69.09    7.10
  -5  -1  -7   72.19    7.40
  -5  -1  -7   72.09    5.90
   6  -1  -7   57.19    7.60
   6  -1  -7   68.49    8.10
  -6  -1   7   63.29    8.40
   6  -1  -7   61.99    8.10
  -6  -1   7   61.69    8.20
   6   1   7   68.59    5.80
  -6  -1   7   53.89    5.30
  -6  -1   7   69.29    5.40
  -6   1  -7   67.29    9.10
  -6  -1   7   57.69    6.00
  -6   1  -7   62.69    6.20
  -6   1  -7   68.89    7.10
  -6  -1   7   63.79    6.60
   6   1   7   67.99    8.30
   6   1   7   68.29    6.70
   6   1   7   54.89    7.90
   6  -1  -7   78.29    6.20
  -6   1  -7   69.39    5.60
   6   1   7   58.29    5.60
   6  -1   7   73.99    7.60
   6   1  -7   64.09    7.40
   6   1  -7   68.39    8.10
  -6   1   7   71.39    5.80
  -6  -1  -7   56.09    5.50
   6  -1   7   74.49    8.80
  -6   1   7   65.89    5.20
   6   1  -7   51.19    7.00
  -6  -1  -7   65.49    6.30
   6  -1   7   51.89    5.20
  -6   1   7   53.29    5.40
  -6  -1  -7   58.69    8.30
  -6   1   7   80.89    9.60
   6   1  -7   61.79    8.20
  -6   1   7   66.49    6.70
  -6   1   7   58.29    7.50
   6  -1   7   70.89    8.00
   6  -1   7   71.49    8.70
   6  -1   7   60.09    4.50
   7   1   7  549.95   22.70
   7   1   7  512.05   19.90
   7  -1  -7  532.35   21.90
   7   1   7  571.84   24.50
  -7   1  -7  510.25   21.50
  -7   1  -7  486.35   23.90
   7   1   7  488.05   23.00
   7  -1  -7  492.25   22.10
   7   1   7  551.54   20.10
  -7  -1   7  532.15   22.40
  -7  -1   7  537.15   19.40
   7  -1  -7  539.45   24.80
  -7   1  -7  511.85   22.20
   7   1   7  522.45   24.90
  -7  -1   7  537.65   24.60
  -7  -1   7  541.85   22.90
  -7  -1   7  522.95   19.10
  -7  -1   7  494.75   21.40
   7  -1  -7  506.85   24.30
   7   1   7  463.65   22.70
   7  -1   7  522.55   18.10
   7   1  -7  532.75   24.50
  -7   1   7  532.75   19.80
  -7   1   7  522.45   21.00
  -7  -1  -7  506.85   20.50
  -7  -1  -7  492.65   24.50
  -7   1   7  521.45   24.40
  -7   1   7  527.75   19.60
   7  -1   7  468.95   22.90
   7   1  -7  557.24   22.90
  -7   1   7  526.15   22.60
   7  -1   7  514.05   23.80
   7  -1   7  529.15   19.50
   7   1  -7  543.05   22.30
   7   1  -7  543.05   22.90
  -7  -1  -7  558.44   24.70
   7  -1   7  555.94   22.70
   7  -1   7  493.45   23.40
   7  -1   7  509.15   19.50
  -7   1   7  513.85   23.20
   8   1   7    1.20    2.90
  -8   1  -7    3.60    2.90
  -8  -1   7    0.90    3.20
  -8   1  -7   -0.40    3.70
   8   1   7    0.20    2.20
  -8  -1   7    4.80    4.10
   8   1   7    4.40    3.00
   8  -1  -7   -0.30    2.60
   8  -1  -7    0.60    2.70
  -8   1  -7   -0.70    2.50
  -8  -1   7    3.40    3.90
   8  -1  -7    1.70    3.10
   8  -1  -7   -0.10    3.00
   8  -1  -7    4.90    3.80
  -8  -1   7    0.40    2.00
  -8  -1   7    1.10    1.50
   8   1   7    5.70    4.60
  -8  -1   7    3.50    3.40
   8   1   7   -1.10    2.20
  -8   1   7   -1.40    3.30
  -8  -1  -7    0.80    2.70
  -8   1   7    2.50    5.00
  -8   1   7    3.60    2.10
   8   1  -7   -1.60    3.30
   8  -1   7    5.00    3.80
   8  -1   7    3.50    4.00
   8  -1   7    1.80    1.70
   8   1  -7   -2.10    3.10
  -8   1   7    3.20    2.30
   8  -1   7    2.60    2.20
  -8   1   7   -3.50    2.30
   8  -1   7   -0.80    1.70
  -8   1   7   -3.50    2.80
   8   1  -7    0.40    3.20
   8   1  -7   -2.00    2.90
  -8  -1  -7   -2.10    3.50
  -8  -1  -7   -0.20    3.20
  -9  -1   7   13.00    4.40
   9   1   7   13.10    4.50
   9   1   7   15.30    4.20
  -9  -1   7   13.30    5.30
   9   1   7    8.90    2.70
   9  -1  -7   11.70    4.30
   9  -1  -7   19.90    6.10
  -9   1  -7    7.40    3.30
  -9  -1   7    9.20    2.70
   9   1   7   16.00    5.10
  -9   1  -7    5.40    3.30
   9  -1  -7    9.50    4.60
   9   1   7   15.80    3.50
  -9  -1   7   14.70    2.80
   9  -1  -7    7.30    3.70
  -9   1  -7   10.60    5.40
  -9  -1   7    9.60    4.00
  -9  -1  -7   17.40    6.50
   9  -1   7   11.90    4.70
   9   1  -7    8.30    4.10
   9   1  -7    6.10    3.70
  -9   1   7   10.80    5.50
  -9  -1  -7   13.30    4.10
   9   1  -7    8.20    3.80
   9   1  -7   12.10    4.90
   9   1  -7    2.30    3.90
  -9  -1  -7   13.90    4.10
   9  -1   7   11.30    2.70
  -9   1   7   11.60    3.10
  -9   1   7   13.00    4.70
  -9   1   7   13.00    5.70
  -9   1   7    7.60    2.60
   9  -1   7   10.50    4.60
  -9   1   7   14.00    5.00
 -10   1  -7   15.30    6.10
  10  -1  -7   -1.20    3.40
 -10  -1   7    5.70    2.10
 -10   1  -7   -1.50    3.00
 -10   1  -7    3.40    4.20
  10  -1  -7    5.80    4.90
  10  -1  -7    4.10    3.40
 -10  -1   7    3.90    2.00
 -10  -1   7    1.90    4.40
  10   1   7    6.90    2.70
  10   1   7    5.50    5.20
  10   1   7    2.70    3.20
  10  -1  -7    2.50    4.10
 -10  -1   7    2.80    3.90
 -10  -1   7    1.10    4.40
  10   1   7    4.70    3.40
  10   1   7    3.60    2.10
 -10   1   7    5.10    4.70
  10   1  -7    3.40    3.60
 -10   1   7    6.30    3.90
 -10  -1  -7    3.60    3.20
  10   1  -7   12.50    5.40
  10  -1   7    5.40    2.20
 -10  -1  -7   11.30    6.30
  10  -1   7    2.20    3.40
 -10   1   7    0.20    3.20
  10  -1   7   -1.20    4.30
 -10   1   7    2.70    2.40
  10   1  -7    5.00    3.70
 -10  -1  -7    3.70    4.00
 -10   1   7    9.10    4.10
  10  -1   7    3.80    1.90
 -11  -1   7   86.49   11.40
  11   1   7  112.09   13.70
  11  -1  -7  103.69    9.90
 -11   1  -7   91.49    9.20
 -11   1  -7   94.79   13.00
  11  -1  -7   82.89    8.60
 -11  -1   7  107.59   11.90
  11   1   7  104.69    9.40
  11   1   7   93.09    6.00
  11   1   7   90.89    5.70
  11  -1  -7   94.69   11.40
 -11  -1   7   94.99   11.10
 -11   1   7  101.19    5.70
  11   1  -7   99.89   10.00
  11  -1   7  100.39    9.10
 -11   1   7  105.59    9.30
 -11   1   7   85.19   11.50
  11   1  -7  115.19   13.10
 -11  -1  -7   95.69    8.70
 -11   1   7   95.59   12.70
  11  -1   7  100.29    4.70
 -11   1   7   95.69    5.70
 -11  -1  -7   87.29   13.60
  11  -1   7  108.69   13.80
 -12  -1   7   32.60    7.60
  12  -1  -7   24.90    6.70
  12  -1  -7   20.90    6.80
  12   1   7   32.60    8.00
 -12  -1   7   41.40    7.60
  12   1   7   28.60    2.60
 -12   1  -7   29.40    8.60
  12   1   7   27.20    6.00
 -12  -1   7   28.90    7.40
 -12   1  -7   31.00    6.40
  12  -1   7   43.00    9.50
  12   1  -7   15.60    5.60
  12  -1   7   28.50    6.50
 -12   1   7   20.90    6.00
  12   1  -7   31.80    7.60
 -12   1   7   19.80    6.50
 -12   1   7   29.90    8.70
 -12  -1  -7   25.80    5.70
 -12  -1  -7   39.90   10.00
 -13  -1   7    4.60    5.60
  13  -1  -7   12.00    5.00
  13   1   7    1.90    3.80
 -13   1  -7    7.40    7.40
 -13   1  -7   -3.70    3.70
 -13  -1   7    2.60    6.20
  13   1   7    7.80    6.30
 -13  -1   7   13.80    4.90
 -13  -1  -7    4.60    5.50
 -13   1   7    9.70    4.90
  13   1  -7    5.20    5.20
  13  -1   7    0.10    6.90
 -13  -1  -7   -0.40    3.40
 -13   1   7    3.70    5.30
 -13  -1  -7    3.50    3.80
  13   1  -7   -6.80    5.10
 -13   1   7   -0.30    5.60
  13  -1   7    1.90    4.00
 -14   1  -7    0.10    4.60
  14  -1  -7    8.90    5.70
  14  -1  -7   -4.60    4.70
 -14   1  -7  -12.20    4.30
  14   1   7   -2.10    3.70
 -14  -1   7   -4.70    4.40
 -14  -1   7    2.00    5.40
 -14   1  -7   -1.10    6.00
  14   1   7    6.10    7.10
  14   1   7   -9.60    6.50
 -14   1   7    2.50    4.70
  14  -1   7    0.70    6.40
 -14  -1  -7   -0.70    3.90
 -14  -1  -7    3.80    8.30
 -14   1   7    6.10    6.50
  14  -1   7    6.20    4.80
 -14  -1  -7    0.20    3.50
  14   1  -7    4.70    6.20
  14   1  -7   -3.10    4.40
  15   1   7   53.59   11.50
  15   1   7   57.79    8.80
 -15   1  -7   48.80    9.50
 -15  -1   7   49.40    8.50
 -15   1  -7   72.69   14.40
 -15  -1   7   52.09   13.00
  15  -1  -7   68.49   12.50
 -15   1  -7   38.40    8.30
  15   1   7   42.60   11.60
  15  -1  -7   75.79   12.00
  15  -1   7   70.19    9.50
 -15  -1  -7   73.29   14.20
 -15   1   7   62.69   12.00
  15   1  -7   64.99   12.20
  15  -1   7   54.09   14.50
 -15  -1  -7   60.09    9.50
  15   1  -7   39.20    9.20
 -15  -1  -7   52.89    9.30
 -15   1   7   86.09   10.60
  16   1   7    8.90    8.70
  16   1   7   -3.50    5.20
  16  -1  -7   15.20    8.20
  16  -1  -7   24.40    8.20
 -16  -1   7   10.70    8.00
 -16  -1   7    2.70    6.60
  16   1  -7   17.90    7.30
 -16   1   7    2.70    6.20
  16   1  -7   17.60    9.00
 -16   1   7    5.70    7.70
  16  -1   7    6.60    5.60
  16  -1   7    0.60    6.90
  17  -1  -7   69.19   13.20
  17  -1  -7   67.29   12.00
 -17  -1   7   60.99   14.20
 -17   1   7   53.39   11.90
  17   1  -7   89.79   15.30
   0   1   8    1.30    2.60
   0  -1   8   -1.40    1.90
   0  -1  -8    1.00    2.40
   0   1  -8    1.70    2.50
   0   1  -8    0.20    2.40
   0   1   8    0.00    1.70
   0   1   8    2.60    2.30
   0  -1   8    2.80    2.80
   0  -1  -8    1.90    2.70
   0   1   8    2.40    2.30
   0  -1   8    0.10    2.70
   0  -1   8    0.50    1.80
   0   1   8    1.50    2.80
   0   1  -8    1.60    2.00
   0  -1   8   -1.00    1.20
   0  -1  -8    3.20    2.10
   0   1   8   -0.40    2.10
   0   1  -8   -0.70    2.40
   0  -1   8    0.40    2.30
   0   1  -8    1.90    2.50
   1  -1  -8  114.19    7.40
  -1  -1   8  102.59    8.30
   1  -1  -8  111.69    8.50
   1  -1  -8  107.89    8.30
   1   1   8   95.09    7.90
  -1   1  -8  114.09    8.20
  -1  -1   8  107.59    8.20
   1   1   8  110.39    7.20
  -1   1  -8  120.59    8.50
  -1  -1   8  102.59    7.70
  -1   1  -8  112.59    8.10
   1   1   8  110.19    7.60
  -1   1  -8  103.19    8.10
   1   1   8   98.89    7.90
   1   1   8  108.39    8.20
   1   1   8  110.79    8.30
   1  -1  -8  101.59    8.20
  -1  -1   8  103.79    7.60
  -1  -1   8  116.29    8.50
  -1   1   8  111.39    8.10
   1  -1   8  100.29    7.80
  -1   1   8  117.99    8.60
   1   1  -8  115.99    8.40
   1  -1   8  101.19    7.70
  -1   1   8   99.99    7.10
  -1   1   8  103.29    7.90
   1   1  -8   97.89    8.20
   1   1  -8  126.09    8.80
  -1   1   8  121.09    8.20
  -1  -1  -8  114.39    7.80
   1  -1   8  112.29    8.40
   1  -1   8   93.99    7.30
  -1  -1  -8   95.29    8.00
  -1   1   8  111.69    8.50
  -1  -1  -8  108.29    8.30
  -1  -1  -8  111.09    7.90
   1   1  -8  121.19    8.10
   1   1  -8  107.19    7.70
   1  -1   8   98.49    7.90
   2  -1  -8  102.29    8.40
   2   1   8  104.89    6.80
   2   1   8  109.29    8.70
   2  -1  -8  110.39    8.40
   2   1   8  109.99    8.60
  -2   1  -8   90.59    7.50
  -2   1  -8  105.39    8.80
   2  -1  -8  101.99    7.10
   2   1   8  106.89    8.40
  -2   1  -8  110.99    8.40
  -2  -1   8  112.49    7.30
   2  -1  -8  119.49    8.90
   2   1   8   96.89    7.40
   2   1   8   97.39    8.00
  -2  -1   8  118.49    9.10
  -2  -1   8  110.69    8.40
  -2   1  -8   89.99    7.70
  -2  -1   8  114.39    8.30
  -2  -1   8  105.79    9.40
  -2  -1   8  111.09    7.80
  -2   1  -8  108.59    8.20
   2   1  -8   98.09    8.30
  -2   1   8  113.79    8.40
   2  -1   8  100.89    7.20
   2   1  -8  117.59    8.30
  -2  -1  -8  112.29    8.20
  -2   1   8  108.89    7.90
  -2   1   8  112.29    8.90
   2  -1   8   87.79    7.90
   2  -1   8  106.09    8.40
  -2   1   8  122.59    8.80
   2   1  -8  107.79    8.30
  -2   1   8  117.79    7.30
  -2  -1  -8  106.29    7.60
  -2  -1  -8  112.89    9.00
  -2   1   8  107.59    8.10
   2   1  -8  102.29    7.60
  -2  -1  -8  111.29    8.00
   2  -1   8  102.99    8.40
   2  -1   8   99.69    7.90
  -3  -1   8  440.86   18.70
  -3   1  -8  440.56   19.70
   3   1   8  439.26   17.10
  -3  -1   8  472.45   20.70
   3   1   8  465.85   19.40
  -3   1  -8  461.75   19.00
  -3  -1   8  440.26   20.10
   3   1   8  445.86   20.00
   3  -1  -8  473.55   20.00
   3   1   8  427.96   19.30
   3  -1  -8  481.55   18.40
  -3  -1   8  480.65   19.20
  -3   1  -8  430.56   19.90
   3  -1  -8  440.36   19.90
   3   1   8  456.35   20.50
   3  -1  -8  490.85   20.90
  -3  -1   8  466.35   18.70
   3   1   8  449.76   20.30
  -3   1  -8  435.06   20.10
  -3   1  -8  460.45   19.40
   3   1   8  477.85   20.30
  -3  -1   8  476.15   19.50
  -3   1   8  447.36   21.10
   3   1  -8  467.95   19.50
  -3   1   8  435.76   20.00
   3  -1   8  442.16   19.90
  -3  -1  -8  464.75   19.80
  -3   1   8  455.55   19.00
   3  -1   8  429.66   19.60
   3  -1   8  425.96   19.90
  -3   1   8  480.75   18.00
  -3  -1  -8  478.25   20.70
   3  -1   8  448.36   20.00
   3  -1   8  447.76   18.10
  -3   1   8  437.06   19.40
  -3  -1  -8  421.16   19.40
  -3  -1  -8  490.65   18.70
  -3   1   8  429.56   20.10
   3   1  -8  477.95   20.50
  -3  -1  -8  426.46   18.90
   3   1  -8  473.95   20.80
   3   1  -8  474.45   19.30
  -4  -1   8  454.45   21.00
  -4  -1   8  474.05   19.20
   4   1   8  462.25   21.00
   4  -1  -8  437.96   21.20
   4  -1  -8  488.55   20.70
   4   1   8  489.35   20.90
   4   1   8  464.95   21.20
  -4   1  -8  500.95   19.90
  -4  -1   8  497.95   19.60
   4   1   8  443.86   20.50
   4  -1  -8  456.35   18.90
   4   1   8  485.55   20.90
  -4  -1   8  486.15   20.20
  -4   1  -8  491.95   21.50
   4  -1  -8  479.75   28.40
  -4  -1   8  479.25   21.70
  -4  -1   8  437.26   19.00
  -4   1  -8  477.75   19.60
  -4   1  -8  471.75   20.80
   4   1   8  468.35   16.70
   4   1  -8  497.25   20.10
   4   1  -8  465.05   21.40
  -4  -1  -8  490.35   18.90
   4  -1   8  490.05   19.70
   4  -1   8  475.55   21.00
   4   1  -8  464.35   19.90
  -4  -1  -8  474.75   20.80
  -4   1   8  432.36   19.90
   4   1  -8  484.35   25.70
   4  -1   8  495.35   18.40
   4  -1   8  465.95   20.80
  -4   1   8  449.36   19.10
   4  -1   8  453.75   21.00
   4  -1   8  491.15   21.30
  -4   1   8  443.56   19.60
  -4  -1  -8  466.95   21.10
  -4  -1  -8  493.15   20.00
  -4   1   8  485.65   21.70
  -4   1   8  459.65   20.90
  -4   1   8  498.35   18.70
   5  -1  -8  354.16   17.50
   5   1   8  334.57   17.50
  -5  -1   8  385.96   16.20
  -5  -1   8  393.16   17.50
   5  -1  -8  368.66   18.80
   5   1   8  372.36   12.70
   5   1   8  389.96   18.00
  -5   1  -8  350.26   18.40
  -5  -1   8  374.76   15.90
  -5   1  -8  361.56   16.40
  -5  -1   8  358.46   16.30
  -5   1  -8  324.47   17.00
   5   1   8  386.76   18.10
  -5  -1   8  352.46   18.00
  -5  -1   8  326.07   18.20
   5   1   8  369.76   16.70
   5  -1  -8  360.86   17.50
   5  -1  -8  359.86   16.20
  -5   1  -8  363.66   16.20
   5   1   8  383.16   18.10
   5   1   8  394.66   18.80
   5   1  -8  360.66   18.80
   5   1  -8  386.76   17.30
   5  -1   8  372.56   14.50
  -5  -1  -8  374.46   16.50
   5  -1   8  374.16   16.20
  -5   1   8  364.16   18.80
   5  -1   8  379.96   18.50
   5   1  -8  362.16   17.90
  -5  -1  -8  358.66   18.20
   5   1  -8  356.96   17.00
  -5  -1  -8  367.26   15.70
  -5   1   8  389.76   16.40
   5  -1   8  417.26   18.70
  -5   1   8  385.86   16.30
   5  -1   8  364.16   18.50
  -5   1   8  349.47   17.50
  -5  -1  -8  328.17   17.00
   5  -1   8  311.77   24.00
  -5   1   8  359.46   17.80
  -5   1   8  373.06   15.70
   6   1   8  165.28    9.80
  -6   1  -8  140.69    9.00
   6   1   8  160.38    9.70
   6  -1  -8  155.68   10.60
  -6  -1   8  155.58   10.60
  -6  -1   8  151.68   11.50
   6  -1  -8  181.78   11.60
  -6   1  -8  167.08   12.40
  -6  -1   8  156.38   10.10
  -6   1  -8  152.88    9.90
   6  -1  -8  135.59    9.80
   6   1   8  157.08   11.50
   6   1   8  171.58   11.90
  -6  -1   8  135.89    8.50
   6   1   8  157.18   10.70
  -6   1  -8  131.79   10.50
  -6  -1   8  152.78    9.30
  -6  -1   8  174.88   12.60
   6   1   8  162.08   11.10
   6  -1  -8  141.99   11.50
   6   1   8  155.78   11.60
  -6   1   8  163.38   10.80
  -6  -1  -8  145.49    9.10
  -6  -1  -8  144.59   10.80
   6   1  -8  174.78   10.80
   6  -1   8  188.58   12.40
  -6   1   8  163.98   12.40
  -6   1   8  150.98    9.20
   6   1  -8  169.28   11.20
  -6  -1  -8  151.28   11.50
   6  -1   8  140.69   12.50
  -6   1   8  139.79    9.10
  -6  -1  -8  148.89    9.50
   6   1  -8  173.48   11.50
   6  -1   8  145.09    9.30
  -6   1   8  156.58   11.20
   6  -1   8  162.78    7.80
   6  -1   8  148.49   11.00
   6  -1   8  138.29   10.60
  -6   1   8  171.48    9.70
   6   1  -8  184.28   12.70
   7   1   8  787.32   31.40
  -7   1  -8  807.92   33.90
   7  -1  -8  843.12   32.20
  -7  -1   8  875.51   32.90
  -7  -1   8  808.82   28.40
   7   1   8  816.42   29.30
  -7  -1   8  804.42   28.50
   7   1   8  757.92   35.00
  -7   1  -8  766.82   31.50
   7   1   8  810.72   33.20
   7   1   8  822.82   29.30
  -7  -1   8  804.92   30.70
  -7   1  -8  818.82   30.60
   7  -1  -8  793.32   31.50
  -7   1  -8  777.32   28.80
   7  -1  -8  830.82   34.20
   7   1   8  875.71   32.50
  -7  -1   8  851.11   31.90
  -7  -1   8  846.02   34.40
   7  -1   8  808.62   26.40
  -7   1   8  854.41   34.40
   7  -1   8  809.12   31.90
   7   1  -8  746.43   31.30
  -7   1   8  861.51   30.20
  -7   1   8  814.32   28.90
  -7   1   8  819.12   32.10
  -7  -1  -8  884.31   29.90
   7  -1   8  826.12   29.00
   7   1  -8  821.42   31.30
  -7   1   8  802.92   31.90
   7  -1   8  829.22   33.60
   7   1  -8  843.32   31.90
   7  -1   8  808.52   28.90
  -7  -1  -8  797.52   31.50
  -7  -1  -8  775.02   33.20
   7   1  -8  796.02   33.70
  -7   1   8  787.02   28.70
   8  -1  -8    4.70    4.30
  -8  -1   8    1.20    4.00
  -8  -1   8    0.60    2.00
   8   1   8    0.70    3.80
  -8  -1   8   -1.00    3.00
   8   1   8   -6.10    3.10
   8  -1  -8   -1.70    2.90
  -8  -1   8    2.40    2.10
  -8   1  -8   -0.20    2.10
   8   1   8   -1.30    2.30
  -8   1  -8   -4.00    3.50
  -8  -1   8    2.90    3.80
   8   1   8   -1.30    2.40
   8  -1  -8   -2.10    3.10
   8  -1  -8    0.00    3.70
   8   1   8    8.00    4.50
   8  -1  -8    6.20    3.10
  -8  -1   8   -0.90    3.30
  -8   1   8    2.50    2.90
   8  -1   8    2.60    4.30
   8  -1   8    1.00    1.60
  -8  -1  -8    5.60    5.40
   8  -1   8    3.90    2.40
   8   1  -8   -1.30    3.90
   8  -1   8    0.70    2.40
  -8   1   8    0.00    3.70
  -8   1   8    0.50    2.00
  -8   1   8    2.00    3.80
  -8  -1  -8   -1.50    3.60
  -8   1   8    3.60    3.70
   8   1  -8   13.30    3.60
  -8   1   8   -3.90    2.90
   8  -1   8    4.50    4.20
  -8   1   8    1.30    2.30
  -8  -1  -8    3.70    3.00
   8   1  -8    1.20    3.20
  -9   1  -8   27.80    5.50
   9  -1  -8   25.40    6.90
   9   1   8   27.40    4.40
  -9  -1   8   24.20    6.30
  -9  -1   8   37.80    8.40
   9  -1  -8   24.30    6.60
  -9   1  -8   23.30    7.10
   9   1   8   33.40    6.20
  -9  -1   8   28.00    5.60
   9  -1  -8   31.40    6.70
   9   1   8   48.70    9.20
  -9  -1   8   26.10    3.80
   9   1   8   22.60    4.20
  -9  -1   8   26.70    4.00
   9  -1  -8   30.80    5.80
   9   1  -8   19.40    5.10
   9  -1   8   23.50    6.30
  -9  -1  -8   29.80    5.70
   9  -1   8   33.20    4.70
  -9  -1  -8   29.40    7.50
   9   1  -8   14.10    5.20
  -9   1   8   22.00    6.20
  -9   1   8   33.30    4.70
  -9   1   8   27.20    6.20
   9   1  -8   36.40    8.00
  -9   1   8   29.10    7.10
   9  -1   8   45.10    9.20
   9  -1   8   35.40    4.70
   9   1  -8   31.20    6.70
  -9   1   8   26.60    4.30
 -10  -1   8  206.18    9.60
  10   1   8  233.58   14.20
  10   1   8  198.68   18.30
 -10  -1   8  220.98   16.30
  10  -1  -8  199.48   13.70
  10   1   8  215.38   10.60
  10   1   8  222.48   11.00
 -10   1  -8  220.78   13.70
 -10   1  -8  205.18   16.90
 -10  -1   8  197.48   14.20
  10  -1  -8  215.88   14.40
  10  -1  -8  194.98   13.90
 -10  -1   8  185.98   15.70
 -10   1   8  181.98   15.10
  10  -1   8  256.17   17.50
 -10  -1  -8  210.08   12.90
 -10   1   8  219.08   14.40
  10  -1   8  212.08    9.90
 -10   1   8  219.88   16.90
  10   1  -8  239.08   15.00
  10  -1   8  209.18   13.90
  10  -1   8  220.18   10.30
 -10   1   8  205.18   10.20
 -10   1   8  202.58   10.50
  10   1  -8  200.88   13.50
 -10  -1  -8  188.88   18.30
 -11   1  -8  221.88   14.30
  11   1   8  213.48   10.30
  11  -1  -8  240.18   15.80
 -11  -1   8  256.47   15.70
 -11  -1   8  228.08   16.90
  11   1   8  219.78   14.30
  11   1   8  234.68   11.10
  11  -1  -8  188.78   14.30
 -11  -1   8  228.68    9.20
 -11   1  -8  259.57   19.50
 -11  -1   8  220.28    9.00
  11   1   8  230.18   16.80
 -11  -1   8  217.38   17.60
  11  -1   8  219.08    9.90
  11   1  -8  224.28   14.90
 -11   1   8  248.38   15.30
  11  -1   8  226.38    9.50
  11  -1   8  190.38   14.00
 -11  -1  -8  223.98   13.80
 -11  -1  -8  206.18   17.20
 -11   1   8  221.88   10.40
 -11   1   8  231.38   17.80
  11   1  -8  219.38   15.50
 -11   1   8  223.48   10.00
  11  -1   8  230.88   17.00
 -11   1   8  220.38   18.90
 -12   1  -8   31.40    9.00
 -12  -1   8   30.10   10.80
 -12  -1   8   87.29   14.10
 -12   1  -8   55.39    9.00
  12   1   8   42.60    4.20
  12  -1  -8   43.10    8.10
  12   1   8   43.30    9.90
  12  -1  -8   58.79   10.20
  12   1   8   48.10    4.10
  12   1   8   45.30    8.20
 -12  -1   8   37.90    8.10
  12  -1   8   57.99   10.60
 -12   1   8   34.10    9.00
 -12  -1  -8   57.49   11.60
  12  -1   8   38.60    7.70
 -12   1   8   42.90    8.30
 -12   1   8   46.00    3.80
  12   1  -8   32.40    7.80
 -12   1   8   36.40    3.80
 -12   1   8   35.20    8.50
  12   1  -8   65.99   11.10
 -12  -1  -8   45.80    9.80
 -13  -1   8   18.30    8.50
  13   1   8   16.90    5.90
 -13   1  -8   13.70    8.40
 -13  -1   8   17.90    6.70
  13  -1  -8    8.60    6.90
 -13  -1   8    6.90    7.70
  13   1   8   26.10    9.20
  13  -1  -8   12.80    6.00
 -13   1  -8   17.00    5.50
  13  -1   8   17.60    6.30
  13   1  -8   13.00    6.00
 -13  -1  -8   14.20    5.30
  13   1  -8   21.50    6.80
 -13  -1  -8   15.10    7.00
 -13   1   8   18.30    6.20
 -13   1   8    5.30    7.50
  13  -1   8   21.40    6.50
 -13   1   8   12.70    8.70
  14  -1  -8   13.20    6.40
  14   1   8    3.10    4.60
 -14  -1   8    3.40    6.00
  14  -1  -8   -1.60    5.90
  14   1   8    4.70    8.00
 -14   1  -8   13.10    8.50
 -14  -1   8   10.60    5.50
  14  -1   8    8.60    7.90
 -14   1   8    9.60    6.50
 -14  -1  -8   -7.00    4.20
 -14  -1  -8    9.90    8.30
 -14  -1  -8    5.70    4.90
 -14   1   8    3.70    5.60
  14  -1   8    4.80    5.80
  14   1  -8   13.50    7.50
  14   1  -8   10.80    5.50
  15   1   8  145.29   18.60
 -15   1  -8  171.38   21.10
  15   1   8  160.08   13.40
 -15  -1   8  179.58   14.90
  15  -1  -8  182.38   16.40
 -15  -1   8  190.08   19.30
 -15   1  -8  167.78   16.40
 -15   1  -8  164.68   14.00
  15   1   8  149.49   19.10
  15  -1  -8  172.28   15.80
 -15  -1  -8  181.28   14.00
  15  -1   8  188.58   18.90
  15   1  -8  198.98   15.60
 -15   1   8  170.78   18.30
 -15  -1  -8  165.68   14.50
  15   1  -8  162.98   16.80
 -15  -1  -8  176.68   18.80
 -15   1   8  171.28   14.30
  15  -1   8  182.98   14.50
  16   1   8   24.10    7.20
  16  -1  -8    1.70    8.90
 -16  -1   8   25.20    8.30
 -16  -1   8    8.00    8.80
  16  -1  -8    7.20    8.60
  16   1   8   15.40   10.20
  16   1  -8   25.20   14.40
  16   1  -8   16.50    8.20
  16  -1   8    2.60    6.10
 -16   1   8   21.60    8.90
  17  -1  -8   71.59   13.40
 -17  -1   8   66.99   14.60
  17  -1  -8   67.29   12.60
  17   1  -8   68.19   13.20
  17   1  -8   65.29   12.10
 -17   1   8   58.79   12.80
   0   1   9    2.00    2.10
   0   1   9    1.10    2.10
   0  -1   9   -2.30    2.30
   0   1   9   -3.10    2.40
   0   1   9   -0.90    3.20
   0   1  -9    1.00    2.20
   0   1   9    0.30    2.80
   0   1  -9   -2.20    2.80
   0  -1   9    1.90    2.90
   0  -1   9   -2.00    1.70
   0   1   9   -1.60    2.80
   0  -1  -9    0.70    2.40
   0   1  -9    0.90    2.70
   0  -1   9    5.60    2.70
   0  -1  -9   -0.30    2.40
   0   1  -9    1.30    2.60
   0  -1   9    2.30    2.70
   0  -1  -9   -0.10    3.30
  -1  -1   9  221.38   12.10
   1   1   9  227.48   13.10
   1  -1  -9  208.28   12.50
  -1   1  -9  231.38   13.20
   1   1   9  221.08   13.30
  -1   1  -9  208.68   12.60
  -1  -1   9  244.88   12.80
  -1  -1   9  201.08   12.00
   1   1   9  253.37   13.40
   1   1   9  227.68   12.00
  -1   1  -9  225.38   13.00
  -1   1  -9  216.38   12.60
   1  -1  -9  221.08   11.50
   1   1   9  239.78   11.80
   1  -1  -9  220.08   13.00
  -1  -1   9  209.68   12.90
   1   1   9  240.38   13.30
  -1  -1   9  236.88   13.00
  -1  -1   9  211.68   12.50
   1  -1  -9  238.38   13.30
  -1   1   9  237.08   15.70
  -1  -1  -9  239.18   19.50
  -1  -1  -9  212.28   13.10
   1  -1   9  221.08   12.90
  -1   1   9  186.08   13.30
  -1   1   9  222.08   12.40
   1   1  -9  203.28   12.60
  -1   1   9  213.48   11.30
  -1  -1  -9  215.28   12.10
   1   1  -9  247.48   13.20
   1  -1   9  225.38   12.10
  -1  -1  -9  219.48   11.90
   1  -1   9  208.58   12.30
   1  -1   9  230.08   13.20
   1   1  -9  229.58   12.30
  -1   1   9  222.18   13.60
  -1   1   9  195.88   12.40
   1  -1   9  212.28   13.20
   1   1  -9  213.58   12.90
   1  -1   9  210.78   12.60
   2   1   9    9.10    4.00
   2   1   9    3.20    3.00
  -2  -1   9    7.40    3.30
   2   1   9    7.50    4.00
   2  -1  -9    7.80    3.10
   2   1   9    6.70    3.40
  -2   1  -9    8.50    3.70
   2   1   9    7.10    3.00
  -2  -1   9    5.60    3.30
  -2  -1   9    5.50    3.60
  -2   1  -9    9.20    3.10
   2  -1  -9    3.80    3.20
   2   1   9    4.20    2.40
  -2   1  -9    7.00    3.10
  -2  -1   9   13.10    4.00
   2  -1  -9    7.70    3.40
  -2  -1   9    7.80    2.90
   2  -1  -9    6.80    3.50
  -2   1  -9   12.80    4.70
  -2   1  -9    4.00    2.70
   2  -1   9    8.00    3.90
  -2   1   9   12.70    4.10
  -2   1   9    6.80    3.80
   2   1  -9    5.30    2.70
   2  -1   9    1.50    2.20
  -2  -1  -9    5.60    3.60
   2  -1   9    6.10    3.50
   2   1  -9    3.50    3.00
  -2  -1  -9    6.80    3.20
   2   1  -9    9.80    3.40
  -2   1   9   15.10    4.20
   2  -1   9    5.00    3.00
   2  -1   9    3.80    2.70
  -2  -1  -9   14.70    4.10
  -2  -1  -9   10.50    3.40
  -2   1   9   10.50    4.40
  -2   1   9   11.40    3.50
   2   1  -9    8.00    3.50
   3   1   9  189.88   11.70
   3   1   9  205.78   12.60
  -3  -1   9  207.18   12.80
   3   1   9  206.98   12.90
  -3  -1   9  191.58   11.70
  -3   1  -9  194.58   11.80
   3  -1  -9  200.28   10.90
  -3   1  -9  190.38   12.40
  -3  -1   9  216.28   11.90
  -3   1  -9  218.68   13.10
  -3  -1   9  188.58   11.20
  -3   1  -9  211.78   11.80
   3  -1  -9  200.08   12.80
   3   1   9  210.98   10.10
  -3   1  -9  191.98   12.00
  -3  -1   9  192.38   10.90
   3   1   9  201.88   12.60
   3  -1  -9  166.68   11.80
   3  -1  -9  194.18   12.00
   3   1   9  179.68   11.50
  -3  -1   9  211.38   13.00
  -3   1   9  197.38   12.10
   3   1  -9  195.18   12.90
  -3   1   9  184.38   11.20
  -3  -1  -9  181.78   10.60
   3  -1   9  198.38   12.30
  -3  -1  -9  173.88   12.20
  -3   1   9  184.78   11.40
   3  -1   9  188.58   11.60
  -3   1   9  192.18   12.60
   3  -1   9  188.18   12.40
   3  -1   9  208.78   10.90
  -3  -1  -9  214.68   12.20
  -3   1   9  193.58   10.40
   3  -1   9  174.08   11.80
  -3  -1  -9  212.98   12.40
   3   1  -9  184.08   12.10
  -3   1   9  196.68   12.40
   3   1  -9  210.68   12.10
   3  -1   9  200.88   12.70
   3   1  -9  192.08   11.30
   4  -1  -9  313.47   16.10
   4  -1  -9  281.97   15.90
   4   1   9  315.67   16.90
   4  -1  -9  321.97   14.70
   4   1   9  315.97   16.20
  -4   1  -9  305.97   16.40
  -4   1  -9  292.87   16.00
   4  -1  -9  300.77   16.80
  -4   1  -9  307.87   15.20
  -4  -1   9  283.27   14.50
  -4  -1   9  296.27   16.50
  -4   1  -9  307.17   15.20
  -4  -1   9  303.37   14.90
   4   1   9  323.67   15.70
   4   1   9  318.97   16.50
  -4  -1   9  320.87   17.10
   4   1   9  299.37   12.40
   4   1   9  268.47   15.60
  -4  -1   9  309.87   14.80
  -4  -1  -9  315.87   15.60
   4  -1   9  283.27   16.10
   4  -1   9  294.27   16.10
  -4   1   9  301.37   13.80
  -4  -1  -9  271.57   15.50
  -4   1   9  302.97   16.50
  -4   1   9  312.07   15.20
   4  -1   9  300.37   15.10
   4  -1   9  348.67   16.90
  -4   1   9  317.07   15.20
   4   1  -9  316.17   15.90
  -4  -1  -9  306.37   16.20
  -4   1   9  297.87   16.60
   4   1  -9  335.47   15.70
   4  -1   9  308.97   17.00
  -4  -1  -9  323.37   14.70
  -4   1   9  300.17   15.80
   4   1  -9  315.57   17.50
   4   1  -9  300.67   16.40
  -5   1  -9   90.49    7.50
  -5  -1   9   97.39    9.70
   5  -1  -9   85.89    8.30
   5   1   9   98.49    9.10
   5   1   9   92.49    8.00
  -5  -1   9   99.09    7.80
  -5   1  -9   95.09    9.40
   5  -1  -9   88.59    7.40
  -5   1  -9   85.49   14.50
   5   1   9   96.39    5.10
  -5  -1   9   98.09    9.40
   5  -1  -9   73.29    9.20
   5  -1  -9   80.29    8.90
  -5  -1   9   69.39    7.10
   5   1   9   75.79    8.00
  -5   1  -9   77.19    7.40
  -5  -1   9  100.99    8.00
  -5  -1   9   83.49    7.70
   5   1   9   92.39    8.80
   5   1   9   98.49    9.50
   5  -1   9  102.99    9.60
   5   1  -9   75.79    8.10
  -5   1   9  102.89    9.80
   5   1  -9   81.19    8.20
  -5  -1  -9  102.99    7.90
  -5   1   9   86.29    7.60
   5  -1   9   78.49    7.90
   5  -1   9   90.79    7.70
   5   1  -9   91.89    9.20
  -5  -1  -9   87.69    7.20
  -5  -1  -9   78.59    8.00
   5  -1   9   96.49    6.50
  -5  -1  -9   81.69    8.80
  -5   1   9   82.19    6.60
   5  -1   9   95.89   10.70
  -5   1   9   77.99    8.30
  -5   1   9   85.19    7.20
  -5   1   9  111.29    9.70
   5   1  -9   92.59    9.70
  -6  -1   9   54.09    6.60
   6   1   9   37.80    7.40
   6   1   9   65.89    9.00
  -6  -1   9   63.99    8.40
  -6  -1   9   56.89    8.40
  -6  -1   9   59.69    6.90
   6   1   9   66.29    6.70
  -6   1  -9   51.39    8.70
  -6  -1   9   35.90    7.10
   6  -1  -9   49.90    7.10
  -6   1  -9   60.19    7.40
   6   1   9   53.79    8.10
   6   1   9   51.79    6.80
  -6   1  -9   49.80    6.60
   6  -1  -9   58.79    8.30
   6  -1  -9   41.60    7.30
  -6  -1   9   53.29    7.10
   6   1  -9   57.39    7.80
  -6   1   9   61.29    7.00
  -6   1   9   54.49    6.80
   6   1  -9   46.30    7.20
  -6  -1  -9   55.59    8.80
  -6   1   9   40.80    7.10
   6  -1   9   59.69    9.40
  -6   1   9   50.69    6.70
   6  -1   9   54.59    6.90
  -6  -1  -9   55.89    6.90
  -6  -1  -9   60.19    6.00
   6   1  -9   67.09    9.70
   6  -1   9   54.69    8.20
   6  -1   9   44.30    4.40
  -6   1   9   46.80    7.20
  -6   1   9   50.79    8.00
   7   1   9   49.80    6.60
  -7   1  -9   46.10    6.10
  -7  -1   9   46.10    8.80
  -7   1  -9   50.89    7.20
   7   1   9   67.69   10.30
  -7   1  -9   53.89    9.20
  -7  -1   9   43.20    7.30
   7  -1  -9   53.59    7.40
   7   1   9   54.59    6.80
   7  -1  -9   48.40    8.20
  -7  -1   9   49.30    7.10
   7  -1  -9   51.69    8.20
  -7  -1   9   54.99    5.70
   7   1   9   45.30    7.60
  -7  -1   9   47.80    8.30
  -7   1   9   48.50    6.50
   7  -1   9   39.50    3.80
   7  -1   9   45.30    8.30
   7   1  -9   48.40    9.30
   7  -1   9   42.70    5.80
   7  -1   9   57.49    8.50
  -7   1   9   51.09    6.40
   7  -1   9   51.89    6.50
   7   1  -9   43.80    7.30
  -7  -1  -9   48.10    8.10
  -7   1   9   33.70    7.40
   7   1  -9   46.30    7.80
  -7  -1  -9   47.70    6.10
  -7   1   9   52.59    7.00
  -7   1   9   35.20    6.90
   8  -1  -9   53.99    8.00
   8   1   9   54.69    6.80
  -8  -1   9   60.09    9.50
  -8  -1   9   54.69    8.90
   8   1   9   65.49    7.40
   8  -1  -9   55.49    8.10
   8   1   9   53.69    9.20
   8  -1  -9   64.19    9.90
   8  -1  -9   48.80    7.20
  -8  -1   9   58.89    8.00
  -8  -1   9   58.69    6.60
  -8   1  -9   57.19    7.70
  -8  -1   9   59.29    6.60
  -8   1  -9   57.89    9.70
   8   1   9   54.09    8.60
   8   1  -9   67.09    8.80
  -8  -1  -9   46.30    8.50
   8  -1   9   54.29    6.40
  -8   1   9   48.10    8.90
   8  -1   9   50.19    8.20
  -8   1   9   50.99    9.60
  -8   1   9   59.79    7.60
   8  -1   9   60.19    3.80
   8  -1   9   57.29    9.70
  -8   1   9   60.29    9.60
   8   1  -9   68.59   10.60
  -8   1   9   56.69    6.50
  -8  -1  -9   47.60    6.90
  -8   1   9   58.89    6.80
   8   1  -9   63.39    8.90
  -9  -1   9   62.89   10.30
   9  -1  -9   68.89    8.40
  -9  -1   9   57.59    8.40
   9  -1  -9   61.89    9.00
  -9  -1   9   61.99    5.70
  -9   1  -9   61.99    8.50
  -9  -1   9   55.19    8.70
   9  -1  -9   53.29    9.00
   9  -1  -9   60.99   10.00
   9   1   9   63.79    7.30
   9   1   9   63.19    9.10
   9   1   9   65.29    6.40
  -9  -1   9   63.69    6.00
  -9   1  -9   75.49   12.80
   9   1   9   58.59   12.00
   9  -1   9   82.39   10.40
   9  -1   9   69.59    6.40
  -9   1   9   56.29    6.40
  -9   1   9   74.79   10.70
  -9   1   9   57.39    7.80
   9   1  -9   66.29    9.30
   9   1  -9   65.79    9.50
   9   1  -9   41.70    7.70
  -9  -1  -9   64.69   10.70
  -9   1   9   74.69   11.70
  -9  -1  -9   59.19    7.70
  -9   1   9   56.49    8.80
   9  -1   9   46.40    9.40
   9   1  -9   38.40    8.30
   9  -1   9   59.99    6.20
 -10  -1   9    7.50    5.10
 -10  -1   9    8.60    3.30
 -10   1  -9   13.80    4.40
  10   1   9    7.30    5.30
  10   1   9   15.60    3.50
 -10  -1   9    6.40    5.60
 -10  -1   9    8.20    3.30
  10  -1  -9    8.70    6.10
  10  -1  -9    8.10    5.80
 -10   1  -9   13.40    6.80
  10   1   9    3.30    4.10
  10   1   9    9.30    3.60
 -10  -1   9   19.70    7.40
 -10   1   9   11.80    6.40
  10  -1   9    3.70    4.70
 -10   1   9   15.50    6.20
 -10  -1  -9   22.60    7.60
 -10   1   9    4.70    3.80
  10   1  -9   11.90    5.20
  10  -1   9    6.70    3.30
  10   1  -9    7.00    5.30
 -10  -1  -9   20.40    4.80
  10  -1   9   12.80    7.20
 -10   1   9    7.80    3.40
  10  -1   9   19.60    4.00
 -10   1   9    8.50    3.40
 -11  -1   9  106.59   11.10
 -11   1  -9  114.39   10.40
 -11  -1   9  102.59   13.20
 -11  -1   9   97.69   13.60
  11  -1  -9  111.89   11.30
  11   1   9  116.69   10.80
  11   1   9  125.99    8.40
 -11   1  -9  106.69   14.50
 -11  -1   9  139.39    9.60
  11  -1  -9  121.09   14.20
 -11  -1   9  107.49    6.60
  11   1   9  103.59   13.40
  11   1   9  128.79    7.90
  11   1  -9  134.19   11.30
 -11   1   9   91.99   13.20
 -11  -1  -9  126.49   10.10
 -11   1   9  129.79   14.10
  11  -1   9  112.89   14.20
  11   1  -9  114.19   11.00
  11  -1   9  119.19   11.20
 -11   1   9  110.69    7.60
  11  -1   9  116.19    7.50
 -11  -1  -9   98.59   14.20
 -11   1   9  122.59    7.70
 -11   1   9  134.59   11.90
  11  -1   9  112.69    7.20
 -12   1  -9    0.70    6.60
  12   1   9   10.00    7.70
 -12   1  -9    4.10    4.40
  12  -1  -9    8.50    5.60
 -12  -1   9    5.90    5.90
  12   1   9   19.30    9.10
  12   1   9   12.50    3.20
 -12  -1   9   21.40    7.60
  12  -1  -9    9.40    5.90
  12   1   9   13.50    3.40
 -12   1   9    9.80    2.90
  12  -1   9    9.60    2.70
  12  -1   9   15.90    6.30
 -12   1   9   16.40    7.30
 -12  -1  -9    9.60    4.10
  12  -1   9    8.30    6.90
 -12  -1  -9   19.30    7.50
  12   1  -9   23.00    7.30
 -12   1   9   14.90    5.30
  12  -1   9   15.50    2.50
  13   1   9   60.09   12.60
  13  -1  -9   53.39    9.90
 -13  -1   9   64.59   12.10
 -13  -1   9   57.09    9.60
  13  -1  -9   79.39   12.00
 -13   1  -9   58.09    9.50
  13   1   9   75.39   10.00
 -13   1  -9   70.79   14.20
  13  -1   9   57.79    9.50
  13   1  -9   58.09   11.00
  13  -1   9   36.70    9.20
 -13  -1  -9   64.39   12.50
  13   1  -9   74.99   11.30
 -13   1   9   51.49    9.60
 -13  -1  -9   53.29    8.10
  14  -1  -9    2.50    6.30
 -14   1  -9   10.00    6.00
  14  -1  -9   13.80    6.90
  14   1   9   -2.40    4.30
 -14  -1   9    9.50    6.80
 -14   1  -9   11.70    9.40
 -14  -1   9   10.00    6.10
  14  -1   9    6.60    7.60
 -14  -1  -9    2.90    7.80
 -14  -1  -9   -1.90    4.30
  14  -1   9   12.20    6.40
 -14   1   9    3.30    6.20
 -14   1   9    2.00    6.10
 -14  -1  -9    5.70    4.40
  14   1  -9   10.50    7.00
  14   1  -9   -2.50    5.60
  15   1   9   36.10    9.10
  15   1   9   48.40   12.50
  15  -1  -9   39.30   10.40
  15   1   9   63.89   19.90
 -15  -1   9   27.40    8.40
 -15  -1   9   54.09   11.80
  15  -1  -9   46.60   11.50
 -15   1   9   48.60    9.30
  15  -1   9   35.80   11.90
  15  -1   9   42.80    8.90
  15   1  -9   28.70    8.40
  15   1  -9   45.00   11.20
 -15   1   9   34.40    8.60
 -15  -1  -9   40.70    9.90
  16   1   9   16.90    6.80
 -16  -1   9    1.60    8.80
  16  -1  -9   -4.40    6.00
 -16  -1   9   -6.60    7.00
  16  -1  -9   -1.50    8.40
  16   1  -9    1.40    9.10
  16  -1   9   -8.10    6.40
  16   1  -9  -12.30    7.70
 -16   1   9   -4.30    7.00
 -16   1   9   17.50    8.70
   0   1  10    2.40    3.30
   0  -1  10   -1.30    2.20
   0  -1  10   -1.40    3.30
   0   1  10    0.30    3.50
   0   1  10   -0.60    3.40
   0   1 -10    0.60    2.90
   0   1 -10   -1.60    3.00
   0  -1  10    3.30    3.10
   0  -1  10   -3.30    2.70
   0   1  10   -1.20    3.20
   0  -1 -10    5.50    3.30
   0   1  10    0.90    2.40
   0   1 -10    3.50    3.60
   0  -1 -10    6.60    3.90
   0   1 -10   -0.50    2.70
   0  -1 -10    7.30    4.20
   0   1  10    0.40    2.50
   0  -1  10    1.50    3.40
   0  -1  10   -1.90    3.50
  -1  -1  10  708.83   28.20
  -1   1 -10  760.32   29.30
   1   1  10  745.93   29.90
   1   1  10  737.63   27.70
  -1   1 -10  706.03   29.50
   1   1  10  714.73   29.50
   1   1  10  750.12   29.70
   1   1  10  743.43   28.60
   1  -1 -10  781.22   30.10
   1  -1 -10  679.13   29.50
   1  -1 -10  768.92   27.80
  -1   1 -10  761.22   29.90
  -1  -1  10  717.93   29.10
  -1  -1  10  747.53   29.50
  -1  -1  10  699.43   29.60
   1  -1 -10  709.23   29.40
  -1  -1  10  754.42   29.40
  -1  -1  10  750.52   29.20
   1  -1  10  728.23   29.60
   1  -1  10  734.33   28.90
   1   1 -10  675.73   29.20
   1  -1  10  680.73   29.10
  -1   1  10  781.02   30.50
  -1  -1 -10  734.43   29.80
  -1   1  10  715.93   29.20
  -1  -1 -10  748.73   29.70
  -1   1  10  724.93   27.40
   1  -1  10  656.03   28.90
  -1   1  10  772.12   30.00
  -1   1  10  743.23   29.30
   1   1 -10  759.52   29.50
  -1   1  10  752.12   29.00
   1   1 -10  796.12   32.00
  -1  -1 -10  770.42   29.00
   1  -1  10  696.43   29.30
   1   1 -10  759.42   30.10
   1  -1  10  737.43   28.30
  -2   1 -10  227.58   13.40
   2   1  10  212.08   13.20
   2  -1 -10  218.08   11.80
   2   1  10  224.08   13.10
   2   1  10  207.58   11.30
  -2   1 -10  207.18   13.80
  -2   1 -10  203.58   12.90
  -2  -1  10  227.28   13.40
   2  -1 -10  233.18   13.90
  -2  -1  10  224.78   19.80
  -2  -1  10  207.78   12.90
   2   1  10  211.88   13.70
   2  -1 -10  210.28   13.20
  -2  -1  10  197.28   13.30
  -2  -1  10  205.48   12.20
  -2  -1  10  209.78   13.00
  -2   1 -10  216.48   12.90
  -2  -1 -10  227.08   12.80
  -2   1  10  199.58   12.90
   2  -1  10  210.78   13.00
  -2  -1 -10  224.78   13.80
  -2   1  10  213.48   11.50
   2   1 -10  214.48   13.70
   2   1 -10  217.88   13.30
  -2  -1 -10  206.68   13.00
  -2  -1 -10  222.58   12.90
  -2   1  10  197.98   13.10
   2  -1  10  230.98   12.40
  -2   1  10  212.38   13.00
  -2   1  10  236.78   14.50
   2  -1  10  199.88   13.20
   2  -1  10  219.58   14.00
  -2   1  10  185.28   12.40
   2  -1  10  228.58   13.40
  -3  -1  10  225.78   13.20
  -3   1 -10  211.08   13.20
   3  -1 -10  225.98   12.30
   3   1  10  219.68   11.20
  -3   1 -10  231.58   14.40
  -3  -1  10  221.88   12.50
   3   1  10  220.78   13.40
   3   1  10  224.78   14.40
  -3  -1  10  211.58   12.70
   3  -1 -10  202.08   13.40
  -3  -1  10  229.28   14.40
   3  -1 -10  220.48   14.20
   3   1  10  239.58   14.50
  -3   1 -10  253.17   14.80
  -3   1 -10  216.58   13.00
  -3  -1  10  221.08   14.10
  -3  -1  10  221.58   13.20
   3   1  10  202.08   13.00
  -3   1  10  216.18   13.90
   3   1 -10  223.88   13.70
   3  -1  10  236.78   12.20
  -3  -1 -10  231.28   13.70
  -3  -1 -10  262.37   14.30
   3  -1  10  240.48   14.50
  -3   1  10  230.48   14.60
  -3  -1 -10  232.98   14.50
  -3  -1 -10  238.58   13.00
  -3   1  10  221.78   13.60
  -3   1  10  205.58   12.60
  -3   1  10  233.58   11.90
   3  -1  10  211.68   13.70
   3  -1  10  225.68   14.20
  -3   1  10  217.48   13.00
   3  -1  10  235.08   13.70
   3   1 -10  230.78   15.30
   3   1 -10  250.47   15.00
  -4  -1  10   10.20    3.80
   4   1  10   10.00    2.90
  -4  -1  10   11.20    4.70
  -4   1 -10   11.80    5.10
   4  -1 -10   12.60    3.70
   4  -1 -10   11.30    3.90
  -4  -1  10    8.20    4.10
  -4   1 -10   10.30    4.30
   4   1  10   24.30    5.70
  -4  -1  10    8.30    4.00
   4   1  10   12.90    5.10
   4  -1 -10    6.70    4.20
  -4  -1  10    7.00    3.60
   4   1  10    9.10    4.30
   4   1  10    5.40    3.40
  -4   1 -10    5.90    3.20
  -4  -1  10    3.80    4.10
  -4   1  10    6.90    3.90
  -4   1  10    9.40    4.10
  -4   1  10    1.40    3.30
   4   1 -10    2.50    3.40
  -4   1  10   10.70    4.40
  -4  -1 -10   13.30    3.70
   4  -1  10   10.70    3.30
   4  -1  10    5.00    3.60
   4  -1  10    8.30    4.80
  -4  -1 -10    2.20    4.00
   4  -1  10    1.40    4.00
   4   1 -10   17.30    4.40
  -4  -1 -10   14.80    4.70
   4   1 -10    2.70    4.00
  -4   1  10    7.50    3.10
   4  -1  10   10.90    4.60
  -4   1  10    4.00    3.90
  -5  -1  10   14.60    5.50
   5  -1 -10   14.90    4.70
   5   1  10   14.90    5.40
   5   1  10   11.10    4.30
   5   1  10   23.10    3.20
  -5  -1  10   15.50    4.60
  -5   1 -10   14.00    5.40
  -5  -1  10   26.50    6.80
   5   1  10   17.20    5.40
   5   1  10   29.50    7.00
  -5   1 -10   21.60    4.80
  -5  -1  10   21.40    5.90
  -5  -1  10   19.80    5.70
   5  -1 -10   14.60    5.20
   5  -1 -10   25.10    5.00
  -5   1 -10   28.40    5.40
  -5  -1  10   24.70    5.40
   5  -1  10   19.30    6.10
   5   1 -10   27.20    6.80
   5  -1  10   22.80    4.00
   5  -1  10   12.10    4.80
  -5   1  10   21.90    5.30
  -5   1  10   12.30    4.50
  -5  -1 -10   19.20    4.90
  -5   1  10   16.70    5.50
   5  -1  10   13.50    5.10
   5  -1  10   21.80    5.30
   5   1 -10   26.40    5.90
  -5   1  10   15.40    4.50
   5   1 -10   18.30    5.40
  -5  -1 -10   23.10    4.90
  -5   1  10   18.90    4.40
  -5  -1 -10   27.90    6.20
  -6  -1  10  131.59    9.70
   6  -1 -10  120.89   11.40
  -6  -1  10  139.89   12.50
   6  -1 -10  127.99   10.90
   6   1  10  126.49    9.80
  -6   1 -10  133.99   10.00
   6   1  10  131.19    9.90
   6   1  10  116.29   11.70
  -6  -1  10  126.59    9.60
  -6   1 -10  101.79   10.80
   6  -1 -10  131.59    9.70
   6   1  10  127.59   11.20
  -6   1 -10  124.09   11.90
  -6  -1  10  113.99   10.90
  -6  -1  10  135.89    9.40
   6  -1  10  124.89   10.90
   6   1 -10  140.89   10.70
   6  -1  10  128.29    9.60
   6  -1  10  156.18   13.10
   6   1 -10  120.79   11.80
  -6   1  10  132.09   11.40
  -6  -1 -10  150.38   12.30
  -6   1  10  115.19   11.30
  -6  -1 -10  146.49   10.30
   6   1 -10  129.89   10.60
   6  -1  10  132.79    7.30
  -6   1  10  135.59    9.80
  -6  -1 -10  114.99    9.00
  -6   1  10  107.09    9.10
  -6   1  10  129.29    9.10
   7   1  10   17.20    5.80
  -7  -1  10   26.40    5.30
  -7  -1  10   26.80    5.20
   7  -1 -10   32.00    6.20
   7   1  10   24.70    5.30
   7   1  10   25.10    5.00
  -7   1 -10   32.80    5.70
  -7  -1  10   21.90    4.90
   7   1  10   26.40    7.50
  -7  -1  10   22.40    6.90
  -7   1 -10   22.30    6.40
   7  -1 -10   23.60    6.10
  -7   1 -10   26.50    5.50
  -7  -1  10   23.50    7.00
   7  -1 -10   21.00    6.30
   7   1 -10   29.20    6.20
   7  -1  10   22.30    6.70
  -7   1  10   25.20    5.20
   7  -1  10   14.10    5.60
   7  -1  10   26.90    5.10
  -7  -1 -10   17.70    4.40
  -7  -1 -10   16.50    5.80
  -7   1  10   18.10    5.50
  -7   1  10   28.20    6.60
  -7   1  10   31.00    5.40
   7   1 -10   25.80    6.10
   7   1 -10   30.90    7.60
   8   1  10  246.48   17.10
  -8  -1  10  237.28   14.00
  -8   1 -10  244.68   14.30
   8   1  10  233.18   15.70
  -8  -1  10  242.58   12.70
  -8   1 -10  254.77   17.70
  -8  -1  10  236.78   20.30
  -8  -1  10  237.38   12.90
   8  -1 -10  239.58   14.90
   8  -1 -10  247.48   15.90
  -8  -1  10  234.38   15.80
   8   1  10  222.48   13.10
   8   1 -10  237.28   14.90
  -8   1  10  230.18   17.00
   8  -1  10  233.98   13.10
   8   1 -10  223.58   14.70
  -8  -1 -10  269.97   18.10
  -8  -1 -10  245.58   13.50
  -8   1  10  247.78   13.30
   8  -1  10  205.58   14.90
   8  -1  10  208.58   12.50
   8   1 -10  243.78   17.80
   8  -1  10  241.78   16.80
  -8   1  10  228.28   12.80
  -8   1  10  239.58   16.20
  -9   1 -10  280.47   15.80
  -9   1 -10  253.97   18.40
   9  -1 -10  232.38   18.40
   9   1  10  271.97   14.50
   9   1  10  239.78   16.30
   9   1  10  291.37   14.60
   9  -1 -10  281.87   17.10
  -9  -1  10  283.47   17.60
   9  -1 -10  287.07   16.40
  -9  -1  10  283.77   13.70
   9   1  10  264.17   18.40
  -9  -1  10  268.47   13.50
  -9  -1  10  252.17   18.80
   9  -1 -10  254.47   15.30
  -9  -1 -10  284.37   14.90
   9   1 -10  268.97   17.10
   9  -1  10  280.47   14.20
  -9   1  10  294.97   19.60
  -9   1  10  269.87   13.90
  -9   1  10  272.17   17.10
  -9   1  10  280.97   14.20
  -9  -1 -10  265.47   18.50
   9  -1  10  280.67   13.90
   9  -1  10  243.98   17.70
   9  -1  10  235.08   18.90
   9   1 -10  268.47   16.70
  10  -1 -10   24.70    7.20
 -10   1 -10   22.80    5.80
  10   1  10   13.00    3.90
 -10  -1  10   12.60    4.10
  10   1  10    2.90    4.80
 -10  -1  10   14.20    6.00
 -10  -1  10   11.10    6.10
  10   1  10   17.30    6.60
 -10   1 -10   18.00    8.20
  10  -1 -10   20.20    6.50
  10   1  10   22.20    5.80
 -10  -1  10    8.90    3.50
 -10   1  10   20.60    4.60
 -10   1  10   12.30    4.70
  10  -1  10   12.20    7.00
  10  -1  10   19.20    4.80
  10   1 -10   14.80    6.20
  10  -1  10    9.30    3.60
 -10  -1 -10   14.50    5.90
  10  -1  10   13.00    5.70
  10   1 -10   22.00    6.40
 -10   1  10    7.20    6.60
 -10  -1 -10   15.40    5.00
  11   1  10  166.08   13.90
 -11  -1  10  170.18    9.70
 -11  -1  10  188.68   14.60
 -11   1 -10  197.38   17.60
 -11   1 -10  186.58   13.40
 -11  -1  10  206.08   17.40
  11  -1 -10  192.88   14.60
 -11  -1  10  179.88    9.60
  11   1  10  211.08   11.20
  11   1  10  172.68   11.10
  11   1  10  178.28   16.20
  11  -1 -10  181.58   14.30
  11  -1  10  170.28   14.00
  11  -1  10  181.08   16.50
  11   1 -10  172.28   13.90
  11  -1  10  176.98   10.00
 -11  -1 -10  200.68   12.70
 -11   1  10  190.28   17.20
 -11   1  10  177.68   10.80
 -11   1  10  166.88   14.20
  11  -1  10  176.08   10.30
 -11  -1 -10  175.58   17.10
 -11   1  10  173.88   14.30
  11   1 -10  178.18   14.50
  12   1  10   22.40    7.20
 -12  -1  10   22.10    7.20
  12   1  10   27.30    4.60
 -12  -1  10   15.10    3.20
  12   1  10   41.70    9.70
  12  -1 -10   16.90    7.00
 -12   1 -10   28.30    6.30
 -12   1 -10   33.70    9.80
 -12  -1  10   33.20   10.40
  12  -1 -10   24.80    7.30
  12   1 -10   36.10    9.00
 -12   1  10   17.00    6.60
  12  -1  10   22.70    3.90
  12  -1  10   16.00    7.10
 -12   1  10   23.20    4.20
 -12   1  10   20.80    8.60
  12   1 -10   18.80    7.50
 -12  -1 -10   34.80    6.60
 -12  -1 -10   29.70    9.50
  12  -1  10   34.00    8.40
  13   1  10  267.17   17.90
  13  -1 -10  238.98   18.50
  13   1  10  267.17   22.00
  13  -1 -10  228.78   17.90
 -13  -1  10  283.47   18.70
 -13   1 -10  237.18   16.30
 -13  -1  10  275.77   21.60
  13   1 -10  280.17   19.90
 -13   1  10  261.77   25.70
 -13   1  10  282.37   18.50
 -13  -1 -10  237.68   15.80
 -13  -1 -10  332.97   32.60
  13  -1  10  286.47   38.40
  13  -1  10  240.98   16.90
  13   1 -10  265.47   17.60
 -14  -1  10   13.50    9.10
 -14  -1  10   18.30    7.90
 -14   1 -10   17.70    8.50
  14   1  10    2.90    8.20
 -14   1 -10   19.80    7.30
  14  -1 -10   12.50    7.50
  14   1  10   16.30    6.70
 -14   1  10   15.80    7.40
  14  -1  10   20.20    9.10
 -14   1  10    9.80    8.00
  14   1 -10    0.60    6.90
 -14  -1 -10   17.40    6.40
  14  -1  10    8.90    6.80
 -14  -1 -10    4.00    6.90
  14   1 -10    9.00    6.70
 -14  -1 -10   14.00    6.20
  15   1  10   16.70    8.00
 -15  -1  10   22.10    8.20
  15   1 -10   27.40    9.80
 -15   1  10   31.80    8.80
 -15   1  10   31.10   10.50
  15   1 -10   23.50    8.40
  15  -1  10   26.40    9.40
  16   1  10   10.60    7.40
  16  -1 -10    1.40    8.10
 -16  -1  10    3.50    8.10
 -16  -1  10    1.20    8.90
  16   1 -10    7.20    7.90
 -16   1  10   -5.10   14.30
  16  -1  10   10.70    8.50
   0   1 -11   -1.90    3.00
   0   1 -11   -1.90    2.70
   0  -1  11    1.40    3.50
   0  -1  11    1.70    3.40
   0  -1  11   -1.10    2.50
   0  -1 -11    4.50    3.70
   0  -1 -11   -1.20    3.40
   0   1  11    0.20    3.10
   0   1  11    0.70    3.20
   0   1 -11    4.10    3.20
   0   1  11   -0.50    2.80
   0  -1  11   -0.30    4.00
   0   1  11    0.50    3.10
  -1  -1  11   65.29    8.90
   1  -1 -11   67.29    9.10
  -1  -1  11   80.29    9.30
   1   1  11   76.69    9.60
   1   1  11   70.09    6.90
  -1   1 -11   65.19    8.60
  -1  -1  11   74.29    9.20
   1   1  11   68.69    9.20
   1  -1 -11   89.09   10.60
  -1   1 -11   76.29    9.60
   1   1  11   74.69    8.80
  -1  -1  11   83.39   10.30
   1  -1  11   82.69   10.10
  -1  -1 -11   75.39    9.00
   1   1 -11   70.69    9.00
   1   1 -11   63.19    8.60
  -1   1  11   80.09    9.60
   1  -1  11   81.59   10.00
  -1   1  11   69.09    8.30
   1  -1  11   73.29   10.50
  -1   1  11   69.09    9.30
   1   1 -11   76.39    9.50
  -1  -1 -11   67.39    7.30
  -1  -1 -11   72.49    9.50
  -1   1  11   73.99    7.70
   1  -1  11   64.59    8.00
  -2  -1  11    6.90    3.80
   2  -1 -11    9.50    4.60
  -2  -1  11    0.30    4.10
  -2   1 -11    6.60    3.90
   2   1  11    4.90    3.00
   2  -1 -11   11.40    4.50
   2   1  11    3.90    3.60
   2  -1 -11    9.40    3.50
  -2  -1  11   12.70    5.30
  -2   1 -11    2.20    3.00
  -2  -1  11    4.20    3.80
   2   1  11    6.10    3.90
  -2   1 -11    3.80    4.10
   2   1  11    5.80    4.40
   2   1 -11    2.80    3.30
   2  -1  11    6.40    3.00
  -2  -1 -11   11.40    3.80
   2  -1  11    4.30    4.30
  -2   1  11    9.20    4.60
   2   1 -11    7.50    5.10
  -2   1  11    7.70    3.30
   2  -1  11    2.30    3.90
  -2  -1 -11    6.70    4.40
  -2   1  11   10.50    4.70
   2   1 -11    7.10    3.20
   2  -1  11    4.10    4.00
  -2   1  11    1.50    2.30
  -2  -1 -11    2.40    4.00
  -3  -1  11  117.09   10.60
   3   1  11  122.49   11.40
   3   1  11  118.09    8.00
   3  -1 -11  101.59    8.30
   3  -1 -11  123.49   10.60
  -3   1 -11  107.69    9.40
   3   1  11  116.19   10.20
   3   1  11  116.99   10.70
  -3  -1  11  102.09   10.00
  -3   1 -11  103.59    9.80
   3   1  11  130.89   10.20
  -3  -1  11  114.79    9.10
  -3   1 -11  112.19   10.50
  -3  -1  11  105.49    9.30
   3  -1 -11  102.99   10.60
  -3   1  11  112.29   10.10
  -3  -1 -11  103.89    9.60
   3   1 -11  119.19   10.40
   3  -1  11  107.49    9.70
   3   1 -11  119.89   11.30
  -3  -1 -11  104.29   10.50
   3  -1  11   95.89    9.90
   3   1 -11  127.09    9.80
  -3   1  11  117.89   13.10
  -3  -1 -11  120.79    9.50
   3  -1  11  114.69    9.00
   3  -1  11  129.79   10.70
   3  -1  11  138.99   11.40
  -3   1  11  102.79   12.00
  -3   1  11  113.09    8.70
  -4  -1  11    5.70    4.10
  -4  -1  11    7.60    3.90
  -4   1 -11   10.40    5.30
   4   1  11   10.70    5.30
  -4  -1  11    1.30    5.00
  -4  -1  11    4.50    3.80
   4  -1 -11    4.70    3.70
  -4   1 -11   10.90    4.40
   4   1  11    2.50    3.90
   4   1  11    5.30    3.90
  -4  -1  11   11.00    5.00
   4  -1 -11    1.70    3.40
   4   1  11    6.60    2.70
   4   1  11    9.50    4.50
  -4   1  11   10.60    4.70
  -4   1  11   12.80    4.00
  -4   1  11    3.50    3.70
   4  -1  11    2.70    2.50
   4   1 -11    5.20    3.60
   4  -1  11    7.20    5.40
  -4  -1 -11    5.70    3.40
   4   1 -11    2.90    3.80
   4   1 -11    9.50    4.80
  -4   1  11    3.50    4.90
   4  -1  11    8.90    4.10
  -4  -1 -11   15.50    4.80
   4  -1  11    6.60    5.30
   5  -1 -11  183.88   12.80
  -5  -1  11  196.68   14.30
  -5  -1  11  171.38   11.60
   5   1  11  162.88   12.70
   5  -1 -11  170.18   10.90
   5   1  11  155.38   11.50
  -5  -1  11  153.38   11.30
   5   1  11  162.88   13.30
  -5   1 -11  156.08   11.50
  -5   1 -11  170.88   11.90
  -5  -1  11  178.78   11.40
  -5  -1  11  152.18   13.30
   5  -1 -11  169.98   13.80
  -5   1 -11  172.58   13.40
   5   1  11  184.18   11.10
  -5  -1 -11  160.48   12.70
  -5  -1 -11  163.68   10.90
   5  -1  11  159.78   13.10
  -5   1  11  147.09   11.30
  -5   1  11  158.68   11.40
   5   1 -11  184.18   12.80
  -5   1  11  158.58   12.90
   5  -1  11  165.58   13.40
  -5   1  11  174.18   10.60
   5  -1  11  163.48   11.70
   5   1 -11  163.58   13.70
   5  -1  11  174.78    9.40
  -5   1  11  172.28   13.40
   5   1 -11  149.09   11.30
   6   1  11    3.40    5.30
  -6  -1  11    1.60    3.30
  -6  -1  11   -1.70    4.40
  -6  -1  11    1.70    3.60
   6  -1 -11    2.60    3.90
   6  -1 -11   -0.10    4.40
  -6  -1  11    5.50    4.40
  -6   1 -11    2.70    3.40
  -6   1 -11   12.30    5.70
   6   1  11    4.40    8.80
   6  -1 -11    4.80    3.60
  -6  -1  11   -1.70    3.40
  -6   1 -11    0.20    3.50
   6   1  11    1.90    3.80
  -6   1  11   10.40    5.00
  -6  -1 -11    3.30    3.40
  -6   1  11    1.80    3.50
   6  -1  11    2.50    3.80
  -6  -1 -11    2.90    5.20
  -6   1  11    1.80    3.30
   6   1 -11    9.60    5.30
   6   1 -11   -4.30    3.30
  -6   1  11    4.00    3.30
   6  -1  11    4.20    2.30
  -6  -1 -11    5.20    4.10
   6   1 -11    0.30    3.30
   6  -1  11    4.80    4.80
   6  -1  11    5.50    9.00
  -6   1  11    1.40    5.20
  -7   1 -11   76.59    9.20
   7  -1 -11   88.79   11.30
  -7   1 -11   78.29    8.40
  -7  -1  11   83.39    9.50
   7  -1 -11   70.59   10.40
   7   1  11   71.39    9.20
  -7   1 -11   86.09   11.60
  -7  -1  11   57.59    8.90
   7  -1 -11   71.69    9.00
   7   1  11   70.69    8.70
  -7  -1  11   75.89    8.20
   7   1  11   65.39   10.90
  -7  -1  11   92.19    8.40
   7   1 -11   84.99    8.90
   7  -1  11   77.79    5.10
  -7   1  11   73.99    8.60
   7  -1  11   76.39   12.60
  -7   1  11   83.69    9.50
  -7   1  11  110.29   20.30
  -7   1  11   97.69   13.20
   7   1 -11   73.99    9.70
   7  -1  11   70.19   10.80
  -7  -1 -11   73.99    7.70
  -7  -1 -11   95.89   12.90
  -7   1  11   76.09    8.00
   7   1 -11   72.79   10.40
   7  -1  11   82.59    7.90
   8   1  11   64.19    9.60
  -8  -1  11   61.59    7.50
  -8  -1  11   75.29    7.70
  -8  -1  11   59.99    9.90
   8   1  11   50.79    7.80
  -8   1 -11   51.99   10.20
   8   1  11   53.59    7.10
   8   1  11   41.90    8.80
   8  -1 -11   64.29    8.70
   8  -1 -11   55.29   10.00
  -8   1 -11   62.09    8.90
  -8  -1  11   64.99    8.70
   8  -1 -11   56.49    9.50
   8  -1  11   63.69    9.70
  -8  -1 -11   56.69   10.00
   8  -1  11   53.79    9.70
  -8  -1 -11   76.09    8.70
   8   1 -11   80.59   11.40
  -8   1  11   53.69    7.60
   8  -1  11   51.09    7.60
   8  -1  11   67.19    8.00
   8   1 -11   53.09    8.80
   8   1 -11   48.00    8.70
  -8   1  11   66.19   10.80
  -8   1  11   61.99    8.30
  -8   1  11   37.10    8.00
  -8   1  11   72.39    8.70
   9   1  11  109.29   13.60
  -9  -1  11  129.19   16.40
   9  -1 -11  122.69   11.20
   9   1  11  122.99    9.60
   9  -1 -11  116.39   10.30
  -9   1 -11  122.39   10.50
  -9  -1  11  108.89    9.30
   9   1  11  118.39    9.60
  -9  -1  11  106.19   10.10
   9   1  11   94.69   12.30
   9  -1 -11  141.29   12.50
  -9  -1  11  124.19   12.40
  -9   1 -11  135.39   16.70
  -9  -1 -11  123.29   13.10
   9  -1  11  106.09    9.20
   9   1 -11  116.19   11.30
  -9   1  11  101.29   13.80
   9  -1  11  116.59    9.30
  -9   1  11  131.99   12.70
  -9   1  11  112.19    9.50
  -9   1  11  117.59    9.50
   9   1 -11  112.29   11.10
  -9   1  11   91.69    9.00
  -9  -1 -11  145.29   14.10
   9  -1  11  106.59   14.30
   9  -1  11  113.29   13.50
  10   1  11   -0.40    3.50
 -10  -1  11   11.30    6.20
 -10  -1  11    7.00    4.00
  10  -1 -11   18.30    6.60
 -10   1 -11   22.10    7.60
  10  -1 -11    8.90    5.90
 -10  -1  11   14.10    6.40
  10   1  11    3.10    5.50
 -10   1 -11   10.80    4.80
  10   1  11    4.00    3.90
  10   1  11   12.20    4.30
 -10  -1  11   11.40    4.10
  10  -1  11   11.90    6.50
 -10   1  11   11.40    6.30
  10   1 -11    8.10    4.50
 -10  -1 -11    7.50    4.00
 -10   1  11    6.40    3.90
  10  -1  11    5.20    5.90
 -10  -1 -11    4.50    6.50
 -10   1  11   18.30    7.00
 -10   1  11    6.70    4.80
  10   1 -11   16.80    6.50
  10  -1  11    9.30    4.20
  11  -1 -11   22.90    7.00
 -11  -1  11   35.80    8.10
  11   1  11   24.70    8.70
 -11  -1  11   54.99   12.20
 -11  -1  11   37.90    8.20
  11   1  11   34.20    8.60
  11   1  11   31.40    5.90
 -11   1 -11   47.40   10.70
 -11  -1  11   32.30    6.00
 -11   1 -11   25.10    6.40
  11  -1 -11   25.40    7.50
 -11  -1 -11   25.40    6.00
  11   1 -11   28.00    7.10
  11  -1  11   27.10    8.10
  11  -1  11   46.50    9.20
 -11   1  11   21.60    7.20
 -11   1  11   19.50    7.30
 -11  -1 -11   21.00    7.70
 -11   1  11   28.50    6.90
  11  -1  11   18.80    8.30
  11   1 -11   28.50    8.10
 -11   1  11   27.60    5.30
  11  -1  11   25.80    5.10
 -12  -1  11    9.70    6.20
  12   1  11   -2.40    5.70
 -12   1 -11    2.70    6.20
 -12   1 -11   10.90    5.60
 -12  -1  11    4.50    3.40
  12   1  11    0.60    3.60
 -12  -1  11    1.70    6.10
  12  -1 -11   10.80    6.40
  12  -1 -11    2.50    5.50
  12   1  11   11.30    6.60
  12  -1  11   11.00   10.00
  12  -1  11    2.80    6.30
 -12  -1 -11   11.80    4.90
 -12   1  11   17.90    7.40
  12   1 -11    8.30    5.70
  12   1 -11   17.70    7.00
 -12  -1 -11    2.60    7.90
  12  -1  11    7.10    3.40
 -12   1  11    6.40    6.90
 -13  -1  11   45.50   10.10
  13   1  11   37.50   10.50
 -13  -1  11   56.99   11.80
  13  -1 -11   33.10    8.40
 -13   1 -11   45.70   12.50
 -13   1 -11   40.20    8.50
  13  -1 -11   44.10   10.40
  13   1  11   35.90    9.10
  13  -1  11   49.60   11.30
  13  -1  11   60.89   10.70
 -13  -1 -11   39.30    7.00
  13   1 -11   83.49   12.00
 -13  -1 -11   41.90   12.00
  13   1 -11   54.49   11.00
 -13   1  11   50.59   11.30
 -13   1  11   55.89   10.30
 -14  -1  11    3.30    7.70
  14   1  11    2.70    6.60
  14  -1 -11    1.40    6.60
  14  -1 -11   -1.10    6.60
 -14  -1  11    4.30    7.90
 -14   1  11   -4.80    6.10
  14   1 -11   -0.30    7.30
  14  -1  11    9.70    6.80
 -14  -1 -11   -1.40    6.20
  14   1 -11  -11.50    5.30
 -14   1  11    7.50    7.80
 -15  -1  11   43.90   14.10
 -15  -1  11   23.30    9.10
  15  -1 -11   21.90   10.20
  15  -1 -11   14.00    7.90
  15   1  11    0.90    7.40
 -15   1  11   12.60    9.70
  15   1 -11   18.80    7.70
 -15   1  11   -2.80    7.80
  15   1 -11   11.20    9.50
   0  -1 -12    3.10    3.30
   0   1 -12    3.20    3.30
   0  -1  12   -1.60    2.90
   0   1 -12   -0.20    3.70
   0   1  12    0.00    3.80
   0   1  12   -3.40    2.00
   0  -1 -12    1.40    3.90
   0   1  12   -2.40    3.40
   0  -1  12    4.80    4.20
   0   1 -12    6.00    4.20
   0  -1  12    4.50    4.30
   0  -1  12   -9.90    3.20
   0   1  12   -3.50    3.70
   1   1  12   39.50    7.40
  -1  -1  12   59.39    8.50
  -1  -1  12   51.79    7.30
   1  -1 -12   59.29    9.00
  -1  -1  12   44.70    7.90
   1   1  12   55.39    9.10
  -1   1 -12   66.59   10.20
  -1  -1  12   60.69    9.80
  -1   1 -12   56.29    8.30
   1   1  12   60.19    8.00
   1  -1 -12   63.69    9.50
   1  -1 -12   57.59    7.80
  -1  -1 -12   71.39    9.80
  -1  -1 -12   63.99    9.30
   1   1 -12   66.69    8.70
  -1   1  12   53.09    8.70
   1  -1  12   49.20    8.00
  -1   1  12   71.89    9.10
  -1   1  12   80.29   10.90
   1  -1  12   52.29    8.70
   1   1 -12   55.39    8.10
  -1   1  12   65.69    8.40
   1  -1  12   46.10    8.70
   1   1 -12   62.79    9.20
  -1  -1 -12   59.39    8.10
   1  -1  12   66.49    9.30
   2   1  12    1.70    4.00
   2  -1 -12    2.10    3.20
   2  -1 -12   -3.50    2.50
  -2   1 -12    8.20    4.90
   2   1  12   -2.50    3.30
  -2  -1  12    1.40    3.50
  -2  -1  12    1.80    4.00
   2   1  12    1.70    2.80
  -2   1 -12    3.10    3.50
  -2  -1  12    0.40    4.10
  -2   1 -12    3.50    3.60
   2  -1 -12    6.50    4.60
   2   1  12    1.40    3.60
   2  -1  12   -2.20    3.80
  -2   1  12    1.20    2.80
  -2   1  12    1.00    4.30
   2  -1  12    1.10    4.80
  -2   1  12   -0.10    3.30
   2  -1  12    2.40    4.20
  -2  -1 -12    3.00    3.10
  -2  -1 -12   -1.90    4.00
   2  -1  12    2.00    2.80
   2  -1  12    0.90    3.70
  -2   1  12   -1.40    3.00
   2   1 -12    0.90    3.30
   2   1 -12    7.70    4.60
   2   1 -12    0.00    3.30
  -2  -1 -12    3.50    3.80
   3   1  12   30.30    5.40
  -3  -1  12   29.50    6.10
   3   1  12   37.90    7.80
   3  -1 -12   27.40    5.80
  -3  -1  12   35.70    7.40
   3   1  12   31.10    7.20
  -3   1 -12   32.30    7.10
   3  -1 -12   43.10    8.10
   3   1  12   24.30    7.00
  -3  -1  12   28.50    7.10
  -3   1 -12   32.80    6.50
   3   1  12   28.70    6.20
   3  -1 -12   36.20    7.60
  -3   1  12   27.40    6.50
  -3  -1 -12   32.50    6.90
  -3  -1 -12   21.10    6.30
  -3  -1 -12   25.90    5.60
  -3   1  12   29.30    6.80
   3  -1  12   38.30    8.10
   3   1 -12   25.40    6.30
  -3   1  12   25.20    5.30
   3   1 -12   36.40    6.60
   3  -1  12   29.20    5.30
   3  -1  12   20.20    6.20
  -3   1  12   29.30    7.30
   3   1 -12   30.70    6.90
   3  -1  12   48.30    8.40
  -4  -1  12    0.80    3.50
  -4   1 -12    6.40    4.70
  -4  -1  12    2.80    5.90
  -4  -1  12    6.50    4.80
   4   1  12    3.30    2.80
  -4  -1  12    4.90    4.10
   4  -1 -12    9.70    4.80
   4  -1 -12   11.90    5.70
   4   1  12    2.60    4.80
  -4   1 -12    6.80    4.30
   4   1  12   12.20    5.10
   4   1  12    0.20    5.20
   4  -1 -12    9.90    4.20
   4  -1  12    7.80    4.30
   4   1 -12    7.90    4.80
   4  -1  12    7.60    9.90
  -4   1  12    4.70    4.10
   4  -1  12    8.70    3.60
  -4   1  12    4.00    3.80
  -4  -1 -12    5.70    3.60
   4   1 -12    8.10    5.30
  -4   1  12   10.30    5.10
   4   1 -12    5.80    4.20
   4  -1  12   11.00    6.60
  -4  -1 -12    6.70    5.00
   5   1  12 1055.99   42.20
   5   1  12 1209.18   46.00
  -5  -1  12 1090.39   44.80
   5  -1 -12 1133.19   43.70
   5  -1 -12 1124.19   40.50
  -5  -1  12 1124.79   41.90
   5   1  12 1166.08   44.80
  -5   1 -12 1201.48   45.10
   5  -1 -12 1149.29   46.00
  -5  -1  12 1109.89   44.80
  -5  -1  12 1133.39   41.20
  -5   1 -12 1070.89   41.70
   5   1  12 1138.99   35.80
   5   1 -12 1163.28   46.30
   5  -1  12 1191.08   45.60
   5  -1  12 1138.79   38.10
  -5  -1 -12 1145.99   44.20
  -5  -1 -12 1121.39   41.30
  -5   1  12 1156.08   42.50
   5  -1  12 1158.58   44.80
  -5   1  12 1128.99   40.00
   5  -1  12 1165.98   42.70
  -5   1  12 1081.89   44.60
   5   1 -12 1168.58   43.30
  -5   1  12 1075.39   44.30
   5   1 -12 1177.48   42.30
  -6   1 -12    1.20    4.00
  -6  -1  12    0.10    3.40
   6  -1 -12    3.20    4.90
   6   1  12    3.70    3.90
  -6  -1  12   -2.30    3.80
  -6   1 -12    4.30    3.40
  -6  -1  12    3.30    4.10
   6   1  12    7.10    6.10
   6   1  12    3.30    5.80
   6  -1 -12    3.90    3.60
   6  -1 -12   -1.20    4.10
  -6  -1  12   -2.60    4.70
  -6   1  12    6.50    4.80
  -6   1  12    0.90    3.60
  -6  -1 -12   -0.70    4.50
   6   1 -12    3.60    4.80
   6  -1  12    3.70    3.60
  -6  -1 -12   -2.70    2.80
  -6   1  12    6.50    3.90
   6  -1  12    2.20    2.30
  -6   1  12    1.60    4.80
   6  -1  12    2.40    4.90
   6   1 -12    6.40    4.20
   6   1 -12    0.60    3.90
   6  -1  12   -0.90    4.10
  -7  -1  12   86.29   10.30
   7  -1 -12   86.49   12.30
  -7  -1  12  102.09   13.40
   7   1  12  127.99   14.90
  -7  -1  12   96.99    9.50
  -7  -1  12   90.79   12.80
  -7   1 -12   94.69    9.70
  -7   1 -12  109.19   13.70
   7   1  12   99.89   12.60
   7  -1 -12   97.99    9.50
   7  -1 -12  101.69   10.70
   7   1  12   97.39    9.60
  -7   1  12   95.89    9.10
   7   1 -12  103.89   10.40
   7   1 -12   99.29   10.00
   7  -1  12  105.89   14.10
   7  -1  12  125.19   12.30
  -7   1  12  131.29   16.00
  -7  -1 -12  113.89    9.70
  -7   1  12  108.19   13.20
  -7   1  12  105.39    9.80
   7  -1  12  102.79   10.00
  -8  -1  12    3.90    4.40
  -8   1 -12    7.60    4.40
   8   1  12    0.70    3.50
   8  -1 -12    3.80    4.40
  -8   1 -12    9.70    6.50
  -8  -1  12    0.10    5.30
   8  -1 -12    1.30    6.70
   8   1  12   -0.90    5.40
   8   1  12    3.40    4.80
   8  -1 -12    5.10    4.70
  -8  -1 -12    4.10    4.00
   8  -1  12    5.70    4.20
  -8   1  12    8.50    5.40
   8  -1  12   -0.80    4.20
  -8   1  12   11.00    5.80
   8   1 -12    8.50    5.20
   8  -1  12   -6.80    4.80
   8   1 -12   -1.70    4.50
  -8   1  12    2.40    3.80
   8   1 -12    2.60    6.10
  -8   1  12    3.80    4.30
  -8  -1 -12   12.10    6.40
  -9  -1  12  254.97   18.30
  -9  -1  12  261.47   15.00
  -9   1 -12  264.37   19.50
   9   1  12  280.47   18.80
   9  -1 -12  285.47   16.80
  -9  -1  12  257.57   14.80
  -9  -1  12  253.67   19.40
  -9   1 -12  251.97   15.80
   9  -1 -12  240.48   17.50
   9   1  12  252.77   19.30
   9   1  12  264.67   15.40
  -9  -1 -12  280.17   15.20
   9  -1  12  231.18   18.60
  -9   1  12  268.27   18.60
   9  -1  12  271.37   15.20
  -9   1  12  273.67   15.30
  -9  -1 -12  298.47   20.60
  -9   1  12  255.77   20.00
   9   1 -12  264.87   17.30
   9  -1  12  258.97   18.50
   9   1 -12  281.67   17.80
 -10  -1  12   24.10    7.60
  10   1  12   27.00    8.80
 -10  -1  12   23.70    8.60
 -10   1 -12   21.10    8.50
 -10  -1  12   15.50    5.00
 -10  -1  12   12.90    6.60
 -10   1 -12   11.30    6.40
  10  -1 -12   16.80    6.80
  10   1  12   19.80    7.70
  10  -1 -12   19.30    6.50
  10   1  12    7.30    4.90
  10  -1  12    9.90    6.10
 -10  -1 -12   20.80    8.00
  10   1 -12   19.60    6.20
  10  -1  12   30.10    6.30
 -10   1  12   13.00    6.60
  10   1 -12   19.10    6.80
 -10   1  12    9.70    4.30
 -10   1  12   14.90    6.00
  10  -1  12   13.30    7.80
  10  -1  12    2.50    4.80
 -10  -1 -12   11.50    4.60
 -11  -1  12   -2.90    5.20
 -11  -1  12    1.30    6.70
  11   1  12    5.00    6.10
 -11   1 -12    4.40    4.80
  11  -1 -12    3.10    5.70
  11  -1 -12   -0.30    6.10
  11   1  12    4.10    6.70
 -11   1 -12   -0.30    6.20
  11   1  12   -2.40    4.10
 -11  -1  12    3.80    4.10
 -11  -1 -12    5.80    7.90
 -11   1  12    8.20    6.50
  11  -1  12    3.50    4.00
  11   1 -12   13.00    5.80
 -11   1  12    0.00    3.80
  11  -1  12    3.00    5.70
  11   1 -12    2.50    5.40
 -11  -1 -12    1.40    4.00
 -11   1  12    5.30    5.70
  11  -1  12   19.00   11.50
 -12  -1  12  -14.30    5.10
  12   1  12    6.20    4.00
 -12  -1  12    5.90    6.40
 -12   1 -12   -0.70    4.80
  12   1  12    1.70    6.50
  12  -1 -12    0.90    6.20
 -12   1 -12    3.70    7.50
  12  -1 -12    3.90    6.30
  12   1  12   13.50    7.20
  12   1 -12   -4.90    5.30
 -12  -1 -12   -6.00    6.10
  12  -1  12   -7.30    5.70
 -12   1  12   -2.80    6.80
  12   1 -12    6.40    6.10
 -12   1  12   -0.10    5.90
  12  -1  12   -1.30    3.60
 -12  -1 -12   -1.50    4.10
 -12   1  12   -1.10    4.20
  12  -1  12    2.40    7.60
  13  -1 -12   29.80    9.10
 -13   1 -12   21.20   10.50
  13   1  12   10.90    7.20
 -13  -1  12    7.70    7.60
  13  -1 -12    8.20    7.40
 -13  -1  12   25.50    8.40
  13   1  12   26.70   16.80
  13   1 -12   21.60    8.90
 -13   1  12   18.60    9.20
 -13   1  12   28.90    9.60
  13   1 -12   14.00    7.20
  13  -1  12   10.30    8.20
 -13  -1 -12   23.30   10.70
 -13  -1 -12   14.00    7.00
 -14  -1  12    3.20    8.50
 -14  -1  12   -1.70    7.80
  14  -1 -12   -7.70    6.90
  14   1  12    7.20    7.00
  14  -1 -12   -7.90    8.50
 -14   1  12   -5.60    7.30
  14   1 -12   -2.10    8.00
  14  -1  12  -18.80    5.50
 -15  -1  12  113.49   16.00
 -15  -1  12   70.29   15.50
  15   1  12  113.39   14.90
  15  -1  12   89.99   14.90
  15   1 -12   84.19   13.40
 -15   1  12  110.09   15.60
  15   1 -12  156.58   27.40
   0  -1  13    2.20    3.20
   0   1 -13    9.90    8.90
   0  -1  13   -3.00    4.40
   0   1 -13    3.90    4.50
   0   1  13    0.00    3.80
   0   1  13    5.40    3.70
   0  -1 -13   -0.70    4.00
   0  -1 -13    2.70    4.50
   0  -1  13    0.50    3.80
   0   1  13   -1.70    4.00
   0   1 -13    2.60    3.60
   0  -1  13    0.70    5.20
   0   1  13    2.30    4.30
   1   1  13   97.89    8.90
   1   1  13  106.29    9.70
  -1   1 -13  112.19   10.20
  -1  -1  13   97.89   13.80
  -1   1 -13  127.39   12.00
   1   1  13  102.69   15.00
   1  -1 -13  118.99    9.90
  -1  -1  13  103.09    9.60
   1  -1 -13  135.49   14.10
  -1  -1  13  102.49   10.30
  -1  -1  13  114.09   11.60
   1   1  13   96.49   11.90
   1  -1 -13  101.89   11.30
  -1   1  13   76.09   11.00
   1   1 -13  120.99   11.20
   1   1 -13  118.79   10.30
  -1  -1 -13  124.39   11.90
  -1  -1 -13   88.39   11.10
   1   1 -13  103.49   10.70
  -1   1  13  121.79   10.30
   1  -1  13  121.49   10.20
   1  -1  13  103.59   12.80
  -1  -1 -13  108.79   10.10
  -2   1 -13   34.60    8.30
  -2   1 -13   20.90    6.10
   2  -1 -13   24.00    5.70
   2   1  13   22.70    5.20
   2  -1 -13   25.40    6.70
   2   1  13   13.40    8.60
  -2  -1  13   25.60    7.40
  -2  -1  13   20.60    5.60
  -2  -1  13   24.80    6.70
   2   1  13   23.60    5.60
   2   1  13   22.40    6.80
   2  -1 -13   21.70    8.10
  -2   1 -13   12.10    5.30
  -2  -1  13   16.30    4.40
   2   1 -13   25.90    6.60
  -2   1  13   24.60    7.50
   2   1 -13   26.90    6.70
   2  -1  13   14.60    6.00
  -2  -1 -13   15.80    6.40
   2  -1  13   30.70    7.80
   2  -1  13   19.20    7.00
   2  -1  13   27.80    5.30
  -2  -1 -13   20.20    5.50
  -2  -1 -13   19.40    5.40
  -2   1  13   25.20    6.90
  -2   1  13   16.20    5.10
   2   1 -13   23.80    5.90
  -2   1  13    8.90    4.30
   3  -1 -13   37.90    7.90
  -3  -1  13   30.50    7.30
   3   1  13   40.90    8.90
   3  -1 -13   47.90    7.20
  -3   1 -13   44.60    8.30
  -3   1 -13   50.49    8.30
  -3  -1  13   47.80    8.90
   3   1  13   55.29    9.30
   3   1  13   54.39    7.10
   3  -1 -13   51.09    8.40
  -3  -1  13   44.50    7.20
   3   1  13   40.90    8.60
   3   1 -13   46.70    7.90
  -3   1  13   43.70    9.00
  -3   1  13   40.90    8.00
   3  -1  13   31.60    7.20
   3  -1  13   49.20    6.90
   3  -1  13   36.80    7.90
  -3   1  13   52.09    7.50
   3  -1  13   34.10    8.10
  -3  -1 -13   49.70    8.10
  -3  -1 -13   51.09    8.80
  -3  -1 -13   60.59   10.50
  -3   1  13   59.69    9.40
   3   1 -13   53.39    9.40
  -4   1 -13    7.00    5.70
  -4  -1  13   17.50    7.10
   4   1  13   13.50    6.00
   4  -1 -13   12.00    4.90
   4   1  13   17.40    6.00
  -4  -1  13    9.30    5.60
  -4  -1  13   14.20    5.20
  -4  -1  13   14.60    5.90
   4  -1 -13   14.40    6.20
   4  -1 -13   21.60    6.80
   4   1  13   18.00    5.10
   4   1  13   30.10    7.80
  -4   1 -13   10.50    5.60
  -4   1  13   15.80    5.90
  -4   1  13    7.30    5.20
   4  -1  13   17.30    6.70
   4  -1  13   18.80    6.90
  -4  -1 -13   10.80    5.70
  -4   1  13   22.20    6.10
   4  -1  13   16.90    6.00
   4   1 -13   20.80    5.80
  -4   1  13   13.20    4.60
   4   1 -13    9.40    5.50
   4  -1  13    7.10    4.10
  -4  -1 -13   20.70    6.00
   5   1  13  225.18   16.70
  -5  -1  13  210.58   16.10
   5  -1 -13  239.98   15.80
  -5   1 -13  214.68   14.70
   5  -1 -13  234.48   13.80
  -5  -1  13  190.28   13.30
   5   1  13  254.57   17.90
  -5   1 -13  197.58   15.90
   5   1  13  228.88   15.30
  -5  -1  13  247.68   17.40
  -5  -1  13  252.67   15.50
   5  -1 -13  213.48   17.10
   5  -1  13  215.58   16.30
   5  -1  13  262.07   15.70
  -5   1  13  202.08   16.60
  -5  -1 -13  229.58   14.80
   5   1 -13  209.28   14.00
  -5   1  13  211.08   14.90
   5   1 -13  212.58   15.40
   5   1 -13  227.48   17.60
  -5   1  13  216.38   16.40
   5  -1  13  250.37   18.00
  -5  -1 -13  207.08   15.70
   5  -1  13  212.48   14.90
  -6  -1  13    9.80    6.10
  -6  -1  13   21.50    6.90
   6   1  13    8.90    5.80
  -6   1 -13   18.20    5.50
   6  -1 -13   15.40    6.10
  -6  -1  13    9.10    5.10
  -6   1 -13   10.20    6.70
   6   1  13   11.70    4.40
   6   1  13   15.80    6.30
   6  -1 -13   10.80    4.70
   6  -1 -13    2.90    5.70
  -6  -1  13   15.60    5.40
   6   1 -13   11.00    6.10
   6   1 -13    8.90    5.00
   6  -1  13   15.60    7.20
  -6  -1 -13   11.30    4.90
  -6   1  13   12.30    6.10
   6  -1  13   13.60    5.90
   6  -1  13   12.70    6.30
  -6   1  13    3.80    4.10
   6   1 -13   16.50    5.50
  -6   1  13   12.20    6.20
  -6   1  13   17.90    6.00
  -7  -1  13   16.70    6.80
   7  -1 -13    9.80    6.40
  -7  -1  13   15.60    5.40
  -7  -1  13   17.60    6.90
   7  -1 -13   15.50    7.40
  -7   1 -13    5.20    4.70
  -7   1 -13   11.10    6.80
   7   1  13    7.80    5.20
   7   1  13    8.90    5.90
   7  -1 -13   11.50    5.10
   7   1  13    8.10    4.70
   7   1 -13    4.50    4.30
  -7  -1 -13   14.50    4.60
   7  -1  13   16.40    6.60
  -7   1  13    6.00    5.00
  -7  -1 -13   15.70    7.10
   7  -1  13    8.20    4.80
  -7   1  13   22.80    6.80
   7  -1  13    2.50    5.00
  -7   1  13    7.90    5.20
  -7   1  13   11.90    5.00
   7   1 -13    9.90    8.00
   7   1 -13    9.20    5.60
   8  -1 -13    3.10    4.40
  -8  -1  13   -1.30    5.00
  -8  -1  13    8.40    6.50
   8   1  13   -1.80    6.10
  -8   1 -13    5.20    6.20
  -8  -1  13    6.80    4.90
   8   1  13    7.80    4.60
   8  -1 -13   -6.70    6.60
   8  -1 -13    3.70    5.50
  -8   1 -13    1.10    4.10
   8   1  13    0.60    5.80
   8  -1  13   -2.30    3.90
   8  -1  13    4.30    5.80
  -8   1  13    0.80    4.70
  -8   1  13    7.30    6.70
  -8  -1 -13    0.00    3.30
  -8   1  13   -1.60    4.90
  -8  -1 -13    7.20    6.30
   8   1 -13    0.20    5.00
   8  -1  13    9.80    7.00
  -8   1  13    0.00    4.50
   8   1 -13   -1.60    4.40
  -9  -1  13  100.69    9.90
  -9  -1  13   80.09   13.20
   9  -1 -13   74.89   10.40
   9  -1 -13   99.09   13.40
  -9   1 -13  100.79   17.00
  -9  -1  13   97.39   14.30
   9   1  13   94.59   14.00
   9   1  13   87.79   10.70
  -9   1 -13   93.79   14.30
   9   1  13   75.19   12.60
  -9   1  13  109.09   15.90
  -9  -1 -13   82.19   10.10
  -9   1  13   94.59   13.30
  -9   1  13   90.79   10.50
   9   1 -13   99.19   12.00
   9  -1  13   74.49   13.00
   9   1 -13  103.79   13.00
   9  -1  13   84.69   12.80
  -9  -1 -13   92.49   14.30
   9  -1  13   78.29    9.70
 -10  -1  13   -4.30    6.60
  10   1  13    0.20    4.60
  10  -1 -13    7.30    6.30
  10   1  13   -3.80    5.90
 -10  -1  13   10.00    7.20
  10  -1 -13    4.50    5.50
 -10   1 -13    2.60    4.50
 -10   1 -13    2.30    6.90
 -10  -1  13    3.90    4.50
 -10  -1 -13    4.20    6.50
 -10   1  13    6.60    6.70
 -10   1  13   -1.70    4.20
  10   1 -13    5.90    5.90
  10  -1  13   18.30   10.00
  10  -1  13   -0.90    3.90
  10   1 -13   -6.90    4.80
 -10   1  13   10.20    7.60
  10  -1  13   12.40    6.90
 -10  -1 -13    3.90    4.10
  11   1  13   40.90    9.10
  11  -1 -13   25.70    7.30
  11  -1 -13   14.40    6.80
 -11  -1  13   18.90    5.90
  11   1  13   11.60    8.20
 -11  -1  13   24.50    8.50
 -11  -1  13   37.80    9.30
 -11   1 -13   26.20    7.70
  11   1  13   43.90    7.00
 -11   1 -13   21.20    9.40
 -11   1  13   23.50    6.30
 -11  -1 -13   21.10    6.00
  11  -1  13   28.60    9.20
 -11   1  13   25.30    9.30
  11  -1  13   19.70    5.80
  11   1 -13   39.60    8.90
  11   1 -13    2.00    6.00
  11  -1  13   33.50    8.60
 -11   1  13   17.00    9.20
  12  -1 -13    1.10    7.10
 -12  -1  13    6.30    7.50
  12   1  13    5.90    7.20
 -12   1 -13   17.60    8.80
  12  -1 -13    3.90    7.00
 -12  -1  13    6.60    7.60
  12   1 -13    1.30    6.80
  12   1 -13    2.20    6.10
  12  -1  13    3.20    7.10
 -12  -1 -13    2.60    7.60
 -12  -1 -13   -2.20    5.50
 -12   1  13   21.40    8.90
  13   1  13   28.90    9.00
  13  -1 -13   17.30    9.10
 -13  -1  13   15.40    9.10
  13  -1 -13   28.80    9.00
 -13  -1  13   28.40    9.60
 -13   1  13   17.70    9.20
  13   1 -13   31.20   10.50
  13  -1  13   19.80    8.60
 -14  -1  13    7.60   11.40
  14   1 -13   11.10    7.80
  14   1 -13    8.40   11.70
 -14   1  13   21.60   10.20
   0  -1  14   -1.20    5.80
   0  -1  14    3.00    5.80
   0   1 -14    0.50    4.70
   0   1  14    1.40    4.20
   0   1 -14    1.70    4.00
   0   1  14   -7.00    4.00
   0  -1  14   -1.60    3.80
   0   1  14   -4.20    4.20
   0  -1 -14    3.80    4.50
   0   1 -14    6.60    4.50
   0  -1 -14    3.10    4.80
   0  -1 -14   -6.20    3.40
   0   1  14   -1.00    3.70
   1   1  14  418.16   23.40
  -1   1 -14  413.86   23.20
   1  -1 -14  443.76   23.90
   1  -1 -14  446.46   23.90
  -1  -1  14  419.66   22.10
   1   1  14  433.46   20.70
  -1   1 -14  436.26   22.40
   1   1  14  429.66   24.00
  -1  -1  14  435.46   24.00
  -1  -1  14  434.86   23.60
   1  -1 -14  405.16   20.40
   1   1 -14  447.56   23.40
   1   1 -14  432.86   23.90
  -1  -1 -14  438.66   21.60
   1   1 -14  417.86   21.50
  -1   1  14  391.06   21.40
  -1  -1 -14  407.36   22.60
  -1   1  14  399.36   22.80
   1  -1  14  404.66   23.60
  -1   1  14  399.36   23.80
   1  -1  14  377.96   22.90
  -1  -1 -14  427.66   23.40
  -1   1  14  428.16   20.10
  -2  -1  14   23.50    6.80
   2  -1 -14   25.90    6.30
  -2   1 -14   29.00    7.60
  -2  -1  14   34.30    8.90
   2   1  14   18.20    6.90
  -2  -1  14   28.60    7.30
   2   1  14   28.00    8.00
  -2   1 -14   18.00    6.70
  -2   1 -14   24.10    6.50
   2  -1 -14   13.40    5.70
   2  -1 -14   14.60    5.80
   2   1  14   37.40    6.50
  -2   1  14   21.30    7.60
   2   1 -14   17.20    5.80
  -2  -1 -14   31.60    7.20
   2   1 -14   32.90    8.00
  -2   1  14   19.50    6.00
   2  -1  14   21.90    7.30
   2  -1  14    8.40    6.70
  -2  -1 -14   29.20    7.00
   2  -1  14   29.50    8.30
  -2  -1 -14   22.80    8.00
   2   1 -14   25.00    7.20
  -2   1  14   26.40    7.80
  -2   1  14   14.30    5.30
   2  -1  14   24.30    6.10
  -3   1 -14   92.99   10.50
  -3  -1  14  125.79   12.10
   3  -1 -14  108.39   12.20
   3  -1 -14  105.79   13.40
   3   1  14  133.99   15.40
   3  -1 -14  107.09    9.80
  -3  -1  14  151.98   23.40
   3   1  14  106.99   13.20
  -3   1 -14  128.39   12.60
  -3  -1  14   99.69   12.90
   3   1  14  123.19   15.00
   3   1  14  113.89    9.80
   3   1 -14  117.89   12.70
   3  -1  14  125.29   10.00
   3   1 -14  109.99   10.60
  -3  -1 -14  114.59   11.20
   3  -1  14  114.99   14.00
  -3   1  14  121.19   11.80
  -3   1  14  109.79   14.30
  -3  -1 -14  121.79   11.70
   3  -1  14  111.69   13.90
  -3   1  14   98.69   12.10
   3   1 -14  113.59   14.10
  -3   1  14  109.49    9.90
  -3  -1 -14  137.99   16.10
   3  -1  14  105.09   13.20
   4  -1 -14   18.30    6.40
  -4  -1  14    5.40    5.50
  -4   1 -14   10.60    5.00
   4  -1 -14    6.00    4.10
   4   1  14    5.30    6.00
   4   1  14    9.60    3.70
   4  -1 -14    8.70    6.00
  -4  -1  14    9.80    7.10
  -4  -1  14   14.10    6.00
   4   1  14    0.00    4.50
   4   1  14    4.70    5.60
  -4   1 -14   10.80    4.90
   4   1 -14    0.40    5.10
   4  -1  14    4.00    5.70
   4  -1  14    8.00    5.10
   4  -1  14    3.20    5.20
   4  -1  14   11.90    6.30
  -4   1  14    5.30    4.90
   4   1 -14   -0.60    5.40
  -4  -1 -14    8.50    6.20
  -4   1  14    5.50    6.30
  -4   1  14   11.00    5.70
  -4  -1 -14    4.20    4.80
  -4   1  14    6.90    4.70
   4   1 -14    7.90    5.10
  -5   1 -14   60.29    9.10
   5  -1 -14   52.79    9.60
  -5  -1  14   60.09   10.40
   5  -1 -14   58.89    8.40
  -5  -1  14   55.59   10.00
   5   1  14   53.69   10.20
   5   1  14   69.89   11.60
   5   1  14   53.79    9.20
  -5   1 -14   60.89   10.70
  -5  -1  14   65.79   10.00
   5  -1 -14   63.99   11.80
   5  -1  14   58.79    9.30
  -5   1  14   74.09   10.60
  -5   1  14   50.49    8.80
   5  -1  14   85.79   12.80
  -5   1  14   68.19    8.90
   5   1 -14   74.99   10.10
  -5  -1 -14   61.29    9.50
  -5   1  14   71.49   11.40
   5   1 -14   44.70   10.80
   5   1 -14   58.59   10.10
   5  -1  14   53.49   10.40
   6   1  14    0.70    4.90
  -6  -1  14    9.10    5.40
  -6   1 -14    0.10    5.60
   6  -1 -14    3.70    4.20
   6  -1 -14    2.70    4.80
   6   1  14    4.80    5.60
  -6  -1  14   -1.10    6.70
  -6   1 -14    1.50    4.40
  -6  -1  14   11.40    6.20
   6   1  14    2.30    6.20
   6  -1 -14   -3.20    5.70
   6  -1  14    5.70    5.80
  -6   1  14   -4.70    4.10
  -6   1  14    5.40    5.90
  -6   1  14    0.10    4.50
  -6  -1 -14    4.10    5.10
   6   1 -14    0.80    4.80
   6  -1  14    1.10    6.00
   6  -1  14   -0.20    5.10
  -6   1  14    2.00    4.60
  -6  -1 -14    1.30    3.80
   6   1 -14    5.90    7.90
   6   1 -14    5.20    4.80
   7   1  14   -2.70    5.80
  -7  -1  14    5.70    5.00
  -7  -1  14    2.90    6.40
   7  -1 -14   -2.40    4.30
  -7  -1  14   -0.60    5.70
   7  -1 -14    4.20    8.10
  -7   1 -14    7.70    6.10
   7   1  14    3.90    4.90
   7  -1 -14   13.00    5.40
  -7   1 -14    2.70    4.60
   7   1  14   -0.20    5.10
  -7   1  14   -1.50    4.80
   7   1 -14   -3.60    4.20
   7  -1  14   -9.60    4.90
  -7   1  14   -0.70    4.70
   7   1 -14    1.60    4.90
   7  -1  14    6.20    5.00
   7   1 -14    3.90    9.30
  -7  -1 -14    5.90    6.10
  -7   1  14   -6.90    4.10
  -7  -1 -14   -4.40    3.80
  -7   1  14    8.80    5.50
   7  -1  14    4.70    6.70
   8   1  14   46.30    8.10
  -8  -1  14   27.00    7.80
   8  -1 -14   34.70    7.50
   8   1  14   20.60    8.20
  -8   1 -14   40.40    7.80
   8  -1 -14   37.00    9.40
  -8   1 -14   39.80    9.80
  -8  -1  14   41.70   10.30
   8   1  14   36.80    9.60
   8  -1  14   49.20   11.30
  -8  -1 -14   47.00   10.40
  -8  -1 -14   27.10    6.50
   8  -1  14   35.70    7.60
   8  -1  14   29.00    9.10
  -8   1  14   43.70   10.00
  -8   1  14   29.80    8.80
   8   1 -14   23.30    7.60
  -8   1  14   37.00    7.90
   8   1 -14   26.40    7.60
  -9  -1  14  226.78   15.10
  -9  -1  14  265.27   19.60
  -9   1 -14  199.38   15.30
   9   1  14  204.08   15.20
   9  -1 -14  244.58   18.20
   9   1  14  227.08   19.10
   9   1  14  204.98   18.40
   9  -1 -14  224.78   15.40
  -9   1 -14  232.78   19.80
  -9  -1  14  254.27   21.10
   9  -1  14  238.48   19.60
  -9  -1 -14  206.58   14.30
   9  -1  14  223.68   17.60
  -9  -1 -14  236.58   19.50
  -9   1  14  230.88   17.90
   9  -1  14  257.17   20.20
  -9   1  14  213.48   19.70
   9   1 -14  245.08   17.70
   9   1 -14  244.48   16.60
  -9   1  14  219.78   18.80
  10   1  14   -4.50    7.00
 -10  -1  14    7.00    7.60
 -10  -1  14   -4.80    4.90
  10  -1 -14   -5.30    5.80
 -10   1 -14    0.30    5.90
  10   1  14    3.70    5.00
 -10   1 -14    6.70    9.70
  10   1  14    2.10    7.00
 -10  -1  14    4.30    7.20
  10  -1 -14   15.40    7.10
 -10  -1 -14   -0.20    4.90
  10   1 -14    1.30    6.20
 -10  -1 -14    3.10    8.00
  10  -1  14   12.60    8.50
 -10   1  14    1.20    7.90
  10   1 -14    1.60    6.00
  10  -1  14   11.30    5.80
 -10   1  14   -5.30    7.20
  10  -1  14   -1.50    6.50
 -10   1  14   -4.70    5.40
 -11   1 -14   62.29   12.70
 -11  -1  14   83.29   12.80
 -11  -1  14   54.29    9.40
 -11  -1  14  113.29   24.80
  11   1  14   75.59   13.40
 -11  -1 -14   57.89   10.20
 -11   1  14   80.89   10.50
  11   1 -14   77.39   12.30
  11  -1  14   73.09    9.30
  11  -1  14   67.29   11.30
 -11   1  14   65.09   12.00
 -11  -1 -14   96.39   16.20
  11   1 -14   98.29   13.80
  12  -1 -14    5.60    7.10
  12  -1 -14    8.20   12.80
 -12  -1  14   -6.80    6.50
  12   1  14    4.60    7.50
  12   1 -14   -6.10    7.30
  12  -1  14    1.60   11.60
  12   1 -14    8.70    6.70
 -12   1  14   -1.90    7.40
  13   1 -14  245.58   19.90
   0   1  15    2.60    6.90
   0   1  15   -1.50    3.50
   0  -1  15    7.30    4.70
   0   1 -15    0.40    4.90
   0  -1 -15    2.90    4.60
   0   1 -15    2.60    5.70
   0  -1 -15   -1.50    4.60
   0   1 -15    7.40    6.20
   0  -1  15   -0.20    5.20
   0  -1  15    1.70    5.20
   0   1  15    3.50    5.00
   0  -1 -15    6.10    5.70
  -1  -1  15  114.59   11.50
  -1  -1  15  116.99   14.50
   1  -1 -15  131.59   13.80
  -1   1 -15  117.19   11.60
   1   1  15  133.09   13.80
  -1  -1  15  134.19   13.20
   1  -1 -15  133.59   15.50
   1   1  15  112.59   10.40
  -1   1 -15  122.29   15.10
   1  -1 -15  110.99   10.80
   1   1  15  111.49   14.20
   1  -1  15  130.19   11.50
  -1  -1 -15  124.49   11.60
   1  -1  15  110.19   13.80
   1  -1  15  143.89   13.60
  -1  -1 -15  112.79   14.80
  -1   1  15  118.99   14.80
  -1  -1 -15  116.89   12.40
   1   1 -15  111.89   11.20
   1   1 -15  126.69   12.90
  -1   1  15  105.19   13.80
  -1   1  15  119.79   11.40
   1   1 -15  112.29   14.50
   1  -1  15  138.19   14.40
  -2  -1  15   -3.70    3.90
   2   1  15    0.80    4.30
   2   1  15    2.70    5.50
  -2   1 -15   -3.60    5.10
  -2   1 -15    3.60    5.00
  -2   1 -15    1.10    4.90
   2  -1 -15   10.80    7.10
   2   1  15   -5.10    4.90
   2  -1 -15    2.30    4.30
  -2  -1  15    6.50    5.40
   2  -1 -15   10.00    5.50
  -2  -1  15    1.40    5.70
   2   1  15    1.10    5.80
   2   1 -15    2.20    5.70
  -2   1  15    9.00    6.80
  -2  -1 -15   10.60    5.40
   2  -1  15    6.00    6.40
   2   1 -15   -0.50    5.00
  -2  -1 -15    5.60    5.10
   2   1 -15   -0.10    4.80
   2  -1  15    1.20    5.70
  -2  -1 -15    0.50    4.60
  -2   1  15   -2.40    4.30
   2  -1  15   -5.30    4.00
  -2   1  15    2.80    5.90
   2  -1  15    7.20    6.40
  -2   1  15  -10.80    4.70
   3   1  15   69.09   10.70
   3   1  15   70.99   11.50
  -3  -1  15   74.79   12.10
  -3  -1  15   72.89   10.20
  -3   1 -15   55.79   10.30
   3   1  15   72.89    8.30
   3  -1 -15   77.99   12.00
  -3   1 -15   73.79   11.50
   3  -1 -15   71.39   11.10
   3  -1 -15   64.89    9.20
  -3  -1  15   71.19   11.60
   3   1  15   87.39   12.80
  -3  -1 -15   68.99   10.40
   3   1 -15   74.29   10.00
   3  -1  15   73.89   12.50
   3  -1  15   64.39   11.40
   3  -1  15   72.69   11.10
   3   1 -15   71.49   12.40
  -3  -1 -15   68.09   10.10
   3  -1  15   90.99    9.30
  -3   1  15   53.19    9.90
  -3   1  15   71.89   11.30
   3   1 -15   63.89   10.70
  -3   1  15   67.29    9.00
  -3   1  15   65.59   11.70
   4   1  15   25.40    8.50
   4   1  15   47.30    9.60
   4  -1 -15   20.70    7.40
   4  -1 -15   33.40    6.80
  -4  -1  15   34.90    9.10
  -4   1 -15   31.70    8.70
  -4   1 -15   20.10    6.90
  -4  -1  15   22.20    6.50
  -4  -1  15   30.40    8.00
   4   1  15   26.90    8.60
   4  -1 -15   52.19   11.70
  -4   1  15   21.30    6.00
  -4   1  15   20.50    7.80
  -4   1  15   33.00    8.70
   4  -1  15   28.10    8.60
   4  -1  15   30.00    5.60
   4   1 -15   34.50    8.90
  -4  -1 -15   34.00    7.70
  -4  -1 -15   44.10    9.40
   4   1 -15   34.90    7.40
   4  -1  15   33.10    8.90
  -4   1  15   24.60    7.00
   4  -1  15   35.80    9.60
   4   1 -15   24.70    8.80
   5   1  15   36.50    8.30
  -5  -1  15   36.70    8.20
  -5   1 -15   23.60    7.60
   5   1  15   44.00   11.40
  -5  -1  15   29.50    8.80
   5  -1 -15   38.20    7.10
   5  -1 -15   29.20    8.10
   5   1  15   28.10    8.20
  -5   1 -15   21.20    6.00
   5  -1 -15   27.50   13.90
  -5  -1  15   41.00   10.20
  -5  -1 -15   36.90    7.70
   5   1 -15   28.90   15.20
   5  -1  15   41.10   10.30
  -5   1  15   29.10    8.80
   5   1 -15   42.10    8.20
  -5   1  15   38.90    9.00
  -5  -1 -15   25.40    7.80
   5  -1  15   27.30    8.70
   5  -1  15   38.30    8.50
  -5   1  15   23.00    7.00
  -5   1  15   34.90    7.70
   5   1 -15   42.30    9.50
  -6   1 -15   29.40    8.90
  -6  -1  15   27.00    8.00
   6  -1 -15   41.50    7.50
   6   1  15   34.40    7.80
  -6   1 -15   37.40    7.70
  -6  -1  15   21.30    8.70
   6   1  15   37.60    9.90
   6  -1 -15   42.00   10.00
   6   1  15   27.10    9.40
  -6  -1  15   21.90    6.80
   6  -1  15   43.00   10.60
  -6  -1 -15   67.59   11.50
  -6  -1 -15   34.00    7.90
   6   1 -15   23.50    7.20
  -6   1  15   33.90    8.00
  -6   1  15   30.00    7.60
   6  -1  15   31.40    7.70
   6  -1  15   22.80    8.40
  -6   1  15   20.60    9.00
   6   1 -15   29.80    7.40
   7   1  15   17.00    8.90
  -7   1 -15   31.80    8.60
   7  -1 -15   16.80    6.10
  -7   1 -15   12.00    7.60
  -7  -1  15   32.00    7.90
  -7  -1  15   -0.50    5.70
   7  -1 -15   21.00    8.80
   7   1  15   32.30    8.00
  -7   1  15   42.30   12.90
  -7   1  15   20.40    7.40
   7   1 -15   10.50    5.80
   7  -1  15    7.70    8.70
   7   1 -15   22.40    8.40
  -7  -1 -15   26.10    7.80
  -7  -1 -15   16.70    6.00
   7  -1  15   32.70    8.20
   8   1  15    8.20    7.50
   8  -1 -15   -2.70    5.10
   8   1  15    1.90    5.30
  -8  -1  15   12.30    7.30
   8   1  15   -2.40    5.30
  -8   1 -15   -0.30    6.10
  -8   1 -15   -2.80    6.50
  -8  -1  15   -2.60    5.40
   8  -1 -15  -11.00    5.70
  -8  -1 -15    2.20    7.20
   8  -1  15    2.60    5.30
   8   1 -15    3.80    6.10
   8   1 -15    2.70    5.60
  -8  -1 -15   -1.20    4.40
   8  -1  15   -3.90    6.50
  -8   1  15    1.00    7.40
   8  -1  15    2.90    7.10
  -8   1  15   -4.40    5.10
   9   1  15   48.70   11.10
  -9  -1  15   48.00    8.90
  -9  -1  15   80.59   13.30
   9   1  15   49.99   12.10
  -9   1 -15   52.19   18.00
   9  -1 -15   68.19   10.10
   9  -1 -15   38.00   11.30
   9   1  15   63.39    9.80
  -9  -1 -15   48.90    9.50
   9   1 -15   47.40   10.20
  -9   1  15   63.49    9.90
  -9   1  15   70.69   12.70
   9   1 -15   62.59   11.50
  -9  -1 -15   45.70   11.00
   9  -1  15   60.39    9.30
   9  -1  15   66.49   12.90
   9  -1  15   76.59   13.70
 -10  -1  15   22.10    7.30
  10  -1 -15   41.10   10.20
 -10   1 -15   17.80    9.00
  10   1  15   32.50    8.40
 -10  -1  15   45.30   10.90
  10  -1 -15   18.80    8.10
  10   1  15   20.80   10.10
  10  -1  15   27.60   13.20
 -10   1  15   20.40    7.30
  10  -1  15   26.50    7.50
  10   1 -15   31.70    8.70
 -10   1  15   22.80    9.30
 -10  -1 -15   19.70    9.30
  11  -1 -15    5.60    7.60
  11   1 -15   21.30    8.00
  11   1 -15   13.50    9.60
  12   1 -15   10.50    7.40
   0  -1 -16    0.10    5.90
   0  -1 -16    5.10    7.30
   0   1  16   -4.20    5.50
   0   1  16    0.60    5.60
   0  -1 -16    7.60    6.00
   0   1 -16    2.10    5.00
   0   1 -16   -1.70    6.90
   0   1 -16    8.90    6.60
   0  -1  16    6.50    6.10
   0  -1  16    0.70    5.10
  -1   1 -16   39.50   10.60
   1  -1 -16   85.59   20.60
   1  -1 -16   48.20    9.90
  -1  -1  16   53.49   11.00
  -1   1 -16   41.90   10.10
   1   1  16   56.59   10.90
   1  -1 -16   50.19    8.90
  -1  -1  16   51.19   10.70
  -1   1 -16   56.59   11.80
   1   1  16   32.20    8.90
  -1  -1 -16   49.60    9.00
   1  -1  16   39.10   10.10
   1   1 -16   43.70    8.90
   1   1 -16   36.30    8.60
  -1   1  16   62.19   11.70
   1  -1  16   51.89   10.70
  -1  -1 -16   53.39   10.50
  -1   1  16   56.39   11.00
   1  -1  16   57.59   10.70
  -1  -1 -16   45.00    9.20
  -2  -1  16   13.90    6.20
   2   1  16    3.20    6.00
   2  -1 -16   12.60    6.30
   2   1  16   14.90    7.30
   2   1  16   17.80    8.40
  -2   1 -16    5.60    5.90
  -2   1 -16   16.20    6.80
  -2  -1  16   -0.20    6.70
   2  -1 -16   11.40    6.90
   2  -1  16    9.50    6.20
  -2  -1 -16    5.70    6.10
   2   1 -16    4.40    6.70
   2  -1  16    3.70    6.60
  -2   1  16    3.10    5.80
  -2   1  16   11.20    7.00
   2  -1  16   19.70    7.20
  -2  -1 -16   16.40    6.40
   2   1 -16    4.80    5.90
  -2  -1 -16   12.50    7.20
  -3  -1  16   64.19   10.80
   3   1  16   58.99   11.50
   3   1  16   86.59   13.50
  -3  -1  16   62.29   12.60
   3  -1 -16   72.79    9.60
  -3   1 -16   56.89   11.50
   3   1  16   45.60   10.90
  -3   1 -16  106.19   13.70
   3  -1 -16   71.39   12.50
  -3   1  16   74.79   12.50
   3  -1  16   53.19   11.00
   3   1 -16   66.29   10.40
  -3  -1 -16   65.59   11.10
  -3   1  16   65.19   12.20
  -3  -1 -16   72.09   11.00
   3  -1  16   68.79   11.60
   3  -1  16   75.19   13.10
   3   1 -16   82.79   12.40
  -4  -1  16  158.88   14.60
  -4   1 -16  114.99   16.40
   4  -1 -16  158.38   12.30
  -4  -1  16  119.09   19.50
   4   1  16  168.78   16.00
  -4   1 -16  168.08   15.90
   4   1  16  152.78   21.80
   4  -1 -16  155.78   15.10
   4   1 -16  160.98   15.00
   4  -1  16  142.49   14.20
   4  -1  16  169.88   27.30
  -4  -1 -16  150.08   15.10
   4   1 -16  152.28   12.80
  -4   1  16  148.19   14.10
  -4  -1 -16  150.18   14.60
  -4   1  16  104.09   22.30
   4  -1  16  136.29   20.90
  -5  -1  16  203.08   19.20
   5  -1 -16  208.78   17.00
   5  -1 -16  203.18   14.10
   5   1  16  200.78   17.30
  -5   1 -16  215.08   18.00
   5   1  16  223.08   20.00
  -5  -1  16  241.48   17.90
   5   1  16  202.68   18.80
   5   1 -16  205.78   15.40
  -5   1  16  229.98   18.20
   5  -1  16  228.68   19.50
  -5  -1 -16  212.58   16.90
   5  -1  16  190.68   18.10
   5  -1  16  202.78   17.10
   5   1 -16  183.28   16.60
  -5   1  16  232.78   19.90
  -5  -1 -16  193.78   16.80
   6   1  16   90.89   13.50
   6  -1 -16   79.39   13.40
   6  -1 -16   90.09   10.70
  -6   1 -16   83.79   13.50
   6   1  16  100.09   14.90
   6   1  16   92.49   14.90
  -6  -1  16  104.49   15.30
  -6  -1  16   98.89   12.80
   6  -1  16   70.19   11.70
   6  -1  16   69.99   12.90
   6  -1  16   87.29   14.00
  -6  -1 -16  106.59   15.00
  -6   1  16   76.59   12.30
   6   1 -16   70.09   12.10
   6   1 -16   78.59   11.00
  -6   1  16  103.89   14.60
  -7   1 -16  120.39   16.40
   7   1  16  143.29   14.30
   7   1  16  129.79   17.10
   7  -1 -16  107.29   21.30
   7   1  16  114.19   16.80
  -7  -1  16  133.49   17.80
   7  -1 -16  125.49   12.40
  -7  -1  16  117.79   14.40
   7   1 -16  113.69   14.90
   7  -1  16  129.59   16.80
  -7  -1 -16  153.88   16.00
  -7   1  16  138.79   17.60
   7   1 -16  115.89   12.30
  -7   1  16  132.99   13.70
   7  -1  16  136.39   18.10
   7  -1  16  147.69   14.10
   8  -1 -16   19.20    8.20
   8   1  16   -2.20    6.30
  -8  -1  16  -12.10    5.80
   8  -1 -16    5.00    7.60
  -8   1 -16   11.90    8.60
   8  -1  16   13.40    7.10
  -8   1  16    8.70    6.90
   8   1 -16    5.40    7.40
  -8  -1 -16    2.10    8.30
   8   1 -16   -1.60    6.40
  -9   1 -16   84.99   15.50
   9   1  16   96.09   13.10
  -9  -1  16   78.69   11.90
   9  -1 -16   91.59   13.10
   9  -1  16   94.69   12.70
   9   1 -16   93.89   12.80
   9   1 -16   90.39   13.40
  -9   1  16   96.39   12.70
  -9  -1 -16  100.79   16.20
  10   1  16   79.69   12.10
  10   1 -16   75.09   12.30
 -10   1  16   38.30   11.20
  10  -1  16   43.60   10.90
   0   1  17    2.50    7.00
   0  -1 -17    6.80    5.90
   0  -1  17   -7.50    8.20
   0  -1 -17   -5.20    7.00
   0  -1  17    4.40    7.00
   0   1  17    8.00    7.20
   0  -1  17    8.50    5.80
   0   1 -17    3.60    6.40
   0   1 -17    9.50    7.80
   1  -1 -17   24.10    7.70
  -1   1 -17   28.20    8.40
  -1   1 -17   34.50    9.20
   1   1  17   30.40   10.40
  -1  -1  17   22.60    8.80
   1   1  17   21.80    8.70
  -1  -1  17   10.80    8.10
   1  -1 -17   23.10    8.20
   1   1  17   26.10    9.30
  -1   1  17    5.40    8.50
  -1  -1 -17   23.50    9.50
   1  -1  17   34.50   10.20
   1  -1  17   19.50    7.40
   1  -1  17   36.30   10.30
   1   1 -17   11.00    6.60
  -1   1  17   16.50    8.60
  -1  -1 -17   24.10    7.60
  -2  -1  17    0.90    7.90
   2  -1 -17    8.30    7.40
   2  -1 -17   18.40    7.00
  -2   1 -17    8.70    6.90
   2   1  17    0.60    6.60
   2   1  17   16.70    8.30
   2   1  17    9.00    7.00
   2   1 -17   -1.80    5.80
  -2  -1 -17   25.90    7.30
   2  -1  17    5.80    8.60
   2  -1  17   10.90    7.80
  -2  -1 -17   -1.10    6.00
  -2   1  17    8.70    7.20
  -2   1  17   -2.70    6.50
   2  -1  17    1.50    6.40
   3  -1 -17   56.29   11.10
  -3  -1  17   46.40   11.50
  -3  -1  17   77.79   14.70
   3  -1 -17   66.89   10.00
   3   1  17   53.79   11.20
   3   1  17   31.30    9.40
   3   1  17   61.79   14.70
  -3   1 -17   56.59   10.90
  -3  -1 -17   66.39   11.10
   3  -1  17   52.39   11.00
  -3   1  17   46.70   12.20
   3  -1  17   50.59   11.80
  -4   1 -17    7.20    8.00
   4   1  17    1.70    6.20
   4   1  17   -5.70    7.60
   4  -1 -17    8.60    7.50
   4  -1 -17    3.50    6.30
  -4  -1  17   -1.70    6.50
  -4  -1  17    8.30    7.20
  -4  -1 -17   -2.20    6.70
   4  -1  17    0.90    7.50
   4  -1  17    7.70    8.60
   4   1 -17    2.50    6.30
  -4   1  17    3.70    6.80
  -4   1  17   -1.00    9.10
  -5  -1  17   57.89   10.60
   5  -1 -17   61.99   10.00
  -5   1 -17   70.19   12.70
   5  -1 -17   74.79   12.90
   5  -1  17   57.59   16.30
   5   1 -17   77.79   12.90
  -5   1  17   51.89   12.70
  -5  -1 -17   47.70   11.10
   5  -1  17   81.69   21.60
  -6  -1  17    4.30    6.90
   6  -1 -17   11.10    7.70
  -6   1 -17   -2.10    6.90
  -6  -1 -17    1.80    7.40
   6   1 -17   15.30    8.40
   6  -1  17   22.50   11.40
   6   1 -17   16.60    7.60
  -6   1  17   -7.50    7.60
  -7   1 -17   84.29   14.40
   7  -1 -17   59.99   11.70
  -7  -1  17   77.09   11.60
   7   1 -17   93.29   13.60
  -7   1  17   91.99   14.80
   7   1 -17   79.79   13.20
   7  -1  17  101.99   16.50
  -8   1 -17    2.20    8.20
  -8  -1  17    9.70    7.00
   8   1  17    1.60   11.40
   8  -1  17    4.60    8.30
   8   1 -17   -0.60    6.80
  -8  -1 -17   10.30    9.00
  -8   1  17   -3.40    7.40
  -9  -1  17   22.90   10.50
   9   1  17   27.80   12.70
   9  -1  17   13.60    9.10
  -9   1  17    7.30    8.20
   0   1 -18    9.50    6.90
   0  -1 -18    0.60    6.60
   0  -1  18   -5.40    6.90
   0   1 -18    3.20    6.50
   1  -1 -18   55.49   10.80
  -1   1 -18   58.19   11.30
   1  -1 -18   56.69   17.90
  -1  -1  18   52.29   12.20
  -1  -1  18   64.29   13.00
   1   1 -18   54.89   10.60
   1  -1  18   87.89   21.20
   1  -1  18   52.99   16.90
   1   1 -18   61.39   11.30
  -1   1  18   63.99   14.00
  -1  -1 -18   44.90    9.80
  -2  -1  18   44.00   11.30
   2   1  18   29.40   11.50
   2  -1 -18   25.50    9.10
  -2   1 -18   39.20    8.70
   2  -1 -18   66.09   17.50
   2  -1  18   24.40   10.20
   2   1 -18   35.20   10.20
  -2   1  18   40.60   10.70
  -2  -1 -18   37.40    9.70
   2   1 -18   40.10    9.50
   3   1  18  115.59   16.60
  -3  -1  18  164.58   16.60
  -3   1 -18  165.08   16.50
   3   1 -18  137.29   15.70
  -3  -1 -18  178.58   16.30
  -3   1  18  194.98   17.60
   3   1 -18  157.08   15.90
   3  -1  18  161.68   15.40
   4   1  18    3.50    8.70
  -4   1 -18   26.50    9.60
  -4  -1  18   16.50    8.10
   4  -1  18   20.70    9.00
  -4   1  18   20.60    8.70
   4   1 -18   23.10    8.30
   4   1 -18   22.90   10.70
  -4  -1 -18   31.50   10.00
   5   1  18    3.60    7.60
  -5  -1  18   15.50    8.20
  -5  -1 -18   21.90    9.90
  -5   1  18   25.30    8.50
  -6   1 -18   17.50    9.60
   6   1  18   -9.30    7.20
  -6  -1  18   -4.20    6.80
  -6  -1 -18    5.70    8.90
   6  -1  18    3.80    7.60
  -6   1  18   -0.80    7.10
   7   1  18   80.89   18.90
  -7  -1  18  138.19   16.70
  -7   1  18   99.89   15.00
   7  -1  18  113.69   15.30
  -7  -1 -18  123.49   17.90
   0   1 -19  -18.00    8.20
  -1   1 -19   38.80   10.00
  -2   1 -19   12.70    9.80
  -2  -1 -19    9.00   11.40
  -3   1 -19   48.50   14.90
  -3  -1 -19   33.40   12.00
  -4   1 -19    9.40    9.60
  -4  -1 -19    3.60   10.90
   1  -2   0    0.20    0.40
   1   2   0    0.00    0.20
   1   2   0    0.10    0.20
  -1   2   0    0.30    0.60
  -1  -2   0    0.20    0.70
   1  -2   0    0.40    0.40
  -1   2   0    0.60    0.50
   1  -2   0    0.50    0.60
  -1   2   0   -0.30    0.40
   1   2   0    0.30    0.40
  -1  -2   0    0.60    0.40
   1  -2   0   -0.10    0.50
  -1  -2   0    0.40    0.40
  -1   2   0    0.40    0.40
  -1  -2   0    2.10    0.70
  -1  -2   0    0.60    0.40
   1  -2   0   -0.30    0.60
   1   2   0   -0.60    0.50
  -2   2   0 1221.68   35.80
   2  -2   0 1251.27   36.90
   2   2   0 1248.28   35.80
   2   2   0 1243.08   36.50
   2  -2   0 1251.17   37.20
  -2  -2   0 1269.77   37.50
  -2   2   0 1284.57   37.70
  -2   2   0 1304.87   37.30
  -2  -2   0 1258.67   36.50
  -2  -2   0 1282.77   35.80
  -2   2   0 1289.37   36.90
  -2  -2   0 1258.57   37.00
   2   2   0 1206.68   37.50
   2   2   0 1221.78   36.80
  -2   2   0 1185.48   37.30
  -2  -2   0 1187.58   36.60
   2  -2   0 1186.58   37.50
  -2   2   0 1262.07   35.80
   2   2   0 1232.68   36.50
   3   2   0   -0.60    0.90
  -3   2   0    1.20    1.00
  -3   2   0    0.00    0.50
   3   2   0   -0.80    0.90
   3   2   0    0.70    1.30
   3  -2   0    0.00    1.20
   3  -2   0    0.20    0.50
  -3   2   0   -0.10    1.20
   3  -2   0   -0.30    1.40
   3   2   0    0.30    0.50
  -3  -2   0    0.80    1.00
  -3   2   0    1.50    1.10
   3  -2   0   -0.60    1.00
   3   2   0    0.30    0.90
  -3  -2   0    1.20    1.20
  -3   2   0   -0.30    1.40
   3   2   0    0.80    1.60
   3   2   0   -0.10    0.50
  -3  -2   0    1.90    1.10
   4   2   0   19.50    3.30
   4   2   0   21.20    3.50
   4  -2   0   27.70    3.60
   4   2   0   20.50    2.40
   4   2   0   20.80    1.40
  -4   2   0   24.90    1.40
   4   2   0   31.20    3.40
   4  -2   0   20.20    3.40
  -4  -2   0   24.80    2.50
   4  -2   0   22.00    2.60
  -4  -2   0   25.80    3.10
   4  -2   0   24.70    3.50
  -4  -2   0   21.80    2.80
  -4   2   0   27.50    3.80
   4   2   0   22.00    2.80
  -4   2   0   25.80    2.30
   4   2   0   18.00    1.40
   4  -2   0   23.90    1.40
  -4   2   0   26.80    3.70
   5   2   0    0.90    1.00
  -5   2   0    0.00    1.90
   5  -2   0    2.90    1.70
   5   2   0    2.30    2.10
  -5   2   0    0.50    1.60
  -5   2   0    0.60    0.70
  -5  -2   0   -0.20    1.20
   5   2   0    0.80    1.70
  -5   2   0    0.60    1.10
  -5   2   0    1.60    1.80
  -5  -2   0    1.40    1.50
   5   2   0   -0.30    1.70
   5  -2   0    1.10    1.40
  -5   2   0    1.10    1.50
   5   2   0    0.40    0.70
   5  -2   0    2.00    1.90
  -5  -2   0    0.10    1.20
   5  -2   0    1.20    0.60
   5   2   0    1.40    1.10
   6   2   0 1113.89   34.70
   6  -2   0 1132.19   38.30
   6  -2   0 1135.79   33.00
  -6  -2   0 1141.19   35.20
   6   2   0 1125.99   33.30
   6  -2   0 1103.79   35.20
  -6   2   0 1106.99   38.10
   6  -2   0 1135.39   37.90
  -6  -2   0 1133.29   36.70
  -6  -2   0 1194.38   37.20
   6   2   0 1145.09   33.20
  -6   2   0 1114.09   38.00
  -6   2   0 1097.29   34.70
   6   2   0 1144.09   38.30
   6   2   0 1153.98   38.50
   6   2   0 1123.99   37.20
  -6   2   0 1139.59   38.00
  -6   2   0 1137.09   37.30
   7   2   0    0.70    1.00
  -7  -2   0   -0.10    1.30
  -7   2   0    1.50    2.10
   7   2   0    1.20    1.40
   7   2   0   -0.10    0.70
  -7   2   0   -1.80    1.70
   7   2   0   -3.20    2.00
   7   2   0   -2.10    1.80
  -7   2   0    3.00    1.40
  -7  -2   0    2.40    2.10
   7  -2   0    1.10    1.40
  -7   2   0   -0.10    1.90
  -7  -2   0   -2.00    1.60
   7  -2   0    0.00    2.30
   7  -2   0    2.90    2.20
  -7   2   0    0.60    1.80
   7   2   0    2.00    2.50
  -7  -2   0   -1.40    1.40
   7  -2   0    2.00    0.80
  -8   2   0  240.98   13.50
  -8  -2   0  256.87   12.40
   8  -2   0  247.68   13.90
   8   2   0  259.17   14.10
   8  -2   0  236.48   10.50
   8   2   0  253.77    8.50
   8   2   0  259.07    8.80
   8   2   0  239.18   12.90
   8   2   0  250.57   10.00
  -8  -2   0  259.37   13.10
  -8   2   0  271.67   14.30
  -8   2   0  253.37   10.20
  -8   2   0  249.48   12.90
  -8   2   0  253.77   13.50
  -8  -2   0  248.88   10.60
   8  -2   0  233.98   13.20
   8  -2   0  253.27    8.20
  -8  -2   0  249.68   12.60
   8   2   0  253.47   13.90
   9  -2   0   -0.10    3.30
  -9   2   0   -1.50    2.00
   9   2   0   -0.40    2.50
   9  -2   0    5.30    2.10
  -9  -2   0   -1.70    2.60
  -9   2   0    5.10    2.70
  -9  -2   0    4.40    2.70
  -9   2   0    1.50    3.20
  -9   2   0    1.30    3.60
  -9  -2   0    2.00    1.90
   9  -2   0    1.40    3.70
   9   2   0   -2.80    3.10
   9   2   0    0.00    0.90
   9   2   0    2.50    3.50
   9   2   0    0.30    1.50
  -9  -2   0   -2.30    2.20
   9   2   0    1.80    1.10
  -9   2   0   -0.30    1.40
  10   2   0  131.19   10.80
 -10  -2   0   86.59    8.50
 -10   2   0  111.29    9.60
  10   2   0  108.39    5.90
  10  -2   0  112.49    9.90
 -10   2   0  108.99    9.80
  10  -2   0  108.79    6.50
  10  -2   0  109.79    9.60
 -10  -2   0   97.99    8.50
 -10   2   0  113.39    6.00
 -10  -2   0  103.69    8.50
 -10   2   0  100.29    8.90
 -10  -2   0  103.29    6.10
  10  -2   0  106.09    9.80
  10   2   0  102.89    9.00
  10   2   0   84.89    9.20
 -10   2   0  110.99   10.20
 -11  -2   0    3.30    3.60
 -11   2   0    1.90    3.30
  11   2   0    1.90    1.70
 -11  -2   0    2.40    2.00
 -11  -2   0   -1.90    2.50
  11  -2   0    1.00    4.20
  11  -2   0   -1.20    4.20
 -11   2   0    1.90    3.60
  11  -2   0    5.10    2.10
  11   2   0   -0.30    3.60
  11   2   0    2.00    3.60
 -11   2   0   -0.70    1.50
 -11  -2   0    0.00    3.10
  12   2   0    4.90    2.00
  12   2   0   10.30    5.40
 -12  -2   0    7.90    3.80
  12  -2   0    8.10    5.50
 -12   2   0   17.60    5.30
  12  -2   0   10.80    2.60
  12  -2   0    1.50    4.90
 -12  -2   0   15.10    2.60
 -12   2   0   10.00    2.50
 -12  -2   0    6.50    4.10
  12   2   0   12.90    6.10
 -12   2   0   21.30    6.10
  13  -2   0   -0.10    1.90
  13   2   0    2.70    3.90
 -13  -2   0   -0.90    3.50
 -13  -2   0   -7.60    2.70
 -13   2   0    5.60    4.60
 -13  -2   0    2.80    1.80
  13   2   0    0.90    4.50
 -13   2   0   -3.70    3.00
  13  -2   0    0.60    4.30
 -13   2   0    1.80    1.90
  13   2   0    1.10    1.50
  13  -2   0    2.90    4.30
 -14   2   0   23.40    6.70
 -14   2   0   26.20    6.30
  14  -2   0   27.10    2.80
  14  -2   0   29.20    8.30
  14   2   0   29.40    7.70
  14  -2   0   27.10    8.10
  14  -2   0   25.40    2.80
 -14  -2   0   16.00    5.90
  14   2   0   25.20    7.40
 -15   2   0    3.00    5.60
  15   2   0   -6.30    5.00
 -15  -2   0    0.60    4.40
 -15   2   0    5.80    5.10
  15  -2   0   -7.00    5.70
  15   2   0    1.10    4.60
  15  -2   0    3.20    4.40
  16   2   0  191.58   16.50
  16  -2   0  170.18   17.40
  16  -2   0  148.09   15.70
 -16   2   0  172.38   16.50
  16   2   0  191.28   17.80
 -16  -2   0  184.88   16.00
  17   2   0   -2.80    6.80
  17  -2   0    2.60    7.90
 -17  -2   0    3.70    5.40
 -17   2   0   -1.10    5.90
  17   2   0    5.30    7.20
  17  -2   0   -1.90    7.50
  18   2   0   13.20    9.10
  18  -2   0   14.50    7.80
   0  -2   1 1138.99   32.90
   0  -2  -1 1097.69   32.90
   0  -2  -1 1144.29   33.10
   0   2  -1 1148.19   33.70
   0  -2  -1 1136.39   33.40
   0  -2  -1 1130.49   33.50
   0  -2   1 1068.79   33.60
   0   2   1 1148.19   33.50
   0  -2   1 1121.99   33.30
   0   2  -1 1161.28   33.80
   0  -2  -1 1115.29   33.30
   0   2  -1 1174.58   33.40
   0  -2   1 1162.18   33.40
   1   2   1    0.80    0.60
  -1   2  -1    0.60    0.60
   1  -2  -1    1.20    0.90
   1   2   1    0.50    0.60
  -1   2  -1   -0.30    0.80
   1   2   1    0.90    0.70
   1  -2  -1    0.20    0.60
   1  -2  -1   -0.20    0.30
  -1   2  -1    1.20    0.90
  -1   2  -1    2.00    0.70
   1  -2  -1    1.00    0.80
  -1  -2   1    0.30    0.40
  -1  -2   1    1.30    0.80
   1  -2  -1   -0.40    0.60
   1  -2  -1    0.30    0.70
  -1   2  -1    0.80    0.70
  -1  -2   1    0.60    0.80
  -1  -2   1   -0.80    0.80
   1   2   1    0.50    0.50
  -1  -2   1   -0.30    0.50
   1  -2   1   -0.10    0.60
   1   2  -1    1.00    0.70
  -1   2   1    0.90    0.80
  -1   2   1    1.40    0.50
   1   2  -1    0.10    0.40
  -1  -2  -1    0.40    0.70
   1   2  -1    0.50    0.70
   1  -2   1    0.60    0.80
  -1  -2  -1    1.00    0.70
   1  -2   1    0.00    0.70
  -1   2   1    0.30    0.80
   1  -2   1    1.20    0.70
  -1  -2  -1    0.70    0.70
  -1  -2  -1   -0.50    0.60
  -1   2   1    0.20    0.60
   1   2  -1    0.40    0.50
   1   2  -1    0.80    0.90
   1  -2   1    0.50    0.80
  -1   2   1    0.90    0.80
  -1   2   1   -0.20    0.70
   2   2   1   31.10    2.30
   2   2   1   29.50    2.00
  -2  -2   1   31.80    2.60
  -2   2  -1   32.60    2.40
   2  -2  -1   29.20    2.60
  -2   2  -1   31.90    2.70
   2  -2  -1   31.90    2.20
  -2   2  -1   33.50    2.70
   2   2   1   30.10    2.30
   2  -2  -1   28.40    2.00
  -2  -2   1   27.10    1.50
   2  -2  -1   32.20    2.90
  -2  -2   1   29.20    2.50
   2   2   1   27.40    2.50
   2   2   1   26.00    2.10
   2   2   1   28.40    2.00
  -2   2  -1   31.40    1.50
  -2  -2   1   24.40    2.30
   2  -2  -1   34.30    2.30
  -2  -2   1   29.60    2.00
   2  -2   1   24.90    2.30
   2  -2   1   29.90    1.50
  -2   2   1   26.70    2.50
  -2   2   1   32.00    2.10
   2   2  -1   30.40    1.40
  -2   2   1   34.60    2.30
   2  -2   1   32.60    2.80
   2   2  -1   27.80    2.70
  -2   2   1   26.10    2.50
  -2  -2  -1   28.10    2.20
   2   2  -1   28.80    2.30
  -2  -2  -1   27.60    2.20
  -2   2   1   29.90    2.10
   2  -2   1   26.70    2.50
   2  -2   1   26.50    2.40
  -2  -2  -1   26.90    2.00
  -2   2   1   30.80    2.80
   2   2  -1   25.60    2.40
  -2  -2  -1   28.30    2.50
   2   2  -1   29.70    1.90
   3   2   1  724.33   22.90
   3  -2  -1  732.53   22.70
  -3  -2   1  743.63   23.20
  -3   2  -1  762.62   24.40
  -3  -2   1  746.43   24.10
   3   2   1  743.13   23.50
  -3   2  -1  725.63   24.10
  -3  -2   1  712.93   23.70
   3  -2  -1  706.13   24.20
   3   2   1  736.93   24.30
   3   2   1  750.82   22.40
  -3   2  -1  732.93   23.10
  -3  -2   1  736.63   23.00
   3   2   1  756.92   22.40
   3  -2  -1  754.12   22.50
   3  -2  -1  717.73   23.40
  -3   2   1  723.83   22.40
   3   2  -1  720.03   23.10
  -3  -2  -1  738.23   24.40
   3   2  -1  739.33   24.20
   3   2  -1  713.23   23.00
  -3   2   1  746.43   24.50
  -3   2   1  724.13   23.90
   3   2  -1  753.62   23.80
   3  -2   1  706.83   23.40
  -3  -2  -1  729.43   22.40
  -3   2   1  740.73   22.90
  -3   2   1  717.23   24.10
  -3  -2  -1  748.63   23.40
   3  -2   1  756.92   24.30
   3  -2   1  768.62   23.30
  -3  -2  -1  729.53   22.70
  -3   2   1  755.72   23.60
   3  -2   1  712.03   24.10
   4   2   1  495.85   18.30
  -4  -2   1  497.95   17.90
  -4  -2   1  466.25   17.50
   4  -2  -1  500.85   16.20
   4   2   1  499.65   16.30
  -4  -2   1  471.85   16.60
  -4   2  -1  495.35   18.30
   4   2   1  490.85   17.40
  -4   2  -1  493.25   18.10
  -4   2  -1  485.25   16.50
   4  -2  -1  482.15   18.10
  -4  -2   1  457.05   16.70
   4  -2  -1  483.45   15.70
   4   2   1  499.25   15.80
   4  -2  -1  507.15   17.50
   4   2   1  509.55   15.80
  -4   2   1  499.05   16.20
  -4  -2  -1  493.65   17.20
   4  -2   1  487.35   18.00
   4  -2   1  517.65   16.90
   4   2  -1  513.15   18.30
  -4   2   1  485.35   18.30
  -4   2   1  504.45   15.80
   4   2  -1  493.35   17.50
  -4  -2  -1  499.05   16.20
   4   2  -1  499.95   18.10
  -4   2   1  453.45   17.50
   4   2  -1  506.25   16.60
  -4  -2  -1  513.75   16.60
   4  -2   1  485.85   17.20
  -4   2   1  522.25   17.80
   4  -2   1  482.35   18.00
  -4   2   1  486.75   18.00
   4   2  -1  488.35   17.00
  -4  -2  -1  515.35   18.60
  -5   2  -1   14.30    2.40
  -5   2  -1   16.00    3.40
   5   2   1   12.00    1.80
  -5  -2   1   13.70    2.50
  -5  -2   1   16.80    2.80
   5  -2  -1   14.50    1.90
   5  -2  -1   13.80    3.30
  -5   2  -1   13.50    3.40
   5   2   1   19.10    3.50
   5   2   1    6.80    2.60
   5   2   1   14.90    1.90
   5  -2  -1   16.70    2.30
   5   2   1   14.50    2.20
  -5  -2   1   12.10    2.80
   5  -2   1   12.40    3.10
   5   2  -1   12.20    3.10
   5  -2   1   16.50    2.70
   5  -2   1   11.70    3.40
  -5   2   1   16.20    2.00
   5   2  -1    8.70    1.90
  -5  -2  -1   12.10    1.70
  -5  -2  -1   22.10    3.40
   5   2  -1   11.60    2.60
  -5  -2  -1    6.20    2.70
  -5  -2  -1   13.90    2.30
  -5  -2  -1   15.30    2.50
  -5   2   1   18.10    3.50
  -5   2   1   15.90    3.20
  -5   2   1   14.50    3.40
   5  -2   1   14.80    2.80
  -5   2   1   11.20    2.00
   5   2  -1   15.10    3.10
  -5  -2  -1   16.20    2.30
   5   2  -1   12.00    3.20
  -5   2   1   14.20    3.20
  -6  -2   1   19.40    3.10
   6   2   1   36.40    5.40
   6   2   1   18.90    2.30
   6  -2  -1   20.40    3.90
  -6   2  -1   23.70    3.10
  -6   2  -1   33.20    5.10
   6   2   1   21.70    2.40
   6   2   1   20.80    2.60
  -6  -2   1   30.10    4.70
   6  -2  -1   23.70    2.80
  -6   2  -1   24.20    3.80
   6   2   1   32.10    4.70
   6  -2  -1   22.00    2.10
   6  -2  -1   22.10    4.40
  -6  -2   1   22.00    3.70
   6  -2  -1   23.50    3.90
   6   2   1   24.70    4.70
   6   2  -1   22.00    3.00
  -6   2   1   17.60    4.00
   6  -2   1   25.80    3.90
  -6  -2  -1   23.70    2.30
  -6   2   1   19.20    3.80
   6   2  -1   26.90    4.20
  -6  -2  -1   20.10    4.30
  -6  -2  -1   25.90    3.90
  -6  -2  -1   21.40    3.10
  -6   2   1   23.70    2.30
   6  -2   1   23.20    4.30
  -6   2   1   25.90    4.70
  -6  -2  -1   25.50    3.70
   6  -2   1   20.90    3.20
   6   2  -1   26.50    4.50
   6   2  -1   22.90    3.80
   6  -2   1   26.90    4.50
  -6  -2  -1   27.80    3.20
  -6   2   1   24.80    4.40
  -6   2   1   24.90    2.90
   6   2  -1   28.70    4.60
  -7   2  -1   87.79    7.70
   7  -2  -1   90.69    5.00
   7  -2  -1   88.39    7.70
   7  -2  -1   93.69    7.40
  -7  -2   1   87.39    6.40
   7   2   1  105.19    7.80
   7   2   1   95.39    7.30
   7  -2  -1   87.09    4.50
   7   2   1   91.89    4.90
  -7  -2   1   93.19    7.30
  -7   2  -1   77.19    6.70
  -7  -2   1   87.49    5.70
  -7   2  -1   93.29    5.60
   7  -2  -1   88.29    7.00
  -7   2  -1   96.59    7.50
   7   2   1   93.59    4.70
   7   2   1   88.89    4.80
  -7   2   1   89.49    4.70
   7   2  -1   94.49    7.60
   7  -2   1   93.99    5.80
  -7   2   1  108.19    8.10
   7   2  -1  100.49    8.00
  -7  -2  -1   96.69    4.70
  -7  -2  -1   89.49    5.00
  -7   2   1   87.39    7.50
  -7  -2  -1  106.19    6.50
  -7   2   1  103.09    5.00
  -7   2   1   89.59    7.20
   7   2  -1   87.39    5.40
  -7   2   1   87.29    7.00
   7  -2   1   97.69    7.50
   7   2  -1   83.39    6.70
  -7  -2  -1   99.09    6.80
   7  -2   1   88.39    7.50
   8  -2  -1   96.49    5.60
  -8  -2   1  105.09    8.30
   8  -2  -1  104.29    8.80
  -8   2  -1  103.29    8.30
  -8   2  -1  118.89    9.30
   8  -2  -1  102.69    8.10
   8   2   1  104.19    8.70
  -8   2  -1  111.09    6.20
   8  -2  -1  101.99    5.10
   8   2   1  105.69    8.70
  -8   2  -1  109.59    8.50
   8   2   1  101.19    5.30
   8   2   1  113.09    8.50
   8   2   1  106.99    5.40
  -8  -2   1  123.59    7.90
  -8  -2   1  108.99    6.60
   8   2   1  100.59    5.20
   8  -2  -1  113.69    8.40
  -8   2   1  105.89    8.20
   8   2  -1   88.59    5.70
  -8  -2  -1  111.09    7.80
   8  -2   1  108.79    8.80
  -8  -2  -1  101.09    9.00
  -8   2   1  115.29    8.90
  -8  -2  -1  108.09    7.30
   8   2  -1   97.59    8.50
   8  -2   1   98.39    6.50
  -8  -2  -1  110.49    8.00
   8   2  -1  110.49    8.80
  -8   2   1  111.79    5.40
  -8  -2  -1  108.89    5.60
  -8   2   1  113.39    5.60
   8  -2   1  115.19    8.80
  -8   2   1  109.69    8.30
  -8   2   1   93.79    8.30
   8   2  -1  113.99    8.30
   9  -2  -1  381.76   14.20
   9   2   1  385.76   19.20
   9   2   1  399.86   13.70
   9   2   1  405.96   14.00
   9   2   1  395.76   14.10
   9  -2  -1  404.86   18.90
   9   2   1  372.86   19.10
  -9  -2   1  393.46   15.50
   9  -2  -1  389.66   13.50
  -9   2  -1  397.26   18.70
   9  -2  -1  416.56   19.30
   9   2   1  385.26   18.60
   9  -2  -1  404.66   19.40
  -9   2  -1  408.76   20.00
  -9  -2   1  387.96   18.50
  -9  -2   1  362.26   17.20
   9  -2   1  392.26   19.10
  -9  -2  -1  404.96   14.10
  -9   2   1  384.36   13.80
  -9   2   1  404.46   14.10
   9   2  -1  379.76   19.10
   9   2  -1  402.76   18.50
  -9   2   1  422.16   18.70
  -9  -2  -1  404.06   17.80
   9  -2   1  374.56   15.30
  -9   2   1  416.36   19.00
  -9  -2  -1  378.96   17.70
  -9   2   1  413.56   19.60
   9   2  -1  389.96   19.40
   9  -2   1  397.96   19.20
   9   2  -1  386.66   14.80
  -9  -2  -1  367.36   16.70
  10   2   1  246.18   15.30
  10   2   1  250.97   14.70
 -10   2  -1  257.07   15.00
 -10   2  -1  240.48   14.60
  10  -2  -1  239.78   15.00
  10   2   1  245.28    9.50
  10   2   1  246.88    9.90
 -10  -2   1  247.58   14.70
  10  -2  -1  253.57    9.20
 -10  -2   1  246.58   13.60
 -10   2  -1  231.88   10.60
  10  -2  -1  262.97   15.10
  10   2   1  230.78    9.50
  10  -2  -1  248.88   14.90
  10  -2  -1  234.38    9.80
 -10   2  -1  224.48   15.20
 -10  -2   1  262.97   11.40
 -10   2   1  228.68    9.40
 -10   2   1  245.38   15.10
 -10   2   1  260.07   14.80
 -10   2   1  256.57   14.60
 -10  -2  -1  259.97   13.40
  10  -2   1  266.67   15.80
  10  -2   1  256.37   11.60
 -10   2   1  248.98    9.80
  10   2  -1  261.67   14.50
  10   2  -1  219.88   14.50
 -10  -2  -1  252.07   13.90
  10  -2   1  213.78   14.20
 -10  -2  -1  238.88   16.00
  10   2  -1  230.28   15.00
 -10  -2  -1  239.88    9.60
 -11  -2   1    1.70    2.50
  11   2   1   -3.10    2.90
  11  -2  -1    1.70    1.20
  11   2   1    0.60    1.70
 -11  -2   1    2.60    3.60
 -11   2  -1    0.90    2.80
  11   2   1   -3.20    3.60
 -11  -2   1    0.80    3.10
  11   2   1    1.40    1.40
  11   2   1    3.70    1.50
  11  -2  -1    0.50    1.70
 -11   2  -1    2.20    3.90
  11  -2  -1   -0.30    3.10
 -11   2  -1    1.90    2.20
  11  -2  -1   -0.40    3.50
  11   2  -1    2.90    2.10
  11   2  -1   -2.80    3.70
 -11  -2  -1    0.00    1.30
 -11   2   1    1.40    3.30
 -11   2   1    0.70    1.30
 -11   2   1    1.80    4.40
 -11   2   1    0.80    1.60
  11  -2   1   -4.40    3.00
 -11  -2  -1    4.40    3.60
  11   2  -1    4.00    3.50
 -11  -2  -1    6.50    3.20
  11  -2   1    1.10    3.60
  11  -2   1   -1.40    2.30
 -11  -2  -1    2.90    3.60
  12   2   1   59.69    3.50
 -12  -2   1   65.29    5.60
  12  -2  -1   84.09   11.60
  12   2   1   63.69    3.80
 -12   2  -1   51.89   10.00
  12  -2  -1   63.99    9.70
  12   2   1   55.29    3.50
  12   2   1   67.09   10.40
  12  -2  -1   64.69    4.20
 -12  -2   1   59.09    9.10
  12   2   1   71.09    9.80
 -12   2  -1   55.59    8.50
 -12   2  -1   69.49    5.20
  12  -2   1   53.09    9.00
 -12  -2  -1   43.90    7.10
 -12  -2  -1   58.59    3.60
  12   2  -1   58.79    9.20
 -12   2   1   58.79    3.90
  12   2  -1   70.29   10.80
  12   2  -1   66.89    6.40
  12  -2   1   59.99    5.40
 -12   2   1   70.79   10.90
  12  -2   1   78.69   11.50
 -12   2   1   54.89    8.00
 -12  -2  -1   66.79    9.20
 -13   2  -1    0.00    2.20
 -13   2  -1    5.50    4.30
 -13  -2   1    7.60    5.20
  13   2   1   -3.60    5.40
  13  -2  -1    1.30    4.50
  13   2   1    0.30    4.50
 -13  -2   1    7.70    2.80
  13  -2  -1    3.20    1.30
  13   2  -1    1.30    4.20
  13  -2   1    2.80    5.60
 -13  -2  -1    3.80    4.70
 -13   2   1   -1.30    3.40
  13   2  -1    6.40    5.80
  13  -2   1    1.20    2.40
  13  -2   1    1.30    5.00
 -13  -2  -1    2.50    3.80
  14  -2  -1  128.39   15.20
  14  -2  -1  136.79   13.50
  14   2   1  119.19   15.10
 -14  -2   1  151.28   13.30
 -14  -2   1  126.19    6.60
 -14   2  -1  130.09   12.80
 -14   2   1  126.39   12.40
  14  -2   1  109.89   14.40
 -14  -2  -1  120.99   11.50
  14  -2   1  123.59    7.30
  14  -2   1  105.59   14.50
 -14   2   1  152.98   14.30
 -14  -2  -1  110.79   11.90
  14   2  -1  142.49   14.30
  14   2  -1  134.39    6.60
  14   2  -1  140.89   13.10
  15   2   1   30.50    7.60
  15  -2  -1   25.20    8.80
  15   2   1   39.40   10.30
 -15  -2   1   27.80    7.90
  15  -2  -1   28.30    8.60
 -15   2  -1   28.70    7.90
  15  -2   1   23.50    3.10
 -15   2   1   15.00    6.30
  15  -2   1   27.20    9.20
 -15  -2  -1   14.10    6.10
 -15   2   1   34.00    9.10
 -15  -2  -1   27.30    7.30
  15  -2   1   22.60    3.20
  15   2  -1   32.00    7.80
  15  -2   1   30.00    8.10
  15   2  -1   31.30    9.60
  16   2   1   -5.20    5.90
  16  -2  -1    3.40    7.20
 -16   2  -1    2.70    5.90
  16   2   1    2.80    6.60
 -16  -2   1    4.90    5.80
  16  -2  -1    0.20    6.00
  16   2  -1    7.40    6.00
  16  -2   1    6.80    7.50
 -16   2   1   -2.00    5.20
  16   2  -1   -1.60    6.90
 -16  -2  -1   -0.70    4.10
  16  -2   1    0.80    6.80
 -16  -2  -1   -4.00    5.20
  17  -2  -1   10.80    8.20
  17   2   1   15.90    8.10
  17  -2  -1    3.30    7.40
  17   2   1   10.30    8.00
 -17   2  -1   -0.40    5.80
 -17  -2   1   -1.40    6.00
  17   2  -1   -5.70    7.10
 -17   2   1    6.20    6.80
  17  -2   1   16.70   15.90
  17  -2   1   -3.00    7.40
 -17  -2  -1    4.40    5.70
  17   2  -1    9.90    8.60
  18  -2  -1   59.19   12.10
  18   2   1   62.39   12.80
  18  -2   1   38.90   12.10
  19   2  -1    7.30    9.80
   0   2   2 1494.95   43.80
   0  -2   2 1459.55   43.20
   0  -2   2 1446.56   43.90
   0  -2   2 1428.16   43.50
   0  -2   2 1497.35   43.70
   0   2  -2 1488.75   43.60
   0  -2  -2 1503.55   42.40
   0  -2   2 1492.05   44.00
   0   2  -2 1458.45   43.90
   0   2  -2 1448.76   43.60
   0   2   2 1459.35   42.90
   0   2  -2 1508.65   44.10
   0   2   2 1497.85   43.70
   0   2   2 1446.36   42.40
   0  -2  -2 1458.45   43.70
   0   2   2 1465.85   43.60
   0   2  -2 1490.75   43.30
   0   2   2 1441.06   43.00
  -1   2  -2  112.49    5.10
  -1   2  -2  106.29    5.00
  -1  -2   2  107.19    5.10
   1   2   2  106.39    4.60
   1  -2  -2  101.29    5.00
   1   2   2  105.49    4.90
   1  -2  -2  107.89    3.80
  -1  -2   2  109.99    4.60
   1  -2  -2   97.39    4.70
  -1   2  -2  104.99    4.60
   1   2   2  113.49    4.90
  -1   2  -2  109.79    5.30
  -1  -2   2  116.69    5.30
   1  -2  -2  100.99    4.90
   1   2   2  108.79    4.90
   1   2   2   96.99    4.80
  -1  -2   2  106.09    4.30
   1   2  -2   97.99    4.90
  -1  -2  -2  100.49    4.60
  -1   2   2  100.19    4.90
   1  -2   2  100.79    5.10
   1   2  -2  108.79    4.50
  -1   2   2  105.59    4.80
  -1   2   2  102.29    3.70
   1  -2   2  106.79    5.00
  -1   2   2  109.29    5.20
  -1  -2  -2  111.49    5.00
  -1   2   2  113.19    5.20
   1   2  -2  102.09    4.30
   1  -2   2  102.19    5.00
  -1   2   2  110.19    4.80
   1   2  -2  108.49    5.30
   1   2  -2  108.49    5.30
   1  -2   2  105.69    4.60
  -1  -2  -2  105.09    5.00
  -1  -2  -2  102.69    4.80
   1  -2   2  106.59    5.20
  -1  -2  -2  108.29    3.70
   2   2   2 1674.73   48.40
  -2   2  -2 1589.24   49.00
  -2  -2   2 1615.14   49.00
   2  -2  -2 1635.64   47.60
   2  -2  -2 1637.84   48.50
   2  -2  -2 1649.13   47.60
  -2  -2   2 1625.64   48.80
   2   2   2 1653.93   49.00
   2  -2  -2 1545.15   48.90
   2  -2  -2 1588.04   49.30
   2   2   2 1623.34   48.30
   2   2   2 1621.54   48.20
   2  -2  -2 1652.93   48.20
   2   2   2 1603.54   48.70
   2   2   2 1676.63   48.80
  -2   2  -2 1623.64   49.40
  -2   2  -2 1648.24   47.60
   2   2   2 1675.73   48.50
  -2   2  -2 1632.54   48.80
  -2  -2   2 1634.74   47.40
  -2  -2   2 1601.14   47.80
  -2   2   2 1655.23   49.10
  -2   2   2 1673.03   48.20
   2   2  -2 1651.13   49.10
  -2  -2  -2 1612.24   48.80
   2   2  -2 1650.83   48.80
   2  -2   2 1637.14   47.50
  -2   2   2 1624.54   49.40
   2  -2   2 1610.14   49.30
  -2  -2  -2 1651.73   49.00
   2   2  -2 1603.84   47.40
  -2   2   2 1623.24   48.50
   2  -2   2 1649.33   49.20
   2  -2   2 1668.63   48.80
   2   2  -2 1576.94   49.10
   2   2  -2 1630.34   47.80
  -2   2   2 1646.64   47.50
   2  -2   2 1631.04   48.70
  -2   2   2 1629.64   49.00
   3  -2  -2  628.74   20.00
   3   2   2  615.34   19.70
  -3   2  -2  596.24   18.60
   3   2   2  600.64   20.60
  -3  -2   2  608.64   21.10
  -3  -2   2  624.14   20.90
  -3   2  -2  613.34   21.10
   3  -2  -2  617.14   19.50
  -3  -2   2  615.14   19.90
   3  -2  -2  630.84   20.00
   3   2   2  627.84   20.00
   3  -2  -2  627.04   20.00
  -3  -2   2  612.34   18.50
  -3   2  -2  611.14   20.30
   3   2   2  621.74   19.90
   3   2   2  627.24   20.70
   3  -2  -2  599.34   21.00
  -3  -2   2  635.54   20.60
   3  -2  -2  608.04   21.40
   3   2   2  610.24   21.10
  -3   2   2  613.94   19.60
  -3   2   2  625.84   20.00
   3   2  -2  645.74   20.50
  -3   2   2  631.64   21.20
   3  -2   2  599.44   21.10
   3   2  -2  608.54   21.00
  -3  -2  -2  623.54   18.50
   3   2  -2  610.04   21.10
   3  -2   2  633.04   20.50
   3  -2   2  594.64   18.60
   3   2  -2  620.04   18.50
  -3   2   2  606.44   21.40
  -3  -2  -2  624.44   19.90
  -3  -2  -2  620.14   19.60
  -3  -2  -2  631.44   20.60
   3  -2   2  606.54   21.20
   3  -2   2  597.34   20.10
  -3  -2  -2  629.64   21.30
   3   2  -2  612.94   19.80
  -4   2  -2   25.80    1.50
   4   2   2   26.40    2.60
   4  -2  -2   20.50    2.60
   4   2   2   27.10    2.60
   4  -2  -2   26.80    2.40
   4   2   2   33.80    5.40
   4  -2  -2   22.70    3.60
  -4   2  -2   36.40    4.40
   4  -2  -2   27.70    3.40
  -4  -2   2   25.00    1.40
   4  -2  -2   27.00    3.30
  -4   2  -2   31.10    4.30
  -4   2  -2   25.30    3.20
  -4   2  -2   29.20    4.30
   4   2   2   25.60    3.60
  -4  -2   2   24.00    3.70
   4   2   2   22.40    2.70
  -4  -2   2   27.10    3.50
   4  -2  -2   21.00    3.30
  -4  -2   2   24.60    1.40
  -4  -2   2   27.10    3.30
  -4  -2   2   26.30    3.30
   4  -2   2   26.60    3.90
   4   2  -2   19.00    2.90
  -4   2   2   31.30    4.10
  -4   2   2   28.60    3.90
   4   2  -2   25.40    4.00
  -4  -2  -2   20.80    2.10
  -4  -2  -2   22.90    2.40
  -4  -2  -2   24.80    2.90
   4   2  -2   23.70    3.00
  -4   2   2   24.90    4.00
  -4   2   2   21.40    2.70
   4  -2   2   28.60    4.20
   4   2  -2   27.10    3.20
  -4   2   2   23.10    2.40
   4  -2   2   26.20    2.90
  -4  -2  -2   28.80    3.50
   4  -2   2   25.20    1.50
   4  -2   2   30.00    3.60
  -4  -2  -2   18.30    3.50
  -5  -2   2    5.60    2.10
   5  -2  -2    4.10    2.40
   5   2   2    6.90    1.80
  -5   2  -2    6.20    2.60
  -5   2  -2    8.40    2.10
  -5  -2   2    6.60    2.20
  -5   2  -2    8.90    2.80
   5   2   2    7.60    2.60
   5  -2  -2    4.50    1.50
  -5  -2   2    8.30    2.60
   5  -2  -2    7.90    2.50
   5   2   2    8.00    1.80
   5  -2  -2    6.70    2.40
   5  -2  -2    4.40    2.00
   5  -2  -2   10.70    1.90
  -5  -2   2    6.00    2.30
   5   2   2    5.70    2.60
   5  -2   2    4.80    2.50
   5  -2   2    3.50    2.50
   5   2  -2    7.50    2.10
  -5  -2  -2    7.70    2.40
  -5   2   2    6.70    2.20
  -5  -2  -2    4.40    2.50
   5   2  -2   12.00    2.90
  -5   2   2    5.20    1.70
  -5   2   2    7.40    2.60
  -5  -2  -2    5.80    1.60
   5  -2   2    7.10    2.10
  -5  -2  -2    9.10    2.00
   5   2  -2    9.50    3.00
  -5   2   2    2.60    1.60
   5   2  -2    5.00    2.10
  -5  -2  -2    5.70    1.60
   5  -2   2   10.50    2.40
  -5   2   2    5.90    2.40
  -6  -2   2   21.50    3.80
   6   2   2   32.80    4.80
  -6   2  -2   30.40    3.20
  -6   2  -2   34.30    5.10
   6  -2  -2   37.00    4.80
   6   2   2   32.10    4.90
   6  -2  -2   37.00    3.20
  -6  -2   2   43.90    4.90
  -6   2  -2   23.60    4.60
   6  -2  -2   29.20    2.80
   6  -2  -2   30.90    5.00
  -6  -2   2   25.80    3.80
  -6   2  -2   35.80    4.70
   6   2   2   30.90    2.90
   6  -2  -2   34.10    4.50
   6   2   2   39.30    3.30
  -6   2   2   34.50    3.20
   6   2  -2   35.50    4.00
  -6   2   2   31.30    2.90
  -6  -2  -2   35.10    4.60
  -6   2   2   23.00    4.20
  -6  -2  -2   32.60    3.90
  -6  -2  -2   30.90    2.90
  -6  -2  -2   40.40    6.10
   6   2  -2   30.80    4.60
  -6   2   2   36.50    5.10
   6  -2   2   30.30    5.20
   6   2  -2   25.00    4.10
  -6   2   2   36.50    5.20
   6  -2   2   31.40    5.00
  -6  -2  -2   35.20    2.90
   6  -2   2   41.60    4.50
   6   2  -2   25.80    3.90
   6   2  -2   36.80    5.20
   6  -2   2   33.10    3.90
   7   2   2    4.90    1.70
   7  -2  -2    6.50    2.80
   7   2   2    5.70    1.70
   7   2   2    2.60    2.50
   7  -2  -2    4.00    1.80
  -7   2  -2    4.50    2.40
   7  -2  -2    5.40    1.60
  -7  -2   2    5.30    2.30
   7   2   2    5.30    2.80
   7  -2  -2    5.10    2.60
  -7   2  -2    2.70    3.00
   7  -2  -2    4.70    3.00
  -7  -2   2    2.30    2.30
  -7   2  -2    3.10    2.60
  -7   2  -2    3.00    1.90
  -7  -2   2    6.00    2.40
   7   2   2    6.90    2.00
  -7   2   2    0.50    1.60
   7   2  -2    8.20    3.20
  -7  -2  -2    7.80    2.60
  -7   2   2    4.10    1.20
  -7  -2  -2    4.80    1.60
   7   2  -2    5.20    3.10
  -7   2   2    2.10    2.00
   7  -2   2    4.70    2.80
   7   2  -2    4.50    3.10
  -7   2   2    5.20    2.70
   7  -2   2    5.50    2.50
  -7  -2  -2    2.60    2.80
   7  -2   2    9.00    5.70
  -7   2   2    2.20    3.00
  -7  -2  -2    7.30    2.60
  -7  -2  -2    6.40    2.20
   7   2  -2    6.50    2.80
  -7  -2  -2    4.70    1.60
   8   2   2  147.79    6.70
  -8   2  -2  127.69    8.80
   8   2   2  145.09    7.30
  -8  -2   2  177.98    9.60
   8   2   2  150.38    7.30
  -8  -2   2  147.69    8.20
   8  -2  -2  141.39   10.30
   8  -2  -2  145.89   11.50
   8  -2  -2  144.09    7.00
   8  -2  -2  145.29    9.70
   8  -2  -2  136.99    6.50
  -8  -2   2  150.28   10.30
  -8   2  -2  170.88   11.30
  -8   2  -2  137.09    9.70
   8   2   2  146.89   10.30
   8   2   2  142.89   11.50
  -8   2  -2  150.88    7.90
  -8   2   2  144.79    6.50
  -8  -2  -2  152.18    6.60
  -8  -2  -2  150.08   10.90
  -8   2   2  139.09   11.90
  -8   2   2  150.08    7.40
   8  -2   2  147.19   10.20
   8   2  -2  134.09    9.70
   8   2  -2  146.79   10.30
   8  -2   2  145.69    8.20
  -8  -2  -2  128.39    8.50
   8   2  -2  129.19    9.20
   8   2  -2  134.99    9.50
  -8  -2  -2  147.39    9.30
  -8   2   2  151.28   10.20
  -8  -2  -2  156.28    8.60
   8  -2   2  144.79   10.20
  -8  -2  -2  144.39    7.10
  -8   2   2  133.89    9.50
   8   2  -2  144.69    7.70
  -9   2  -2   41.60    6.20
   9  -2  -2   40.40    7.00
   9  -2  -2   39.00    3.30
   9   2   2   38.90    4.30
  -9  -2   2   28.30    5.30
  -9  -2   2   42.90    7.10
   9   2   2   38.30    6.70
   9  -2  -2   41.40    6.70
   9   2   2   34.60    2.90
  -9   2  -2   39.80    4.20
  -9  -2   2   37.70    4.90
   9  -2  -2   36.00    6.20
   9   2   2   42.50    7.10
   9  -2  -2   38.90    3.50
   9   2   2   41.20    6.90
  -9   2  -2   59.79    8.10
  -9   2  -2   40.70    7.10
   9   2   2   37.50    3.70
  -9   2  -2   44.50    6.90
  -9  -2   2   27.60    5.40
  -9   2   2   30.10    2.90
  -9  -2  -2   43.60    5.90
   9   2  -2   32.70    6.00
  -9  -2  -2   28.40    5.40
   9  -2   2   33.30    6.20
  -9   2   2   55.39    8.60
  -9   2   2   27.70    5.90
  -9  -2  -2   43.10    5.60
   9   2  -2   43.40    6.60
   9   2  -2   40.50    4.70
   9  -2   2   49.10    5.40
   9   2  -2   49.50    7.90
  -9  -2  -2   37.80    7.00
  -9  -2  -2   34.40    3.10
  -9   2   2   33.60    6.10
  -9   2   2   28.90    3.80
   9  -2   2   31.10    6.10
 -10  -2   2  108.79    9.90
 -10   2  -2   84.09    8.50
  10   2   2  101.09    5.90
 -10  -2   2  107.39    7.30
  10  -2  -2  103.69   10.00
  10  -2  -2   94.69    9.40
  10   2   2   96.69    5.00
 -10   2  -2   92.79    6.50
  10   2   2   88.99    9.50
  10   2   2   96.69    6.30
  10  -2  -2   99.59    5.80
  10   2   2   89.79    5.00
 -10  -2   2   99.59    8.60
  10  -2  -2   99.09    8.90
 -10   2  -2   96.59    8.30
  10   2   2  106.49    9.80
 -10   2  -2   88.49   11.40
 -10  -2   2  108.39    9.20
  10  -2  -2   95.99    5.20
 -10   2  -2  113.29    9.90
 -10   2   2   97.99    6.20
  10   2  -2  105.79    9.10
 -10   2   2   99.49    5.10
 -10  -2  -2   97.19    8.50
  10  -2   2   97.89    7.10
 -10  -2  -2   98.39    8.00
 -10   2   2   85.59    8.50
 -10   2   2   98.29    9.90
  10   2  -2  100.39    9.30
  10   2  -2  115.59   10.10
 -10  -2  -2  101.09    8.40
  10  -2   2  100.29   10.20
  10   2  -2   97.69    6.50
 -10   2   2  110.89    9.50
 -10  -2  -2   88.49   11.00
 -11   2  -2   65.79    5.40
  11   2   2   62.69    9.50
 -11  -2   2   56.69    7.90
 -11   2  -2   61.49    9.80
 -11  -2   2   55.19    8.40
  11   2   2   64.99    5.30
 -11   2  -2   56.29    7.60
  11   2   2   54.39    3.60
  11   2   2   59.59    8.90
 -11  -2   2   69.79    7.10
  11  -2  -2   64.39    4.50
  11   2   2   60.39    3.40
  11  -2  -2   56.09    9.20
  11  -2  -2   59.69    9.00
  11   2   2   50.79    5.00
  11  -2  -2   57.69    3.80
 -11  -2   2   74.29    6.40
 -11   2  -2   67.29    9.20
 -11   2   2   63.49    9.40
 -11  -2  -2   65.49    7.20
 -11  -2  -2   37.20    7.00
  11   2  -2   54.29    8.30
  11  -2   2   68.39   10.20
 -11   2   2   66.79    3.80
 -11  -2  -2   65.69    8.70
 -11   2   2   51.69    4.70
 -11   2   2   73.49    9.10
  11   2  -2   58.19    9.30
  11  -2   2   65.29    6.30
  11   2  -2   60.29    5.10
 -12   2  -2  208.48   16.70
  12  -2  -2  243.08   16.10
 -12  -2   2  246.48   16.10
  12  -2  -2  216.68    9.20
 -12  -2   2  205.58   14.20
 -12   2  -2  239.68   14.80
  12   2   2  215.98   10.10
  12   2   2  220.98    9.70
 -12   2  -2  221.58   15.10
 -12   2  -2  214.88   10.80
 -12  -2   2  240.88   11.70
  12  -2  -2  242.58   16.00
  12   2   2  202.18   14.50
  12   2   2  215.18   15.90
 -12  -2  -2  219.98   14.00
  12   2  -2  205.08   14.00
  12   2  -2  208.38   10.40
  12   2  -2  222.68   15.90
 -12   2   2  220.08    9.70
 -12   2   2  214.18    7.70
  12  -2   2  199.48   15.20
 -12  -2  -2  227.38   13.70
  12  -2   2  230.18   16.70
 -12   2   2  194.88   14.30
  12  -2   2  212.38   11.40
 -12   2   2  216.88   15.90
 -13  -2   2   56.49    8.80
 -13  -2   2   91.99   12.00
  13   2   2   61.09    5.10
  13  -2  -2   72.89   11.10
  13   2   2   68.19   11.60
  13  -2  -2   67.19    4.30
 -13   2  -2   70.09   12.10
 -13  -2   2   69.99    6.50
 -13   2  -2   77.89   10.30
  13   2   2   65.69    4.60
  13   2   2   87.29   11.80
 -13   2  -2   54.49    9.20
 -13   2  -2   62.29    5.80
  13  -2  -2   81.19   12.00
  13   2  -2   60.59    9.70
  13  -2   2   64.99   13.00
 -13   2   2   56.09   11.00
 -13   2   2   61.29    9.30
  13  -2   2   89.29   13.00
 -13   2   2   76.29    4.70
 -13  -2  -2   84.19   10.40
  13   2  -2  100.99   13.00
  13  -2   2   63.79    6.50
  13   2  -2   69.39    5.80
 -13  -2  -2   72.39    9.30
  14   2   2    8.80    2.30
 -14   2  -2    3.70    4.50
  14   2   2    3.40    5.30
  14   2   2   11.20    6.80
  14  -2  -2    4.60    6.10
 -14  -2   2   14.90    6.20
 -14  -2   2   14.40    5.80
 -14  -2   2    6.70    2.90
  14   2   2    7.10    1.90
  14  -2  -2    8.70    6.30
 -14   2  -2    5.40    5.10
 -14   2  -2    2.00    2.90
 -14  -2  -2    0.40    3.80
 -14   2   2    6.00    5.60
  14   2  -2    3.80    2.60
  14  -2   2    7.30    6.70
  14  -2   2    2.40    2.90
 -14   2   2   12.10    6.70
 -14  -2  -2    6.30    4.80
  14   2  -2    5.70    5.30
  14   2  -2    7.20    6.30
  14  -2   2   12.30    6.00
 -15  -2   2   31.70    4.10
 -15   2  -2   26.30    7.40
  15  -2  -2   48.20   10.30
  15  -2  -2   20.60    7.40
  15   2   2   22.90    8.80
 -15  -2   2   35.10    8.50
 -15  -2   2   24.00    7.60
  15   2   2   26.60    7.80
 -15  -2  -2   28.00    7.50
 -15  -2  -2   28.10    6.90
  15  -2   2   24.30    4.30
  15  -2   2   33.30    9.80
  15  -2   2   35.20    4.30
 -15   2   2   10.30    6.70
  15  -2   2   23.10    8.50
  15   2  -2   26.00    7.60
  15   2  -2   35.20    8.20
 -15   2   2   15.20    5.90
 -16  -2   2    7.20    6.50
  16   2   2   44.00   15.50
 -16   2  -2   20.20    7.00
  16   2   2    9.10    8.00
  16  -2  -2   13.40    7.70
  16  -2  -2    9.80    6.80
  16  -2   2   15.40    7.90
  16  -2   2    8.40    8.10
  16   2  -2   12.80    6.50
 -16  -2  -2   14.20    7.60
 -16   2   2    7.20    6.30
  16   2  -2   11.40    8.30
  16  -2   2    9.30    3.20
  17  -2  -2    9.60    8.10
  17   2   2   17.90    8.60
 -17  -2   2   12.30    8.50
  17   2   2   -0.60    6.70
  17  -2  -2   29.60    9.30
 -17   2  -2    9.00    6.10
  17  -2   2    9.90    8.10
  17  -2   2   -0.40    9.20
 -17   2   2   14.70    7.60
 -17  -2  -2   17.10    6.90
  17   2  -2  -10.40    6.60
  17   2  -2   18.40    8.50
  18   2   2   33.20   10.30
  18  -2  -2   35.50   10.70
  18  -2   2   44.10   12.50
   0   2   3  266.27   10.10
   0  -2  -3  262.17    8.80
   0   2  -3  252.77   10.10
   0   2  -3  261.27   10.30
   0  -2   3  249.88   10.10
   0  -2  -3  260.67   10.20
   0  -2  -3  248.88    9.80
   0  -2   3  244.38    9.90
   0   2   3  245.88    8.80
   0  -2   3  260.07   10.10
   0  -2   3  261.77    9.70
   0   2   3  254.57    9.90
   0  -2  -3  253.17   10.00
   0   2   3  250.97   10.00
   0   2  -3  264.47    9.90
   0  -2  -3  249.18    9.90
   0   2   3  248.58    9.30
   0   2  -3  263.37   10.00
   0   2  -3  264.27    9.70
  -1  -2   3  749.33   24.00
   1  -2  -3  742.93   23.50
   1   2   3  732.73   23.00
   1   2   3  725.13   23.70
   1   2   3  721.63   23.70
  -1  -2   3  747.93   23.30
  -1   2  -3  738.43   23.80
  -1  -2   3  693.33   23.00
   1   2   3  724.33   22.10
  -1   2  -3  721.23   23.70
   1   2   3  728.63   23.70
  -1   2  -3  727.73   23.40
  -1  -2   3  704.03   24.00
  -1  -2   3  735.13   23.90
   1   2   3  721.43   23.70
   1  -2  -3  735.53   23.90
   1  -2  -3  760.92   22.20
   1  -2  -3  652.43   24.50
  -1   2  -3  739.53   24.20
  -1   2   3  771.72   23.60
  -1   2   3  720.83   22.00
   1  -2   3  715.03   23.70
  -1  -2  -3  735.43   22.40
  -1  -2  -3  745.73   23.90
  -1   2   3  731.33   23.70
  -1   2   3  742.33   23.80
   1   2  -3  727.83   23.90
   1   2  -3  745.23   23.20
   1  -2   3  737.53   23.80
   1   2  -3  749.23   24.20
   1   2  -3  756.22   23.10
  -1  -2  -3  755.42   23.80
   1  -2   3  747.33   23.80
   1  -2   3  744.03   23.70
  -1  -2  -3  731.53   23.00
   1   2  -3  725.83   23.90
   1  -2   3  759.02   23.50
  -1   2   3  753.02   24.00
   1  -2   3  737.43   24.10
   2  -2  -3  313.57   12.10
  -2   2  -3  315.17   11.30
  -2  -2   3  315.47   11.40
   2  -2  -3  300.87   12.50
   2   2   3  324.67   11.80
   2   2   3  314.67   12.00
  -2  -2   3  309.27   12.30
  -2   2  -3  335.57   12.50
   2   2   3  306.27   11.90
  -2   2  -3  345.67   12.90
   2  -2  -3  320.87   10.80
   2   2   3  325.67   12.30
  -2  -2   3  312.07   12.10
  -2   2  -3  327.57   12.20
  -2  -2   3  336.37   11.30
   2   2   3  318.87   12.00
  -2  -2   3  308.87   12.60
   2  -2  -3  330.37   12.40
   2  -2  -3  322.67   11.70
  -2  -2  -3  314.97   10.30
   2   2  -3  310.47   12.20
   2   2  -3  324.37   11.20
   2  -2   3  321.67   12.40
   2  -2   3  324.37   12.50
  -2   2   3  324.17   12.80
   2  -2   3  303.87   12.10
  -2  -2  -3  319.07   11.80
   2   2  -3  306.37   11.30
  -2  -2  -3  320.37   12.30
   2  -2   3  322.77   12.70
   2   2  -3  331.77   12.40
  -2   2   3  319.37   11.60
  -2   2   3  335.87   12.30
   2  -2   3  317.07   12.00
  -2   2   3  310.47   12.20
  -2  -2  -3  302.77   11.90
  -2   2   3  311.37   10.60
   2  -2   3  327.67   11.40
   3  -2  -3    1.60    1.50
  -3   2  -3    0.30    1.40
   3   2   3    4.20    1.60
   3  -2  -3    3.30    1.50
   3   2   3    2.00    1.30
  -3   2  -3    0.80    1.30
   3   2   3    0.40    1.30
  -3   2  -3    2.00    1.90
  -3  -2   3    4.20    1.80
  -3  -2   3    0.90    1.30
  -3   2  -3    2.00    1.10
  -3  -2   3    3.60    1.10
   3   2   3    2.60    1.40
  -3   2  -3    2.20    1.80
  -3  -2   3    2.10    1.00
   3  -2  -3    3.20    1.40
   3  -2  -3    5.00    2.00
   3   2   3    4.00    2.20
  -3  -2   3    2.30    1.40
   3   2   3    2.00    1.60
   3   2   3    3.60    1.80
   3  -2  -3    4.00    1.60
  -3  -2   3    4.80    2.10
   3  -2   3    1.50    1.10
  -3  -2  -3    3.30    1.50
  -3   2   3    2.10    1.80
   3   2  -3    4.40    2.10
  -3   2   3    1.70    1.40
   3  -2   3    0.60    1.70
   3   2  -3    1.50    1.40
  -3   2   3    4.50    1.70
   3   2  -3    3.70    1.90
  -3  -2  -3    2.50    1.00
  -3   2   3    3.40    2.90
   3  -2   3    2.20    1.80
   3  -2   3    1.30    1.10
  -3   2   3    2.70    1.30
   3   2  -3    2.70    1.10
  -3  -2  -3    2.40    1.60
   3   2  -3    2.30    1.60
   3  -2   3    4.60    2.20
  -3   2   3    2.70    1.30
   4   2   3  492.05   16.90
   4   2   3  492.75   18.80
   4   2   3  498.65   18.40
   4  -2  -3  483.05   18.50
   4  -2  -3  506.75   16.80
  -4  -2   3  504.55   15.70
  -4   2  -3  485.35   19.10
   4  -2  -3  476.65   17.20
   4  -2  -3  514.35   19.40
  -4   2  -3  492.45   15.90
   4   2   3  502.15   17.60
   4  -2  -3  500.75   17.50
  -4   2  -3  495.05   17.90
  -4  -2   3  502.25   17.60
   4   2   3  483.95   18.40
  -4   2  -3  481.05   18.70
   4   2   3  492.65   17.50
   4  -2  -3  515.45   17.60
   4   2   3  510.65   17.00
  -4  -2   3  492.55   15.70
  -4  -2   3  463.15   18.70
  -4   2  -3  497.15   18.10
  -4  -2   3  508.45   18.10
   4   2  -3  514.75   18.70
   4  -2   3  497.65   18.90
   4  -2   3  506.65   17.40
   4  -2   3  508.85   19.10
  -4   2   3  506.35   18.60
   4   2  -3  494.35   17.40
   4   2  -3  500.65   18.00
  -4  -2  -3  509.25   16.00
  -4   2   3  507.45   16.80
   4  -2   3  475.15   17.80
  -4  -2  -3  493.85   19.00
  -4   2   3  443.16   18.40
  -4   2   3  523.65   17.90
  -4  -2  -3  499.95   17.50
   4   2  -3  496.85   19.00
   4  -2   3  503.85   15.90
  -5  -2   3    8.50    2.50
   5   2   3   10.90    2.90
  -5   2  -3    3.60    2.30
   5   2   3    7.50    2.20
   5  -2  -3    4.30    1.90
  -5  -2   3    6.10    2.30
  -5  -2   3    7.90    1.30
   5   2   3   10.20    2.00
  -5  -2   3    4.00    2.10
   5  -2  -3    4.40    2.30
   5  -2  -3    7.00    1.80
  -5  -2   3    9.80    1.40
  -5   2  -3    9.60    2.20
  -5   2  -3   11.80    3.30
   5   2   3   11.70    3.20
   5  -2  -3    5.40    2.00
   5   2   3   10.70    2.20
  -5  -2   3   12.20    2.70
  -5   2  -3    7.00    3.00
   5  -2  -3    2.60    2.30
  -5  -2  -3    5.00    2.50
   5   2  -3    9.30    2.80
   5   2  -3    9.60    2.60
   5  -2   3   10.80    3.20
   5  -2   3    9.20    1.40
   5  -2   3    9.20    2.40
  -5  -2  -3   11.30    2.10
  -5   2   3    8.30    3.00
   5   2  -3    8.60    2.40
  -5  -2  -3    9.40    2.70
  -5   2   3    9.90    2.00
  -5   2   3    8.10    2.30
   5  -2   3    7.10    2.40
  -5   2   3    7.20    2.70
   5  -2   3   10.10    3.20
   5   2  -3   12.50    3.30
   5  -2   3   10.00    1.50
  -5  -2  -3    6.60    2.00
   6   2   3  448.06   16.60
   6  -2  -3  458.15   17.80
  -6  -2   3  450.15   17.20
   6   2   3  423.56   15.60
   6   2   3  419.36   18.10
  -6  -2   3  451.35   13.50
   6   2   3  447.66   15.50
  -6  -2   3  454.65   18.30
   6  -2  -3  428.66   15.30
  -6   2  -3  433.26   16.90
   6  -2  -3  470.65   19.30
  -6   2  -3  454.15   18.70
  -6  -2   3  447.06   13.60
  -6   2  -3  450.75   19.10
   6  -2  -3  446.26   16.40
  -6   2  -3  458.35   19.60
  -6  -2   3  469.55   17.60
   6  -2  -3  456.45   18.70
   6  -2  -3  446.56   17.60
  -6  -2   3  437.56   18.90
   6   2   3  423.46   18.80
   6  -2   3  425.76   17.00
  -6   2   3  439.56   16.60
  -6   2   3  437.96   18.40
   6  -2   3  448.46   13.80
   6   2  -3  454.25   18.80
   6   2  -3  457.55   17.50
   6  -2   3  383.56   18.20
  -6   2   3  435.96   19.30
   6   2  -3  437.56   16.90
   6   2  -3  460.85   18.80
  -6   2   3  445.56   15.60
  -6  -2  -3  461.95   18.10
  -6  -2  -3  454.25   19.40
  -6  -2  -3  467.65   16.10
   6  -2   3  451.85   19.10
   6  -2   3  475.15   16.80
  -6   2   3  446.96   18.50
   7  -2  -3   10.30    2.60
   7  -2  -3   13.80    3.70
   7   2   3   11.20    3.90
   7   2   3   14.50    2.40
   7   2   3    9.80    2.10
   7   2   3    8.90    3.60
   7   2   3   11.10    2.70
  -7   2  -3   13.40    2.70
   7  -2  -3   10.30    3.30
  -7  -2   3   10.60    2.90
  -7  -2   3   11.30    3.90
  -7   2  -3   11.70    3.00
  -7   2  -3   14.70    3.90
   7  -2  -3   14.10    3.60
   7  -2  -3   10.70    2.10
  -7  -2   3   14.80    3.50
   7  -2  -3   10.60    3.50
   7   2   3   11.30    2.90
  -7   2  -3   12.60    4.40
  -7  -2  -3   14.90    2.80
  -7  -2  -3    8.40    2.50
  -7   2   3   10.50    3.20
   7   2  -3   12.10    3.80
   7  -2   3   10.70    3.10
   7   2  -3   10.00    2.60
   7   2  -3    9.20    2.90
   7   2  -3   11.10    3.60
   7  -2   3   15.90    4.20
   7   2  -3   14.30    3.80
  -7   2   3   18.00    4.40
  -7   2   3   11.00    2.80
  -7   2   3   14.40    2.20
   7  -2   3   12.60    2.80
  -7   2   3   12.40    3.50
  -7  -2  -3   11.00    4.10
  -7  -2  -3    9.40    2.80
   7  -2   3    9.40    3.60
  -8   2  -3   62.19    5.40
   8  -2  -3   62.79    6.60
  -8   2  -3   57.79    6.00
   8   2   3   63.09   10.10
   8  -2  -3   58.39    4.80
   8   2   3   60.49    4.10
  -8  -2   3   52.99    6.90
   8  -2  -3   60.79    8.00
   8   2   3   57.29    4.80
   8  -2  -3   51.89    3.80
   8   2   3   59.69    5.10
   8   2   3   51.99    7.20
   8   2   3   59.59    4.20
  -8   2  -3   59.39    7.50
  -8   2  -3   51.89    7.90
  -8  -2   3   49.60    5.20
  -8  -2   3   76.49    6.60
   8   2  -3   63.69    6.60
  -8  -2  -3   68.49    9.00
  -8   2   3   50.69    4.80
   8   2  -3   60.49    6.50
   8   2  -3   59.89    6.10
  -8   2   3   60.89    6.80
  -8  -2  -3   62.59    6.20
   8  -2   3   53.79    6.10
   8   2  -3   61.09    7.70
   8   2  -3   64.39    5.40
   8  -2   3   66.99    8.50
  -8   2   3   97.69   12.20
  -8  -2  -3   53.59    5.50
  -8   2   3   56.89    4.10
  -8  -2  -3   55.49    4.80
  -8   2   3   68.19    8.20
  -8  -2  -3   57.19    5.30
   9   2   3  314.77   11.50
  -9  -2   3  309.17   15.20
   9  -2  -3  312.07   11.50
   9  -2  -3  309.97   15.80
   9  -2  -3  294.87   12.80
   9   2   3  329.87   13.50
   9  -2  -3  296.17   16.00
   9   2   3  317.67   13.20
   9   2   3  286.17   11.40
  -9  -2   3  310.77   16.80
  -9   2  -3  314.67   16.50
  -9   2  -3  323.57   15.40
  -9   2  -3  334.07   18.10
   9   2   3  274.07   16.40
  -9  -2   3  317.27   14.30
  -9   2  -3  317.07   13.90
   9  -2  -3  263.97   16.00
   9   2   3  322.07   16.80
  -9   2   3  314.37   16.40
   9  -2   3  317.27   17.10
  -9  -2  -3  306.97   17.60
   9  -2   3  333.87   17.40
   9   2  -3  312.87   13.70
   9   2  -3  332.87   17.10
  -9   2   3  321.67   13.40
  -9   2   3  325.67   17.80
  -9  -2  -3  311.47   14.70
   9   2  -3  311.97   16.30
  -9   2   3  318.67   11.60
   9   2  -3  331.37   15.80
  -9  -2  -3  329.97   14.40
   9   2  -3  335.37   17.30
   9  -2   3  308.77   14.20
  10  -2  -3   87.59    6.30
  10   2   3  109.99    5.30
 -10   2  -3  105.29    8.70
 -10  -2   3  120.79   10.50
  10   2   3  112.09    6.80
 -10   2  -3  123.59   11.60
  10  -2  -3  109.69    9.40
 -10  -2   3  101.99    7.80
 -10   2  -3  102.69    7.10
 -10  -2   3  119.49    9.10
  10  -2  -3  108.09   10.10
  10   2   3   94.99    5.10
  10   2   3  108.09   10.70
  10  -2  -3  114.19   10.00
  10   2   3  107.39    7.10
  10  -2  -3  107.89    5.30
 -10  -2   3   97.39    8.80
  10   2   3  119.59   10.50
  10   2  -3   97.39    7.10
  10   2  -3   84.99   10.70
 -10  -2  -3  101.79   12.50
 -10  -2  -3  103.29    7.80
 -10   2   3  106.09    9.30
 -10  -2  -3   95.59    8.20
 -10   2   3  113.59    7.20
 -10   2   3   94.99    9.20
 -10  -2  -3  105.99    9.40
  10   2  -3  102.89    9.00
  10  -2   3  108.49    7.90
  10   2  -3  112.19   10.50
  10  -2   3  102.99   10.20
 -10   2   3  119.19   11.10
 -10   2   3  105.89    5.20
 -11   2  -3   99.19    9.00
  11  -2  -3  102.49    6.60
 -11  -2   3  106.19    9.60
 -11  -2   3  101.39    9.10
 -11   2  -3  105.09    7.40
  11   2   3  100.99    6.60
  11  -2  -3  110.29   10.30
  11   2   3   95.19    4.60
 -11  -2   3  107.29   10.60
  11   2   3  100.29   10.40
 -11  -2   3  101.59    7.90
  11  -2  -3   96.69    4.70
 -11   2  -3   88.39   12.00
  11   2   3   94.69    4.50
  11  -2  -3  101.49   10.00
 -11   2  -3  103.09    9.70
  11   2   3  115.99    7.50
  11   2   3  108.49   11.10
  11   2  -3  106.99    7.20
 -11   2   3  103.29    4.70
  11   2  -3  102.29    9.40
 -11   2   3  112.19   10.50
  11  -2   3  101.79    7.80
  11  -2   3   97.69   12.00
 -11  -2  -3   89.49    8.40
 -11  -2  -3  121.99   11.70
 -11   2   3  102.29    7.00
  11   2  -3  108.39   12.70
 -11   2   3  103.49   10.90
 -11  -2  -3   86.69    7.90
  12  -2  -3    7.80    4.50
 -12  -2   3    7.00    4.30
 -12   2  -3   13.80    4.80
 -12   2  -3   15.20   11.30
  12  -2  -3   11.00    3.00
 -12  -2   3   10.70    4.60
  12   2   3   11.70    3.40
 -12   2  -3    6.50    4.80
  12   2   3   14.90    3.30
  12   2   3    5.50    5.90
 -12   2  -3    7.80    3.30
  12  -2  -3   18.10    6.20
  12   2   3    8.50    5.50
 -12  -2   3    9.50    3.90
 -12  -2  -3    1.40    4.10
 -12  -2  -3   14.40    4.70
 -12   2   3    7.60    4.60
  12   2  -3    6.70    3.80
 -12   2   3   11.10    5.60
  12  -2   3    6.70    3.90
  12   2  -3   13.70    6.00
  12  -2   3    8.00    4.90
 -12   2   3    6.60    3.10
  12   2  -3    9.60    3.40
  13   2   3   57.69    9.30
  13   2   3   80.79    6.30
 -13   2  -3   70.39    6.40
  13   2   3   97.59   13.10
  13   2   3   64.99    5.50
  13  -2  -3   63.19    5.20
 -13   2  -3   78.59   11.10
 -13  -2   3   75.59    7.30
 -13  -2   3   70.89   10.90
 -13  -2   3   52.99    8.90
  13  -2  -3   70.69   11.00
  13  -2  -3   55.99    9.70
 -13   2  -3   68.99   12.00
 -13   2  -3   79.79   10.60
 -13  -2  -3   59.49    8.70
  13  -2   3   79.99   12.10
 -13   2   3   72.89    6.00
  13   2  -3   72.99   10.10
 -13  -2  -3   78.29    9.30
  13   2  -3   69.69    6.30
 -13   2   3   65.89   10.00
  13  -2   3   78.79   12.10
  13   2  -3   80.49   11.80
 -13   2   3   99.39   12.40
  14   2   3  134.39   16.90
 -14  -2   3  124.09    8.90
  14  -2  -3  145.99   13.70
  14   2   3  112.89    7.90
 -14   2  -3  145.59   17.40
 -14  -2   3  149.69   13.60
 -14  -2   3  117.69   12.10
 -14   2  -3  118.49    8.80
 -14   2  -3  109.39   11.50
  14  -2  -3  122.89   15.00
  14   2   3  133.89   13.40
  14   2   3  113.49    6.90
 -14   2  -3  122.49   12.10
 -14   2   3  123.39   13.60
  14  -2   3  141.19   11.00
 -14  -2  -3  127.99   11.80
 -14   2   3  126.99   13.30
 -14  -2  -3  128.09   11.20
 -14   2   3  127.69    7.30
  14   2  -3  135.09   12.50
  14  -2   3  122.69   12.80
  14   2  -3  108.29   14.30
  14  -2   3  123.79   16.00
 -15  -2   3  114.79   12.80
  15   2   3  116.39   14.60
  15  -2  -3  127.59   13.10
 -15  -2   3  137.69    8.80
 -15  -2   3  119.49   15.20
  15  -2  -3  126.79   15.90
 -15   2  -3  103.09   13.10
  15   2   3  124.59   17.00
  15   2   3  125.69    7.40
 -15   2  -3  129.09   13.20
  15   2  -3   94.49    7.60
 -15   2   3  150.88   22.50
  15   2  -3  127.09   14.10
 -15  -2  -3  146.19   12.40
 -15   2   3  139.09   14.50
  15  -2   3  135.19   16.90
  15   2  -3  155.38   15.20
  15  -2   3  117.29   16.70
 -15  -2  -3  143.89   12.90
 -16  -2   3   30.30    5.30
 -16   2  -3   15.30    8.20
  16   2   3   45.90   11.00
  16   2   3   22.30    8.30
 -16  -2   3   19.20    8.50
  16  -2  -3   45.50   10.80
  16  -2  -3   51.59   11.70
 -16  -2  -3   26.90    7.20
  16  -2   3   35.70    5.40
 -16   2   3   53.79   11.80
  16   2  -3   19.00    8.80
  16  -2   3   42.60   10.30
 -16  -2  -3   23.50    7.90
  16   2  -3   37.80    8.30
  17   2   3   20.90    8.90
 -17  -2   3   17.90    7.50
 -17   2  -3    7.30    5.70
  17   2   3    0.60    7.10
  17  -2  -3   18.60    9.40
  17  -2  -3    4.70    8.00
  17  -2   3    1.10    6.00
 -17  -2  -3    2.50    5.30
  17  -2   3    8.60    8.20
 -17   2   3    5.30    6.30
  17   2  -3   -4.00    6.70
  17   2  -3   17.60   10.20
  18   2   3   64.19   13.00
  18  -2  -3   64.79   13.40
   0   2   4   32.30    3.70
   0   2   4   30.60    3.80
   0   2   4   28.50    3.50
   0  -2   4   27.60    3.40
   0   2  -4   23.80    3.50
   0   2  -4   26.30    3.30
   0   2   4   25.60    3.40
   0   2  -4   21.00    3.00
   0   2  -4   26.60    3.60
   0  -2   4   32.30    4.00
   0  -2  -4   21.20    3.20
   0  -2  -4   26.40    3.30
   0   2   4   24.30    2.90
   0  -2  -4   26.50    4.00
   0  -2   4   26.90    3.50
   0  -2  -4   29.70    2.50
   0   2   4   24.40    2.30
   0  -2   4   23.00    3.20
   0   2  -4   26.90    3.40
   0  -2   4   33.80    4.60
   1   2   4 1033.60   32.70
  -1   2  -4 1068.19   33.70
   1   2   4 1071.99   33.70
   1  -2  -4 1072.99   33.80
  -1   2  -4 1080.49   33.70
  -1  -2   4 1057.99   33.90
   1   2   4 1039.00   33.50
  -1   2  -4 1074.59   33.40
   1  -2  -4 1053.79   31.80
   1   2   4 1039.40   31.90
   1  -2  -4 1049.70   33.40
  -1  -2   4 1054.99   33.10
  -1  -2   4 1062.99   33.00
   1  -2  -4  990.70   34.70
  -1   2  -4  996.80   33.80
   1   2   4 1053.59   33.70
  -1  -2   4 1068.89   33.70
   1  -2  -4 1038.90   33.80
   1   2   4 1055.69   33.70
   1  -2   4 1080.19   33.60
   1   2  -4 1026.90   33.70
  -1   2   4 1105.49   33.50
   1   2  -4 1000.90   33.90
   1   2  -4 1091.89   33.90
  -1   2   4 1050.99   31.80
  -1  -2  -4 1075.39   32.30
  -1   2   4 1088.19   34.00
   1  -2   4 1092.59   33.40
   1   2  -4 1042.70   33.00
   1   2  -4 1019.30   32.90
  -1   2   4 1060.79   33.40
  -1  -2  -4 1049.79   32.70
  -1   2   4 1081.89   33.50
  -1   2   4 1037.30   33.60
  -1  -2  -4 1027.60   33.40
  -1  -2  -4 1058.39   33.80
   1  -2   4 1010.70   33.70
   1  -2   4 1036.60   33.50
  -2  -2   4   11.30    2.90
   2  -2  -4   11.00    2.90
  -2  -2   4   10.50    2.60
  -2   2  -4    9.80    2.20
   2   2   4    9.10    2.80
   2  -2  -4    9.90    2.60
  -2   2  -4    6.30    2.40
  -2  -2   4   11.50    2.60
   2  -2  -4    7.80    2.50
   2   2   4   12.20    2.50
   2  -2  -4   11.60    2.50
  -2   2  -4   11.60    3.10
   2   2   4   11.10    1.50
  -2  -2   4    7.10    2.00
   2   2   4    5.10    2.20
   2   2   4    6.50    2.10
  -2   2  -4   11.20    2.40
  -2  -2   4    7.90    2.10
   2  -2  -4    7.50    1.80
   2   2  -4   11.40    2.40
  -2  -2  -4    7.80    2.40
   2  -2   4    7.40    2.40
   2  -2   4   11.70    2.50
   2   2  -4    9.90    2.40
  -2   2   4   13.10    1.90
   2  -2   4    6.00    2.20
   2  -2   4    6.70    2.30
  -2  -2  -4   10.50    1.80
  -2  -2  -4    9.10    2.40
   2   2  -4    8.70    1.90
  -2   2   4    7.00    2.30
  -2   2   4    7.00    1.80
   2   2  -4    7.90    2.70
  -2  -2  -4    8.10    2.20
   2   2  -4   12.40    2.80
   2  -2   4    5.50    2.00
   3  -2  -4   38.10    3.90
   3   2   4   32.80    3.40
   3   2   4   40.80    4.10
   3  -2  -4   37.90    3.70
   3   2   4   43.80    5.00
  -3   2  -4   40.20    4.00
   3   2   4   41.00    4.60
   3   2   4   37.20    3.40
  -3   2  -4   34.50    3.00
   3   2   4   34.40    3.50
   3  -2  -4   24.70    3.60
  -3   2  -4   35.10    4.80
  -3  -2   4   34.70    4.20
   3  -2  -4   32.00    3.70
  -3  -2   4   35.60    3.10
  -3  -2   4   35.60    3.00
  -3   2  -4   39.20    3.90
  -3  -2   4   35.90    4.60
   3   2   4   36.00    3.70
  -3  -2   4   41.90    3.60
  -3   2  -4   35.80    3.80
   3  -2  -4   35.60    3.10
   3  -2   4   39.30    4.10
   3   2  -4   41.40    4.40
  -3  -2  -4   39.00    4.90
   3  -2   4   47.10    5.10
  -3   2   4   29.00    3.40
   3   2  -4   31.70    4.10
  -3   2   4   38.40    4.50
  -3  -2  -4   37.00    4.80
   3   2  -4   33.10    2.90
   3  -2   4   33.30    3.40
   3  -2   4   37.60    3.20
  -3  -2  -4   39.40    3.50
  -3   2   4   40.80    4.70
   3  -2   4   43.50    4.50
   3  -2   4   37.20    4.60
   3   2  -4   31.70    3.40
  -3  -2  -4   37.00    3.80
   3   2  -4   34.70    4.60
  -3  -2  -4   39.10    2.80
  -3   2   4   33.80    2.90
  -4  -2   4  755.42   25.00
   4   2   4  735.93   25.30
   4   2   4  734.63   24.40
  -4   2  -4  720.43   23.60
   4   2   4  766.22   25.40
   4   2   4  704.03   25.90
   4   2   4  749.62   26.00
   4  -2  -4  725.33   25.10
   4   2   4  745.73   26.20
  -4  -2   4  719.23   25.60
   4  -2  -4  731.63   24.40
   4  -2  -4  712.03   26.60
  -4  -2   4  719.33   23.30
  -4   2  -4  731.83   25.50
   4  -2  -4  768.62   24.30
  -4  -2   4  724.83   23.30
  -4  -2   4  758.22   26.80
   4  -2  -4  729.53   25.90
  -4   2  -4  748.33   26.40
  -4  -2   4  727.63   25.50
  -4   2  -4  732.83   26.80
   4   2   4  721.93   24.20
  -4   2  -4  780.62   30.40
  -4   2   4  709.63   26.60
  -4   2   4  746.03   25.50
   4   2  -4  723.63   26.50
   4   2  -4  728.63   25.80
  -4  -2  -4  707.63   26.10
  -4   2   4  723.13   24.10
   4  -2   4  740.93   23.60
  -4  -2  -4  736.03   25.10
  -4   2   4  725.63   25.80
  -4  -2  -4  753.72   23.30
   4  -2   4  756.12   26.70
   4  -2   4  739.03   24.40
   4   2  -4  742.43   24.80
   4  -2   4  721.33   26.30
  -4   2   4  731.73   24.10
   4  -2   4  721.73   25.50
   4   2  -4  761.62   25.70
   5   2   4  185.68    8.40
   5   2   4  204.58   10.60
  -5  -2   4  165.78    9.00
  -5  -2   4  156.08   10.10
   5  -2  -4  188.48   10.20
  -5   2  -4  182.78    9.30
   5   2   4  191.48    9.30
  -5   2  -4  189.78   10.30
   5   2   4  180.88   10.20
   5   2   4  195.78    9.30
   5  -2  -4  181.68    9.10
   5  -2  -4  194.18    8.30
  -5  -2   4  181.78    7.30
  -5   2  -4  188.08    9.50
   5   2   4  172.18    8.20
   5   2   4  169.88    9.70
  -5   2  -4  180.98    7.50
   5  -2  -4  171.38    8.80
  -5  -2   4  190.58    9.80
  -5  -2   4  184.98    7.30
   5  -2  -4  180.58    9.00
  -5   2  -4  193.68   10.90
  -5  -2   4  192.78    9.80
   5  -2   4  192.18    8.60
   5   2  -4  176.38    9.80
  -5   2   4  172.48    9.10
  -5   2   4  190.88   10.40
  -5   2   4  160.08   10.20
   5   2  -4  183.58    9.50
   5  -2   4  196.78   10.70
  -5   2   4  182.88   10.10
  -5  -2  -4  191.78   10.60
   5   2  -4  192.78    9.20
  -5  -2  -4  192.38    8.00
   5  -2   4  178.38    7.50
  -5   2   4  186.98    8.20
   5   2  -4  179.38   10.30
   5  -2   4  176.58   10.20
  -5  -2  -4  185.28    9.00
   5  -2   4  185.08    9.50
   6   2   4  658.43   25.70
  -6   2  -4  677.53   24.50
   6  -2  -4  670.63   26.30
  -6  -2   4  666.63   24.40
   6  -2  -4  651.73   25.30
  -6   2  -4  671.53   25.90
  -6  -2   4  662.63   25.00
   6   2   4  665.23   26.10
   6  -2  -4  697.43   24.40
   6  -2  -4  663.73   23.80
  -6  -2   4  677.13   24.60
   6   2   4  685.73   24.00
   6   2   4  681.03   25.60
  -6  -2   4  676.83   26.40
   6  -2  -4  700.43   22.50
  -6  -2   4  697.63   21.10
   6   2   4  644.14   22.60
   6  -2  -4  652.13   24.30
  -6   2  -4  683.73   26.90
  -6   2  -4  682.63   24.40
   6   2   4  710.13   24.20
  -6  -2   4  691.43   21.10
   6   2   4  678.33   22.60
   6   2  -4  679.13   24.30
  -6   2   4  703.03   25.80
   6   2  -4  679.03   24.40
   6  -2   4  655.93   28.80
   6   2  -4  647.64   25.90
   6  -2   4  688.83   24.60
  -6   2   4  659.33   25.80
   6  -2   4  679.83   23.10
   6  -2   4  659.03   21.20
  -6   2   4  686.63   22.50
  -6  -2  -4  656.83   23.80
  -6   2   4  675.83   24.10
   6   2  -4  687.93   25.60
  -6  -2  -4  722.73   30.00
  -6  -2  -4  667.73   22.50
   6  -2   4  685.93   26.40
   6  -2   4  659.03   21.20
  -6  -2  -4  644.24   25.10
  -7  -2   4   29.10    2.30
  -7   2  -4   50.49    6.40
   7   2   4   34.80    5.80
  -7   2  -4   33.70    6.50
   7   2   4   35.60    3.50
   7   2   4   32.80    3.30
   7   2   4   30.60    4.40
   7  -2  -4   38.10    5.90
   7   2   4   37.90    5.00
  -7   2  -4   34.20    4.90
  -7  -2   4   42.50    5.40
  -7  -2   4   30.70    2.30
   7   2   4   45.30    6.40
   7  -2  -4   44.80    5.30
  -7  -2   4   43.50    6.90
   7  -2  -4   38.20    5.40
  -7  -2   4   47.60    6.30
   7  -2  -4   32.40    5.00
  -7   2  -4   46.50    6.50
   7  -2  -4   47.50    7.10
   7   2   4   25.60    5.40
  -7  -2   4   27.10    4.70
   7  -2  -4   33.10    3.40
   7   2  -4   34.50    4.80
   7  -2   4   36.60    4.40
   7  -2   4   37.40    2.70
  -7  -2  -4   37.90    4.80
  -7   2   4   49.60    7.60
  -7   2   4   36.60    3.50
  -7   2   4   43.60    6.50
   7   2  -4   52.29    6.20
   7   2  -4   35.10    6.30
  -7  -2  -4   27.60    5.80
   7  -2   4   33.40    2.40
  -7   2   4   46.70    5.50
   7  -2   4   35.80    6.20
   7  -2   4   33.40    5.70
   7   2  -4   42.10    6.30
  -7  -2  -4   35.60    4.20
   7  -2   4   33.30    5.00
  -7   2   4   38.90    6.30
  -7  -2  -4   40.00    5.70
   8  -2  -4  274.07   15.90
   8   2   4  294.17   15.90
  -8  -2   4  285.17   14.30
   8  -2  -4  300.97   17.20
   8   2   4  299.87   12.10
  -8  -2   4  301.97   16.40
  -8  -2   4  296.37   14.20
   8  -2  -4  335.07   16.30
   8   2   4  306.17   13.60
   8  -2  -4  308.37   11.70
   8   2   4  308.57   16.50
   8   2   4  320.17   12.00
  -8   2  -4  318.47   14.80
  -8   2  -4  308.97   17.10
   8   2   4  331.57   13.80
  -8   2  -4  309.37   16.10
  -8   2  -4  294.67   13.90
   8  -2  -4  288.87   14.80
   8  -2  -4  312.87   13.50
   8  -2   4  289.97   16.20
  -8   2   4  303.77   16.90
  -8  -2  -4  298.27   13.30
   8   2  -4  320.67   16.10
   8   2  -4  305.27   14.70
   8  -2   4  326.67   16.70
   8   2  -4  290.77   15.50
   8  -2   4  310.27   14.30
  -8   2   4  285.67   11.80
  -8   2   4  317.37   13.80
  -8  -2  -4  310.97   13.30
  -8  -2  -4  286.07   15.10
   8   2  -4  311.27   16.10
  -8   2   4  321.57   15.90
   8   2  -4  290.87   13.70
   8  -2   4  307.07   13.10
  -8   2   4  299.07   15.80
  -8  -2  -4  357.46   17.90
   9  -2  -4  147.99    8.30
  -9  -2   4  135.09    9.10
  -9  -2   4  126.99    9.30
  -9   2  -4  142.49    9.60
   9   2   4  131.09    6.50
   9   2   4  146.89    8.60
  -9  -2   4  108.69   10.40
   9  -2  -4  120.49    9.40
   9   2   4  122.49    6.70
  -9   2  -4  117.19   10.10
   9   2   4  135.89   11.00
   9  -2  -4  136.89   10.70
   9  -2  -4  144.79   10.10
   9   2   4  133.29    8.10
  -9   2  -4  122.09   11.00
  -9   2  -4  138.89    8.70
   9  -2  -4  131.19    6.40
   9   2  -4  145.89   10.60
   9  -2   4  120.99    8.60
  -9   2   4  125.89    6.50
   9   2  -4  132.99   10.50
  -9  -2  -4  128.09   11.20
  -9   2   4  124.49   10.10
  -9  -2  -4  130.99    8.10
   9   2  -4  125.79    9.50
  -9   2   4  131.89   11.30
   9  -2   4  110.29   11.10
   9   2  -4  126.89    8.30
   9  -2   4  143.99   11.60
  -9   2   4  138.79    8.60
  -9   2   4  142.69   11.60
   9   2  -4  136.59   10.70
  -9  -2  -4  127.69    9.80
  10  -2  -4   79.09    4.40
 -10   2  -4   64.29    7.10
 -10  -2   4   76.19   10.40
  10  -2  -4   70.69    9.40
  10   2   4   58.19    4.10
 -10  -2   4   77.39    8.30
  10  -2  -4   69.89    7.50
 -10   2  -4   59.99    6.10
  10  -2  -4   77.39    8.10
 -10  -2   4   62.19    8.40
  10   2   4   62.29    6.00
  10   2   4   56.99    8.60
  10  -2  -4   58.79    5.60
 -10   2  -4   64.59   10.00
  10   2   4   71.19    4.20
  10   2   4   67.09    6.00
 -10  -2  -4   56.49    6.20
 -10  -2  -4   65.09   10.30
 -10   2   4   65.99    4.30
 -10   2   4   67.19    6.10
  10   2  -4   53.99    8.50
  10   2  -4   82.89    9.10
  10   2  -4   61.49    9.00
 -10  -2  -4   70.19    6.70
 -10   2   4   64.09    8.40
 -10   2   4   75.49   10.80
  10  -2   4   68.19    7.90
 -10  -2  -4   52.49    8.30
  10  -2   4   75.79   10.70
  10   2  -4   68.49    6.30
  11   2   4   44.50    8.20
 -11  -2   4   36.70    7.90
  11  -2  -4   31.70    6.90
 -11  -2   4   24.50    5.30
 -11  -2   4   35.30    6.30
 -11   2  -4   26.70    5.10
  11   2   4   32.90    7.90
  11   2   4   31.20    5.30
  11   2   4   34.30    5.10
  11   2   4   32.50    2.70
  11  -2  -4   17.40    5.80
  11  -2  -4   37.70    5.00
 -11   2  -4   21.70    7.30
  11   2   4   29.20    2.70
 -11   2  -4   28.70    5.80
 -11  -2   4   36.60    6.10
 -11  -2  -4   34.00    5.70
  11   2  -4   28.10    4.60
 -11   2   4   31.20    6.70
 -11   2   4   28.60    2.70
  11  -2   4   37.60    8.00
  11   2  -4   44.70    8.50
 -11  -2  -4   31.40    5.70
  11   2  -4   32.20    6.70
 -11  -2  -4   33.90    8.40
 -11   2   4   26.90    4.80
  11  -2   4   24.90    5.40
 -11   2   4   30.70    2.70
 -11   2   4   29.70    6.50
 -12   2  -4   17.10    6.40
 -12   2  -4   11.80    3.60
 -12   2  -4   12.30    4.20
  12   2   4    6.10    5.20
 -12  -2   4    7.80    4.10
  12  -2  -4    6.80    5.40
  12  -2  -4   19.70    7.10
  12   2   4    5.90    5.50
  12   2   4   18.10    4.20
  12  -2  -4    6.90    3.10
  12   2   4   14.50    4.00
 -12   2  -4   -1.10    3.90
 -12  -2   4   10.20    4.40
 -12  -2   4    3.20    4.80
  12  -2   4   13.00    4.50
  12  -2   4    6.10    5.20
 -12   2   4   15.10    6.50
 -12  -2  -4   10.70    4.20
 -12  -2  -4    8.80    7.10
  12   2  -4   12.20    5.30
  12   2  -4   14.00    3.70
 -12  -2  -4    8.30    4.30
 -12   2   4   12.70    3.80
  12   2  -4    7.60    5.30
 -12   2   4   12.40    5.20
  13   2   4    4.10    3.90
  13  -2  -4   13.30    3.70
  13  -2  -4    8.90    5.30
 -13   2  -4   -0.30    5.80
 -13  -2   4   -1.10    4.10
  13   2   4    1.20    3.20
  13   2   4    3.80    4.90
 -13  -2   4   13.80    4.50
  13  -2  -4    5.00    5.20
 -13   2  -4    5.50    4.50
 -13  -2   4   -1.20    4.00
 -13   2  -4    7.70    3.80
  13   2   4    4.20    5.50
 -13   2  -4    2.80    3.50
 -13   2   4   12.70    4.10
  13  -2   4   16.80    6.60
  13   2  -4    2.80    3.60
  13   2  -4    5.60    6.40
  13  -2   4    1.90    3.30
 -13  -2  -4    3.60    3.80
 -13  -2  -4    5.70    3.90
 -13   2   4    4.70    5.10
  13   2  -4    5.10    4.40
 -13   2   4   11.20    4.50
[truncated: 3,815,560 more chars]
