# Supplementary material for: The Methylbismuth Dication: Pentagonal Pyramidal Coordination and Ligand‐Induced Lewis Superacidity
Source: Angew Chem Int Ed Engl. 2025 Nov 17;65(1):e16140. doi: 10.1002/anie.202516140 (PMC12759221; doi:10.1002/anie.202516140)
Supplement: Supplementary file 2 — Supporting Informaton [file ANIE-65-e16140-s002.zip › JSX56.cif]

data_jsx56
_publ_requested_journal          ?
_publ_contact_author_name        'Prof. Dr. Crispin Lichtenberg'
_publ_contact_author_address     
;Philipps University Marburg
Department of Chemistry
Hans-Meerwein-Strasse 4
35032 Marburg 
;
_publ_contact_author_email       crispin.lichtenberg@chemie.uni-marburg.de
_publ_contact_author_phone       +4964212825755
_publ_contact_author_fax         +4964212825755
loop_
_publ_author_name
_publ_author_address
'Schwarzmann, Johannes'
;Philipps University Marburg
Department of Chemistry
Hans-Meerwein-Strasse 4
35032 Marburg 
;
'Kirsch, Tamina Z.'
;Philipps University Marburg
Department of Chemistry
Hans-Meerwein-Strasse 4
35032 Marburg 
;
'Narz, Benedikt'
;Philipps University Marburg
Department of Chemistry
Hans-Meerwein-Strasse 4
35032 Marburg 
;
'Lichtenberg, Crispin'
;Philipps University Marburg
Department of Chemistry
Hans-Meerwein-Strasse 4
35032 Marburg 
;
_audit_creation_date               2024-12-13
_audit_creation_method
;
Olex2 1.5
(compiled 2023.08.24 svn.re1ec1418 for OlexSys, GUI svn.r6817)
;
_shelx_SHELXL_version_number       '2019/1'
_audit_contact_author_address      ?
_audit_contact_author_email        ?
_audit_contact_author_name         ''
_audit_contact_author_phone        ?
_publ_contact_author_id_orcid      ?
_publ_section_references
;
Dolomanov, O.V., Bourhis, L.J., Gildea, R.J, Howard, J.A.K. & Puschmann, H.
 (2009), J. Appl. Cryst. 42, 339-341.

Sheldrick, G.M. (2008). Acta Cryst. A64, 112-122.

Sheldrick, G.M. (2015). Acta Cryst. A71, 3-8.
;
_chemical_name_common              ?
_chemical_name_systematic          ?
_chemical_formula_moiety           '2(C5.5 H13.5 Bi0.5 N P S), 4(F3 Sb0.5)'
_chemical_formula_sum              'C11 H27 Bi F12 N2 P2 S2 Sb2'
_chemical_formula_weight           993.88
_chemical_melting_point            ?
loop_
  _atom_type_symbol
  _atom_type_description
  _atom_type_scat_dispersion_real
  _atom_type_scat_dispersion_imag
  _atom_type_scat_source
 'C' 'C' 0.0033 0.0016 'International Tables Vol C Tables 4.2.6.8 and 6.1.1.4'
 'H' 'H' 0.0000 0.0000 'International Tables Vol C Tables 4.2.6.8 and 6.1.1.4'
 'Bi' 'Bi' -4.1077 10.2566
 'International Tables Vol C Tables 4.2.6.8 and 6.1.1.4'
 'F' 'F' 0.0171 0.0103 'International Tables Vol C Tables 4.2.6.8 and 6.1.1.4'
 'N' 'N' 0.0061 0.0033 'International Tables Vol C Tables 4.2.6.8 and 6.1.1.4'
 'P' 'P' 0.1023 0.0942 'International Tables Vol C Tables 4.2.6.8 and 6.1.1.4'
 'S' 'S' 0.1246 0.1234 'International Tables Vol C Tables 4.2.6.8 and 6.1.1.4'
 'Sb' 'Sb' -0.5866 1.5461
 'International Tables Vol C Tables 4.2.6.8 and 6.1.1.4'

_shelx_space_group_comment
;
The symmetry employed for this shelxl refinement is uniquely defined
by the following loop, which should always be used as a source of
symmetry information in preference to the above space-group names.
They are only intended as comments.
;
_space_group_crystal_system        'monoclinic'
_space_group_IT_number             11
_space_group_name_H-M_alt          'P 1 21/m 1'
_space_group_name_Hall             '-P 2yb'
loop_
  _space_group_symop_operation_xyz
 'x, y, z'
 '-x, y+1/2, -z'
 '-x, -y, -z'
 'x, -y-1/2, z'

_cell_length_a                     15.0772(6)
_cell_length_b                     11.9439(5)
_cell_length_c                     16.8397(6)
_cell_angle_alpha                  90
_cell_angle_beta                   110.2250(10)
_cell_angle_gamma                  90
_cell_volume                       2845.52(19)
_cell_formula_units_Z              4
_cell_measurement_reflns_used      9811
_cell_measurement_temperature      100.00
_cell_measurement_theta_max        30.590
_cell_measurement_theta_min        2.232
_shelx_estimated_absorpt_T_max     0.646
_shelx_estimated_absorpt_T_min     0.448
_exptl_absorpt_coefficient_mu      8.396
_exptl_absorpt_correction_T_max    0.7462
_exptl_absorpt_correction_T_min    0.6452
_exptl_absorpt_correction_type     multi-scan
_exptl_absorpt_process_details
;
SADABS-2016/2 (Bruker,2016/2) was used for absorption correction.
wR2(int) was 0.0715 before and 0.0611 after correction.
The Ratio of minimum to maximum transmission is 0.8646.
The \l/2 correction factor is Not present.
;
_exptl_absorpt_special_details     ?
_exptl_crystal_colour              'clear colourless'
_exptl_crystal_colour_lustre       clear
_exptl_crystal_colour_modifier     .
_exptl_crystal_colour_primary      colourless
_exptl_crystal_density_diffrn      2.320
_exptl_crystal_density_meas        ?
_exptl_crystal_density_method      ?
_exptl_crystal_description         needle
_exptl_crystal_F_000               1848
_exptl_crystal_size_max            0.114
_exptl_crystal_size_mid            0.063
_exptl_crystal_size_min            0.057
_exptl_transmission_factor_max     ?
_exptl_transmission_factor_min     ?
_diffrn_reflns_av_R_equivalents    0.0449
_diffrn_reflns_av_unetI/netI       0.0216
_diffrn_reflns_Laue_measured_fraction_full  0.999
_diffrn_reflns_Laue_measured_fraction_max  0.999
_diffrn_reflns_limit_h_max         17
_diffrn_reflns_limit_h_min         -17
_diffrn_reflns_limit_k_max         14
_diffrn_reflns_limit_k_min         -14
_diffrn_reflns_limit_l_max         20
_diffrn_reflns_limit_l_min         -20
_diffrn_reflns_number              55787
_diffrn_reflns_point_group_measured_fraction_full  0.999
_diffrn_reflns_point_group_measured_fraction_max  0.999
_diffrn_reflns_theta_full          25.024
_diffrn_reflns_theta_max           25.024
_diffrn_reflns_theta_min           2.137
_diffrn_ambient_temperature        100.00
_diffrn_detector                   'CCD area detector'
_diffrn_detector_area_resol_mean   7.9
_diffrn_detector_type              'Bruker PHOTON II'
_diffrn_measured_fraction_theta_full  0.999
_diffrn_measured_fraction_theta_max  0.999
_diffrn_measurement_device         'three-circle diffractometer'
_diffrn_measurement_device_type    'Bruker D8 Quest'
_diffrn_measurement_method         '\w scans'
_diffrn_radiation_monochromator    graphite
_diffrn_radiation_probe            x-ray
_diffrn_radiation_type             MoK\a
_diffrn_radiation_wavelength       0.71073
_diffrn_source                     'sealed X-ray tube'
_diffrn_source_current             1.0
_diffrn_source_power               0.05
_diffrn_source_target              Mo
_diffrn_source_voltage             50.0
_reflns_Friedel_coverage           0.000
_reflns_Friedel_fraction_full      .
_reflns_Friedel_fraction_max       .
_reflns_number_gt                  5013
_reflns_number_total               5276
_reflns_special_details
;
 Reflections were merged by SHELXL according to the crystal
 class for the calculation of statistics and refinement.
 
 _reflns_Friedel_fraction is defined as the number of unique
 Friedel pairs measured divided by the number that would be
 possible theoretically, ignoring centric projections and
 systematic absences.
;
_reflns_threshold_expression       'I > 2\s(I)'
_computing_cell_refinement         'SAINT V8.40B (?, 2016)'
_computing_data_collection         ?
_computing_data_reduction          'SAINT V8.40B (?, 2016)'
_computing_molecular_graphics      'Olex2 1.5 (Dolomanov et al., 2009)'
_computing_publication_material    'Olex2 1.5 (Dolomanov et al., 2009)'
_computing_structure_refinement    'XL  (Sheldrick, 2008)'
_computing_structure_solution      'SHELXT 2018/2 (Sheldrick, 2018)'
_refine_diff_density_max           1.088
_refine_diff_density_min           -0.931
_refine_diff_density_rms           0.128
_refine_ls_extinction_coef         .
_refine_ls_extinction_method       none
_refine_ls_goodness_of_fit_ref     1.246
_refine_ls_hydrogen_treatment      constr
_refine_ls_matrix_type             full
_refine_ls_number_parameters       329
_refine_ls_number_reflns           5276
_refine_ls_number_restraints       0
_refine_ls_R_factor_all            0.0330
_refine_ls_R_factor_gt             0.0309
_refine_ls_restrained_S_all        1.246
_refine_ls_shift/su_max            0.003
_refine_ls_shift/su_mean           0.000
_refine_ls_structure_factor_coef   Fsqd
_refine_ls_weighting_details      
 'w=1/[\s^2^(Fo^2^)+18.3817P] where P=(Fo^2^+2Fc^2^)/3'
_refine_ls_weighting_scheme        calc
_refine_ls_wR_factor_gt            0.0583
_refine_ls_wR_factor_ref           0.0589
_refine_special_details            ?
_olex2_refinement_description
;
1. Fixed Uiso
 At 1.5 times of:
  All C(H,H,H) groups
2. Others
 Fixed Sof: H2A(0.5) H2B(0.5) H2C(0.5) H1A(0.5) H1B(0.5) H1C(0.5)
3.a Idealised Me refined as rotating group:
 C10(H10A,H10B,H10C), C2(H2A,H2B,H2C), C8(H8A,H8B,H8C), C6(H6A,H6B,H6C),
 C3(H3A,H3B,H3C), C4(H4A,H4B,H4C), C7(H7A,H7B,H7C), C1(H1A,H1B,H1C), C5(H5A,H5B,
 H5C), C12(H12A,H12B,H12C)
;
_atom_sites_solution_hydrogens     geom
_atom_sites_solution_primary       dual
_atom_sites_solution_secondary     ?
loop_
  _atom_site_label
  _atom_site_type_symbol
  _atom_site_fract_x
  _atom_site_fract_y
  _atom_site_fract_z
  _atom_site_U_iso_or_equiv
  _atom_site_adp_type
  _atom_site_occupancy
  _atom_site_site_symmetry_order
  _atom_site_calc_flag
  _atom_site_refinement_flags_posn
  _atom_site_refinement_flags_adp
  _atom_site_refinement_flags_occupancy
  _atom_site_disorder_assembly
  _atom_site_disorder_group
 Bi1 Bi 1.23761(2) 1.250000 0.82799(2) 0.01551(8) Uani 1 2 d S T P . .
 Bi2 Bi 0.72590(2) 0.750000 0.67684(2) 0.02528(9) Uani 1 2 d S T P . .
 Sb1 Sb 0.84637(4) 1.250000 0.56454(3) 0.01962(12) Uani 1 2 d S T P . .
 Sb4 Sb 0.52218(4) 0.750000 0.82080(4) 0.02142(13) Uani 1 2 d S T P . .
 Sb3 Sb 1.13352(4) 0.750000 0.92814(3) 0.02111(13) Uani 1 2 d S T P . .
 Sb2 Sb 0.46714(4) 1.250000 0.72470(4) 0.02352(13) Uani 1 2 d S T P . .
 P1 P 1.14711(10) 1.00250(12) 0.67857(9) 0.0182(3) Uani 1 1 d . . . . .
 P2 P 0.83172(11) 0.99882(13) 0.81306(10) 0.0218(3) Uani 1 1 d . . . . .
 S1 S 1.10526(10) 1.09740(13) 0.75755(10) 0.0263(3) Uani 1 1 d . . . . .
 S2 S 0.85950(13) 0.90591(16) 0.72496(13) 0.0403(4) Uani 1 1 d . . . . .
 F6 F 1.1954(4) 0.750000 1.0460(3) 0.0393(14) Uani 1 2 d S T P . .
 F3 F 0.7945(4) 1.250000 0.4455(3) 0.0382(14) Uani 1 2 d S T P . .
 F16 F 0.4214(4) 0.750000 0.7179(3) 0.0348(13) Uani 1 2 d S T P . .
 F15 F 0.4633(3) 0.8610(3) 0.8623(3) 0.0427(10) Uani 1 1 d . . . . .
 F8 F 1.0755(4) 0.750000 0.8104(3) 0.0430(15) Uani 1 2 d S T P . .
 F12 F 0.5793(4) 1.250000 0.8169(4) 0.0459(15) Uani 1 2 d S T P . .
 F1 F 0.8945(4) 1.250000 0.6822(3) 0.0373(14) Uani 1 2 d S T P . .
 F17 F 0.5828(3) 0.6394(4) 0.7786(3) 0.0478(11) Uani 1 1 d . . . . .
 F9 F 1.0175(4) 0.750000 0.9456(4) 0.0506(17) Uani 1 2 d S T P . .
 F4 F 0.7258(4) 1.250000 0.5702(4) 0.0476(16) Uani 1 2 d S T P . .
 F2 F 0.9666(4) 1.250000 0.5562(3) 0.064(2) Uani 1 2 d S T P . .
 F7 F 1.2501(4) 0.750000 0.9128(3) 0.0466(16) Uani 1 2 d S T P . .
 F11 F 0.5161(3) 1.1413(5) 0.6726(3) 0.0795(18) Uani 1 1 d . . . . .
 F14 F 0.4150(3) 1.1402(4) 0.7716(3) 0.0666(15) Uani 1 1 d . . . . .
 F10 F 1.1330(4) 0.9055(4) 0.9319(3) 0.0586(13) Uani 1 1 d . . . . .
 F5 F 0.8471(4) 1.0950(4) 0.5619(3) 0.0653(14) Uani 1 1 d . . . . .
 N1 N 1.3294(4) 1.4250(5) 0.9240(3) 0.0301(12) Uani 1 1 d . . . . .
 F13 F 0.3531(4) 1.250000 0.6315(5) 0.079(2) Uani 1 2 d S T P . .
 F18 F 0.6261(4) 0.750000 0.9209(4) 0.0575(18) Uani 1 2 d S T P . .
 C9 C 1.3631(4) 1.4920(5) 0.9726(4) 0.0222(13) Uani 1 1 d . . . . .
 C10 C 1.4055(4) 1.5780(6) 1.0348(4) 0.0324(15) Uani 1 1 d . . . . .
 H10A H 1.436982 1.633287 1.010667 0.049 Uiso 1 1 calc R U . . .
 H10B H 1.451989 1.543803 1.084912 0.049 Uiso 1 1 calc R U . . .
 H10C H 1.356278 1.614960 1.050996 0.049 Uiso 1 1 calc R U . . .
 C2 C 0.7577(10) 0.750000 0.5582(6) 0.057(3) Uani 1 2 d S T P . .
 H2A H 0.817503 0.789277 0.567322 0.086 Uiso 0.5 1 calc R U P A -1
 H2B H 0.706761 0.788077 0.513692 0.086 Uiso 0.5 1 calc R U P A -1
 H2C H 0.762991 0.672645 0.540923 0.086 Uiso 0.5 1 calc R U P A -1
 N2 N 0.5824(5) 0.6082(7) 0.5915(5) 0.062(2) Uani 1 1 d . . . . .
 C8 C 0.8160(5) 0.9173(6) 0.8960(4) 0.0323(15) Uani 1 1 d . . . . .
 H8A H 0.756733 0.875229 0.873934 0.049 Uiso 1 1 calc R U . . .
 H8B H 0.813750 0.966972 0.941608 0.049 Uiso 1 1 calc R U . . .
 H8C H 0.868966 0.865023 0.918069 0.049 Uiso 1 1 calc R U . . .
 C6 C 0.9322(4) 1.0865(5) 0.8593(4) 0.0280(14) Uani 1 1 d . . . . .
 H6A H 0.988689 1.039910 0.883572 0.042 Uiso 1 1 calc R U . . .
 H6B H 0.922632 1.132118 0.904043 0.042 Uiso 1 1 calc R U . . .
 H6C H 0.940559 1.135530 0.815791 0.042 Uiso 1 1 calc R U . . .
 C3 C 1.2500(4) 0.9216(5) 0.7312(4) 0.0278(14) Uani 1 1 d . . . . .
 H3A H 1.304381 0.971505 0.754548 0.042 Uiso 1 1 calc R U . . .
 H3B H 1.261831 0.869796 0.690887 0.042 Uiso 1 1 calc R U . . .
 H3C H 1.240224 0.878901 0.777259 0.042 Uiso 1 1 calc R U . . .
 C4 C 1.0505(4) 0.9097(5) 0.6294(4) 0.0272(14) Uani 1 1 d . . . . .
 H4A H 1.039925 0.861853 0.672554 0.041 Uiso 1 1 calc R U . . .
 H4B H 1.065380 0.862915 0.587840 0.041 Uiso 1 1 calc R U . . .
 H4C H 0.993378 0.953464 0.600874 0.041 Uiso 1 1 calc R U . . .
 C7 C 0.7307(4) 1.0834(6) 0.7693(4) 0.0332(15) Uani 1 1 d . . . . .
 H7A H 0.737993 1.129353 0.723725 0.050 Uiso 1 1 calc R U . . .
 H7B H 0.723150 1.132160 0.813322 0.050 Uiso 1 1 calc R U . . .
 H7C H 0.674699 1.035683 0.746441 0.050 Uiso 1 1 calc R U . . .
 C11 C 0.5044(6) 0.5896(7) 0.5820(5) 0.048(2) Uani 1 1 d . . . . .
 C1 C 1.1730(6) 1.250000 0.9284(5) 0.028(2) Uani 1 2 d S T P . .
 H1A H 1.114390 1.293678 0.909312 0.042 Uiso 0.5 1 calc R U P B -1
 H1B H 1.217214 1.283454 0.980077 0.042 Uiso 0.5 1 calc R U P B -1
 H1C H 1.158987 1.172868 0.940004 0.042 Uiso 0.5 1 calc R U P B -1
 C5 C 1.1685(5) 1.0819(6) 0.5974(4) 0.0310(15) Uani 1 1 d . . . . .
 H5A H 1.112350 1.126488 0.567313 0.046 Uiso 1 1 calc R U . . .
 H5B H 1.182326 1.030991 0.557549 0.046 Uiso 1 1 calc R U . . .
 H5C H 1.222492 1.131780 0.622729 0.046 Uiso 1 1 calc R U . . .
 C12 C 0.4069(5) 0.5635(7) 0.5675(5) 0.050(2) Uani 1 1 d . . . . .
 H12A H 0.379442 0.525764 0.512768 0.075 Uiso 1 1 calc R U . . .
 H12B H 0.371976 0.632737 0.567336 0.075 Uiso 1 1 calc R U . . .
 H12C H 0.402779 0.514068 0.612609 0.075 Uiso 1 1 calc R U . . .

loop_
  _atom_site_aniso_label
  _atom_site_aniso_U_11
  _atom_site_aniso_U_22
  _atom_site_aniso_U_33
  _atom_site_aniso_U_23
  _atom_site_aniso_U_13
  _atom_site_aniso_U_12
 Bi1 0.01728(15) 0.01528(16) 0.01506(15) 0.000 0.00699(12) 0.000
 Bi2 0.02754(18) 0.02778(19) 0.02004(17) 0.000 0.00763(14) 0.000
 Sb1 0.0206(3) 0.0247(3) 0.0143(3) 0.000 0.0070(2) 0.000
 Sb4 0.0154(3) 0.0193(3) 0.0267(3) 0.000 0.0036(2) 0.000
 Sb3 0.0176(3) 0.0292(3) 0.0167(3) 0.000 0.0063(2) 0.000
 Sb2 0.0147(3) 0.0219(3) 0.0310(3) 0.000 0.0040(2) 0.000
 P1 0.0193(7) 0.0139(7) 0.0220(7) -0.0030(6) 0.0080(6) -0.0003(6)
 P2 0.0232(8) 0.0165(8) 0.0300(8) 0.0007(6) 0.0145(7) 0.0012(6)
 S1 0.0228(8) 0.0248(8) 0.0348(9) -0.0129(7) 0.0145(7) -0.0043(7)
 S2 0.0472(11) 0.0307(10) 0.0589(12) -0.0143(9) 0.0385(10) -0.0098(8)
 F6 0.027(3) 0.064(4) 0.021(3) 0.000 0.002(2) 0.000
 F3 0.028(3) 0.069(4) 0.015(2) 0.000 0.004(2) 0.000
 F16 0.028(3) 0.040(3) 0.032(3) 0.000 0.004(2) 0.000
 F15 0.042(2) 0.036(2) 0.049(2) -0.014(2) 0.016(2) 0.0072(19)
 F8 0.036(3) 0.071(4) 0.017(3) 0.000 0.004(2) 0.000
 F12 0.031(3) 0.059(4) 0.041(3) 0.000 0.004(3) 0.000
 F1 0.037(3) 0.061(4) 0.012(2) 0.000 0.006(2) 0.000
 F17 0.039(2) 0.037(2) 0.070(3) -0.011(2) 0.023(2) 0.0101(19)
 F9 0.021(3) 0.096(5) 0.036(3) 0.000 0.012(3) 0.000
 F4 0.029(3) 0.082(5) 0.036(3) 0.000 0.016(3) 0.000
 F2 0.027(3) 0.142(7) 0.024(3) 0.000 0.011(3) 0.000
 F7 0.024(3) 0.084(5) 0.033(3) 0.000 0.011(2) 0.000
 F11 0.045(3) 0.099(4) 0.087(4) -0.056(3) 0.013(3) 0.004(3)
 F14 0.051(3) 0.046(3) 0.107(4) 0.028(3) 0.032(3) -0.007(2)
 F10 0.088(4) 0.027(2) 0.061(3) 0.000(2) 0.026(3) 0.005(2)
 F5 0.116(4) 0.028(2) 0.048(3) 0.000(2) 0.025(3) 0.015(3)
 N1 0.030(3) 0.029(3) 0.032(3) -0.006(3) 0.011(2) -0.005(3)
 F13 0.029(4) 0.101(6) 0.077(5) 0.000 -0.019(3) 0.000
 F18 0.031(3) 0.065(5) 0.054(4) 0.000 -0.014(3) 0.000
 C9 0.022(3) 0.018(3) 0.026(3) 0.004(3) 0.008(3) 0.003(3)
 C10 0.028(3) 0.029(4) 0.036(4) -0.010(3) 0.005(3) -0.001(3)
 C2 0.098(10) 0.063(8) 0.026(6) 0.000 0.040(6) 0.000
 N2 0.065(5) 0.062(5) 0.059(5) -0.018(4) 0.021(4) -0.018(4)
 C8 0.036(4) 0.025(4) 0.038(4) 0.005(3) 0.016(3) -0.006(3)
 C6 0.030(3) 0.021(3) 0.039(4) -0.003(3) 0.020(3) -0.003(3)
 C3 0.027(3) 0.023(3) 0.036(4) -0.002(3) 0.013(3) 0.007(3)
 C4 0.025(3) 0.021(3) 0.040(4) -0.011(3) 0.016(3) -0.008(3)
 C7 0.034(4) 0.023(4) 0.043(4) 0.006(3) 0.014(3) 0.008(3)
 C11 0.048(5) 0.042(5) 0.048(5) -0.013(4) 0.008(4) 0.000(4)
 C1 0.031(5) 0.041(6) 0.014(4) 0.000 0.011(4) 0.000
 C5 0.036(4) 0.028(4) 0.031(3) 0.002(3) 0.014(3) -0.004(3)
 C12 0.032(4) 0.050(5) 0.063(5) -0.019(4) 0.010(4) 0.003(4)

_geom_special_details
;
 All esds (except the esd in the dihedral angle between two l.s. planes)
 are estimated using the full covariance matrix.  The cell esds are taken
 into account individually in the estimation of esds in distances, angles
 and torsion angles; correlations between esds in cell parameters are only
 used when they are defined by crystal symmetry.  An approximate (isotropic)
 treatment of cell esds is used for estimating esds involving l.s. planes.
;
loop_
  _geom_bond_atom_site_label_1
  _geom_bond_atom_site_label_2
  _geom_bond_distance
  _geom_bond_site_symmetry_2
  _geom_bond_publ_flag
 Bi1 S1 2.6597(15) 4_585 ?
 Bi1 S1 2.6597(15) . ?
 Bi1 N1 2.711(5) . ?
 Bi1 N1 2.711(5) 4_585 ?
 Bi1 C1 2.224(8) . ?
 Bi2 S2 2.6557(18) . ?
 Bi2 S2 2.6557(18) 4_575 ?
 Bi2 C2 2.210(9) . ?
 Bi2 N2 2.732(7) . ?
 Bi2 N2 2.732(7) 4_575 ?
 Sb1 F3 1.882(5) . ?
 Sb1 F1 1.860(5) . ?
 Sb1 F4 1.853(5) . ?
 Sb1 F2 1.867(6) . ?
 Sb1 F5 1.852(4) . ?
 Sb1 F5 1.852(4) 4_585 ?
 Sb4 F16 1.868(5) . ?
 Sb4 F15 1.861(4) . ?
 Sb4 F15 1.861(4) 4_575 ?
 Sb4 F17 1.881(4) 4_575 ?
 Sb4 F17 1.881(4) . ?
 Sb4 F18 1.863(6) . ?
 Sb3 F6 1.878(5) . ?
 Sb3 F8 1.871(5) . ?
 Sb3 F9 1.871(5) . ?
 Sb3 F7 1.862(5) . ?
 Sb3 F10 1.859(4) . ?
 Sb3 F10 1.859(4) 4_575 ?
 Sb2 F12 1.859(5) . ?
 Sb2 F11 1.856(5) 4_585 ?
 Sb2 F11 1.856(5) . ?
 Sb2 F14 1.841(4) . ?
 Sb2 F14 1.841(4) 4_585 ?
 Sb2 F13 1.885(6) . ?
 P1 S1 2.008(2) . ?
 P1 C3 1.782(6) . ?
 P1 C4 1.789(6) . ?
 P1 C5 1.782(6) . ?
 P2 S2 2.009(2) . ?
 P2 C8 1.784(6) . ?
 P2 C6 1.784(6) . ?
 P2 C7 1.763(6) . ?
 N1 C9 1.132(8) . ?
 C9 C10 1.448(9) . ?
 C10 H10A 0.9800 . ?
 C10 H10B 0.9800 . ?
 C10 H10C 0.9800 . ?
 C2 H2A 0.9800 . ?
 C2 H2B 0.9800 . ?
 C2 H2C 0.9800 . ?
 N2 C11 1.154(10) . ?
 C8 H8A 0.9800 . ?
 C8 H8B 0.9800 . ?
 C8 H8C 0.9800 . ?
 C6 H6A 0.9800 . ?
 C6 H6B 0.9800 . ?
 C6 H6C 0.9800 . ?
 C3 H3A 0.9800 . ?
 C3 H3B 0.9800 . ?
 C3 H3C 0.9800 . ?
 C4 H4A 0.9800 . ?
 C4 H4B 0.9800 . ?
 C4 H4C 0.9800 . ?
 C7 H7A 0.9800 . ?
 C7 H7B 0.9800 . ?
 C7 H7C 0.9800 . ?
 C11 C12 1.438(11) . ?
 C1 H1A 0.9800 . ?
 C1 H1B 0.9800 . ?
 C1 H1C 0.9800 . ?
 C5 H5A 0.9800 . ?
 C5 H5B 0.9800 . ?
 C5 H5C 0.9800 . ?
 C12 H12A 0.9800 . ?
 C12 H12B 0.9800 . ?
 C12 H12C 0.9800 . ?

loop_
  _geom_angle_atom_site_label_1
  _geom_angle_atom_site_label_2
  _geom_angle_atom_site_label_3
  _geom_angle
  _geom_angle_site_symmetry_1
  _geom_angle_site_symmetry_3
  _geom_angle_publ_flag
 S1 Bi1 S1 86.51(7) 4_585 . ?
 S1 Bi1 N1 160.70(11) . . ?
 S1 Bi1 N1 160.70(11) 4_585 4_585 ?
 S1 Bi1 N1 83.51(12) . 4_585 ?
 S1 Bi1 N1 83.51(12) 4_585 . ?
 N1 Bi1 N1 100.9(2) . 4_585 ?
 C1 Bi1 S1 83.16(17) . . ?
 C1 Bi1 S1 83.16(17) . 4_585 ?
 C1 Bi1 N1 79.29(18) . . ?
 C1 Bi1 N1 79.29(18) . 4_585 ?
 S2 Bi2 S2 89.04(9) 4_575 . ?
 S2 Bi2 N2 96.01(18) . 4_575 ?
 S2 Bi2 N2 166.97(17) 4_575 4_575 ?
 S2 Bi2 N2 166.97(17) . . ?
 S2 Bi2 N2 96.01(18) 4_575 . ?
 C2 Bi2 S2 84.1(3) . . ?
 C2 Bi2 S2 84.1(3) . 4_575 ?
 C2 Bi2 N2 84.5(3) . 4_575 ?
 C2 Bi2 N2 84.5(3) . . ?
 N2 Bi2 N2 76.6(4) 4_575 . ?
 F1 Sb1 F3 178.5(2) . . ?
 F1 Sb1 F2 92.8(2) . . ?
 F4 Sb1 F3 90.1(2) . . ?
 F4 Sb1 F1 88.5(2) . . ?
 F4 Sb1 F2 178.7(2) . . ?
 F2 Sb1 F3 88.6(2) . . ?
 F5 Sb1 F3 88.74(14) 4_585 . ?
 F5 Sb1 F3 88.74(14) . . ?
 F5 Sb1 F1 91.28(14) . . ?
 F5 Sb1 F1 91.28(14) 4_585 . ?
 F5 Sb1 F4 90.89(18) . . ?
 F5 Sb1 F4 90.89(18) 4_585 . ?
 F5 Sb1 F2 89.08(18) . . ?
 F5 Sb1 F2 89.09(18) 4_585 . ?
 F5 Sb1 F5 176.9(3) 4_585 . ?
 F16 Sb4 F17 89.75(18) . 4_575 ?
 F16 Sb4 F17 89.75(18) . . ?
 F15 Sb4 F16 90.45(17) . . ?
 F15 Sb4 F16 90.45(17) 4_575 . ?
 F15 Sb4 F15 90.9(3) 4_575 . ?
 F15 Sb4 F17 89.94(19) . 4_575 ?
 F15 Sb4 F17 179.17(19) 4_575 4_575 ?
 F15 Sb4 F17 89.94(19) 4_575 . ?
 F15 Sb4 F17 179.16(19) . . ?
 F15 Sb4 F18 91.2(2) . . ?
 F15 Sb4 F18 91.2(2) 4_575 . ?
 F17 Sb4 F17 89.3(3) 4_575 . ?
 F18 Sb4 F16 177.7(3) . . ?
 F18 Sb4 F17 88.6(2) . 4_575 ?
 F18 Sb4 F17 88.6(2) . . ?
 F8 Sb3 F6 178.2(2) . . ?
 F8 Sb3 F9 92.7(2) . . ?
 F9 Sb3 F6 89.1(2) . . ?
 F7 Sb3 F6 89.9(2) . . ?
 F7 Sb3 F8 88.3(2) . . ?
 F7 Sb3 F9 179.0(2) . . ?
 F10 Sb3 F6 88.30(15) . . ?
 F10 Sb3 F6 88.30(15) 4_575 . ?
 F10 Sb3 F8 91.73(15) 4_575 . ?
 F10 Sb3 F8 91.74(14) . . ?
 F10 Sb3 F9 88.82(16) 4_575 . ?
 F10 Sb3 F9 88.82(16) . . ?
 F10 Sb3 F7 91.15(16) 4_575 . ?
 F10 Sb3 F7 91.15(16) . . ?
 F10 Sb3 F10 175.9(3) 4_575 . ?
 F12 Sb2 F13 179.8(3) . . ?
 F11 Sb2 F12 90.0(2) 4_585 . ?
 F11 Sb2 F12 90.0(2) . . ?
 F11 Sb2 F11 88.7(4) 4_585 . ?
 F11 Sb2 F13 90.2(2) 4_585 . ?
 F11 Sb2 F13 90.2(2) . . ?
 F14 Sb2 F12 92.4(2) . . ?
 F14 Sb2 F12 92.4(2) 4_585 . ?
 F14 Sb2 F11 90.2(3) . . ?
 F14 Sb2 F11 177.4(3) 4_585 . ?
 F14 Sb2 F11 90.2(3) 4_585 4_585 ?
 F14 Sb2 F11 177.4(2) . 4_585 ?
 F14 Sb2 F14 90.8(3) . 4_585 ?
 F14 Sb2 F13 87.5(2) 4_585 . ?
 F14 Sb2 F13 87.5(2) . . ?
 C3 P1 S1 113.3(2) . . ?
 C3 P1 C4 108.9(3) . . ?
 C4 P1 S1 105.3(2) . . ?
 C5 P1 S1 112.9(2) . . ?
 C5 P1 C3 108.3(3) . . ?
 C5 P1 C4 108.0(3) . . ?
 C8 P2 S2 113.2(2) . . ?
 C6 P2 S2 106.5(2) . . ?
 C6 P2 C8 107.5(3) . . ?
 C7 P2 S2 112.2(2) . . ?
 C7 P2 C8 108.1(3) . . ?
 C7 P2 C6 109.1(3) . . ?
 P1 S1 Bi1 108.85(7) . . ?
 P2 S2 Bi2 106.43(8) . . ?
 C9 N1 Bi1 170.2(5) . . ?
 N1 C9 C10 179.5(7) . . ?
 C9 C10 H10A 109.5 . . ?
 C9 C10 H10B 109.5 . . ?
 C9 C10 H10C 109.5 . . ?
 H10A C10 H10B 109.5 . . ?
 H10A C10 H10C 109.5 . . ?
 H10B C10 H10C 109.5 . . ?
 Bi2 C2 H2A 109.5 . . ?
 Bi2 C2 H2B 109.5 . . ?
 Bi2 C2 H2C 109.5 . . ?
 H2A C2 H2B 109.5 . . ?
 H2A C2 H2C 109.5 . . ?
 H2B C2 H2C 109.5 . . ?
 C11 N2 Bi2 140.9(6) . . ?
 P2 C8 H8A 109.5 . . ?
 P2 C8 H8B 109.5 . . ?
 P2 C8 H8C 109.5 . . ?
 H8A C8 H8B 109.5 . . ?
 H8A C8 H8C 109.5 . . ?
 H8B C8 H8C 109.5 . . ?
 P2 C6 H6A 109.5 . . ?
 P2 C6 H6B 109.5 . . ?
 P2 C6 H6C 109.5 . . ?
 H6A C6 H6B 109.5 . . ?
 H6A C6 H6C 109.5 . . ?
 H6B C6 H6C 109.5 . . ?
 P1 C3 H3A 109.5 . . ?
 P1 C3 H3B 109.5 . . ?
 P1 C3 H3C 109.5 . . ?
 H3A C3 H3B 109.5 . . ?
 H3A C3 H3C 109.5 . . ?
 H3B C3 H3C 109.5 . . ?
 P1 C4 H4A 109.5 . . ?
 P1 C4 H4B 109.5 . . ?
 P1 C4 H4C 109.5 . . ?
 H4A C4 H4B 109.5 . . ?
 H4A C4 H4C 109.5 . . ?
 H4B C4 H4C 109.5 . . ?
 P2 C7 H7A 109.5 . . ?
 P2 C7 H7B 109.5 . . ?
 P2 C7 H7C 109.5 . . ?
 H7A C7 H7B 109.5 . . ?
 H7A C7 H7C 109.5 . . ?
 H7B C7 H7C 109.5 . . ?
 N2 C11 C12 177.7(9) . . ?
 Bi1 C1 H1A 109.5 . . ?
 Bi1 C1 H1B 109.5 . . ?
 Bi1 C1 H1C 109.5 . . ?
 H1A C1 H1B 109.5 . . ?
 H1A C1 H1C 109.5 . . ?
 H1B C1 H1C 109.5 . . ?
 P1 C5 H5A 109.5 . . ?
 P1 C5 H5B 109.5 . . ?
 P1 C5 H5C 109.5 . . ?
 H5A C5 H5B 109.5 . . ?
 H5A C5 H5C 109.5 . . ?
 H5B C5 H5C 109.5 . . ?
 C11 C12 H12A 109.5 . . ?
 C11 C12 H12B 109.5 . . ?
 C11 C12 H12C 109.5 . . ?
 H12A C12 H12B 109.5 . . ?
 H12A C12 H12C 109.5 . . ?
 H12B C12 H12C 109.5 . . ?

_shelx_res_file
;
TITL jsx56_a.res in P2(1)/m
    jsx56.res
    created by SHELXL-2019/1 at 10:12:02 on 13-Dec-2024
REM Old TITL JSX56 in P2(1)/m
REM SHELXT solution in P2(1)/m: R1 0.121, Rweak 0.012, Alpha 0.038
REM <I/s> 1.098 for 6 systematic absences, Orientation as input
REM Formula found by SHELXT: C27 F24 P4 S4 Sb4 Bi2
CELL 0.71073 15.0772 11.9439 16.8397 90 110.225 90
ZERR 4 0.0006 0.0005 0.0006 0 0.001 0
LATT 1
SYMM -X,0.5+Y,-Z
SFAC C H Bi F N P S Sb
UNIT 44 108 4 48 8 8 8 8

L.S. 15 0 0
PLAN  12
SIZE 0.057 0.063 0.114
TEMP -173.15
CONF
BOND
list 4
MORE -1
BOND $H
fmap 2 53
acta
SHEL 9999 0.84
OMIT -1 1 1
OMIT 0 7 1
REM <olex2.extras>
REM <HklSrc "%.\\JSX56.hkl">
REM </olex2.extras>

WGHT    0.000000   18.381699
FVAR       0.13207
BI1   3    1.237607    1.250000    0.827989    10.50000    0.01728    0.01528 =
         0.01506    0.00000    0.00699    0.00000
BI2   3    0.725897    0.750000    0.676843    10.50000    0.02754    0.02778 =
         0.02004    0.00000    0.00763    0.00000
SB1   8    0.846366    1.250000    0.564536    10.50000    0.02063    0.02469 =
         0.01428    0.00000    0.00698    0.00000
SB4   8    0.522176    0.750000    0.820802    10.50000    0.01544    0.01926 =
         0.02668    0.00000    0.00360    0.00000
SB3   8    1.133517    0.750000    0.928143    10.50000    0.01762    0.02924 =
         0.01674    0.00000    0.00628    0.00000
SB2   8    0.467135    1.250000    0.724705    10.50000    0.01466    0.02193 =
         0.03096    0.00000    0.00405    0.00000
P1    6    1.147114    1.002498    0.678572    11.00000    0.01926    0.01395 =
         0.02196   -0.00301    0.00797   -0.00034
P2    6    0.831721    0.998825    0.813060    11.00000    0.02315    0.01647 =
         0.02996    0.00068    0.01455    0.00124
S1    7    1.105257    1.097404    0.757547    11.00000    0.02279    0.02485 =
         0.03481   -0.01287    0.01449   -0.00434
S2    7    0.859496    0.905906    0.724964    11.00000    0.04719    0.03069 =
         0.05889   -0.01434    0.03851   -0.00978
F6    4    1.195391    0.750000    1.045961    10.50000    0.02738    0.06403 =
         0.02147    0.00000    0.00200    0.00000
F3    4    0.794546    1.250000    0.445540    10.50000    0.02805    0.06904 =
         0.01477    0.00000    0.00398    0.00000
F16   4    0.421365    0.750000    0.717929    10.50000    0.02786    0.04047 =
         0.03161    0.00000    0.00450    0.00000
F15   4    0.463344    0.861011    0.862344    11.00000    0.04219    0.03649 =
         0.04925   -0.01429    0.01569    0.00723
F8    4    1.075510    0.750000    0.810354    10.50000    0.03645    0.07091 =
         0.01718    0.00000    0.00376    0.00000
F12   4    0.579330    1.250000    0.816929    10.50000    0.03056    0.05928 =
         0.04109    0.00000    0.00365    0.00000
F1    4    0.894478    1.250000    0.682247    10.50000    0.03728    0.06081 =
         0.01174    0.00000    0.00569    0.00000
F17   4    0.582844    0.639381    0.778582    11.00000    0.03923    0.03731 =
         0.06975   -0.01117    0.02261    0.01010
F9    4    1.017499    0.750000    0.945554    10.50000    0.02146    0.09567 =
         0.03615    0.00000    0.01198    0.00000
F4    4    0.725778    1.250000    0.570182    10.50000    0.02865    0.08217 =
         0.03583    0.00000    0.01598    0.00000
F2    4    0.966648    1.250000    0.556169    10.50000    0.02727    0.14242 =
         0.02395    0.00000    0.01076    0.00000
F7    4    1.250069    0.750000    0.912808    10.50000    0.02351    0.08393 =
         0.03333    0.00000    0.01095    0.00000
F11   4    0.516069    1.141348    0.672603    11.00000    0.04492    0.09898 =
         0.08710   -0.05643    0.01341    0.00437
F14   4    0.415045    1.140219    0.771649    11.00000    0.05060    0.04607 =
         0.10657    0.02815    0.03166   -0.00662
F10   4    1.133000    0.905517    0.931914    11.00000    0.08799    0.02747 =
         0.06065    0.00015    0.02604    0.00492
F5    4    0.847111    1.094997    0.561877    11.00000    0.11632    0.02846 =
         0.04811   -0.00019    0.02458    0.01451
N1    5    1.329352    1.425008    0.923950    11.00000    0.02979    0.02895 =
         0.03157   -0.00603    0.01053   -0.00502
F13   4    0.353108    1.250000    0.631477    10.50000    0.02945    0.10082 =
         0.07664    0.00000   -0.01903    0.00000
F18   4    0.626072    0.750000    0.920937    10.50000    0.03062    0.06509 =
         0.05432    0.00000   -0.01395    0.00000
C9    1    1.363107    1.492047    0.972572    11.00000    0.02191    0.01810 =
         0.02607    0.00447    0.00752    0.00294
C10   1    1.405517    1.577969    1.034818    11.00000    0.02778    0.02873 =
         0.03617   -0.00988    0.00533   -0.00106
AFIX 137
H10A  2    1.436982    1.633287    1.010667    11.00000   -1.50000
H10B  2    1.451989    1.543803    1.084912    11.00000   -1.50000
H10C  2    1.356278    1.614960    1.050996    11.00000   -1.50000
AFIX   0

C2    1    0.757716    0.750000    0.558182    10.50000    0.09779    0.06309 =
         0.02603    0.00000    0.03977    0.00000
PART -1
AFIX 137
H2A   2    0.817503    0.789277    0.567322    10.50000   -1.50000
H2B   2    0.706761    0.788077    0.513692    10.50000   -1.50000
H2C   2    0.762991    0.672645    0.540923    10.50000   -1.50000
AFIX   0
PART 0
N2    5    0.582443    0.608162    0.591457    11.00000    0.06465    0.06237 =
         0.05873   -0.01812    0.02054   -0.01771
C8    1    0.816024    0.917329    0.896016    11.00000    0.03645    0.02468 =
         0.03830    0.00524    0.01597   -0.00646
AFIX 137
H8A   2    0.756733    0.875229    0.873934    11.00000   -1.50000
H8B   2    0.813750    0.966972    0.941608    11.00000   -1.50000
H8C   2    0.868966    0.865023    0.918069    11.00000   -1.50000
AFIX   0
C6    1    0.932224    1.086471    0.859330    11.00000    0.02956    0.02131 =
         0.03939   -0.00281    0.01978   -0.00324
AFIX 137
H6A   2    0.988689    1.039910    0.883572    11.00000   -1.50000
H6B   2    0.922632    1.132118    0.904043    11.00000   -1.50000
H6C   2    0.940559    1.135530    0.815791    11.00000   -1.50000
AFIX   0

C3    1    1.249956    0.921572    0.731241    11.00000    0.02658    0.02306 =
         0.03583   -0.00168    0.01336    0.00679
AFIX 137
H3A   2    1.304381    0.971505    0.754548    11.00000   -1.50000
H3B   2    1.261831    0.869796    0.690887    11.00000   -1.50000
H3C   2    1.240224    0.878901    0.777259    11.00000   -1.50000
AFIX   0
C4    1    1.050529    0.909688    0.629400    11.00000    0.02472    0.02063 =
         0.03982   -0.01134    0.01572   -0.00832
AFIX 137
H4A   2    1.039925    0.861853    0.672554    11.00000   -1.50000
H4B   2    1.065380    0.862915    0.587840    11.00000   -1.50000
H4C   2    0.993378    0.953464    0.600874    11.00000   -1.50000
AFIX   0

C7    1    0.730670    1.083396    0.769275    11.00000    0.03368    0.02341 =
         0.04328    0.00612    0.01427    0.00838
AFIX 137
H7A   2    0.737993    1.129353    0.723725    11.00000   -1.50000
H7B   2    0.723150    1.132160    0.813322    11.00000   -1.50000
H7C   2    0.674699    1.035683    0.746441    11.00000   -1.50000
AFIX   0
C11   1    0.504356    0.589572    0.582026    11.00000    0.04758    0.04159 =
         0.04818   -0.01301    0.00835    0.00002

C1    1    1.173019    1.250000    0.928383    10.50000    0.03126    0.04085 =
         0.01438    0.00000    0.01104    0.00000
PART -1
AFIX 137
H1A   2    1.114390    1.293678    0.909312    10.50000   -1.50000
H1B   2    1.217214    1.283454    0.980077    10.50000   -1.50000
H1C   2    1.158987    1.172868    0.940004    10.50000   -1.50000
AFIX   0
PART 0
C5    1    1.168473    1.081868    0.597411    11.00000    0.03565    0.02796 =
         0.03147    0.00191    0.01443   -0.00408
AFIX 137
H5A   2    1.112350    1.126488    0.567313    11.00000   -1.50000
H5B   2    1.182326    1.030991    0.557549    11.00000   -1.50000
H5C   2    1.222492    1.131780    0.622729    11.00000   -1.50000
AFIX   0

C12   1    0.406871    0.563454    0.567530    11.00000    0.03180    0.04966 =
         0.06303   -0.01896    0.00978    0.00279
AFIX 137
H12A  2    0.379442    0.525764    0.512768    11.00000   -1.50000
H12B  2    0.371976    0.632737    0.567336    11.00000   -1.50000
H12C  2    0.402779    0.514068    0.612609    11.00000   -1.50000
AFIX   0
HKLF 4


REM  jsx56_a.res in P2(1)/m
REM wR2 = 0.0589, GooF = S = 1.246, Restrained GooF = 1.246 for all data
REM R1 = 0.0309 for 5013 Fo > 4sig(Fo) and 0.0330 for all 5276 data
REM 329 parameters refined using 0 restraints

END

WGHT      0.0000     18.3809

REM Highest difference peak  1.088,  deepest hole -0.931,  1-sigma level  0.128
Q1    1   0.7611  0.7885  0.6529  11.00000  0.05    1.09
Q2    1   0.6389  0.5772  0.5629  11.00000  0.05    1.08
Q3    1   1.2803  1.2500  0.8802  10.50000  0.05    1.03
Q4    1   0.8581  0.8461  0.7807  11.00000  0.05    0.94
Q5    1   0.6755  0.7181  0.6414  11.00000  0.05    0.91
Q6    1   0.4727  1.2500  0.6247  10.50000  0.05    0.81
Q7    1   1.0852  1.2500  0.8539  10.50000  0.05    0.80
Q8    1   1.0017  0.7500  0.8357  10.50000  0.05    0.76
Q9    1   0.4239  1.2500  0.8186  10.50000  0.05    0.76
Q10   1   0.3849  0.4919  0.4920  11.00000  0.05    0.71
Q11   1   0.6380  1.2500  0.8823  10.50000  0.05    0.68
Q12   1   0.3386  1.1939  0.6772  11.00000  0.05    0.67
;
_shelx_res_checksum                16066
_shelx_hkl_file
;
  -2   0   0  430.96   15.50
  -2   0   0  442.36   14.90
  -2   0   0  444.66   15.70
   2   0   0  410.66   14.20
   2   0   0  431.16   14.40
   2   0   0  428.36   15.50
   2   0   0  460.85   15.00
   2   0   0  445.16   15.70
   3   0   0 4565.14  144.19
   3   0   0 4578.64  142.39
   3   0   0 4868.01  144.69
  -3   0   0 4669.03  144.29
  -3   0   0 4746.83  143.29
  -3   0   0 4744.03  144.49
   3   0   0 4498.55  142.19
   3   0   0 4709.73  143.29
   4   0   0   50.79    5.00
   4   0   0   53.99    5.20
  -4   0   0   46.40    5.00
  -4   0   0   51.49    4.10
  -4   0   0   44.20    4.80
   4   0   0   59.69    5.10
   4   0   0   46.70    3.30
   4   0   0   49.70    4.10
   4   0   0   49.60    3.60
   5   0   0  275.17   13.50
   5   0   0  255.97   13.10
   5   0   0  265.87   11.90
   5   0   0  252.27   10.50
  -5   0   0  274.57   13.30
  -5   0   0  259.27   13.20
   5   0   0  259.57   10.90
  -5   0   0  278.47   12.00
  -6   0   0   19.80    3.80
   6   0   0   18.40    3.50
   6   0   0   14.20    2.80
   6   0   0   21.50    4.80
   6   0   0   22.20    5.00
   6   0   0   18.30    4.40
   6   0   0   19.10    2.90
  -6   0   0   19.90    4.20
   7   0   0  802.02   32.30
   7   0   0  812.22   28.60
  -7   0   0  833.62   30.30
  -7   0   0  819.82   32.50
   7   0   0  808.92   30.40
   7   0   0  854.11   32.70
   7   0   0  779.32   28.10
   7   0   0  791.92   32.70
   8   0   0 1009.70   40.70
  -8   0   0 1044.50   40.00
   8   0   0 1002.50   35.50
   8   0   0  892.41   47.80
   8   0   0  978.00   39.50
   8   0   0 1053.79   37.90
  -8   0   0 1038.30   37.50
   8   0   0 1052.09   35.10
   8   0   0 1077.99   40.40
   9   0   0  180.78   13.10
  -9   0   0  199.08   11.80
   9   0   0  197.78   10.50
   9   0   0  188.18   13.90
   9   0   0  192.68   10.00
   9   0   0  192.68   13.50
  -9   0   0  211.58   14.00
   9   0   0  215.98   14.90
   9   0   0  209.08   12.40
  10   0   0  708.23   26.60
  10   0   0  697.13   32.00
  10   0   0  694.23   31.70
  10   0   0  711.03   29.30
  10   0   0  739.53   33.00
 -10   0   0  674.13   28.50
  10   0   0  657.33   30.90
  10   0   0  658.13   25.60
  10   0   0  691.33   29.10
  11   0   0   38.40    7.40
  11   0   0   23.10    6.00
  11   0   0   35.20    8.10
  11   0   0   35.20    4.90
  11   0   0   36.70    6.70
  11   0   0   33.00    6.60
  11   0   0   31.90    7.60
  11   0   0   36.30    6.20
  12   0   0   26.60    4.80
  12   0   0    8.80    6.50
  12   0   0   14.80    3.60
  12   0   0   15.00    4.60
  12   0   0   25.10    7.50
  12   0   0   13.70    4.30
  13   0   0   90.99   11.40
  13   0   0   76.59    6.90
  13   0   0   86.29    7.80
  13   0   0   89.79   13.20
  13   0   0   58.49   12.30
  13   0   0   85.09    9.50
  14   0   0    7.60    4.00
  14   0   0    0.70    3.90
  14   0   0    2.70    5.50
  14   0   0   -0.10    4.80
  14   0   0    0.80    2.70
  15   0   0   51.79    6.00
  15   0   0   54.29    7.50
  15   0   0   41.40    8.90
  15   0   0   27.00    9.90
  15   0   0   49.30   12.20
  16   0   0  145.19   10.60
  16   0   0  144.59    9.50
  16   0   0  159.48   18.00
  16   0   0  161.48   14.80
  16   0   0  160.18   17.90
  17   0   0   60.89    7.50
  17   0   0   67.29   15.00
  17   0   0   63.19   12.80
  17   0   0   57.89    6.70
  17   0   0   64.09   11.90
  18   0   0   47.00   13.80
  18   0   0   42.20   10.20
  18   0   0   59.09   14.90
  19   0   0   22.90   12.50
  19   0   0   33.00   14.70
  19   0   0    5.90    7.60
  20   0   0   49.30   11.70
  20   0   0   21.40   14.30
  -1  -1   0  491.45   16.30
  -1  -1   0  489.05   16.10
   1  -1   0  468.25   16.10
  -1   1   0  481.25   16.00
   1   1   0  480.15   16.20
   1   1   0  461.95   16.00
  -1   1   0  471.05   15.40
   2  -1   0 1715.73   52.69
  -2  -1   0 1636.54   52.19
   2  -1   0 1612.74   50.99
   2  -1   0 1632.74   52.89
  -2  -1   0 1666.43   52.69
  -2  -1   0 1735.93   53.19
   2  -1   0 1691.63   50.99
  -2  -1   0 1655.83   52.69
  -2   1   0 1699.63   50.99
   2   1   0 1639.14   52.69
   2   1   0 1613.94   52.19
  -2   1   0 1712.73   52.69
   2   1   0 1667.73   52.79
  -2   1   0 1613.94   51.09
  -2   1   0 1598.84   52.69
   2   1   0 1718.83   53.19
   3  -1   0  956.30   32.90
  -3  -1   0  925.31   31.70
   3  -1   0  975.70   32.90
  -3  -1   0  991.90   32.60
  -3  -1   0  999.50   33.00
  -3  -1   0  949.90   33.10
   3  -1   0  959.00   30.80
   3  -1   0  928.31   30.30
  -3   1   0  958.60   32.90
   3   1   0  940.61   32.70
  -3   1   0  981.50   32.70
  -3   1   0  979.10   30.90
   3   1   0  972.90   33.20
  -3   1   0  959.20   31.00
   3   1   0  945.71   31.80
   3   1   0  983.90   32.60
   3   1   0  999.30   33.30
   4  -1   0   22.00    2.40
   4  -1   0   22.00    2.90
  -4  -1   0   20.20    3.40
   4  -1   0   19.00    4.00
  -4  -1   0   23.30    4.10
   4  -1   0   21.60    3.80
  -4  -1   0   20.80    3.10
   4   1   0   17.00    3.60
   4   1   0   17.10    2.70
  -4   1   0   22.80    2.80
   4   1   0   24.90    4.40
  -4   1   0   22.90    3.90
  -4   1   0   18.70    2.10
   4   1   0   22.20    3.60
  -4   1   0   19.00    3.80
   4   1   0   15.20    3.50
   5  -1   0 1845.72   58.49
   5  -1   0 1838.12   62.39
  -5  -1   0 1864.31   61.39
   5  -1   0 1939.41   59.89
  -5  -1   0 1873.51   62.39
  -5  -1   0 1763.62   59.69
  -5   1   0 1909.61   59.69
   5   1   0 1811.42   59.79
   5   1   0 1887.51   62.99
  -5   1   0 1921.31   62.39
  -5   1   0 1879.71   58.59
   5   1   0 1863.01   61.49
   5   1   0 1842.42   64.39
   6  -1   0   67.49    4.30
   6  -1   0   68.19    6.70
   6  -1   0   75.99    5.60
   6  -1   0   77.89    7.30
  -6  -1   0   84.29    6.50
   6  -1   0   76.19    4.70
   6  -1   0   72.79    7.00
  -6  -1   0   89.89    7.60
   6   1   0   74.29    5.40
  -6   1   0   79.39    5.60
   6   1   0   75.69    7.10
   6   1   0   79.49    5.80
   6   1   0   73.39    6.40
   6   1   0   79.99    7.10
   6   1   0   78.59    7.40
  -6   1   0   96.29    7.80
   7  -1   0   86.69    5.20
  -7  -1   0   80.09    9.60
   7  -1   0   73.49    4.70
   7  -1   0   75.39    7.70
  -7  -1   0   77.79    7.00
   7  -1   0   77.99    7.50
   7  -1   0   70.69    5.90
   7  -1   0   71.69    7.90
   7   1   0   80.89    6.10
   7   1   0   73.49    7.70
  -7   1   0   72.19    5.70
   7   1   0   67.49    7.80
   7   1   0   87.89    7.20
   7   1   0   82.79    7.90
   7   1   0   79.59    5.90
  -7   1   0   79.99    7.70
   8  -1   0  586.74   26.50
  -8  -1   0  587.04   24.40
   8  -1   0  578.34   25.70
   8  -1   0  525.75   20.70
   8  -1   0  569.14   20.60
   8  -1   0  613.44   23.30
   8   1   0  579.44   24.50
   8   1   0  579.44   25.90
   8   1   0  565.04   25.90
  -8   1   0  573.44   25.70
   8   1   0  594.44   27.10
   8   1   0  553.34   22.10
   8   1   0  550.94   22.50
  -8   1   0  590.74   22.90
  -9  -1   0  191.38   12.00
  -9  -1   0  181.08   13.20
   9  -1   0  164.98    8.50
   9  -1   0  166.48   12.90
   9  -1   0  187.78   11.00
   9  -1   0  178.78   12.80
   9  -1   0  189.08   13.60
   9  -1   0  173.68    8.90
   9   1   0  174.48   11.80
   9   1   0  164.48   10.30
   9   1   0  203.98   13.70
   9   1   0  171.88    9.80
  -9   1   0  158.68   12.50
   9   1   0  186.98   13.80
   9   1   0  200.88   12.50
  -9   1   0  173.18   10.60
   9   1   0  161.88   12.90
   9   1   0  196.38   13.50
  10  -1   0  296.27   13.10
 -10  -1   0  305.77   17.00
  10  -1   0  318.07   19.50
  10  -1   0  318.67   16.20
  10  -1   0  315.47   16.20
  10  -1   0  310.87   13.60
 -10  -1   0  315.77   19.00
  10  -1   0  317.97   18.70
  10  -1   0  305.37   19.10
 -10   1   0  329.47   16.10
  10   1   0  329.37   20.00
  10   1   0  300.17   15.30
  10   1   0  325.27   17.60
  10   1   0  295.47   14.60
  10   1   0  318.07   17.50
 -10   1   0  312.57   18.50
  10   1   0  317.87   19.00
  10   1   0  292.97   18.30
  10   1   0  317.27   21.40
  11  -1   0   67.99    5.90
  11  -1   0   65.19   10.90
  11  -1   0   74.09   10.40
  11  -1   0   67.09    5.30
  11  -1   0   57.19    9.40
  11  -1   0   75.99    7.80
  11  -1   0   84.49   12.40
  11  -1   0   70.89    7.50
  11   1   0   71.59   11.50
  11   1   0   74.79   12.30
  11   1   0   74.89    9.50
  11   1   0   65.89    7.00
  11   1   0   82.99   11.30
  11   1   0   65.29   11.10
  11   1   0   80.99   10.20
 -11   1   0   81.99   11.90
  11   1   0   59.29    6.20
  12  -1   0   -3.50    3.10
  12  -1   0    5.00    5.90
  12  -1   0    0.60    2.70
  12  -1   0    1.40    3.40
  12  -1   0    1.80    2.30
  12  -1   0   -0.50    4.90
  12   1   0   -0.80    4.20
  12   1   0   -2.40    2.60
  12   1   0    2.40    3.30
  12   1   0    1.70    3.80
  12   1   0    7.00    5.40
  12   1   0    0.40    4.70
  13  -1   0  221.08   18.20
  13  -1   0  231.08   14.80
  13  -1   0  217.28   11.90
  13  -1   0  215.78   17.90
  13  -1   0  211.88   10.90
  13  -1   0  243.38   15.70
  13   1   0  230.18   13.50
  13   1   0  230.08   12.90
  13   1   0  226.68   18.10
  13   1   0  216.18   18.80
  13   1   0  244.28   16.30
  13   1   0  237.18   16.00
  14  -1   0    9.50    5.40
  14  -1   0   13.60    6.10
  14  -1   0   13.80    6.80
  14  -1   0   12.50    3.40
  14  -1   0   12.50    6.90
  14   1   0   11.80    8.20
  14   1   0   17.50    6.50
  14   1   0    5.50    3.80
  14   1   0   13.90    5.30
  15  -1   0   -5.80    6.60
  15  -1   0   -3.50    4.60
  15  -1   0   -4.30    4.10
  15  -1   0    2.00    2.60
  15  -1   0   -9.90    5.00
  15   1   0    7.50    6.90
  15   1   0    0.20    3.90
  15   1   0   -3.90    4.20
  15   1   0    5.70    6.30
  15   1   0   -0.20    4.20
  16  -1   0  135.29    8.10
  16  -1   0  143.39    8.80
  16  -1   0  150.78   13.60
  16  -1   0  123.69   18.00
  16  -1   0  165.38   17.40
  16   1   0  116.29   17.80
  16   1   0  146.49   14.50
  16   1   0  135.59   11.30
  16   1   0  134.39   18.50
  17  -1   0   13.50    6.20
  17  -1   0   28.00   11.20
  17  -1   0   23.00    9.70
  17   1   0   18.50    8.70
  17   1   0    2.60    8.40
  17   1   0   14.00    8.40
  17   1   0   14.50    5.40
  18  -1   0   46.20   12.90
  18  -1   0   52.99   15.10
  18  -1   0   25.00    8.50
  18   1   0   36.20   11.20
  18   1   0   30.10   12.40
  18   1   0   40.80   12.30
  19  -1   0    1.60    7.80
  19  -1   0   -9.20    8.60
  19   1   0   34.20   12.60
  19   1   0   24.10   10.30
  19   1   0    1.00   10.60
  20  -1   0   -0.60    8.60
  20  -1   0    0.10   10.60
  20   1   0    2.50   20.60
  20   1   0   -6.80    9.80
   0   2   0 6184.48  188.68
   1  -2   0  387.46   14.10
   1  -2   0  353.96   13.50
  -1  -2   0  387.26   14.40
  -1  -2   0  394.96   14.30
   1  -2   0  376.26   14.30
  -1  -2   0  375.06   14.20
   1  -2   0  384.36   12.80
  -1  -2   0  387.56   14.10
   1   2   0  379.36   14.30
   1   2   0  358.56   14.10
  -1   2   0  366.56   14.20
  -1   2   0  372.26   13.60
   1   2   0  379.06   14.10
   1   2   0  388.56   14.40
  -1   2   0  395.86   14.20
  -1   2   0  382.06   12.80
   1   2   0  399.06   14.40
   2  -2   0  174.28    8.40
   2  -2   0  190.98    6.80
  -2  -2   0  190.98    8.80
  -2  -2   0  205.38    9.40
  -2  -2   0  197.08    8.90
   2  -2   0  200.98    7.60
  -2  -2   0  176.98    8.50
   2   2   0  179.18    8.70
   2   2   0  184.48    8.60
  -2   2   0  194.88    9.00
  -2   2   0  184.38    7.50
   2   2   0  174.18    9.00
  -2   2   0  179.08    8.40
   2   2   0  186.18    8.70
  -2   2   0  184.08    6.40
   3  -2   0  459.35   15.90
  -3  -2   0  454.45   17.70
  -3  -2   0  478.25   18.20
   3  -2   0  472.05   18.30
  -3  -2   0  448.86   18.00
   3  -2   0  479.05   18.00
  -3  -2   0  482.65   18.80
   3  -2   0  465.35   15.20
   3   2   0  493.05   18.80
  -3   2   0  455.65   15.10
  -3   2   0  455.45   18.30
   3   2   0  444.56   18.10
  -3   2   0  489.45   18.00
   3   2   0  444.06   17.60
   3   2   0  468.65   18.10
  -3   2   0  465.65   15.90
  -4  -2   0 2195.28   69.69
   4  -2   0 2114.59   66.09
   4  -2   0 2129.69   69.49
  -4  -2   0 2190.18   70.49
  -4  -2   0 2165.98   69.69
   4  -2   0 2128.39   66.19
  -4  -2   0 2066.69   68.49
   4  -2   0 2125.19   69.89
   4   2   0 2162.28   68.69
  -4   2   0 2105.79   66.29
   4   2   0 2104.69   69.49
  -4   2   0 2175.38   69.29
   4   2   0 2132.29   70.09
  -4   2   0 2125.89   65.99
  -4   2   0 2122.89   69.69
   4   2   0 2100.49   69.49
   5  -2   0  314.17   11.90
   5  -2   0  321.47   12.40
   5  -2   0  333.97   15.50
  -5  -2   0  339.47   15.70
  -5  -2   0  343.37   15.40
  -5  -2   0  340.27   16.10
   5  -2   0  320.17   15.80
  -5  -2   0  305.07   14.00
   5   2   0  344.67   16.10
  -5   2   0  319.47   12.10
  -5   2   0  327.17   12.40
   5   2   0  328.57   15.40
   5   2   0  320.67   14.10
   5   2   0  328.97   15.50
  -5   2   0  326.97   15.60
  -5   2   0  355.86   15.50
   6  -2   0  296.37   11.10
  -6  -2   0  305.67   13.50
   6  -2   0  291.17   12.00
   6  -2   0  279.57   14.80
  -6  -2   0  280.17   14.40
  -6  -2   0  289.87   15.10
   6  -2   0  308.87   15.60
  -6   2   0  282.17   14.90
   6   2   0  281.87   15.30
   6   2   0  289.37   15.60
   6   2   0  274.87   13.20
  -6   2   0  279.27   14.60
  -6   2   0  276.97   11.70
  -6   2   0  279.47   11.10
   6   2   0  283.37   14.70
   6   2   0  285.27   14.80
   7  -2   0   47.60    3.50
  -7  -2   0   38.50    4.50
   7  -2   0   41.90    4.20
   7  -2   0   50.29    6.90
   7  -2   0   41.30    6.90
   7  -2   0   42.20    6.50
  -7  -2   0   38.30    6.20
  -7  -2   0   42.90    6.90
  -7   2   0   47.60    7.00
  -7   2   0   45.60    4.40
   7   2   0   38.00    6.20
   7   2   0   40.50    6.80
  -7   2   0   39.10    6.40
   7   2   0   58.59    7.90
   7   2   0   50.89    7.80
   7   2   0   44.70    4.90
  -7   2   0   40.10    3.50
   8  -2   0  651.33   28.50
   8  -2   0  604.64   22.20
  -8  -2   0  625.44   27.00
   8  -2   0  620.84   28.50
   8  -2   0  668.53   24.50
  -8  -2   0  628.14   25.10
  -8  -2   0  621.44   28.10
   8  -2   0  633.74   22.20
   8   2   0  677.13   29.10
   8   2   0  636.44   29.40
  -8   2   0  661.53   24.20
   8   2   0  653.13   27.80
  -8   2   0  651.33   28.10
   8   2   0  647.14   27.50
   8   2   0  620.64   27.90
   8   2   0  655.53   25.40
   8   2   0  631.64   25.80
   9  -2   0    1.50    1.80
   9  -2   0    2.30    2.20
  -9  -2   0   -0.50    3.40
   9  -2   0    3.10    1.80
   9  -2   0    0.80    3.50
  -9  -2   0   -2.40    2.60
   9  -2   0   -1.30    2.60
   9  -2   0    4.10    4.50
   9   2   0    0.10    2.30
   9   2   0    3.40    3.80
   9   2   0   -1.80    2.10
  -9   2   0    4.10    3.70
   9   2   0    1.50    3.30
   9   2   0    1.40    2.20
   9   2   0    1.10    3.10
   9   2   0    3.10    3.90
  10  -2   0  244.78   13.00
 -10  -2   0  251.97   15.10
  10  -2   0  247.48   17.00
  10  -2   0  236.78   10.50
  10  -2   0  237.18   12.90
  10  -2   0  268.87   17.30
  10  -2   0  229.78   10.20
  10  -2   0  241.88   15.90
 -10  -2   0  252.47   16.80
  10   2   0  269.67   15.80
 -10   2   0  222.48   15.40
  10   2   0  217.98   14.40
  10   2   0  229.78   13.50
 -10   2   0  231.48   12.40
  10   2   0  228.18   13.00
  10   2   0  230.38   16.00
  10   2   0  242.18   16.50
  10   2   0  230.58   16.60
  11  -2   0    1.50    2.40
  11  -2   0    5.10    2.40
  11  -2   0    2.40    1.90
  11  -2   0   -4.60    2.30
 -11  -2   0   -2.20    3.80
  11  -2   0    2.20    4.50
  11  -2   0    2.70    4.60
  11   2   0   -4.40    2.50
  11   2   0   -2.40    2.50
  11   2   0   -0.20    3.30
  11   2   0    0.80    4.20
 -11   2   0    7.60    5.00
  11   2   0   10.10    5.10
  11   2   0   -2.10    4.50
  11   2   0    4.00    3.20
  12  -2   0   36.50    9.20
  12  -2   0   45.50    6.80
  12  -2   0   41.80    4.10
 -12  -2   0   41.20    9.50
  12  -2   0   46.90    7.30
  12  -2   0   48.60    9.90
  12  -2   0   36.70    4.40
  12   2   0   42.50    6.80
  12   2   0   32.90    6.50
  12   2   0   41.60    9.00
  12   2   0   32.40    7.50
  12   2   0   46.80   10.40
  12   2   0   40.90    8.00
  13  -2   0   50.79    5.00
  13  -2   0   37.80    9.60
  13  -2   0   47.40    4.30
  13  -2   0   43.50    7.40
  13  -2   0   51.29   11.20
  13  -2   0   49.50    8.00
  13   2   0   58.29   12.50
  13   2   0   52.49    7.80
  13   2   0   81.59   13.40
  13   2   0   51.19    8.90
  14  -2   0   11.70    7.50
  14  -2   0    1.70    4.30
  14  -2   0    8.70    6.50
  14  -2   0    3.40    3.80
  14   2   0    5.50    4.00
  14   2   0    5.60    4.80
  14   2   0   -1.60    5.10
  14   2   0    4.90    5.10
  15  -2   0   65.09    9.60
  15  -2   0   75.29   14.20
  15  -2   0   88.69   12.50
  15  -2   0   59.19   13.30
  15   2   0   67.79   13.90
  15   2   0   69.99   11.40
  15   2   0   74.79   10.00
  15   2   0   66.19   13.20
  15   2   0   74.89    8.00
  16  -2   0   53.09   12.40
  16  -2   0   58.69   13.40
  16  -2   0   57.09    9.60
  16  -2   0   61.09    9.50
  16   2   0   70.09   10.40
  16   2   0   55.29   12.40
  16   2   0   64.89   14.50
  16   2   0   86.49   15.80
  16   2   0   70.59    9.10
  17  -2   0   43.90    9.40
  17  -2   0   52.09   11.90
  17  -2   0   66.89   15.40
  17   2   0   68.49   13.30
  17   2   0   31.50   10.80
  17   2   0   50.39   10.70
  17   2   0   54.69    8.10
  18  -2   0   49.80   13.40
  18  -2   0   58.99   11.70
  18   2   0   46.70   15.20
  18   2   0   59.69   23.70
  18   2   0   42.50   11.10
  18   2   0   42.70    7.50
  19  -2   0   15.90    8.50
  19  -2   0    9.40    9.50
  19   2   0  -12.80    7.90
  19   2   0    4.70   10.30
  19   2   0   -6.90    8.90
  20  -2   0   61.29   16.40
  20   2   0   73.49   14.00
   0  -3   0    0.50    1.80
   0  -3   0   -0.30    1.40
   0  -3   0   -2.60    1.50
   0   3   0   -0.90    1.60
   0   3   0    1.20    1.60
   0   3   0    0.80    1.70
   0   3   0    2.10    1.40
   0   3   0    0.20    1.30
  -1  -3   0  210.78    9.90
   1  -3   0  210.18    9.70
  -1  -3   0  201.18    9.70
   1  -3   0  199.48    9.80
   1  -3   0  211.88    8.40
  -1  -3   0  194.88    9.90
   1  -3   0  194.48    9.10
   1   3   0  193.38    9.70
  -1   3   0  201.58    9.20
  -1   3   0  207.18    8.40
   1   3   0  204.98    9.50
  -1   3   0  219.38   10.00
   1   3   0  201.98    9.70
   1   3   0  188.08    9.60
   1   3   0  220.58    9.90
  -1   3   0  203.38    9.60
  -2  -3   0 1781.82   59.09
   2  -3   0 1856.21   58.89
  -2  -3   0 1774.72   58.99
   2  -3   0 1880.11   56.79
   2  -3   0 1684.73   58.89
   2  -3   0 1778.62   57.69
  -2  -3   0 1887.41   59.79
  -2  -3   0 1806.02   58.99
   2   3   0 1920.21   59.89
  -2   3   0 1754.52   57.69
  -2   3   0 1768.92   56.09
  -2   3   0 1798.62   59.19
  -2   3   0 1866.51   58.79
   2   3   0 1785.22   59.09
   2   3   0 1864.51   59.59
   2   3   0 1831.22   59.09
   2   3   0 1778.02   59.19
  -3  -3   0 1445.76   48.50
  -3  -3   0 1426.36   49.10
  -3  -3   0 1391.16   48.30
   3  -3   0 1393.76   48.00
  -3  -3   0 1412.46   48.50
   3  -3   0 1445.16   44.50
   3  -3   0 1482.65   48.80
   3  -3   0 1426.46   46.30
   3   3   0 1436.86   49.10
   3   3   0 1479.65   48.70
  -3   3   0 1466.15   48.10
  -3   3   0 1455.45   44.50
   3   3   0 1454.95   48.60
   3   3   0 1466.05   49.20
   3   3   0 1435.46   48.70
  -3   3   0 1383.76   48.50
  -3   3   0 1471.85   46.40
   4  -3   0   30.60    5.40
  -4  -3   0   24.00    4.30
   4  -3   0   21.50    4.20
  -4  -3   0   39.40    6.00
   4  -3   0   31.70    3.00
  -4  -3   0   32.30    5.70
  -4  -3   0   27.40    4.50
   4   3   0   30.70    4.70
   4   3   0   33.50    5.10
   4   3   0   33.10    5.20
  -4   3   0   34.80    5.40
  -4   3   0   27.50    4.60
   4   3   0   40.50    5.40
   4   3   0   30.90    5.20
  -4   3   0   24.90    2.00
  -4   3   0   29.80    3.40
   5  -3   0 3805.42  117.49
   5  -3   0 3810.52  121.49
  -5  -3   0 3911.41  122.89
   5  -3   0 3827.52  116.49
  -5  -3   0 3796.72  120.79
   5  -3   0 3724.03  122.09
  -5  -3   0 3803.42  121.79
  -5   3   0 3895.61  116.49
  -5   3   0 3682.33  121.69
   5   3   0 3820.82  122.59
   5   3   0 3781.52  121.99
   5   3   0 3893.31  121.89
  -5   3   0 3758.22  117.49
   5   3   0 3581.44  120.49
  -5   3   0 3915.91  123.79
   5   3   0 3946.51  122.69
   6  -3   0   14.10    2.40
  -6  -3   0   17.60    4.10
  -6  -3   0   21.20    5.20
   6  -3   0   19.90    2.70
  -6  -3   0   11.20    4.50
   6  -3   0    9.80    3.80
  -6  -3   0   23.90    4.80
   6  -3   0   12.80    4.10
  -6   3   0   11.40    3.50
   6   3   0   13.70    4.00
   6   3   0   29.00    5.80
   6   3   0    7.10    3.30
   6   3   0   16.20    4.30
   6   3   0   16.40    3.70
  -6   3   0   17.60    2.70
  -6   3   0   18.00    2.50
  -6   3   0   22.90    4.90
   7  -3   0   18.60    5.60
   7  -3   0   12.40    4.20
   7  -3   0   22.40    3.10
  -7  -3   0   17.80    4.20
   7  -3   0   13.90    2.40
  -7  -3   0   15.20    5.40
  -7  -3   0   21.00    5.10
  -7  -3   0   13.40    4.80
   7   3   0   14.90    3.90
   7   3   0   11.40    4.00
  -7   3   0   16.30    2.70
   7   3   0   16.90    4.90
  -7   3   0   16.60    2.80
  -7   3   0   16.60    5.00
   7   3   0    7.40    3.30
   7   3   0    7.30    3.80
  -7   3   0   11.10    4.20
   7   3   0   19.00    4.80
   8  -3   0  477.35   23.80
   8  -3   0  516.65   19.50
   8  -3   0  499.85   18.10
   8  -3   0  504.05   24.60
  -8  -3   0  486.25   23.30
  -8  -3   0  502.85   24.30
  -8  -3   0  473.15   21.70
  -8   3   0  503.25   18.50
   8   3   0  536.85   22.40
   8   3   0  502.75   25.00
   8   3   0  506.45   24.10
  -8   3   0  529.15   24.10
   8   3   0  524.65   25.10
  -8   3   0  521.45   24.30
   8   3   0  513.35   24.10
  -8   3   0  525.45   19.20
   8   3   0  493.55   23.90
  -9  -3   0  460.35   23.60
   9  -3   0  469.15   24.00
   9  -3   0  434.06   23.00
   9  -3   0  467.95   18.40
  -9  -3   0  458.25   20.70
   9  -3   0  429.76   25.00
  -9  -3   0  416.96   21.80
   9  -3   0  444.86   16.50
   9   3   0  425.96   21.20
  -9   3   0  443.76   25.50
   9   3   0  458.15   24.60
  -9   3   0  452.15   22.70
   9   3   0  459.95   20.70
   9   3   0  452.25   25.50
   9   3   0  444.46   22.60
  -9   3   0  450.15   17.90
   9   3   0  459.35   22.80
  -9   3   0  447.56   16.80
  10  -3   0  662.33   31.90
 -10  -3   0  729.33   33.20
  10  -3   0  710.23   32.70
  10  -3   0  712.33   33.40
  10  -3   0  694.83   24.50
  10  -3   0  710.53   24.40
  10  -3   0  705.03   27.00
  10   3   0  716.53   30.00
  10   3   0  709.93   34.00
  10   3   0  732.83   32.20
  10   3   0  643.44   32.20
 -10   3   0  751.02   32.80
  10   3   0  757.22   32.50
  10   3   0  721.73   29.50
  10   3   0  724.03   32.70
  11  -3   0   49.50    4.10
  11  -3   0   53.49    4.00
  11  -3   0   53.39    9.70
  11  -3   0   60.19    7.20
  11  -3   0   69.99    6.80
 -11  -3   0   38.80    8.70
  11  -3   0   66.59   10.70
 -11   3   0   48.80    8.90
  11   3   0   49.70    8.50
  11   3   0   51.59    7.40
  11   3   0   78.89   12.40
  11   3   0   63.89    9.70
  11   3   0   54.39    7.80
 -12  -3   0   47.30    9.80
  12  -3   0   48.10    6.80
  12  -3   0   52.69    6.90
  12  -3   0   34.80    9.10
  12  -3   0   50.99   10.30
  12   3   0   45.50    9.50
  12   3   0   52.79    7.60
  12   3   0   29.60    8.10
  12   3   0   30.00    7.20
 -13  -3   0  153.68   15.20
  13  -3   0  157.18   15.30
  13  -3   0  161.18   11.40
  13  -3   0  147.19   10.90
  13  -3   0  173.08   16.20
  13   3   0  156.18   14.50
  13   3   0  133.39   15.50
  13   3   0  142.39   12.10
  13   3   0  166.18   11.90
  13   3   0  164.98   16.00
  14  -3   0   26.20    8.90
  14  -3   0   26.30    9.40
 -14  -3   0   23.40    7.70
  14  -3   0   26.00    8.90
  14  -3   0   30.90    6.80
  14   3   0    5.40    7.50
  14   3   0   12.80    6.30
  14   3   0   28.60    6.30
  14   3   0   22.20    8.10
  15  -3   0    0.80    6.60
  15  -3   0    5.20    4.70
  15  -3   0    8.90    4.90
  15  -3   0    7.70    7.10
  15   3   0    0.80    6.00
  15   3   0   16.10    8.80
  15   3   0   -1.10    4.10
  15   3   0   10.40    6.00
  16  -3   0  106.49   10.20
  16  -3   0   77.89   14.10
  16  -3   0   76.99   14.50
  16  -3   0   64.59    9.60
  16   3   0   77.99   12.90
  16   3   0   73.99   10.20
  16   3   0   72.69   15.50
  16   3   0   38.90   11.50
  16   3   0   76.99   10.80
  17  -3   0   -4.50    6.80
  17  -3   0   14.40   10.90
  17  -3   0   16.60    9.10
  17  -3   0    4.00    5.60
  17   3   0    9.70    6.70
  17   3   0    6.50    8.30
  17   3   0    6.40    5.60
  17   3   0   -8.80    6.80
  17   3   0    4.30    8.90
  18  -3   0   29.70   12.00
  18  -3   0   41.00   11.50
  18  -3   0   41.30    9.60
  18   3   0   51.59   21.20
  18   3   0   58.59   21.90
  18   3   0   37.60    7.90
  18   3   0   60.29   13.20
  19  -3   0   18.70    8.30
  19  -3   0   10.20   10.30
  19  -3   0    1.60   17.20
  19   3   0    1.00    8.80
  19   3   0   34.40    7.90
  19   3   0    9.40   10.90
  19   3   0   14.40   11.10
  20  -3   0   -3.60   12.80
  20   3   0   10.50   11.00
   0  -4   0 5139.49  159.18
   0  -4   0 5146.39  158.98
   0  -4   0 5115.89  159.18
   0   4   0 5058.09  159.08
   0   4   0 5032.10  157.98
   0   4   0 5059.99  158.98
   0   4   0 5148.29  159.18
   0   4   0 5189.88  157.88
   1  -4   0    5.00    2.30
  -1  -4   0    1.50    2.10
  -1  -4   0   -1.00    2.10
   1  -4   0    0.40    1.50
   1  -4   0    4.80    2.60
  -1  -4   0    1.70    2.00
  -1   4   0    2.10    2.00
  -1   4   0    3.30    1.90
  -1   4   0    4.50    1.80
   1   4   0    1.70    1.80
   1   4   0    0.30    1.80
  -1   4   0   -0.60    1.80
   1   4   0    3.00    1.90
   1   4   0    1.30    2.20
  -1   4   0    3.30    1.70
   1   4   0   -0.60    1.50
  -2  -4   0 1049.89   38.40
   2  -4   0 1096.59   35.50
   2  -4   0 1094.49   38.30
  -2  -4   0 1098.59   39.00
  -2  -4   0 1097.59   38.50
   2  -4   0 1096.69   37.30
   2  -4   0 1061.79   38.60
   2   4   0 1106.39   38.80
  -2   4   0 1111.79   35.50
   2   4   0 1130.49   42.60
  -2   4   0 1101.59   38.70
  -2   4   0 1100.49   38.20
  -2   4   0 1096.69   37.30
   2   4   0 1074.99   38.30
   2   4   0 1089.99   38.70
   3  -4   0  630.44   24.90
  -3  -4   0  615.14   24.70
   3  -4   0  667.53   23.20
  -3  -4   0  629.14   24.80
  -3  -4   0  634.04   25.40
   3  -4   0  625.34   24.40
   3  -4   0  629.74   20.80
   3   4   0  630.34   25.20
   3   4   0  611.74   25.20
  -3   4   0  643.74   24.50
  -3   4   0  634.54   23.00
   3   4   0  640.14   24.90
   3   4   0  609.54   24.80
  -3   4   0  621.54   20.70
  -3   4   0  610.44   24.80
   3   4   0  621.24   24.90
   4  -4   0  707.73   25.90
   4  -4   0  698.63   28.80
  -4  -4   0  735.73   28.50
  -4  -4   0  753.32   29.00
  -4  -4   0  770.32   29.80
   4  -4   0  737.33   28.30
  -4   4   0  761.92   29.10
   4   4   0  761.82   29.60
   4   4   0  704.43   28.50
  -4   4   0  744.73   26.10
   4   4   0  769.42   29.80
   4   4   0  749.33   29.20
   4   4   0  731.53   28.70
  -5  -4   0   52.79    5.90
  -5  -4   0   56.29    6.30
   5  -4   0   58.89    6.20
  -5  -4   0   62.99    8.30
   5  -4   0   53.09    4.40
  -5  -4   0   59.49    6.60
   5  -4   0   58.29    7.90
  -5   4   0   55.29    4.40
   5   4   0   54.79    7.20
  -5   4   0   55.89    6.00
   5   4   0   63.99    6.70
   5   4   0   50.89    6.70
   5   4   0   51.99    7.20
  -5   4   0   59.29    6.60
   5   4   0   60.89    6.90
   6  -4   0   60.89    8.20
  -6  -4   0   54.29    7.40
  -6  -4   0   50.39    7.40
   6  -4   0   59.79    6.80
  -6  -4   0   73.99    9.00
  -6  -4   0   56.89    8.50
   6  -4   0   50.49    4.20
   6   4   0   44.80    6.80
   6   4   0   57.49    7.90
   6   4   0   56.29    8.10
  -6   4   0   50.19    4.50
  -6   4   0   58.39    8.30
   6   4   0   57.39    6.40
  -6   4   0   49.90    7.10
   6   4   0   61.69    8.50
   7  -4   0  116.39    6.60
   7  -4   0  130.89   10.40
   7  -4   0  101.09   10.00
  -7  -4   0  129.49   11.20
  -7  -4   0  136.19    9.70
   7  -4   0  129.99    6.00
  -7  -4   0  142.09   11.00
  -7   4   0  130.19    9.80
   7   4   0  122.09   10.50
   7   4   0  118.09    9.30
   7   4   0  118.89    9.70
  -7   4   0  122.79    6.90
   7   4   0  134.79   11.00
  -7   4   0  125.99    5.80
   7   4   0  124.19   10.30
  -7   4   0  113.29    9.60
   8  -4   0  534.55   19.00
   8  -4   0  520.05   19.20
   8  -4   0  578.54   28.40
   8  -4   0  518.85   25.90
  -8  -4   0  494.35   24.90
  -8  -4   0  516.15   26.20
  -8  -4   0  527.05   23.60
   8   4   0  539.85   25.60
   8   4   0  499.05   24.70
   8   4   0  517.55   23.60
  -8   4   0  527.65   18.70
  -8   4   0  476.35   24.00
  -8   4   0  556.44   19.70
  -8   4   0  540.15   25.40
   8   4   0  549.95   25.70
   8   4   0  546.55   26.60
   8   4   0  546.65   26.40
   9  -4   0  117.69    6.60
   9  -4   0  115.09    6.80
   9  -4   0  109.29    6.30
   9  -4   0  112.79   11.50
   9  -4   0  113.99   10.80
  -9  -4   0  117.89   11.20
  -9  -4   0  110.39    9.30
   9   4   0  112.69    9.50
   9   4   0  120.49   10.90
   9   4   0  117.39   11.00
  -9   4   0  115.29    6.50
  -9   4   0  116.59   11.00
   9   4   0  127.79   12.20
  -9   4   0  132.99   11.50
   9   4   0  105.69   10.90
   9   4   0  106.09   11.10
  10  -4   0  600.14   22.40
 -10  -4   0  608.44   26.70
  10  -4   0  589.94   29.90
  10  -4   0  606.94   22.40
 -10  -4   0  631.54   30.30
  10  -4   0  570.44   28.80
  10  -4   0  576.54   20.90
 -10   4   0  604.04   31.20
  10   4   0  576.94   30.30
  10   4   0  564.84   28.60
 -10   4   0  597.04   21.30
  10   4   0  598.34   29.40
  10   4   0  522.65   29.10
  10   4   0  613.04   29.50
  10   4   0  615.74   27.70
  10   4   0  609.24   26.70
  11  -4   0    9.40    6.10
  11  -4   0    3.10    1.90
  11  -4   0    0.60    4.00
  11  -4   0    4.00    1.90
 -11  -4   0   11.20    5.90
  11  -4   0    5.10    3.10
  11  -4   0    1.70    2.80
  11   4   0    6.90    5.00
  11   4   0    6.10    4.10
  11   4   0   -3.20    4.30
 -11   4   0    5.10    5.00
  11   4   0    3.00    3.20
  12  -4   0   12.40    3.60
  12  -4   0    3.80    5.10
 -12  -4   0    5.50    5.20
  12  -4   0    4.20    4.90
  12  -4   0    6.50    3.20
  12   4   0    7.00    5.70
  12   4   0    3.20    4.50
  12   4   0    3.80    3.80
  12   4   0    7.20    6.00
 -13  -4   0  208.28   18.00
  13  -4   0  209.98   12.20
  13  -4   0  212.88   17.90
  13  -4   0  218.68   12.20
  13   4   0  204.18   15.30
  13   4   0  207.98   17.40
  13   4   0  207.88   19.00
  13   4   0  215.98   14.80
  14  -4   0   -2.30    3.80
  14  -4   0   -0.10    6.00
  14  -4   0    1.60    6.80
  14  -4   0   -0.30    3.70
 -14  -4   0   -0.60    5.60
  14   4   0   -5.40    5.20
  14   4   0   -6.30    2.80
  14   4   0    2.70    6.50
  14   4   0   -9.00    4.90
 -15  -4   0   28.10    9.60
  15  -4   0   17.10    5.50
  15  -4   0   15.80    8.20
  15  -4   0   33.60    6.00
  15  -4   0   19.70    8.80
  15   4   0   31.80    7.30
  15   4   0   36.90    9.80
  15   4   0   23.10    9.00
  15   4   0   12.50    8.60
  16  -4   0   88.49   10.20
  16  -4   0  115.89   17.40
  16  -4   0   90.99   16.00
  16   4   0  118.19   19.00
  16   4   0   91.89   16.40
  16   4   0  108.69   11.50
  16   4   0  103.89   15.60
  17  -4   0   36.00   11.70
  17  -4   0   28.60    7.00
  17  -4   0   31.50   11.70
  17   4   0   27.00   10.10
  17   4   0   33.00    7.90
  17   4   0   44.00   13.10
  17   4   0   24.90   11.20
  18  -4   0   29.10    6.90
  18  -4   0   50.19   14.50
  18  -4   0   26.40   11.20
  18   4   0   31.30   12.20
  18   4   0   17.60   11.60
  18   4   0   26.90   12.80
  18   4   0   38.30    8.90
  19  -4   0  -15.80   10.60
  19   4   0   -0.60    7.00
  19   4   0   -6.40   12.30
  19   4   0   33.90   19.30
   0  -5   0    4.50    2.50
   0  -5   0    5.10    3.10
   0  -5   0    0.40    2.10
   0   5   0    3.00    2.20
   0   5   0    4.40    2.50
   0   5   0    0.80    2.40
   0   5   0    0.30    1.90
   0   5   0    2.90    2.00
   1  -5   0  214.18   11.40
  -1  -5   0  220.28   11.80
  -1  -5   0  215.28   12.00
   1  -5   0  226.98   12.00
   1  -5   0  214.38   12.00
  -1  -5   0  225.48   12.20
   1   5   0  200.68   11.50
   1   5   0  214.28   12.00
  -1   5   0  218.48   10.10
  -1   5   0  193.88   11.00
   1   5   0  218.88   11.30
  -1   5   0  206.68   11.70
  -1   5   0  210.38   10.10
   1   5   0  200.28   11.70
  -1   5   0  205.08   11.50
   2  -5   0  602.44   24.40
  -2  -5   0  621.24   25.20
  -2  -5   0  607.84   24.70
   2  -5   0  587.94   24.70
  -2  -5   0  608.94   24.70
   2  -5   0  586.94   24.90
  -2   5   0  608.94   21.60
   2   5   0  625.14   24.80
   2   5   0  588.74   24.80
  -2   5   0  616.74   21.50
  -2   5   0  596.94   23.50
   2   5   0  614.64   25.10
  -2   5   0  615.04   24.60
   2   5   0  614.14   24.70
   2   5   0  601.14   24.30
  -2   5   0  583.94   24.60
   3  -5   0 1016.50   38.90
  -3  -5   0 1104.29   40.40
  -3  -5   0 1089.49   39.60
  -3  -5   0 1015.30   39.30
   3  -5   0 1098.09   35.30
   3  -5   0 1087.19   39.90
   3  -5   0 1085.29   37.90
   3   5   0 1088.79   39.50
  -3   5   0 1098.29   35.00
   3   5   0 1095.49   40.10
  -3   5   0 1073.79   39.00
   3   5   0 1063.59   39.80
   3   5   0 1096.69   40.40
  -3   5   0 1090.09   37.70
   3   5   0 1039.20   39.40
  -3   5   0 1074.29   35.10
  -3   5   0 1065.69   39.60
   4  -5   0    5.70    1.40
   4  -5   0   12.60    4.00
  -4  -5   0    5.10    3.30
  -4  -5   0    9.50    4.10
  -4  -5   0   13.20    3.70
   4  -5   0    6.80    2.50
   4  -5   0    7.10    3.40
  -4   5   0    7.00    1.60
  -4   5   0    7.60    3.00
   4   5   0    2.60    2.70
   4   5   0    4.40    3.50
   4   5   0    3.80    3.50
  -4   5   0    6.40    3.10
   4   5   0    9.60    3.60
   4   5   0    9.10    3.60
  -4   5   0    6.70    2.50
   5  -5   0 1719.03   56.49
  -5  -5   0 1705.73   61.29
   5  -5   0 1698.13   59.59
  -5  -5   0 1691.53   59.79
   5  -5   0 1827.42   61.39
  -5  -5   0 1736.13   60.39
  -5   5   0 1723.33   59.59
   5   5   0 1718.53   61.19
   5   5   0 1722.93   60.69
   5   5   0 1665.23   59.89
   5   5   0 1732.53   61.19
  -5   5   0 1667.13   60.29
   5   5   0 1672.13   59.79
  -5   5   0 1697.23   56.49
   6  -5   0   79.69    6.00
  -6  -5   0   85.79    8.50
  -6  -5   0   91.79    8.10
   6  -5   0   93.29    8.50
  -6  -5   0   98.59    9.50
   6  -5   0   98.89    9.20
  -6   5   0   92.99    6.20
   6   5   0   88.79    8.20
   6   5   0   78.09    8.40
  -6   5   0   74.79    7.70
   6   5   0   95.29    9.20
   6   5   0   89.59    9.30
  -6   5   0   81.99    8.50
   6   5   0   90.29    8.40
   7  -5   0   43.60    7.50
   7  -5   0   28.00    4.10
   7  -5   0   24.60    6.10
  -7  -5   0   37.60    7.20
  -7  -5   0   31.90    7.10
  -7  -5   0   33.30    5.80
   7   5   0   34.90    6.70
   7   5   0   46.10    7.90
   7   5   0   25.80    6.00
  -7   5   0   36.40    4.50
   7   5   0   28.40    6.10
  -7   5   0   25.70    5.90
  -7   5   0   36.50    7.00
   7   5   0   38.70    8.10
  -8  -5   0  797.22   34.90
  -8  -5   0  750.72   32.60
  -8  -5   0  803.52   35.80
   8  -5   0  795.42   28.10
   8  -5   0  813.82   34.50
   8  -5   0  828.92   35.60
  -8   5   0  778.52   34.50
  -8   5   0  793.72   28.30
  -8   5   0  811.42   33.80
   8   5   0  795.22   35.30
   8   5   0  789.12   33.10
   8   5   0  819.02   35.70
   8   5   0  767.62   34.80
   8   5   0  801.52   36.30
   9  -5   0  489.35   24.20
   9  -5   0  444.96   17.10
  -9  -5   0  451.05   22.10
  -9  -5   0  440.66   23.80
  -9  -5   0  398.76   24.10
   9  -5   0  454.65   24.60
   9   5   0  462.45   24.40
   9   5   0  429.66   23.30
   9   5   0  392.86   23.60
  -9   5   0  469.25   17.60
  -9   5   0  443.56   23.00
  -9   5   0  415.46   23.30
   9   5   0  396.96   23.40
   9   5   0  414.56   24.40
   9   5   0  458.25   22.20
 -10  -5   0  551.14   28.30
  10  -5   0  517.65   27.20
 -10  -5   0  537.95   25.70
  10  -5   0  498.45   28.20
  10  -5   0  516.95   19.40
 -10   5   0  533.95   19.90
  10   5   0  513.95   28.80
  10   5   0  558.64   28.10
 -10   5   0  553.44   27.20
  10   5   0  539.05   25.50
  11  -5   0   69.49   12.20
  11  -5   0  101.69    6.20
  11  -5   0   91.59    5.50
 -11  -5   0   64.49   10.90
  11  -5   0   96.19    5.80
  11  -5   0   90.29   13.30
 -11  -5   0   73.59   10.00
  11   5   0  109.79   11.80
 -11   5   0   87.89    5.50
  11   5   0   94.49    9.80
  11   5   0   88.49   13.70
  11   5   0   94.99   12.30
 -11   5   0   64.99   10.70
  12  -5   0   11.60    3.20
  12  -5   0   11.10    7.20
 -12  -5   0   10.80    5.80
  12  -5   0   14.90    7.30
  12  -5   0   14.10    3.30
  12   5   0   10.60    6.00
  12   5   0    8.10    4.20
  12   5   0   20.50    7.40
  12   5   0   12.60    6.60
  13  -5   0  183.48   17.20
  13  -5   0  157.78    9.00
  13  -5   0  154.98    9.30
  13  -5   0  215.48   18.40
 -13  -5   0  193.58   17.60
  13   5   0  166.48   13.50
  13   5   0  164.88   17.20
  13   5   0  185.28   18.50
  14  -5   0    1.60    4.30
 -14  -5   0    4.30    6.90
  14  -5   0    5.00    3.10
  14  -5   0    2.90    6.00
  14  -5   0   -5.30    5.40
  14   5   0   -4.90    5.40
  14   5   0   -0.80    4.30
  14   5   0   10.10    8.00
 -15  -5   0   -5.10    5.90
  15  -5   0    2.70    7.30
  15  -5   0   24.90   10.10
  15  -5   0    3.20    3.30
  15   5   0    1.90    5.00
  15   5   0   -1.50    7.70
  15   5   0    1.80    6.80
  16  -5   0  102.19   17.70
 -16  -5   0  131.39   18.40
  16  -5   0   91.99    8.30
  16  -5   0   89.59    8.10
  16  -5   0  103.49   17.50
  16   5   0   87.89   16.60
  16   5   0   81.29   11.90
  16   5   0   93.99   15.80
  17  -5   0    6.80    4.60
  17  -5   0    7.00   12.50
 -17  -5   0    4.60    8.10
  17  -5   0    7.80    9.30
  17   5   0    7.80   11.10
  17   5   0   -2.10    8.30
  17   5   0    2.80    6.30
  17   5   0    3.50    8.80
  18  -5   0   15.70   11.30
  18  -5   0   20.60   11.50
  18   5   0   16.70   12.20
  18   5   0   33.50   11.70
  18   5   0   15.10    9.50
  18   5   0    8.90    8.70
  19  -5   0    7.80   12.20
  19   5   0   23.40   12.50
  19   5   0   43.80   10.40
   0  -6   0 7885.11  248.38
   0  -6   0 8071.19  248.58
   0  -6   0 7907.61  247.98
   0   6   0 8135.89  247.08
   0   6   0 8052.29  248.58
   0   6   0 8055.29  246.38
   0   6   0 7885.11  248.08
   0   6   0 7885.11  248.18
  -1  -6   0    1.50    2.60
   1  -6   0    2.70    2.50
  -1  -6   0    0.90    2.70
   1  -6   0    2.00    2.80
   1  -6   0   -2.00    2.30
  -1  -6   0    2.50    2.70
   1   6   0    0.70    2.40
  -1   6   0    1.60    2.90
  -1   6   0   -0.70    2.00
   1   6   0    3.90    3.10
  -1   6   0    4.80    2.10
  -1   6   0    0.80    1.90
  -1   6   0    1.00    2.40
   1   6   0    3.10    2.40
   1   6   0    2.00    2.60
   1   6   0    1.70    2.70
  -2  -6   0  337.77   16.80
   2  -6   0  332.27   17.00
   2  -6   0  316.07   15.40
  -2  -6   0  314.27   16.80
   2  -6   0  316.47   16.30
  -2  -6   0  312.37   16.30
   2   6   0  329.87   16.60
   2   6   0  323.07   16.80
   2   6   0  332.67   16.60
  -2   6   0  314.47   13.60
  -2   6   0  323.97   15.70
  -2   6   0  305.37   16.00
  -2   6   0  349.87   13.90
  -2   6   0  315.37   16.60
   2   6   0  291.47   16.30
   2   6   0  314.57   16.00
   3  -6   0  704.83   28.40
  -3  -6   0  715.53   29.60
  -3  -6   0  683.53   28.70
   3  -6   0  738.43   29.60
  -3  -6   0  703.53   28.90
   3  -6   0  705.43   27.10
  -3   6   0  656.63   24.20
   3   6   0  633.64   28.60
  -3   6   0  687.33   27.10
   3   6   0  644.74   28.50
   3   6   0  701.43   28.70
   3   6   0  710.23   29.40
  -3   6   0  682.53   24.20
   3   6   0  747.03   29.10
  -3   6   0  689.23   28.10
  -3   6   0  662.63   28.40
  -4  -6   0  434.46   21.00
   4  -6   0  425.46   21.30
   4  -6   0  444.76   20.70
   4  -6   0  389.96   18.20
  -4   6   0  436.06   15.70
   4   6   0  432.86   23.50
  -4   6   0  449.56   19.00
  -4   6   0  447.46   15.80
  -4   6   0  413.76   20.90
   4   6   0  442.16   21.50
   4   6   0  444.76   20.80
   4   6   0  414.96   21.40
   4   6   0  472.05   23.30
  -4   6   0  455.15   20.70
   5  -6   0  458.05   20.90
   5  -6   0  385.56   20.70
   5  -6   0  423.96   18.10
  -5  -6   0  397.16   20.30
  -5  -6   0  437.76   22.00
  -5  -6   0  429.96   21.00
  -5   6   0  411.66   20.70
  -5   6   0  421.26   18.10
  -5   6   0  426.26   20.10
   5   6   0  403.36   21.30
   5   6   0  415.76   21.40
   5   6   0  403.26   20.90
   5   6   0  430.26   20.90
   5   6   0  393.96   20.80
   6  -6   0  111.19    9.90
  -6  -6   0  129.39   10.30
  -6  -6   0  112.99   11.00
   6  -6   0  122.59    8.00
   6  -6   0  115.39   10.80
  -6  -6   0  133.79   10.90
  -6   6   0  111.39    7.80
  -6   6   0  115.09    9.80
   6   6   0  121.49   10.80
   6   6   0  108.69   10.10
   6   6   0  116.19   11.00
   6   6   0  118.99   10.80
   6   6   0  119.99   10.30
  -6   6   0  108.19   10.10
   7  -6   0   96.89   12.50
  -7  -6   0   99.19   12.60
  -7  -6   0   69.29    8.00
  -7  -6   0   64.39    9.30
   7  -6   0   82.59    9.00
   7  -6   0   93.09    8.60
   7   6   0   95.39    9.20
  -7   6   0   82.69   11.20
  -7   6   0   82.19    6.60
   7   6   0   91.39    9.40
   7   6   0  101.69   10.30
   7   6   0   97.49   12.70
   7   6   0   99.59   12.30
  -7   6   0   82.69    8.80
  -8  -6   0  587.64   30.30
   8  -6   0  659.63   30.60
  -8  -6   0  619.84   29.60
  -8  -6   0  635.54   28.60
   8  -6   0  648.14   25.30
   8  -6   0  617.94   28.80
  -8   6   0  623.34   23.80
  -8   6   0  635.94   28.70
   8   6   0  611.24   30.50
   8   6   0  597.64   29.90
  -8   6   0  524.15   28.10
   8   6   0  634.94   29.00
   8   6   0  646.44   29.80
   8   6   0  630.84   30.30
  -9  -6   0    5.80    5.10
   9  -6   0    4.20    4.60
  -9  -6   0    2.90    3.90
   9  -6   0    5.50    3.90
   9  -6   0    7.80    2.70
  -9  -6   0    3.40    4.60
  -9   6   0    0.10    2.20
   9   6   0    3.10    4.60
   9   6   0    4.10    4.10
  10  -6   0  186.88   15.80
 -10  -6   0  169.58   13.70
  10  -6   0  185.08    9.60
 -10  -6   0  188.08   16.70
 -10  -6   0  234.88   17.00
  10  -6   0  196.58   15.20
  10   6   0  179.68   13.90
 -10   6   0  187.98    9.80
  10   6   0  196.38   16.00
 -10   6   0  175.48   14.80
  10   6   0  158.78   15.60
  11  -6   0   13.20    2.90
  11  -6   0    6.80    5.80
  11  -6   0   19.20    7.90
 -11  -6   0   12.60    6.30
 -11   6   0   11.70    2.90
  11   6   0   14.90    7.40
  11   6   0   19.80    7.70
  11   6   0    7.00    5.00
  12  -6   0   10.20    6.70
 -12  -6   0   -0.60    4.20
  12  -6   0    9.10    5.90
  12   6   0    7.10   10.70
  12   6   0   11.80    5.90
  12   6   0    5.70    5.80
 -13  -6   0   12.60    6.70
  13  -6   0   32.10    9.40
  13  -6   0   13.80    8.10
  13   6   0   12.20    6.00
  13   6   0   13.40    6.90
  13   6   0   31.20    9.90
 -14  -6   0    6.30    7.50
  14  -6   0   15.80    8.50
  14   6   0    7.30    6.10
  14   6   0   12.30    7.40
  14   6   0   23.10    8.90
  15  -6   0   69.29   14.00
 -15  -6   0   44.00   11.00
  15  -6   0   70.29   13.10
  15   6   0   79.09   12.50
  15   6   0   82.89   16.20
  15   6   0   81.69   14.70
  16  -6   0   34.90   11.00
  16  -6   0   68.49   14.70
 -16  -6   0   31.90   11.10
  16   6   0   39.50   11.20
  16   6   0   45.70   10.20
  16   6   0   47.00   13.10
  17  -6   0   49.70   14.00
  17  -6   0   69.69   14.70
 -17  -6   0   50.99   20.20
  17   6   0   46.30   10.50
  17   6   0   48.60   22.10
  17   6   0   41.10   12.90
  17   6   0   57.19   12.90
  18  -6   0   17.00   10.90
 -18  -6   0    5.60    9.40
  18  -6   0    3.50   11.80
  18   6   0   27.30    9.00
  18   6   0   29.10   13.60
  18   6   0    0.30   10.10
  18   6   0   12.20   11.40
  19  -6   0    5.40   12.40
  19   6   0   -6.30    7.40
   0  -7   0   -1.00    2.60
   0  -7   0    2.40    3.00
   0  -7   0    2.50    2.40
   0   7   0   -3.70    2.10
   0   7   0    6.90    3.80
   0   7   0    7.40    3.00
   0   7   0    3.40    2.40
   0   7   0    4.00    3.00
   1  -7   0  245.18   14.00
  -1  -7   0  235.58   14.00
  -1  -7   0  230.88   14.30
   1  -7   0  231.08   14.20
  -1  -7   0  252.97   14.90
   1  -7   0  228.38   14.20
   1   7   0  249.58   14.80
   1   7   0  247.78   13.60
  -1   7   0  235.08   12.20
   1   7   0  240.58   13.80
  -1   7   0  254.17   14.60
   1   7   0  228.38   14.40
  -1   7   0  250.67   14.40
   1   7   0  230.88   14.20
  -1   7   0  235.18   13.90
  -1   7   0  229.38   12.20
  -2  -7   0  537.25   24.20
  -2  -7   0  514.35   23.90
   2  -7   0  504.25   23.60
   2  -7   0  523.75   24.40
   2  -7   0  517.85   23.00
  -2   7   0  537.55   24.30
  -2   7   0  517.05   23.10
   2   7   0  506.95   23.50
   2   7   0  493.65   24.00
   2   7   0  522.35   24.10
  -2   7   0  518.55   20.80
   2   7   0  572.94   25.10
  -2   7   0  521.35   20.70
   2   7   0  521.95   23.40
  -2   7   0  510.85   23.70
   3  -7   0  419.16   21.00
   3  -7   0  412.96   20.40
   3  -7   0  419.16   19.30
  -3  -7   0  436.56   21.00
  -3  -7   0  417.36   20.90
  -3  -7   0  372.16   20.60
   3   7   0  426.86   21.40
   3   7   0  392.96   20.80
   3   7   0  367.36   20.10
  -3   7   0  429.06   16.70
  -3   7   0  392.36   20.20
   3   7   0  406.86   20.40
  -3   7   0  404.46   16.50
  -3   7   0  420.36   20.30
  -3   7   0  423.06   19.40
   4  -7   0    1.10    2.80
   4  -7   0   -0.70    2.10
  -4  -7   0   -2.90    2.10
  -4  -7   0    3.70    3.40
   4  -7   0    0.80    3.20
   4   7   0    1.20    3.10
  -4   7   0    5.00    3.90
  -4   7   0    3.90    2.70
  -4   7   0    0.60    3.00
   4   7   0    4.30    3.20
  -4   7   0    2.00    1.80
   4   7   0    1.40    3.50
   4   7   0    4.80    3.30
   4   7   0    6.30    4.20
  -4   7   0    2.30    1.70
   5  -7   0 1500.75   50.99
  -5  -7   0 1432.26   54.19
   5  -7   0 1379.86   54.39
  -5  -7   0 1501.05   55.89
  -5   7   0 1433.76   57.79
   5   7   0 1415.26   56.49
  -5   7   0 1425.06   53.19
  -5   7   0 1442.16   50.79
   5   7   0 1539.35   59.29
   5   7   0 1466.95   54.79
   5   7   0 1443.16   54.79
   5   7   0 1410.56   55.09
  -6  -7   0   63.39    9.20
   6  -7   0   87.79   11.50
  -6  -7   0   71.89    9.80
   6  -7   0   74.19    8.30
  -6  -7   0   71.59   10.90
   6  -7   0   65.69    6.70
   6   7   0   59.09   10.00
   6   7   0   84.49   11.80
  -6   7   0   79.49    8.60
   6   7   0   95.69    9.50
  -6   7   0   67.89    6.80
   6   7   0   76.59    8.70
  -6   7   0   99.39   12.20
   6   7   0   86.79   11.90
   7  -7   0   45.40    7.70
   7  -7   0   44.30    6.10
  -7  -7   0   57.69   10.30
  -7  -7   0   54.39    9.40
  -7  -7   0   44.80    7.90
   7  -7   0   32.10    7.80
  -7   7   0   50.79    5.70
  -7   7   0   48.30    8.30
   7   7   0   43.80    8.40
  -7   7   0   36.80    8.30
   7   7   0   33.80    7.60
   7   7   0   42.20    8.70
   7   7   0   41.80    8.80
   7   7   0   31.10    7.40
   8  -7   0  380.26   17.70
  -8  -7   0  380.46   23.90
   8  -7   0  424.26   22.90
  -8  -7   0  402.96   23.10
  -8  -7   0  426.76   22.40
   8  -7   0  442.76   24.50
   8   7   0  442.56   23.30
   8   7   0  383.36   23.20
  -8   7   0  389.96   17.90
   9  -7   0  166.58   14.00
  -9  -7   0  148.59   13.90
  -9  -7   0  177.58   15.60
   9  -7   0  142.49    9.30
   9  -7   0  147.89   14.40
  -9   7   0  158.28    9.50
   9   7   0  150.38   14.40
   9   7   0  157.28   13.80
  -9   7   0  162.58   13.30
  10  -7   0  156.78   10.40
 -10  -7   0  172.38   16.10
  10  -7   0  194.38   16.90
  10  -7   0  171.88   15.10
 -10  -7   0  171.28   15.30
 -10   7   0  166.18   14.60
 -10   7   0  158.38    9.50
  10   7   0  158.58   15.60
  10   7   0  171.38   14.50
  10   7   0  195.28   16.50
  11  -7   0   54.39   11.00
 -11  -7   0   86.79   13.60
  11  -7   0   78.89    6.30
  11   7   0   92.59   15.90
  11   7   0   93.89   10.50
 -11   7   0   72.89    6.30
  12  -7   0    5.60    6.40
  12  -7   0    7.70    7.00
 -12  -7   0    7.50    5.70
  12   7   0   -3.30    4.30
  12   7   0    0.10    5.60
  12   7   0    3.70    5.50
 -13  -7   0  172.48   17.80
  13  -7   0  179.18   18.40
  13  -7   0  183.58   17.60
  13   7   0  202.48   18.80
  13   7   0  171.48   18.40
  13   7   0  174.68   15.90
 -14  -7   0    7.10    6.80
  14  -7   0   -1.80    7.30
  14  -7   0   13.90    8.00
  14   7   0   13.80    7.40
  14   7   0    1.80    7.50
  14   7   0    8.20    8.00
 -15  -7   0   -5.50    7.90
  15  -7   0    9.20    9.00
  15  -7   0   -1.90    7.40
  15   7   0    8.60    8.50
  15   7   0   -3.40    5.70
  15   7   0  -12.40    6.40
  16  -7   0   74.19   14.90
 -16  -7   0   75.29   14.10
  16   7   0  105.39   14.00
  16   7   0   83.69   15.50
  16   7   0   73.29   18.10
  17  -7   0   -1.90    9.00
  17  -7   0   30.70   11.00
 -17  -7   0   15.90    9.90
  17   7   0   11.90   11.00
  17   7   0    5.10    9.20
  17   7   0   17.70    8.20
  18   7   0   -8.20    9.80
  18   7   0   37.60   11.00
   0  -8   0 5018.90  162.88
   0  -8   0 5175.58  163.88
   0  -8   0 5010.30  163.78
   0   8   0 5026.40  161.08
   0   8   0 5156.78  160.98
   0   8   0 5178.58  163.58
   0   8   0 4973.90  163.28
   0   8   0 4999.50  163.48
   1  -8   0   25.40    6.60
  -1  -8   0   28.40    6.20
  -1  -8   0   31.90    7.70
   1  -8   0   33.70    6.60
  -1  -8   0   26.90    6.70
   1  -8   0   32.20    6.50
   1   8   0   40.60    7.10
  -1   8   0   30.90    6.20
   1   8   0   36.70    7.30
  -1   8   0   42.00    7.70
   1   8   0   27.00    5.60
   1   8   0   37.70    7.30
  -1   8   0   37.20    6.10
  -1   8   0   34.30    5.70
  -1   8   0   27.80    6.10
   1   8   0   35.50    7.00
   2  -8   0  159.08   12.10
   2  -8   0  148.99   11.20
  -2  -8   0  155.28   12.40
   2  -8   0  172.38   13.20
  -2  -8   0  168.28   12.70
  -2   8   0  164.88   12.20
  -2   8   0  166.28   10.10
  -2   8   0  172.68   12.10
   2   8   0  188.88   12.80
   2   8   0  169.78   15.70
   2   8   0  167.28   12.90
  -2   8   0  168.68   10.10
   2   8   0  191.58   13.30
   2   8   0  169.28   12.00
   3  -8   0 1015.70   39.20
  -3  -8   0  978.10   39.80
  -3  -8   0  931.01   38.80
  -3  -8   0  930.41   38.90
   3  -8   0  974.40   39.60
   3  -8   0  904.21   36.50
   3   8   0  962.10   38.80
  -3   8   0  948.41   33.60
  -3   8   0  904.41   38.50
  -3   8   0  919.81   33.60
   3   8   0  919.81   38.60
  -3   8   0  881.01   37.60
   3   8   0  919.21   39.20
  -3   8   0 1009.50   38.00
   3   8   0  941.11   39.40
   3   8   0  941.31   38.20
  -4  -8   0  189.28   13.90
   4  -8   0  205.48   14.10
  -4  -8   0  182.68   13.90
   4  -8   0  183.18   14.10
  -4  -8   0  217.18   15.50
   4  -8   0  197.58   12.50
  -4   8   0  199.58   14.40
  -4   8   0  200.48   14.10
  -4   8   0  202.98    9.80
   4   8   0  221.98   14.70
   4   8   0  219.08   15.10
   4   8   0  212.88   15.20
   4   8   0  172.78   13.50
  -4   8   0  189.88    9.60
  -5  -8   0  102.09   10.60
  -5  -8   0  117.99   11.80
  -5  -8   0  120.29   11.30
   5  -8   0  119.69    9.40
   5  -8   0  121.59   11.50
   5  -8   0  139.19   11.40
   5   8   0  143.29   12.30
  -5   8   0  122.49    6.40
   5   8   0  119.39   11.40
   5   8   0  103.19   11.00
   5   8   0  120.89   11.80
  -5   8   0  121.09    6.30
   5   8   0  111.69   10.90
  -5   8   0  121.89   10.90
  -5   8   0  110.09    9.20
  -5   8   0  108.89   11.00
   6  -8   0    8.70    5.40
  -6  -8   0   14.40    5.30
  -6  -8   0   11.90    5.40
  -6  -8   0   -0.60    4.50
   6  -8   0   14.10    4.90
   6  -8   0    7.00    3.50
   6   8   0   11.40    4.80
   6   8   0    1.60    4.30
  -6   8   0   16.80    4.30
   6   8   0   13.60    6.20
   6   8   0    5.90    5.00
  -6   8   0   18.70    5.80
   6   8   0   12.10    5.50
   7  -8   0  178.88   14.70
   7  -8   0  160.48   10.90
  -7  -8   0  123.89   13.00
   7  -8   0  163.58   13.30
  -7  -8   0  139.69   13.90
  -7   8   0  154.88   15.00
   7   8   0  128.99   13.00
  -7   8   0  163.58   10.70
   7   8   0  154.18   13.70
   8  -8   0  388.36   23.70
  -8  -8   0  401.86   24.50
   8  -8   0  363.26   18.00
  -8  -8   0  419.46   23.70
   8  -8   0  377.56   22.20
  -8   8   0  379.86   18.20
   8   8   0  364.86   23.10
   8   8   0  418.96   23.60
  -8   8   0  396.36   22.20
   9  -8   0   44.30    9.40
  -9  -8   0   52.79   10.60
  -9  -8   0   42.80   10.30
   9  -8   0   35.20    8.50
   9  -8   0   35.20    6.00
  -9   8   0   39.20    5.80
   9   8   0   34.70    8.90
   9   8   0   32.50    9.00
  -9   8   0   24.60    7.40
  10  -8   0  297.57   20.60
  10  -8   0  330.37   15.50
 -10  -8   0  302.97   28.90
 -10  -8   0  349.17   23.10
 -10   8   0  315.07   15.50
  10   8   0  313.37   21.00
 -11  -8   0   12.00    6.80
  11  -8   0    7.60    7.20
  11  -8   0   12.50    6.70
 -11  -8   0    8.20    5.60
  11  -8   0    2.10    2.90
  11   8   0    0.10    4.90
 -11   8   0    4.40    3.20
  11   8   0    4.60    5.30
  11   8   0   11.90    6.60
 -12  -8   0   -5.40    5.10
  12  -8   0    3.30    7.10
  12  -8   0    1.80    4.10
  12  -8   0    4.10    6.40
 -12   8   0   -4.10    3.00
  12   8   0    5.40    6.10
  12   8   0   11.10    7.40
 -13  -8   0  117.49   17.40
  13  -8   0   95.09   15.80
  13   8   0  110.59   15.30
  13   8   0   92.39   14.50
  13   8   0  104.99   17.80
 -14  -8   0   -3.00    6.20
  14  -8   0   11.80    9.30
  14  -8   0   11.80    8.40
  14   8   0    1.30    5.80
  14   8   0   -1.10    6.90
  14   8   0    8.80    8.90
 -15  -8   0   10.70    8.20
  15  -8   0    2.80    9.10
  15  -8   0    7.70    8.50
  15   8   0   14.40    7.70
  15   8   0   -0.20    8.10
  15   8   0    6.50    7.70
  16  -8   0   66.79   15.70
 -16  -8   0   76.29   13.60
  16  -8   0   45.50   12.50
  16   8   0   60.79   12.30
  16   8   0   76.99   17.30
  16   8   0   68.69   14.90
 -17  -8   0   17.70   11.20
  17  -8   0   31.80   12.60
  17   8   0   25.10   11.00
  17   8   0   31.70   22.00
  17   8   0   36.30   11.80
  18  -8   0   19.80   12.80
  18   8   0   37.70   11.20
   0  -9   0   -6.80    2.50
   0  -9   0    2.90    3.60
   0  -9   0    0.70    3.30
   0   9   0    0.80    2.80
   0   9   0   -3.00    3.50
   0   9   0    0.90    3.60
   0   9   0    5.00    3.00
   1  -9   0  171.38   12.80
   1  -9   0  195.48   14.60
  -1  -9   0  188.98   14.20
  -1  -9   0  178.28   14.10
  -1  -9   0  169.58   13.30
   1  -9   0  200.48   14.10
   1   9   0  190.28   14.10
   1   9   0  197.08   13.30
   1   9   0  206.68   14.40
   1   9   0  167.68   13.50
  -1   9   0  151.48   13.10
  -1   9   0  205.48   14.10
  -1   9   0  174.28   11.70
  -1   9   0  186.08   14.00
   1   9   0  200.38   13.20
  -1   9   0  176.28   11.60
  -2  -9   0  463.05   24.30
  -2  -9   0  492.45   25.20
   2  -9   0  491.95   24.50
  -2  -9   0  466.85   24.60
   2  -9   0  445.56   24.50
  -2   9   0  456.35   20.70
  -2   9   0  491.55   23.90
   2   9   0  481.15   24.00
   2   9   0  492.75   25.20
  -2   9   0  414.26   23.50
  -2   9   0  448.36   20.60
   2   9   0  501.15   23.90
   2   9   0  488.75   25.10
   2   9   0  512.75   25.20
  -2   9   0  477.35   24.60
  -3  -9   0  378.76   22.00
  -3  -9   0  357.96   21.90
   3  -9   0  354.46   20.70
   3  -9   0  393.06   22.20
   3  -9   0  354.66   19.60
  -3  -9   0  347.27   20.90
  -3   9   0  369.26   16.70
   3   9   0  371.46   20.50
  -3   9   0  357.26   20.90
  -3   9   0  386.56   20.10
   3   9   0  347.17   21.10
  -3   9   0  359.96   20.80
   3   9   0  403.36   22.30
   3   9   0  404.36   21.60
  -3   9   0  408.86   17.30
   3   9   0  345.57   20.70
   4  -9   0   -0.50    3.20
   4  -9   0    0.10    4.20
  -4  -9   0    3.30    4.50
  -4  -9   0    8.00    5.00
   4  -9   0    6.40    4.40
   4   9   0   -0.60    3.80
   4   9   0    1.80    3.80
  -4   9   0    1.90    2.20
  -4   9   0    5.50    2.50
  -4   9   0   -0.50    3.20
   4   9   0   -0.20    3.80
   4   9   0   -0.70    3.50
  -5  -9   0 1395.36   53.89
   5  -9   0 1308.07   53.59
  -5  -9   0 1244.58   53.59
   5  -9   0 1264.77   51.79
   5  -9   0 1373.56   50.09
  -5   9   0 1353.16   44.30
   5   9   0 1353.86   53.49
  -5   9   0 1347.97   44.30
  -5   9   0 1368.06   52.69
   5   9   0 1342.37   54.09
  -5   9   0 1382.36   50.29
   6  -9   0    1.60    4.10
   6  -9   0    4.10    3.90
  -6  -9   0   -3.70    3.60
  -6  -9   0   -0.50    4.00
   6  -9   0    8.70    5.00
  -6   9   0   11.30    4.40
  -6   9   0    3.90    3.40
   6   9   0    1.00    4.40
   6   9   0    1.40    4.70
   7  -9   0   32.00    8.30
   7  -9   0   36.90    6.50
  -7  -9   0   36.80    8.70
   7  -9   0   32.80    7.50
  -7  -9   0   35.00    9.00
   7   9   0   30.20    8.30
   7   9   0   43.10    9.70
  -7   9   0   32.10    7.70
  -7   9   0   36.40    6.50
   8  -9   0  110.79   12.40
  -8  -9   0   82.29   14.20
   8  -9   0  112.39   15.70
  -8  -9   0  108.59   14.70
   8  -9   0   89.39    8.60
  -8   9   0  107.19   11.40
   8   9   0   91.69   13.10
   8   9   0   92.09   13.50
  -8   9   0  116.59   15.90
   9  -9   0   85.39   15.40
   9  -9   0  109.89   14.60
   9  -9   0  106.89    8.80
  -9  -9   0  132.69   14.00
  -9   9   0  106.09    9.00
   9   9   0  109.79   22.70
   9   9   0  129.89   13.60
  10  -9   0  145.39   15.80
 -10  -9   0  149.79   15.10
 -10  -9   0  171.68   17.50
  10  -9   0  165.28   15.30
  10  -9   0  155.78   10.30
  10   9   0  115.59   20.80
 -10   9   0  172.38   11.10
  10   9   0  159.28   16.60
  11  -9   0   11.70    3.90
  11  -9   0    4.20    6.40
 -11  -9   0    9.70    7.10
 -11  -9   0    3.10    7.00
  11  -9   0   19.10    6.70
  11   9   0    1.20    5.40
 -11   9   0    9.00    3.70
  11   9   0    9.00    6.10
  11   9   0    4.40    6.20
  12  -9   0   19.60    8.90
  12  -9   0   18.90    7.40
 -12  -9   0   10.20    8.10
 -12  -9   0   21.50    7.60
  12  -9   0   12.00    4.20
  12   9   0   26.50    9.60
  12   9   0    4.70    5.70
 -12   9   0    9.30    4.50
  12   9   0   10.30    8.20
  13  -9   0   80.69   14.40
  13  -9   0   94.99   16.60
 -13  -9   0   79.79   13.90
  13   9   0   62.59   12.40
  13   9   0   99.59   17.60
  13   9   0   92.99   15.70
  14  -9   0    6.80   10.10
  14  -9   0    8.00    7.80
 -14  -9   0   12.20    9.70
  14   9   0    4.20    9.10
  14   9   0   22.50    8.30
  14   9   0    5.00    8.20
  15  -9   0  -12.80    7.40
  15  -9   0    1.60    8.60
  15   9   0  -11.80    7.80
  15   9   0    4.80    8.90
  15   9   0   -0.40    7.60
  16  -9   0   36.20   13.20
  16  -9   0   67.79   17.10
 -16  -9   0   35.40   11.30
  16   9   0   58.79   16.20
  16   9   0   62.29   14.60
  16   9   0   65.39   13.00
  17  -9   0   -0.30   11.40
  17   9   0    2.10    9.60
   0 -10   0 1016.60   43.80
   0 -10   0 1035.40   43.70
   0  10   0 1002.40   43.40
   0  10   0 1058.69   43.80
   0  10   0 1042.80   41.00
   0  10   0 1045.80   41.10
   1 -10   0  277.97   18.10
   1 -10   0  265.77   18.40
  -1 -10   0  274.57   18.20
   1 -10   0  229.08   16.50
  -1 -10   0  279.47   18.60
   1  10   0  250.87   16.40
   1  10   0  271.47   18.20
  -1  10   0  281.17   18.00
  -1  10   0  280.57   18.30
  -1  10   0  268.87   17.90
   1  10   0  266.77   18.20
  -1  10   0  281.87   15.80
   1  10   0  298.07   17.20
   2 -10   0   61.19    9.90
  -2 -10   0   79.29   12.10
  -2 -10   0   78.19   12.10
   2 -10   0   77.79   12.40
   2 -10   0   69.59   11.40
   2  10   0   61.29   10.40
  -2  10   0   72.19   10.60
  -2  10   0   71.99   12.00
   2  10   0   48.70    9.00
  -2  10   0   60.79    8.30
   2  10   0   85.19   11.60
  -2  10   0   71.49    7.70
   3 -10   0   55.39    9.40
   3 -10   0   55.59   10.10
   3 -10   0   80.79   11.60
  -3 -10   0   68.09   11.70
  -3 -10   0   68.19   11.20
  -3  10   0   59.99    9.20
  -3  10   0   71.59   11.70
   3  10   0   68.79   11.00
   3  10   0   52.89    9.20
  -3  10   0   71.29    6.70
   3  10   0   43.60    9.70
  -3  10   0   73.19    7.10
   4 -10   0  655.43   30.40
  -4 -10   0  689.53   34.30
   4 -10   0  663.13   32.00
  -4 -10   0  667.83   33.00
   4 -10   0  740.53   34.60
   4  10   0  712.83   34.10
  -4  10   0  669.73   26.20
  -4  10   0  599.74   31.10
   4  10   0  642.74   32.00
  -4  10   0  710.93   26.40
  -4  10   0  731.63   31.60
  -5 -10   0   48.00    9.90
  -5 -10   0   38.60    9.40
   5 -10   0   30.80    7.30
   5 -10   0   55.19   10.10
   5 -10   0   61.49   10.70
   5  10   0   38.70    8.90
  -5  10   0   41.50    9.30
  -5  10   0   39.60    5.40
   5  10   0   52.29   10.80
  -5  10   0   39.70    4.90
  -5  10   0   38.20    7.70
   6 -10   0  111.39   12.10
   6 -10   0  104.69    9.30
  -6 -10   0  111.79   15.00
   6 -10   0   90.19   13.10
  -6 -10   0   89.09   12.80
   6  10   0   88.29   12.90
  -6  10   0   98.79    9.90
  -6  10   0   91.99   13.50
   6  10   0  112.89   14.80
   7 -10   0    9.00    7.70
  -7 -10   0   16.50    7.30
  -7 -10   0    6.40    5.00
   7 -10   0    0.20    4.40
   7  10   0    6.10    4.80
   7  10   0    0.30    4.50
  -7  10   0    0.10    3.10
   8 -10   0  150.58   14.60
   8 -10   0  137.69   11.30
   8 -10   0  161.78   16.10
  -8 -10   0  139.09   15.90
  -8 -10   0  183.58   17.10
   8  10   0  151.78   15.60
   8  10   0  167.68   16.30
  -8  10   0  157.48   11.80
   9 -10   0    7.20    6.70
   9 -10   0    2.20    4.20
  -9 -10   0    3.00    5.20
  -9 -10   0   -6.30    4.80
   9 -10   0    8.60    6.80
   9  10   0   -4.20    4.10
  -9  10   0    2.40    3.40
   9  10   0   -0.60    4.70
  10 -10   0   64.09   12.30
  10 -10   0   75.39   14.00
  10 -10   0   74.09    8.60
 -10 -10   0   89.29   16.40
 -10 -10   0   95.49   14.80
 -10  10   0   66.89    9.20
  10  10   0   76.49   13.80
  10  10   0   74.19   13.50
 -11 -10   0   10.30    6.60
  11 -10   0    2.20    4.40
  11 -10   0    1.30    7.10
 -11 -10   0   -2.60    4.80
  11 -10   0    0.30    5.70
  11  10   0   19.00    7.80
  11  10   0    2.60    5.80
 -12 -10   0    1.40    6.00
  12 -10   0    8.80    7.70
 -12 -10   0    2.80    6.80
  12 -10   0   -7.40    6.30
  12 -10   0    6.20    5.00
  12  10   0   -1.30    6.60
  12  10   0   -0.30    6.80
 -12  10   0    7.70    4.60
  12  10   0    2.30    7.00
 -13 -10   0   24.90    9.40
  13 -10   0   29.70   11.70
  13 -10   0   23.70   10.40
 -13  10   0   33.00    5.90
  13  10   0   28.00   11.20
  13  10   0   16.70    9.20
  13  10   0   34.50   11.20
  14 -10   0   11.60    9.10
  14 -10   0   15.40    9.80
  14  10   0    5.10   10.30
  14  10   0    1.00    7.40
  14  10   0   19.30   10.60
 -15 -10   0   26.50   10.90
  15 -10   0   32.70   13.10
  15 -10   0   22.60   10.90
  15  10   0   38.90   13.90
  15  10   0   18.80   11.20
  15  10   0   55.79   12.10
  16 -10   0    8.90   11.30
  16  10   0   26.20   11.20
   0 -11   0    4.20    5.00
   0 -11   0    5.10    5.10
   0  11   0    0.00    3.30
   0  11   0    1.60    4.60
  -1 -11   0  105.19   11.90
  -1 -11   0  102.69   14.30
   1 -11   0   97.89   13.50
   1 -11   0  109.49   14.60
   1  11   0  104.19   10.70
  -1  11   0   92.99    9.40
   1  11   0   96.89   10.40
   1  11   0  102.99   13.90
  -1  11   0  121.69   12.10
  -1  11   0   80.39    8.80
  -2 -11   0  213.38   16.90
   2 -11   0  205.48   16.90
  -2 -11   0  200.48   16.30
   2 -11   0  178.28   15.20
   2  11   0  152.98   14.20
  -2  11   0  209.38   15.90
   2  11   0  229.88   17.50
   2  11   0  217.58   15.80
  -2  11   0  201.08   13.40
   3 -11   0  318.77   21.70
  -3 -11   0  341.67   21.70
   3 -11   0  301.47   20.30
  -3 -11   0  286.57   20.90
   3  11   0  293.87   19.70
  -3  11   0  342.97   20.30
   3  11   0  324.27   21.80
  -3  11   0  283.67   15.80
  -3  11   0  322.37   16.40
   4 -11   0   -4.10    4.10
  -4 -11   0    6.30    5.60
  -4 -11   0   -5.90    4.30
   4 -11   0    3.20    5.10
  -4  11   0    5.30    3.40
  -4  11   0    0.40    3.30
   4  11   0    4.50    5.10
   4  11   0    2.10    3.70
  -4  11   0    4.50    3.00
  -5 -11   0  726.33   36.70
  -5 -11   0  714.23   38.20
   5 -11   0  719.33   34.60
  -5  11   0  626.44   28.30
   5  11   0  707.03   35.10
  -5  11   0  697.33   26.00
   5  11   0  679.13   38.50
  -5  11   0  723.33   32.60
   6 -11   0   -3.40    4.50
   6 -11   0    6.30    6.70
  -6 -11   0   20.20   13.40
   6 -11   0    0.50    5.00
  -6 -11   0    9.60    6.20
  -6  11   0    7.10    4.60
   6  11   0    1.00    5.50
   6  11   0    7.80    5.40
   7 -11   0    2.40    4.60
  -7 -11   0    2.30    5.10
  -7 -11   0   17.00    7.50
   7 -11   0   -2.00    5.80
   7 -11   0    4.50    5.40
   7  11   0   16.10    6.70
  -7  11   0    1.90    3.60
   7  11   0   -1.40    4.70
   8 -11   0  144.79   15.10
  -8 -11   0  186.88   18.20
   8 -11   0  136.39   12.70
  -8 -11   0  165.68   17.20
   8 -11   0  156.18   16.10
  -8  11   0  172.88   12.70
   8  11   0  163.18   16.10
   8  11   0  174.18   17.60
   9 -11   0   63.39   12.00
   9 -11   0  109.69   16.40
  -9 -11   0   73.59   14.80
  -9 -11   0   86.39   13.80
   9 -11   0   72.39    9.80
   9  11   0  109.39   16.40
   9  11   0  103.29   16.40
  -9  11   0  103.19   10.30
 -10 -11   0  119.39   15.70
  10 -11   0   91.69   10.70
 -10 -11   0  105.99   17.40
  10 -11   0  127.69   18.80
  10  11   0  115.69   17.20
  10  11   0   79.59   14.00
 -10  11   0  127.39   10.70
  11 -11   0   14.70    5.80
  11 -11   0   34.90   10.10
  11 -11   0   23.60    9.20
 -11 -11   0    7.20    8.70
 -11 -11   0   26.30    9.80
  11  11   0   21.60    8.50
  11  11   0   19.70    8.20
 -11  11   0   23.40    6.00
  12 -11   0   13.10    8.80
 -12 -11   0   10.30    8.10
 -12 -11   0    2.70    8.20
  12 -11   0    3.70    9.70
  12  11   0    4.30    7.80
 -12  11   0   11.30    5.70
  12  11   0   -0.20    8.80
  12  11   0   -3.20    7.10
  13 -11   0   89.19   16.50
  13 -11   0   72.69   14.20
 -13  11   0   61.49    8.40
  13  11   0   68.69   14.30
  13  11   0  103.49   16.20
  13  11   0   79.89   17.40
 -14 -11   0   -0.50    7.90
  14 -11   0    0.20    8.40
  14 -11   0   -8.90    8.60
  14  11   0   -4.20    9.30
  14  11   0    7.60    9.60
  15 -11   0    9.60   10.50
  15  11   0    8.80    8.60
   0 -12   0 2207.08   84.09
   0 -12   0 2323.77   85.49
   0  12   0 2340.07   84.79
   0  12   0 2121.29   79.79
   0  12   0 2271.47   80.39
  -1 -12   0    0.20    6.20
  -1 -12   0   10.30    6.90
   1 -12   0    6.20    5.90
   1 -12   0    4.90    5.10
  -1  12   0   -1.70    4.70
  -1  12   0    1.80    3.90
   1  12   0    4.70    5.50
  -1  12   0   12.80    6.60
   2 -12   0  178.68   16.90
  -2 -12   0  169.48   16.20
  -2 -12   0  151.88   15.70
   2 -12   0  151.78   14.90
   2  12   0  160.78   16.00
  -2  12   0  173.38   12.80
  -2  12   0  183.78   15.60
  -2  12   0  188.48   12.80
   2  12   0  160.58   14.70
  -3 -12   0  438.56   26.50
   3 -12   0  422.16   26.10
   3 -12   0  413.56   25.40
  -3 -12   0  371.56   25.30
  -3  12   0  395.86   20.10
   3  12   0  424.06   26.50
  -3  12   0  429.76   24.70
   3  12   0  413.86   24.60
  -4 -12   0   43.60   10.60
  -4 -12   0   57.69   12.00
   4 -12   0   44.40   10.10
   4 -12   0   51.69   11.20
  -4  12   0   55.39    7.60
  -4  12   0   59.49    7.50
  -4  12   0   61.29   10.30
   4  12   0   69.59   12.90
   4  12   0   72.39   13.20
   5 -12   0   57.19   10.90
  -5 -12   0   51.09   11.40
   5 -12   0   59.09   11.70
  -5 -12   0   48.70   10.90
  -5  12   0   65.99    6.70
  -5  12   0   51.29    5.70
  -5  12   0   69.29   11.30
   5  12   0   50.69   11.30
  -6 -12   0    4.20    6.00
  -6 -12   0    5.30    6.80
   6 -12   0    8.40    7.80
   6 -12   0   14.60    6.80
   6  12   0    7.50    6.70
   6  12   0   21.00    8.30
  -6  12   0   20.70    6.70
   7 -12   0   90.49   15.30
  -7 -12   0   92.09   15.10
   7 -12   0   79.89   13.30
  -7 -12   0   83.19   14.60
   7  12   0   79.49   14.50
   7  12   0   65.69   13.80
  -7  12   0   73.49   10.50
  -8 -12   0  166.58   18.70
  -8 -12   0  211.58   18.70
   8 -12   0  208.98   19.60
   8  12   0  170.18   18.00
   8  12   0  235.28   20.30
  -8  12   0  177.88   14.80
  -9 -12   0   45.30   11.00
   9 -12   0   34.40   10.90
  -9 -12   0   41.30   12.40
   9 -12   0   41.80   10.70
   9  12   0   42.50   11.00
   9  12   0   31.00    9.50
  -9  12   0   39.80    8.40
  10 -12   0  160.38   17.80
  10 -12   0  168.58   16.20
 -10 -12   0  192.08   18.90
  10 -12   0  196.38   20.20
 -10 -12   0  184.68   20.20
  10  12   0  178.58   23.00
  10  12   0  179.38   19.10
 -10  12   0  220.28   15.20
  11 -12   0   33.60   16.00
  11 -12   0   14.30    8.50
 -11 -12   0   12.00    8.30
 -11 -12   0   15.60    8.40
  11  12   0    2.30    6.90
  11  12   0   13.60    9.00
 -11  12   0   19.50    6.40
 -12 -12   0   12.90    8.50
  12 -12   0   11.20    8.00
 -12 -12   0   13.20   10.10
  12 -12   0    8.80    8.90
 -12  12   0    1.90    6.10
  12  12   0   20.80    8.70
  12  12   0    4.40    8.70
  13 -12   0   53.09   14.60
  13 -12   0   31.10   12.10
 -13 -12   0   65.19   13.30
  13  12   0   36.40   10.90
  13  12   0   76.69   16.60
  13  12   0   36.20   12.50
  14 -12   0    0.00    9.20
  14  12   0    5.80   10.20
   0 -13   0    6.50    6.90
   0 -13   0   -0.60    5.10
   0  13   0    3.70    4.90
   0  13   0   -1.30    5.20
   1 -13   0  164.78   16.50
  -1 -13   0  143.49   15.60
  -1 -13   0  146.59   15.60
  -1  13   0  143.79   12.40
   1  13   0  130.59   13.30
   1  13   0  126.59   17.30
  -1  13   0  139.19   14.50
  -1  13   0  135.99   12.90
  -2 -13   0   50.89   11.40
  -2 -13   0   40.60   10.50
   2 -13   0   45.00   10.90
  -2  13   0   55.19    8.40
  -2  13   0   67.19    9.70
  -2  13   0   64.69   11.90
   2  13   0   45.60   10.60
   2  13   0   56.39   10.80
   3 -13   0  103.49   15.50
  -3 -13   0  134.19   18.30
  -3 -13   0  102.59   15.30
   3  13   0  118.99   13.20
  -3  13   0  123.99   10.70
  -3  13   0  114.89   15.30
  -3  13   0  117.69   10.80
   3  13   0  120.29   16.20
  -4 -13   0    1.80    6.20
   4 -13   0    5.10    7.10
  -4 -13   0    2.30    5.90
  -4  13   0    4.90    3.90
  -4  13   0   -1.10    4.40
   4  13   0    3.40    5.30
   4  13   0    9.40    7.90
   5 -13   0  345.57   24.90
  -5 -13   0  321.87   24.70
  -5 -13   0  344.47   24.70
   5 -13   0  358.56   26.00
   5  13   0  350.26   24.30
  -5  13   0  347.47   22.60
  -5  13   0  365.96   16.40
  -5  13   0  328.67   16.20
   5  13   0  357.76   25.70
  -6 -13   0   31.90   10.00
   6 -13   0   33.90    9.80
  -6 -13   0   23.60    9.10
   6 -13   0   29.10    9.50
  -6  13   0   41.40    9.10
   6  13   0   23.30    8.90
   6  13   0   20.20    9.90
   7 -13   0    7.10    6.90
   7 -13   0   15.60    8.00
  -7 -13   0   17.80    9.70
  -7 -13   0   18.90    8.00
   7  13   0   32.80   10.00
   7  13   0   20.30    9.00
  -7  13   0   13.50    7.30
  -8 -13   0  150.38   20.80
   8 -13   0  122.89   17.20
   8 -13   0  103.79   16.90
  -8 -13   0  126.29   18.20
   8  13   0  142.69   19.60
   8  13   0  121.29   18.80
  -8  13   0  136.69   13.40
   9 -13   0   93.39   15.60
  -9 -13   0   69.69   14.40
   9 -13   0   95.89   16.70
  -9 -13   0  103.39   19.10
  -9  13   0   97.89   12.90
   9  13   0  119.99   18.50
   9  13   0   89.99   15.10
  10 -13   0   46.90   14.10
  10 -13   0   58.69   12.00
  10  13   0   72.09   19.40
 -10  13   0   61.59   10.80
 -11 -13   0   35.90   11.40
 -11 -13   0   56.29   12.20
  11 -13   0   22.40   10.60
  11 -13   0   11.70   10.00
  11  13   0   48.30   13.70
  11  13   0   26.70   10.90
 -11  13   0   27.60    8.80
 -12 -13   0    4.60    9.70
  12 -13   0   10.70    9.90
 -12 -13   0   16.90   12.20
  12  13   0   -8.80   12.30
  12  13   0   -9.70    7.40
  13 -13   0   36.50   12.50
   0 -14   0  417.06   28.00
   0 -14   0  454.95   29.30
   0  14   0  446.86   25.10
   0  14   0  429.46   28.40
  -1 -14   0    2.70    6.30
  -1 -14   0   10.30    8.00
   1 -14   0    4.40    6.40
   1 -14   0   18.70    8.60
  -1  14   0    5.30    4.70
  -1  14   0   10.00    7.00
   1  14   0    9.30    6.20
   1  14   0    7.30    5.90
   2 -14   0   40.40   10.30
  -2 -14   0   35.50   10.00
  -2 -14   0   46.00   11.70
   2 -14   0   24.00    8.90
  -2  14   0   21.40    6.60
  -2  14   0   36.90   10.60
   2  14   0   19.00    8.10
  -2  14   0   34.00    9.90
   3 -14   0   57.09   14.00
   3 -14   0   62.39   12.20
  -3 -14   0   48.60   11.90
  -3 -14   0   62.99   14.00
   3  14   0   81.39   15.20
   3  14   0   53.29   10.80
  -3  14   0   63.99    9.10
  -3  14   0   59.69   11.90
  -4 -14   0  142.89   19.30
  -4 -14   0  165.18   21.60
   4 -14   0  156.68   17.60
   4 -14   0  132.89   18.10
   4  14   0  132.19   19.40
  -4  14   0  139.29   12.10
  -4  14   0  165.88   15.70
  -4  14   0  127.69   14.30
   4  14   0  135.69   15.10
  -5 -14   0   84.29   15.00
   5 -14   0   78.39   15.20
   5 -14   0   72.49   14.00
  -5 -14   0   94.19   17.30
   5  14   0   77.19   16.20
  -5  14   0   69.49    7.70
  -5  14   0   62.59    8.80
   5  14   0   98.99   15.00
  -5  14   0   70.29   11.50
   6 -14   0   39.70   10.60
  -6 -14   0   32.50   11.90
  -6 -14   0   43.60   10.70
   6 -14   0   26.60   10.60
   6  14   0   41.20   12.10
   6  14   0   55.79   12.80
  -6  14   0   37.30   10.00
  -7 -14   0   11.20    9.90
   7 -14   0    6.50    7.40
   7 -14   0   20.70    9.80
  -7 -14   0    1.00    7.30
  -7  14   0    0.00    6.30
   7  14   0   -0.20    6.60
   7  14   0   -0.20    7.00
  -8 -14   0   99.79   27.00
  -8 -14   0  143.19   30.80
   8 -14   0  112.69   17.40
   8 -14   0  131.29   20.50
   8  14   0  105.39   17.20
  -8  14   0  145.99   14.60
   8  14   0  114.49   19.10
   9 -14   0    5.40    8.40
  -9 -14   0   -9.60    7.00
  -9 -14   0    5.80    9.20
   9 -14   0   -3.80    7.30
  -9  14   0   13.70    8.00
   9  14   0    2.40    7.80
   9  14   0   16.10   10.00
 -10 -14   0   10.90   10.30
  10 -14   0   36.10   12.60
 -10 -14   0   26.50    9.30
  10 -14   0   40.70   13.70
  10  14   0   21.40   11.10
  10  14   0   18.70   12.00
 -10  14   0   28.30   11.10
  11 -14   0   -3.40   10.10
 -11  14   0   -7.00    8.90
  12 -14   0   -1.00   10.50
   0 -15   0    4.50    7.70
   0 -15   0    0.10    7.20
   0  15   0   -0.10    6.30
   0  15   0   -3.80    5.80
  -1 -15   0   42.10   11.30
   1 -15   0   47.40   11.20
   1 -15   0   40.40   10.80
  -1 -15   0   40.30   10.60
  -1  15   0   55.59   10.80
  -1  15   0   41.30   10.80
   1  15   0   47.40   11.60
   1  15   0   49.10   11.40
  -2 -15   0   52.09   13.60
   2 -15   0   61.09   12.80
  -2 -15   0   63.39   13.30
   2 -15   0   77.59   15.20
  -2  15   0   65.09   10.70
   2  15   0   70.49   15.00
  -2  15   0   71.99   14.20
   2  15   0   71.49   12.80
  -3 -15   0   89.89   16.30
   3 -15   0  107.09   17.70
   3 -15   0   89.39   18.30
  -3 -15   0  154.78   21.50
  -3  15   0  115.79   11.90
  -3  15   0  119.29   17.20
   3  15   0  114.19   17.00
   3  15   0   84.19   14.50
  -4 -15   0    5.60    8.30
  -4 -15   0    7.40   10.80
   4 -15   0    3.90    7.70
   4  15   0   -2.10    5.70
  -4  15   0   -1.80    5.60
  -4  15   0    0.60    6.10
   5 -15   0  404.16   28.20
   5 -15   0  452.25   29.90
  -5 -15   0  359.26   30.90
  -5 -15   0  373.36   28.40
   5  15   0  398.66   29.40
   5  15   0  349.37   26.70
  -5  15   0  342.77   17.90
  -5  15   0  401.86   26.00
   6 -15   0   -4.00    8.00
  -6 -15   0   13.00    8.70
   6 -15   0   14.10    9.00
   6  15   0    1.30    7.00
   6  15   0   -5.00    7.60
  -6  15   0    8.20    7.10
   7 -15   0   15.30    9.90
  -7 -15   0   11.60    7.80
  -7 -15   0    1.60    9.00
   7 -15   0   11.20    9.50
   7  15   0   -3.60    8.10
  -7  15   0   18.80    9.30
  -8 -15   0   98.69   17.40
   8 -15   0   68.69   14.60
  -8 -15   0   63.19   14.20
   8  15   0   88.79   15.50
  -8  15   0   89.49   14.80
   9 -15   0    9.30   10.70
   9  15   0   25.50   12.70
  -9  15   0   39.20   11.60
  10 -15   0   25.80   12.90
 -10  15   0   17.30   10.70
   0 -16   0  368.76   28.40
   0 -16   0  335.37   27.10
   0  16   0  331.57   23.20
   0  16   0  422.46   30.90
  -1 -16   0   13.10    9.70
   1 -16   0   25.10    9.50
   1 -16   0   16.50   10.20
  -1 -16   0   13.90    7.80
   1  16   0   21.20    9.30
  -1  16   0   10.50    8.40
   1  16   0   16.80    9.20
   2 -16   0   30.30   11.80
  -2 -16   0   60.19   14.50
  -2 -16   0   80.59   17.30
   2 -16   0   29.80   11.40
  -2  16   0   44.50   11.10
   2  16   0   36.40   11.80
  -2  16   0   38.90   11.20
   2  16   0   21.20    9.50
   3 -16   0  110.89   18.30
   3 -16   0   55.09   13.50
  -3 -16   0   81.99   26.90
  -3 -16   0   67.99   14.60
  -3  16   0  107.09   16.40
  -3  16   0   45.60   10.40
   3  16   0   86.69   15.60
   3  16   0   82.99   16.50
   4 -16   0   61.59   13.60
  -4 -16   0   53.79   14.10
   4 -16   0   72.69   14.50
  -4 -16   0   68.19   13.80
  -4  16   0   97.79   16.30
   4  16   0   89.49   15.70
   4  16   0   67.49   14.80
  -5 -16   0   20.40   11.10
  -5 -16   0   -3.10    8.00
   5 -16   0   -3.00    9.20
  -5  16   0    0.30    8.30
   5  16   0   -3.40    9.10
   6 -16   0   -0.50    8.70
  -6 -16   0    3.00    9.50
  -6  16   0    1.80    7.70
   6  16   0    5.60    8.40
   7 -16   0  -14.00   11.00
  -7  16   0    0.10    8.50
   7  16   0    6.10    9.30
   0 -17   0   10.60   10.10
   0  17   0    7.80    9.30
  -1 -17   0   40.80   13.10
   1 -17   0   56.29   14.60
  -1  17   0   33.60   10.60
   1  17   0   37.70   12.90
  -1  17   0   46.10   13.60
  -2 -17   0   38.00   13.50
   2 -17   0   46.90   15.40
   2  17   0   27.90   12.10
  -2  17   0   31.20   11.80
   3 -17   0   60.19   15.30
  -3 -17   0   47.60   17.70
   3  17   0   44.40   12.60
  -3  17   0   79.59   14.80
  20   0  -1   -1.40    8.30
  20   0  -1  -14.60   11.10
  19   0  -1    5.30    9.50
  19   0  -1   -5.40    8.20
  19   0  -1   12.00   12.70
  18   0  -1  329.17   27.30
  18   0  -1  241.08   22.20
  18   0  -1  341.97   26.30
  18   0  -1  288.97   15.20
  17   0  -1   36.00   11.40
  17   0  -1   48.70    7.90
  17   0  -1   63.39   11.10
  17   0  -1   64.49   14.30
  17   0  -1   55.79    7.40
  16   0  -1  247.08   17.80
  16   0  -1  227.48   14.00
  16   0  -1  227.28   20.40
  16   0  -1  222.78   13.20
  16   0  -1  246.68   21.10
  15   0  -1  194.68   32.10
  15   0  -1  208.88   18.50
  15   0  -1  183.78   14.80
  15   0  -1  159.38   11.20
  15   0  -1  167.08   11.00
  14   0  -1  378.26   25.20
  14   0  -1  390.16   18.40
  14   0  -1  429.76   22.50
  14   0  -1  425.36   19.70
  14   0  -1  404.66   25.90
  14   0  -1  396.56   22.20
  13   0  -1    1.30    4.90
  13   0  -1    4.20    4.10
  13   0  -1   -0.10    4.70
  13   0  -1   -0.20    2.90
  13   0  -1   -2.70    4.40
  13   0  -1   -4.30    2.90
  12   0  -1  146.89   13.40
  12   0  -1  117.29    9.30
  12   0  -1  127.39   10.90
  12   0  -1  117.39    8.50
  12   0  -1  117.29   12.00
  12   0  -1  116.29   10.80
  12   0  -1  127.19   12.20
  11   0  -1    8.70    5.10
  11   0  -1   10.00    4.60
  11   0  -1   25.00    7.40
  11   0  -1   14.20    3.90
  11   0  -1   17.40    4.10
  11   0  -1   18.80    5.70
  11   0  -1   16.20    4.90
  10   0  -1  615.24   24.40
  10   0  -1  650.93   29.80
  10   0  -1  628.14   30.00
  10   0  -1  609.14   26.50
  10   0  -1  622.74   26.90
  10   0  -1  642.04   32.10
  10   0  -1  636.54   29.00
  10   0  -1  663.13   25.50
   9   0  -1   77.79   10.30
   9   0  -1   87.89    6.80
   9   0  -1   77.59    5.80
   9   0  -1   88.89    9.00
   9   0  -1   69.69    6.70
   9   0  -1   76.99    7.20
   9   0  -1   84.99    8.40
   8   0  -1 1445.66   53.79
   8   0  -1 1522.15   51.49
   8   0  -1 1532.25   53.89
   8   0  -1 1501.45   53.69
   8   0  -1 1424.76   49.50
   8   0  -1 1529.95   51.69
   8   0  -1 1512.95   54.29
   8   0  -1 1431.96   49.99
   7   0  -1    8.40    3.20
   7   0  -1    6.20    3.50
   7   0  -1    2.40    2.50
   7   0  -1    3.60    2.90
   7   0  -1    2.10    2.10
   7   0  -1    3.50    1.90
   7   0  -1    5.50    2.20
   7   0  -1    0.70    2.50
  -6   0   1  297.07   14.50
   6   0  -1  287.87   14.50
   6   0  -1  293.57   14.70
   6   0  -1  302.17   12.80
   6   0  -1  298.97   13.30
   6   0  -1  283.47   14.50
   6   0  -1  296.77   13.20
   6   0  -1  278.37   14.50
   6   0  -1  293.47   12.40
   5   0  -1   47.70    3.90
   5   0  -1   57.79    5.60
  -5   0   1   45.40    4.20
   5   0  -1   48.60    5.10
   5   0  -1   51.89    4.30
   5   0  -1   56.59    4.60
   5   0  -1   44.00    5.00
   5   0  -1   53.89    5.40
  -5   0   1   59.59    5.40
   5   0  -1   43.40    4.00
   4   0  -1   30.20    4.10
   4   0  -1   29.10    4.20
   4   0  -1   33.10    4.50
  -4   0   1   32.40    4.30
   4   0  -1   25.40    3.30
  -4   0   1   24.20    3.80
  -4   0   1   28.40    3.50
   4   0  -1   38.30    4.80
   4   0  -1   32.70    3.80
   4   0  -1   26.40    3.30
   3   0  -1  132.59    6.00
  -3   0   1  128.99    6.60
   3   0  -1  125.89    6.60
  -3   0   1  124.69    6.20
   3   0  -1  135.99    6.60
   3   0  -1  123.29    6.60
   3   0  -1  134.59    6.20
   3   0  -1  133.49    6.70
   3   0  -1  121.99    6.10
   2   0  -1   10.40    1.70
   2   0  -1   12.60    1.90
  -2   0   1   10.50    1.60
   2   0  -1    8.00    1.40
  -2   0   1   12.10    1.80
   2   0  -1    9.60    1.60
   2   0  -1    8.90    1.60
   2   0  -1    9.20    1.60
  -2   0   1   13.80    1.90
   1   0   1    1.00    1.10
   1   0   1    1.00    0.90
  -1   0  -1    0.20    0.60
  -1   0  -1    2.70    0.90
  -1   0  -1    2.30    1.10
   1   0   1    0.30    0.80
  -1   0  -1    2.20    0.60
  -2   0  -1  103.89    5.20
  -2   0  -1  100.89    5.60
  -2   0  -1   92.29    3.90
   2   0   1   99.19    4.00
   2   0   1  104.59    5.30
   2   0   1   87.79    5.40
  -2   0  -1  109.99    6.00
   2   0   1  104.79    6.00
  -3   0  -1   55.69    4.90
  -3   0  -1   48.30    2.90
   3   0   1   53.49    4.80
   3   0   1   59.79    4.30
  -3   0  -1   57.69    5.10
   3   0   1   52.99    4.90
  -3   0  -1   57.79    4.30
  -4   0  -1   67.69    3.90
  -4   0  -1   91.29    6.60
   4   0   1   82.59    5.60
   4   0   1   69.99    3.90
  -4   0  -1   86.29    6.60
   4   0   1   69.69    6.20
   4   0   1   64.99    5.70
  -4   0  -1   76.59    5.50
  -5   0  -1  144.59    9.60
   5   0   1  145.49    9.60
   5   0   1  144.39    8.30
  -5   0  -1  146.69    8.40
   5   0   1  147.59    6.90
  -5   0  -1  148.99    9.60
   5   0   1  143.59    6.50
   5   0   1  137.79    9.60
   6   0   1   33.10    3.40
  -6   0  -1   41.30    6.70
   6   0   1   44.40    7.10
   6   0   1   36.70    3.20
   6   0   1   41.60    7.20
   6   0   1   32.90    5.10
   6   0   1   49.10    7.40
  -6   0  -1   37.90    6.50
  -7   0  -1  599.74   23.80
   7   0   1  589.74   26.60
   7   0   1  574.84   25.50
   7   0   1  568.24   23.80
  -7   0  -1  579.54   25.90
   7   0   1  590.04   21.30
   7   0   1  606.74   26.20
   7   0   1  575.84   20.80
   8   0   1  444.26   21.30
  -8   0  -1  399.86   18.70
   8   0   1  403.46   16.20
   8   0   1  429.26   21.30
   8   0   1  375.66   18.50
   8   0   1  380.16   23.50
  -8   0  -1  400.66   20.90
   8   0   1  423.96   16.00
   9   0   1  762.62   32.70
   9   0   1  733.43   33.40
  -9   0  -1  730.73   30.00
   9   0   1  721.23   32.80
  -9   0  -1  785.92   33.20
   9   0   1  709.23   26.30
   9   0   1  774.02   33.10
   9   0   1  729.23   26.90
   9   0   1  758.92   30.50
  10   0   1  591.34   29.60
  10   0   1  652.73   23.80
  10   0   1  680.63   24.50
  10   0   1  616.04   29.90
 -10   0  -1  649.24   27.70
 -10   0  -1  591.74   29.70
  10   0   1  693.53   31.60
  11   0   1  143.49    8.20
  11   0   1  126.59   12.20
  11   0   1  159.38    9.20
  11   0   1  145.59   13.70
  11   0   1  149.69   11.90
 -11   0  -1  159.48   11.70
  11   0   1  170.78   14.50
  12   0   1  198.68   14.30
  12   0   1  188.98   16.40
  12   0   1  182.48   16.20
  12   0   1  184.98    9.90
  12   0   1  196.88   13.40
  13   0   1   36.10    5.10
  13   0   1   31.80    6.50
  13   0   1   41.40    9.90
  13   0   1   37.40    8.70
  13   0   1   32.10   10.10
  14   0   1   60.49   12.20
  14   0   1   59.19   10.00
  14   0   1   67.19    6.30
  14   0   1   74.99    7.80
  15   0   1  140.99   14.30
  15   0   1  124.79   18.00
  15   0   1  131.49   17.70
  15   0   1  138.79    8.50
  15   0   1  146.69   13.80
  16   0   1   35.50    5.10
  16   0   1   25.90   10.70
  16   0   1   27.50    9.10
  16   0   1   27.60    8.10
  17   0   1  120.89   18.00
  17   0   1  116.49   18.70
  18   0   1   35.20   10.30
  18   0   1   23.00   11.30
  18   0   1   61.39   13.50
  19   0   1  281.47   27.90
  19   0   1  269.77   21.30
  19   0   1  273.87   26.10
  20   0   1   28.90   12.40
  20  -1  -1   24.10    9.90
  20  -1  -1   37.20   14.30
  20   1  -1   40.60   12.80
  20   1  -1   43.50   16.60
  19  -1  -1   18.30   12.20
  19  -1  -1   13.50    8.40
  19  -1  -1   29.60   11.80
  19   1  -1   18.80    5.90
  19   1  -1   19.90   10.40
  19   1  -1   22.20   10.00
  19   1  -1   24.30   20.40
  18  -1  -1   20.10   11.50
  18  -1  -1   27.80   10.60
  18  -1  -1   27.20    8.40
  18   1  -1   14.20    9.80
  18   1  -1   18.20    5.90
  18   1  -1   24.80   10.90
  18   1  -1   36.00    9.90
  17  -1  -1   56.39   13.70
  17  -1  -1   71.29   14.10
  17  -1  -1   54.59    6.70
  17  -1  -1   42.20    6.00
  17  -1  -1   42.20    9.10
  17   1  -1   51.89   11.80
  17   1  -1   50.89    8.60
  17   1  -1   45.10   11.50
  17   1  -1   56.59    8.20
  17   1  -1   63.69   12.30
  16  -1  -1   94.39   15.10
  16  -1  -1  105.79    8.70
  16  -1  -1  127.69   19.10
  16  -1  -1  107.09   13.40
  16  -1  -1   89.99    7.60
  16  -1  -1   74.09   13.30
  16   1  -1   95.89   10.90
  16   1  -1   99.19   16.30
  16   1  -1  120.39   18.40
  16   1  -1  126.69   13.20
  16   1  -1   97.79    9.20
  15  -1  -1  164.28   10.10
  15  -1  -1  148.09   16.10
  15  -1  -1  159.78   16.60
  15  -1  -1  149.99   13.10
  15  -1  -1  153.58   13.30
  15  -1  -1  154.08    9.70
  15   1  -1  124.29   13.50
  15   1  -1  163.48   18.40
  15   1  -1  142.39   10.90
  15   1  -1  157.78   16.30
  15   1  -1  158.78   11.50
  14  -1  -1    1.70    2.80
  14  -1  -1    2.90    4.30
  14  -1  -1   17.60    8.10
  14  -1  -1   -3.70    4.60
  14  -1  -1    2.90    3.50
  14  -1  -1   12.80    7.00
  14   1  -1   11.90    7.40
  14   1  -1    7.30    4.20
  14   1  -1   -1.20    5.10
  14   1  -1    8.90    5.20
  14   1  -1   11.40    5.50
  13  -1  -1  775.12   28.60
  13  -1  -1  788.52   37.30
  13  -1  -1  773.42   32.00
  13  -1  -1  740.33   28.90
  13  -1  -1  760.22   32.10
  13  -1  -1  752.02   36.70
  13   1  -1  704.43   29.70
  13   1  -1  786.62   37.30
  13   1  -1  728.13   33.20
  13   1  -1  720.43   30.70
  13   1  -1  795.92   34.40
  13   1  -1  720.73   37.20
  12  -1  -1   15.70    6.00
  12  -1  -1   15.90    4.10
  12  -1  -1    6.80    4.20
  12  -1  -1   21.70    4.00
  12  -1  -1   13.80    5.10
  12  -1  -1   17.50    7.30
  12  -1  -1   30.20    7.60
  12   1  -1   19.00    6.80
  12   1  -1    4.60    5.60
  12   1  -1   18.70    7.60
  12   1  -1   19.20    5.10
  12   1  -1   10.70    4.80
  12   1  -1   17.20    4.30
  11  -1  -1  211.28   12.60
  11  -1  -1  166.18   13.80
  11  -1  -1  188.18   14.70
  11  -1  -1  206.48   10.60
  11  -1  -1  178.38   17.70
  11  -1  -1  197.68   12.30
  11  -1  -1  180.88   14.70
  11   1  -1  161.68   13.50
 -11   1   1  190.18   16.30
  11   1  -1  239.08   14.50
  11   1  -1  193.48   13.10
  11   1  -1  206.48   15.40
  11   1  -1  191.98   14.90
  11   1  -1  198.18   11.60
  11   1  -1  203.98   12.40
  11   1  -1  183.18   15.00
 -10  -1   1   82.89   11.10
  10  -1  -1   89.99    6.50
  10  -1  -1   90.79    8.00
  10  -1  -1   81.59    6.70
  10  -1  -1  103.19    9.60
  10  -1  -1   97.39    8.10
  10  -1  -1  101.59   10.50
  10  -1  -1  106.19   10.50
  10   1  -1   97.69   14.70
  10   1  -1   82.79    7.10
  10   1  -1  117.99   10.40
  10   1  -1   95.89    8.10
  10   1  -1   94.69   10.10
 -10   1   1   92.49    9.30
  10   1  -1  103.49    8.60
  10   1  -1   95.89    9.90
  -9  -1   1  529.65   25.40
   9  -1  -1  546.75   25.70
   9  -1  -1  589.34   26.60
   9  -1  -1  543.35   22.50
   9  -1  -1  557.04   22.70
   9  -1  -1  536.45   25.20
   9  -1  -1  520.95   20.70
   9  -1  -1  527.55   21.20
   9   1  -1  567.54   26.50
   9   1  -1  626.54   25.00
   9   1  -1  544.45   22.80
   9   1  -1  547.25   24.30
  -9   1   1  552.34   25.20
   9   1  -1  535.05   25.40
   9   1  -1  525.35   22.00
   9   1  -1  561.64   26.00
   9   1  -1  510.85   24.90
   8  -1  -1   28.20    4.70
   8  -1  -1   34.40    6.10
   8  -1  -1   38.00    4.20
   8  -1  -1   33.10    4.30
  -8  -1   1   30.00    5.90
   8  -1  -1   19.40    5.40
   8  -1  -1   45.60    7.30
   8  -1  -1   26.50    4.50
   8   1  -1   23.60    5.00
  -8   1   1   30.80    6.10
   8   1  -1   35.50    6.60
   8   1  -1   24.60    5.90
   8   1  -1   42.80    6.90
  -8   1   1   33.50    4.70
   8   1  -1   21.60    4.70
   8   1  -1   29.90    4.50
   8   1  -1   30.50    6.10
   7  -1  -1  125.29    7.10
  -7  -1   1  132.49    9.60
   7  -1  -1  127.39    7.50
   7  -1  -1  126.39    9.70
   7  -1  -1  110.39    8.90
   7  -1  -1  120.79    7.30
   7  -1  -1  117.29    9.00
   7   1  -1  128.59    9.30
  -7   1   1  127.89    7.20
   7   1  -1  116.29    8.40
   7   1  -1  119.69    7.50
   7   1  -1  118.19    7.90
   7   1  -1  129.89    9.80
   7   1  -1  117.79    9.10
  -7   1   1  129.09    9.30
   7   1  -1  126.69    8.80
   6  -1  -1   94.59    5.60
   6  -1  -1   90.59    7.50
   6  -1  -1   83.29    5.60
   6  -1  -1   88.49    5.70
   6  -1  -1   85.29    7.10
   6  -1  -1   97.79    7.80
  -6  -1   1  101.39    7.80
   6   1  -1   99.49    6.40
  -6   1   1   85.19    5.70
   6   1  -1   88.19    7.40
   6   1  -1   89.99    6.80
   6   1  -1   90.39    7.50
   6   1  -1   82.29    6.30
   6   1  -1   97.19    7.50
  -5  -1   1  165.48    9.50
   5  -1  -1  177.78    7.90
   5  -1  -1  155.38    7.70
   5  -1  -1  176.28    9.60
   5  -1  -1  172.58    9.90
  -5  -1   1  169.38    9.90
   5  -1  -1  167.68    7.80
   5   1  -1  149.09    8.50
   5   1  -1  178.88   10.00
  -5   1   1  170.68    9.50
   5   1  -1  172.58    9.90
   5   1  -1  181.68    9.30
  -5   1   1  157.28    9.40
   5   1  -1  167.58    9.60
   5   1  -1  157.38    9.10
  -5   1   1  160.88    7.90
   5   1  -1  158.38    8.40
  -4  -1   1  102.99    6.70
   4  -1  -1  110.69    5.40
  -4  -1   1  107.89    7.00
   4  -1  -1  109.49    5.30
   4  -1  -1  108.89    6.70
   4  -1  -1  105.49    6.90
   4  -1  -1  110.69    5.70
   4   1  -1  107.39    6.40
  -4   1   1   99.09    6.70
   4   1  -1  108.59    6.90
  -4   1   1  112.39    6.70
   4   1  -1  124.39    7.10
   4   1  -1  102.89    6.10
  -4   1   1  107.39    5.70
   4   1  -1  105.59    6.50
   4   1  -1  115.49    7.00
  -3  -1   1  211.28    9.40
  -3  -1   1  217.78    9.90
   3  -1  -1  216.18    7.90
   3  -1  -1  204.38    9.70
  -3  -1   1  235.38    9.90
   3  -1  -1  214.68    8.30
   3  -1  -1  213.38    8.60
  -3  -1   1  206.38    9.20
   3  -1  -1  222.18    9.30
   3   1  -1  234.28    9.70
   3   1  -1  219.08    9.60
   3   1  -1  208.48    9.20
  -3   1   1  225.38    9.30
   3   1  -1  210.18    9.80
  -3   1   1  220.88    8.70
   3   1  -1  203.68    9.30
   3   1  -1  222.78    9.80
  -3   1   1  213.08    9.50
   2  -1  -1    7.90    1.60
  -2  -1   1    9.20    1.90
   2  -1  -1    7.00    1.80
  -2  -1   1    5.20    1.70
   2  -1  -1    5.40    0.90
  -2  -1   1    7.80    1.90
  -2  -1   1    4.90    1.50
   2   1  -1    8.70    2.00
  -2   1   1    6.60    1.70
   2   1  -1    7.60    1.80
  -2   1   1    8.20    1.60
   2   1  -1    7.00    1.60
   2   1  -1    5.90    1.90
  -2   1   1    8.00    1.60
   1   1  -1    4.40    1.10
   0  -1  -1   -0.80    0.60
   0  -1   1    0.30    0.30
   0  -1  -1   -0.40    0.40
   0  -1  -1    0.10    0.40
   0  -1   1   -0.30    0.60
   0  -1   1   -0.10    0.70
   0  -1  -1    0.20    0.70
   0   1   1   -1.00    0.60
   0   1  -1    0.60    0.70
   0   1   1    0.00    0.60
   0   1  -1    0.80    0.50
   0   1   1    0.00    0.50
   0   1  -1    1.60    0.80
   0   1  -1    0.00    0.60
  -1  -1  -1    2.40    1.20
   1  -1   1    1.60    0.60
  -1  -1  -1    3.40    1.40
  -1  -1  -1    1.80    1.00
  -1  -1  -1    2.10    1.30
   1  -1   1    1.10    1.20
   1  -1   1    0.80    1.20
  -1   1  -1    0.20    0.70
   1   1   1    1.80    1.00
   1   1   1    1.80    1.00
  -1   1  -1    2.40    1.10
   1   1   1    1.10    1.20
   1   1   1    3.40    1.30
  -1   1  -1    1.10    0.70
  -1   1  -1    1.00    1.20
  -2  -1  -1   19.70    2.50
   2  -1   1   24.40    3.60
   2  -1   1   22.50    2.30
  -2  -1  -1   23.20    3.20
  -2  -1  -1   29.30    3.60
   2  -1   1   23.20    3.20
   2   1   1   22.50    3.10
   2   1   1   20.00    2.50
  -2   1  -1   25.20    3.40
   2   1   1   22.90    3.40
   2   1   1   21.50    3.10
   2   1   1   22.70    3.30
  -2   1  -1   22.40    3.30
  -2   1  -1   19.60    2.10
   3  -1   1   18.90    3.50
  -3  -1  -1   29.60    4.40
   3  -1   1   25.20    3.10
  -3  -1  -1   24.30    3.90
  -3  -1  -1   21.10    2.80
  -3  -1  -1   24.90    3.80
   3  -1   1   23.40    3.90
  -3   1  -1   24.30    2.90
   3   1   1   27.90    4.30
  -3   1  -1   24.40    4.00
   3   1   1   24.60    4.00
   3   1   1   20.20    3.70
   3   1   1   28.60    4.20
  -3   1  -1   27.00    3.70
   3   1   1   23.40    2.60
  -4  -1  -1  112.39    7.50
  -4  -1  -1   98.99    6.70
   4  -1   1  108.09    7.70
   4  -1   1  108.69    7.40
   4  -1   1  109.99    6.20
  -4  -1  -1   93.29    5.60
   4  -1   1  106.99    7.60
  -4  -1  -1  110.09    7.70
  -4   1  -1  112.09    7.50
   4   1   1  101.49    7.60
   4   1   1  107.09    7.60
  -4   1  -1  115.79    7.60
   4   1   1   96.59    5.70
  -4   1  -1  101.29    5.90
   4   1   1  101.19    7.20
   4   1   1   94.29    6.70
  -5  -1  -1  198.58   11.30
  -5  -1  -1  185.78   11.30
  -5  -1  -1  198.18    9.10
   5  -1   1  199.38   11.50
   5  -1   1  202.48   11.30
   5  -1   1  208.88    7.50
   5  -1   1  196.88   11.60
   5  -1   1  203.88    9.80
   5   1   1  200.18   11.80
   5   1   1  176.38   10.90
   5   1   1  193.98   11.50
   5   1   1  198.98    9.10
   5   1   1  194.18   10.80
  -5   1  -1  187.48   11.20
  -5   1  -1  214.78    9.80
  -6  -1  -1  300.27   14.40
  -6  -1  -1  316.27   15.80
   6  -1   1  295.47   15.50
  -6  -1  -1  296.67   15.40
  -6  -1  -1  265.67   12.10
   6  -1   1  262.37   10.30
   6  -1   1  303.57   15.90
   6  -1   1  275.17   13.00
   6  -1   1  277.37   10.60
   6   1   1  287.77   14.50
  -6   1  -1  303.27   15.60
   6   1   1  293.07   15.20
   6   1   1  304.07   16.00
   6   1   1  293.97   15.60
   6   1   1  275.57   12.20
  -6   1  -1  292.07   13.10
  -7  -1  -1  589.24   21.50
   7  -1   1  566.34   19.20
   7  -1   1  592.94   25.90
   7  -1   1  573.84   19.60
  -7  -1  -1  551.64   23.70
   7  -1   1  560.24   25.40
  -7  -1  -1  538.45   24.90
   7  -1   1  574.64   25.00
   7  -1   1  558.44   22.50
   7   1   1  540.55   24.90
  -7   1  -1  569.34   25.30
   7   1   1  540.25   25.20
   7   1   1  583.94   24.20
   7   1   1  558.64   21.80
   7   1   1  550.04   25.60
   7   1   1  568.84   21.30
   8  -1   1   29.10    2.80
   8  -1   1   16.90    4.80
  -8  -1  -1   27.00    6.00
  -8  -1  -1   34.10    5.90
   8  -1   1   28.10    3.10
   8  -1   1   18.70    5.60
   8  -1   1   19.00    4.50
   8   1   1   29.50    6.80
   8   1   1   26.50    4.40
   8   1   1   31.10    4.40
   8   1   1   29.60    5.70
  -8   1  -1   45.10    7.60
   8   1   1   20.50    5.30
   8   1   1   38.00    6.70
  -8   1  -1   26.60    4.50
  -9  -1  -1  298.47   16.60
   9  -1   1  292.17   18.40
  -9  -1  -1  294.27   18.20
   9  -1   1  312.27   12.20
   9  -1   1  302.27   12.40
   9  -1   1  315.67   18.80
   9  -1   1  331.77   18.70
   9  -1   1  307.87   15.70
   9   1   1  301.57   18.30
  -9   1  -1  312.57   18.30
   9   1   1  290.77   13.80
   9   1   1  310.67   19.20
   9   1   1  338.07   18.90
   9   1   1  323.47   18.90
  -9   1  -1  313.07   15.60
   9   1   1  297.57   15.90
  10  -1   1   52.69    4.20
 -10  -1  -1   54.29    8.20
  10  -1   1   54.19    9.50
  10  -1   1   56.09   10.10
  10  -1   1   54.99    9.70
  10  -1   1   53.19    4.60
 -10  -1  -1   82.09   11.70
  10  -1   1   66.99    7.40
  10   1   1   70.09   11.20
  10   1   1   50.89    5.80
  10   1   1   48.60    9.10
  10   1   1   51.99    5.40
 -10   1  -1   65.79    6.90
  10   1   1   62.59    9.10
 -10   1  -1   61.69   10.00
  10   1   1   59.89    9.90
  10   1   1   52.99    9.50
  11  -1   1    8.00    5.50
  11  -1   1    5.40    2.20
  11  -1   1    6.60    4.80
  11  -1   1    7.70    2.70
 -11  -1  -1    3.90    4.30
  11   1   1    5.20    2.60
  11   1   1    8.40    5.40
  11   1   1    2.00    3.30
  11   1   1   -0.60    5.20
 -11   1  -1    3.40    3.80
  11   1   1    6.90    3.30
  11   1   1    0.00    4.50
 -11   1  -1   -3.10    4.30
  12  -1   1  271.77   16.70
  12  -1   1  281.07   16.80
  12  -1   1  274.97   20.00
  12  -1   1  295.07   20.80
  12  -1   1  274.97   12.20
  12  -1   1  277.97   11.80
 -12  -1  -1  284.17   17.70
  12   1   1  287.77   20.80
 -12   1  -1  282.97   16.50
  12   1   1  315.07   18.80
  12   1   1  291.17   14.80
  12   1   1  272.17   17.70
  12   1   1  276.57   14.10
  12   1   1  301.07   20.50
  13  -1   1   54.59    5.00
  13  -1   1   44.30    8.60
  13  -1   1   24.60    8.90
  13  -1   1   51.89    4.40
  13  -1   1   50.19   11.10
  13   1   1   35.30    7.60
  13   1   1   44.90   10.00
  13   1   1   53.59   10.70
  13   1   1   63.19   10.70
  13   1   1   72.19    7.30
  13   1   1   50.89    6.80
  14  -1   1  483.75   25.50
  14  -1   1  444.16   33.20
  14  -1   1  515.25   25.80
  14  -1   1  504.95   30.00
  14   1   1  509.25   21.50
  14   1   1  533.65   30.30
  14   1   1  487.15   21.80
  14   1   1  458.65   33.40
  14   1   1  481.75   26.70
  15  -1   1  173.28   14.80
  15  -1   1  205.38   19.60
  15  -1   1  185.08   18.60
  15   1   1  194.78   19.10
  15   1   1  188.98   18.70
  15   1   1  182.28   16.40
  15   1   1  188.18   12.50
  15   1   1  209.88   11.90
  16  -1   1   60.89   11.10
  16  -1   1   68.49   13.80
  16  -1   1   93.29   16.40
  16   1   1   95.59   16.10
  16   1   1   72.39   13.60
  16   1   1   61.59   11.40
  16   1   1   88.29    7.60
  16   1   1   68.69    8.80
  17  -1   1  120.29   18.80
  17  -1   1  111.09   19.10
  17  -1   1  138.49   13.80
  17   1   1  136.39   14.80
  17   1   1  135.09   20.60
  17   1   1  122.89    9.30
  17   1   1  125.39   17.90
  18  -1   1   -8.50    7.50
  18  -1   1   25.50   10.40
  18   1   1   28.00    9.90
  18   1   1    3.10   11.20
  18   1   1   -5.60    5.40
  18   1   1   13.60    8.70
  19  -1   1    6.00   11.40
  19  -1   1   12.90    8.60
  19  -1   1   -5.90    9.90
  19   1   1  -11.10   11.80
  19   1   1    0.50   10.20
  19   1   1   -4.20    8.50
  20  -1   1   48.00   11.70
  20   1   1   39.30   12.30
  20  -2  -1   -6.40    7.60
  20  -2  -1  -24.20    9.30
  20   2  -1   -4.60   10.90
  20   2  -1   17.20   11.60
  19  -2  -1    7.20    7.80
  19  -2  -1    4.10   10.00
  19  -2  -1  -17.40    7.80
  19   2  -1    9.00    5.50
  19   2  -1   -6.00    7.70
  19   2  -1   -0.90    9.80
  19   2  -1   31.90   14.20
  18  -2  -1  494.35   26.00
  18  -2  -1  454.05   31.90
  18  -2  -1  484.55   33.00
  18   2  -1  466.55   33.40
  18   2  -1  550.64   31.10
  18   2  -1  477.95   33.10
  18   2  -1  488.45   24.20
  17  -2  -1    9.10    6.80
  17  -2  -1    3.60    8.10
  17  -2  -1   12.20    6.40
  17  -2  -1   -5.90    7.50
  17   2  -1    2.70    4.70
  17   2  -1   22.10    8.80
  17   2  -1   18.70    9.50
  17   2  -1    6.80    6.60
  17   2  -1   10.40    8.00
  16  -2  -1  253.17   22.00
  16  -2  -1  226.88   14.40
  16  -2  -1  223.48   20.40
  16  -2  -1  237.38   11.40
  16  -2  -1  218.18   16.00
  16  -2  -1  242.38   16.20
  16   2  -1  270.37   15.60
  16   2  -1  247.58   18.60
  16   2  -1  249.48   21.40
  16   2  -1  236.18   21.50
  16   2  -1  205.98   16.50
  15  -2  -1  168.68   17.80
  15  -2  -1  155.88   12.70
  15  -2  -1  147.29    8.80
  15  -2  -1  154.28   12.50
  15  -2  -1  176.08   18.00
  15   2  -1  185.28   18.10
  15   2  -1  149.69   12.60
  15   2  -1  162.88   16.70
  15   2  -1  146.89   11.80
  15   2  -1  174.28   15.50
  14  -2  -1  245.38   15.60
  14  -2  -1  266.77   19.90
  14  -2  -1  263.67   15.70
  14  -2  -1  198.48   27.50
  14  -2  -1  245.58   12.10
  14   2  -1  263.97   15.60
  14   2  -1  280.97   19.00
  14   2  -1  271.97   16.30
  14   2  -1  245.18   19.70
  14   2  -1  229.68   20.20
  13  -2  -1    5.20    3.60
  13  -2  -1    8.00    5.70
  13  -2  -1    3.10    2.60
  13  -2  -1    2.10    3.10
  13  -2  -1   12.00    6.40
  13   2  -1   -3.40    4.30
  13   2  -1   -2.30    5.40
  13   2  -1   -0.30    5.00
  13   2  -1   -7.10    5.10
  13   2  -1    1.40    4.00
  13   2  -1   -0.50    3.30
  12  -2  -1  109.29   12.00
  12  -2  -1  115.69    9.30
  12  -2  -1  112.69    7.80
  12  -2  -1  108.09   11.10
  12  -2  -1  110.69    7.30
  12  -2  -1  114.89    8.70
 -12  -2   1   88.49   12.80
  12  -2  -1  103.29   11.70
  12   2  -1  102.09   13.80
 -12   2   1  107.09   11.20
  12   2  -1  107.19   11.10
  12   2  -1  126.49    9.90
  12   2  -1   95.99   10.30
  12   2  -1  118.29   13.00
  12   2  -1  109.69   11.90
  11  -2  -1   34.30    7.80
  11  -2  -1   37.60    4.20
 -11  -2   1   27.30    7.00
  11  -2  -1   49.60    6.00
  11  -2  -1   39.90    5.90
  11  -2  -1   34.30    8.00
  11  -2  -1   39.40    8.00
  11  -2  -1   35.50    5.80
  11   2  -1   38.90    8.10
  11   2  -1   29.70    7.80
  11   2  -1   37.90    6.70
  11   2  -1   51.99    8.50
  11   2  -1   43.50    7.00
  11   2  -1   30.90    8.10
  10  -2  -1  257.27   16.90
  10  -2  -1  286.47   13.80
  10  -2  -1  283.17   18.00
  10  -2  -1  270.87   13.50
  10  -2  -1  240.88   12.00
 -10  -2   1  244.78   16.60
  10  -2  -1  243.68   16.00
  10  -2  -1  264.47   12.50
  10   2  -1  276.77   16.30
  10   2  -1  268.47   14.30
 -10   2   1  276.87   16.90
  10   2  -1  279.77   15.20
  10   2  -1  286.77   18.20
  10   2  -1  285.67   16.40
  10   2  -1  305.47   20.40
  -9  -2   1   65.89    9.30
   9  -2  -1   84.99    8.90
   9  -2  -1   58.49    5.40
   9  -2  -1   53.29    8.50
   9  -2  -1   69.69    7.80
   9  -2  -1   50.09    5.40
   9  -2  -1   62.39    5.10
   9   2  -1   59.79    8.40
  -9   2   1   68.09    7.20
   9   2  -1   70.49    7.30
  -9   2   1   61.69    5.20
   9   2  -1   71.39    6.70
   9   2  -1   64.19    6.90
   9   2  -1   68.09    9.50
   9   2  -1   71.99   10.00
   8  -2  -1 1035.40   41.20
   8  -2  -1 1063.29   36.80
   8  -2  -1 1129.19   42.00
   8  -2  -1 1105.19   37.30
  -8  -2   1 1112.79   41.90
   8  -2  -1 1099.99   37.40
   8   2  -1 1090.19   42.70
  -8   2   1 1094.79   37.10
   8   2  -1 1125.69   41.50
   8   2  -1 1049.89   39.60
   8   2  -1 1097.99   39.30
  -8   2   1 1014.10   41.20
   8   2  -1 1088.59   41.00
   8   2  -1 1108.49   41.70
   8   2  -1 1049.89   41.90
  -8   2   1 1081.69   41.10
   7  -2  -1   60.19    4.60
   7  -2  -1   53.39    4.40
   7  -2  -1   60.99    4.50
   7  -2  -1   57.99    8.10
  -7  -2   1   68.59    7.00
   7  -2  -1   53.19    7.80
   7   2  -1   68.19    8.40
  -7   2   1   52.19    7.20
   7   2  -1   51.49    5.30
  -7   2   1   60.79    4.70
  -7   2   1   61.29    6.30
   7   2  -1   61.19    6.30
   7   2  -1   63.79    6.90
   7   2  -1   51.19    7.50
   7   2  -1   62.39    6.20
   7   2  -1   64.39    8.00
   6  -2  -1  535.65   18.60
   6  -2  -1  513.95   18.90
   6  -2  -1  537.65   18.60
  -6  -2   1  512.45   22.70
  -6  -2   1  530.25   22.20
   6  -2  -1  531.75   21.90
   6  -2  -1  519.95   22.60
   6   2  -1  505.55   21.70
  -6   2   1  512.95   22.10
   6   2  -1  496.75   21.70
  -6   2   1  517.15   19.20
   6   2  -1  530.85   22.60
   6   2  -1  507.05   22.00
   6   2  -1  504.65   20.80
   5  -2  -1   18.20    2.80
   5  -2  -1   15.80    2.20
  -5  -2   1   13.80    3.40
  -5  -2   1   13.00    3.50
   5  -2  -1   12.90    3.30
  -5  -2   1   22.00    4.40
   5  -2  -1   15.20    3.90
   5  -2  -1   17.60    2.20
   5   2  -1   11.40    3.30
  -5   2   1   14.40    3.70
  -5   2   1   13.70    2.70
  -5   2   1   22.30    4.10
   5   2  -1    8.20    2.90
   5   2  -1   13.60    3.40
   5   2  -1   20.90    4.70
  -4  -2   1  417.46   17.70
   4  -2  -1  401.46   13.60
   4  -2  -1  409.96   16.40
  -4  -2   1  417.46   16.70
  -4  -2   1  442.06   17.20
   4  -2  -1  416.06   13.60
   4  -2  -1  403.36   17.20
   4  -2  -1  428.16   15.30
  -4   2   1  396.16   15.20
   4   2  -1  406.36   17.30
   4   2  -1  410.26   16.90
   4   2  -1  407.86   17.10
  -4   2   1  432.26   16.60
   4   2  -1  428.66   17.70
  -4   2   1  417.46   17.20
   4   2  -1  406.86   16.70
  -3  -2   1  141.59    7.60
  -3  -2   1  145.29    7.60
   3  -2  -1  140.49    6.60
  -3  -2   1  145.79    8.10
   3  -2  -1  133.99    6.90
   3  -2  -1  140.79    7.80
  -3  -2   1  133.99    7.90
  -3   2   1  130.09    7.50
   3   2  -1  135.79    7.90
   3   2  -1  142.49    8.00
   3   2  -1  137.59    7.60
   3   2  -1  139.79    7.50
  -3   2   1  138.49    6.60
  -3   2   1  145.99    7.10
   3   2  -1  137.49    7.60
   2  -2  -1   14.70    2.90
  -2  -2   1   13.40    2.70
  -2  -2   1   10.30    2.40
   2  -2  -1   14.60    2.30
  -2  -2   1   11.50    2.50
  -2  -2   1   13.40    2.60
   2  -2  -1    8.80    2.00
  -2   2   1   12.30    2.20
   2   2  -1   11.40    2.70
  -2   2   1   11.00    2.50
   2   2  -1   11.80    2.50
   2   2  -1   13.50    3.00
   2   2  -1   11.80    2.60
  -2   2   1    9.20    2.00
  -1  -2   1    2.00    1.60
  -1  -2   1    0.00    1.50
   1  -2  -1    1.20    1.00
  -1  -2   1    0.90    1.40
  -1  -2   1    0.00    1.10
   1  -2  -1    1.00    1.50
   1  -2  -1    0.70    1.20
   1  -2  -1    0.90    1.30
   1   2  -1    4.10    1.70
   1   2  -1    0.60    1.40
  -1   2   1    1.20    1.40
  -1   2   1   -0.20    1.10
  -1   2   1    0.00    1.20
   1   2  -1    1.30    1.30
   1   2  -1    1.10    1.60
   0  -2   1   16.10    2.40
   0  -2   1   18.90    2.60
   0  -2  -1   18.70    2.50
   0  -2  -1   16.10    2.60
   0  -2  -1   13.70    2.40
   0  -2   1   23.30    2.90
   0  -2   1   19.20    3.00
   0  -2  -1   19.80    2.60
   0   2   1   22.80    3.00
   0   2  -1   16.10    2.50
   0   2  -1   18.20    2.40
   0   2  -1   16.40    2.40
   0   2   1   17.70    2.40
   0   2   1   12.90    2.40
   0   2   1   17.20    2.50
   0   2  -1   15.60    2.80
   1  -2   1    9.50    1.70
  -1  -2  -1    8.90    2.40
  -1  -2  -1    8.10    2.00
   1  -2   1   10.00    2.30
   1  -2   1    5.40    2.20
  -1  -2  -1    5.40    2.00
  -1  -2  -1    7.20    2.10
   1  -2   1    7.40    1.70
   1   2   1    7.40    2.10
  -1   2  -1    6.70    2.00
   1   2   1    9.10    2.20
  -1   2  -1    4.10    1.80
  -1   2  -1    9.20    1.70
   1   2   1    6.70    2.10
   1   2   1   10.40    2.10
  -1   2  -1    8.10    1.70
  -2  -2  -1  251.27   11.20
   2  -2   1  249.28    9.40
  -2  -2  -1  252.97   10.80
  -2  -2  -1  238.08   11.30
   2  -2   1  260.67   11.50
   2  -2   1  239.78    9.10
  -2  -2  -1  251.17   11.10
   2  -2   1  242.88   11.00
   2   2   1  254.57   11.40
  -2   2  -1  242.58   11.00
   2   2   1  246.08   11.10
  -2   2  -1  266.27   11.40
   2   2   1  254.57   11.30
   2   2   1  253.47   10.80
  -2   2  -1  261.67    9.20
  -2   2  -1  249.88    9.40
   3  -2   1  142.89    8.30
  -3  -2  -1  159.28    8.90
   3  -2   1  138.89    5.50
   3  -2   1  149.99    8.50
   3  -2   1  145.59    6.40
  -3  -2  -1  123.09    7.80
  -3  -2  -1  133.19    7.30
  -3  -2  -1  130.79    8.00
  -3   2  -1  147.09    8.20
   3   2   1  141.29    7.60
  -3   2  -1  140.59    6.20
   3   2   1  132.29    8.10
   3   2   1  138.99    8.50
  -3   2  -1  148.89    6.00
  -3   2  -1  132.89    8.00
   3   2   1  144.39    8.30
   4  -2   1  264.67    9.10
   4  -2   1  280.17   13.60
  -4  -2  -1  260.57   11.90
  -4  -2  -1  274.87   14.30
  -4  -2  -1  264.77   13.60
   4  -2   1  263.77   13.30
   4  -2   1  256.77   10.60
  -4  -2  -1  277.07   13.40
  -4   2  -1  265.47   10.60
  -4   2  -1  267.77   13.10
   4   2   1  267.27   11.90
   4   2   1  271.97   13.60
   4   2   1  278.67   13.20
   5  -2   1  112.09    8.60
   5  -2   1  113.99    6.20
  -5  -2  -1   99.59    7.60
  -5  -2  -1   97.79    6.60
   5  -2   1  101.99    8.20
  -5  -2  -1  104.19    8.30
   5   2   1   86.49    7.40
   5   2   1  111.09    8.80
  -5   2  -1  104.39    8.10
   5   2   1  111.49    8.70
  -5   2  -1  107.39    6.00
   5   2   1   86.99    6.40
   5   2   1  107.59    8.00
  -5   2  -1   95.89    7.70
  -6  -2  -1  112.99    9.20
  -6  -2  -1  119.99    7.60
   6  -2   1  117.49    9.40
   6  -2   1  132.19    7.20
  -6  -2  -1  114.59    8.70
   6  -2   1  120.39    9.40
  -6   2  -1  120.99    9.20
   6   2   1  116.59    9.10
   6   2   1  130.09   10.30
   6   2   1  120.39    7.50
   6   2   1  113.49    8.70
   6   2   1   98.49    8.90
  -6   2  -1  121.59    7.00
  -6   2  -1  123.29    9.40
   7  -2   1   67.29    9.10
   7  -2   1   69.29    9.10
   7  -2   1   63.49    5.40
  -7  -2  -1   63.19    5.40
   7  -2   1   52.29    7.50
  -7  -2  -1   68.09    9.40
  -7  -2  -1   62.99    6.60
   7   2   1   52.19    7.80
  -7   2  -1   46.20    4.80
   7   2   1   63.99    8.80
   7   2   1   52.39    7.60
   7   2   1   69.69    9.10
   7   2   1   47.90    4.90
  -7   2  -1   47.00    7.10
  -7   2  -1   61.69    8.20
  -8  -2  -1   62.49    5.90
  -8  -2  -1   69.39    7.50
   8  -2   1   74.09   10.00
   8  -2   1   66.59    9.50
   8  -2   1   63.39    5.70
  -8  -2  -1   69.99    9.80
   8   2   1   59.29    9.30
   8   2   1   80.19    6.50
   8   2   1   73.09    9.40
   8   2   1   64.29   10.00
   8   2   1   70.39   10.50
  -8   2  -1   67.29    9.30
   9  -2   1  357.46   20.20
   9  -2   1  336.47   16.40
   9  -2   1  417.26   29.30
   9  -2   1  364.86   20.70
  -9  -2  -1  337.87   18.40
  -9  -2  -1  333.77   19.60
   9   2   1  360.06   19.10
   9   2   1  348.57   16.20
   9   2   1  348.17   20.80
  -9   2  -1  326.07   19.20
   9   2   1  327.57   16.50
  -9   2  -1  336.07   16.00
 -10  -2  -1  247.68   16.90
 -10  -2  -1  226.78   16.60
  10  -2   1  250.27   13.80
  10  -2   1  251.77   17.50
  10  -2   1  261.37   17.60
  10  -2   1  250.87   16.60
  10   2   1  223.58   16.20
  10   2   1  237.48   12.90
 -10   2  -1  258.57   13.40
  10   2   1  257.47   16.20
  10   2   1  244.78   13.70
 -10   2  -1  235.98   16.30
  10   2   1  244.38   17.50
  10   2   1  221.68   16.50
  11  -2   1  467.05   26.50
  11  -2   1  452.15   26.10
  11  -2   1  473.45   21.90
 -11  -2  -1  473.75   24.50
 -11  -2  -1  489.25   26.70
  11   2   1  484.75   27.30
 -11   2  -1  481.75   21.50
 -11   2  -1  464.15   25.50
  11   2   1  475.35   21.80
  11   2   1  498.05   25.00
  11   2   1  456.85   20.70
  11   2   1  473.85   24.70
 -12  -2  -1  135.39   13.10
  12  -2   1  167.98   11.80
  12  -2   1  153.98   15.40
  12  -2   1  219.98   17.50
 -12  -2  -1  190.68   16.60
  12   2   1  169.78   12.00
  12   2   1  181.18   16.60
  12   2   1  137.09   13.10
  12   2   1  195.78   16.30
  12   2   1  168.68   13.70
  12   2   1  177.08   11.30
 -12   2  -1  174.38   11.90
  13  -2   1   70.09    9.90
  13  -2   1   59.79   11.40
  13  -2   1   71.89   13.30
  13  -2   1   64.69    8.70
  13   2   1   64.49   13.90
  13   2   1   61.49   10.90
  13   2   1   75.29    7.90
  13   2   1   74.59   12.50
  13   2   1   61.19    6.80
  14  -2   1  118.69   16.50
  14  -2   1  109.69   11.10
  14  -2   1  119.29   19.30
  14   2   1  120.49   15.60
  14   2   1  119.99   10.00
  14   2   1  101.99   15.30
  14   2   1  147.49   16.70
  15  -2   1  138.49   12.60
  15  -2   1  129.89   17.70
  15  -2   1  118.39   17.40
  15  -2   1  116.59   11.70
  15   2   1  121.19   10.00
  15   2   1  124.29   11.20
  15   2   1  120.89   17.90
  15   2   1  113.39   18.20
  15   2   1  128.99   16.80
  16  -2   1   14.80    6.40
  16  -2   1   12.70    9.40
  16  -2   1   27.50    9.70
  16   2   1   -2.80    7.30
  16   2   1   12.60    9.00
  16   2   1    7.90    4.00
  16   2   1    7.40    6.90
  16   2   1   17.60    5.90
  17  -2   1   87.49   11.90
  17  -2   1   57.79   14.20
  17  -2   1   75.79   15.60
  17   2   1  100.29   17.20
  17   2   1   88.49   14.20
  17   2   1   95.99    9.60
  17   2   1   99.39   17.60
  18  -2   1   69.89   15.60
  18  -2   1   45.70   10.90
  18  -2   1   57.89   15.20
  18   2   1   68.49    9.20
  18   2   1   69.19   14.00
  18   2   1   77.69   16.20
  19  -2   1   92.49   18.80
  19  -2   1  143.59   20.30
  19   2   1  122.79   25.70
  19   2   1  125.19   19.50
  19   2   1  150.28   20.00
  20  -3  -1   28.60   12.90
  20   3  -1   25.50   16.30
  19  -3  -1   86.99   17.50
  19  -3  -1   29.50   12.10
  19  -3  -1   37.30    9.20
  19   3  -1   36.20   13.10
  19   3  -1   37.10   11.80
  19   3  -1   26.00   12.90
  19   3  -1   26.20    7.80
  18  -3  -1   75.59   12.00
  18  -3  -1   69.59   14.60
  18  -3  -1   71.59   14.90
  18   3  -1   54.89   12.10
  18   3  -1   65.99   14.30
  18   3  -1   48.40   13.60
  18   3  -1   74.89   10.80
  17  -3  -1   57.49   13.20
  17  -3  -1   60.09   13.20
  17  -3  -1   66.09   10.10
  17   3  -1   50.09    9.40
  17   3  -1   56.29   13.40
  17   3  -1   53.49   12.70
  16  -3  -1   41.20   10.90
  16  -3  -1   33.90    6.70
  16  -3  -1   42.30   11.10
  16  -3  -1   37.50    8.00
  16   3  -1   60.89    9.40
  16   3  -1   39.40   10.30
  16   3  -1   46.50    8.70
  16   3  -1   23.30    9.00
  16   3  -1   40.30   11.30
  15  -3  -1   45.90    7.70
  15  -3  -1   41.80   11.10
  15  -3  -1   44.80   10.80
  15   3  -1   41.10   11.50
  15   3  -1   47.10    9.00
  15   3  -1   46.70   11.90
  15   3  -1   43.30    8.70
  15   3  -1   40.20    9.60
  14  -3  -1   19.10    5.60
  14  -3  -1   15.60    3.50
  14  -3  -1   18.20    3.20
  14  -3  -1   16.10    7.60
  14  -3  -1   14.70    4.70
  14  -3  -1   20.20    8.50
  14   3  -1   26.40    7.40
  14   3  -1   21.20    5.90
  14   3  -1   16.30    6.70
  14   3  -1   15.40   11.20
  13  -3  -1  808.22   31.70
  13  -3  -1  797.32   28.80
  13  -3  -1  812.22   38.50
  13  -3  -1  815.12   31.90
 -13  -3   1  844.42   39.20
  13  -3  -1  821.52   29.20
  13  -3  -1  815.02   39.50
  13   3  -1  817.42   37.70
  13   3  -1  830.02   39.30
  13   3  -1  813.72   40.00
  13   3  -1  803.42   35.00
  13   3  -1  792.02   33.90
 -12  -3   1   40.30    9.30
  12  -3  -1   55.29    7.30
  12  -3  -1   58.89   11.10
  12  -3  -1   56.89    5.00
  12  -3  -1   50.49    7.00
  12  -3  -1   51.49    5.40
  12  -3  -1   46.10    9.60
  12   3  -1   70.09    7.80
  12   3  -1   44.80    7.90
  12   3  -1   50.49   11.70
 -12   3   1   47.00    8.90
  12   3  -1   46.60    9.50
  12   3  -1   76.79   13.40
  11  -3  -1  412.66   23.60
 -11  -3   1  378.86   22.50
  11  -3  -1  399.76   16.50
  11  -3  -1  410.86   17.60
  11  -3  -1  395.46   22.60
  11  -3  -1  399.36   16.10
  11  -3  -1  395.86   19.10
  11   3  -1  435.56   21.00
  11   3  -1  380.56   21.70
  11   3  -1  356.26   22.40
  11   3  -1  383.36   22.40
  11   3  -1  369.96   23.50
  11   3  -1  412.86   22.30
  11   3  -1  419.46   20.40
  10  -3  -1  363.46   15.90
  10  -3  -1  385.26   16.10
 -10  -3   1  393.86   21.60
  10  -3  -1  360.16   15.30
  10  -3  -1  377.76   20.90
  10  -3  -1  370.86   21.50
  10  -3  -1  390.46   21.10
  10   3  -1  371.86   19.10
  10   3  -1  368.36   21.80
  10   3  -1  342.77   20.30
  10   3  -1  393.06   21.00
 -10   3   1  398.86   20.80
 -10   3   1  351.26   20.80
  10   3  -1  387.86   21.70
 -10   3   1  359.76   15.50
  10   3  -1  369.66   18.80
   9  -3  -1  437.86   17.50
   9  -3  -1  467.75   23.70
  -9  -3   1  430.06   22.50
   9  -3  -1  495.45   23.30
   9  -3  -1  440.66   17.40
   9  -3  -1  435.56   17.40
   9   3  -1  439.66   21.00
   9   3  -1  452.45   20.70
   9   3  -1  443.06   22.30
  -9   3   1  436.06   17.70
   9   3  -1  443.66   23.00
  -9   3   1  432.56   22.30
   9   3  -1  417.26   22.00
  -9   3   1  449.86   22.00
   9   3  -1  442.46   23.40
   9   3  -1  430.66   22.00
  -8  -3   1   30.20    6.90
   8  -3  -1   19.20    3.10
  -8  -3   1   27.70    5.50
   8  -3  -1   21.80    3.30
  -8  -3   1   20.00    5.30
   8  -3  -1   25.70    5.80
   8  -3  -1   30.50    3.90
   8  -3  -1   26.90    6.10
  -8   3   1   19.20    5.10
   8   3  -1   34.20    5.90
   8   3  -1   26.60    5.70
   8   3  -1   20.30    5.90
  -8   3   1   23.70    3.70
   8   3  -1   19.50    4.60
   8   3  -1   25.70    6.60
   8   3  -1   18.60    5.00
   8   3  -1   26.60    6.00
  -8   3   1   29.00    5.50
   7  -3  -1   45.80    3.40
  -7  -3   1   60.49    7.50
   7  -3  -1   35.50    6.30
   7  -3  -1   51.39    4.30
   7  -3  -1   40.90    3.40
  -7  -3   1   57.39    8.70
  -7  -3   1   51.49    7.50
   7  -3  -1   62.49    8.00
   7   3  -1   39.10    6.20
  -7   3   1   52.79    4.60
  -7   3   1   59.29    7.50
  -7   3   1   54.49    8.00
   7   3  -1   45.80    6.50
   7   3  -1   40.10    7.10
   7   3  -1   64.19    8.10
   7   3  -1   49.90    7.30
   6  -3  -1   52.99    3.10
   6  -3  -1   54.69    4.30
  -6  -3   1   60.29    5.90
  -6  -3   1   53.79    8.00
   6  -3  -1   49.20    3.00
   6  -3  -1   56.79    5.80
   6  -3  -1   58.59    6.60
  -6  -3   1   62.79    7.90
   6   3  -1   59.79    6.30
  -6   3   1   56.29    7.10
   6   3  -1   49.50    7.10
   6   3  -1   55.59    7.30
  -6   3   1   55.99    6.10
   6   3  -1   45.10    5.20
   6   3  -1   45.90    6.30
  -6   3   1   53.99    4.30
  -5  -3   1  778.82   29.10
   5  -3  -1  752.32   28.50
   5  -3  -1  731.93   26.40
  -5  -3   1  797.42   30.50
   5  -3  -1  742.93   29.60
  -5  -3   1  774.52   29.30
   5   3  -1  741.93   29.40
   5   3  -1  774.42   29.10
  -5   3   1  767.62   26.70
   5   3  -1  769.42   29.90
  -5   3   1  769.12   28.40
  -5   3   1  756.02   29.40
   5   3  -1  756.02   29.00
   5   3  -1  803.52   30.30
   4  -3  -1  179.08    9.40
  -4  -3   1  171.38    9.90
   4  -3  -1  176.88    8.40
  -4  -3   1  158.08   10.10
   4  -3  -1  185.48   10.30
   4   3  -1  169.48    9.70
   4   3  -1  180.18    9.90
   4   3  -1  163.08   10.00
  -4   3   1  173.08    8.30
   4   3  -1  183.08   10.40
   4   3  -1  157.98    9.80
  -4   3   1  168.18    9.00
  -4   3   1  182.88   10.20
   3  -3  -1  187.98   10.10
  -3  -3   1  200.38    9.90
  -3  -3   1  192.28   10.50
  -3  -3   1  194.58   10.10
   3  -3  -1  192.58    9.20
   3  -3  -1  197.78    8.90
   3   3  -1  193.98   10.40
   3   3  -1  181.88    9.60
  -3   3   1  178.48    9.90
  -3   3   1  169.88    8.80
   3   3  -1  185.38    9.90
   3   3  -1  177.58    9.90
   3   3  -1  177.88   10.10
  -3   3   1  202.98    9.00
   2  -3  -1    9.10    2.30
  -2  -3   1   10.20    2.80
   2  -3  -1    5.10    2.50
   2  -3  -1   11.50    2.60
  -2  -3   1    7.70    2.50
  -2  -3   1    8.80    2.70
  -2  -3   1    2.30    2.00
  -2   3   1    7.50    2.40
   2   3  -1    8.10    2.60
   2   3  -1    9.40    2.90
  -2   3   1    7.50    1.40
   2   3  -1   11.80    2.80
   2   3  -1    6.10    2.40
  -2   3   1   10.00    2.50
  -2   3   1    6.80    2.70
   1  -3  -1    4.40    1.90
  -1  -3   1    3.20    1.90
   1  -3  -1    1.70    1.80
   1  -3  -1    4.30    1.40
  -1  -3   1    1.60    1.70
  -1  -3   1    3.20    2.20
  -1  -3   1    3.20    1.90
   1  -3  -1    2.80    1.80
  -1   3   1    3.40    2.10
   1   3  -1    0.60    2.10
   1   3  -1    4.70    2.10
  -1   3   1    1.00    1.50
  -1   3   1    2.90    1.70
   1   3  -1    2.30    1.90
  -1   3   1    3.30    1.50
   1   3  -1    2.40    1.90
   0  -3  -1    8.00    2.40
   0  -3  -1    2.10    1.90
   0  -3  -1    2.60    2.10
   0  -3   1    5.00    1.90
   0  -3  -1    6.00    2.00
   0  -3   1    6.40    2.30
   0  -3   1    8.30    2.40
   0  -3   1    6.50    2.40
   0   3  -1    5.00    2.00
   0   3   1    6.70    2.50
   0   3  -1   11.90    2.70
   0   3  -1    4.90    1.80
   0   3   1    9.40    2.20
   0   3   1    5.40    2.50
   0   3  -1    5.90    2.30
   0   3   1    5.60    2.20
   1  -3   1    5.00    2.40
  -1  -3  -1    8.30    2.50
   1  -3   1    8.50    2.80
  -1  -3  -1    5.90    2.60
   1  -3   1   10.30    2.10
  -1  -3  -1    7.20    2.70
   1  -3   1    3.30    1.80
  -1  -3  -1    7.90    2.30
   1   3   1    8.70    2.60
  -1   3  -1    7.30    2.00
   1   3   1   11.40    2.80
  -1   3  -1    9.50    2.00
   1   3   1    7.20    2.50
  -1   3  -1   11.20    2.70
  -1   3  -1   14.10    3.30
   1   3   1    8.80    2.80
   2  -3   1   49.80    3.50
  -2  -3  -1   56.09    5.30
  -2  -3  -1   48.90    4.80
   2  -3   1   53.39    5.20
   2  -3   1   50.69    3.70
  -2  -3  -1   51.99    4.70
   2  -3   1   47.00    4.80
  -2  -3  -1   42.70    4.60
   2   3   1   40.50    4.50
  -2   3  -1   47.10    4.80
  -2   3  -1   53.79    3.80
  -2   3  -1   54.29    5.00
   2   3   1   44.80    4.70
   2   3   1   50.79    5.10
  -2   3  -1   45.50    3.30
   2   3   1   54.49    5.00
   3  -3   1  297.77   11.20
   3  -3   1  300.97   14.10
   3  -3   1  320.87   14.30
  -3  -3  -1  300.67   14.10
  -3  -3  -1  291.07   13.40
  -3  -3  -1  281.77   14.20
   3  -3   1  302.87   11.50
  -3   3  -1  301.77   11.20
   3   3   1  307.87   13.80
  -3   3  -1  303.67   15.30
   3   3   1  300.67   14.20
  -3   3  -1  292.37   13.80
  -3   3  -1  308.67   11.50
   3   3   1  297.87   14.40
  -4  -3  -1  257.77   13.50
   4  -3   1  269.87   13.70
  -4  -3  -1  271.07   13.60
  -4  -3  -1  278.47   14.10
   4  -3   1  250.17   10.00
   4  -3   1  264.77   13.60
   4  -3   1  272.37   10.40
  -4   3  -1  280.67   15.00
   4   3   1  292.07   14.30
  -4   3  -1  269.17   13.50
   4   3   1  257.17   12.80
   4   3   1  272.07   13.60
  -4   3  -1  266.47   10.30
  -4   3  -1  260.07   10.10
   4   3   1  244.38   13.40
  -5  -3  -1  454.15   20.60
   5  -3   1  460.15   16.80
  -5  -3  -1  458.65   21.20
   5  -3   1  465.35   20.90
  -5  -3  -1  449.46   20.50
  -5  -3  -1  478.05   19.50
   5  -3   1  471.65   15.90
   5  -3   1  451.45   20.60
  -5   3  -1  456.85   16.70
   5   3   1  481.85   21.40
  -5   3  -1  460.25   20.60
  -5   3  -1  462.65   20.60
   5   3   1  462.55   21.20
  -5   3  -1  470.15   15.90
   5   3   1  461.55   20.50
   5   3   1  463.75   19.40
   5   3   1  434.76   20.40
   6  -3   1   49.80    7.30
   6  -3   1   46.70    3.00
  -6  -3  -1   57.09    7.80
   6  -3   1   56.69    4.50
  -6  -3  -1   68.79    8.90
  -6  -3  -1   53.79    5.40
   6  -3   1   71.79    9.10
  -6   3  -1   52.99    7.50
   6   3   1   59.99    6.60
   6   3   1   76.39    7.60
  -6   3  -1   52.99    4.10
  -6   3  -1   51.49    3.20
   6   3   1   60.39    7.90
   6   3   1   60.19    8.60
  -6   3  -1   59.89    7.90
   6   3   1   41.60    4.90
  -7  -3  -1  136.19    9.30
   7  -3   1  137.39    8.00
  -7  -3  -1  134.69   10.70
   7  -3   1  148.59   11.50
   7  -3   1  148.89   11.50
  -7  -3  -1  138.69   10.60
   7   3   1  144.49   12.00
   7   3   1  164.98    9.80
  -7   3  -1  153.48   11.40
   7   3   1  147.79   11.80
   7   3   1  146.69   11.00
  -7   3  -1  150.68   10.90
  -7   3  -1  144.59    7.90
   7   3   1  166.28   13.30
   8  -3   1   19.90    5.80
  -8  -3  -1   16.40    5.40
   8  -3   1   23.60    5.90
  -8  -3  -1   24.00    5.40
   8  -3   1   21.20    5.90
  -8  -3  -1   22.10    4.60
   8  -3   1   26.50    4.30
  -8   3  -1   31.50    6.80
  -8   3  -1   31.40    6.80
   8   3   1   30.80    5.50
  -8   3  -1   28.70    4.30
   8   3   1   29.70    6.40
   8   3   1   26.50    6.70
   8   3   1   19.50    5.70
   8   3   1   23.10    5.60
   9  -3   1  136.49   11.60
  -9  -3  -1  137.89   12.20
  -9  -3  -1  157.88   12.20
   9  -3   1  150.58   13.00
  -9  -3  -1  152.18   10.50
   9  -3   1  141.19   12.70
   9  -3   1  144.99    9.10
   9   3   1  156.18   13.10
  -9   3  -1  153.68   12.20
   9   3   1  159.98   13.40
   9   3   1  138.89    9.70
  -9   3  -1  143.19   12.20
   9   3   1  169.28   13.00
   9   3   1  147.99   12.20
 -10  -3  -1  229.58   16.90
  10  -3   1  261.47   18.20
  10  -3   1  273.37   13.60
  10  -3   1  264.77   17.80
 -10  -3  -1  229.58   15.80
  10  -3   1  233.68   16.50
 -10  -3  -1  229.78   13.70
  10   3   1  219.48   16.00
  10   3   1  223.38   16.10
 -10   3  -1  248.28   12.60
  10   3   1  243.38   18.30
  10   3   1  242.08   13.80
  10   3   1  234.48   17.20
 -10   3  -1  255.77   17.00
  10   3   1  223.08   16.30
  10   3   1  259.57   15.00
 -11  -3  -1   58.69   11.00
  11  -3   1   69.09    7.20
  11  -3   1   37.80    9.20
 -11  -3  -1   42.90    8.90
  11  -3   1   60.99   10.60
  11   3   1   51.69   10.40
  11   3   1   57.49    8.40
  11   3   1   46.60    8.90
 -11   3  -1   52.99    7.00
  11   3   1   58.09    9.50
 -11   3  -1   37.60    8.70
  12  -3   1  259.97   19.50
 -12  -3  -1  234.48   18.40
  12  -3   1  241.78   19.10
  12  -3   1  234.18   14.00
  12  -3   1  205.88   13.10
  12   3   1  221.98   17.20
  12   3   1  222.48   14.80
  12   3   1  232.68   14.20
  12   3   1  239.68   19.20
 -12   3  -1  246.68   13.80
 -13  -3  -1  130.99   19.20
  13  -3   1  110.29    9.50
  13  -3   1  120.29   11.40
  13  -3   1  132.99   14.80
  13   3   1  132.29   13.30
  13   3   1   98.39   16.10
  13   3   1  140.89   11.60
  13   3   1  114.79   10.30
  13   3   1  110.99   17.80
  14  -3   1  350.06   24.90
  14  -3   1  334.27   17.90
 -14  -3  -1  377.46   25.10
  14  -3   1  355.46   18.70
  14  -3   1  355.06   28.30
  14   3   1  318.27   22.30
  14   3   1  319.37   23.70
  14   3   1  313.07   18.20
  14   3   1  315.47   24.40
  14   3   1  325.37   19.00
  15  -3   1  128.79   12.30
  15  -3   1  131.49   18.70
  15  -3   1  144.59   12.30
  15  -3   1  114.19   16.00
  15   3   1  157.68   12.10
  15   3   1  141.19   15.20
  15   3   1  157.18   17.10
  15   3   1  109.39   18.30
  15   3   1  134.99   13.50
  16  -3   1   76.59   10.40
  16  -3   1  119.09   11.60
  16  -3   1  114.89   16.80
  16  -3   1  103.39   18.10
  16   3   1  114.69   10.90
  16   3   1   99.99   15.60
  16   3   1   92.39   11.60
  16   3   1   91.09   15.90
  16   3   1   94.59   16.80
  17  -3   1   98.59   12.60
  17  -3   1  108.39   19.30
  17  -3   1   83.69   15.30
  17   3   1  100.19   15.60
  17   3   1   85.59   16.60
  17   3   1  105.49   17.90
  17   3   1   91.69   11.40
  18  -3   1   13.70   10.40
  18  -3   1   22.20   10.30
  18  -3   1   14.30    8.30
  18   3   1   33.40   12.80
  18   3   1   10.20    6.00
  18   3   1   -1.00    9.00
  18   3   1   26.30   10.50
  19  -3   1   25.20   10.50
  19  -3   1   23.90   12.30
  19   3   1    6.10   10.80
  19   3   1   13.50   14.50
  20  -4  -1   12.20   11.80
  20   4  -1    1.20   11.00
  19  -4  -1    5.90   10.50
  19  -4  -1   29.20   13.00
  19   4  -1    7.70   10.50
  19   4  -1    5.30    6.10
  19   4  -1    1.40    9.60
  19   4  -1   35.80   12.20
  18  -4  -1  280.17   25.70
  18  -4  -1  281.37   29.10
  18   4  -1  318.77   20.10
  18   4  -1  279.27   24.00
  18   4  -1  235.28   34.10
  17  -4  -1  -19.50    5.80
  17  -4  -1   13.80    8.80
  17  -4  -1   15.30    6.20
  17   4  -1   -4.80    6.90
  17   4  -1   -6.90    8.40
  17   4  -1   11.60    9.00
  17   4  -1   -3.50    5.30
  16  -4  -1   95.69   15.80
  16  -4  -1   83.39    8.60
  16  -4  -1  111.39   16.70
  16  -4  -1   92.79    9.30
  16   4  -1   82.49   14.60
  16   4  -1   97.69   11.30
  16   4  -1   99.19   15.00
  16   4  -1   97.09   16.10
  15  -4  -1   18.90    5.30
  15  -4  -1   13.00    6.60
 -15  -4   1   22.20    8.80
  15  -4  -1   15.60    8.40
  15  -4  -1    9.60    4.00
  15   4  -1   17.10    6.60
  15   4  -1    8.70    7.40
  15   4  -1   25.60   10.10
  15   4  -1   12.50    7.10
  14  -4  -1  160.78   16.10
  14  -4  -1  172.38    8.40
 -14  -4   1  187.78   17.10
  14  -4  -1  175.78   10.60
  14  -4  -1  170.28   10.80
  14  -4  -1  160.58   16.80
  14   4  -1  166.88   13.10
  14   4  -1  173.48   16.00
  14   4  -1  157.68   14.20
  14   4  -1  186.18   18.70
  13  -4  -1   40.40   10.00
  13  -4  -1   27.20    4.30
 -13  -4   1   29.40    8.70
  13  -4  -1   31.90    8.50
  13  -4  -1   36.00    4.30
  13  -4  -1   23.40    5.60
  13  -4  -1   34.40    5.50
  13   4  -1   35.80   10.30
  13   4  -1   30.80    6.60
  13   4  -1   33.50    8.20
  13   4  -1   29.40    5.90
  12  -4  -1  362.36   22.50
 -12  -4   1  332.17   22.00
  12  -4  -1  312.97   15.10
  12  -4  -1  362.16   14.80
  12  -4  -1  380.06   23.50
  12  -4  -1  383.16   15.60
  12   4  -1  359.46   20.10
  12   4  -1  330.37   23.30
  12   4  -1  371.86   22.50
 -12   4   1  351.06   21.50
  12   4  -1  369.36   20.10
 -11  -4   1    0.50    4.30
  11  -4  -1    1.60    2.50
  11  -4  -1    1.50    2.40
  11  -4  -1    1.00    4.40
  11  -4  -1    2.30    4.60
  11  -4  -1    5.30    2.60
  11   4  -1   -3.80    4.10
  11   4  -1   -0.60    3.50
  11   4  -1    3.60    4.50
  11   4  -1    0.30    3.60
 -11   4   1   -0.70    4.20
  11   4  -1   -0.20    3.40
 -11   4   1    6.30    2.80
  10  -4  -1  446.26   23.30
  10  -4  -1  444.56   16.90
 -10  -4   1  411.06   23.40
  10  -4  -1  417.16   24.00
  10  -4  -1  445.66   17.70
  10  -4  -1  438.86   16.90
  10   4  -1  446.56   22.50
  10   4  -1  431.66   23.40
 -10   4   1  416.06   23.20
  10   4  -1  462.55   25.40
  10   4  -1  482.55   24.40
 -10   4   1  439.96   17.90
  10   4  -1  433.76   23.60
 -10   4   1  422.46   22.50
  10   4  -1  438.06   24.70
  10   4  -1  479.85   22.10
   9  -4  -1   12.80    5.20
  -9  -4   1    6.50    4.30
   9  -4  -1   10.30    2.70
  -9  -4   1    7.80    5.10
   9  -4  -1    6.50    1.90
   9  -4  -1    8.20    2.10
  -9  -4   1    6.20    3.90
   9   4  -1    5.00    3.40
   9   4  -1    2.40    3.40
   9   4  -1    2.60    4.40
   9   4  -1    7.80    3.70
  -9   4   1   14.80    4.50
  -9   4   1    5.90    2.30
  -9   4   1    3.40    4.00
   9   4  -1    2.80    3.40
  -8  -4   1  606.44   28.00
   8  -4  -1  616.94   23.30
  -8  -4   1  650.73   29.50
   8  -4  -1  644.74   27.80
   8  -4  -1  617.44   28.70
  -8  -4   1  603.64   26.70
   8   4  -1  720.83   28.40
  -8   4   1  622.64   27.30
   8   4  -1  594.84   28.10
   8   4  -1  630.54   29.10
   8   4  -1  609.84   27.90
  -8   4   1  672.23   28.90
  -8   4   1  613.14   23.60
   8   4  -1  670.23   28.90
  -7  -4   1   61.69    8.70
   7  -4  -1   53.39    4.90
  -7  -4   1   47.80    7.70
   7  -4  -1   67.49    8.60
  -7  -4   1   55.89    6.20
   7  -4  -1   61.49    8.70
   7   4  -1   51.79    8.10
   7   4  -1   69.99    8.90
   7   4  -1   52.89    8.50
   7   4  -1   62.89    6.60
  -7   4   1   48.20    4.80
   7   4  -1   47.70    7.40
  -7   4   1   57.49    8.70
  -7   4   1   54.99    7.40
  -6  -4   1  122.69    9.10
  -6  -4   1  126.39    9.70
   6  -4  -1  145.39   10.60
  -6  -4   1  149.09   11.00
   6  -4  -1  128.79    7.60
   6  -4  -1  135.89    9.40
   6   4  -1  141.79   10.30
   6   4  -1  134.59    9.90
  -6   4   1  134.39    9.90
   6   4  -1  119.59   10.00
  -6   4   1  145.99    8.10
   6   4  -1  142.69   10.50
  -6   4   1  131.79    9.00
   6   4  -1  133.19    9.60
  -5  -4   1    9.10    3.10
  -5  -4   1    1.50    2.70
   5  -4  -1    5.00    3.00
   5  -4  -1    6.60    2.20
  -5  -4   1   -1.00    2.60
   5  -4  -1    2.20    2.60
   5   4  -1    4.40    2.60
  -5   4   1    6.10    2.30
   5   4  -1   -1.20    2.40
  -5   4   1    8.90    3.50
   5   4  -1    4.70    3.20
   5   4  -1    3.20    2.20
   5   4  -1    1.60    2.50
   4  -4  -1  316.67   15.60
   4  -4  -1  298.57   13.40
  -4  -4   1  320.17   15.10
   4  -4  -1  310.17   14.40
  -4  -4   1  320.37   15.90
  -4  -4   1  328.47   15.40
   4   4  -1  292.57   15.10
  -4   4   1  308.37   13.50
  -4   4   1  300.87   14.00
   4   4  -1  313.57   15.70
  -4   4   1  309.67   15.30
   4   4  -1  315.67   15.50
   4   4  -1  306.87   15.70
   4   4  -1  331.17   15.20
  -3  -4   1   91.59    7.00
   3  -4  -1   82.09    5.90
  -3  -4   1   92.79    7.40
  -3  -4   1   74.99    6.40
   3  -4  -1   88.99    6.40
   3  -4  -1   87.59    7.20
  -3   4   1   93.79    7.10
  -3   4   1   94.29    6.30
   3   4  -1   79.99    6.50
   3   4  -1   95.79    7.30
   3   4  -1   91.39    7.30
  -3   4   1   85.09    4.00
   3   4  -1   82.39    7.00
  -3   4   1   75.79    6.00
   3   4  -1   76.99    6.70
  -2  -4   1    9.70    2.80
   2  -4  -1    9.30    3.10
   2  -4  -1    5.90    2.30
   2  -4  -1    5.50    2.50
  -2  -4   1    4.90    2.70
  -2  -4   1    6.40    2.80
  -2  -4   1    8.60    2.80
  -2   4   1    2.90    2.10
  -2   4   1    4.70    1.50
  -2   4   1    8.10    2.60
   2   4  -1    4.70    2.50
   2   4  -1    6.20    2.70
   2   4  -1    6.80    2.80
  -2   4   1    2.50    2.10
  -2   4   1    7.30    1.80
   2   4  -1    6.40    2.30
   1  -4  -1   13.90    3.00
  -1  -4   1   15.40    3.30
   1  -4  -1   17.20    3.50
  -1  -4   1   13.80    3.30
   1  -4  -1   11.10    3.40
  -1  -4   1   14.80    3.60
  -1  -4   1    5.40    2.80
  -1   4   1   13.70    3.30
  -1   4   1   17.70    4.40
  -1   4   1   11.30    2.60
   1   4  -1    9.50    2.80
  -1   4   1   15.80    2.70
   1   4  -1    9.20    3.30
  -1   4   1   14.10    3.10
   1   4  -1   12.00    3.30
   1   4  -1   18.60    3.60
   0  -4  -1   25.80    4.30
   0  -4   1   33.40    4.30
   0  -4   1   30.50    4.80
   0  -4  -1   42.80    4.90
   0  -4  -1   40.40    5.40
   0  -4   1   36.10    4.60
   0  -4   1   33.40    5.10
   0  -4  -1   29.30    4.70
   0   4   1   24.10    4.70
   0   4   1   33.50    4.70
   0   4  -1   33.10    4.60
   0   4  -1   38.90    5.20
   0   4  -1   34.40    4.50
   0   4   1   32.80    4.40
   0   4  -1   31.20    4.80
   0   4   1   23.20    4.00
   0   4   1   32.20    4.30
  -1  -4  -1    4.20    2.30
   1  -4   1    4.40    2.50
   1  -4   1    3.70    1.70
   1  -4   1    3.10    2.00
  -1  -4  -1    5.90    2.80
   1  -4   1    0.70    2.10
  -1  -4  -1   -0.40    2.00
   1   4   1    1.80    2.30
   1   4   1    2.90    2.10
  -1   4  -1    2.30    1.70
   1   4   1    2.10    1.90
  -1   4  -1    5.10    2.60
  -1   4  -1    1.40    1.90
  -1   4  -1    0.90    1.80
  -2  -4  -1   87.49    7.20
   2  -4   1   99.29    7.10
   2  -4   1   92.99    7.10
   2  -4   1   93.49    5.90
  -2  -4  -1   86.59    6.90
  -2  -4  -1   88.29    6.80
   2  -4   1   93.29    5.40
   2   4   1   97.99    7.20
   2   4   1   87.99    6.90
  -2   4  -1   90.29    7.00
   2   4   1   92.39    7.20
  -2   4  -1   92.49    6.90
  -2   4  -1   93.99    5.90
  -2   4  -1   85.89    5.20
  -3  -4  -1   26.60    4.50
  -3  -4  -1   31.90    5.50
   3  -4   1   24.90    3.10
   3  -4   1   27.00    5.10
  -3  -4  -1   34.80    5.20
  -3  -4  -1   22.20    4.40
   3  -4   1   30.50    3.20
   3  -4   1   18.50    4.30
  -3   4  -1   25.20    2.50
   3   4   1   16.90    4.30
   3   4   1   24.60    4.60
  -3   4  -1   23.90    4.60
   3   4   1   23.00    4.50
  -3   4  -1   23.90    4.60
  -3   4  -1   29.50    3.90
   3   4   1   25.60    4.80
   4  -4   1  139.59    9.70
  -4  -4  -1  149.49    9.80
   4  -4   1  143.19    9.70
   4  -4   1  140.99    6.60
  -4  -4  -1  132.19    9.50
  -4  -4  -1  134.19    9.90
  -4  -4  -1  131.29    9.00
   4  -4   1  144.29    7.20
  -4   4  -1  162.88   10.10
   4   4   1  145.19    9.50
  -4   4  -1  122.09    6.10
  -4   4  -1  138.89    7.00
   4   4   1  136.09    9.80
   4   4   1  141.59    9.60
  -4   4  -1  131.39    9.40
   4   4   1  145.09   10.00
  -5  -4  -1   68.29    7.50
  -5  -4  -1   48.90    5.60
   5  -4   1   64.39    4.00
  -5  -4  -1   49.10    7.10
   5  -4   1   66.09    7.00
   5  -4   1   49.99    3.90
  -5  -4  -1   55.79    7.60
   5  -4   1   59.69    7.80
   5   4   1   59.59    8.10
   5   4   1   70.49    9.00
  -5   4  -1   65.19    8.40
  -5   4  -1   58.19    7.40
   5   4   1   56.49    6.10
  -5   4  -1   55.69    4.10
   5   4   1   63.29    8.40
  -5   4  -1   52.09    3.70
  -6  -4  -1   68.99    6.70
  -6  -4  -1   59.79    6.70
   6  -4   1   64.99    4.40
   6  -4   1   65.69    4.20
   6  -4   1   54.99    8.00
  -6  -4  -1   71.59   10.10
  -6   4  -1   63.09    8.30
  -6   4  -1   62.79    4.20
  -6   4  -1   63.69    4.20
   6   4   1   47.00    7.10
   6   4   1   55.59    6.40
   6   4   1   73.09    9.80
   6   4   1   53.39   12.20
  -6   4  -1   51.79    7.40
   7  -4   1  302.87   17.80
  -7  -4  -1  359.26   19.30
   7  -4   1  301.97   11.60
   7  -4   1  318.47   12.80
   7  -4   1  303.87   17.50
  -7  -4  -1  307.27   17.20
  -7  -4  -1  310.67   17.80
  -7  -4  -1  278.07   15.40
  -7   4  -1  317.67   17.30
   7   4   1  308.57   16.20
   7   4   1  309.77   17.50
   7   4   1  323.27   18.60
  -7   4  -1  313.27   12.60
  -7   4  -1  303.47   11.80
   7   4   1  310.47   18.00
   7   4   1  289.37   17.30
  -7   4  -1  302.27   17.20
  -8  -4  -1   22.60    6.40
   8  -4   1   31.50    4.30
   8  -4   1   39.10    6.90
  -8  -4  -1   27.30    6.20
  -8  -4  -1   25.50    4.90
   8  -4   1   33.20    7.40
  -8   4  -1   21.10    5.40
   8   4   1   26.20    6.90
   8   4   1   26.30    5.40
   8   4   1   33.70    7.20
  -8   4  -1   28.50    3.80
  -9  -4  -1  529.85   26.30
  -9  -4  -1  494.15   23.00
   9  -4   1  524.65   26.30
   9  -4   1  492.45   26.00
  -9  -4  -1  475.75   24.80
   9  -4   1  484.85   19.70
   9   4   1  498.35   25.80
   9   4   1  504.75   26.70
  -9   4  -1  510.55   25.80
   9   4   1  517.85   25.70
  -9   4  -1  498.05   19.40
   9   4   1  468.75   24.90
  -9   4  -1  507.45   25.70
   9   4   1  534.65   23.80
   9   4   1  505.25   27.10
  10  -4   1  437.06   18.80
  10  -4   1  465.45   25.30
  10  -4   1  479.45   26.10
 -10  -4  -1  456.55   21.80
 -10  -4  -1  449.06   24.10
 -10  -4  -1  485.55   25.80
 -10   4  -1  417.76   24.00
  10   4   1  466.85   26.40
  10   4   1  386.46   23.30
  10   4   1  444.36   24.50
  10   4   1  465.15   22.00
 -10   4  -1  450.65   19.10
 -11  -4  -1  291.87   16.90
  11  -4   1  302.87   21.00
  11  -4   1  308.67   21.20
 -11  -4  -1  327.77   21.40
  11  -4   1  299.27   15.00
  11   4   1  283.47   19.70
  11   4   1  322.07   17.50
  11   4   1  326.17   18.50
 -11   4  -1  290.07   14.30
  11   4   1  329.47   22.10
 -12  -4  -1  321.27   22.20
  12  -4   1  297.87   21.80
  12  -4   1  293.27   15.50
  12  -4   1  314.37   15.40
  12  -4   1  292.07   21.40
  12   4   1  360.26   18.60
  12   4   1  272.27   21.70
  12   4   1  325.97   21.10
  13  -4   1   26.60    8.10
  13  -4   1   15.60    4.50
 -13  -4  -1    2.60    6.50
  13  -4   1    8.10    4.80
  13  -4   1    8.70    6.30
  13   4   1   19.90    7.10
  13   4   1   11.90    4.60
  13   4   1   18.30    7.50
  13   4   1   12.70    5.50
 -14  -4  -1   32.80   10.00
  14  -4   1   50.09    7.80
  14  -4   1   28.90    8.90
  14  -4   1   33.20    6.40
  14   4   1   37.50   10.10
  14   4   1   41.60    8.20
  14   4   1   32.90    7.40
  14   4   1   28.90    9.30
  15  -4   1   84.69    8.90
 -15  -4  -1   91.19   15.30
  15  -4   1   91.69   16.70
  15  -4   1   60.59   12.60
  15   4   1   69.29   12.50
  15   4   1   46.70   11.70
  15   4   1   49.90   13.00
  15   4   1   55.49    9.70
  15   4   1   62.19    9.80
  16  -4   1   94.09   10.00
  16  -4   1   79.79   15.80
  16  -4   1   85.99   15.40
  16  -4   1   89.39   10.50
  16   4   1   64.19   15.20
  16   4   1   93.49   10.80
  16   4   1   72.19   13.60
  16   4   1  111.89   18.10
  17  -4   1  192.58   14.70
  17  -4   1  245.38   23.40
  17  -4   1  202.98   31.80
  17   4   1  264.67   17.10
  17   4   1  214.98   20.90
  17   4   1  264.97   25.60
  17   4   1  254.37   23.50
  18  -4   1   65.89   14.40
  18  -4   1   34.20   12.40
  18  -4   1   25.10    7.80
  18   4   1   53.49   13.80
  18   4   1   34.80   14.00
  18   4   1   63.29   15.90
  18   4   1   35.00    8.50
  19  -4   1  160.08   23.20
  19   4   1  149.59   21.00
  19  -5  -1   15.40   12.30
  19   5  -1   30.40   14.60
  19   5  -1   30.20    9.40
  19   5  -1    9.40   10.80
  19   5  -1    8.90   15.80
  18  -5  -1   17.60   11.10
  18  -5  -1   20.30   12.10
  18   5  -1   29.50    9.20
  18   5  -1   31.60   12.10
  18   5  -1   17.80   11.00
  18   5  -1   23.30   12.30
  17  -5  -1   20.50   11.00
  17  -5  -1   17.50   11.10
 -17  -5   1   42.20   10.70
  17   5  -1   33.10    9.00
  17   5  -1   33.90   11.80
  17   5  -1   25.80   13.00
  17   5  -1   39.60   12.70
  16  -5  -1   27.70    9.90
 -16  -5   1   70.79   14.40
  16  -5  -1   78.79   14.10
  16   5  -1   48.30   12.60
  16   5  -1   44.10   13.20
  16   5  -1   53.09   10.40
  16   5  -1   60.59   12.80
 -15  -5   1   78.59   14.40
  15  -5  -1   89.19    6.70
  15  -5  -1  100.59   16.40
  15   5  -1   69.49   13.80
  15   5  -1   92.69   12.30
  15   5  -1   86.59   14.50
  14  -5  -1    9.20    7.00
 -14  -5   1    1.00    5.90
  14  -5  -1    5.50    3.10
  14  -5  -1   10.50    7.50
  14   5  -1   -4.10    6.20
  14   5  -1    0.60    4.70
  14   5  -1    6.10    5.50
  13  -5  -1  646.54   23.80
  13  -5  -1  647.84   23.90
 -13  -5   1  725.53   36.00
  13  -5  -1  646.74   33.90
  13  -5  -1  665.23   38.50
  13   5  -1  675.03   31.30
  13   5  -1  702.33   35.00
  12  -5  -1   24.30    4.20
 -12  -5   1   21.90    7.40
  12  -5  -1   29.10    8.60
  12  -5  -1   22.80    7.90
 -12   5   1   19.50    3.80
  12   5  -1   21.30    5.90
  12   5  -1   21.90    6.80
 -12   5   1   31.40    8.40
  12   5  -1   23.80    8.50
  12   5  -1   16.70    6.50
  11  -5  -1  202.18   16.90
 -11  -5   1  192.18   14.20
 -11  -5   1  172.98   14.90
  11  -5  -1  207.78   15.60
  11  -5  -1  188.18   10.00
 -11   5   1  177.28   10.00
  11   5  -1  217.98   17.60
  11   5  -1  187.18   15.70
  11   5  -1  181.48   14.50
 -11   5   1  179.58   14.20
  11   5  -1  180.28   13.80
  10  -5  -1  170.28   13.40
 -10  -5   1  148.09   12.20
  10  -5  -1  163.28   14.40
  10  -5  -1  149.29    8.80
 -10  -5   1  173.58   14.40
 -10  -5   1  168.48   15.20
 -10   5   1  147.79   12.60
  10   5  -1  163.78   12.70
  10   5  -1  165.78   13.20
 -10   5   1  149.19    9.00
  10   5  -1  145.69   12.70
  10   5  -1  168.08   14.10
  10   5  -1  156.38   14.50
   9  -5  -1  481.55   25.70
   9  -5  -1  488.75   19.90
  -9  -5   1  496.65   24.20
  -9  -5   1  468.05   25.90
  -9  -5   1  532.15   26.00
   9  -5  -1  511.55   24.70
  -9   5   1  489.15   25.40
   9   5  -1  501.85   25.40
  -9   5   1  500.35   24.30
   9   5  -1  463.85   25.80
  -9   5   1  507.15   20.20
   9   5  -1  548.55   26.50
   9   5  -1  502.55   25.90
   9   5  -1  507.15   24.20
   8  -5  -1  101.59   10.10
   8  -5  -1   88.99    6.50
  -8  -5   1   82.49    8.40
  -8  -5   1   91.09   12.10
  -8  -5   1   97.29    9.70
   8  -5  -1   87.09    9.00
  -8   5   1   84.89    6.50
  -8   5   1   98.19   13.10
   8   5  -1   82.29   12.50
   8   5  -1   73.09   10.40
   8   5  -1   73.79    8.30
   8   5  -1   76.19    8.50
   8   5  -1   73.79   10.30
  -8   5   1   76.79    8.10
  -7  -5   1   20.60    5.60
  -7  -5   1   28.80    6.30
  -7  -5   1   40.90    7.10
   7  -5  -1   38.80    7.30
   7  -5  -1   28.50    4.40
   7  -5  -1   28.00    6.00
   7   5  -1   42.60    8.00
  -7   5   1   36.10    5.00
   7   5  -1   16.00    4.90
   7   5  -1   31.30    6.20
  -7   5   1   34.40    7.00
  -7   5   1   30.60    5.80
   7   5  -1   19.30    5.20
   7   5  -1   42.80    6.80
  -6  -5   1   22.70    5.70
   6  -5  -1   31.90    5.80
   6  -5  -1   26.00    5.20
  -6  -5   1   28.70    6.30
  -6  -5   1   35.00    6.20
   6  -5  -1   29.80    6.20
  -6   5   1   27.20    4.40
   6   5  -1   25.90    6.00
  -6   5   1   32.80    6.50
   6   5  -1   30.90    6.50
   6   5  -1   22.70    5.40
  -6   5   1   32.80    5.90
   6   5  -1   38.50    6.60
   6   5  -1   15.80    4.60
   5  -5  -1  303.87   16.50
  -5  -5   1  318.97   16.20
  -5  -5   1  303.67   16.90
  -5  -5   1  305.97   16.00
   5  -5  -1  293.07   15.20
   5   5  -1  284.27   16.10
  -5   5   1  299.07   14.90
   5   5  -1  300.37   16.20
   5   5  -1  304.57   15.90
  -5   5   1  306.87   13.90
  -5   5   1  304.37   16.10
   5   5  -1  310.57   16.80
   5   5  -1  270.27   16.00
  -4  -5   1  106.49    8.60
  -4  -5   1  113.49    9.60
  -4  -5   1  119.09    8.90
   4  -5  -1  113.59    9.30
   4  -5  -1  135.19    9.10
   4  -5  -1  115.29    8.40
  -4   5   1  105.09    8.60
   4   5  -1  119.69    9.30
  -4   5   1  128.49    8.10
   4   5  -1  114.39    9.20
   4   5  -1  120.09    9.30
   4   5  -1  126.69    9.70
  -4   5   1  132.79    8.70
   4   5  -1  110.69    8.70
   3  -5  -1  129.79    8.50
  -3  -5   1  133.99    9.60
   3  -5  -1  114.29    9.00
   3  -5  -1  121.89    8.00
  -3  -5   1  117.09    8.60
  -3  -5   1  116.09    8.90
  -3   5   1  120.49    8.90
   3   5  -1  125.69    9.40
   3   5  -1  117.59    8.70
   3   5  -1  124.99    9.10
  -3   5   1  119.89    9.20
  -3   5   1  129.09    6.00
   3   5  -1  128.29    9.40
  -3   5   1  135.89    8.30
  -3   5   1  121.59    6.00
   3   5  -1  115.59    8.70
   2  -5  -1    4.90    2.80
  -2  -5   1    3.50    2.70
  -2  -5   1    0.70    1.90
   2  -5  -1    4.50    2.50
   2  -5  -1    1.00    1.90
  -2  -5   1    6.40    2.90
   2   5  -1    4.60    2.80
  -2   5   1    6.40    1.90
  -2   5   1    3.70    1.80
   2   5  -1    3.80    2.50
   2   5  -1    5.70    3.10
  -2   5   1    3.00    2.10
   2   5  -1    3.60    2.50
   2   5  -1    5.80    2.90
  -2   5   1    3.40    2.50
  -2   5   1    3.20    2.70
  -1  -5   1   29.50    5.30
  -1  -5   1   29.00    5.10
   1  -5  -1   36.80    5.30
   1  -5  -1   31.30    5.40
  -1  -5   1   29.00    5.10
   1  -5  -1   30.10    5.10
  -1  -5   1   39.60    5.90
   1   5  -1   31.00    5.00
  -1   5   1   34.70    4.60
   1   5  -1   29.50    4.90
  -1   5   1   44.50    6.70
   1   5  -1   30.50    5.50
  -1   5   1   33.70    5.20
   1   5  -1   35.30    5.40
  -1   5   1   26.50    4.00
  -1   5   1   33.00    5.40
   0  -5  -1   11.40    3.20
   0  -5  -1    3.70    2.90
   0  -5   1   11.80    3.10
   0  -5  -1   14.30    3.60
   0  -5   1   12.80    3.80
   0  -5   1   17.10    4.20
   0  -5   1   13.70    3.20
   0   5  -1    9.60    3.30
   0   5   1   13.10    3.50
   0   5  -1    5.80    2.80
   0   5   1   14.20    3.30
   0   5  -1   16.90    3.70
   0   5   1   16.00    4.10
   0   5  -1   12.90    3.00
   0   5   1   12.00    3.10
   1  -5   1   17.70    3.70
   1  -5   1   10.90    2.80
  -1  -5  -1   19.00    3.80
   1  -5   1   12.10    3.80
  -1  -5  -1    5.00    2.90
  -1  -5  -1   14.90    3.90
  -1  -5  -1   13.90    3.90
   1  -5   1   12.30    3.80
  -1   5  -1   10.00    3.60
  -1   5  -1   12.10    2.90
   1   5   1   14.90    3.80
   1   5   1    7.00    2.70
  -1   5  -1   12.70    3.30
   1   5   1   14.60    3.60
   1   5   1    9.00    3.10
  -1   5  -1   12.50    3.20
   1   5   1   14.70    3.70
   2  -5   1    5.30    3.40
  -2  -5  -1    4.00    2.80
   2  -5   1    7.80    3.50
   2  -5   1    5.80    2.20
   2  -5   1    5.00    2.50
  -2  -5  -1    5.90    3.10
  -2  -5  -1    2.70    2.90
  -2  -5  -1    7.10    2.60
  -2   5  -1    3.60    1.90
   2   5   1   10.50    3.90
   2   5   1    5.80    3.20
  -2   5  -1    4.50    3.00
   2   5   1    2.60    2.40
   2   5   1    0.50    2.20
  -2   5  -1    4.60    2.20
   2   5   1    2.80    2.70
  -2   5  -1    7.40    2.90
   3  -5   1   33.70    3.30
  -3  -5  -1   30.90    5.60
  -3  -5  -1   40.10    6.70
   3  -5   1   44.60    6.90
   3  -5   1   37.30    4.90
  -3  -5  -1   42.80    6.40
   3  -5   1   34.80    6.00
  -3  -5  -1   43.90    6.60
   3   5   1   32.70    6.10
  -3   5  -1   37.30    5.10
   3   5   1   41.70    6.60
   3   5   1   34.00    5.80
  -3   5  -1   29.40    5.40
  -3   5  -1   44.40    6.90
   3   5   1   28.10    5.70
   3   5   1   41.30    6.60
  -3   5  -1   30.30    3.30
   4  -5   1  112.29    9.00
   4  -5   1   90.99    6.40
   4  -5   1   98.89    5.50
  -4  -5  -1  105.79    9.20
   4  -5   1   88.99    8.20
  -4  -5  -1  111.49    9.00
  -4  -5  -1  104.79    8.60
  -4  -5  -1  102.59    8.40
   4   5   1   84.89    8.00
   4   5   1  106.39    9.20
   4   5   1   99.79    8.60
  -4   5  -1  110.19    5.50
   4   5   1   96.19    8.60
  -4   5  -1   89.09    8.10
   4   5   1  113.59    9.10
  -4   5  -1   92.69    6.40
  -4   5  -1  101.49    8.40
   5  -5   1  191.48    8.20
   5  -5   1  174.98   12.10
  -5  -5  -1  200.38   15.00
  -5  -5  -1  187.58   12.00
   5  -5   1  195.28    9.60
  -5  -5  -1  200.58   12.70
   5   5   1  188.58   12.30
   5   5   1  189.98   12.90
   5   5   1  192.48   12.40
  -5   5  -1  207.18    9.70
  -5   5  -1  203.08   12.50
   5   5   1  179.68   12.60
  -5   5  -1  180.38    8.00
  -5   5  -1  189.48   12.50
  -6  -5  -1  153.58   11.80
   6  -5   1  152.88   11.80
   6  -5   1  156.48    8.30
  -6  -5  -1  174.98   12.80
   6  -5   1  157.08    7.30
  -6  -5  -1  161.78   11.90
  -6  -5  -1  178.98   11.70
   6  -5   1  175.98   12.40
  -6   5  -1  152.28    8.20
   6   5   1  177.28   12.40
   6   5   1  162.18   13.00
   6   5   1  193.48   13.30
  -6   5  -1  149.29   11.50
  -6   5  -1  178.68    7.40
   6   5   1  154.98   12.00
   6   5   1  175.48   12.50
  -6   5  -1  160.48   11.50
   7  -5   1  263.27   16.50
  -7  -5  -1  262.87   16.50
  -7  -5  -1  286.07   15.60
  -7  -5  -1  260.37   17.40
   7  -5   1  261.47   10.90
   7  -5   1  290.37   17.50
  -7  -5  -1  290.97   17.30
   7  -5   1  273.77   11.60
   7   5   1  277.07   16.00
  -7   5  -1  289.77   10.90
  -7   5  -1  262.87   16.00
   7   5   1  243.98   16.50
  -7   5  -1  277.47   11.60
   7   5   1  282.67   17.00
  -7   5  -1  296.47   17.20
   7   5   1  248.08   16.20
   7   5   1  265.97   17.20
  -8  -5  -1   31.10    7.10
   8  -5   1   26.50    3.40
  -8  -5  -1   32.00    7.60
  -8  -5  -1   27.90    6.90
   8  -5   1   33.80    3.50
   8  -5   1   31.20    7.10
   8  -5   1   33.10    7.30
  -8  -5  -1   21.80    5.40
   8   5   1   48.80    8.80
   8   5   1   29.90    7.10
   8   5   1   27.10    7.10
  -8   5  -1   33.00    3.30
  -8   5  -1   33.30    6.70
   8   5   1   40.60    6.70
  -8   5  -1   34.90    3.30
  -8   5  -1   26.00    6.60
   8   5   1   33.10    8.30
   8   5   1   38.20    7.80
   9  -5   1  272.87   18.10
   9  -5   1  250.17    9.80
   9  -5   1  260.37   11.10
  -9  -5  -1  221.18   16.50
  -9  -5  -1  235.28   14.80
  -9  -5  -1  222.28   16.20
   9  -5   1  234.58   16.80
   9   5   1  242.48   17.60
  -9   5  -1  253.27   10.00
   9   5   1  259.27   15.70
  -9   5  -1  223.78   18.30
  -9   5  -1  247.48   10.60
  -9   5  -1  213.28   15.40
   9   5   1  246.38   17.00
   9   5   1  211.18   15.80
   9   5   1  221.98   16.60
   9   5   1  225.28   19.10
  10  -5   1  125.79   12.50
 -10  -5  -1  113.49   12.00
  10  -5   1  142.29   14.00
 -10  -5  -1  143.39   13.70
  10  -5   1  138.19    7.90
 -10   5  -1  134.69   12.70
  10   5   1  137.49   14.40
  10   5   1  142.69   12.90
  10   5   1  115.89   10.70
 -10   5  -1  110.49    7.20
  11  -5   1    8.40    3.20
 -11  -5  -1    0.90    5.30
  11  -5   1    9.50    3.30
  11  -5   1   12.20    5.50
  11  -5   1   10.60    6.40
 -11  -5  -1   11.30    4.60
  11   5   1   15.00    6.10
  11   5   1    8.50    4.70
  11   5   1   13.90    7.80
 -12  -5  -1  169.68   13.40
  12  -5   1  154.68   20.10
 -12  -5  -1  178.58   16.30
  12  -5   1  164.98   11.40
  12  -5   1  156.88    9.80
  12  -5   1  139.59   15.00
  12   5   1  179.88   14.40
  12   5   1  204.48   18.80
  12   5   1  180.48   16.40
  12   5   1  177.68   13.60
 -13  -5  -1   70.29   12.60
  13  -5   1   67.29    6.80
  13  -5   1   80.99    7.30
  13  -5   1   96.19   15.60
  13  -5   1   55.29   12.20
  13   5   1   87.99   14.40
  13   5   1   70.89   13.30
  13   5   1   78.99   10.80
  14  -5   1  344.47   25.40
  14  -5   1  339.37   16.40
  14  -5   1  412.26   27.60
  14  -5   1  344.47   16.50
 -14  -5  -1  356.76   25.30
  14   5   1  328.37   26.30
  14   5   1  376.36   25.30
  14   5   1  357.66   20.80
  15  -5   1  111.89    9.10
  15  -5   1   93.59    8.80
  15  -5   1   95.49   16.40
 -15  -5  -1   98.39   16.20
  15  -5   1  113.59   17.40
  15   5   1  116.99   19.50
  15   5   1   80.59   11.50
  15   5   1   96.39   15.40
 -16  -5  -1   59.89   12.90
  16  -5   1   63.29    8.00
  16  -5   1   68.59   14.40
  16  -5   1   63.69   14.00
  16   5   1   53.69   13.20
  16   5   1   53.59   12.40
  16   5   1   78.89   12.20
  16   5   1   88.89   16.00
 -17  -5  -1  126.29   26.70
  17  -5   1   92.89    9.80
  17  -5   1   91.29   17.20
  17  -5   1   56.99   14.60
  17   5   1   91.09   17.00
  17   5   1   80.69   18.00
  17   5   1   35.60   16.20
  18  -5   1   -6.20   17.40
  18  -5   1  -10.70    9.00
  18   5   1   25.10   12.50
  18   5   1    2.80    9.30
  18   5   1   11.60   11.30
  19  -5   1  -12.20   10.90
  19   5   1   10.90   11.70
  19   6  -1    8.70    9.00
  19   6  -1   -5.50   10.80
  18  -6  -1  317.37   27.30
  18  -6  -1  295.47   27.10
 -18  -6   1  309.77   25.90
  18   6  -1  306.27   27.40
  18   6  -1  353.46   28.00
  18   6  -1  260.97   27.40
  18   6  -1  350.96   23.10
  17  -6  -1   14.60    9.00
 -17  -6   1   21.40    8.20
  17   6  -1   24.20   10.20
  17   6  -1   14.80   11.20
  17   6  -1   25.80    9.40
  17   6  -1   18.10   18.20
  16  -6  -1  348.67   26.90
  16  -6  -1  356.76   26.40
 -16  -6   1  301.37   24.30
  16   6  -1  330.47   24.90
  16   6  -1  353.16   22.80
  16   6  -1  380.56   29.20
  15  -6  -1  238.08   21.50
 -15  -6   1  271.77   22.20
  15  -6  -1  280.47   22.60
  15   6  -1  257.87   21.70
  15   6  -1  269.87   24.00
  15   6  -1  240.68   18.50
  14  -6  -1  225.68   20.80
  14  -6  -1  243.48   19.20
 -14  -6   1  221.78   19.30
  14   6  -1  239.48   17.80
  14   6  -1  197.28   19.90
  14   6  -1  237.28   19.80
  13  -6  -1   50.49   10.30
  13  -6  -1   42.20    4.70
  13  -6  -1   46.30   11.40
  13   6  -1   36.20   10.20
 -13   6   1   45.40    4.90
  13   6  -1   38.20    8.30
  12  -6  -1   20.10    4.50
  12  -6  -1   29.80    8.30
  12  -6  -1   28.10    9.50
 -12  -6   1   32.40    8.30
  12   6  -1   35.80    8.80
  12   6  -1   28.30    8.40
 -12   6   1   30.90    4.80
  12   6  -1   25.70    7.20
  11  -6  -1   49.99   10.50
  11  -6  -1   69.79   11.20
 -11  -6   1   86.69   12.90
  11  -6  -1   86.89    9.00
 -11  -6   1   41.60    9.30
  11   6  -1   53.99   10.30
  11   6  -1   64.29   10.30
 -11   6   1   90.99   12.60
 -11   6   1   62.69    5.90
  11   6  -1   50.89   10.60
 -10  -6   1  248.48   17.30
 -10  -6   1  204.08   15.10
 -10  -6   1  225.38   18.00
  10  -6  -1  233.58   17.50
  10  -6  -1  207.98   16.00
  10  -6  -1  208.28   11.40
  10   6  -1  229.58   15.80
 -10   6   1  242.28   12.10
  10   6  -1  221.58   17.10
 -10   6   1  209.08   22.40
   9  -6  -1  137.39   13.00
  -9  -6   1  147.99   13.60
  -9  -6   1  135.79   12.90
   9  -6  -1  136.59    8.80
  -9  -6   1  157.28   12.40
   9  -6  -1  141.39   11.90
   9   6  -1  152.18   12.30
   9   6  -1  152.48   12.70
  -9   6   1  139.99    9.10
  -9   6   1  132.39   11.20
   9   6  -1  115.29   12.20
   8  -6  -1 1002.00   36.30
   8  -6  -1 1023.10   40.70
  -8  -6   1 1002.90   40.80
   8  -6  -1 1010.20   42.40
  -8  -6   1 1013.70   41.70
  -8  -6   1  991.80   42.90
   8   6  -1 1058.69   41.60
   8   6  -1 1031.30   43.10
  -8   6   1 1005.50   40.00
  -8   6   1 1021.10   36.60
  -8   6   1 1005.90   41.80
   8   6  -1 1032.40   42.60
   8   6  -1 1012.00   41.50
   8   6  -1  921.01   41.90
   7  -6  -1    7.80    3.80
   7  -6  -1   17.30    5.60
  -7  -6   1    8.60    3.90
  -7  -6   1    7.00    5.10
  -7  -6   1   14.90    4.80
   7  -6  -1   19.40    3.80
  -7   6   1    9.40    4.50
   7   6  -1   19.10    5.60
  -7   6   1   14.20    5.30
   7   6  -1   15.60    4.90
  -7   6   1   13.60    3.90
   7   6  -1    5.90    4.20
   7   6  -1   16.90    5.30
   7   6  -1    8.20    3.70
  -6  -6   1  343.07   18.70
  -6  -6   1  349.67   19.00
  -6  -6   1  390.06   20.80
   6  -6  -1  373.76   16.80
   6  -6  -1  361.76   19.70
   6  -6  -1  349.07   18.30
  -6   6   1  340.67   18.00
   6   6  -1  332.97   19.70
  -6   6   1  409.66   17.30
   6   6  -1  366.86   19.90
  -6   6   1  358.46   19.40
   6   6  -1  383.96   19.80
   6   6  -1  382.06   20.50
   6   6  -1  355.36   19.00
  -5  -6   1  122.49   10.60
   5  -6  -1  101.19    8.60
  -5  -6   1   99.19    9.10
   5  -6  -1   97.59    9.50
   5  -6  -1   97.79    7.50
  -5  -6   1  100.49    9.10
  -5   6   1   91.09    8.50
   5   6  -1  113.69    9.70
   5   6  -1  108.79    9.20
   5   6  -1  108.79    9.50
  -5   6   1  105.49    7.80
   5   6  -1  107.49   10.00
  -5   6   1  111.59    9.00
   5   6  -1  114.49    9.80
   4  -6  -1  115.69    8.60
  -4  -6   1   89.59    8.60
  -4  -6   1  107.69    9.00
   4  -6  -1  118.19   11.10
   4  -6  -1  107.29    8.00
  -4   6   1  104.99    7.90
   4   6  -1  105.09    9.00
  -4   6   1  105.49    5.30
   4   6  -1  102.29    9.00
  -4   6   1  111.09    9.30
  -4   6   1  103.29    5.20
   4   6  -1   96.79    9.20
  -4   6   1  106.59    8.40
   4   6  -1  102.99    9.20
  -3  -6   1   28.80    5.70
  -3  -6   1   16.90    4.80
   3  -6  -1   25.80    5.90
   3  -6  -1   21.50    4.60
   3  -6  -1   24.80    4.90
  -3  -6   1   21.20    5.40
  -3   6   1   27.30    5.50
  -3   6   1   22.00    3.20
  -3   6   1   17.80    3.20
   3   6  -1   32.50    6.10
   3   6  -1   27.60    5.90
  -3   6   1   25.30    5.10
  -3   6   1   23.50    4.60
   3   6  -1   23.10    5.30
   3   6  -1   21.60    5.00
   3   6  -1   22.90    5.20
  -2  -6   1   21.10    5.30
  -2  -6   1   17.70    4.50
   2  -6  -1   17.90    5.00
   2  -6  -1   19.70    4.30
  -2  -6   1   20.60    4.90
   2  -6  -1   24.20    4.90
  -2   6   1   17.60    4.50
  -2   6   1   20.10    3.40
   2   6  -1   21.60    4.90
  -2   6   1   29.40    4.10
   2   6  -1   13.30    4.20
  -2   6   1   17.30    3.80
   2   6  -1   21.90    4.60
   2   6  -1   20.00    4.50
   2   6  -1   30.10    5.40
  -2   6   1   18.80    4.30
  -1  -6   1    5.40    3.10
   1  -6  -1    4.40    2.80
   1  -6  -1    2.70    2.80
  -1  -6   1    2.30    3.20
   1  -6  -1    5.40    3.20
  -1  -6   1    5.30    3.20
  -1   6   1    7.50    2.20
   1   6  -1    5.10    3.00
   1   6  -1    6.40    3.00
   1   6  -1    6.50    3.40
  -1   6   1    5.90    2.70
  -1   6   1    5.40    2.30
   1   6  -1    7.30    3.40
  -1   6   1   11.20    4.00
  -1   6   1    8.80    3.30
   1   6  -1    9.90    3.90
   0  -6  -1    3.40    2.60
   0  -6  -1    2.30    2.20
   0  -6   1    3.70    3.40
   0  -6   1    7.50    3.00
   0  -6   1    5.30    3.80
   0  -6   1    4.80    3.00
   0  -6  -1   10.60    3.80
   0   6   1    6.80    3.20
   0   6   1    6.30    3.00
   0   6   1    7.70    3.40
   0   6  -1    3.50    3.10
   0   6  -1    3.60    2.90
   0   6   1    6.80    2.80
   0   6   1    5.70    3.00
   0   6  -1    2.90    2.60
   0   6  -1    3.20    3.00
   0   6  -1   10.00    2.70
  -1  -6  -1    8.50    3.70
   1  -6   1   16.20    3.60
  -1  -6  -1    5.80    3.20
   1  -6   1   13.50    3.80
  -1  -6  -1   15.10    4.60
   1  -6   1   18.40    4.60
   1  -6   1   10.60    4.30
   1   6   1   10.20    4.00
   1   6   1   18.00    4.30
   1   6   1    8.50    3.50
   1   6   1    9.40    3.60
  -1   6  -1   11.10    3.70
  -1   6  -1   17.30    3.70
  -1   6  -1   18.20    4.20
   1   6   1   13.40    3.90
  -1   6  -1   12.80    4.00
   2  -6   1   58.69    5.20
   2  -6   1   52.89    7.50
   2  -6   1   60.59    6.20
  -2  -6  -1   61.39    8.10
   2  -6   1   70.49    7.20
  -2  -6  -1   69.89    7.20
  -2  -6  -1   69.29    7.40
  -2   6  -1   66.39    5.30
   2   6   1   66.59    6.90
   2   6   1   67.49    8.30
  -2   6  -1   61.09    5.90
   2   6   1   60.29    7.80
   2   6   1   69.99    7.10
   2   6   1   61.69    6.90
  -2   6  -1   70.79    6.90
  -2   6  -1   65.49    7.10
  -3  -6  -1    6.60    3.90
   3  -6   1   14.20    4.50
   3  -6   1    8.90    3.00
  -3  -6  -1    4.00    2.60
   3  -6   1   13.60    2.90
   3  -6   1   11.60    3.90
  -3  -6  -1   10.40    4.00
   3   6   1   11.80    4.60
  -3   6  -1    9.30    3.50
  -3   6  -1    7.20    3.80
  -3   6  -1   12.90    2.40
   3   6   1   16.20    4.50
  -3   6  -1   10.30    3.20
   3   6   1    5.40    3.50
   3   6   1   14.60    4.60
   3   6   1   11.90    3.60
  -4  -6  -1   62.99    8.80
  -4  -6  -1   62.09    6.90
   4  -6   1   70.29    7.90
   4  -6   1   63.99    5.60
   4  -6   1   66.79    8.80
   4  -6   1   55.09    4.50
  -4  -6  -1   46.80    7.30
   4   6   1   80.69   10.30
   4   6   1   52.29    7.80
  -4   6  -1   66.59    7.30
   4   6   1   65.79   10.20
  -4   6  -1   54.99    4.50
  -4   6  -1   62.09    5.70
   4   6   1   62.09    8.80
  -4   6  -1   79.99    8.10
   4   6   1   62.79    8.60
  -5  -6  -1   58.89    8.80
  -5  -6  -1   48.00    8.00
  -5  -6  -1   48.20    7.60
   5  -6   1   49.70    7.90
   5  -6   1   58.69    4.00
   5  -6   1   70.19    9.40
  -5  -6  -1   72.09   10.10
   5  -6   1   54.79    8.70
  -5   6  -1   42.50    4.90
  -5   6  -1   54.09    8.50
   5   6   1   57.59    9.00
  -5   6  -1   38.50    6.90
   5   6   1   59.19    8.50
   5   6   1   49.50    8.10
   5   6   1   56.79    8.80
   5   6   1   60.59    9.00
  -5   6  -1   48.50    3.80
  -6  -6  -1   68.49   10.00
   6  -6   1   73.59    5.90
  -6  -6  -1   75.89    8.00
   6  -6   1   70.29    4.20
   6  -6   1   73.49    9.80
  -6  -6  -1   83.29   10.80
  -6  -6  -1   65.99   12.60
   6  -6   1   59.99    9.20
   6   6   1   83.69   11.00
  -6   6  -1   66.29    9.10
   6   6   1   72.89   10.40
  -6   6  -1   63.89   10.50
   6   6   1   65.59   10.00
  -6   6  -1   69.09    5.80
  -6   6  -1   64.59    4.10
   6   6   1   85.09    8.80
   6   6   1   93.89   15.00
   7  -6   1  171.08   13.40
  -7  -6  -1  176.38   13.70
  -7  -6  -1  173.48   14.50
  -7  -6  -1  183.38   13.10
   7  -6   1  177.58    9.40
   7  -6   1  210.38   15.10
  -7   6  -1  169.58    9.30
   7   6   1  189.28   14.30
   7   6   1  169.08   13.00
   7   6   1  202.78   14.80
  -7   6  -1  177.68   13.70
   7   6   1  202.38   14.20
   7   6   1  203.18   14.50
  -7   6  -1  178.28   13.20
   8  -6   1  152.08   13.30
  -8  -6  -1  170.68   12.40
   8  -6   1  140.09   12.70
  -8  -6  -1  153.38   14.20
  -8  -6  -1  168.88   13.70
   8  -6   1  172.48    8.60
   8   6   1  151.28   12.30
   8   6   1  145.59   13.60
   8   6   1  146.39   13.10
   8   6   1  128.29   12.10
  -8   6  -1  175.28    8.60
  -8   6  -1  164.28   13.40
   8   6   1  132.59   12.70
  -9  -6  -1  246.68   16.30
   9  -6   1  246.88   10.90
   9  -6   1  251.67   18.10
  -9  -6  -1  243.78   18.90
   9  -6   1  271.37   18.20
  -9  -6  -1  244.98   17.90
   9   6   1  238.78   17.90
  -9   6  -1  257.17   17.40
  -9   6  -1  249.97   11.20
   9   6   1  271.77   19.50
   9   6   1  268.77   17.00
  10  -6   1  252.37   18.20
  10  -6   1  281.97   19.70
 -10  -6  -1  248.48   16.50
 -10  -6  -1  243.08   18.40
  10   6   1  243.98   16.30
  10   6   1  223.18   17.40
 -10   6  -1  216.08   18.30
  10   6   1  267.67   20.00
  11  -6   1  230.58   19.10
 -11  -6  -1  228.98   18.40
  11  -6   1  258.17   18.90
  11   6   1  239.48   16.60
  11   6   1  234.08   18.50
  11   6   1  222.18   19.70
  12  -6   1   54.89   12.20
  12  -6   1   58.29   11.80
 -12  -6  -1   32.70    9.80
  12   6   1   75.89   11.30
  12   6   1   65.39   13.80
  12   6   1   55.29   12.00
  13  -6   1  113.39   16.10
  13  -6   1  128.29   14.60
 -13  -6  -1  102.39   16.40
  13   6   1  135.69   13.00
  13   6   1  146.39   16.20
  13   6   1  140.89   16.00
  14  -6   1   84.39   15.70
 -14  -6  -1   87.89   15.20
  14  -6   1  118.39   18.70
  14   6   1   91.59   12.70
  14   6   1   82.79   14.20
  14   6   1   89.79   17.30
  15  -6   1  121.39   18.30
 -15  -6  -1   94.19   15.80
  15  -6   1   91.29   17.40
  15   6   1  134.39   18.50
  15   6   1  126.59   13.60
  15   6   1  163.68   23.30
 -16  -6  -1   15.10    9.10
  16  -6   1    6.10    9.30
  16  -6   1    4.10    8.40
  16   6   1   11.60    8.10
  16   6   1    7.50    9.20
  16   6   1    8.80   10.10
 -17  -6  -1   51.59   13.70
  17  -6   1   18.50   11.80
  17  -6   1   21.10   11.40
  17   6   1   45.90   15.60
  17   6   1   41.70    9.50
  17   6   1   28.40   12.30
  18  -6   1   24.50   14.50
  18   6   1   47.90   11.60
  18   6   1   17.20   11.40
  19  -7  -1    6.00   12.30
  19   7  -1    4.50    9.90
 -18  -7   1   15.70   10.10
  18  -7  -1   10.70   10.70
  18   7  -1   -0.30    7.70
  18   7  -1    8.10   11.20
  18   7  -1    8.30    8.90
  17  -7  -1   28.90   12.30
  17  -7  -1   45.20   11.90
 -17  -7   1   25.90   11.20
  17   7  -1   27.10   20.00
  17   7  -1   50.39   11.10
  17   7  -1   18.00   11.70
  16  -7  -1   67.09   14.40
 -16  -7   1   39.20   11.70
  16  -7  -1   54.99   12.20
  16   7  -1   72.19   14.60
  16   7  -1   70.59   16.10
  16   7  -1   64.49   11.90
 -15  -7   1   93.69   14.60
  15  -7  -1  119.79   17.30
  15  -7  -1   92.19   15.20
  15   7  -1  116.69   15.50
  15   7  -1   89.39   15.30
  15   7  -1   95.39   19.30
 -14  -7   1   13.50    8.40
  14  -7  -1    6.60    5.70
  14  -7  -1    3.40    8.00
  14   7  -1    8.30    7.20
  14   7  -1    3.40    6.30
  14   7  -1    6.40    6.20
  13  -7  -1  426.06   23.10
  13  -7  -1  433.16   28.60
  13  -7  -1  455.15   27.50
 -13  -7   1  468.25   28.70
  13   7  -1  479.45   29.00
  13   7  -1  496.05   26.90
 -13   7   1  456.65   18.70
  13   7  -1  417.26   29.50
  12  -7  -1   11.70    6.50
  12  -7  -1    3.00    2.80
  12  -7  -1    7.40    6.70
  12   7  -1   14.90    7.00
 -12   7   1    7.00    3.70
  12   7  -1    5.00    6.40
  12   7  -1   20.00    6.90
  11  -7  -1  102.99    7.80
 -11  -7   1   94.89   15.00
 -11  -7   1  104.09   14.60
  11  -7  -1  135.09   14.50
  11  -7  -1   94.69   13.20
  11   7  -1  104.49   16.30
  11   7  -1   87.29   13.70
  11   7  -1  104.69   11.60
 -11   7   1   93.89    7.60
 -11   7   1  116.19   14.50
 -10  -7   1   45.00   10.10
 -10  -7   1   39.60    9.00
  10  -7  -1   37.00    5.50
  10  -7  -1   50.09   10.80
  10  -7  -1   39.80    8.40
 -10   7   1   51.39    9.10
  10   7  -1   32.00    8.60
  10   7  -1   54.59   10.70
 -10   7   1   41.40    6.50
   9  -7  -1  357.16   21.50
  -9  -7   1  382.66   22.50
   9  -7  -1  381.96   23.60
  -9  -7   1  371.76   23.40
   9  -7  -1  381.36   17.70
   9   7  -1  401.86   23.70
  -9   7   1  422.56   24.40
  -9   7   1  381.16   17.80
   9   7  -1  385.86   22.20
  -8  -7   1   30.10    7.60
   8  -7  -1   37.90    8.70
  -8  -7   1   26.30    7.50
   8  -7  -1   50.49    8.60
  -8  -7   1   26.00    6.80
   8  -7  -1   36.10    5.80
   8   7  -1   30.10    7.80
   8   7  -1   24.40    6.70
  -8   7   1   37.70    5.80
   8   7  -1   36.80    7.00
  -8   7   1   33.10    7.00
   7  -7  -1   69.09   10.20
  -7  -7   1   74.49   10.40
   7  -7  -1   83.29    7.30
  -7  -7   1   74.19   10.70
  -7  -7   1   93.39   12.80
   7  -7  -1   82.79    8.90
   7   7  -1  100.39   10.10
   7   7  -1   84.69   11.40
   7   7  -1   64.19   10.00
   7   7  -1   80.39   11.50
  -7   7   1   97.49    8.10
   7   7  -1   66.69   10.30
  -7   7   1   74.99    8.50
  -7   7   1   98.59   12.80
  -6  -7   1    6.40    4.30
   6  -7  -1    5.00    3.00
   6  -7  -1    7.50    3.90
  -6  -7   1    8.30    4.20
   6  -7  -1   16.40    5.50
  -6  -7   1    7.10    4.60
   6   7  -1   14.40    4.80
  -6   7   1    1.20    3.20
   6   7  -1    7.40    3.90
  -6   7   1    7.70    3.10
   6   7  -1    4.60    3.70
   6   7  -1    2.20    3.60
  -6   7   1   -1.50    3.50
   5  -7  -1  152.08   12.10
  -5  -7   1  156.38   12.60
   5  -7  -1  146.09   10.40
   5  -7  -1  156.08   11.30
  -5  -7   1  150.68   12.00
   5   7  -1  147.89   11.80
   5   7  -1  148.89   12.20
  -5   7   1  163.48   11.20
   5   7  -1  137.79   11.70
   5   7  -1  126.59   11.00
  -5   7   1  153.38   10.40
   5   7  -1  157.88   13.80
   4  -7  -1   63.69    9.40
  -4  -7   1   42.70    8.50
   4  -7  -1   38.50    6.90
   4  -7  -1   56.89    6.40
  -4  -7   1   53.99    8.30
  -4  -7   1   61.09    9.10
   4   7  -1   55.39    8.40
   4   7  -1   46.90    8.20
  -4   7   1   62.19    8.00
  -4   7   1   48.50    4.10
  -4   7   1   59.79    9.10
   4   7  -1   64.39    8.70
   4   7  -1   58.89    9.00
  -4   7   1   49.40    4.10
   4   7  -1   55.19    8.30
  -4   7   1   54.49    7.20
  -3  -7   1  116.39    9.90
  -3  -7   1  116.19   10.30
   3  -7  -1  105.09    9.00
   3  -7  -1  112.99    9.10
   3  -7  -1  135.29   10.90
  -3  -7   1  113.69    9.70
  -3   7   1  126.49    7.30
  -3   7   1  113.89    9.00
  -3   7   1  112.29    9.90
   3   7  -1  125.69   10.50
  -3   7   1  122.19    9.70
   3   7  -1  136.29   10.30
   3   7  -1  128.19   10.70
   3   7  -1  127.19   10.50
  -3   7   1  127.69    7.50
   2  -7  -1    1.50    3.30
  -2  -7   1   -0.80    2.50
   2  -7  -1    6.00    3.60
  -2  -7   1    5.50    3.90
   2  -7  -1    8.40    3.30
  -2  -7   1    1.30    2.30
  -2   7   1    9.00    2.80
  -2   7   1   11.20    3.80
  -2   7   1    1.60    3.00
   2   7  -1    6.30    3.50
  -2   7   1    7.60    3.80
  -2   7   1    7.30    2.60
   2   7  -1   10.60    4.40
   2   7  -1   10.60    4.00
   2   7  -1    6.00    3.00
   2   7  -1    5.90    3.70
  -1  -7   1   21.70    6.10
  -1  -7   1   18.20    8.50
   1  -7  -1   20.30    4.90
  -1  -7   1   19.30    4.90
   1  -7  -1   18.30    4.70
   1  -7  -1   24.00    5.50
   1   7  -1   18.90    5.10
   1   7  -1   18.80    4.30
  -1   7   1   21.80    4.20
  -1   7   1   23.30    5.30
  -1   7   1   30.30    6.60
   1   7  -1   25.30    5.10
   1   7  -1   30.50    6.40
  -1   7   1   20.10    4.40
  -1   7   1   20.20    5.20
   0  -7   1   15.20    5.10
   0  -7   1   19.90    5.00
   0  -7  -1   25.30    4.80
   0  -7   1   15.10    4.20
   0  -7  -1   24.80    5.30
   0  -7  -1    9.60    3.60
   0   7  -1   16.10    3.80
   0   7  -1   28.90    5.80
   0   7  -1   14.10    4.20
   0   7   1   15.60    3.90
   0   7  -1   24.30    4.50
   0   7   1   12.00    4.40
   0   7   1   21.10    4.80
   0   7  -1    6.80    3.40
   0   7   1   20.30    6.70
   0   7   1   22.90    4.60
  -1  -7  -1    7.40    3.80
  -1  -7  -1    8.50    3.20
   1  -7   1    8.00    3.70
   1  -7   1   12.70    3.90
  -1  -7  -1   10.90    4.10
   1  -7   1    5.80    3.70
  -1   7  -1    5.30    2.90
  -1   7  -1   11.90    3.70
  -1   7  -1    8.10    2.80
   1   7   1   10.50    4.30
   1   7   1   11.60    3.70
  -1   7  -1   10.60    3.40
  -1   7  -1   15.40    4.80
   1   7   1    9.30    3.90
   1   7   1   10.60    3.60
   1   7   1   10.80    4.10
  -2  -7  -1   34.70    7.80
   2  -7   1   31.90    4.60
   2  -7   1   23.80    5.90
  -2  -7  -1   31.10    6.20
   2  -7   1   23.60    4.80
   2  -7   1   23.40    5.70
  -2  -7  -1   23.10    4.90
  -2   7  -1   28.20    4.60
  -2   7  -1   31.50    6.20
  -2   7  -1   22.10    5.70
   2   7   1   23.20    5.40
  -2   7  -1   24.80    4.30
   2   7   1   25.30    5.30
  -2   7  -1   26.50    5.20
   2   7   1   27.90    6.40
   2   7   1   35.20    6.60
   2   7   1   40.00    6.70
   3  -7   1   12.00    3.40
  -3  -7  -1   16.40    4.40
   3  -7   1   18.60    3.40
  -3  -7  -1   11.20    3.90
   3  -7   1   13.40    5.20
   3  -7   1   11.60    4.60
  -3  -7  -1   20.20    5.60
  -3   7  -1   16.80    3.30
  -3   7  -1   17.70    4.40
   3   7   1   12.30    4.60
  -3   7  -1   17.70    4.60
   3   7   1   19.80    5.20
   3   7   1    8.40    3.70
   3   7   1   15.50    4.50
   3   7   1    8.20    3.90
  -3   7  -1   18.70    5.30
   4  -7   1   96.49    7.80
   4  -7   1   81.29   10.90
   4  -7   1   96.29    9.20
  -4  -7  -1   92.29    9.00
  -4  -7  -1   76.89    8.80
   4  -7   1   99.39    6.30
  -4  -7  -1   94.29    9.80
  -4   7  -1   82.39    8.70
  -4   7  -1   80.69    5.60
   4   7   1   90.99    9.40
   4   7   1  105.99    9.60
   4   7   1   91.99    9.20
  -4   7  -1  101.89    7.90
   4   7   1   86.29    9.50
   4   7   1   87.39    9.10
  -4   7  -1   86.69    8.70
   5  -7   1   94.49    9.40
   5  -7   1  101.49   10.10
  -5  -7  -1   97.59   10.30
  -5  -7  -1   95.59   10.60
   5  -7   1   98.29    7.80
  -5  -7  -1  114.39   10.40
   5  -7   1  102.19    6.00
  -5   7  -1   95.59    5.70
   5   7   1   98.79    9.90
   5   7   1  102.39   10.10
  -5   7  -1   96.89    9.50
  -5   7  -1  103.09    7.80
   5   7   1   94.79    9.80
  -5   7  -1  104.09   10.00
  -6  -7  -1  226.38   15.60
  -6  -7  -1  216.98   16.10
   6  -7   1  208.98   11.70
   6  -7   1  219.78   15.60
  -6  -7  -1  233.68   15.20
   6  -7   1  237.78   15.70
   6   7   1  214.58   15.50
   6   7   1  249.68   16.70
   6   7   1  226.18   15.30
  -6   7  -1  190.78   14.60
  -6   7  -1  223.38    8.90
  -6   7  -1  225.18   12.10
   6   7   1  208.68   15.30
  -6   7  -1  245.88   15.70
   6   7   1  222.38   16.00
   7  -7   1  331.17   15.10
  -7  -7  -1  330.67   20.70
   7  -7   1  322.57   20.10
  -7  -7  -1  301.37   18.50
   7  -7   1  341.97   19.70
  -7  -7  -1  306.67   19.40
  -7   7  -1  325.17   21.10
  -7   7  -1  345.07   15.20
   7   7   1  305.27   19.20
   7   7   1  316.97   19.80
   7   7   1  284.87   20.10
   7   7   1  317.47   19.20
   7   7   1  263.17   19.20
  -8  -7  -1   21.20    6.70
  -8  -7  -1   15.60    5.80
   8  -7   1   20.40    4.00
   8  -7   1   32.90    8.30
  -8  -7  -1   20.60    6.20
   8  -7   1   17.70    6.30
  -8   7  -1   27.40    7.30
   8   7   1   13.70    6.90
   8   7   1   18.50    6.10
  -8   7  -1   23.60    4.10
   9  -7   1  193.78   16.30
  -9  -7  -1  153.58   15.40
  -9  -7  -1  174.58   15.30
   9  -7   1  175.58   15.20
   9  -7   1  171.18    9.40
   9   7   1  177.98   14.90
   9   7   1  216.38   16.70
  -9   7  -1  190.98    9.80
  -9   7  -1  166.38   14.20
   9   7   1  189.28   16.30
  10  -7   1   21.10    7.20
 -10  -7  -1   40.50   10.80
 -10  -7  -1   30.60    8.00
  10  -7   1   26.50    3.80
  10  -7   1   41.60    9.70
  10   7   1   29.60    9.50
  10   7   1   30.60    8.30
  10   7   1   34.50    8.20
 -10   7  -1   36.60    4.80
  11  -7   1   18.90    8.70
  11  -7   1   25.30    7.90
  11   7   1   11.10    5.60
  11   7   1    6.80    6.90
  11   7   1   17.80    8.70
  12  -7   1  197.88   17.90
 -12  -7  -1  199.78   18.50
  12  -7   1  187.68   18.30
  12   7   1  148.99   16.10
  12   7   1  186.58   15.70
  12   7   1  206.68   19.90
  13  -7   1   34.70   11.00
 -13  -7  -1   31.90   10.60
  13  -7   1   38.70   11.60
  13   7   1   36.50   11.40
  13   7   1   36.70   10.30
  13   7   1   30.70    8.20
  14  -7   1  356.36   27.50
  14  -7   1  347.47   25.80
 -14  -7  -1  342.77   26.40
  14   7   1  377.06   29.10
  14   7   1  415.66   28.20
  14   7   1  375.96   27.30
 -15  -7  -1  132.69   19.50
  15  -7   1  114.39   18.10
  15  -7   1  139.29   19.80
  15   7   1  142.09   21.50
  15   7   1  105.19   17.50
  15   7   1  156.88   15.40
 -16  -7  -1   32.60   18.00
  16  -7   1   42.60   12.70
  16  -7   1   58.69   14.30
  16   7   1   27.80   12.60
  16   7   1   59.89   11.40
  16   7   1   35.00   12.90
  17  -7   1   56.59   13.90
  17  -7   1   79.59   17.60
 -17  -7  -1   74.59   15.30
  17   7   1   94.09   17.90
  17   7   1  115.39   21.20
  17   7   1   91.39   14.80
  18  -7   1   28.40   12.30
  18   7   1  -13.00    8.20
  18  -8  -1  158.38   21.10
  18   8  -1  154.68   17.80
 -17  -8   1   20.10   10.60
  17  -8  -1   16.10   11.10
  17  -8  -1   18.80   10.80
  17   8  -1   13.40   12.30
  17   8  -1   19.20    9.90
  17   8  -1   18.10   10.30
 -16  -8   1   76.29   15.90
  16  -8  -1   76.09   14.10
  16  -8  -1   70.99   13.80
  16   8  -1   59.79   15.30
  16   8  -1   59.49   12.30
  15  -8  -1   18.90    9.40
 -15  -8   1   18.40    9.00
  15  -8  -1   25.40   10.00
  15   8  -1   33.50   12.30
  15   8  -1   25.40    9.30
  15   8  -1   29.40   10.10
  14  -8  -1  146.89   21.70
 -14  -8   1  180.88   18.00
  14  -8  -1  190.88   19.90
  14   8  -1  208.88   20.30
  14   8  -1  182.48   17.40
  14   8  -1  182.18   19.70
 -13  -8   1   -0.20    6.30
  13  -8  -1    3.70    7.30
  13  -8  -1   11.50    3.90
  13  -8  -1    0.20    5.80
  13   8  -1   14.20    7.30
  13   8  -1   15.60    7.40
  13   8  -1    1.20    5.80
 -13   8   1    4.80    3.90
  12  -8  -1  108.29   16.60
  12  -8  -1  119.09    8.90
  12  -8  -1  117.09   15.50
 -12  -8   1  133.99   18.60
 -12  -8   1   96.39   14.70
  12   8  -1  154.78   20.20
 -12   8   1  119.49    9.10
  12   8  -1   93.79   15.10
  11  -8  -1    3.90    5.40
  11  -8  -1    7.00    4.20
 -11  -8   1   16.50    7.60
  11  -8  -1   -1.00    6.10
  11   8  -1    5.90    5.40
 -11   8   1    5.40    3.70
  11   8  -1   10.10    6.20
  10  -8  -1  238.18   17.50
 -10  -8   1  262.37   19.10
  10  -8  -1  266.67   19.70
  10  -8  -1  242.88   13.80
 -10  -8   1  201.88   18.30
  10   8  -1  263.17   18.90
  10   8  -1  268.17   20.00
 -10   8   1  263.47   14.30
 -10   8   1  246.58   17.50
  -9  -8   1   -4.10    5.20
   9  -8  -1   -3.20    3.90
  -9  -8   1    6.00    5.10
   9  -8  -1    0.60    3.90
   9  -8  -1   -0.90    3.40
  -9   8   1   -2.40    4.10
   9   8  -1    0.60    4.30
   9   8  -1   -1.60    4.70
  -9   8   1   -0.40    2.30
   8  -8  -1  437.46   24.80
   8  -8  -1  510.55   22.50
  -8  -8   1  524.35   28.70
  -8  -8   1  533.05   27.30
   8  -8  -1  527.55   28.00
   8   8  -1  495.05   27.60
  -8   8   1  489.75   22.50
   8   8  -1  538.45   27.80
  -7  -8   1    6.90    5.00
   7  -8  -1   25.10    8.30
   7  -8  -1    9.20    4.00
  -7  -8   1   10.60    5.90
   7  -8  -1    6.20    4.50
   7   8  -1    2.30    4.50
  -7   8   1   14.80    5.20
   7   8  -1    8.30    4.50
  -7   8   1    8.30    3.50
  -6  -8   1  113.59   11.00
   6  -8  -1  107.99    9.10
  -6  -8   1  105.39   11.10
  -6  -8   1   89.09   12.60
   6  -8  -1  120.49   10.80
   6  -8  -1  117.69   11.90
  -6   8   1  111.89   12.20
   6   8  -1  105.59   11.60
   6   8  -1  107.79   14.00
   6   8  -1   95.09   10.70
   6   8  -1  109.29   11.10
  -6   8   1  103.89   10.30
   6   8  -1  100.69   12.70
  -5  -8   1    6.80    3.70
  -5  -8   1   12.50    5.20
  -5  -8   1    7.70    4.70
   5  -8  -1   10.70    4.60
   5  -8  -1   12.20    4.70
   5  -8  -1   10.20    4.10
   5   8  -1   16.10    5.40
  -5   8   1   15.90    5.10
   5   8  -1   10.20    4.80
   5   8  -1    1.30    4.00
   5   8  -1    8.00    4.20
  -5   8   1   18.40    5.60
   5   8  -1    9.00    5.10
  -5   8   1    8.70    1.90
  -5   8   1    6.80    4.50
  -4  -8   1  100.19   10.70
  -4  -8   1  118.39   10.60
   4  -8  -1  111.59   10.90
   4  -8  -1  107.19    9.10
  -4  -8   1   98.69   10.20
  -4   8   1  119.79    7.00
  -4   8   1  115.79    9.60
   4   8  -1  126.79   10.90
   4   8  -1  117.69   11.30
  -4   8   1  116.69    6.80
   4   8  -1  125.69   12.60
   4   8  -1  112.99   11.00
  -4   8   1  137.59   11.40
   4   8  -1   96.69   10.00
  -4   8   1  128.59   10.40
  -3  -8   1   65.49    9.50
   3  -8  -1   68.99   10.50
  -3  -8   1   65.69    9.80
   3  -8  -1   78.79    7.80
  -3  -8   1   64.49   10.30
   3  -8  -1   67.29    9.90
  -3   8   1   56.49    5.40
  -3   8   1   58.29    8.80
   3   8  -1   82.09   11.30
   3   8  -1   72.09   10.10
   3   8  -1   69.99    9.00
  -3   8   1   55.69    8.50
   3   8  -1   60.19   10.40
  -3   8   1   70.69    7.70
  -3   8   1   44.40    5.70
  -2  -8   1   15.40    5.40
   2  -8  -1   18.90    6.10
  -2  -8   1   14.80    4.90
   2  -8  -1   17.40    5.30
  -2  -8   1    7.80    4.00
   2  -8  -1   16.10    4.50
  -2   8   1   17.80    4.90
   2   8  -1   20.80    4.90
   2   8  -1   11.70    4.00
  -2   8   1   17.30    4.30
  -2   8   1   12.10    3.30
   2   8  -1   19.70    5.40
  -2   8   1   17.40    4.10
   2   8  -1   22.00    5.40
   2   8  -1   17.00    5.20
  -1  -8   1    6.80    4.10
   1  -8  -1   15.10    4.50
   1  -8  -1    7.10    4.40
  -1  -8   1   13.40    5.10
  -1   8   1   12.40    3.80
  -1   8   1   13.50    3.90
   1   8  -1   10.50    4.10
   1   8  -1    5.10    3.90
   1   8  -1   13.30    4.50
   1   8  -1   16.70    4.80
  -1   8   1    1.20    3.50
   1   8  -1   15.20    5.50
  -1   8   1   10.70    3.80
   0  -8   1   12.10    4.30
   0  -8   1   23.40    5.30
   0  -8   1   17.70    5.60
   0  -8  -1   11.80    3.60
   0  -8  -1   14.80    5.00
   0  -8  -1   16.90    5.60
   0   8   1   12.10    4.20
   0   8  -1   13.10    4.70
   0   8   1   10.30    5.40
   0   8  -1   12.80    4.50
   0   8   1   20.40    5.20
   0   8   1   16.90    4.70
   0   8  -1   13.60    4.10
   0   8   1   20.90    5.80
   0   8  -1   14.80    4.70
   0   8  -1   24.30    5.90
   1  -8   1   -3.80    2.90
   1  -8   1   -3.50    2.40
  -1  -8  -1   -0.40    3.30
  -1  -8  -1   -1.10    2.70
  -1  -8  -1   -2.50    2.30
   1  -8   1   -0.40    2.40
   1   8   1    1.30    2.30
   1   8   1    1.00    2.70
   1   8   1    4.90    3.40
   1   8   1    2.80    3.00
  -1   8  -1    1.00    2.30
  -1   8  -1    0.70    2.60
  -1   8  -1    8.70    4.30
  -1   8  -1    1.70    3.30
  -1   8  -1    4.60    3.10
   2  -8   1   74.79   10.00
  -2  -8  -1   69.89   10.10
   2  -8   1   67.29    7.30
  -2  -8  -1   72.29    8.10
  -2  -8  -1   65.69    9.80
   2  -8   1   64.69    9.30
   2   8   1   61.19    9.20
  -2   8  -1   77.49   10.00
  -2   8  -1   61.09    6.10
   2   8   1   80.29    8.60
   2   8   1   74.49    9.60
   2   8   1   71.79   10.40
   2   8   1   81.69   11.00
  -2   8  -1   63.69    7.20
  -2   8  -1   60.79    6.20
   3  -8   1    9.50    4.30
  -3  -8  -1    6.60    4.10
  -3  -8  -1   13.30    4.90
   3  -8   1    9.90    4.50
   3  -8   1   14.10    4.20
  -3  -8  -1   16.20    5.00
  -3   8  -1   14.60    5.60
  -3   8  -1    4.90    4.10
  -3   8  -1   11.10    2.90
   3   8   1    7.80    4.00
   3   8   1   11.30    4.80
   3   8   1    7.70    4.10
  -3   8  -1    7.80    4.00
   3   8   1   10.80    4.10
   3   8   1   16.60    5.50
  -4  -8  -1   42.60    8.20
   4  -8   1   40.40    7.80
   4  -8   1   33.90    5.80
  -4  -8  -1   24.20    6.40
  -4  -8  -1   30.30    6.50
   4  -8   1   32.10    7.30
  -4   8  -1   31.60    7.20
   4   8   1   30.40    7.20
   4   8   1   23.50    5.90
  -4   8  -1   31.70    4.50
   4   8   1   15.40    5.50
  -4   8  -1   26.80    3.60
  -4   8  -1   25.40    6.30
   4   8   1   19.40    6.10
  -4   8  -1   42.70    6.50
   4   8   1   20.50    5.60
   5  -8   1   56.69    9.50
  -5  -8  -1   61.79   10.10
  -5  -8  -1   66.99   10.40
   5  -8   1   54.89    7.60
   5  -8   1   58.19   10.30
  -5  -8  -1   64.19    9.80
   5   8   1   66.99   10.30
  -5   8  -1   55.99    4.50
   5   8   1   51.19    9.00
   5   8   1   60.69   10.10
  -5   8  -1   53.19    4.50
  -5   8  -1   57.39    9.50
   5   8   1   43.10    8.80
  -5   8  -1   61.69   10.10
  -5   8  -1   59.99    6.80
   5   8   1   58.29    9.30
  -6  -8  -1   26.90    6.80
  -6  -8  -1   26.20    7.60
   6  -8   1   27.50    7.70
   6  -8   1   21.70    6.70
   6  -8   1   24.20    5.40
   6   8   1   24.90   10.90
   6   8   1   30.00    7.50
  -6   8  -1   17.20    4.70
   6   8   1   33.60    8.10
  -6   8  -1   25.20    7.00
   7  -8   1  190.18   11.70
   7  -8   1  208.58   16.40
  -7  -8  -1  259.17   18.10
   7  -8   1  197.18   15.50
  -7  -8  -1  214.38   16.50
   7   8   1  197.08   16.20
  -7   8  -1  219.48   15.90
  -7   8  -1  212.88   12.20
   7   8   1  184.28   15.10
  -8  -8  -1   57.89   10.80
  -8  -8  -1   68.29   11.20
   8  -8   1   85.19   12.20
   8  -8   1   66.09   11.70
   8  -8   1   68.69    6.70
   8   8   1   61.59   10.80
  -8   8  -1   64.89    6.40
  -8   8  -1   41.00    8.70
   8   8   1   71.29   10.90
  -9  -8  -1  265.27   19.30
   9  -8   1  271.97   19.30
  -9  -8  -1  291.17   21.10
   9  -8   1  282.07   20.40
   9  -8   1  244.68   13.20
   9   8   1  273.07   19.00
  -9   8  -1  285.27   13.80
   9   8   1  283.67   20.70
  10  -8   1  223.78   19.50
 -10  -8  -1  234.38   22.70
  10  -8   1  238.88   18.90
  10  -8   1  243.48   14.60
 -10   8  -1  241.98   12.10
  10   8   1  223.68   22.40
  10   8   1  205.28   18.40
  10   8   1  259.27   18.30
  11  -8   1   93.49   14.90
 -11  -8  -1  118.99   16.20
  11  -8   1  103.79   15.80
  11  -8   1  103.39    6.70
  11   8   1  106.99   14.50
  11   8   1   97.69   15.40
 -11   8  -1   99.99    6.60
  11   8   1  101.29   15.30
 -12  -8  -1  107.29   15.70
  12  -8   1  157.98   20.10
  12  -8   1  137.19   19.80
  12   8   1  127.19   17.80
  12   8   1  156.68   17.20
  12   8   1  123.59   21.70
 -13  -8  -1    0.50    6.50
  13  -8   1    7.30    6.70
  13  -8   1   11.30    7.10
  13   8   1    0.00    5.20
  13   8   1    5.60    6.90
  13   8   1   13.00    7.90
  14  -8   1   44.90   12.50
  14  -8   1   35.10   11.10
 -14  -8  -1   50.09   11.60
  14   8   1   54.49   12.10
  14   8   1   79.69   15.70
  14   8   1   23.90   12.40
 -15  -8  -1   49.60   12.20
  15  -8   1   55.29   13.30
  15   8   1   30.50   10.80
  15   8   1   82.89   13.00
 -16  -8  -1   10.50   10.10
  16  -8   1    5.70   10.80
  16  -8   1   38.20   13.20
  16   8   1   44.90   15.20
  16   8   1   39.40   10.10
  16   8   1   30.40   11.00
  17   8   1   82.89   14.10
  17  -9  -1    4.60   11.60
  17   9  -1   33.30   13.90
  16  -9  -1   23.40   11.30
 -16  -9   1   31.70   11.60
  16  -9  -1   26.60   12.20
  16   9  -1   19.40    9.50
  16   9  -1   33.00   13.00
  16   9  -1   27.20   13.30
 -15  -9   1   12.90    9.60
  15  -9  -1   18.60    9.30
  15   9  -1   51.19   21.50
  15   9  -1   29.70    9.70
  14  -9  -1   13.50    7.70
 -14  -9   1   10.90    8.30
  14  -9  -1   -0.70    7.80
  14   9  -1    5.60    8.70
  14   9  -1    4.50    7.00
  14   9  -1    6.40    6.60
 -14   9   1    8.50    4.30
 -13  -9   1  421.86   27.90
  13  -9  -1  372.96   28.30
  13  -9  -1  371.06   17.90
  13  -9  -1  448.06   29.70
  13   9  -1  349.27   27.10
  13   9  -1  442.96   31.00
  13   9  -1  458.95   27.80
 -13   9   1  442.26   19.30
 -12  -9   1   13.80    6.70
  12  -9  -1    2.00    7.50
  12  -9  -1   11.00    4.60
  12  -9  -1   14.40    7.70
 -12  -9   1   10.90    9.20
 -12   9   1   16.20    5.00
  12   9  -1   11.20    7.70
  12   9  -1   31.50   11.20
  12   9  -1    3.90    5.70
 -11  -9   1  231.78   20.60
  11  -9  -1  238.08   20.10
 -11  -9   1  233.28   19.80
  11  -9  -1  213.78   13.20
  11  -9  -1  232.68   18.20
 -11   9   1  223.88   15.60
  11   9  -1  239.88   19.90
  11   9  -1  207.88   18.70
  10  -9  -1  130.39   13.60
 -10  -9   1  147.69   16.10
  10  -9  -1  123.39   10.00
 -10  -9   1  118.19   17.70
  10  -9  -1  130.69   14.60
 -10   9   1  130.89   10.70
  10   9  -1  140.59   17.90
  10   9  -1  112.19   23.10
  -9  -9   1  191.58   30.20
   9  -9  -1  162.28   12.10
   9  -9  -1  183.38   15.10
  -9  -9   1  189.38   15.80
   9   9  -1  178.08   18.50
  -9   9   1  142.39   13.80
  -9   9   1  174.28   11.90
   9   9  -1  166.88   15.30
   8  -9  -1   10.80    6.50
  -8  -9   1    4.20    5.80
   8  -9  -1   -1.20    3.50
   8  -9  -1   -0.10    4.30
  -8  -9   1   10.20    5.60
  -8   9   1   -1.10    3.00
   8   9  -1   -2.10    4.10
  -8   9   1   -2.30    4.60
   8   9  -1    3.20    4.30
   7  -9  -1   66.39    9.00
   7  -9  -1   56.89   10.80
   7  -9  -1   57.99    9.40
  -7  -9   1   59.79   10.00
  -7  -9   1   59.79   11.10
  -7   9   1   60.99    9.60
  -7   9   1   55.69    8.60
   7   9  -1   63.69   11.60
   7   9  -1   60.79   10.40
  -6  -9   1   47.30    9.70
  -6  -9   1   26.60    7.00
   6  -9  -1   50.69    8.20
   6  -9  -1   40.70    8.50
  -6   9   1   44.10    7.80
   6   9  -1   42.30    9.30
   6   9  -1   48.10    9.60
   5  -9  -1  197.38   15.60
   5  -9  -1  199.48   14.30
  -5  -9   1  204.08   15.30
  -5  -9   1  212.48   16.50
   5  -9  -1  192.48   13.20
  -5   9   1  180.58   13.40
   5   9  -1  177.08   15.10
   5   9  -1  179.08   14.50
  -5   9   1  189.68   13.20
  -5   9   1  185.88    8.90
   5   9  -1  176.18   15.20
  -5   9   1  186.08    8.90
   4  -9  -1   35.60    8.10
  -4  -9   1   22.70    6.90
   4  -9  -1   36.30    7.00
   4  -9  -1   37.50    7.40
  -4  -9   1   21.90    7.30
   4   9  -1   38.60    8.90
   4   9  -1   38.10    7.90
   4   9  -1   38.00    8.90
   4   9  -1   30.20    7.30
  -4   9   1   34.50    6.70
  -4   9   1   28.90    6.80
   4   9  -1   26.20    6.90
  -4   9   1   38.20    4.90
  -4   9   1   38.60    5.10
  -3  -9   1   80.49   11.30
   3  -9  -1   86.09   11.70
  -3  -9   1  107.59   11.30
   3  -9  -1   99.89    9.70
  -3  -9   1   79.59    9.10
  -3   9   1   88.39    7.30
   3   9  -1   87.39   11.90
   3   9  -1   88.79   11.20
  -3   9   1  110.19   10.00
  -3   9   1   77.59   11.50
  -3   9   1   81.29    6.90
   3   9  -1   84.99    9.30
  -3   9   1   88.69    9.60
   3   9  -1   88.29    9.80
   3   9  -1   76.29   11.20
   2  -9  -1    2.60    3.70
   2  -9  -1    8.60    5.00
   2  -9  -1   -1.20    3.20
  -2  -9   1   -1.60    3.60
  -2  -9   1    7.40    4.20
  -2  -9   1    4.50    3.70
   2   9  -1   10.40    3.60
   2   9  -1    7.60    4.10
  -2   9   1    4.60    3.10
   2   9  -1    6.10    4.20
  -2   9   1    5.20    4.80
  -2   9   1    4.70    2.70
   2   9  -1    4.70    4.10
   2   9  -1   12.60    5.10
  -2   9   1    1.90    3.40
  -2   9   1    3.70    3.60
   1  -9  -1   16.00    5.70
  -1  -9   1    7.00    4.50
   1  -9  -1   14.40    4.20
  -1  -9   1   32.60    7.30
  -1  -9   1    9.20    4.70
   1  -9  -1   17.00    5.30
  -1   9   1   22.50    6.20
   1   9  -1   20.20    6.10
  -1   9   1   27.50    5.50
   1   9  -1   19.20    5.70
   1   9  -1   14.00    4.70
  -1   9   1   10.80    4.40
   1   9  -1   20.80    6.20
  -1   9   1   10.10    4.30
   1   9  -1    7.30    3.90
  -1   9   1   17.60    5.60
   0  -9  -1   12.80    4.80
   0  -9   1   11.90    5.00
   0  -9  -1   13.40    5.10
   0  -9  -1    9.10    4.40
   0  -9   1    7.60    3.60
   0  -9   1    7.40    4.60
   0   9  -1   11.90    4.50
   0   9  -1    8.20    4.30
   0   9   1   10.30    3.30
   0   9  -1    8.60    3.10
   0   9   1   10.20    4.50
   0   9   1   13.20    5.70
   0   9  -1    9.50    4.20
   0   9  -1    5.30    3.10
   0   9   1    8.90    3.80
   0   9   1    5.60    3.60
   1  -9   1    5.50    4.20
   1  -9   1    8.30    4.20
  -1  -9  -1    1.50    3.30
  -1  -9  -1    4.60    4.40
  -1  -9  -1   12.50    4.80
   1  -9   1    5.00    4.00
  -1   9  -1    3.40    3.40
  -1   9  -1    1.40    3.20
   1   9   1    3.40    3.30
   1   9   1    6.80    4.40
  -1   9  -1   -1.80    3.10
  -1   9  -1    6.40    3.20
  -1   9  -1    9.30    4.60
   1   9   1   10.60    3.70
   1   9   1    3.60    3.90
   2  -9   1   23.80    5.70
  -2  -9  -1   25.10    6.80
   2  -9   1   49.40    9.20
  -2  -9  -1   25.70    6.80
   2  -9   1   24.90    7.30
  -2  -9  -1   18.80    6.10
  -2   9  -1   34.00    5.80
   2   9   1   33.70    7.90
   2   9   1   28.90    6.80
  -2   9  -1   31.80    7.40
  -2   9  -1   26.80    5.00
   2   9   1   21.30    5.30
  -2   9  -1   37.50    6.90
   2   9   1   24.90    6.60
   2   9   1   30.40    6.70
  -2   9  -1   30.90    7.50
   3  -9   1   55.19    9.40
  -3  -9  -1   43.80    8.40
   3  -9   1   68.19    9.20
  -3  -9  -1   50.69    9.20
   3  -9   1   47.50    9.20
  -3   9  -1   37.60    7.80
   3   9   1   48.70    8.50
   3   9   1   54.79    9.80
   3   9   1   61.49    9.70
  -3   9  -1   69.39    7.90
  -3   9  -1   43.60    6.10
  -3   9  -1   55.89    9.90
   3   9   1   39.20    8.50
  -3   9  -1   52.59    5.70
   3   9   1   67.39   10.60
   4  -9   1   83.09   11.30
   4  -9   1   91.39    9.00
  -4  -9  -1  112.99   14.20
   4  -9   1   86.89   12.20
  -4  -9  -1   98.89   11.20
   4   9   1   98.89   11.30
  -4   9  -1   79.99    8.80
  -4   9  -1   97.29   12.60
   4   9   1   84.99   11.70
  -4   9  -1  112.29   11.40
   4   9   1   99.69   13.00
  -4   9  -1  110.59    7.40
   4   9   1   94.69   12.90
   5  -9   1  148.89   14.00
  -5  -9  -1  170.08   14.20
   5  -9   1  143.89   11.00
  -5  -9  -1  154.88   14.20
   5  -9   1  146.39   13.30
  -5   9  -1  146.19    8.30
   5   9   1  155.48   13.60
  -5   9  -1  120.99   12.70
  -5   9  -1  161.48   11.40
  -5   9  -1  137.49    8.20
   5   9   1  172.58   14.70
  -6  -9  -1   48.70    9.70
   6  -9   1   47.20    9.10
  -6  -9  -1   45.70    9.40
   6  -9   1   61.39   11.60
   6  -9   1   50.99    7.60
   6   9   1   40.80    9.40
  -6   9  -1   47.10    9.20
  -6   9  -1   53.69    7.90
  -6   9  -1   51.19    4.00
   6   9   1   53.59   10.50
  -7  -9  -1   71.39   12.00
   7  -9   1   80.09    8.10
  -7  -9  -1   84.09   14.00
   7  -9   1   80.19   13.00
   7  -9   1   66.29   11.50
   7   9   1   92.69   13.70
  -7   9  -1   83.89   11.60
   7   9   1   86.39   13.10
  -8  -9  -1   29.00    8.30
   8  -9   1   37.90    5.90
   8  -9   1   18.30    7.40
   8  -9   1   21.60    8.10
  -8  -9  -1   47.90   11.70
  -8   9  -1   25.40    5.20
   8   9   1   35.30    9.60
   8   9   1   32.10    8.80
  -9  -9  -1   79.39   14.50
   9  -9   1   74.59    7.50
  -9  -9  -1   63.19   12.40
   9  -9   1   65.49   11.70
   9  -9   1   69.59   13.40
   9   9   1   57.49   11.10
  -9   9  -1   66.49    7.00
   9   9   1   56.79   11.10
  10  -9   1  108.69    8.30
  10  -9   1  103.99   15.90
 -10  -9  -1   87.69   13.80
  10  -9   1  106.99   15.10
 -10  -9  -1  133.99   18.20
  10   9   1  126.09   13.80
  10   9   1   79.09   13.80
  10   9   1   99.49   15.60
 -10   9  -1  107.79    8.20
 -11  -9  -1   32.50    9.80
 -11  -9  -1   24.00    8.80
  11  -9   1   18.10    7.80
  11  -9   1   29.40    9.80
  11  -9   1   38.40    5.10
 -11   9  -1   33.80    5.10
  11   9   1   22.80    8.70
  11   9   1   22.50    9.10
  11   9   1   40.70    9.40
  12  -9   1  180.68   17.60
 -12  -9  -1  165.78   20.70
  12  -9   1  117.19   17.40
  12   9   1  106.69   17.20
  12   9   1  146.89   15.80
  12   9   1  115.39   17.60
  13  -9   1   32.00   10.80
 -13  -9  -1   61.89   12.80
  13  -9   1   56.19   13.20
  13   9   1   60.69   11.90
  13   9   1   68.39   16.00
  13   9   1   71.89   12.60
 -14  -9  -1  140.49   19.60
  14  -9   1  153.88   22.10
  14  -9   1  190.48   19.50
  14   9   1  146.59   22.20
  14   9   1  148.89   20.60
  14   9   1  185.58   17.70
  15  -9   1   76.39   16.00
 -15  -9  -1   95.59   17.40
  15  -9   1   84.59   17.30
  15   9   1  105.89   18.90
  15   9   1  103.59   15.80
  15   9   1   66.39   14.40
  16  -9   1   41.40   13.80
 -16  -9  -1   43.60   12.70
  16   9   1   58.49   13.10
  16   9   1   58.59   16.00
  17  -9   1   42.20   14.90
  17   9   1   27.90   20.80
  17 -10  -1   -3.60   11.50
  17  10  -1    2.00    9.90
  16 -10  -1   61.29   14.40
 -16 -10   1   46.50   12.40
  16  10  -1   50.49   14.60
  15 -10  -1   64.09   15.50
 -15 -10   1   41.70   11.60
  15 -10  -1   43.70   12.00
  15  10  -1   69.19   14.50
  15  10  -1   66.39   13.00
  15  10  -1   38.50   14.30
  14 -10  -1   99.09   16.40
 -14 -10   1   98.09   17.30
  14  10  -1  112.19   17.00
 -14  10   1   98.09    9.50
 -13 -10   1   -1.10    6.90
  13 -10  -1   -8.10    6.20
 -13 -10   1    5.70    8.50
  13 -10  -1    0.90    6.80
 -13  10   1   -1.80    4.10
  13  10  -1    5.00    7.80
  13  10  -1   -1.90    7.00
  13  10  -1   -6.10    6.30
 -12 -10   1   61.69   13.80
 -12 -10   1   70.49   12.80
  12 -10  -1   63.49   12.90
  12 -10  -1   53.09   13.10
  12 -10  -1   58.09    7.20
  12  10  -1   56.89   12.10
 -12  10   1   67.99    8.80
  11 -10  -1   14.20    8.80
 -11 -10   1    8.00    8.30
 -11 -10   1    6.80    6.80
  11 -10  -1    2.30    6.20
  11 -10  -1   12.30    5.00
 -11  10   1   15.10    5.10
  11  10  -1    8.90    6.70
  11  10  -1   23.10    8.20
  10 -10  -1  142.89   18.50
  10 -10  -1  114.09   10.70
 -10 -10   1  110.29   15.40
  10 -10  -1  121.39   13.60
 -10 -10   1  113.09   17.90
  10  10  -1  125.29   17.10
 -10  10   1  116.19   10.40
  10  10  -1  136.09   18.30
   9 -10  -1   19.10    6.70
  -9 -10   1   11.10    6.70
   9 -10  -1    4.30    7.00
  -9 -10   1   11.50    6.80
   9  10  -1    6.80    6.50
  -9  10   1   23.60    5.60
   9  10  -1   17.40    7.20
   8 -10  -1  232.48   19.30
  -8 -10   1  238.18   20.10
  -8 -10   1  201.68   19.40
   8 -10  -1  224.48   14.90
   8 -10  -1  283.47   18.70
  -8  10   1  264.67   16.10
   8  10  -1  243.68   19.60
   8  10  -1  224.78   25.10
   7 -10  -1   22.10    8.60
   7 -10  -1   27.50    8.10
  -7 -10   1   34.10    8.40
   7 -10  -1   24.80    6.40
  -7 -10   1   28.70    8.70
  -7  10   1   16.40    5.40
   7  10  -1   17.40    6.60
   7  10  -1   22.20    7.70
  -7  10   1   11.80    6.00
   6 -10  -1  139.69   12.00
   6 -10  -1  162.98   15.10
  -6 -10   1  134.59   13.60
  -6 -10   1  138.59   14.70
   6 -10  -1  128.09   12.70
  -6  10   1  136.29   11.60
  -6  10   1  127.09   12.80
   6  10  -1  132.99   14.10
   6  10  -1  145.79   13.90
   5 -10  -1   36.90    9.10
  -5 -10   1   16.10    6.70
   5 -10  -1   21.30    6.40
  -5 -10   1   24.60    8.10
   5 -10  -1   10.40    4.30
  -5  10   1   13.10    5.50
  -5  10   1   13.60    6.30
   5  10  -1   20.80    6.80
  -5  10   1   16.60    3.30
  -5  10   1   21.90    3.70
   5  10  -1   28.80    7.60
  -4 -10   1  194.58   16.30
   4 -10  -1  183.78   16.00
   4 -10  -1  161.98   13.30
   4 -10  -1  239.58   16.00
  -4 -10   1  176.58   15.10
  -4  10   1  191.18   10.90
  -4  10   1  167.78   14.40
  -4  10   1  185.58   10.40
  -4  10   1  192.58   14.40
   4  10  -1  220.18   16.70
   4  10  -1  193.68   14.90
   3 -10  -1   10.80    5.40
   3 -10  -1    3.90    5.00
  -3 -10   1   11.20    6.00
   3 -10  -1    9.50    4.30
  -3 -10   1   -0.30    4.40
  -3  10   1    9.90    4.00
   3  10  -1   14.50    5.80
   3  10  -1    2.80    5.20
  -3  10   1    8.10    3.50
  -3  10   1   11.40    4.60
   3  10  -1    6.40    4.10
  -3  10   1   13.20    4.80
   2 -10  -1    9.90    3.60
  -2 -10   1   15.00    6.40
   2 -10  -1   11.70    5.40
  -2 -10   1   16.80    6.20
   2 -10  -1   11.10    5.70
   2  10  -1    9.90    5.00
  -2  10   1    7.30    3.50
  -2  10   1    3.80    5.20
  -2  10   1   14.60    5.20
   2  10  -1   11.00    4.90
   2  10  -1    1.10    3.80
  -2  10   1   13.70    4.10
   1 -10  -1    6.10    5.10
  -1 -10   1   18.70    6.70
  -1 -10   1    9.10    5.40
   1 -10  -1    7.10    4.50
   1  10  -1   15.80    6.90
   1  10  -1   16.30    5.00
  -1  10   1    8.90    4.40
   1  10  -1   14.40    6.00
   1  10  -1   13.60    5.00
  -1  10   1   13.20    5.40
  -1  10   1   11.10    5.10
   0 -10   1    8.70    4.90
   0 -10   1   15.10    6.20
   0 -10   1   13.50    6.30
   0 -10  -1   15.20    5.90
   0 -10  -1    8.70    4.70
   0  10  -1   13.00    4.70
   0  10   1   14.50    5.80
   0  10   1   12.40    4.90
   0  10  -1   25.20    6.40
   0  10  -1   13.00    6.40
   0  10   1   12.00    4.10
   0  10  -1   11.60    4.30
   0  10   1   14.00    6.30
   1 -10   1    6.80    4.40
   1 -10   1    2.80    3.70
   1 -10   1    6.20    5.10
  -1 -10  -1   12.80    5.20
  -1 -10  -1    5.40    5.30
   1  10   1    2.20    4.70
   1  10   1   11.80    5.60
   1  10   1    5.80    5.20
   1  10   1    9.90    5.10
  -1  10  -1    3.10    4.00
  -1  10  -1   11.20    4.30
  -1  10  -1    9.30    5.40
  -2 -10  -1   25.80    7.80
   2 -10   1   28.40    7.60
  -2 -10  -1   37.70    8.50
   2 -10   1   36.90    7.90
   2 -10   1   17.50    5.90
  -2  10  -1   35.80    6.40
  -2  10  -1   24.90    6.80
   2  10   1   31.80    7.40
   2  10   1   21.10    6.90
  -2  10  -1   19.90    5.40
  -2  10  -1   28.00    7.90
   2  10   1   24.80    7.10
   2  10   1   12.40    6.30
  -3 -10  -1   77.79   11.90
   3 -10   1   59.19   10.30
   3 -10   1   73.69   10.10
  -3 -10  -1   64.39   11.10
   3 -10   1   58.19   11.40
  -3  10  -1   56.09    7.30
  -3  10  -1   70.79   10.40
   3  10   1   65.19   10.90
   3  10   1   59.49   11.10
  -3  10  -1   69.89   10.60
  -3  10  -1   56.59    7.60
   3  10   1   74.09   10.90
   4 -10   1   91.09   13.30
   4 -10   1   82.59   10.80
  -4 -10  -1   78.79   12.80
   4 -10   1   87.99   13.60
  -4 -10  -1   82.99   11.90
   4  10   1   96.09   13.10
  -4  10  -1   84.09    9.00
  -4  10  -1   68.69    6.90
  -4  10  -1   91.69    7.20
   4  10   1   67.29   10.80
  -4  10  -1   78.99   13.50
  -5 -10  -1   22.70    7.60
   5 -10   1   15.20    5.50
  -5 -10  -1   18.50    7.10
   5 -10   1   21.20    7.40
   5 -10   1   32.60    7.70
  -5  10  -1   26.00    4.00
  -5  10  -1   23.50    4.00
   5  10   1   47.90    9.30
  -5  10  -1   21.00    5.90
   5  10   1   26.40    8.30
   6 -10   1   48.20    8.00
  -6 -10  -1   37.20    9.60
   6 -10   1   65.09   11.50
   6 -10   1   52.19   10.40
  -6 -10  -1   55.59   10.00
   6  10   1   48.90    9.90
   6  10   1   51.59   10.60
  -6  10  -1   47.60    4.50
  -6  10  -1   46.30    4.20
  -6  10  -1   42.10    7.20
  -7 -10  -1   30.30    8.60
   7 -10   1   30.80    8.20
   7 -10   1   22.20    5.60
  -7  10  -1   26.20    5.80
   7  10   1   22.20    7.40
   7  10   1   37.30   13.50
   8 -10   1   16.90    6.90
   8 -10   1    3.20    4.40
  -8 -10  -1   23.60    8.10
   8 -10   1    7.00    6.00
  -8 -10  -1   17.60    8.50
   8  10   1   22.80    8.00
  -8  10  -1   10.30    4.10
   8  10   1   17.20    7.10
  -9 -10  -1  144.49   16.50
   9 -10   1  123.49   17.50
   9 -10   1  139.49   10.70
   9 -10   1  125.69   14.30
  -9 -10  -1  153.18   15.70
   9  10   1  152.28   15.60
   9  10   1  155.28   16.10
  -9  10  -1  173.18   11.80
 -10 -10  -1   69.19   12.90
 -10 -10  -1   67.49   14.00
  10 -10   1   71.39   14.10
  10 -10   1   81.69    8.10
  10 -10   1   70.69   14.30
  10  10   1   89.49   13.60
 -10  10  -1   72.69    7.70
  10  10   1   52.59   11.90
  11 -10   1  228.48   19.80
  11 -10   1  212.08   12.20
  11 -10   1  205.98   19.90
 -11 -10  -1  243.88   22.00
 -11 -10  -1  268.67   22.40
  11  10   1  206.18   18.80
  11  10   1  205.78   20.60
 -11  10  -1  217.88   12.90
  11  10   1  237.48   21.30
  12 -10   1   75.39   14.50
 -12 -10  -1  101.89   16.30
  12 -10   1   82.59   14.80
  12  10   1  103.19   17.70
 -12  10  -1   84.59    7.50
  12  10   1  138.39   15.40
  12  10   1  117.39   17.70
 -13 -10  -1   19.50    9.00
  13 -10   1   26.40   10.20
  13 -10   1   14.00    8.30
  13  10   1   26.30    9.60
  13  10   1    2.90    9.10
  13  10   1   38.90   11.00
 -14 -10  -1   40.80   12.40
  14 -10   1   31.50   11.70
  14 -10   1   44.20   13.60
  14  10   1   34.40   12.60
  14  10   1   33.80   11.70
  14  10   1   44.40   12.00
 -15 -10  -1   37.90   11.30
  15 -10   1   42.80   21.20
  15 -10   1   37.20   12.80
  15  10   1    2.50   12.50
  15  10   1   52.89   16.80
  15  10   1   35.50   11.60
  16 -10   1   -0.40   12.00
  16  10   1  -11.60    9.20
  16 -11  -1   11.00   11.90
  16  11  -1   19.30   11.90
  15 -11  -1   36.30   12.40
 -15 -11   1   22.20   11.50
  15  11  -1   -0.30    8.90
 -14 -11   1    3.50    8.10
  14 -11  -1    4.30    7.90
  14 -11  -1    2.50    9.50
  14  11  -1   11.50    9.90
  14  11  -1   12.30    9.00
  13 -11  -1  325.37   24.10
 -13 -11   1  225.48   32.10
 -13 -11   1  321.97   25.40
  13 -11  -1  319.17   31.20
  13  11  -1  309.17   24.60
  13  11  -1  274.47   28.00
  13  11  -1  242.28   27.80
 -13  11   1  302.27   17.60
  12 -11  -1   25.40   10.80
 -12 -11   1   15.10   10.40
 -12 -11   1    5.20    7.90
  12 -11  -1   25.90    9.60
  12  11  -1   -2.20    5.60
  12  11  -1   13.00    9.40
 -12  11   1   10.00    5.70
  11 -11  -1   97.99   10.90
 -11 -11   1  149.99   15.70
 -11 -11   1   99.19   16.30
  11 -11  -1   78.99   14.30
 -11  11   1  123.79   11.20
  11  11  -1  153.38   20.00
  11  11  -1  136.89   20.50
  10 -11  -1   54.69   12.60
 -10 -11   1   52.09   11.70
 -10 -11   1   30.50    9.60
  10 -11  -1   39.70    8.20
  10 -11  -1   44.00    9.50
  10  11  -1   51.49   12.10
 -10  11   1   44.40    8.50
  10  11  -1   55.19   12.70
   9 -11  -1  136.59   12.20
   9 -11  -1  157.78   15.40
   9 -11  -1  162.58   17.70
  -9 -11   1  152.18   17.20
  -9 -11   1  152.18   15.30
   9  11  -1  142.59   16.40
   9  11  -1  129.99   18.10
  -9  11   1  142.99   12.50
   8 -11  -1   22.20    9.00
  -8 -11   1   16.80    7.60
  -8 -11   1   10.50    7.60
   8 -11  -1   26.30    7.00
   8 -11  -1   14.50    6.80
   8  11  -1   25.80    8.70
   8  11  -1   21.30    9.00
  -8  11   1   23.60    6.60
   7 -11  -1   32.90    9.70
  -7 -11   1   23.30    8.90
   7 -11  -1   39.20    9.50
  -7 -11   1   36.70    8.90
  -7  11   1   31.40    8.00
   7  11  -1   40.20    9.60
   7  11  -1   27.30    8.20
   6 -11  -1   24.10    8.30
  -6 -11   1    3.90    7.30
   6 -11  -1   18.10    6.70
   6  11  -1   13.90    6.10
   6  11  -1   12.20    6.70
  -6  11   1   11.00    5.20
  -5 -11   1  133.19   17.30
   5 -11  -1  118.99   12.50
  -5 -11   1  123.79   13.40
  -5  11   1  128.29    7.90
  -5  11   1  133.59   12.60
  -5  11   1  123.39    7.90
   5  11  -1  122.59   13.50
  -4 -11   1   26.50    8.50
  -4 -11   1   18.80    7.30
   4 -11  -1   28.20    8.00
   4 -11  -1   23.30    7.70
  -4  11   1   24.40    6.90
   4  11  -1    9.30    6.00
   4  11  -1   20.60    7.40
  -4  11   1   16.20    4.20
  -4  11   1   23.20    4.30
  -3 -11   1   59.39   10.40
   3 -11  -1   39.30    9.50
  -3 -11   1   44.30    9.70
   3 -11  -1   49.30   10.10
  -3  11   1   58.49    7.80
   3  11  -1   49.70    9.30
  -3  11   1   41.50    6.80
  -3  11   1   49.60    9.70
   3  11  -1   39.50    9.20
   2 -11  -1    5.40    5.20
  -2 -11   1    8.40    5.80
   2 -11  -1    3.60    5.20
  -2 -11   1    3.60    5.40
  -2  11   1    6.50    4.00
   2  11  -1    6.80    4.20
   2  11  -1    6.80    4.60
   2  11  -1    6.80    4.90
  -2  11   1   11.10    4.90
  -1 -11   1   12.80    5.60
  -1 -11   1   11.50    6.30
   1 -11  -1    6.00    4.50
   1 -11  -1   18.60    6.30
   1  11  -1   15.30    5.30
  -1  11   1   14.60    5.60
  -1  11   1    8.50    5.40
  -1  11   1    7.00    3.70
   1  11  -1   10.00    4.90
   1  11  -1    9.80    5.10
   0 -11  -1    8.50    4.90
   0 -11  -1   17.60    6.40
   0 -11   1   14.30    6.10
   0 -11   1   16.70    6.00
   0  11  -1   12.80    4.50
   0  11  -1    4.20    4.90
   0  11   1   16.20    5.20
   0  11   1   24.00    6.80
   1 -11   1   27.50    7.60
   1 -11   1    7.60    5.40
  -1 -11  -1    6.80    6.00
  -1 -11  -1   11.70    6.10
   1  11   1   13.80    6.20
  -1  11  -1   13.00    4.60
   1  11   1    5.70    4.70
  -1  11  -1    9.30    4.10
  -1  11  -1    8.80    5.10
   1  11   1   12.80    4.90
   2 -11   1   27.30    8.50
  -2 -11  -1   20.90    7.70
  -2 -11  -1   12.70    6.50
   2 -11   1   24.00    7.60
  -2  11  -1   17.20    5.10
   2  11   1   17.90    7.10
   2  11   1   15.30    6.80
   2  11   1   12.90    5.40
  -2  11  -1   18.80    6.80
  -2  11  -1   16.40    5.30
   3 -11   1    6.00    5.20
  -3 -11  -1   15.00    7.20
  -3 -11  -1    7.80    5.70
   3 -11   1   27.80    7.90
  -3  11  -1   13.10    5.80
  -3  11  -1    5.50    3.50
   3  11   1   19.10    6.80
   3  11   1    7.40    5.70
  -3  11  -1    7.90    4.10
   4 -11   1   83.39   13.30
  -4 -11  -1   65.09   11.00
  -4 -11  -1   65.49   11.60
   4 -11   1   77.59   13.60
  -4  11  -1   58.89    9.60
   4  11   1   71.19   15.90
  -4  11  -1   67.29    6.70
   4  11   1   57.29   10.30
  -4  11  -1   72.29    8.10
   5 -11   1   96.59   13.90
   5 -11   1   78.19   10.80
  -5 -11  -1   64.19   12.00
   5 -11   1   75.89   14.30
  -5 -11  -1   84.19   15.30
   5  11   1   71.89   12.40
   5  11   1   95.09   14.80
  -5  11  -1   93.09    9.90
  -5  11  -1   80.19    8.50
  -5  11  -1   72.49    6.70
  -6 -11  -1   53.49   14.10
   6 -11   1   31.90    7.70
   6 -11   1   57.49   11.30
  -6 -11  -1   46.40   10.70
   6 -11   1   34.70   10.30
  -6  11  -1   39.20    7.10
  -6  11  -1   45.50    4.90
   6  11   1   47.30    9.80
   7 -11   1   97.99    9.90
  -7 -11  -1   78.89   14.40
   7 -11   1   66.69   12.00
   7 -11   1   91.99   15.30
  -7 -11  -1   67.49   12.10
   7  11   1   89.69   14.10
  -7  11  -1   88.09    9.40
   7  11   1   94.49   14.30
   8 -11   1   21.00    6.40
   8 -11   1   11.10    6.60
  -8 -11  -1   17.00    8.80
  -8 -11  -1    9.60    6.60
   8 -11   1   14.60    7.70
  -8  11  -1   15.40    5.50
   8  11   1   17.60    7.30
   8  11   1   14.60    6.90
  -9 -11  -1   52.99   11.20
   9 -11   1   46.30   12.50
   9 -11   1   67.39   13.90
  -9 -11  -1   57.49   11.90
   9  11   1   60.69   12.50
  -9  11  -1   66.99    9.10
   9  11   1   63.49   12.90
  10 -11   1   73.29    8.50
 -10 -11  -1   81.19   14.80
  10 -11   1   88.99   14.40
 -10 -11  -1   90.59   16.40
  10 -11   1   78.49   14.90
 -10  11  -1   82.79   10.40
  10  11   1   73.69   13.90
  10  11   1   66.59   13.20
  11 -11   1   12.00    9.10
 -11 -11  -1   -0.80    7.40
  11 -11   1    1.30    8.30
 -11 -11  -1   -1.20    7.40
  11  11   1   15.60    7.70
  11  11   1   -4.60    7.20
  11  11   1    0.70    7.40
  12 -11   1   67.49   12.40
 -12 -11  -1   91.49   15.20
  12 -11   1   99.39   18.20
  12  11   1   62.89   12.30
  12  11   1   74.39   14.90
 -12  11  -1   78.49    9.00
  12  11   1   95.29   16.70
  13 -11   1   11.30    9.20
  13 -11   1   24.20   11.20
 -13 -11  -1   11.10    8.90
  13  11   1    8.00   10.10
  13  11   1   42.10   11.60
  13  11   1   13.60   10.10
  14 -11   1   98.09   20.30
 -14 -11  -1  131.09   18.40
  14 -11   1   95.09   16.60
  14  11   1  109.29   19.00
  14  11   1   96.29   18.20
  14  11   1   99.29   22.80
  15  11   1   49.00   14.00
  15 -12  -1   17.40   11.80
  14 -12  -1   77.79   14.90
 -14 -12   1   55.79   15.60
  14  12  -1   80.69   15.10
 -13 -12   1   -6.10    8.20
  13 -12  -1   -2.40    7.60
  13 -12  -1    8.50    9.30
 -13 -12   1   12.90   11.30
  13  12  -1    1.20   10.40
  13  12  -1  -12.60    7.50
 -13  12   1   14.60    7.70
  13  12  -1   -2.90    8.10
  12 -12  -1   42.90   11.50
 -12 -12   1   68.69   15.90
  12 -12  -1   53.39   14.20
 -12 -12   1   43.90   14.30
  12  12  -1   63.59   13.80
 -12  12   1   44.30    8.50
  11 -12  -1    1.10    8.30
  11 -12  -1    2.80    7.80
 -11 -12   1    7.70    8.00
 -11 -12   1    0.80    8.70
 -11  12   1    6.30    6.40
  11  12  -1    7.30    8.20
  11  12  -1   -0.70    6.90
 -10 -12   1  171.78   19.50
 -10 -12   1  171.88   17.20
  10 -12  -1  150.98   16.40
  10 -12  -1  178.48   19.30
 -10  12   1  155.28   13.70
  10  12  -1  106.19   17.60
  10  12  -1  169.08   17.00
  -9 -12   1   -6.60    4.60
   9 -12  -1    8.90    7.20
   9 -12  -1   -5.70    5.70
  -9 -12   1    1.00    6.20
   9  12  -1    6.70    5.90
  -9  12   1    2.20    5.30
   9  12  -1   -4.20    5.50
  -8 -12   1  230.38   19.50
   8 -12  -1  220.18   20.40
   8 -12  -1  217.28   18.10
  -8 -12   1  208.78   20.40
   8  12  -1  219.28   20.00
   8  12  -1  217.48   19.50
  -8  12   1  212.58   16.10
  -7 -12   1   -1.00    4.80
   7 -12  -1    5.40    7.00
   7 -12  -1   -5.60    5.10
  -7 -12   1   -6.30    5.30
   7  12  -1   10.00    6.10
   7  12  -1    0.60    6.30
  -7  12   1    0.10    5.00
  -6 -12   1   41.20   11.20
   6 -12  -1   67.19   13.10
  -6 -12   1   79.79   12.70
   6 -12  -1   68.99   11.90
   6  12  -1   52.89   11.20
  -6  12   1   69.19   11.00
   6  12  -1   83.69   14.00
   5 -12  -1   31.20    8.60
  -5 -12   1    9.30    6.00
   5 -12  -1   16.70    8.60
  -5 -12   1   13.60    7.30
  -5  12   1   20.20    6.50
  -5  12   1   16.00    5.20
   5  12  -1    8.30    6.60
  -5  12   1   14.90    3.90
   4 -12  -1   45.90    9.30
  -4 -12   1   51.49   10.90
  -4 -12   1   25.30    8.80
   4 -12  -1   20.80    7.80
  -4  12   1   29.80    5.40
   4  12  -1   29.40    9.20
  -4  12   1   23.40    7.70
  -4  12   1   49.10    6.90
   4  12  -1   55.89   11.00
   3 -12  -1   -2.50    5.10
  -3 -12   1    4.60    5.40
   3 -12  -1    9.40    6.30
   3  12  -1    1.60    5.20
   3  12  -1    0.50    4.90
  -3  12   1    1.90    4.70
  -3  12   1    3.50    3.80
   2 -12  -1   14.00    7.50
   2 -12  -1   21.10    7.70
  -2 -12   1   13.50    6.20
  -2 -12   1   15.80    7.20
  -2  12   1   16.80    4.70
  -2  12   1   13.70    5.40
  -2  12   1   12.20    5.70
   2  12  -1   15.90    6.70
   2  12  -1   17.80    7.20
   1 -12  -1    4.20    5.20
   1 -12  -1   13.10    6.40
  -1 -12   1   14.40    6.40
  -1 -12   1   14.20    8.20
  -1  12   1    8.40    4.90
   1  12  -1    2.10    5.20
  -1  12   1    9.80    5.40
  -1  12   1   14.60    5.80
   1  12  -1   11.00    5.80
   0 -12  -1   15.00    6.10
   0 -12   1    5.90    5.20
   0 -12   1    8.20    6.70
   0 -12  -1   16.20    7.10
   0  12  -1    7.60    4.70
   0  12   1    8.40    5.70
   0  12   1    7.70    7.00
   0  12  -1    0.30    5.20
   0  12   1   17.70    5.60
   0  12  -1    6.60    5.00
   1 -12   1    0.00    5.40
  -1 -12  -1   -0.60    5.50
  -1 -12  -1   11.00    6.00
   1 -12   1   11.80    5.00
  -1  12  -1   -5.30    4.40
   1  12   1   -0.50    4.20
   1  12   1   -3.70    4.50
  -1  12  -1    1.50    4.20
  -1  12  -1    1.00    4.60
  -2 -12  -1   23.40    8.00
   2 -12   1   14.10    6.70
   2 -12   1   20.20    6.90
  -2 -12  -1   22.50    7.60
   2  12   1    5.20    5.10
  -2  12  -1   18.60    6.80
  -2  12  -1   15.50    5.10
   2  12   1   15.30    6.60
  -2  12  -1   10.60    4.30
  -3 -12  -1    9.70    5.80
   3 -12   1   13.10    6.40
   3 -12   1   12.30    6.70
  -3 -12  -1   12.20    6.50
   3  12   1   10.50    5.80
   3  12   1   12.40    5.40
  -3  12  -1   13.50    5.80
  -3  12  -1    8.60    4.50
  -4 -12  -1    7.90    7.40
   4 -12   1   24.60    8.50
   4 -12   1    5.90    6.90
  -4 -12  -1    7.80    6.50
   4  12   1   11.60    7.80
   4  12   1   17.60    7.10
  -4  12  -1   12.40    6.10
  -4  12  -1    9.70    4.40
  -4  12  -1    9.20    4.70
   5 -12   1   40.60   10.90
  -5 -12  -1   18.40    8.70
  -5 -12  -1   30.50    9.90
   5 -12   1   26.40    8.20
   5  12   1   33.10    9.00
  -5  12  -1   43.30    8.90
  -5  12  -1   26.30    5.20
  -5  12  -1   39.20    5.30
   5  12   1   28.10    7.90
  -6 -12  -1   21.10    7.60
   6 -12   1    9.60    7.20
   6 -12   1   13.00    6.40
  -6 -12  -1    7.10    6.60
   6  12   1    7.60    6.40
  -6  12  -1   14.50    5.30
   6  12   1   10.90    7.20
   7 -12   1  125.69   16.80
  -7 -12  -1  141.29   15.80
  -7 -12  -1  132.19   18.50
   7 -12   1  146.69   19.30
   7  12   1  160.88   17.30
   7  12   1  123.29   16.80
  -7  12  -1  175.48   14.20
   8 -12   1   63.09   13.30
   8 -12   1   56.19   11.80
  -8 -12  -1   34.50   10.60
  -8 -12  -1   65.79   13.90
  -8  12  -1   58.89   10.20
   8  12   1   44.20   11.10
   8  12   1   52.79   12.40
   9 -12   1  154.58   19.50
   9 -12   1  130.59   12.40
  -9 -12  -1  137.19   19.10
  -9 -12  -1  123.89   19.00
   9 -12   1  148.79   19.50
   9  12   1  158.98   20.80
   9  12   1  139.69   19.20
  -9  12  -1  142.39   12.50
 -10 -12  -1  181.98   20.10
 -10 -12  -1  211.38   20.40
  10 -12   1  172.88   22.90
  10 -12   1  204.98   19.80
  10  12   1  187.58   20.10
 -10  12  -1  165.68   13.30
  10  12   1  191.98   20.40
 -11 -12  -1   49.60   13.70
  11 -12   1   54.99   18.60
  11 -12   1   69.09   12.90
 -11  12  -1   31.50    7.30
  11  12   1   29.80   10.80
 -12 -12  -1   40.80   13.10
 -12 -12  -1   47.80   11.00
  12 -12   1   66.79   14.70
  12 -12   1   41.80   13.40
  12  12   1   30.70   10.40
  12  12   1   27.80   10.00
  12  12   1   45.10   16.90
  13 -12   1    3.20    9.30
 -13 -12  -1   -5.10    9.30
  13  12   1    8.60    9.30
  13  12   1   16.50   19.00
  14  12   1    9.80   10.90
  13 -13  -1  146.29   19.20
  12 -13  -1   -9.00    8.10
  12 -13  -1   -8.00    9.20
 -12 -13   1  -15.30    7.60
 -12 -13   1    9.00   11.20
  12  13  -1    5.80    9.30
 -12  13   1    6.00    8.20
  12  13  -1   -6.00    8.40
  11 -13  -1   49.60   12.00
 -11 -13   1   43.60   12.10
  11 -13  -1   27.60   11.50
 -11 -13   1   40.60   13.10
  11  13  -1   74.09   14.60
 -11  13   1   31.50    9.20
  11  13  -1   24.60   11.00
  10 -13  -1   36.00   10.00
  10 -13  -1   15.00   11.20
 -10 -13   1   20.50    9.60
  10  13  -1    4.70    8.60
 -10  13   1   22.60    8.70
   9 -13  -1  154.78   15.70
   9 -13  -1  114.19   17.60
  -9 -13   1  160.38   21.70
  -9 -13   1  206.88   19.10
   9  13  -1  139.69   20.00
   9  13  -1  134.19   18.50
  -9  13   1  179.98   14.90
  -8 -13   1    6.90    6.30
   8 -13  -1    0.60    5.90
   8 -13  -1   20.30    8.00
  -8 -13   1    9.70    8.40
   8  13  -1   11.40    7.50
   8  13  -1   11.00    7.90
  -8  13   1    5.70    5.60
   7 -13  -1   33.30   10.50
  -7 -13   1   34.40    9.80
  -7 -13   1   38.90   10.70
   7 -13  -1   26.90    9.20
   7  13  -1   17.70    8.00
  -7  13   1   34.70    8.50
   7  13  -1   20.60    8.50
  -6 -13   1   11.50    7.80
   6 -13  -1    3.30    6.60
  -6 -13   1   10.90    6.40
   6 -13  -1    3.40    6.10
   6  13  -1   11.50    7.30
   6  13  -1    8.10    7.10
  -5 -13   1   69.19   13.40
  -5 -13   1   50.79   11.30
   5 -13  -1   48.00   11.10
   5 -13  -1   44.90   11.30
  -5  13   1   65.39    7.80
   5  13  -1   57.69   11.90
  -5  13   1   48.30    6.60
   5  13  -1   48.00   10.70
  -5  13   1   61.19   13.90
  -4 -13   1   11.50    7.20
   4 -13  -1    4.10    5.70
   4 -13  -1   11.60    7.30
  -4 -13   1    8.50    7.60
  -4  13   1    8.50    4.40
  -4  13   1   13.30    5.50
   4  13  -1   17.90    7.00
  -4  13   1    9.90    5.30
   4  13  -1   22.60    8.90
  -3 -13   1   43.20   11.50
  -3 -13   1   33.70    9.60
   3 -13  -1   39.90   10.70
   3 -13  -1   36.20    9.00
  -3  13   1   36.10    8.70
  -3  13   1   40.60    7.70
   3  13  -1   38.70   10.60
  -3  13   1   35.60    7.30
   3  13  -1   52.49   10.50
   2 -13  -1   -3.30    5.20
   2 -13  -1    1.60    5.20
  -2 -13   1   -1.90    5.00
  -2 -13   1    4.80    6.30
   2  13  -1    7.90    5.30
  -2  13   1   -2.00    4.60
  -2  13   1    9.70    5.20
   2  13  -1   10.20    6.10
  -2  13   1    3.00    4.10
   1 -13  -1    7.50    6.70
   1 -13  -1   15.70    7.10
  -1 -13   1   14.20    8.10
  -1 -13   1   25.60    8.60
   1  13  -1   10.80    7.20
  -1  13   1   11.50    6.40
  -1  13   1    9.80    4.40
   1  13  -1   13.10    6.30
  -1  13   1    5.90    5.60
   0 -13   1   17.70    8.60
   0 -13  -1   13.50    7.00
   0 -13   1   26.90    8.70
   0 -13  -1   27.60   14.00
   0  13  -1   14.90    6.40
   0  13   1   10.80    5.70
   0  13   1   12.60    6.50
   0  13  -1   17.80    7.40
  -1 -13  -1    8.10    6.10
  -1 -13  -1   -0.50    6.20
   1 -13   1    8.60    5.60
   1 -13   1    8.40    5.70
   1  13   1   11.40    6.40
  -1  13  -1   11.00    4.80
  -1  13  -1    3.20    5.60
  -1  13  -1   -3.80    4.70
   1  13   1   14.60    6.00
  -2 -13  -1   17.90    7.90
  -2 -13  -1   12.90    7.70
   2 -13   1   18.00    7.30
   2 -13   1   16.30    8.30
   2  13   1   10.90    7.40
   2  13   1   10.10    6.30
  -2  13  -1    6.30    4.60
  -2  13  -1    3.40    5.60
  -2  13  -1    6.90    5.80
   3 -13   1   13.30    7.20
   3 -13   1   11.60    7.10
  -3 -13  -1    5.10    6.20
  -3 -13  -1   12.70    7.40
  -3  13  -1   11.10    4.90
   3  13   1    9.40    7.20
   3  13   1   10.20    5.60
  -3  13  -1    6.90    4.50
  -4 -13  -1   45.90   11.20
   4 -13   1   35.60   10.20
  -4 -13  -1   38.80   10.30
   4 -13   1   29.60   10.00
  -4  13  -1   50.09    9.80
   4  13   1   42.10   10.40
  -4  13  -1   25.50    6.10
  -4  13  -1   45.40    7.40
   4  13   1   44.80   10.10
   5 -13   1   28.10    9.60
   5 -13   1   37.20    9.80
  -5 -13  -1   14.20    8.30
  -5 -13  -1   30.80    9.60
   5  13   1   29.20    8.90
   5  13   1   18.50    8.20
  -5  13  -1   34.70    9.00
  -5  13  -1   17.80    5.20
  -5  13  -1   20.20    5.90
  -6 -13  -1  118.39   16.30
   6 -13   1   78.99   14.90
  -6 -13  -1   90.29   15.90
   6 -13   1  135.29   14.80
   6  13   1   85.69   15.20
   6  13   1   79.39   14.80
  -6  13  -1  105.89   11.50
  -7 -13  -1   85.69   15.10
   7 -13   1   88.09   14.60
   7 -13   1   74.49   14.20
  -7 -13  -1   69.09   14.80
   7  13   1   84.09   15.40
  -7  13  -1   85.59   12.40
   7  13   1   81.79   14.00
  -8 -13  -1   18.30    8.20
   8 -13   1   23.70   10.30
   8 -13   1   34.40   10.60
  -8 -13  -1   30.20   12.50
  -8  13  -1   33.10    7.30
   8  13   1   23.80    9.10
   8  13   1   32.10   10.90
  -9 -13  -1   47.70   13.30
   9 -13   1   54.79   12.70
  -9 -13  -1   83.49   15.30
   9 -13   1   57.89   14.80
   9  13   1   56.99   12.70
   9  13   1   52.99   10.50
  -9  13  -1   66.69   10.70
 -10 -13  -1    4.40    9.20
  10 -13   1   33.50   10.30
 -10 -13  -1   20.30    9.60
  10 -13   1    9.20   10.10
  10  13   1   19.40   10.20
  10  13   1   30.30   10.50
 -10  13  -1   13.80    7.00
 -11 -13  -1   -4.90    7.50
  11 -13   1   10.60    9.80
  11 -13   1   13.20   10.40
 -11 -13  -1   16.60   10.20
 -11  13  -1    3.70    6.20
  11  13   1    1.60    7.40
  11  13   1   -5.20    8.30
  11  13   1    6.70    8.60
  12 -13   1   67.29   14.10
  12  13   1   56.29   14.50
  13 -13   1   25.90   16.20
  12 -14  -1   24.20   12.40
 -11 -14   1    8.60   10.00
  11 -14  -1   -0.60    8.70
 -11  14   1    8.90   14.00
  10 -14  -1   33.80   12.00
 -10 -14   1   47.50   13.00
 -10 -14   1   20.10   11.50
  10 -14  -1   32.90   10.50
 -10  14   1   51.39   11.60
  10  14  -1   35.90   11.50
  10  14  -1   53.09   12.70
  -9 -14   1   26.40   10.90
  -9 -14   1   26.20   10.00
   9 -14  -1   13.10    9.00
   9 -14  -1   15.50    7.20
   9  14  -1   31.40   12.90
   9  14  -1   44.30   12.40
  -9  14   1   12.50    8.40
   8 -14  -1  155.08   17.60
  -8 -14   1  221.38   21.10
  -8 -14   1  144.39   26.70
   8 -14  -1  186.78   19.30
   8  14  -1  214.68   21.10
   8  14  -1  139.79   18.80
  -8  14   1  186.48   16.40
   7 -14  -1   13.00    6.80
   7 -14  -1    3.80    7.80
  -7 -14   1   10.00    7.50
  -7 -14   1   -1.00    7.70
   7  14  -1   -3.70    6.80
  -7  14   1    2.30    6.30
   7  14  -1    5.50    6.30
   6 -14  -1   82.59   14.20
  -6 -14   1   87.29   14.60
  -6 -14   1   66.99   12.70
   6 -14  -1   90.39   15.60
   6  14  -1   95.09   16.30
  -6  14   1   72.99   12.50
   6  14  -1   84.59   15.40
  -5 -14   1   15.30    7.30
   5 -14  -1   18.10    9.00
  -5 -14   1   37.50   10.20
   5 -14  -1   15.70    7.40
   5  14  -1   13.40    7.50
  -5  14   1   30.90    6.90
  -5  14   1   20.80    7.50
  -5  14   1   13.20    4.60
   5  14  -1   28.30    8.20
  -4 -14   1   46.70   10.40
   4 -14  -1   41.20   11.00
  -4 -14   1   43.20   10.80
   4 -14  -1   32.70   10.40
  -4  14   1   41.40   10.20
   4  14  -1   36.50    9.70
  -4  14   1   41.40    8.20
   4  14  -1   56.19   13.00
   3 -14  -1    7.30    7.80
  -3 -14   1   -1.90    5.00
   3 -14  -1   -9.40    5.00
  -3 -14   1   17.70    8.30
   3  14  -1    3.50    5.50
   3  14  -1    8.00    6.80
  -3  14   1    2.80    5.90
  -3  14   1   -2.10    4.10
   2 -14  -1   16.80    9.00
   2 -14  -1   15.90    7.60
  -2 -14   1   20.70    8.00
  -2 -14   1    2.00    7.30
  -2  14   1   22.00    8.20
  -2  14   1   10.50    6.10
   2  14  -1   16.70    7.50
  -2  14   1    7.30    7.60
  -1 -14   1   10.60    7.30
  -1 -14   1   15.00    6.50
   1 -14  -1    0.20    6.10
   1 -14  -1    7.70    6.30
   1  14  -1   12.60    6.80
  -1  14   1    8.60    7.00
   1  14  -1    8.40    7.10
  -1  14   1    2.80    4.90
   0 -14   1    1.00    5.40
   0 -14  -1    0.50    6.60
   0 -14  -1   -0.80    6.00
   0 -14   1    3.70    7.30
   0  14   1    1.50    5.40
   0  14   1    4.20    4.90
   0  14  -1   -4.50    5.50
   0  14  -1   -1.80    5.00
   1 -14   1    4.90    6.30
   1 -14   1   14.40    7.40
  -1 -14  -1    8.40    6.90
  -1 -14  -1    2.20    7.30
  -1  14  -1   10.10    5.40
   1  14   1    5.20    5.60
  -1  14  -1   -2.10    5.20
   1  14   1   12.30    6.10
   2 -14   1   27.40    9.70
  -2 -14  -1   27.20    9.30
  -2 -14  -1   10.30    8.00
   2 -14   1   21.10    9.10
  -2  14  -1    6.40    7.70
   2  14   1    9.90    7.00
  -2  14  -1    3.90    5.20
  -2  14  -1    6.00    6.50
   2  14   1    1.70    6.50
   3 -14   1   11.60    7.80
  -3 -14  -1   10.30    8.30
  -3 -14  -1   20.60    8.40
   3 -14   1   25.90    8.50
   3  14   1   15.70    7.60
   3  14   1   14.90    8.10
  -3  14  -1   19.80    5.40
  -3  14  -1   19.50    9.20
  -3  14  -1   18.70    7.30
  -4 -14  -1    9.80    7.20
   4 -14   1    4.50    7.20
  -4 -14  -1   14.70    8.50
   4 -14   1   23.70    8.80
   4  14   1   16.80    7.50
  -4  14  -1    4.50    4.60
   4  14   1    4.40    6.20
  -4  14  -1    8.60    6.50
  -4  14  -1    8.70    6.30
  -5 -14  -1   25.50    9.70
  -5 -14  -1   39.60   12.00
   5 -14   1   23.80    9.00
   5 -14   1   26.60    9.90
  -5  14  -1   11.40    5.00
  -5  14  -1   31.30    8.50
   5  14   1   13.10    8.60
   5  14   1   18.30    8.30
   6 -14   1   38.10   11.20
  -6 -14  -1   29.00   11.30
   6 -14   1    9.50    7.90
  -6 -14  -1   20.70    8.80
   6  14   1   25.10    9.30
   6  14   1   21.10    9.10
  -6  14  -1   13.50    6.80
  -7 -14  -1   26.00   11.40
   7 -14   1   32.40   10.40
  -7 -14  -1   28.20   12.40
   7  14   1   42.10   12.00
  -7  14  -1   28.10    7.60
  -8 -14  -1   10.30    8.80
   8 -14   1    8.00    8.70
   8 -14   1    9.50    8.00
   8  14   1   11.90    8.80
   8  14   1    8.20    9.00
  -9 -14  -1   49.20   13.40
  -9 -14  -1   30.00   10.80
   9 -14   1   42.30   12.90
   9 -14   1   27.20   11.10
   9  14   1   36.10   11.80
   9  14   1   42.00   11.90
  -9  14  -1   40.80    9.60
 -10 -14  -1   18.90   10.70
  10 -14   1   19.20   10.20
 -10 -14  -1   25.30   12.00
  10  14   1   12.50   10.90
 -10  14  -1   23.90    9.70
  10  14   1   19.20   10.80
  11 -14   1   61.49   17.10
  10 -15  -1    8.10   10.10
 -10  15   1   11.80   10.50
  -9 -15   1   65.39   21.10
   9 -15  -1   67.59   14.30
   9  15  -1   42.00   13.90
  -9  15   1   66.99   13.20
  -8 -15   1    6.10    8.80
   8 -15  -1   11.60    9.30
   8 -15  -1   -1.10    8.60
  -8 -15   1   -5.50    8.70
   8  15  -1    0.80    7.30
  -8  15   1   -6.90    7.80
   8  15  -1    4.40   10.50
  -7 -15   1   18.90   10.30
   7 -15  -1   29.20   10.00
  -7 -15   1   45.40   12.30
   7 -15  -1   34.40   12.60
  -7  15   1   12.00    8.40
   7  15  -1   21.20   14.90
   7  15  -1   16.20    8.90
   6 -15  -1   10.90    7.70
  -6 -15   1   -1.30    7.10
  -6 -15   1   14.30   14.90
   6 -15  -1    2.50    7.50
   6  15  -1    2.40    8.30
  -6  15   1  -11.40    5.70
   6  15  -1    4.60    7.90
   5 -15  -1   75.59   13.10
   5 -15  -1   51.89   13.70
  -5 -15   1   48.50   14.10
  -5  15   1   56.59    8.20
  -5  15   1   69.09   12.20
   5  15  -1   51.79   11.70
   5  15  -1   49.90   12.60
   4 -15  -1   -4.30    6.90
  -4 -15   1   10.10    8.30
  -4 -15   1   -7.40    5.70
   4  15  -1    4.90    6.60
  -4  15   1    2.60    5.80
  -4  15   1   18.50    8.80
   4  15  -1    0.10   12.70
   3 -15  -1   23.70    9.60
  -3 -15   1   25.30    9.10
   3 -15  -1   37.70   13.30
  -3 -15   1   38.60   12.40
   3  15  -1   19.30    9.50
  -3  15   1   23.20    9.40
   3  15  -1   11.10    8.00
  -3  15   1   20.00    6.60
  -2 -15   1   11.00    8.40
  -2 -15   1   -2.30    6.00
   2 -15  -1    1.30    7.60
   2 -15  -1    4.40    7.00
  -2  15   1    4.00    6.20
  -2  15   1   -0.20    5.70
   2  15  -1   -0.10    5.90
   2  15  -1   -4.20    6.50
   1 -15  -1    9.40    8.00
  -1 -15   1   17.90    8.40
  -1 -15   1    1.00    8.10
   1 -15  -1    4.80    6.40
   1  15  -1    4.10    6.40
  -1  15   1   -1.80    6.60
   1  15  -1   12.80    7.80
  -1  15   1    5.50    6.30
   0 -15   1    5.50    6.60
   0 -15  -1    9.70    6.80
   0 -15  -1   11.20    7.80
   0 -15   1    2.90    7.30
   0  15  -1    4.70    5.90
   0  15   1    6.00    8.00
   0  15   1    5.00    6.30
   0  15  -1   11.00    6.60
  -1 -15  -1    5.30    7.00
  -1 -15  -1   11.80    9.10
   1 -15   1    8.10    7.60
   1 -15   1    4.60    7.20
   1  15   1   -3.00    5.90
  -1  15  -1   -0.40    5.70
  -1  15  -1    6.70    6.10
   1  15   1   19.10    6.90
   2 -15   1   10.10    8.70
   2 -15   1   32.60   10.40
  -2 -15  -1   28.00   10.40
  -2 -15  -1   28.00    8.80
  -2  15  -1   12.20    6.90
  -2  15  -1   11.80    6.60
   2  15   1    7.90    8.30
   2  15   1   18.70    9.10
   3 -15   1   15.70    8.20
  -3 -15  -1   22.00   11.70
   3 -15   1   19.10    9.30
  -3 -15  -1   17.00    9.20
  -3  15  -1    5.20    7.00
   3  15   1   15.10    8.70
  -3  15  -1    8.80    6.10
   3  15   1    6.60    8.00
   4 -15   1   52.49   12.60
  -4 -15  -1   33.10   10.50
   4  15   1   25.50   11.50
  -4  15  -1   32.00    9.00
  -4  15  -1   30.70    7.70
   4  15   1   41.20   11.60
  -5 -15  -1   40.30   11.30
  -5 -15  -1   30.00   11.30
   5 -15   1   -1.70    7.70
   5 -15   1   45.80   12.00
  -5  15  -1   17.50    8.50
   5  15   1   18.20    9.10
  -5  15  -1   15.10    6.10
   5  15   1   19.60    9.90
  -6 -15  -1   19.20    8.70
   6 -15   1   29.60   10.50
   6 -15   1   23.70    9.40
  -6  15  -1   29.10    8.40
   6  15   1   10.80    8.10
   6  15   1   21.90    9.70
  -7 -15  -1   52.79   13.20
  -7 -15  -1   20.70   10.80
   7 -15   1   11.60   10.20
   7 -15   1   11.60    9.80
   7  15   1    4.20    9.70
  -7  15  -1   35.50   10.40
   7  15   1   45.60   13.20
  -8 -15  -1   15.30   10.90
   8 -15   1    0.10    9.10
   8  15   1   19.90    9.10
  -8  15  -1   10.60    8.10
   9 -15   1   37.10   20.00
  -9  15  -1   16.90    9.80
   8 -16  -1   54.79   14.00
  -8  16   1   45.30   13.40
   7 -16  -1    5.60    8.60
   7  16  -1    2.90    8.80
  -7  16   1    2.70    8.30
   6 -16  -1   -0.60    9.30
  -6 -16   1   13.00   10.60
   6  16  -1   13.70    9.40
  -6  16   1   27.60   10.60
   5 -16  -1    9.40    9.70
  -5 -16   1    5.30    9.40
  -5 -16   1    1.40    8.00
   5  16  -1    1.60    8.60
  -5  16   1    4.10    8.40
   4 -16  -1   32.10   12.40
  -4 -16   1   41.90   12.40
   4 -16  -1   37.40   11.80
  -4 -16   1   19.90   11.80
   4  16  -1   25.20   10.20
   4  16  -1   42.70   12.50
  -4  16   1   52.19   11.90
   3 -16  -1   -5.40    8.50
  -3 -16   1   12.80   10.40
  -3 -16   1    4.70    7.70
   3 -16  -1   -1.50    8.80
   3  16  -1   -2.00    6.90
  -3  16   1    4.40    8.00
   3  16  -1   -2.70    7.10
   2 -16  -1   -5.30    6.60
  -2 -16   1   16.20    8.30
   2 -16  -1    0.10    8.30
   2  16  -1    5.50    8.00
   2  16  -1    9.90    8.50
  -2  16   1   -1.60    7.40
   1 -16  -1    5.30    8.20
   1 -16  -1   19.10   10.80
  -1 -16   1    9.00    7.50
  -1 -16   1   12.30   10.10
   1  16  -1   -7.20    6.90
  -1  16   1   16.40    9.10
   1  16  -1   -6.40    6.50
  -1  16   1    4.40    7.40
   0 -16   1   -1.50    8.20
   0 -16   1   -0.80    7.70
   0 -16  -1   -0.40    8.90
   0 -16  -1   21.50    9.70
   0  16   1   -7.10    6.70
   0  16   1    6.50    9.30
   0  16  -1    7.80    9.40
   0  16  -1   -0.80    7.20
  -1 -16  -1   -1.90    7.80
  -1 -16  -1    9.30    8.90
   1 -16   1   -0.10    8.60
   1 -16   1    6.30    6.40
  -1  16  -1  -13.80    8.90
   1  16   1   10.80    9.20
  -1  16  -1   -1.50    7.60
   1  16   1   -0.60    7.30
   2 -16   1   -3.30    6.90
  -2 -16  -1    1.40    8.80
   2 -16   1    1.40    8.80
  -2 -16  -1   -4.50    8.20
  -2  16  -1   -0.60    7.60
   2  16   1    2.30    7.90
  -2  16  -1   -4.90    7.00
   2  16   1   -0.70    7.90
   3 -16   1   22.50   11.10
  -3 -16  -1   -2.70    7.70
   3 -16   1    8.20    7.70
  -3  16  -1   -4.40    6.50
   3  16   1   16.60    9.20
   3  16   1    8.90    8.90
  -3  16  -1   13.80    8.10
  -4 -16  -1    7.80    9.50
  -4 -16  -1   -8.40    7.90
   4 -16   1   -9.10    6.90
   4 -16   1   19.40    8.20
   4  16   1    6.70    8.60
   4  16   1   -3.90    8.20
  -4  16  -1    7.20    7.40
   5 -16   1   14.00   11.90
  -5 -16  -1   23.90   11.70
  -5  16  -1   -3.80    8.00
  -6 -16  -1    4.30   10.90
   6  16   1    5.30    8.50
  -6  16  -1    6.70    9.00
   7 -16   1   35.30   13.40
   7  16   1   24.30   12.00
  -7  16  -1   43.00   12.10
   4 -17  -1    5.40    9.90
  -4  17   1   11.40    9.00
   4  17  -1    0.70   10.00
   3 -17  -1   22.00   13.10
  -3  17   1   13.60    9.70
   3  17  -1   18.70   10.40
  -2 -17   1   -3.30    9.10
   2 -17  -1   13.50   10.30
  -2  17   1    0.80    8.00
   2  17  -1    0.80    9.70
   1 -17  -1    5.60   10.80
  -1 -17   1   16.20   11.80
   1  17  -1    0.40    9.00
  -1  17   1   11.20    8.90
   0 -17   1   24.20   11.20
   0 -17  -1    3.00    9.60
   0  17  -1   -5.20    8.20
   0  17   1   -5.50    8.60
   0  17  -1    6.00   10.60
  -1 -17  -1   -2.80    9.40
   1 -17   1   -5.90    9.30
   1  17   1   -0.40    9.30
  -1  17  -1    8.60    9.40
  -1  17  -1   -9.30    8.60
  -2 -17  -1    1.00    9.10
   2 -17   1   14.10    9.70
  -2  17  -1    4.80    7.30
   2  17   1   -0.10    9.30
  -3 -17  -1   20.70   11.60
   3 -17   1    9.00   10.30
  -3  17  -1    7.40    8.10
   3  17   1   -0.70   10.60
  21   0  -2    0.30   20.80
  21   0  -2   22.30   11.40
  20   0  -2  111.49   19.40
  20   0  -2  122.99   21.50
  20   0  -2   94.29   14.60
  19   0  -2   20.10    6.30
  19   0  -2   32.10   12.70
  19   0  -2   25.50    9.50
  18   0  -2    3.70    9.40
  18   0  -2   10.10    4.70
  18   0  -2   11.70    6.50
  18   0  -2   23.70    9.50
  17   0  -2   96.39   16.90
  17   0  -2   83.39   12.40
  17   0  -2   76.99   15.90
  17   0  -2   78.49    9.80
  17   0  -2   75.09    9.20
  16   0  -2   36.90   10.00
  16   0  -2   40.60    8.70
  16   0  -2   38.80    7.10
  16   0  -2   29.40    9.80
  15   0  -2   -2.70    5.70
  15   0  -2    9.40    4.40
  15   0  -2    0.30    5.10
  15   0  -2    7.60    4.80
  15   0  -2    0.50    5.50
  14   0  -2   27.50    7.50
  14   0  -2   30.50    6.50
  14   0  -2   20.30    6.60
  14   0  -2   14.40    6.40
  14   0  -2   32.80    6.10
  14   0  -2   26.60    8.70
  13   0  -2   14.10    5.40
  13   0  -2   17.80    5.30
  13   0  -2   11.20    6.20
  13   0  -2   20.20    7.40
  13   0  -2   12.40    5.10
  13   0  -2   14.00    4.20
  12   0  -2   17.10    6.10
  12   0  -2   25.00    7.80
  12   0  -2   21.80    5.70
  12   0  -2   12.30    3.80
  12   0  -2   14.90    6.60
  12   0  -2    9.50    3.90
  12   0  -2   16.10    5.00
  12   0  -2    2.10    4.70
  11   0  -2    3.40    2.90
  11   0  -2    3.70    3.40
  11   0  -2    5.40    4.70
  11   0  -2    7.10    3.60
  11   0  -2    4.50    4.00
  11   0  -2    6.10    4.10
  11   0  -2    9.00    3.00
  11   0  -2    3.30    3.00
  10   0  -2  122.59    9.70
  10   0  -2  125.39    9.60
  10   0  -2  129.29    8.70
  10   0  -2  129.59   11.20
  10   0  -2  140.49   11.60
  10   0  -2  129.09    9.10
  10   0  -2  140.79   11.90
  10   0  -2  111.89    9.80
   9   0  -2  383.36   20.10
   9   0  -2  416.36   20.30
   9   0  -2  408.26   20.90
   9   0  -2  397.06   17.70
   9   0  -2  422.56   18.90
   9   0  -2  404.46   18.80
   9   0  -2  422.56   18.60
   9   0  -2  442.46   23.90
   8   0  -2  401.56   19.40
   8   0  -2  391.76   17.40
   8   0  -2  397.36   19.30
   8   0  -2  377.66   19.00
   8   0  -2  388.86   16.70
   8   0  -2  384.16   17.30
   8   0  -2  380.96   17.40
   8   0  -2  396.86   18.80
   7   0  -2  770.82   30.10
   7   0  -2  774.02   30.20
   7   0  -2  759.52   28.20
   7   0  -2  758.22   29.50
   7   0  -2  744.23   28.30
  -7   0   2  751.02   28.30
   7   0  -2  754.92   28.10
   7   0  -2  777.12   30.30
   6   0  -2 2053.29   69.49
   6   0  -2 2121.89   68.19
   6   0  -2 2137.49   67.89
   6   0  -2 2173.18   69.79
  -6   0   2 2021.10   68.19
   6   0  -2 2068.19   68.19
   6   0  -2 2177.48   69.29
   6   0  -2 2047.30   71.09
  -5   0   2  311.47   12.90
   5   0  -2  315.37   13.30
   5   0  -2  275.47   13.20
   5   0  -2  281.47   13.30
   5   0  -2  302.07   12.80
  -5   0   2  296.07   13.00
   5   0  -2  288.67   12.80
   5   0  -2  294.27   13.40
   5   0  -2  300.97   12.50
   4   0  -2 2153.38   68.89
   4   0  -2 2218.58   68.69
  -4   0   2 2136.89   68.89
   4   0  -2 2051.19   68.59
  -4   0   2 2196.98   68.39
   4   0  -2 2129.99   68.29
   4   0  -2 2121.09   68.69
   4   0  -2 2258.97   68.79
   3   0  -2 2125.89   63.79
  -3   0   2 1995.80   64.59
   3   0  -2 1994.20   63.89
  -3   0   2 2061.99   63.79
   3   0  -2 2077.09   63.99
   3   0  -2 1977.90   64.49
  -3   0   2 2021.80   63.99
   3   0  -2 2039.70   63.89
  -2   0   2  391.76   13.30
  -2   0   2  391.66   14.00
   2   0  -2  401.86   13.40
  -2   0   2  373.36   14.40
   2   0  -2  392.76   14.50
   2   0  -2  414.96   14.00
  -1   0   2  193.68    6.80
   1   0  -2  183.58    7.50
  -1   0   2  182.58    7.60
  -1   0   2  182.78    7.40
   0   0   2 1769.62   55.09
   0   0  -2 1824.32   55.19
   0   0   2 1822.32   55.99
   0   0   2 1767.02   55.69
   0   0  -2 1785.12   55.69
   0   0  -2 1808.22   56.19
  -1   0  -2 3906.71  118.19
   1   0   2 3722.73  117.49
   1   0   2 3844.92  117.89
  -1   0  -2 3803.12  117.79
  -1   0  -2 3876.21  117.59
   1   0   2 3887.01  118.29
  -1   0  -2 3761.72  116.59
   2   0   2  116.69    6.50
   2   0   2  114.69    6.30
  -2   0  -2  114.59    6.20
  -2   0  -2  111.99    6.80
  -2   0  -2  122.49    6.60
  -2   0  -2  112.29    4.70
   2   0   2  104.09    6.70
   3   0   2  198.78   10.00
  -3   0  -2  207.18    9.60
   3   0   2  196.38    7.40
  -3   0  -2  188.98   10.00
   3   0   2  182.98   10.20
  -3   0  -2  187.58    7.30
  -3   0  -2  193.08   10.20
   3   0   2  200.08    9.60
   4   0   2  524.95   21.60
   4   0   2  474.55   21.80
  -4   0  -2  505.95   17.10
  -4   0  -2  515.95   19.90
  -4   0  -2  520.05   21.10
   4   0   2  504.05   20.00
   4   0   2  506.75   17.10
  -5   0  -2  887.31   32.00
   5   0   2  849.41   33.20
   5   0   2  886.41   33.20
   5   0   2  908.51   34.20
   5   0   2  853.61   28.50
  -5   0  -2  822.22   28.40
  -5   0  -2  898.01   33.90
   5   0   2  909.41   32.10
  -5   0  -2  867.61   33.30
   6   0   2   32.50    6.20
  -6   0  -2   19.30    5.10
  -6   0  -2   30.80    5.10
   6   0   2   28.70    6.00
   6   0   2   26.60    5.50
   6   0   2   28.30    2.90
   6   0   2   29.50    2.80
  -6   0  -2   23.60    5.70
   6   0   2   25.50    4.30
   7   0   2  648.84   28.40
  -7   0  -2  587.64   25.00
   7   0   2  626.24   21.90
   7   0   2  605.44   27.50
   7   0   2  621.34   25.60
   7   0   2  616.64   21.50
  -7   0  -2  603.34   27.50
   7   0   2  626.24   27.10
   8   0   2   28.30    3.90
  -8   0  -2   30.80    5.90
   8   0   2   47.70    8.10
  -8   0  -2   34.80    6.70
   8   0   2   34.40    7.00
   8   0   2   26.00    5.90
   8   0   2   30.10    3.30
   8   0   2   28.50    5.20
   9   0   2  222.08   13.80
   9   0   2  216.38   10.20
   9   0   2  212.08   14.80
  -9   0  -2  212.98   13.30
   9   0   2  208.98   15.40
   9   0   2  214.28    9.80
   9   0   2  214.48   15.50
  10   0   2  221.98   16.60
  10   0   2  207.28   10.20
 -10   0  -2  204.18   13.40
  10   0   2  186.98   14.70
  10   0   2  191.68   15.10
  10   0   2  193.68   13.60
  10   0   2  202.48    9.60
  10   0   2  217.18   16.00
 -10   0  -2  205.08   15.80
  11   0   2  278.07   20.10
 -11   0  -2  344.77   18.30
  11   0   2  313.67   13.80
  11   0   2  284.47   20.70
  11   0   2  321.87   18.70
  11   0   2  314.37   13.30
  12   0   2    4.40    5.70
 -12   0  -2    1.80    3.70
  12   0   2    2.50    3.90
  12   0   2    6.70    5.60
  12   0   2   -2.50    2.10
  12   0   2    5.60    2.70
  13   0   2   53.59    9.80
 -13   0  -2   61.69    9.50
  13   0   2   65.09    5.50
  13   0   2   89.89   16.50
  13   0   2   78.69   13.20
  13   0   2   64.69    6.20
  14   0   2  160.48    8.80
  14   0   2  183.88    9.40
  14   0   2  164.18   17.20
  14   0   2  192.58   15.60
  14   0   2  166.98   18.20
  15   0   2   11.90    6.90
  15   0   2    5.10    7.30
  15   0   2   -2.20    5.50
  16   0   2  114.59   20.40
  16   0   2  110.79   15.00
  16   0   2   99.69   16.20
  17   0   2   74.09   15.40
  17   0   2  128.29   21.00
  17   0   2  102.89   14.10
  18   0   2   45.70   11.90
  18   0   2   10.30    9.70
  18   0   2   33.90   14.20
  19   0   2   -5.50    8.00
  19   0   2   11.70   11.90
  21  -1  -2   27.50   14.60
  21   1  -2    5.20   10.90
  20  -1  -2    2.50    7.60
  20  -1  -2  -14.50    8.40
  20  -1  -2   20.20   13.80
  20   1  -2    5.50   11.20
  20   1  -2    7.30    8.50
  20   1  -2   -8.40    9.50
  19  -1  -2   29.10    8.70
  19  -1  -2    9.00   10.10
  19  -1  -2   28.50   14.30
  19  -1  -2   19.40    7.10
  19   1  -2   16.60    8.80
  19   1  -2   24.90   12.70
  19   1  -2   16.10    6.80
  18  -1  -2   39.90    6.10
  18  -1  -2   41.50   13.70
  18  -1  -2   51.79   12.90
  18  -1  -2   41.50    9.70
  18   1  -2   46.00    8.10
  18   1  -2   44.10   13.20
  18   1  -2   40.60   12.80
  18   1  -2   33.10    8.90
  17  -1  -2   11.40    4.70
  17  -1  -2   13.40    7.80
  17  -1  -2   20.20    9.40
  17  -1  -2    7.90    5.10
  17  -1  -2   21.30    6.70
  17   1  -2    6.50    6.40
  17   1  -2   16.30    5.70
  17   1  -2   11.30    8.60
  17   1  -2    5.60    6.90
  16  -1  -2   28.40    9.50
  16  -1  -2    4.30    3.80
  16  -1  -2    1.00    7.70
  16  -1  -2   26.80    7.20
  16  -1  -2    8.00    6.20
  16  -1  -2   19.90    5.60
  16   1  -2    6.40    6.20
  16   1  -2   16.20    8.10
  16   1  -2    3.90    5.50
  16   1  -2    9.70    4.90
  16   1  -2   12.60    5.80
  15  -1  -2  224.98   12.90
  15  -1  -2  235.58   15.90
  15  -1  -2  255.67   20.60
  15  -1  -2  196.98   14.90
  15  -1  -2  241.48   13.70
  15  -1  -2  255.37   20.20
  15   1  -2  244.68   15.50
  15   1  -2  216.98   18.70
  15   1  -2  231.28   17.40
  15   1  -2  196.68   18.70
  15   1  -2  217.58   14.10
  14  -1  -2   19.30    5.60
  14  -1  -2   10.70    7.40
  14  -1  -2   29.30    6.70
  14  -1  -2   27.30    5.30
  14  -1  -2    9.20    5.80
  14  -1  -2   15.90    5.50
  14   1  -2    1.00    5.50
  14   1  -2    9.20    5.50
  14   1  -2   23.50    8.10
  14   1  -2   21.00    6.70
  14   1  -2   25.20    6.20
  14   1  -2   11.30    4.90
  13  -1  -2   91.59    9.20
  13  -1  -2   95.89   14.60
  13  -1  -2  108.39   12.10
  13  -1  -2  103.89   14.10
  13  -1  -2  102.29    9.20
  13  -1  -2   95.29    9.00
  13  -1  -2  124.59    8.60
  13   1  -2  129.09   11.50
  13   1  -2   99.29    9.30
  13   1  -2   87.39   13.00
  13   1  -2  112.29   12.80
  13   1  -2  120.89   11.00
  12  -1  -2  392.56   22.70
  12  -1  -2  378.16   22.90
  12  -1  -2  373.96   18.10
  12  -1  -2  397.76   22.30
  12  -1  -2  387.66   17.60
  12  -1  -2  388.76   19.40
  12  -1  -2  423.16   19.90
  12   1  -2  370.46   20.40
  12   1  -2  408.76   21.10
  12   1  -2  387.86   25.20
  12   1  -2  400.36   19.10
  12   1  -2  373.36   19.20
  12   1  -2  410.36   23.40
  12   1  -2  387.76   22.40
  12   1  -2  400.26   23.20
  11  -1  -2   13.20    5.40
  11  -1  -2   12.40    4.40
  11  -1  -2   11.90    4.40
  11  -1  -2    8.00    4.30
  11  -1  -2   23.70    5.80
  11  -1  -2   13.50    4.70
  11  -1  -2    6.10    2.90
  11  -1  -2   16.10    3.80
  11   1  -2    5.20    4.90
  11   1  -2   11.80    4.10
  11   1  -2   17.90    5.60
  11   1  -2    3.30    4.70
  11   1  -2   13.60    4.60
  11   1  -2   15.60    3.80
  11   1  -2    7.00    3.80
  11   1  -2    8.90    5.20
  10  -1  -2   50.49    6.30
  10  -1  -2   58.89    6.10
  10  -1  -2   67.89    7.70
  10  -1  -2   59.99    7.70
  10  -1  -2   70.39   10.10
  10  -1  -2   59.29    9.20
  10  -1  -2   49.80    8.70
  10  -1  -2   55.69    6.00
  10   1  -2   53.09    7.00
  10   1  -2   71.29   10.70
  10   1  -2   62.09    9.30
  10   1  -2   47.10    8.00
  10   1  -2   66.89    9.40
  10   1  -2   60.69    6.50
  10   1  -2   69.89    9.00
  10   1  -2   52.69    7.70
   9  -1  -2  726.83   30.20
   9  -1  -2  709.43   27.20
   9  -1  -2  660.23   28.20
   9  -1  -2  709.43   27.00
   9  -1  -2  713.93   29.50
  -9  -1   2  698.43   32.90
   9  -1  -2  712.23   30.60
   9  -1  -2  703.33   29.90
   9   1  -2  697.63   28.50
  -9   1   2  683.43   26.70
   9   1  -2  695.83   32.90
   9   1  -2  700.23   27.80
   9   1  -2  720.33   30.30
   9   1  -2  715.23   29.00
  -9   1   2  675.73   29.10
   9   1  -2  653.83   27.00
   9   1  -2  656.03   29.40
   9   1  -2  723.53   31.10
   8  -1  -2   45.60    5.70
   8  -1  -2   37.90    5.20
   8  -1  -2   39.80    6.60
   8  -1  -2   44.80    5.50
   8  -1  -2   43.70    7.10
   8  -1  -2   51.09    7.80
   8  -1  -2   40.40    6.30
  -8  -1   2   36.40    6.40
   8   1  -2   40.50    6.90
   8   1  -2   43.50    6.40
   8   1  -2   39.50    5.70
   8   1  -2   45.00    6.00
   8   1  -2   42.40    7.10
   8   1  -2   30.50    6.00
   8   1  -2   43.00    6.40
   8   1  -2   48.20    7.70
  -8   1   2   47.60    5.90
  -8   1   2   35.30    6.00
   7  -1  -2   22.80    4.60
   7  -1  -2   27.00    4.10
   7  -1  -2   40.60    6.20
   7  -1  -2   30.70    4.30
   7  -1  -2   29.10    4.20
   7  -1  -2   22.90    5.00
  -7  -1   2   23.20    5.00
   7   1  -2   33.00    5.80
  -7   1   2   21.00    4.00
   7   1  -2   31.90    5.30
  -7   1   2   27.00    4.80
   7   1  -2   26.40    5.50
   7   1  -2   21.00    4.60
   7   1  -2   25.60    4.60
   7   1  -2   21.50    4.10
   6  -1  -2  183.18   10.40
   6  -1  -2  199.98    9.60
  -6  -1   2  185.18   10.90
  -6  -1   2  188.58   10.70
   6  -1  -2  203.58   10.90
   6  -1  -2  185.88    9.00
   6  -1  -2  190.38    8.80
   6  -1  -2  200.58   11.10
   6   1  -2  203.78   11.20
   6   1  -2  164.78    9.90
   6   1  -2  174.18   10.50
   6   1  -2  172.18    9.60
   6   1  -2  180.98   10.30
  -6   1   2  176.88   10.50
   6   1  -2  203.18   10.40
  -6   1   2  182.28    9.50
   6   1  -2  168.28   10.60
  -6   1   2  189.08   10.10
  -5  -1   2   12.80    3.60
   5  -1  -2   13.80    2.30
   5  -1  -2   13.70    3.20
   5  -1  -2   16.90    3.10
   5  -1  -2    6.50    2.90
   5  -1  -2   11.30    2.20
  -5  -1   2   14.30    3.20
  -5  -1   2   15.40    3.20
   5   1  -2   12.20    3.20
   5   1  -2   14.10    3.10
   5   1  -2   10.80    2.90
   5   1  -2   10.00    3.10
  -5   1   2    9.20    2.60
   5   1  -2    9.60    2.70
   5   1  -2   11.60    2.90
  -5   1   2   14.80    3.30
  -5   1   2   11.80    2.90
  -4  -1   2 2323.07   77.19
  -4  -1   2 2474.85   77.19
   4  -1  -2 2320.57   76.79
   4  -1  -2 2366.36   74.89
  -4  -1   2 2458.65   77.19
   4  -1  -2 2363.66   76.09
   4  -1  -2 2413.56   76.09
  -4  -1   2 2425.16   76.59
  -4   1   2 2450.15   74.99
   4   1  -2 2437.26   76.59
   4   1  -2 2502.15   77.19
  -4   1   2 2458.05   75.89
  -4   1   2 2371.36   76.19
   4   1  -2 2515.25   77.19
  -4   1   2 2402.16   76.79
   4   1  -2 2367.06   77.09
   4   1  -2 2381.66   76.79
  -3  -1   2  885.91   30.10
  -3  -1   2  899.01   30.40
   3  -1  -2  878.71   29.80
  -3  -1   2  888.31   29.40
   3  -1  -2  883.91   28.50
  -3  -1   2  859.31   30.50
   3  -1  -2  892.21   28.80
   3  -1  -2  901.01   29.80
   3   1  -2  905.51   30.60
   3   1  -2  875.11   30.30
  -3   1   2  870.41   29.70
  -3   1   2  911.91   28.60
  -3   1   2  912.51   28.80
  -3   1   2  860.21   29.70
   3   1  -2  896.51   29.40
   3   1  -2  891.01   30.10
  -2  -1   2 3102.59   96.69
   2  -1  -2 3074.59   95.79
   2  -1  -2 3128.19   95.19
  -2  -1   2 3178.68   96.39
  -2  -1   2 3145.19   95.29
  -2  -1   2 3022.90   96.89
   2  -1  -2 2993.80   96.29
   2   1  -2 3192.38   96.39
   2   1  -2 3194.08   95.29
   2   1  -2 3035.00   96.89
  -2   1   2 3019.00   95.79
  -2   1   2 3077.29   96.39
   2   1  -2 3162.88   96.69
  -2   1   2 3136.89   95.79
  -2   1   2 3215.98   94.39
  -1  -1   2 2252.37   68.69
   1  -1  -2 2210.58   67.99
   1  -1  -2 2167.18   67.89
  -1  -1   2 2143.39   68.79
  -1  -1   2 2171.68   68.79
  -1  -1   2 2253.87   67.19
   1   1  -2 2175.78   68.79
   1   1  -2 2218.58   67.19
  -1   1   2 2123.19   67.79
  -1   1   2 2303.77   66.79
   1   1  -2 2247.98   68.69
   1   1  -2 2159.08   68.79
  -1   1   2 2173.38   67.99
   0  -1  -2   64.19    3.50
   0  -1   2   65.89    4.20
   0  -1  -2   62.89    3.90
   0  -1   2   62.89    3.90
   0  -1   2   61.79    3.60
   0  -1  -2   61.79    3.80
   0  -1   2   67.69    3.70
   0  -1  -2   64.29    3.70
   0   1   2   68.29    3.70
   0   1   2   68.19    3.60
   0   1   2   63.49    3.90
   0   1   2   66.19    4.00
   0   1  -2   62.09    3.60
   0   1  -2   64.99    3.90
   0   1   2   60.39    3.60
   0   1  -2   65.69    4.10
   0   1  -2   64.79    3.30
   1  -1   2 2028.90   61.59
  -1  -1  -2 2017.00   62.99
  -1  -1  -2 2016.20   63.39
  -1  -1  -2 1973.60   62.49
   1  -1   2 2038.70   62.79
   1  -1   2 1979.80   62.69
  -1  -1  -2 1997.70   63.19
   1   1   2 1963.30   62.89
  -1   1  -2 1984.80   62.69
   1   1   2 2010.10   63.29
   1   1   2 1977.40   62.59
   1   1   2 1989.00   63.39
  -1   1  -2 2026.60   62.79
  -1   1  -2 2000.20   61.49
  -2  -1  -2  664.53   24.00
  -2  -1  -2  656.03   22.70
  -2  -1  -2  670.13   24.10
   2  -1   2  681.93   23.30
   2  -1   2  684.53   24.00
  -2  -1  -2  658.63   24.30
   2   1   2  652.23   23.80
   2   1   2  678.33   24.60
   2   1   2  661.33   22.80
  -2   1  -2  663.13   23.80
  -2   1  -2  691.13   23.20
   2   1   2  688.93   24.20
  -2   1  -2  707.23   24.70
  -3  -1  -2 1094.19   37.50
  -3  -1  -2 1045.50   35.60
   3  -1   2 1059.29   37.50
  -3  -1  -2 1112.19   37.90
   3  -1   2 1083.89   36.50
   3  -1   2 1093.89   37.90
   3  -1   2 1158.18   38.60
  -3   1  -2 1041.50   37.60
   3   1   2 1112.19   37.70
  -3   1  -2 1139.69   36.60
  -3   1  -2 1144.89   38.50
   3   1   2 1044.80   35.60
  -4  -1  -2   98.79    7.60
  -4  -1  -2  111.59    9.10
   4  -1   2  103.29    8.10
   4  -1   2  102.09    6.50
   4  -1   2  104.99    7.80
  -4  -1  -2   99.99    5.70
  -4  -1  -2  103.09    7.20
  -4   1  -2  107.99    6.50
   4   1   2  101.39    5.60
   4   1   2  102.69    8.20
   4   1   2  106.59    7.40
   4   1   2  100.39    8.30
   5  -1   2  574.14   22.20
  -5  -1  -2  552.34   20.70
  -5  -1  -2  606.94   23.70
  -5  -1  -2  586.04   24.30
   5  -1   2  563.04   24.80
   5  -1   2  558.14   23.60
   5  -1   2  574.64   24.30
   5   1   2  569.44   20.80
   5   1   2  607.44   25.10
   5   1   2  579.64   23.40
  -5   1  -2  584.54   22.10
  -5   1  -2  578.34   24.50
   5   1   2  581.94   24.00
  -6  -1  -2 3764.32  120.99
   6  -1   2 3754.82  117.79
   6  -1   2 3581.74  120.29
   6  -1   2 3723.23  119.99
  -6  -1  -2 3588.74  115.49
   6  -1   2 3660.13  121.19
  -6  -1  -2 3887.41  119.39
  -6  -1  -2 3690.23  120.39
   6   1   2 3596.24  115.49
   6   1   2 3514.55  119.89
   6   1   2 3844.12  121.69
  -6   1  -2 3779.72  120.79
   6   1   2 3765.22  121.09
   6   1   2 3788.82  119.39
   7  -1   2    9.40    4.80
   7  -1   2    5.40    2.40
   7  -1   2    2.50    3.10
  -7  -1  -2    1.30    3.60
  -7  -1  -2   11.30    3.80
   7  -1   2    9.50    4.80
  -7  -1  -2    7.30    2.50
  -7  -1  -2    3.80    2.80
   7   1   2    7.10    3.00
   7   1   2   18.30    5.00
   7   1   2    4.80    2.10
  -7   1  -2    8.50    4.30
  -7   1  -2    8.50    3.30
   7   1   2    5.90    3.30
   7   1   2    4.90    4.10
  -8  -1  -2   15.10    4.20
   8  -1   2   17.70    6.20
  -8  -1  -2   11.70    2.90
   8  -1   2    8.10    4.20
  -8  -1  -2   10.10    4.00
  -8  -1  -2   17.70    5.80
   8  -1   2    5.30    3.20
   8   1   2    4.50    4.10
  -8   1  -2    5.20    4.20
   8   1   2    6.30    4.30
   8   1   2    8.50    2.30
   8   1   2    5.60    4.60
   8   1   2    7.10    2.80
  -8   1  -2    5.70    2.90
   8   1   2    1.70    3.10
   9  -1   2  737.03   29.50
   9  -1   2  657.53   31.20
   9  -1   2  722.73   33.40
   9  -1   2  707.43   32.70
  -9  -1  -2  691.33   32.20
  -9  -1  -2  694.23   30.10
   9   1   2  712.23   26.30
   9   1   2  711.33   32.90
   9   1   2  689.03   26.80
   9   1   2  755.02   34.10
  -9   1  -2  719.13   29.00
   9   1   2  746.93   31.10
   9   1   2  697.53   32.50
   9   1   2  718.63   32.10
 -10  -1  -2    8.90    4.70
  10  -1   2    8.50    5.20
  10  -1   2   11.80    5.60
 -10  -1  -2   17.00    6.40
  10  -1   2    9.80    4.20
  10  -1   2   12.30    5.60
 -10   1  -2   16.60    4.70
  10   1   2   16.50    6.40
  10   1   2   17.20    5.10
  10   1   2    7.00    4.60
  10   1   2   10.30    3.30
  10   1   2   10.50    5.20
  10   1   2    9.30    6.10
 -10   1  -2   12.80    5.90
  11  -1   2   69.39    9.60
 -11  -1  -2   52.89    9.10
  11  -1   2   66.59   11.80
  11  -1   2   41.20    9.60
  11   1   2   65.39   11.10
  11   1   2   46.40    8.60
 -11   1  -2   58.49    8.70
  11   1   2   61.19    7.40
  11   1   2   59.49   10.80
  11   1   2   52.59    5.30
 -12  -1  -2    1.10    4.70
  12  -1   2   14.00    6.80
  12  -1   2   10.90    5.10
  12  -1   2   12.90    7.60
  12   1   2   12.10    3.20
  12   1   2    0.10    5.20
  12   1   2    1.30    5.10
  12   1   2    6.20    3.30
 -12   1  -2    8.30    4.00
  12   1   2    8.00    4.50
  13  -1   2    4.50    5.00
  13  -1   2    8.30    6.80
  13   1   2   13.70   11.40
  13   1   2    7.90    7.20
 -13   1  -2    7.30    5.40
  13   1   2    9.40    3.70
  13   1   2    5.10    3.30
  13   1   2    9.70    5.30
  14  -1   2   29.00    9.90
  14  -1   2   28.90    9.20
  14  -1   2   21.10    6.80
  14  -1   2   19.10    6.80
  14   1   2   21.30    8.30
  14   1   2   18.10    4.80
 -14   1  -2   12.80    7.20
  14   1   2   22.40    8.10
  14   1   2   23.00    8.00
  14   1   2   29.20    5.00
  15  -1   2  -10.20    5.30
  15  -1   2    6.60    7.40
  15  -1   2   -0.30    4.80
  15   1   2   -2.60    3.30
  15   1   2  -12.60    5.60
  15   1   2    1.90    3.80
  15   1   2    5.70    6.30
  15   1   2    7.60    7.00
  16  -1   2   15.50    6.60
  16  -1   2   17.20    9.30
  16  -1   2    1.30    7.80
  16   1   2   11.00    4.40
  16   1   2   13.70    7.50
  16   1   2   -6.20    6.60
  16   1   2   14.70    4.70
  16   1   2   13.20    8.60
  17  -1   2    7.60    6.80
  17  -1   2   -3.50    6.70
  17  -1   2    2.50    9.50
  17   1   2    7.20   11.00
  17   1   2   16.10    9.90
  17   1   2   13.60    7.80
  17   1   2    1.80    3.60
  18  -1   2   84.39   26.00
  18  -1   2  101.39   14.30
  18  -1   2   94.09   17.90
  18   1   2   88.29   15.80
  18   1   2   85.19   17.10
  18   1   2  109.09   17.20
  19  -1   2   36.80   10.90
  19  -1   2   22.20   13.10
  19   1   2   49.00   12.10
  19   1   2   41.10   15.60
  20  -2  -2   97.59   23.40
  20  -2  -2  109.29   15.00
  20   2  -2  176.68   19.00
  20   2  -2  132.39   19.40
  20   2  -2  128.69   20.60
  19  -2  -2    9.40    9.90
  19  -2  -2   14.90    7.40
  19  -2  -2   -3.80    8.50
  19   2  -2    5.70   10.00
  19   2  -2    3.40    5.70
  19   2  -2   23.70    9.20
  19   2  -2  -10.20    8.80
  18  -2  -2    8.90    3.80
  18  -2  -2    2.50    8.00
  18  -2  -2    8.30    6.10
  18  -2  -2    3.90    7.90
  18   2  -2    8.10    8.20
  18   2  -2   12.20    6.30
  18   2  -2   20.20    9.10
  18   2  -2    0.50    8.90
  17  -2  -2   62.09    9.80
  17  -2  -2   51.69   11.30
  17  -2  -2   52.39    9.20
  17  -2  -2   47.90   12.20
  17  -2  -2   60.99    7.50
  17  -2  -2   49.90    6.70
  17   2  -2   50.79   13.40
  17   2  -2   83.29   13.50
  17   2  -2   56.19   12.80
  17   2  -2   59.79    9.20
  17   2  -2   39.60    9.10
  16  -2  -2   14.90    9.20
  16  -2  -2   -1.30    3.90
  16  -2  -2   14.70    7.50
  16  -2  -2    4.50    5.10
  16  -2  -2    8.00    4.00
  16   2  -2    1.00    4.80
  16   2  -2   12.20    6.70
  16   2  -2   20.60    7.10
  16   2  -2   12.20    7.00
  16   2  -2   -1.00    7.50
  15  -2  -2   27.50    5.20
  15  -2  -2   23.50    6.00
  15  -2  -2   24.80    9.80
  15  -2  -2   19.70    6.10
  15  -2  -2   30.90   10.50
  15  -2  -2   16.30    4.70
  15   2  -2   23.30    6.20
  15   2  -2   23.70    8.60
  15   2  -2   32.60    9.00
  15   2  -2   30.30    7.50
  14  -2  -2    5.70    3.10
  14  -2  -2   10.00    5.70
  14  -2  -2   11.30    4.80
  14  -2  -2    4.50    3.50
  14  -2  -2    8.90    6.80
  14   2  -2   -1.50    5.60
  14   2  -2   -0.40    4.10
  14   2  -2    6.00    6.90
  14   2  -2    7.30    5.30
  14   2  -2    2.90    4.20
  13  -2  -2   18.80    6.50
  13  -2  -2   15.10    5.80
  13  -2  -2   19.50    7.00
  13  -2  -2   10.20    3.70
  13  -2  -2   10.90    4.00
  13  -2  -2   18.10    3.80
  13  -2  -2   15.40    4.60
  13   2  -2    9.60    4.60
  13   2  -2   16.10    5.60
  13   2  -2   18.40    7.80
  13   2  -2   12.50    6.40
  13   2  -2   24.10    6.10
  13   2  -2   13.20    6.00
  12  -2  -2   15.90    4.50
 -12  -2   2   19.10    6.30
  12  -2  -2   14.80    6.10
  12  -2  -2   14.40    3.50
  12  -2  -2   16.10    6.20
  12  -2  -2   19.30    4.10
  12  -2  -2   21.30    7.30
  12  -2  -2   17.30    4.60
  12   2  -2   24.60    6.60
  12   2  -2   12.40    6.70
 -12   2   2    9.60    6.20
  12   2  -2   21.70    6.70
  12   2  -2   26.50    5.70
  12   2  -2   17.00    7.00
  12   2  -2   16.50    5.70
  12   2  -2   20.90    5.10
  11  -2  -2  111.69   11.60
  11  -2  -2  116.99    8.50
  11  -2  -2  106.99   10.80
  11  -2  -2   87.79    6.90
  11  -2  -2  116.99   10.50
  11  -2  -2   96.79   10.40
 -11  -2   2  121.69   11.50
  11  -2  -2  101.59    7.80
  11  -2  -2  105.99    8.10
  11   2  -2   96.69    8.80
  11   2  -2   85.09    9.60
  11   2  -2   91.69   12.40
  11   2  -2   96.29    8.60
 -11   2   2  103.69    7.80
  11   2  -2  101.09   10.10
 -11   2   2   91.59    9.60
  11   2  -2   98.59   10.10
  11   2  -2  116.99   10.20
  11   2  -2  104.69   11.10
 -10  -2   2   85.09   11.10
  10  -2  -2   82.59    6.50
  10  -2  -2   90.19   12.50
  10  -2  -2   73.09   10.70
  10   2  -2   74.39    7.90
 -10   2   2   69.59    6.50
  10   2  -2   68.19    7.10
  10   2  -2   72.29    7.90
  10   2  -2   76.99   10.90
  10   2  -2   68.89    9.70
 -10   2   2   79.29    8.50
  10   2  -2   75.89    9.70
  10   2  -2   83.29    8.90
   9  -2  -2  347.37   18.50
   9  -2  -2  354.26   15.40
   9  -2  -2  350.36   19.30
   9  -2  -2  345.67   18.50
   9  -2  -2  334.77   15.30
   9  -2  -2  326.47   14.80
  -9  -2   2  331.87   18.30
   9   2  -2  359.46   18.50
  -9   2   2  374.76   18.30
   9   2  -2  338.87   18.70
   9   2  -2  371.16   17.90
   9   2  -2  330.07   18.30
   9   2  -2  348.27   18.20
   9   2  -2  358.16   19.60
  -9   2   2  347.67   15.70
   9   2  -2  344.07   16.90
   8  -2  -2 1000.00   34.00
   8  -2  -2  994.50   34.20
   8  -2  -2 1022.60   38.50
   8  -2  -2  955.40   34.80
  -8  -2   2  950.20   37.80
   8  -2  -2 1008.90   38.00
   8  -2  -2 1002.50   39.20
   8   2  -2  974.00   36.60
  -8   2   2  914.01   37.80
   8   2  -2 1046.00   38.50
  -8   2   2 1019.30   37.60
   8   2  -2  943.91   36.90
  -8   2   2  975.20   35.00
   8   2  -2  998.50   38.30
   8   2  -2  999.10   37.80
   8   2  -2 1007.80   39.20
   8   2  -2 1028.50   39.10
   7  -2  -2 1369.36   46.40
  -7  -2   2 1405.06   50.19
   7  -2  -2 1433.56   50.19
   7  -2  -2 1416.16   49.00
   7  -2  -2 1402.26   45.30
   7  -2  -2 1361.76   45.10
  -7  -2   2 1356.56   49.20
   7   2  -2 1414.66   50.09
   7   2  -2 1404.26   49.20
   7   2  -2 1396.06   48.80
   7   2  -2 1375.76   49.40
   7   2  -2 1328.77   48.00
  -7   2   2 1324.27   46.50
  -7   2   2 1368.56   48.40
   7   2  -2 1438.26   49.40
  -7   2   2 1393.86   49.50
   6  -2  -2  994.20   36.00
   6  -2  -2 1013.50   37.20
  -6  -2   2  996.80   36.60
  -6  -2   2 1030.50   37.50
   6  -2  -2 1024.00   33.00
   6  -2  -2  978.20   34.50
   6  -2  -2 1024.20   33.00
   6   2  -2 1025.10   36.70
   6   2  -2 1005.90   37.10
   6   2  -2 1004.00   36.70
  -6   2   2 1016.40   34.80
  -6   2   2 1045.60   35.90
   6   2  -2 1032.00   37.50
  -6   2   2  971.80   36.70
   6   2  -2 1017.00   36.70
   6   2  -2  923.21   35.70
   5  -2  -2   38.60    2.70
   5  -2  -2   41.50    4.00
   5  -2  -2   52.89    4.60
  -5  -2   2   40.50    5.60
   5  -2  -2   44.30    2.90
  -5  -2   2   45.30    5.70
  -5  -2   2   37.30    5.40
   5  -2  -2   43.30    5.70
  -5   2   2   41.60    4.00
   5   2  -2   44.30    4.80
   5   2  -2   45.40    5.60
   5   2  -2   42.70    4.80
   5   2  -2   39.10    4.30
  -5   2   2   44.60    4.40
  -4  -2   2 1414.66   46.60
   4  -2  -2 1389.26   44.50
   4  -2  -2 1343.57   42.30
  -4  -2   2 1372.06   45.40
   4  -2  -2 1330.57   45.90
  -4  -2   2 1312.27   45.80
   4  -2  -2 1341.17   44.80
  -4  -2   2 1386.26   46.60
  -4   2   2 1380.36   44.40
   4   2  -2 1429.06   46.60
   4   2  -2 1333.57   45.90
   4   2  -2 1359.16   46.50
  -4   2   2 1359.06   45.90
  -4   2   2 1371.56   42.40
   4   2  -2 1394.66   45.40
   4   2  -2 1376.16   46.60
  -4   2   2 1334.67   44.80
  -3  -2   2  287.97   11.50
  -3  -2   2  269.27   12.30
   3  -2  -2  270.97   11.50
  -3  -2   2  293.97   12.70
   3  -2  -2  295.57   12.10
   3  -2  -2  269.27   10.50
   3  -2  -2  273.77    9.40
  -3  -2   2  290.17   12.40
   3   2  -2  274.47   12.20
  -3   2   2  267.27   11.90
  -3   2   2  275.87    9.40
   3   2  -2  270.67   12.40
  -3   2   2  275.97   10.50
   3   2  -2  282.07   11.50
   3   2  -2  275.67   12.60
   3   2  -2  271.47   12.30
  -3   2   2  283.57   11.70
   2  -2  -2 2441.46   78.99
  -2  -2   2 2601.74   79.89
   2  -2  -2 2506.05   77.29
  -2  -2   2 2617.04   78.49
  -2  -2   2 2521.45   79.79
   2  -2  -2 2545.15   79.19
  -2  -2   2 2522.05   79.49
   2   2  -2 2537.65   79.59
  -2   2   2 2425.26   78.99
   2   2  -2 2501.55   79.69
  -2   2   2 2415.76   78.99
   2   2  -2 2543.65   78.39
  -2   2   2 2530.25   77.29
   2   2  -2 2537.55   79.69
   1  -2  -2   63.69    4.50
  -1  -2   2   63.79    4.90
  -1  -2   2   68.39    4.70
   1  -2  -2   66.69    3.80
  -1  -2   2   63.39    4.40
   1  -2  -2   66.69    4.50
   1  -2  -2   60.39    3.40
  -1  -2   2   61.59    3.90
   1   2  -2   66.89    4.00
  -1   2   2   59.29    4.30
   1   2  -2   54.69    4.20
   1   2  -2   62.09    4.50
  -1   2   2   60.69    3.40
   1   2  -2   70.39    5.00
  -1   2   2   69.49    3.90
  -1   2   2   57.19    4.40
   0  -2  -2  241.88   10.00
   0  -2   2  225.68   10.50
   0  -2  -2  231.68    9.50
   0  -2   2  235.38    9.60
   0  -2  -2  236.38   10.20
   0  -2  -2  235.78   10.00
   0  -2   2  252.77   10.10
   0  -2   2  246.68    9.70
   0   2  -2  238.88    9.90
   0   2  -2  231.18    9.60
   0   2   2  233.28   10.10
   0   2   2  225.28    9.40
   0   2   2  239.68   10.30
   0   2  -2  236.18    9.60
   0   2  -2  234.28   10.60
   0   2   2  254.57   10.20
  -1  -2  -2 9310.47  289.87
  -1  -2  -2 9999.00  290.17
  -1  -2  -2 9459.75  290.07
  -1  -2  -2 9523.55  290.27
   1  -2   2 9420.76  288.37
  -1   2  -2 9440.06  288.47
  -1   2  -2 9610.54  290.77
   1   2   2 9591.34  290.37
  -1   2  -2 9590.64  289.17
   1   2   2 9378.46  289.97
   1   2   2 9287.97  289.97
   1   2   2 9636.34  289.97
   2  -2   2  500.85   20.20
   2  -2   2  511.35   19.50
  -2  -2  -2  514.95   19.10
  -2  -2  -2  517.45   19.80
   2  -2   2  511.85   18.40
  -2  -2  -2  526.45   20.00
  -2  -2  -2  514.55   19.90
   2  -2   2  526.95   17.00
   2   2   2  480.35   19.70
   2   2   2  485.75   19.50
   2   2   2  528.55   19.20
  -2   2  -2  519.85   19.50
  -2   2  -2  521.75   20.30
  -2   2  -2  526.65   18.40
   2   2   2  521.95   20.00
   2   2   2  523.85   20.10
  -2   2  -2  518.95   17.50
  -3  -2  -2 1164.28   39.70
   3  -2   2 1181.08   41.50
   3  -2   2 1204.58   39.10
   3  -2   2 1149.78   40.90
  -3  -2  -2 1231.28   41.50
  -3  -2  -2 1193.18   41.20
  -3   2  -2 1218.18   41.10
   3   2   2 1116.59   39.60
   3   2   2 1120.09   40.70
  -3   2  -2 1172.18   38.90
   3   2   2 1239.58   41.70
   3   2   2 1182.88   41.60
  -3   2  -2 1276.77   41.80
   3   2   2 1186.88   41.30
  -4  -2  -2 1221.38   42.00
   4  -2   2 1141.09   39.00
   4  -2   2 1188.38   41.70
   4  -2   2 1228.18   42.60
  -4  -2  -2 1176.08   39.60
  -4  -2  -2 1162.58   41.40
   4   2   2 1159.68   39.60
   4   2   2 1132.99   41.80
   4   2   2 1152.68   41.50
   4   2   2 1196.08   42.50
   4   2   2 1136.99   41.30
  -4   2  -2 1125.19   38.80
  -4   2  -2 1184.48   41.50
  -4   2  -2 1166.28   41.80
  -5  -2  -2  196.38   12.00
   5  -2   2  210.38   12.10
   5  -2   2  202.78    9.80
  -5  -2  -2  195.18    9.90
  -5  -2  -2  181.18   11.10
   5  -2   2  199.68   12.30
   5   2   2  183.58   11.40
   5   2   2  191.88    9.90
  -5   2  -2  186.98    9.50
   5   2   2  192.08   12.10
  -5   2  -2  204.48   12.00
   5   2   2  182.98   11.40
  -5   2  -2  196.28   11.70
   5   2   2  192.88   12.40
   6  -2   2  131.99    9.90
   6  -2   2  135.09   10.80
  -6  -2  -2  151.08   10.90
  -6  -2  -2  140.69   10.00
  -6  -2  -2  146.59    8.50
   6  -2   2  156.58    8.90
   6  -2   2  161.98   11.30
   6   2   2  138.79   11.10
   6   2   2  149.99    8.70
  -6   2  -2  142.59    8.50
   6   2   2  129.49    9.90
  -6   2  -2  158.58   11.00
  -6   2  -2  160.88   11.20
   6   2   2  143.69   10.30
   6   2   2  146.49   10.90
   7  -2   2   40.00    7.50
  -7  -2  -2   48.80    7.30
   7  -2   2   47.90    7.50
   7  -2   2   54.69    8.70
   7  -2   2   44.00    5.90
  -7  -2  -2   65.29    9.40
  -7  -2  -2   43.10    6.30
   7   2   2   42.80    5.50
   7   2   2   37.40    8.00
   7   2   2   35.00    6.60
   7   2   2   44.10    7.10
   7   2   2   41.80    7.70
  -7   2  -2   47.00    7.90
   8  -2   2  532.85   22.60
  -8  -2  -2  554.94   26.30
   8  -2   2  524.65   26.40
   8  -2   2  526.15   25.30
   8  -2   2  532.55   26.20
  -8  -2  -2  530.25   21.80
  -8  -2  -2  535.55   24.80
   8   2   2  571.44   26.60
  -8   2  -2  544.05   22.40
   8   2   2  561.04   25.50
  -8   2  -2  546.45   26.10
   8   2   2  498.95   26.10
   8   2   2  568.64   26.20
   8   2   2  549.54   22.00
   9  -2   2   97.69    8.20
  -9  -2  -2   92.29    7.20
   9  -2   2  109.59   10.40
   9  -2   2   78.69   10.90
   9  -2   2  104.29   10.80
  -9  -2  -2   81.69    9.10
  -9  -2  -2   98.39   10.50
   9   2   2  111.59   10.20
   9   2   2   87.49   12.50
   9   2   2  106.99   10.80
   9   2   2   95.39    7.30
   9   2   2   94.39    9.80
  -9   2  -2   86.89    7.70
  10  -2   2   13.50    5.60
  10  -2   2   14.10    4.20
 -10  -2  -2   12.60    4.90
  10  -2   2   13.60    5.40
  10  -2   2    7.00    5.30
 -10  -2  -2    7.80    5.10
  10   2   2   14.70    5.50
  10   2   2    7.90    5.10
 -10   2  -2   17.50    4.90
  10   2   2   13.90    5.70
  10   2   2    6.50    3.00
  10   2   2   13.50    3.80
 -10   2  -2    5.40    4.70
  10   2   2   18.30    7.20
 -11  -2  -2  653.93   31.10
 -11  -2  -2  690.93   33.60
  11  -2   2  666.83   31.70
  11  -2   2  647.24   33.70
  11   2   2  710.13   35.20
  11   2   2  642.54   31.00
 -11   2  -2  656.03   28.10
  11   2   2  663.23   26.70
  11   2   2  662.93   27.40
  11   2   2  666.03   33.40
  12  -2   2    8.40    5.70
  12  -2   2    2.30    3.90
  12  -2   2   -2.50    4.60
 -12  -2  -2    1.00    5.10
  12   2   2    0.90    4.60
  12   2   2    8.40    4.10
  12   2   2    1.50    5.80
  12   2   2    0.60    5.50
 -12   2  -2   -3.90    3.00
  12   2   2    3.10    3.20
  13  -2   2   22.00    6.70
  13  -2   2   26.20   11.30
  13  -2   2   40.30    9.40
 -13   2  -2   25.50    6.40
  13   2   2   22.70    7.40
  13   2   2   29.10    6.00
  13   2   2   22.00    4.60
  14  -2   2  250.07   21.30
  14  -2   2  258.57   16.80
  14  -2   2  269.27   17.40
  14  -2   2  244.88   20.80
 -14   2  -2  236.78   16.30
  14   2   2  210.68   18.20
  14   2   2  230.38   13.80
  14   2   2  264.97   21.80
  14   2   2  240.88   20.80
  14   2   2  247.78   14.60
  15  -2   2    9.20    6.50
  15  -2   2   16.20    6.40
  15  -2   2   24.90    8.50
  15  -2   2   17.30    9.10
  15   2   2    4.20    4.80
  15   2   2   25.40    9.30
  15   2   2    2.50    6.10
  15   2   2    4.80    8.70
  16  -2   2   48.50   12.50
  16  -2   2   33.90   11.20
  16  -2   2   59.59   10.50
  16   2   2   74.49   14.60
  16   2   2   60.09    8.20
  16   2   2   58.09   12.60
  16   2   2   46.00   12.60
  17  -2   2  225.58   18.00
  17  -2   2  180.18   24.90
  17  -2   2  176.18   22.90
  17   2   2  213.18   23.30
  17   2   2  216.48   21.80
  17   2   2  208.08   18.80
  18  -2   2   38.00    9.80
  18  -2   2   21.00   13.10
  18   2   2   32.90   13.30
  18   2   2   27.50   11.20
  18   2   2   38.10   12.00
  19  -2   2    7.20    8.00
  19  -2   2   28.10   14.70
  20   3  -2  -21.80   12.00
  20   3  -2   -5.40    9.10
  20   3  -2   -3.20    6.80
  20   3  -2   -8.90    9.90
  19  -3  -2   34.70   12.60
  19  -3  -2   38.00    9.50
  19  -3  -2   52.79   12.80
  19   3  -2   54.49   10.50
  19   3  -2   44.40   21.10
  19   3  -2   31.50   11.30
  19   3  -2   68.09   15.60
  18  -3  -2   19.80    6.90
  18  -3  -2   23.50   10.50
  18  -3  -2   22.40   10.30
  18   3  -2   35.30    8.80
  18   3  -2   36.00   11.20
  18   3  -2   27.40   12.30
  18   3  -2   28.40   10.50
  17  -3  -2    8.20    6.90
  17  -3  -2    0.40    5.20
  17  -3  -2   18.20    8.40
  17  -3  -2   -4.90    5.20
  17   3  -2    6.40    8.20
  17   3  -2    6.80    4.90
  17   3  -2   -5.60    7.80
  17   3  -2   10.00    7.10
  16  -3  -2   -3.20    2.80
  16  -3  -2    0.10    7.50
  16  -3  -2    3.90    3.70
  16  -3  -2    8.00    5.30
  16  -3  -2    6.90    4.60
  16  -3  -2    8.10    7.50
  16   3  -2    2.20    6.50
  16   3  -2  -12.80    5.20
  16   3  -2   -9.30    4.80
  16   3  -2   -3.60    4.80
  15  -3  -2  199.88   18.90
  15  -3  -2  226.98   13.30
  15  -3  -2  201.58   13.20
  15  -3  -2  186.68   17.30
  15  -3  -2  211.28   11.00
  15  -3  -2  182.08   11.10
  15   3  -2  208.98   19.00
  15   3  -2  152.28   15.90
  15   3  -2  207.38   14.60
  15   3  -2  183.88   15.40
  15   3  -2  194.28   17.60
  14  -3  -2    4.70    2.80
  14  -3  -2   -3.30    4.90
  14  -3  -2    2.30    4.10
  14  -3  -2   -5.00    6.20
  14  -3  -2    3.40    3.60
  14  -3  -2    4.80    3.60
 -14  -3   2    3.50    6.60
  14   3  -2    3.50    4.20
  14   3  -2    4.10    5.90
  14   3  -2    1.60    4.10
  14   3  -2    3.80    7.20
  14   3  -2    3.40    4.90
  13  -3  -2   48.20    8.90
  13  -3  -2   77.09    6.90
  13  -3  -2   61.29    6.20
 -13  -3   2   66.99   10.70
  13  -3  -2   68.89    7.20
  13  -3  -2   66.49   12.10
  13  -3  -2   88.99   13.50
  13  -3  -2   59.79    6.60
  13   3  -2   52.09    9.80
  13   3  -2   70.59    9.20
  13   3  -2   69.39   12.80
  13   3  -2   57.09   10.40
 -13   3   2   78.49   11.90
  12  -3  -2  299.87   19.20
  12  -3  -2  272.97   13.90
  12  -3  -2  279.77   13.80
  12  -3  -2  269.47   13.90
 -12  -3   2  280.57   18.90
  12  -3  -2  295.27   19.90
  12   3  -2  281.47   17.90
 -12   3   2  276.97   17.70
 -12   3   2  273.17   13.80
  12   3  -2  293.47   18.90
  12   3  -2  281.37   20.00
  12   3  -2  247.78   16.20
  12   3  -2  291.17   16.50
  11  -3  -2   31.60    4.90
  11  -3  -2   36.80    7.90
  11  -3  -2   36.20    5.40
  11  -3  -2   30.20    7.60
  11  -3  -2   30.70    4.90
 -11  -3   2   49.50    8.90
  11  -3  -2   25.00    7.70
  11   3  -2   21.10    5.50
  11   3  -2   43.60    9.20
 -11   3   2   40.30    7.70
  11   3  -2   34.00    6.40
  11   3  -2   43.70    8.30
 -11   3   2   40.50    5.70
  11   3  -2   14.40    6.20
  11   3  -2   42.00    8.30
  11   3  -2   34.20    6.90
  10  -3  -2  239.78   16.00
  10  -3  -2  252.97   18.30
  10  -3  -2  258.67   12.10
  10  -3  -2  313.27   18.40
  10  -3  -2  271.17   12.40
 -10  -3   2  271.67   17.00
  10   3  -2  263.67   17.20
  10   3  -2  271.17   15.90
 -10   3   2  275.97   13.40
 -10   3   2  275.27   17.20
 -10   3   2  266.07   16.10
  10   3  -2  256.87   16.20
  10   3  -2  293.97   17.20
  10   3  -2  254.87   16.90
  10   3  -2  288.67   18.10
   9  -3  -2  751.72   26.40
  -9  -3   2  751.62   33.10
   9  -3  -2  749.53   31.50
   9  -3  -2  705.73   27.50
  -9  -3   2  702.73   31.70
   9  -3  -2  767.82   26.40
   9  -3  -2  808.32   33.40
   9   3  -2  725.03   31.80
  -9   3   2  742.93   30.90
   9   3  -2  743.23   32.60
   9   3  -2  792.52   33.60
   9   3  -2  756.82   31.90
   9   3  -2  796.92   32.80
  -9   3   2  750.82   32.20
   9   3  -2  723.23   30.90
  -9   3   2  735.73   28.00
   9   3  -2  744.63   30.60
   8  -3  -2   40.10    7.90
   8  -3  -2   29.60    3.60
   8  -3  -2   28.70    4.60
  -8  -3   2   33.30    8.20
   8  -3  -2   34.70    6.20
  -8  -3   2   35.80    6.80
   8  -3  -2   30.60    3.60
  -8   3   2   32.20    6.60
   8   3  -2   29.60    7.50
   8   3  -2   29.90    5.80
   8   3  -2   43.30    7.40
  -8   3   2   36.60    5.10
   8   3  -2   42.10    6.30
   8   3  -2   36.00    6.30
   8   3  -2   33.20    6.30
  -8   3   2   40.30    6.50
  -7  -3   2  182.18   11.40
  -7  -3   2  166.68   11.70
   7  -3  -2  173.18    7.20
  -7  -3   2  165.88   10.70
   7  -3  -2  174.98   10.70
   7  -3  -2  180.58   11.80
   7  -3  -2  154.98    9.00
   7  -3  -2  180.68    7.30
   7   3  -2  169.78   11.10
   7   3  -2  162.68   11.10
   7   3  -2  166.38   11.50
  -7   3   2  180.78    9.60
   7   3  -2  170.88   10.90
   7   3  -2  161.98   11.00
   7   3  -2  175.48   11.90
  -7   3   2  165.28   10.30
  -7   3   2  173.98   11.60
  -6  -3   2  133.09    9.00
   6  -3  -2  114.69    7.20
  -6  -3   2  135.39    9.70
   6  -3  -2  118.19    9.10
  -6  -3   2  121.29    8.90
   6  -3  -2  128.09    8.20
  -6   3   2  136.09    7.70
   6   3  -2  111.99    8.70
   6   3  -2  110.29    8.50
  -6   3   2  108.29    8.70
   6   3  -2  119.89    9.20
   6   3  -2  137.19    9.40
  -6   3   2  134.79    8.30
   6   3  -2  126.09    9.20
   6   3  -2  116.29    8.60
   5  -3  -2  198.08   10.00
   5  -3  -2  223.28   10.60
  -5  -3   2  192.68   11.10
   5  -3  -2  195.28   11.50
  -5  -3   2  207.28   12.10
  -5  -3   2  202.48   12.10
  -5  -3   2  201.28   11.20
  -5   3   2  205.28   10.10
   5   3  -2  223.68   11.60
  -5   3   2  215.48   10.40
   5   3  -2  211.58   11.80
   5   3  -2  238.18   12.60
   5   3  -2  210.18   11.50
  -5   3   2  221.88   11.80
   5   3  -2  213.38   12.00
   4  -3  -2 1140.99   39.20
  -4  -3   2 1169.38   41.90
   4  -3  -2 1174.38   39.70
  -4  -3   2 1190.28   41.90
  -4  -3   2 1219.28   42.00
   4  -3  -2 1191.88   41.30
  -4  -3   2 1166.18   40.40
   4   3  -2 1157.98   41.20
  -4   3   2 1180.38   39.20
   4   3  -2 1201.78   42.00
   4   3  -2 1223.78   40.60
   4   3  -2 1194.68   42.00
  -4   3   2 1122.69   39.60
   3  -3  -2 1471.85   43.90
  -3  -3   2 1480.55   47.20
   3  -3  -2 1426.36   47.00
  -3  -3   2 1366.66   47.80
   3  -3  -2 1419.76   45.80
  -3  -3   2 1410.46   48.40
  -3  -3   2 1454.75   48.40
   3  -3  -2 1366.66   47.60
   3   3  -2 1411.76   48.30
   3   3  -2 1432.86   47.00
  -3   3   2 1448.96   47.10
  -3   3   2 1386.16   47.60
   3   3  -2 1425.96   48.40
   3   3  -2 1403.46   48.10
  -3   3   2 1377.36   45.70
  -2  -3   2 1667.83   54.29
  -2  -3   2 1652.33   55.19
  -2  -3   2 1701.53   55.59
   2  -3  -2 1622.34   54.99
   2  -3  -2 1684.93   53.29
   2  -3  -2 1605.74   54.59
  -2  -3   2 1707.43   55.89
   2  -3  -2 1676.53   52.59
  -2   3   2 1705.53   52.59
   2   3  -2 1687.73   55.49
   2   3  -2 1668.53   55.29
  -2   3   2 1692.33   54.99
  -2   3   2 1697.53   53.29
  -2   3   2 1665.83   54.79
   2   3  -2 1674.03   54.19
   2   3  -2 1733.93   55.79
   1  -3  -2  801.32   28.30
  -1  -3   2  784.52   28.10
   1  -3  -2  792.92   28.30
   1  -3  -2  806.82   27.00
  -1  -3   2  804.52   28.90
   1  -3  -2  805.42   27.00
  -1  -3   2  817.82   27.70
  -1  -3   2  803.62   28.30
   1   3  -2  801.62   28.80
   1   3  -2  792.22   28.20
  -1   3   2  799.72   27.00
   1   3  -2  824.92   27.70
  -1   3   2  787.12   26.90
  -1   3   2  785.02   28.20
  -1   3   2  785.32   28.30
   1   3  -2  786.82   28.20
   0  -3  -2  107.39    6.20
   0  -3   2   95.49    6.60
   0  -3   2  100.49    6.00
   0  -3   2   86.29    5.70
   0  -3   2   91.39    5.70
   0  -3  -2   94.59    5.80
   0  -3  -2   99.69    6.50
   0  -3  -2   82.59    6.00
   0   3   2   89.99    5.60
   0   3  -2  106.59    6.10
   0   3   2  100.89    6.30
   0   3  -2   84.29    5.60
   0   3  -2   89.49    6.40
   0   3   2   93.19    5.90
   0   3  -2   87.09    5.80
   0   3   2   73.99    5.90
   1  -3   2  860.11   29.40
   1  -3   2  896.71   29.70
   1  -3   2  887.31   31.40
   1  -3   2  883.41   30.50
  -1  -3  -2  900.11   31.10
  -1  -3  -2  865.41   30.70
  -1  -3  -2  834.02   30.60
  -1  -3  -2  859.41   30.50
   1   3   2  874.11   30.90
  -1   3  -2  859.71   29.50
  -1   3  -2  860.01   30.40
  -1   3  -2  889.01   31.40
   1   3   2  883.31   31.00
  -1   3  -2  868.61   29.40
   1   3   2  852.41   30.40
   1   3   2  862.61   30.70
   2  -3   2 2134.89   68.79
   2  -3   2 2137.29   69.59
  -2  -3  -2 2153.88   69.29
  -2  -3  -2 2139.59   69.29
   2  -3   2 2089.49   66.39
  -2  -3  -2 2093.09   68.69
  -2  -3  -2 2020.30   68.79
   2  -3   2 2153.88   67.09
   2   3   2 2205.58   69.29
  -2   3  -2 2109.69   66.39
  -2   3  -2 2161.78   69.59
   2   3   2 2090.99   69.19
   2   3   2 2071.79   68.99
  -2   3  -2 2157.88   66.99
  -2   3  -2 2044.50   68.59
   2   3   2 2106.29   68.79
  -3  -3  -2  512.95   21.00
  -3  -3  -2  518.55   20.20
  -3  -3  -2  479.95   20.70
  -3  -3  -2  492.65   21.10
   3  -3   2  518.75   17.40
   3  -3   2  493.25   21.20
   3  -3   2  480.55   20.60
   3  -3   2  503.55   18.50
  -3   3  -2  523.95   17.40
  -3   3  -2  503.45   21.30
   3   3   2  481.15   20.60
   3   3   2  525.65   23.10
  -3   3  -2  516.85   21.40
  -3   3  -2  508.75   18.30
   3   3   2  474.95   20.70
   3   3   2  520.05   20.30
   4  -3   2  433.96   15.40
   4  -3   2  480.65   17.50
   4  -3   2  471.65   20.60
  -4  -3  -2  435.76   19.80
  -4  -3  -2  400.46   19.80
  -4  -3  -2  483.05   20.90
   4  -3   2  441.86   20.00
  -4  -3  -2  461.15   20.30
   4   3   2  456.85   19.10
  -4   3  -2  451.75   19.90
   4   3   2  484.45   20.90
   4   3   2  482.55   20.90
  -4   3  -2  467.35   20.30
   4   3   2  477.05   20.20
  -4   3  -2  462.95   17.00
  -4   3  -2  448.16   15.40
   4   3   2  466.65   20.50
  -5  -3  -2 1227.28   42.40
   5  -3   2 1245.58   44.90
   5  -3   2 1252.97   44.70
   5  -3   2 1207.98   40.50
  -5  -3  -2 1223.88   44.30
   5   3   2 1195.88   44.90
  -5   3  -2 1136.19   44.00
  -5   3  -2 1188.58   44.10
   5   3   2 1222.18   42.50
   5   3   2 1194.48   44.30
   5   3   2 1220.08   45.00
  -5   3  -2 1199.08   40.30
   5   3   2 1199.28   44.00
  -6  -3  -2 1474.65   53.29
  -6  -3  -2 1437.66   50.29
   6  -3   2 1457.55   48.80
   6  -3   2 1474.95   53.59
  -6  -3  -2 1499.75   52.89
   6   3   2 1436.56   50.49
  -6   3  -2 1424.56   52.69
   6   3   2 1385.16   52.49
   6   3   2 1483.55   53.09
   6   3   2 1488.15   54.19
  -6   3  -2 1485.85   53.29
  -6   3  -2 1464.05   48.60
   6   3   2 1504.65   54.09
   7  -3   2  128.19   10.90
   7  -3   2  165.78   14.10
  -7  -3  -2  130.39   10.80
  -7  -3  -2  134.89   10.60
  -7  -3  -2  113.99    8.40
   7  -3   2  122.09    8.00
   7   3   2  125.79   10.40
  -7   3  -2  121.49   10.30
  -7   3  -2  127.49   10.70
  -7   3  -2  136.69    8.00
   7   3   2  116.19   10.90
   7   3   2  110.99   10.00
   7   3   2  135.89    9.20
   7   3   2  130.19   10.50
   8  -3   2   38.80    8.40
  -8  -3  -2   24.10    6.50
   8  -3   2   31.00    5.30
   8  -3   2   31.90    7.50
   8  -3   2   26.50    6.40
  -8  -3  -2   29.20    5.20
  -8  -3  -2   28.70    6.70
   8   3   2   17.70    5.40
   8   3   2   21.10    7.00
  -8   3  -2   29.80    6.40
   8   3   2   25.00    6.80
  -8   3  -2   19.80    6.70
   8   3   2   14.70    3.90
  -8   3  -2   23.50    5.00
   8   3   2   26.60    6.70
   9  -3   2  835.02   37.10
   9  -3   2  820.22   31.40
  -9  -3  -2  809.82   35.10
   9  -3   2  767.32   35.10
   9  -3   2  827.52   37.10
  -9  -3  -2  805.02   31.80
  -9  -3  -2  846.82   36.90
  -9   3  -2  847.92   31.10
   9   3   2  795.42   32.00
  -9   3  -2  803.82   36.10
   9   3   2  863.21   38.20
   9   3   2  837.02   37.40
   9   3   2  802.62   36.00
   9   3   2  843.12   36.10
 -10  -3  -2  143.09   13.70
  10  -3   2  151.38   14.20
  10  -3   2  161.18   14.40
  10  -3   2  147.89   10.40
 -10  -3  -2  144.89   10.20
 -10  -3  -2  150.88   12.50
 -10   3  -2  138.79    9.80
  10   3   2  152.68   10.60
  10   3   2  156.58   14.50
 -10   3  -2  128.89   12.30
  10   3   2  167.28   13.80
  11  -3   2   62.49   11.80
  11  -3   2   86.39   13.90
 -11  -3  -2   80.29   12.90
  11  -3   2   74.69    8.10
 -11   3  -2   74.69    7.80
  11   3   2   62.89    9.20
  11   3   2   72.69   12.50
  11   3   2   70.79    9.10
  11   3   2   95.09   12.70
  12  -3   2   40.30   10.10
 -12  -3  -2   14.80    7.00
  12  -3   2   11.70    6.70
  12  -3   2   33.70    7.30
  12   3   2   28.80    9.10
  12   3   2   33.40    8.50
 -12   3  -2   23.60    5.60
  12   3   2   33.70    6.80
  12   3   2   25.50    5.70
  13  -3   2   13.90    7.70
  13  -3   2   -0.80    4.30
 -13  -3  -2   -1.60    5.70
  13  -3   2   -0.40    5.20
  13   3   2    4.20    5.10
  13   3   2    3.70    4.10
  13   3   2   -6.20    4.50
  13   3   2    0.30    3.30
 -13   3  -2   -0.70    4.40
  13   3   2    2.00    5.40
  14  -3   2   49.30   11.40
  14  -3   2   28.20   10.50
  14  -3   2   24.90    6.30
 -14  -3  -2   44.80   11.50
  14  -3   2   34.10    7.50
  14   3   2   28.10    9.70
  14   3   2   37.50    7.20
  14   3   2   41.50    7.40
  14   3   2   26.90    9.70
  15  -3   2   -2.30    7.80
  15  -3   2    7.00    5.80
  15  -3   2   16.60    6.50
  15  -3   2    4.30    7.80
  15   3   2    7.40    7.30
  15   3   2    8.90    5.60
  15   3   2   16.10    6.70
  15   3   2   -0.10    6.20
  15   3   2    6.80    7.90
  16  -3   2    9.00    6.80
  16  -3   2   16.20    9.00
  16  -3   2   16.60    5.60
  16  -3   2   21.40   10.70
  16   3   2   20.10   10.20
  16   3   2   29.30   11.20
  16   3   2   27.80    6.90
  16   3   2    1.40   10.90
  16   3   2   21.00    8.60
  17  -3   2    8.50    7.10
  17  -3   2   16.00   11.20
  17   3   2    8.80    9.10
  17   3   2    7.90    5.90
  17   3   2    5.90   10.30
  18  -3   2   49.10   14.50
  18  -3   2   57.79   10.80
  18  -3   2   33.30   16.00
  18   3   2   70.09   16.20
  18   3   2   75.59   16.90
  18   3   2   73.09   13.60
  18   3   2   43.40    9.40
  19  -3   2   -6.90   12.90
  19   3   2   31.30   12.30
  20  -4  -2   98.79   26.40
  20   4  -2  131.49   16.10
  20   4  -2  130.49   19.60
  19  -4  -2   10.80   11.10
  19  -4  -2   -7.60    8.70
  19   4  -2   14.10   11.70
  19   4  -2   12.80    9.20
  19   4  -2   -3.30    9.30
  19   4  -2   17.40   11.00
  18  -4  -2   24.00    6.20
  18  -4  -2   34.90   12.00
  18  -4  -2   -0.30    8.40
  18   4  -2   25.60   11.50
  18   4  -2   13.70   10.50
  18   4  -2   24.70    7.60
  18   4  -2   19.80    9.40
  17  -4  -2   57.79   14.30
  17  -4  -2   53.69   12.60
  17  -4  -2   47.10    7.00
  17  -4  -2   50.39    7.20
  17   4  -2   83.49   15.00
  17   4  -2   45.70   10.20
  17   4  -2   58.99   10.10
  17   4  -2   54.09   14.00
  16  -4  -2   16.30    8.60
  16  -4  -2   19.60    8.80
  16  -4  -2   20.90    5.50
  16  -4  -2   11.60    3.40
  16  -4  -2   12.60    4.60
  16  -4  -2   25.70    5.10
  16   4  -2   12.30    6.40
  16   4  -2   17.90    8.20
  16   4  -2   23.70    8.30
  16   4  -2   21.00   10.00
  15  -4  -2   -1.50    3.80
  15  -4  -2   -1.30    2.70
 -15  -4   2    4.90    6.70
  15  -4  -2   -8.10    5.30
  15  -4  -2    1.30    3.30
  15  -4  -2    6.70    7.50
  15   4  -2    1.50    6.30
  15   4  -2   -3.20    5.10
  15   4  -2    4.30    6.30
  15   4  -2    4.40    4.90
  14  -4  -2   11.50    3.30
  14  -4  -2   10.80    4.40
  14  -4  -2   13.30    3.70
  14  -4  -2   22.70    8.10
 -14  -4   2   20.60    7.20
  14  -4  -2   16.00    4.30
  14  -4  -2   12.30    7.60
  14   4  -2   14.60    5.10
  14   4  -2    2.40    6.00
  13  -4  -2    2.90    3.10
  13  -4  -2   -1.30    4.90
  13  -4  -2   -0.70    2.70
  13  -4  -2    9.60    5.80
  13  -4  -2   -0.10    3.00
 -13  -4   2    2.70    4.80
  13   4  -2    1.40    5.00
 -13   4   2   -7.50    5.00
 -13   4   2    5.50    2.80
  13   4  -2    0.30    3.60
  13   4  -2    0.10    4.80
  13   4  -2    7.00    5.50
  12  -4  -2   24.80    4.20
  12  -4  -2   33.40    8.20
 -12  -4   2   21.80    7.10
  12  -4  -2   32.70    4.50
  12  -4  -2   24.60    7.90
  12  -4  -2   23.30    4.80
 -12   4   2   39.60    5.50
  12   4  -2   34.70    8.90
 -12   4   2   22.60    7.10
  12   4  -2   38.30    7.90
  12   4  -2   27.00    6.70
  12   4  -2   14.00    6.00
  11  -4  -2   27.90    7.60
  11  -4  -2   28.10    7.00
  11  -4  -2   30.50    3.80
  11  -4  -2   32.70    5.10
 -11  -4   2    9.00    5.70
  11  -4  -2   29.20    3.90
  11   4  -2   24.90    5.90
 -11   4   2   32.80    6.70
  11   4  -2   21.00    6.30
  11   4  -2   18.40    6.30
  11   4  -2   19.20    6.90
  11   4  -2   18.30    5.40
 -11   4   2   31.20    5.20
  11   4  -2   22.70    6.40
 -10  -4   2   24.40    6.90
  10  -4  -2   29.10    7.30
  10  -4  -2   23.30    4.50
  10  -4  -2   23.20    3.10
  10  -4  -2   23.60    6.00
  10  -4  -2   23.10    3.20
 -10  -4   2   24.20    7.20
 -10   4   2   20.50    4.10
  10   4  -2   28.00    6.70
 -10   4   2   25.40    6.70
  10   4  -2   16.00    4.60
  10   4  -2   18.60    5.70
  10   4  -2   19.30    6.00
 -10   4   2   24.60    6.00
  10   4  -2   17.50    5.20
  10   4  -2   24.80    7.30
  10   4  -2   23.50    6.40
   9  -4  -2   17.20    5.80
   9  -4  -2   10.00    4.30
  -9  -4   2   15.70    5.70
  -9  -4   2   15.30    5.70
   9   4  -2   17.60    5.10
   9   4  -2   17.50    5.60
  -9   4   2   11.60    3.50
   9   4  -2   14.80    4.50
  -9   4   2   15.40    5.00
   9   4  -2   10.90    4.50
   9   4  -2   21.00    5.40
   8  -4  -2  248.78   15.90
  -8  -4   2  258.97   16.50
   8  -4  -2  242.08   13.90
   8  -4  -2  262.77   15.00
  -8  -4   2  266.77   15.10
  -8  -4   2  286.97   16.00
   8   4  -2  279.17   16.30
   8   4  -2  275.87   16.20
   8   4  -2  277.57   16.80
  -8   4   2  292.47   16.60
   8   4  -2  287.77   15.90
   8   4  -2  251.87   15.30
  -8   4   2  258.17   12.80
  -8   4   2  273.97   14.80
   7  -4  -2 1411.46   47.60
   7  -4  -2 1271.07   44.90
  -7  -4   2 1368.06   48.70
  -7  -4   2 1280.57   47.90
  -7   4   2 1341.27   46.90
  -7   4   2 1279.37   48.60
   7   4  -2 1343.87   49.80
   7   4  -2 1306.47   49.40
   7   4  -2 1355.96   48.40
   7   4  -2 1307.77   48.30
  -7   4   2 1305.97   45.30
  -6  -4   2   30.20    5.40
   6  -4  -2   22.30    4.10
  -6  -4   2   13.90    4.40
  -6  -4   2   20.60    4.80
   6  -4  -2   20.90    5.00
   6  -4  -2   19.40    4.00
   6   4  -2   19.20    4.80
   6   4  -2   17.90    4.60
  -6   4   2   20.50    4.00
   6   4  -2   21.90    4.90
  -6   4   2   22.70    5.20
   6   4  -2   14.20    4.10
   6   4  -2   18.70    4.80
   5  -4  -2   12.40    3.30
   5  -4  -2    9.50    3.20
  -5  -4   2   14.60    4.20
   5  -4  -2   10.50    3.80
  -5  -4   2   12.80    4.00
  -5  -4   2   15.30    4.10
  -5   4   2   20.90    3.70
  -5   4   2   16.80    3.60
   5   4  -2   12.70    3.80
   5   4  -2    8.00    3.20
  -5   4   2   18.10    4.60
   5   4  -2   15.10    4.10
   5   4  -2    9.40    3.60
   5   4  -2   13.60    4.00
  -4  -4   2 2769.62   88.09
   4  -4  -2 2706.83   88.79
  -4  -4   2 2846.12   89.89
  -4  -4   2 2680.93   88.79
  -4  -4   2 2713.53   89.49
   4  -4  -2 2665.53   86.49
   4  -4  -2 2673.63   86.99
   4   4  -2 2806.22   89.79
   4   4  -2 2799.12   89.79
  -4   4   2 2634.14   86.29
   4   4  -2 2739.93   89.09
   4   4  -2 2742.23   88.99
  -4   4   2 2683.43   87.09
  -4   4   2 2639.54   88.49
   4   4  -2 2694.13   87.89
  -3  -4   2 1361.96   45.00
  -3  -4   2 1354.76   46.60
   3  -4  -2 1322.47   43.70
   3  -4  -2 1282.77   45.50
  -3  -4   2 1277.67   45.90
  -3  -4   2 1279.97   45.60
   3  -4  -2 1264.47   44.50
   3   4  -2 1275.67   46.10
   3   4  -2 1322.47   45.90
  -3   4   2 1309.07   43.60
  -3   4   2 1290.87   44.60
   3   4  -2 1301.97   44.90
   3   4  -2 1333.67   46.10
  -3   4   2 1297.47   41.30
  -3   4   2 1333.17   45.60
  -3   4   2 1338.57   41.30
  -2  -4   2  230.98   12.00
   2  -4  -2  232.48   12.10
  -2  -4   2  248.08   12.40
   2  -4  -2  242.58   10.80
  -2  -4   2  258.67   13.00
   2  -4  -2  236.88    9.80
  -2  -4   2  239.88   11.60
   2  -4  -2  242.68   11.70
  -2   4   2  241.28   12.10
  -2   4   2  234.68   10.80
   2   4  -2  239.68   12.20
   2   4  -2  230.98   12.50
   2   4  -2  240.78   11.50
   2   4  -2  238.18   12.30
  -2   4   2  227.18   11.60
  -2   4   2  241.68    9.90
  -1  -4   2   79.89    6.20
  -1  -4   2   87.39    6.30
   1  -4  -2   77.39    7.00
   1  -4  -2   83.99    5.40
   1  -4  -2   81.79    5.70
  -1  -4   2   87.39    7.00
   1  -4  -2   73.79    6.40
  -1  -4   2   77.49    6.00
   1   4  -2   79.29    6.30
   1   4  -2   80.59    5.90
  -1   4   2   72.59    6.10
  -1   4   2   77.99    5.30
  -1   4   2   78.79    5.60
   1   4  -2   84.39    6.30
   0  -4   2  149.19    8.60
   0  -4  -2  135.99    8.90
   0  -4   2  165.48    9.90
   0  -4  -2  154.98    8.60
   0  -4  -2  162.28   10.50
   0  -4  -2  153.58    8.40
   0  -4   2  155.58    9.00
   0  -4   2  165.08    8.70
   0   4  -2  161.98    8.80
   0   4  -2  165.68    9.10
   0   4  -2  162.28    8.70
   0   4   2  176.18    9.70
   0   4   2  155.78    8.60
   0   4   2  147.29   10.00
   0   4   2  149.49    8.50
   1  -4   2 2686.23   87.69
   1  -4   2 2812.72   87.69
   1  -4   2 2802.92   90.09
  -1  -4  -2 2703.93   89.29
  -1  -4  -2 2761.62   89.39
  -1  -4  -2 2844.72   89.19
  -1  -4  -2 2800.82   88.99
   1  -4   2 2677.43   88.79
  -1   4  -2 2964.20   92.59
  -1   4  -2 2764.32   88.99
   1   4   2 2677.33   89.29
  -1   4  -2 2773.22   87.59
   1   4   2 2754.32   88.89
   1   4   2 2734.93   89.39
  -1   4  -2 2793.62   87.89
   1   4   2 2806.42   89.09
  -2  -4  -2  299.67   14.80
   2  -4   2  319.07   14.70
  -2  -4  -2  295.97   14.70
   2  -4   2  303.37   12.80
   2  -4   2  288.17   14.80
  -2  -4  -2  321.97   14.80
   2  -4   2  340.87   13.20
  -2  -4  -2  312.57   14.60
   2   4   2  303.67   14.70
   2   4   2  302.67   14.70
  -2   4  -2  303.97   14.50
  -2   4  -2  298.17   15.00
  -2   4  -2  309.27   12.90
   2   4   2  300.87   14.80
  -2   4  -2  297.97   12.60
   2   4   2  325.17   16.30
   3  -4   2  587.24   24.90
  -3  -4  -2  602.14   24.20
  -3  -4  -2  605.94   24.80
  -3  -4  -2  625.24   25.00
   3  -4   2  615.74   21.70
  -3  -4  -2  635.14   25.40
   3  -4   2  591.54   24.50
   3  -4   2  623.54   21.90
  -3   4  -2  601.74   21.60
  -3   4  -2  597.64   24.40
   3   4   2  589.44   24.30
   3   4   2  614.84   25.00
   3   4   2  568.74   24.40
  -3   4  -2  593.34   24.80
   3   4   2  570.44   24.60
  -3   4  -2  629.84   21.60
  -4  -4  -2  190.78   12.20
  -4  -4  -2  201.78   12.10
   4  -4   2  182.68   11.70
  -4  -4  -2  185.48   11.70
   4  -4   2  189.08    9.10
   4  -4   2  221.58   12.70
  -4  -4  -2  198.38   11.30
   4  -4   2  187.68    8.40
   4   4   2  192.08   11.80
  -4   4  -2  183.68    8.80
   4   4   2  188.58   11.90
  -4   4  -2  174.18   11.30
   4   4   2  191.18   11.90
   4   4   2  182.98   11.20
  -4   4  -2  194.88   12.00
  -4   4  -2  199.48    8.50
   5  -4   2  449.16   21.10
   5  -4   2  464.05   17.10
   5  -4   2  438.46   21.20
  -5  -4  -2  455.75   21.00
  -5  -4  -2  418.36   19.40
   5  -4   2  425.66   15.50
  -5  -4  -2  385.06   20.60
   5   4   2  428.16   20.60
  -5   4  -2  445.86   15.60
   5   4   2  457.95   21.50
   5   4   2  442.16   21.00
  -5   4  -2  420.66   20.50
   5   4   2  416.76   19.50
   5   4   2  447.76   21.40
  -5   4  -2  441.26   16.70
  -5   4  -2  450.75   20.70
   6  -4   2   69.09    9.40
  -6  -4  -2   54.29    6.00
   6  -4   2   57.89    8.80
   6  -4   2   60.59    3.40
  -6  -4  -2   53.69    8.40
   6  -4   2   45.60    4.50
  -6  -4  -2   54.19    8.00
  -6  -4  -2   55.69    8.90
  -6   4  -2   64.99    8.90
   6   4   2   41.30    7.40
   6   4   2   56.19    7.80
   6   4   2   66.19    9.10
   6   4   2   50.99    8.30
  -6   4  -2   68.19    9.30
  -6   4  -2   53.19    4.70
   6   4   2   57.19    7.50
   7  -4   2  390.56   16.20
  -7  -4  -2  386.46   20.30
  -7  -4  -2  407.76   21.10
  -7  -4  -2  380.16   18.50
   7  -4   2  442.26   21.90
   7  -4   2  348.77   20.20
   7   4   2  392.06   21.70
  -7   4  -2  398.06   16.00
  -7   4  -2  359.46   19.80
   7   4   2  391.96   20.40
   7   4   2  408.86   19.00
   7   4   2  362.96   20.80
  -7   4  -2  367.76   20.10
   7   4   2  380.16   20.50
   8  -4   2  277.57   17.10
  -8  -4  -2  225.88   15.90
  -8  -4  -2  213.48   13.20
   8  -4   2  241.18   16.20
   8  -4   2  226.08   11.60
  -8  -4  -2  221.18   15.10
  -8   4  -2  219.88   11.20
   8   4   2  247.78   16.60
   8   4   2  223.48   15.40
   8   4   2  247.38   16.10
   8   4   2  237.18   13.90
   8   4   2  209.78   16.00
  -8   4  -2  221.78   15.40
  -8   4  -2  242.18   15.70
   9  -4   2   95.99   10.80
   9  -4   2   96.99   11.00
  -9  -4  -2  107.19   10.50
   9  -4   2   98.49    7.60
   9  -4   2   93.59   12.00
  -9  -4  -2   95.39    8.90
  -9  -4  -2  101.79   11.20
   9   4   2  101.99   13.60
   9   4   2   93.29   10.60
  -9   4  -2   92.99    9.40
  -9   4  -2   94.89   10.50
   9   4   2  103.79    9.30
  -9   4  -2  104.99   11.10
   9   4   2  110.59   12.30
   9   4   2   86.99   12.00
 -10  -4  -2  171.38   15.00
  10  -4   2  134.19   13.60
  10  -4   2  157.28   14.90
  10  -4   2  192.78   11.10
 -10  -4  -2  167.88   12.10
  10   4   2  181.38   15.10
  10   4   2  183.78   12.60
 -10   4  -2  183.08   10.50
 -10   4  -2  186.48   15.30
  10   4   2  193.98   16.40
 -11  -4  -2  370.46   19.50
  11  -4   2  385.76   24.50
 -11  -4  -2  398.46   24.40
  11  -4   2  381.86   18.40
  11  -4   2  391.86   24.50
  11   4   2  385.76   23.70
 -11   4  -2  411.76   18.00
  11   4   2  373.56   25.10
  11   4   2  374.96   19.80
  12  -4   2    4.30    5.70
  12  -4   2    5.70    6.40
 -12  -4  -2    2.40    5.50
  12  -4   2   10.10    4.50
  12   4   2    2.40    3.90
  12   4   2    2.40    4.90
  12   4   2   -0.60    5.20
 -12   4  -2    1.40    3.20
  12   4   2    2.60    4.70
  13  -4   2  134.89   10.90
  13  -4   2  109.79   15.60
  13  -4   2  145.69   10.50
 -13  -4  -2  155.78   16.70
  13  -4   2  140.49   15.70
  13   4   2  151.48   11.80
 -13   4  -2  137.69   10.80
  13   4   2  137.89   12.10
  13   4   2  130.39   17.70
  13   4   2  142.69   18.20
  14  -4   2  154.58   16.50
  14  -4   2  116.69   17.70
  14  -4   2  140.39   11.50
  14  -4   2  131.39   11.10
 -14  -4  -2  133.59   18.50
  14   4   2  133.39   20.20
  14   4   2  145.89   14.90
  14   4   2  130.29   12.80
  14   4   2  124.19   11.40
  15  -4   2   26.90   10.60
  15  -4   2   26.20    6.70
 -15  -4  -2   16.30    9.00
  15  -4   2   33.80   11.20
  15  -4   2   30.70    6.80
  15   4   2   21.80    6.90
  15   4   2   27.20    9.30
  15   4   2   37.80   11.00
  15   4   2   37.80    8.10
  15   4   2   21.70    9.60
  16  -4   2   47.80   12.40
  16  -4   2   55.19   13.50
  16  -4   2   63.19    9.40
  16   4   2   44.30   12.40
  16   4   2   70.39   10.30
  16   4   2   43.50   11.90
  16   4   2   58.89   12.30
  17  -4   2   83.19   17.30
  17  -4   2  112.09   18.20
  17  -4   2   99.69   12.30
  17   4   2   97.29   20.50
  17   4   2   88.49   15.30
  17   4   2   76.09   15.20
  17   4   2  101.99   12.70
  18  -4   2   27.90   12.30
  18  -4   2   15.10    8.30
  18  -4   2   21.00   12.30
  18   4   2   17.60   18.00
  18   4   2   30.60    8.20
  18   4   2    0.90   10.00
  18   4   2   35.40   12.70
  19  -4   2  -13.00   17.90
  19   4   2   11.10   11.60
  20  -5  -2  -12.00   12.00
  20   5  -2   -1.70    7.60
  20   5  -2  -15.40   10.10
  19  -5  -2   15.20   12.20
  19  -5  -2   19.90   10.90
  19   5  -2   -0.30   10.90
  19   5  -2   -3.10   12.10
  19   5  -2   30.20   10.10
  19   5  -2   13.40   10.70
  18  -5  -2   21.20   11.70
  18  -5  -2   13.80   10.80
  18   5  -2   32.80    9.10
  18   5  -2   15.10   12.90
  18   5  -2   32.20   12.20
  17  -5  -2   18.60    9.30
  17  -5  -2    7.20    9.20
 -17  -5   2    8.70    8.50
  17   5  -2   22.90   10.70
  17   5  -2   13.00    9.60
  17   5  -2   15.10    8.70
  16  -5  -2    3.40    7.00
  16  -5  -2    0.80    8.00
 -16  -5   2   -6.40    6.00
  16   5  -2    6.50    5.70
  16   5  -2   -1.70    6.70
  16   5  -2   -0.60    7.40
  16   5  -2   -2.00    6.40
  15  -5  -2  129.49    7.90
  15  -5  -2  163.38   16.40
 -15  -5   2  138.29   14.80
  15  -5  -2  119.49   18.30
  15   5  -2  128.89   18.30
  15   5  -2   97.39   11.50
  15   5  -2  128.79   17.40
 -14  -5   2   -3.10    6.00
  14  -5  -2   -2.60    3.00
  14  -5  -2    4.80    6.70
  14  -5  -2    4.30    6.40
  14   5  -2   -1.00    4.20
  14   5  -2    0.80    6.20
  14   5  -2   -2.30    4.90
 -13  -5   2   52.09   10.40
  13  -5  -2   55.39    6.20
  13  -5  -2   70.09   12.00
  13  -5  -2   74.59   13.60
 -13   5   2   62.69    6.20
  13   5  -2   51.09   11.20
  13   5  -2   41.80    8.70
  13   5  -2   75.19   13.00
  12  -5  -2  343.87   22.50
  12  -5  -2  309.17   14.80
  12  -5  -2  310.97   20.40
 -12  -5   2  308.67   21.00
  12   5  -2  277.17   19.00
  12   5  -2  320.07   19.20
 -12   5   2  309.77   15.10
 -12   5   2  303.77   19.60
  12   5  -2  360.26   22.40
  12   5  -2  359.66   23.40
 -11  -5   2    8.30    4.90
  11  -5  -2    9.90    5.40
  11  -5  -2    4.50    3.30
  11  -5  -2   15.60    5.40
 -11  -5   2    8.40    6.20
 -11   5   2   13.00    3.40
  11   5  -2    9.20    4.70
  11   5  -2    1.80    3.60
  11   5  -2   11.40    5.30
 -11   5   2    1.90    4.40
  11   5  -2    2.40    4.50
 -10  -5   2  126.09   13.00
  10  -5  -2  132.89   12.70
  10  -5  -2  114.99    8.30
  10  -5  -2  122.79   11.30
 -10  -5   2  128.39   11.20
 -10  -5   2  150.98   12.90
  10   5  -2  129.99   11.70
  10   5  -2  129.29   11.10
 -10   5   2  101.09   14.00
  10   5  -2  110.09   11.40
  10   5  -2  133.99   11.50
  10   5  -2  114.19   15.50
  10   5  -2  107.19   11.50
 -10   5   2  122.59   10.90
 -10   5   2  114.69    8.40
   9  -5  -2  655.23   25.40
   9  -5  -2  626.54   28.40
  -9  -5   2  677.53   29.80
   9  -5  -2  687.53   31.20
  -9  -5   2  674.23   31.50
  -9  -5   2  645.64   29.90
  -9   5   2  632.44   28.30
   9   5  -2  625.94   30.10
   9   5  -2  672.73   30.50
  -9   5   2  646.84   30.20
  -9   5   2  624.74   25.40
   9   5  -2  607.54   30.40
   9   5  -2  666.53   30.90
   9   5  -2  652.73   32.60
   9   5  -2  638.74   29.20
  -8  -5   2   31.70    6.50
  -8  -5   2   21.40    6.40
   8  -5  -2   28.70    6.00
   8  -5  -2   18.90    5.70
  -8  -5   2   37.00    7.30
   8  -5  -2   27.80    4.90
   8   5  -2   30.60    6.70
  -8   5   2   20.80    5.60
  -8   5   2   21.20    6.20
   8   5  -2   27.50    6.40
   8   5  -2   23.30    6.20
  -8   5   2   30.60    5.00
  -7  -5   2   99.59   10.30
  -7  -5   2  120.79    9.90
  -7  -5   2  125.79   10.00
   7  -5  -2  132.59   10.80
   7  -5  -2  117.59    9.00
   7  -5  -2  114.49    7.90
  -7   5   2   99.19    7.50
  -7   5   2  110.89    9.90
   7   5  -2  115.29    9.60
   7   5  -2  119.09   10.10
  -7   5   2  109.89    8.60
   7   5  -2  118.29   10.40
   7   5  -2   99.99    9.50
   7   5  -2  116.59   10.50
  -6  -5   2   87.09    8.10
   6  -5  -2   73.19   10.60
   6  -5  -2   79.39    7.20
   6  -5  -2   67.19    6.00
  -6  -5   2   78.09    8.30
  -6  -5   2   85.09    8.10
   6   5  -2   73.99    7.50
  -6   5   2   69.79    6.50
  -6   5   2   77.69    7.90
   6   5  -2   69.79    7.70
   6   5  -2   75.59    9.70
   6   5  -2   73.59    8.10
  -6   5   2   74.59    6.40
   5  -5  -2   51.29    5.40
  -5  -5   2   51.69    7.50
  -5  -5   2   52.89    7.40
  -5  -5   2   69.69    9.60
   5  -5  -2   49.70    5.40
   5  -5  -2   55.59    8.00
   5   5  -2   51.19    7.30
  -5   5   2   48.00    5.20
   5   5  -2   59.29    8.60
   5   5  -2   67.39    8.30
   5   5  -2   48.60    7.20
   5   5  -2   52.19    7.80
  -5   5   2   62.59    8.10
  -4  -5   2 1656.73   55.39
  -4  -5   2 1618.24   56.59
   4  -5  -2 1580.34   53.69
   4  -5  -2 1580.84   55.99
  -4  -5   2 1575.34   55.79
   4  -5  -2 1580.54   54.09
  -4  -5   2 1574.34   56.59
  -4   5   2 1610.34   54.29
   4   5  -2 1656.93   56.49
  -4   5   2 1553.64   53.49
   4   5  -2 1627.44   56.09
   4   5  -2 1556.14   56.49
   4   5  -2 1611.34   56.59
   4   5  -2 1559.24   54.89
  -4   5   2 1560.34   55.69
   3  -5  -2  834.82   30.30
  -3  -5   2  843.52   32.10
   3  -5  -2  809.42   30.80
  -3  -5   2  847.32   33.00
  -3  -5   2  832.02   31.20
  -3  -5   2  851.31   32.40
   3  -5  -2  819.52   32.00
   3   5  -2  805.42   32.00
  -3   5   2  824.62   32.00
  -3   5   2  823.42   27.50
   3   5  -2  847.42   32.80
   3   5  -2  788.12   31.90
  -3   5   2  834.12   30.10
  -3   5   2  813.12   27.60
  -3   5   2  819.12   31.00
   3   5  -2  823.92   31.10
  -2  -5   2 1550.14   53.09
  -2  -5   2 1498.85   51.89
   2  -5  -2 1482.85   52.09
  -2  -5   2 1466.65   51.79
  -2  -5   2 1519.65   51.39
   2  -5  -2 1456.65   48.40
   2  -5  -2 1506.55   50.29
   2  -5  -2 1464.25   51.19
  -2   5   2 1484.85   50.29
   2   5  -2 1449.76   52.49
  -2   5   2 1492.25   51.89
   2   5  -2 1525.85   52.29
   2   5  -2 1501.25   51.29
  -2   5   2 1503.25   51.49
   2   5  -2 1508.55   51.89
  -2   5   2 1479.65   48.60
  -2   5   2 1485.25   48.80
  -1  -5   2 1333.47   45.90
  -1  -5   2 1369.96   47.20
  -1  -5   2 1315.17   45.70
   1  -5  -2 1302.47   44.90
   1  -5  -2 1301.57   43.80
  -1  -5   2 1324.87   45.70
   1  -5  -2 1323.07   46.00
   1  -5  -2 1233.18   45.90
   1   5  -2 1277.57   45.90
   1   5  -2 1312.17   45.60
  -1   5   2 1345.77   46.50
  -1   5   2 1309.97   44.90
   1   5  -2 1286.17   46.70
  -1   5   2 1279.57   46.00
   1   5  -2 1313.97   45.70
  -1   5   2 1313.97   44.00
   0  -5  -2   35.30    5.80
   0  -5  -2   44.90    6.00
   0  -5  -2   45.70    5.70
   0  -5   2   31.80    5.60
   0  -5   2   45.20    6.10
   0  -5  -2   46.10    6.50
   0  -5   2   40.50    5.50
   0  -5   2   42.20    5.80
   0   5  -2   38.30    5.70
   0   5   2   44.70    6.00
   0   5  -2   50.79    6.70
   0   5  -2   39.80    4.50
   0   5   2   32.40    4.90
   0   5   2   43.30    6.30
   0   5   2   46.90    6.60
   0   5  -2   47.10    6.70
   1  -5   2  381.56   18.20
  -1  -5  -2  383.26   17.20
  -1  -5  -2  402.26   18.20
   1  -5   2  381.86   17.60
   1  -5   2  404.86   16.50
  -1  -5  -2  377.76   17.40
  -1  -5  -2  381.86   17.80
   1   5   2  392.16   17.50
   1   5   2  367.86   17.70
  -1   5  -2  388.06   17.60
   1   5   2  392.76   18.00
  -1   5  -2  426.06   18.90
   1   5   2  383.06   17.40
  -1   5  -2  378.76   16.10
  -1   5  -2  372.56   16.70
  -2  -5  -2  215.08   12.30
   2  -5   2  196.78   11.70
  -2  -5  -2  176.08   11.30
   2  -5   2  212.08   10.10
  -2  -5  -2  201.48   11.80
   2  -5   2  190.88   10.30
   2  -5   2  210.18   12.60
  -2  -5  -2  216.18   12.40
  -2   5  -2  222.78   12.60
  -2   5  -2  210.98    9.90
   2   5   2  211.88   12.10
  -2   5  -2  211.98   10.60
   2   5   2  199.08   11.90
   2   5   2  216.18   12.20
   2   5   2  203.68   12.20
  -2   5  -2  170.18   11.10
   3  -5   2   60.79    5.20
  -3  -5  -2   76.49    7.80
   3  -5   2   76.39    7.40
  -3  -5  -2   66.19    7.20
   3  -5   2   86.19    8.10
  -3  -5  -2   82.39    7.40
   3  -5   2   71.79    5.40
  -3  -5  -2   74.39    7.20
  -3   5  -2   61.69    6.60
   3   5   2   75.29    7.60
   3   5   2   83.79    7.70
  -3   5  -2   75.19    5.30
  -3   5  -2   82.39    5.70
   3   5   2   67.09    6.90
   3   5   2   82.39    7.70
  -3   5  -2   75.09    7.50
   4  -5   2  251.77   14.80
  -4  -5  -2  248.98   14.30
  -4  -5  -2  271.47   15.50
   4  -5   2  267.97   11.70
  -4  -5  -2  288.37   15.50
   4  -5   2  270.37   15.60
  -4  -5  -2  272.47   15.20
   4  -5   2  257.77   11.80
  -4   5  -2  262.17   15.00
  -4   5  -2  267.27   14.90
   4   5   2  278.37   15.40
   4   5   2  280.37   15.70
  -4   5  -2  268.47   11.90
   4   5   2  262.67   15.10
  -4   5  -2  277.97   11.60
   4   5   2  267.47   14.70
   5  -5   2  330.97   13.70
  -5  -5  -2  326.47   18.00
  -5  -5  -2  296.77   17.40
   5  -5   2  313.37   17.70
   5  -5   2  354.26   13.70
  -5  -5  -2  344.27   21.00
   5  -5   2  325.57   17.90
  -5  -5  -2  331.97   17.00
  -5   5  -2  345.87   13.70
  -5   5  -2  335.07   13.50
   5   5   2  321.47   17.10
   5   5   2  312.87   17.80
  -5   5  -2  326.07   17.50
   5   5   2  338.67   17.90
  -5   5  -2  324.57   17.70
   5   5   2  366.96   18.60
   6  -5   2 2255.17   77.09
  -6  -5  -2 2201.88   76.69
   6  -5   2 2188.38   69.29
  -6  -5  -2 2210.28   77.69
  -6  -5  -2 2146.79   74.89
   6  -5   2 2220.88   70.09
  -6  -5  -2 2247.28   76.99
  -6   5  -2 2197.18   69.29
  -6   5  -2 2167.18   76.19
   6   5   2 2215.48   76.59
  -6   5  -2 2124.29   75.99
   6   5   2 2094.19   76.99
  -6   5  -2 2229.88   69.79
   6   5   2 2153.68   76.69
   7  -5   2    7.60    4.00
  -7  -5  -2    7.90    5.20
  -7  -5  -2    8.40    4.30
  -7  -5  -2    9.40    4.60
   7  -5   2    1.40    1.50
   7  -5   2    7.90    4.50
   7  -5   2    2.10    2.00
  -7  -5  -2    6.20    3.50
   7   5   2    6.70    4.50
   7   5   2    5.90    4.20
   7   5   2    2.00    2.80
   7   5   2    2.80    3.00
  -7   5  -2    6.40    2.60
  -7   5  -2    4.80    4.50
  -7   5  -2    3.40    1.70
   7   5   2    3.70    4.40
  -7   5  -2    2.40    3.50
   8  -5   2   -0.10    4.10
  -8  -5  -2   10.00    5.20
   8  -5   2    4.70    4.50
   8  -5   2    7.00    2.30
  -8  -5  -2   -0.10    3.20
  -8  -5  -2   12.10    4.30
  -8   5  -2    9.80    2.80
  -8   5  -2    7.80    5.30
   8   5   2    9.30    5.20
   8   5   2   10.30    5.00
   8   5   2   11.60    5.20
   8   5   2   10.40    3.50
  -8   5  -2    6.00    4.50
   8   5   2    9.50    5.00
  -9  -5  -2  797.22   36.50
   9  -5   2  827.02   37.20
   9  -5   2  787.52   28.80
   9  -5   2  777.62   36.20
  -9  -5  -2  786.32   33.20
   9   5   2  805.52   37.90
   9   5   2  777.72   33.30
  -9   5  -2  760.12   35.20
   9   5   2  769.82   35.90
  -9   5  -2  785.02   28.40
 -10  -5  -2   73.69    9.90
  10  -5   2   78.89   13.00
  10  -5   2   56.99    6.10
  10  -5   2   72.89   11.70
 -10  -5  -2   88.49   13.60
 -10   5  -2   74.79    8.80
  10   5   2   76.09   10.30
  10   5   2   62.39   11.10
  10   5   2   62.39   11.50
  11  -5   2   38.40    5.90
  11  -5   2   45.10   10.40
 -11  -5  -2   61.89   12.20
 -11  -5  -2   48.30    8.50
  11  -5   2   52.79   11.30
 -11   5  -2   56.59    6.00
  11   5   2   61.79   11.00
  11   5   2   64.09   13.00
  11   5   2   54.19    8.70
 -12  -5  -2   18.80    6.60
  12  -5   2   14.20    7.60
  12  -5   2   13.50    7.30
 -12  -5  -2   18.40    8.40
  12  -5   2   29.40    5.10
 -12   5  -2   20.10    4.90
  12   5   2   23.00    6.30
  12   5   2   27.00    8.90
  12   5   2   42.20   10.90
  13  -5   2    7.10    3.60
 -13  -5  -2    2.20    5.70
  13  -5   2    6.90    4.00
  13  -5   2    6.00    7.10
  13   5   2   19.90    6.30
  13   5   2    1.40    4.60
  13   5   2    8.10    8.00
 -14  -5  -2   35.20   10.00
  14  -5   2   40.00    7.00
  14  -5   2   21.40    5.10
  14  -5   2   33.50   11.20
  14  -5   2   19.80   11.20
  14   5   2   24.20    6.70
  14   5   2   19.60    8.60
  14   5   2   29.70   11.00
  15  -5   2  -11.20    5.80
  15  -5   2    4.50    4.80
  15  -5   2    2.40    7.70
  15  -5   2    6.60    5.10
 -15  -5  -2   -4.10    7.00
  15   5   2   -1.30    5.00
  15   5   2    2.50    8.50
  15   5   2    0.50    6.50
 -16  -5  -2    5.40    9.20
  16  -5   2    0.00    8.90
  16  -5   2   13.60    9.50
  16   5   2  -12.80    7.70
  16   5   2   11.20    6.80
  16   5   2    2.80    8.20
  16   5   2   21.60   11.20
  17  -5   2   -1.40    6.60
  17  -5   2   -2.30    9.80
  17  -5   2    5.20   10.40
  17   5   2    0.20    8.00
  17   5   2    6.50    7.20
  17   5   2    3.70   10.10
  17   5   2    1.60    8.50
  18  -5   2   15.90   12.10
  18   5   2   45.90   12.30
  18   5   2   78.59   12.00
  19  -6  -2  -10.80   10.60
  19   6  -2    4.00    8.50
  19   6  -2    6.30   12.60
  19   6  -2   11.90   11.60
  18  -6  -2   16.00   10.40
 -18  -6   2   -2.10    8.50
  18  -6  -2   15.60   11.10
  18   6  -2  -13.30    7.60
  18   6  -2   -0.30   10.00
  18   6  -2   -9.50    6.80
  17  -6  -2   23.00    9.40
 -17  -6   2   34.20   10.50
  17  -6  -2   34.50   10.80
  17   6  -2   18.40   10.10
  17   6  -2   38.50   12.70
  17   6  -2   47.30   11.10
  17   6  -2   38.80   12.70
  16  -6  -2   11.40    7.30
  16  -6  -2   20.40    8.20
 -16  -6   2   13.00    6.60
  16   6  -2   -2.10    5.90
  16   6  -2    7.50    9.70
  16   6  -2    5.60    6.70
  15  -6  -2   23.80    9.60
  15  -6  -2   14.60    3.70
 -15  -6   2   18.00    8.40
  15  -6  -2   36.50    9.60
  15   6  -2   23.60    6.50
  15   6  -2   26.10    8.60
  15   6  -2   15.40    8.90
  14  -6  -2    0.30    6.00
 -14  -6   2   -1.90    6.30
  14  -6  -2   -1.00    3.00
  14  -6  -2   -4.60    6.30
  14   6  -2   12.10    5.40
  14   6  -2   -1.00    5.40
  14   6  -2    1.10    6.40
 -14   6   2    0.30    2.60
  13  -6  -2   19.10    4.10
  13  -6  -2   22.40    8.60
  13  -6  -2   29.50    8.60
 -13  -6   2   24.80    7.90
  13   6  -2   42.30   11.20
  13   6  -2   31.00    8.10
 -13   6   2   25.00    4.70
  13   6  -2   22.90    8.10
  12  -6  -2   67.19   12.30
  12  -6  -2   54.59   10.30
 -12  -6   2   64.99   12.20
  12  -6  -2   58.79    7.20
 -12  -6   2   54.29   10.40
  12   6  -2   62.39   10.70
  12   6  -2   58.69   11.10
 -12   6   2   44.50    9.60
 -12   6   2   61.89    6.40
  12   6  -2   49.60   10.80
  11  -6  -2   32.90    5.60
 -11  -6   2   38.60    9.60
  11  -6  -2   28.40    7.40
 -11  -6   2   21.90    7.10
  11  -6  -2   23.90    7.00
 -11   6   2   30.50    5.60
  11   6  -2   28.70    7.10
 -11   6   2   41.20    8.00
  11   6  -2   36.40    9.00
 -10  -6   2  113.89   14.90
 -10  -6   2  105.79   11.30
  10  -6  -2  120.59   12.30
 -10  -6   2  100.39   10.60
  10  -6  -2  117.29   11.10
  10  -6  -2  105.49    8.40
  10   6  -2  103.79   10.40
  10   6  -2  104.39   11.70
  10   6  -2  115.49   11.20
 -10   6   2  122.79   11.20
 -10   6   2  117.39    8.50
  -9  -6   2  465.85   23.60
   9  -6  -2  439.96   24.50
   9  -6  -2  463.85   20.00
   9  -6  -2  464.45   23.10
  -9  -6   2  440.96   25.10
  -9  -6   2  433.66   23.60
  -9   6   2  441.86   24.10
   9   6  -2  423.96   27.00
  -9   6   2  459.55   22.40
   9   6  -2  462.85   24.60
   9   6  -2  433.46   23.30
   9   6  -2  422.56   26.60
   9   6  -2  457.35   23.60
  -9   6   2  439.06   19.70
   8  -6  -2  978.80   35.80
  -8  -6   2  968.70   39.60
  -8  -6   2  960.90   39.70
   8  -6  -2  959.90   40.90
   8  -6  -2  954.00   38.00
  -8  -6   2  896.61   40.80
  -8   6   2 1027.80   38.30
  -8   6   2  931.51   39.70
   8   6  -2  956.90   39.60
   8   6  -2  951.00   41.00
   8   6  -2  927.71   40.70
   8   6  -2 1003.30   50.49
   8   6  -2  922.61   40.20
  -8   6   2  995.80   36.10
   7  -6  -2 1053.29   38.90
   7  -6  -2 1079.59   43.10
   7  -6  -2 1113.59   40.80
  -7  -6   2 1118.79   44.30
  -7  -6   2 1142.99   42.60
  -7  -6   2  985.70   41.80
  -7   6   2 1042.50   39.90
   7   6  -2 1061.99   43.00
   7   6  -2 1032.60   42.30
   7   6  -2 1049.40   46.40
  -7   6   2 1048.50   38.90
   7   6  -2 1048.10   41.70
   7   6  -2 1043.40   45.60
  -6  -6   2 1067.99   41.20
  -6  -6   2 1032.80   40.30
   6  -6  -2 1021.70   37.90
  -6  -6   2 1016.70   41.90
   6  -6  -2 1057.99   38.80
   6  -6  -2 1034.40   41.20
   6   6  -2 1077.59   40.30
  -6   6   2 1035.80   38.00
   6   6  -2  979.20   41.40
  -6   6   2 1011.90   40.70
   6   6  -2  974.30   41.50
  -6   6   2 1038.20   38.60
   6   6  -2 1030.90   41.00
   6   6  -2 1056.99   41.50
   5  -6  -2  749.42   29.20
   5  -6  -2  760.72   29.50
   5  -6  -2  731.53   31.50
  -5  -6   2  741.03   32.10
  -5  -6   2  742.93   30.80
  -5  -6   2  763.72   31.50
  -5   6   2  716.83   28.90
   5   6  -2  780.02   31.80
  -5   6   2  708.53   30.90
   5   6  -2  724.73   30.40
   5   6  -2  741.93   32.00
  -5   6   2  762.72   29.50
   5   6  -2  759.12   31.70
   5   6  -2  721.53   31.70
   4  -6  -2 1170.88   41.80
  -4  -6   2 1220.58   43.30
   4  -6  -2 1133.49   41.80
  -4  -6   2 1206.38   44.00
  -4   6   2 1171.88   41.70
  -4   6   2 1140.29   37.30
   4   6  -2 1190.38   43.80
  -4   6   2 1133.19   43.40
   4   6  -2 1135.59   43.90
   4   6  -2 1023.10   48.70
  -4   6   2 1225.98   42.50
  -4   6   2 1162.08   37.30
   4   6  -2 1112.49   44.10
   4   6  -2 1160.48   42.80
  -3  -6   2  287.17   16.60
  -3  -6   2  275.97   15.20
   3  -6  -2  298.37   16.20
  -3  -6   2  275.67   15.50
   3  -6  -2  299.17   14.50
   3  -6  -2  297.57   15.20
  -3  -6   2  303.57   16.30
   3   6  -2  297.27   16.60
   3   6  -2  290.97   15.80
  -3   6   2  280.37   12.20
   3   6  -2  297.27   15.70
   3   6  -2  297.37   16.20
  -3   6   2  294.07   15.90
  -3   6   2  289.67   15.00
  -3   6   2  309.77   12.40
   3   6  -2  295.37   15.30
  -3   6   2  292.07   14.60
   2  -6  -2  785.72   29.80
  -2  -6   2  744.53   31.70
  -2  -6   2  762.42   30.80
   2  -6  -2  773.32   30.60
   2  -6  -2  787.02   31.50
  -2  -6   2  748.33   30.80
  -2  -6   2  768.92   30.60
  -2   6   2  777.32   31.20
   2   6  -2  785.22   30.60
  -2   6   2  784.12   29.70
   2   6  -2  775.52   31.30
  -2   6   2  814.22   28.10
   2   6  -2  789.42   31.00
  -2   6   2  785.62   30.80
  -2   6   2  750.32   27.80
   2   6  -2  777.42   31.90
   1  -6  -2  435.26   19.70
  -1  -6   2  376.06   19.20
  -1  -6   2  405.46   18.50
  -1  -6   2  404.26   18.80
   1  -6  -2  392.56   18.80
  -1  -6   2  409.56   18.90
   1  -6  -2  395.96   18.10
   1   6  -2  400.66   19.70
   1   6  -2  372.96   18.10
  -1   6   2  393.56   17.00
   1   6  -2  407.36   18.80
   1   6  -2  386.56   18.70
  -1   6   2  412.36   19.50
  -1   6   2  415.76   17.40
  -1   6   2  385.76   18.80
  -1   6   2  424.26   18.40
   0  -6   2  169.88   10.30
   0  -6  -2  159.98   10.90
   0  -6  -2  175.38   11.50
   0  -6   2  172.78   11.60
   0  -6   2  163.88   11.00
   0  -6   2  168.68   10.60
   0  -6  -2  197.28   11.30
   0  -6  -2  179.68   10.30
   0   6  -2  178.28   11.10
   0   6   2  164.18   10.20
   0   6   2  171.48   10.70
   0   6   2  180.78   11.50
   0   6  -2  173.68   11.50
   0   6   2  175.68   11.50
   0   6   2  175.68   10.40
   0   6  -2  154.78   10.50
   0   6  -2  163.98   10.00
  -1  -6  -2 3069.99  105.69
  -1  -6  -2 3367.36  105.99
  -1  -6  -2 3308.37  106.49
   1  -6   2 3296.37  106.09
   1  -6   2 3223.98  104.69
   1  -6   2 3196.98  103.69
   1  -6   2 3310.77  107.09
  -1  -6  -2 3210.98  104.89
  -1   6  -2 3207.48  104.69
  -1   6  -2 3194.38  105.89
   1   6   2 3279.07  106.59
  -1   6  -2 3310.77  106.99
  -1   6  -2 3307.37  105.79
   1   6   2 3195.98  105.49
   1   6   2 3238.18  105.19
   1   6   2 3209.08  106.19
   2  -6   2  534.15   21.60
  -2  -6  -2  581.84   24.20
   2  -6   2  555.74   24.90
   2  -6   2  544.45   22.50
  -2  -6  -2  532.65   24.40
  -2  -6  -2  560.14   24.50
  -2  -6  -2  553.74   24.40
   2  -6   2  566.34   24.50
   2   6   2  547.45   24.00
   2   6   2  527.75   24.20
   2   6   2  542.85   24.20
  -2   6  -2  550.44   24.70
   2   6   2  561.94   24.80
  -2   6  -2  566.44   22.70
  -2   6  -2  561.24   24.30
  -2   6  -2  550.04   21.50
   3  -6   2  643.64   24.00
   3  -6   2  641.14   24.90
  -3  -6  -2  625.64   27.80
   3  -6   2  675.93   29.50
  -3  -6  -2  629.94   27.40
  -3  -6  -2  672.43   28.20
  -3  -6  -2  644.14   27.40
   3  -6   2  639.74   28.10
   3   6   2  685.63   28.20
  -3   6  -2  664.13   23.90
   3   6   2  627.74   27.50
  -3   6  -2  643.64   28.00
   3   6   2  619.84   30.20
  -3   6  -2  618.04   24.80
   3   6   2  604.94   27.40
  -3   6  -2  649.83   27.60
   4  -6   2  876.01   30.30
  -4  -6  -2  808.12   35.40
   4  -6   2  849.52   35.00
  -4  -6  -2  917.11   35.50
   4  -6   2  850.71   37.80
  -4  -6  -2  813.02   34.80
  -4  -6  -2  838.42   34.40
  -4   6  -2  855.21   34.80
  -4   6  -2  883.21   35.40
   4   6   2  850.71   35.30
  -4   6  -2  879.01   30.10
   4   6   2  879.61   35.30
  -4   6  -2  895.21   31.50
   4   6   2  850.31   35.40
   4   6   2  833.92   34.70
  -5  -6  -2   96.99    9.50
  -5  -6  -2  113.29   10.30
   5  -6   2  103.99    6.40
   5  -6   2   95.39    9.60
  -5  -6  -2   99.39    9.10
  -5  -6  -2   85.19    9.60
   5  -6   2  101.39    6.90
   5  -6   2  105.39   10.00
   5   6   2  112.49    9.80
   5   6   2   97.39    9.30
   5   6   2  112.79   10.20
  -5   6  -2  114.29    7.20
  -5   6  -2   99.29    9.70
  -5   6  -2  102.09    9.40
   5   6   2  102.49   10.10
  -5   6  -2  110.09    6.40
   6  -6   2   81.19    5.90
   6  -6   2   86.19    9.60
  -6  -6  -2   80.39    8.30
  -6  -6  -2   85.39    9.60
  -6  -6  -2   85.59   11.30
   6  -6   2   82.99    9.30
  -6  -6  -2   77.29   11.20
   6  -6   2   80.69    5.50
  -6   6  -2   85.99    9.20
  -6   6  -2   74.79    5.10
  -6   6  -2   74.79   11.00
   6   6   2   85.19    8.50
   6   6   2   76.99   10.50
  -6   6  -2   73.89    5.70
   6   6   2   77.89    8.70
   7  -6   2   48.10    8.60
  -7  -6  -2   62.09   10.50
  -7  -6  -2   62.69    9.90
   7  -6   2   54.49    4.70
   7  -6   2   54.89    4.60
   7  -6   2   81.39   11.50
  -7  -6  -2   58.49    9.70
   7   6   2   82.29   11.80
   7   6   2   81.69   10.80
  -7   6  -2   64.19    4.80
   7   6   2   88.59   12.20
   7   6   2   57.39    9.80
  -7   6  -2   61.39    9.90
  -7   6  -2   59.59    4.90
   7   6   2   49.90    8.80
   8  -6   2  121.29    7.10
  -8  -6  -2  118.59   12.40
   8  -6   2  112.89   12.10
  -8  -6  -2  116.39   12.00
  -8  -6  -2  124.19   10.90
   8  -6   2  108.19   11.60
   8  -6   2  121.89    6.50
  -8   6  -2  128.19   12.30
   8   6   2   95.59   13.30
   8   6   2  130.99   11.20
   8   6   2  130.29   12.60
  -8   6  -2  122.59    6.60
  -8   6  -2  129.69    6.90
  -9  -6  -2   54.49   10.50
  -9  -6  -2   47.30    8.30
   9  -6   2   45.20    9.60
   9  -6   2   51.89    9.70
   9  -6   2   50.79    4.80
   9   6   2   37.20    8.90
  -9   6  -2   52.69   10.20
   9   6   2   58.39    9.00
   9   6   2   48.00    9.50
  -9   6  -2   45.40    4.70
 -10  -6  -2   91.59   12.00
 -10  -6  -2   96.69   13.80
  10  -6   2   77.09    5.90
  10  -6   2   90.49   14.10
  10  -6   2   94.99   13.70
 -10   6  -2   79.69    5.80
  10   6   2   69.99   12.10
  10   6   2   73.09   12.70
  10   6   2   67.59   10.30
  11  -6   2  600.44   37.00
  11  -6   2  581.14   22.90
  11  -6   2  584.14   32.60
 -11  -6  -2  660.53   34.40
  11   6   2  662.43   30.20
  11   6   2  663.93   40.00
  11   6   2  594.54   32.90
 -11   6  -2  595.44   22.60
  12  -6   2    4.60    6.30
 -12  -6  -2    1.80    5.60
  12  -6   2    3.80    3.20
  12  -6   2    6.50    7.20
  12  -6   2    7.00    3.50
  12   6   2    9.00    5.50
  12   6   2    6.30    5.80
  12   6   2    6.40    6.40
 -13  -6  -2   16.50    7.90
  13  -6   2   26.30    7.50
  13  -6   2   17.70    8.40
  13  -6   2   14.80    3.80
  13  -6   2   11.50    8.40
  13   6   2   16.40    8.10
  13   6   2   24.60    7.30
  13   6   2   33.00   11.00
 -14  -6  -2  250.37   21.70
  14  -6   2  236.58   12.40
  14  -6   2  239.98   22.10
  14  -6   2  221.88   21.90
  14   6   2  235.38   22.70
  14   6   2  237.78   20.80
  14   6   2  254.67   18.00
 -15  -6  -2   17.40    9.00
  15  -6   2    1.00    3.60
  15  -6   2    9.50    9.50
  15  -6   2   12.80    9.00
  15   6   2   18.90   11.00
  15   6   2   -0.30    6.10
  15   6   2    9.70    7.70
  16  -6   2   58.79   25.90
  16  -6   2   46.40   13.10
  16   6   2   52.59   23.20
  16   6   2   47.60   12.90
  17  -6   2  107.79   19.60
  17  -6   2  114.39   17.60
 -17  -6  -2  104.39   18.70
  17   6   2  128.49   20.60
  17   6   2  107.49   19.60
  17   6   2   96.89   17.10
  17   6   2  136.79   14.60
  18  -6   2  -10.90   11.70
  18   6   2    8.30    7.40
  18   6   2    1.30   10.70
  19  -7  -2   41.60   13.60
  19   7  -2   18.40   10.30
 -18  -7   2   20.00    9.10
  18  -7  -2   45.50   13.60
  18  -7  -2   25.00   11.40
  18   7  -2   41.00   13.60
  18   7  -2   15.50   10.30
  18   7  -2   20.20   13.30
  18   7  -2   34.50   12.30
  17  -7  -2   -1.90    8.00
 -17  -7   2    9.00    8.60
  17  -7  -2   21.90   10.00
  17   7  -2    0.30    8.10
  17   7  -2   14.40    7.70
  17   7  -2   20.50   12.20
  16  -7  -2   12.60    8.90
 -16  -7   2   19.60    8.50
  16  -7  -2   11.60    8.10
  16   7  -2   14.90    7.10
  16   7  -2   12.70   10.20
  16   7  -2   12.30    9.10
  15  -7  -2   97.99   16.90
 -15  -7   2  113.39   17.60
  15  -7  -2  127.69   18.10
  15   7  -2  145.59   14.70
  15   7  -2  116.59   17.10
 -15   7   2  126.79    8.50
  15   7  -2  119.59   18.30
  14  -7  -2    7.10    6.00
  14  -7  -2    3.00    3.30
  14  -7  -2    4.40    6.90
 -14  -7   2    3.20    6.80
  14   7  -2    8.70    7.40
  14   7  -2    3.20    5.80
 -14   7   2    3.00    3.70
  14   7  -2   13.10    8.40
 -13  -7   2   40.50    8.50
  13  -7  -2   30.40    5.50
  13  -7  -2   35.80    9.90
  13  -7  -2   39.20   11.00
  13   7  -2   53.29   11.40
  13   7  -2   50.19   12.60
  13   7  -2   38.70    8.40
 -13   7   2   49.80    7.10
 -12  -7   2  218.78   19.10
  12  -7  -2  205.98   16.10
  12  -7  -2  201.68   12.10
 -12  -7   2  221.08   17.50
  12  -7  -2  196.68   17.90
  12   7  -2  239.98   17.50
 -12   7   2  199.28   17.90
  12   7  -2  171.48   17.70
  12   7  -2  222.88   18.30
 -12   7   2  186.38   12.00
 -11  -7   2    9.10    5.90
  11  -7  -2    6.00    5.50
 -11  -7   2   16.40    5.60
  11  -7  -2    8.50    4.10
  11  -7  -2    7.10    4.80
  11   7  -2   13.50    6.20
  11   7  -2   17.60    6.60
 -11   7   2    4.50    3.40
 -11   7   2    1.70    5.10
  10  -7  -2   25.00    7.80
  10  -7  -2   17.10    6.50
  10  -7  -2   16.10    4.50
 -10  -7   2   21.10    6.80
 -10  -7   2   15.40    6.50
 -10   7   2   19.70    6.10
  10   7  -2   17.20    6.30
  10   7  -2   17.00    6.60
 -10   7   2   21.60    4.70
   9  -7  -2  449.95   23.80
  -9  -7   2  475.25   25.30
   9  -7  -2  454.25   21.10
   9  -7  -2  550.74   27.70
  -9  -7   2  504.45   27.40
  -9   7   2  499.35   23.80
   9   7  -2  453.35   26.00
   9   7  -2  468.85   25.60
  -9   7   2  456.25   21.30
   8  -7  -2   15.80    5.70
  -8  -7   2   21.90    6.50
  -8  -7   2   12.70    5.10
   8  -7  -2   20.20    4.90
  -8  -7   2   13.40    6.00
   8  -7  -2   21.40    6.90
  -8   7   2   16.60    4.60
  -8   7   2   17.10    5.40
   8   7  -2   15.10    5.40
   8   7  -2   16.60    6.20
   8   7  -2   17.10    5.30
  -7  -7   2   21.80    5.60
   7  -7  -2   24.10    4.80
   7  -7  -2   22.20    5.90
  -7  -7   2   18.90    5.60
  -7  -7   2   18.10    6.70
   7  -7  -2   10.90    4.90
  -7   7   2   22.30    6.70
   7   7  -2   18.50    4.80
   7   7  -2   21.90    6.20
  -7   7   2   17.50    5.40
  -7   7   2   22.20    4.80
   7   7  -2   20.30    6.00
   7   7  -2   11.50    6.10
   7   7  -2   18.70    5.20
   6  -7  -2   27.20    7.20
  -6  -7   2   38.90    7.60
   6  -7  -2   32.40    6.00
  -6  -7   2   24.20    6.70
  -6  -7   2   25.90    6.20
   6  -7  -2   35.40    6.60
   6   7  -2   37.70    7.50
  -6   7   2   32.80    6.50
  -6   7   2   23.40    6.00
   6   7  -2   26.50    6.80
   6   7  -2   30.60    5.70
   6   7  -2   27.60    6.70
   6   7  -2   27.80    7.20
  -6   7   2   40.70    6.60
  -5  -7   2    7.20    4.10
   5  -7  -2    9.90    3.40
   5  -7  -2    5.70    4.60
   5  -7  -2    5.60    3.50
  -5  -7   2    7.30    3.90
   5   7  -2    2.80    2.90
  -5   7   2    6.10    3.10
   5   7  -2    2.40    3.40
   5   7  -2    6.30    4.10
  -5   7   2    7.90    3.20
  -5   7   2    9.90    4.30
   5   7  -2    6.30    4.30
   5   7  -2    7.60    3.90
  -4  -7   2 1002.30   40.60
  -4  -7   2 1072.59   40.60
   4  -7  -2 1026.90   39.20
   4  -7  -2 1036.20   41.10
  -4  -7   2  992.70   41.40
   4  -7  -2 1017.80   38.90
  -4   7   2  990.80   38.50
  -4   7   2 1056.29   34.40
   4   7  -2 1045.00   41.40
   4   7  -2 1012.20   40.90
   4   7  -2 1066.89   41.90
  -4   7   2 1007.30   40.60
   4   7  -2 1040.20   40.00
  -4   7   2  993.80   34.30
   4   7  -2 1047.10   40.90
  -4   7   2 1092.99   39.70
   3  -7  -2  383.16   18.30
   3  -7  -2  367.66   18.40
  -3  -7   2  373.46   19.00
   3  -7  -2  379.06   19.80
  -3  -7   2  371.16   19.40
  -3  -7   2  346.57   19.90
   3   7  -2  409.46   20.00
  -3   7   2  390.66   18.90
   3   7  -2  362.76   18.80
  -3   7   2  368.46   15.40
  -3   7   2  357.26   18.00
   3   7  -2  343.87   19.60
  -3   7   2  388.36   15.70
   3   7  -2  387.06   20.00
  -3   7   2  358.56   19.30
  -2  -7   2 1469.65   53.49
   2  -7  -2 1487.25   54.29
  -2  -7   2 1452.95   53.59
   2  -7  -2 1463.65   53.09
   2  -7  -2 1525.75   52.59
  -2  -7   2 1503.45   54.99
  -2   7   2 1489.45   50.19
  -2   7   2 1499.75   52.49
   2   7  -2 1481.35   53.39
   2   7  -2 1464.75   52.89
  -2   7   2 1497.65   54.09
  -2   7   2 1424.36   56.29
   2   7  -2 1437.46   52.99
   2   7  -2 1488.95   54.79
   2   7  -2 1414.16   53.69
  -2   7   2 1528.15   50.19
   1  -7  -2  984.20   38.20
  -1  -7   2 1031.80   38.70
   1  -7  -2 1008.20   39.20
  -1  -7   2 1022.10   39.10
   1  -7  -2  986.70   39.50
  -1  -7   2  947.71   44.00
  -1  -7   2  994.50   40.20
   1   7  -2 1045.20   38.60
   1   7  -2 1002.90   39.00
   1   7  -2 1059.89   38.30
  -1   7   2  997.40   38.30
  -1   7   2 1049.49   37.10
  -1   7   2  989.50   39.60
   1   7  -2 1051.99   40.60
  -1   7   2 1001.30   41.80
  -1   7   2 1014.40   37.00
   0  -7   2    6.70    5.70
   0  -7   2   14.40    3.90
   0  -7   2   11.80    3.50
   0  -7  -2   16.30    4.70
   0  -7  -2   12.70    4.60
   0   7  -2   10.00    4.20
   0   7  -2   19.20    5.40
   0   7  -2   13.30    4.10
   0   7   2    6.20    3.40
   0   7   2    7.70    3.60
   0   7   2   14.90    4.90
   0   7   2   17.10    5.10
   0   7  -2   16.30    4.20
   0   7   2    7.10    3.60
   1  -7   2  905.81   36.00
  -1  -7  -2  885.51   36.10
  -1  -7  -2  904.61   35.70
   1  -7   2  873.01   33.40
   1  -7   2  925.61   39.90
   1  -7   2  876.81   34.50
  -1  -7  -2  852.51   35.70
  -1   7  -2  878.51   33.30
   1   7   2  933.71   36.60
   1   7   2  913.31   34.90
  -1   7  -2  885.01   34.70
   1   7   2  876.51   34.80
   1   7   2  872.61   36.00
  -1   7  -2  903.11   35.80
   1   7   2  931.11   35.70
  -1   7  -2  884.81   36.30
  -2  -7  -2  171.88   12.20
  -2  -7  -2  145.29   10.90
   2  -7   2  171.68   12.00
  -2  -7  -2  169.58   12.00
   2  -7   2  184.78   12.70
   2  -7   2  160.48   10.50
   2  -7   2  160.78    9.40
  -2  -7  -2  130.09   11.00
   2   7   2  167.68   12.00
  -2   7  -2  151.08   11.20
   2   7   2  124.69   10.80
   2   7   2  175.18   11.90
  -2   7  -2  176.68   12.40
   2   7   2  172.98   11.60
  -2   7  -2  157.28    9.60
  -2   7  -2  156.88   10.40
   2   7   2  150.78   11.40
   3  -7   2  279.67   14.60
  -3  -7  -2  294.07   17.10
   3  -7   2  292.77   17.00
   3  -7   2  296.57   17.30
  -3  -7  -2  287.47   17.00
  -3  -7  -2  268.17   15.90
   3  -7   2  278.87   13.40
  -3  -7  -2  282.47   16.60
   3   7   2  302.27   16.90
  -3   7  -2  288.97   13.40
   3   7   2  286.27   16.80
  -3   7  -2  297.37   16.70
   3   7   2  292.57   16.90
  -3   7  -2  306.77   17.50
  -3   7  -2  290.37   14.80
   3   7   2  301.57   17.20
   3   7   2  273.97   16.90
  -4  -7  -2  157.68   15.30
   4  -7   2  155.98    8.70
   4  -7   2  157.58   12.20
   4  -7   2  163.38   12.70
   4  -7   2  161.98   10.10
  -4  -7  -2  169.98   12.70
  -4  -7  -2  143.09   11.90
  -4  -7  -2  139.49   11.50
  -4   7  -2  146.79   11.60
   4   7   2  135.69   11.80
   4   7   2  136.69   11.50
  -4   7  -2  127.59   11.30
   4   7   2  153.18   12.20
  -4   7  -2  130.69    7.90
   4   7   2  143.19   11.90
  -4   7  -2  165.78   10.00
  -5  -7  -2  183.88   13.40
   5  -7   2  191.88   14.10
  -5  -7  -2  176.78   13.60
   5  -7   2  182.58    9.30
   5  -7   2  187.68   10.70
  -5  -7  -2  170.98   13.70
  -5  -7  -2  179.98   13.30
   5  -7   2  179.08   13.70
   5   7   2  171.48   13.60
   5   7   2  164.18   15.20
  -5   7  -2  171.38    8.90
  -5   7  -2  156.18   12.70
  -5   7  -2  179.08   10.50
   5   7   2  182.08   13.70
   5   7   2  183.98   13.60
  -5   7  -2  156.38   12.60
   5   7   2  188.38   13.90
   6  -7   2 2038.20   72.29
   6  -7   2 1925.41   71.69
  -6  -7  -2 1935.31   71.59
   6  -7   2 1975.20   65.29
  -6  -7  -2 1940.81   70.89
  -6  -7  -2 2052.09   72.49
  -6  -7  -2 1893.51   72.39
   6  -7   2 2016.00   63.49
  -6   7  -2 1964.40   75.59
   6   7   2 1908.71   71.39
   6   7   2 1876.01   71.99
  -6   7  -2 1942.81   71.79
   6   7   2 1983.10   72.99
  -6   7  -2 1971.50   65.29
   6   7   2 2085.89   71.89
  -6   7  -2 2020.20   63.19
   6   7   2 1950.10   71.99
  -7  -7  -2   29.20    7.60
   7  -7   2   19.00    6.90
  -7  -7  -2   28.80    8.00
   7  -7   2   15.30    6.40
   7  -7   2   15.10    2.90
  -7  -7  -2   20.30    6.10
  -7   7  -2   12.80    5.90
  -7   7  -2   20.40    4.10
   7   7   2   10.50    4.00
   7   7   2   16.60    5.60
  -7   7  -2   18.70    3.00
  -8  -7  -2    6.60    6.10
   8  -7   2   12.80    3.10
   8  -7   2   14.00    6.50
   8  -7   2   13.60    6.60
  -8  -7  -2    6.50    4.70
  -8  -7  -2    3.80    5.00
   8   7   2    4.40    5.20
   8   7   2   22.60    7.20
  -8   7  -2    5.50    5.50
   8   7   2    6.90    4.60
  -8   7  -2   11.40    3.30
   9  -7   2  432.76   16.90
  -9  -7  -2  452.35   26.30
  -9  -7  -2  440.46   26.60
   9  -7   2  479.65   26.40
   9  -7   2  455.95   26.60
  -9   7  -2  441.56   17.20
   9   7   2  435.26   26.00
   9   7   2  460.25   27.40
   9   7   2  447.56   24.20
 -10  -7  -2   29.40    8.70
  10  -7   2   30.70    8.80
  10  -7   2   22.40    8.80
  10   7   2   19.90    6.30
  10   7   2   28.40    9.70
  10   7   2   24.10    8.30
 -11  -7  -2   48.90   11.70
  11  -7   2   51.59   10.40
  11  -7   2   47.10   10.30
  11   7   2   22.20    7.90
  11   7   2   46.40   10.20
  11   7   2   44.30    9.00
 -12  -7  -2    0.90    6.30
  12  -7   2   -0.20    5.90
  12   7   2    6.20    6.20
  12   7   2    8.20    5.50
  12   7   2   -0.20    7.00
  13  -7   2    3.90    8.00
 -13  -7  -2    4.50    6.90
  13  -7   2    2.70    7.10
  13   7   2   -5.20    6.40
  13   7   2    7.70    4.80
  13   7   2    1.10    6.10
  14  -7   2   10.00    7.50
  14  -7   2   11.30    9.10
 -14  -7  -2   26.80   10.80
  14   7   2    1.00    6.40
  14   7   2   12.50    8.40
  14   7   2   17.10    8.80
 -15  -7  -2    6.40    8.00
  15  -7   2   11.60    9.60
  15  -7   2    5.70    8.60
  15   7   2   -2.50    7.90
  15   7   2  -15.40    7.50
  15   7   2    3.90    6.40
  16  -7   2    1.20    9.90
 -16  -7  -2  -10.40    8.00
  16  -7   2    7.60    9.80
  16   7   2   19.80   10.80
  16   7   2  -12.40   10.40
  16   7   2    1.90    7.20
  17  -7   2   17.00   12.70
  17   7   2    9.80   10.00
  17   7   2    5.30    7.80
  18  -7   2   28.70   13.90
  18   7   2   31.70   10.30
  18  -8  -2   21.30   12.00
 -18  -8   2    3.70   12.20
  18   8  -2   15.60   10.40
  17  -8  -2   70.49   13.20
 -17  -8   2   55.09   13.70
  17  -8  -2   45.10   13.60
  17   8  -2   68.19   14.90
  17   8  -2   52.69   13.10
  17   8  -2   53.79   13.80
 -16  -8   2   12.90    9.70
  16  -8  -2   26.80   10.60
  16   8  -2   31.00   10.30
  16   8  -2   31.00   10.00
  15  -8  -2   -0.40    6.90
 -15  -8   2   -1.00    7.10
  15  -8  -2   10.60    8.00
  15   8  -2   -6.40    7.70
 -15   8   2    2.20    4.10
  15   8  -2    4.00    6.00
  15   8  -2   -5.00    7.40
  14  -8  -2   16.10    7.30
 -14  -8   2   18.70    8.50
  14  -8  -2   22.10    8.70
  14  -8  -2   17.10    5.00
  14   8  -2   28.70    9.10
  14   8  -2   25.70    9.90
  14   8  -2   23.60    9.10
 -14   8   2   16.80    5.30
 -13  -8   2    2.40    7.30
  13  -8  -2    5.90    4.10
  13  -8  -2   -3.70    6.00
  13  -8  -2    4.20    5.90
 -13  -8   2   -2.40    5.80
  13   8  -2   -2.60    5.80
 -13   8   2    8.10    4.20
  13   8  -2    9.50    6.80
  13   8  -2    2.80    6.30
 -12  -8   2    8.70    6.00
  12  -8  -2    9.80    4.50
  12  -8  -2   13.30    6.50
 -12  -8   2    9.30    6.30
  12  -8  -2   15.00    8.50
  12   8  -2   14.70    7.90
  12   8  -2   11.70    9.20
 -12   8   2   15.10    5.30
 -11  -8   2   21.20    7.00
 -11  -8   2   16.20    7.20
  11  -8  -2   12.90    7.00
  11  -8  -2   25.40    7.50
  11  -8  -2   16.50    4.90
 -11   8   2   23.80    7.60
  11   8  -2   15.30    7.00
  11   8  -2   14.10    7.80
 -11   8   2   21.70    4.80
  10  -8  -2   34.70    8.60
 -10  -8   2   35.50    8.10
 -10  -8   2   26.00    9.60
  10  -8  -2   38.80    8.40
  10  -8  -2   40.80    6.30
  10   8  -2   45.60   10.10
  10   8  -2   40.10   10.00
 -10   8   2   39.30    8.00
   9  -8  -2   32.30    6.10
  -9  -8   2   41.10    9.30
   9  -8  -2   68.89   10.10
  -9  -8   2   41.80    8.40
   9  -8  -2   41.70    8.80
   9   8  -2   44.10    9.50
  -9   8   2   58.59   10.20
  -9   8   2   40.50    8.60
   9   8  -2   33.60    8.30
  -8  -8   2  137.39   12.90
   8  -8  -2  139.49   12.00
   8  -8  -2  150.58   13.90
   8  -8  -2  141.99   10.70
  -8  -8   2  139.09   13.70
  -8   8   2  128.39   10.40
   8   8  -2  143.89   13.10
   8   8  -2  121.69   12.90
  -8   8   2  132.59   11.50
   7  -8  -2  499.75   24.20
   7  -8  -2  517.25   26.90
  -7  -8   2  500.75   25.40
   7  -8  -2  449.95   22.20
  -7  -8   2  505.55   27.40
  -7   8   2  486.15   23.60
   7   8  -2  461.45   25.10
  -7   8   2  459.35   22.50
   7   8  -2  528.15   26.60
   7   8  -2  502.35   26.60
  -6  -8   2  119.99   11.50
   6  -8  -2  145.29   10.70
  -6  -8   2  127.39   12.70
   6  -8  -2  144.49   13.00
  -6  -8   2  133.89   11.70
  -6   8   2  158.98   11.30
  -6   8   2  135.79   12.40
   6   8  -2  144.39   11.80
   6   8  -2  123.29   12.40
   6   8  -2  129.29   12.30
  -6   8   2  134.09   10.80
   6   8  -2  144.49   12.70
   6   8  -2  130.69   12.20
   5  -8  -2   20.80    5.80
   5  -8  -2    9.60    4.80
  -5  -8   2   17.30    5.90
   5  -8  -2   13.80    4.40
  -5  -8   2   21.00    6.10
  -5  -8   2   21.50    5.70
   5   8  -2   13.50    5.00
  -5   8   2   16.70    2.60
   5   8  -2   14.50    5.90
   5   8  -2   12.00    4.60
  -5   8   2   13.50    4.90
   5   8  -2   14.00    5.60
  -5   8   2    9.80    4.70
  -5   8   2   13.90    2.20
  -5   8   2   23.20    5.40
   5   8  -2   15.80    4.80
   4  -8  -2  678.53   30.90
  -4  -8   2  636.94   29.40
   4  -8  -2  645.74   28.50
   4  -8  -2  669.33   28.30
  -4  -8   2  623.04   29.70
  -4  -8   2  679.03   31.30
  -4   8   2  643.94   23.80
   4   8  -2  707.73   33.80
   4   8  -2  696.13   30.40
   4   8  -2  659.83   30.70
  -4   8   2  653.53   24.00
  -4   8   2  647.84   30.00
  -4   8   2  665.33   28.80
   4   8  -2  664.33   31.10
  -4   8   2  640.54   28.20
   3  -8  -2  585.44   27.20
   3  -8  -2  573.74   25.10
  -3  -8   2  600.04   27.90
  -3  -8   2  585.64   26.70
  -3  -8   2  561.34   26.00
   3  -8  -2  540.05   25.20
  -3   8   2  520.75   21.60
   3   8  -2  542.65   25.50
  -3   8   2  540.75   25.40
   3   8  -2  521.25   29.50
  -3   8   2  582.94   22.00
  -3   8   2  548.85   25.00
   3   8  -2  528.95   25.50
   3   8  -2  522.05   25.60
   3   8  -2  552.74   26.80
  -3   8   2  518.45   26.10
   2  -8  -2  108.99   10.50
  -2  -8   2  108.79    9.90
  -2  -8   2  118.49   10.80
   2  -8  -2  100.19    9.40
   2  -8  -2  114.49    9.80
  -2  -8   2  113.89   10.30
  -2   8   2  112.29    8.20
   2   8  -2  106.49    9.60
  -2   8   2  103.09    8.10
  -2   8   2  109.49   10.20
   2   8  -2  119.29   10.00
  -2   8   2  119.19    9.90
   2   8  -2  118.49   10.60
   2   8  -2  130.89   10.20
   2   8  -2  107.19   10.40
  -2   8   2   99.59    9.70
   1  -8  -2   36.80    6.70
  -1  -8   2   43.10    8.10
   1  -8  -2   25.20    6.20
   1  -8  -2   36.20    6.80
  -1  -8   2   49.50    8.10
  -1  -8   2   42.20    7.70
  -1   8   2   31.80    6.20
  -1   8   2   38.30   11.20
   1   8  -2   38.40    7.10
  -1   8   2   46.10    6.90
   1   8  -2   40.40    7.90
   1   8  -2   31.40    6.70
   1   8  -2   46.20    7.30
  -1   8   2   24.70    6.20
  -1   8   2   32.10    5.90
   1   8  -2   39.30    6.50
   0  -8  -2  546.65   26.40
   0  -8   2  539.35   24.40
   0  -8   2  554.04   26.80
   0  -8   2  550.04   25.20
   0  -8   2  575.14   26.20
   0  -8  -2  548.05   26.80
   0   8  -2  510.15   25.30
   0   8  -2  570.44   24.30
   0   8   2  533.15   24.20
   0   8  -2  577.04   24.60
   0   8  -2  579.04   27.00
   0   8   2  571.34   26.60
   0   8  -2  569.54   25.90
   0   8   2  613.44   37.70
   0   8   2  534.85   24.40
   0   8   2  543.85   25.40
  -1  -8  -2 1667.63   59.99
   1  -8   2 1680.03   58.09
   1  -8   2 1557.94   56.19
   1  -8   2 1598.64   58.99
  -1  -8  -2 1652.33   59.19
  -1  -8  -2 1563.74   62.49
   1  -8   2 1647.34   60.09
   1   8   2 1584.34   61.19
   1   8   2 1612.14   58.09
  -1   8  -2 1603.14   59.79
   1   8   2 1571.34   58.69
   1   8   2 1645.84   59.99
  -1   8  -2 1663.33   58.19
   1   8   2 1530.85   59.19
  -1   8  -2 1569.34   58.89
  -1   8  -2 1637.04   56.29
   2  -8   2   39.60    7.80
   2  -8   2   47.40    6.90
  -2  -8  -2   50.29    8.10
   2  -8   2   31.10    7.30
  -2  -8  -2   43.50    7.40
  -2  -8  -2   60.89    9.80
   2  -8   2   36.70    6.40
   2   8   2   44.10    8.00
   2   8   2   50.29    8.20
   2   8   2   50.09    8.80
   2   8   2   41.30    7.40
   2   8   2   42.00    7.80
  -2   8  -2   50.59    8.90
  -2   8  -2   50.19    6.60
   3  -8   2  113.29   11.00
   3  -8   2  123.89    8.40
  -3  -8  -2  114.39   11.00
   3  -8   2  120.69   11.30
   3  -8   2  118.49    9.20
  -3  -8  -2  126.99   11.20
  -3  -8  -2  106.59   10.70
   3   8   2  124.79   11.10
   3   8   2  108.39   10.50
   3   8   2  121.79   10.70
  -3   8  -2  127.99    9.80
  -3   8  -2  126.69   11.20
  -3   8  -2  109.59    7.90
  -3   8  -2  127.19   11.00
   3   8   2  113.69   11.10
   3   8   2  132.39   11.30
  -4  -8  -2  234.28   16.40
   4  -8   2  225.78   13.50
  -4  -8  -2  232.78   16.10
   4  -8   2  264.07   17.10
   4  -8   2  250.07   12.20
  -4  -8  -2  238.48   15.90
   4  -8   2  235.28   16.20
   4   8   2  244.18   16.40
  -4   8  -2  231.78   11.70
   4   8   2  226.08   16.00
  -4   8  -2  232.58   13.50
   4   8   2  214.38   15.80
  -4   8  -2  247.08   18.30
   4   8   2  244.08   16.30
   4   8   2  248.08   16.60
  -4   8  -2  255.57   16.40
   5  -8   2  205.98   10.50
  -5  -8  -2  189.48   14.90
   5  -8   2  227.28   16.20
  -5  -8  -2  204.18   14.90
   5  -8   2  196.58   15.20
   5  -8   2  200.28   12.40
  -5  -8  -2  199.98   15.50
   5   8   2  206.28   15.30
  -5   8  -2  198.18   14.80
  -5   8  -2  211.38   10.20
   5   8   2  200.38   15.30
  -5   8  -2  227.88   12.70
  -5   8  -2  192.88   14.80
   5   8   2  222.78   16.10
   5   8   2  230.18   16.00
  -6  -8  -2   43.40    9.60
   6  -8   2   48.30    9.20
   6  -8   2   37.10    4.70
   6  -8   2   34.10    8.10
   6  -8   2   36.60    5.90
  -6  -8  -2   41.60    9.20
  -6   8  -2   41.90    4.70
   6   8   2   31.60    8.10
  -6   8  -2   48.20    9.30
  -6   8  -2   50.19    6.60
   6   8   2   42.50    8.30
   7  -8   2  238.08   12.90
   7  -8   2  244.78   17.90
   7  -8   2  236.98   10.40
   7  -8   2  264.07   18.60
  -7  -8  -2  249.38   18.80
  -7  -8  -2  249.28   18.20
  -7   8  -2  245.78   17.90
   7   8   2  243.88   18.20
  -7   8  -2  230.18   12.70
   7   8   2  258.77   17.90
   8  -8   2   49.50    9.80
   8  -8   2   50.49    5.50
  -8  -8  -2   78.99   13.70
   8  -8   2   78.79   12.70
  -8  -8  -2   66.69   11.60
   8   8   2   47.10    9.20
   8   8   2   49.40   10.30
  -8   8  -2   59.79    5.70
   9  -8   2   64.79   11.30
   9  -8   2   50.79   10.80
  -9  -8  -2   55.59   10.70
  -9  -8  -2   53.99   11.00
   9   8   2   60.79   10.80
   9   8   2   80.69   12.00
  -9   8  -2   66.49    5.70
   9   8   2   44.20   10.40
  10  -8   2   55.19    4.90
 -10  -8  -2   70.59   12.50
  10  -8   2   76.59   13.10
  10  -8   2   71.79   13.80
  10   8   2   59.99   12.90
 -10   8  -2   54.99    5.00
  10   8   2   59.89   11.00
  10   8   2   52.09   11.80
  11  -8   2  115.29   16.70
 -11  -8  -2  151.88   16.10
  11  -8   2  140.09   15.70
  11   8   2  130.79   13.70
  11   8   2  134.99   18.20
  11   8   2  149.88   19.00
  12  -8   2    4.30    7.30
  12  -8   2   -3.80    6.10
 -12  -8  -2   12.50    8.10
  12   8   2   -2.30    6.00
  12   8   2    2.60    5.60
  12   8   2   -1.60    7.40
  13  -8   2   49.00   12.60
 -13  -8  -2   26.40   10.70
  13  -8   2   27.70   10.90
  13   8   2   29.60   10.10
  13   8   2   37.50    9.10
  13   8   2   26.50    9.60
  14  -8   2   73.19   14.70
 -14  -8  -2   63.79   13.70
  14  -8   2   92.09   16.00
  14   8   2   80.49   13.30
  14   8   2   75.99   15.00
  14   8   2   89.19   17.20
  15  -8   2    2.50    8.50
 -15  -8  -2   12.60   10.60
  15  -8   2   18.20   11.10
  15   8   2    6.60    7.20
  15   8   2    5.60   10.70
  15   8   2    0.50   12.90
  16  -8   2   32.90   13.40
 -16  -8  -2   47.90   13.80
  16  -8   2   36.70   14.20
  16   8   2   36.10   12.70
  16   8   2   60.69   12.90
  16   8   2   47.20   16.10
  17  -8   2   51.39   16.40
  17   8   2   61.69   13.10
  18  -9  -2   -7.10   11.30
  18   9  -2   14.40   11.00
 -17  -9   2    7.30    9.50
  17  -9  -2   12.00   10.60
  17   9  -2   17.10   10.90
  16  -9  -2    1.10    8.10
 -16  -9   2    9.60   10.90
  16  -9  -2    3.70    9.40
  16   9  -2   19.70   10.10
  16   9  -2   17.40   10.00
  16   9  -2   33.00   11.50
  15  -9  -2  113.99   19.80
 -15  -9   2   94.29   15.90
  15  -9  -2  139.59   18.10
 -15   9   2  120.99   10.00
  15   9  -2  127.19   17.30
  15   9  -2  119.29   18.80
  15   9  -2  116.49   21.20
 -14  -9   2   -9.70    5.60
  14  -9  -2   -1.10    4.30
  14  -9  -2    1.10    7.20
  14   9  -2    4.20    8.70
 -14   9   2   -0.50    4.60
  14   9  -2   12.90    8.80
  14   9  -2    7.80    6.70
 -13  -9   2   57.19   11.90
  13  -9  -2   64.79   13.60
  13  -9  -2   52.49   10.90
  13  -9  -2   38.90    6.60
 -13  -9   2   43.30   11.90
  13   9  -2   44.60   10.70
  13   9  -2   32.50   10.40
  13   9  -2   37.00   10.20
  12  -9  -2  180.08   18.20
  12  -9  -2  165.18   12.10
 -12  -9   2  173.68   22.60
  12  -9  -2  188.78   16.40
 -12  -9   2  201.08   18.10
  12   9  -2  159.58   16.80
 -12   9   2  188.78   12.50
  12   9  -2  165.48   17.40
  11  -9  -2   34.30    8.80
  11  -9  -2   30.60   10.50
 -11  -9   2   31.60    9.30
  11  -9  -2   23.80    5.80
 -11  -9   2   24.40    9.50
  11   9  -2   34.70   10.20
 -11   9   2   31.80    6.40
  11   9  -2   24.20    7.30
 -10  -9   2   81.29   14.70
  10  -9  -2   64.19   11.60
 -10  -9   2   51.59    9.50
  10  -9  -2   60.59    8.70
  10  -9  -2   58.19   10.00
 -10   9   2   61.09    8.70
 -10   9   2   47.20    8.70
  10   9  -2   58.09   11.80
   9  -9  -2  165.98   16.50
   9  -9  -2  179.78   12.90
  -9  -9   2  176.78   17.10
  -9  -9   2  196.08   16.20
   9  -9  -2  191.98   14.70
  -9   9   2  193.68   13.00
   9   9  -2  187.08   16.60
   9   9  -2  144.49   15.30
  -9   9   2  177.28   14.30
   8  -9  -2   13.80    5.80
  -8  -9   2    9.70    6.80
   8  -9  -2    9.30    6.60
  -8  -9   2    8.60    5.50
   8   9  -2    3.70    5.00
  -8   9   2    4.20    3.30
  -8   9   2   11.30    6.30
   8   9  -2   10.80    5.50
   7  -9  -2   31.00    9.00
  -7  -9   2   23.40    7.80
   7  -9  -2   24.10    5.80
   7  -9  -2   25.40    7.10
  -7  -9   2   25.10    7.00
  -7   9   2   19.20    5.70
   7   9  -2   25.10    7.80
  -7   9   2   26.20    6.40
   7   9  -2   17.50    6.90
  -6  -9   2   95.19   10.30
   6  -9  -2   86.59    9.40
   6  -9  -2   85.39   12.50
   6  -9  -2   93.19   12.90
  -6  -9   2   97.29   13.90
  -6   9   2   76.59    8.80
   6   9  -2   94.79   13.50
  -6   9   2   85.09    9.30
   6   9  -2   98.79   13.20
   5  -9  -2   57.19   10.90
   5  -9  -2   64.39    9.50
  -5  -9   2   61.39   10.80
  -5  -9   2   39.30    8.20
  -5   9   2   41.20    4.10
   5   9  -2   59.09   10.30
   5   9  -2   42.90    8.40
  -5   9   2   47.10    8.50
   5   9  -2   38.20    8.10
   5   9  -2   38.80    8.00
  -5   9   2   42.80    4.00
  -5   9   2   51.99    8.70
   4  -9  -2  581.44   27.10
   4  -9  -2  574.64   27.20
   4  -9  -2  553.94   29.00
  -4  -9   2  602.84   28.70
  -4  -9   2  567.04   29.50
  -4   9   2  619.14   22.90
   4   9  -2  576.34   28.40
   4   9  -2  605.54   29.60
  -4   9   2  583.14   22.50
   4   9  -2  583.34   28.80
   4   9  -2  544.25   27.70
  -4   9   2  638.64   28.30
  -4   9   2  601.14   27.30
   4   9  -2  610.74   33.10
  -3  -9   2  514.75   25.20
   3  -9  -2  503.45   24.00
  -3  -9   2  505.85   26.30
   3  -9  -2  530.95   26.40
   3  -9  -2  469.35   23.90
  -3  -9   2  426.26   24.00
  -3   9   2  491.95   20.50
  -3   9   2  516.05   28.40
   3   9  -2  477.45   25.50
   3   9  -2  457.15   24.20
  -3   9   2  475.65   23.80
   3   9  -2  491.75   24.50
   3   9  -2  509.85   25.20
   3   9  -2  474.05   25.80
  -3   9   2  464.75   20.30
  -3   9   2  470.45   24.10
   2  -9  -2  536.25   25.50
  -2  -9   2  567.74   26.80
   2  -9  -2  541.25   27.00
  -2  -9   2  529.05   26.30
   2  -9  -2  514.95   25.80
  -2  -9   2  563.54   27.70
  -2   9   2  535.35   26.20
  -2   9   2  534.55   23.10
  -2   9   2  468.65   25.90
   2   9  -2  523.95   25.30
   2   9  -2  529.85   26.10
  -2   9   2  534.25   23.00
   2   9  -2  524.75   25.60
  -2   9   2  551.44   25.50
   2   9  -2  552.24   27.20
   2   9  -2  600.14   28.40
  -1  -9   2  275.07   16.70
  -1  -9   2  263.87   16.90
  -1  -9   2  264.87   17.80
   1  -9  -2  278.87   18.00
   1  -9  -2  263.87   16.90
   1  -9  -2  254.37   16.00
  -1   9   2  277.27   16.70
  -1   9   2  284.27   15.30
   1   9  -2  248.68   15.40
   1   9  -2  268.07   16.00
   1   9  -2  272.97   17.20
  -1   9   2  255.07   14.70
   1   9  -2  274.87   17.10
  -1   9   2  266.07   17.20
   1   9  -2  264.67   17.80
  -1   9   2  225.58   16.50
   0  -9  -2   26.30    7.10
   0  -9  -2   26.70    7.20
   0  -9   2   18.20    5.90
   0  -9  -2   31.00    7.10
   0  -9   2   26.70    6.20
   0  -9   2   42.80    8.30
   0   9   2   22.50    6.10
   0   9   2   21.00    6.20
   0   9  -2   21.40    6.20
   0   9   2   29.20    6.40
   0   9   2   20.50    5.80
   0   9  -2   30.60    7.10
   0   9  -2   17.80    6.00
   0   9  -2   13.20    5.10
   0   9  -2   33.70    6.60
  -1  -9  -2  465.65   24.40
  -1  -9  -2  466.75   23.70
   1  -9   2  474.35   24.50
   1  -9   2  398.26   28.30
  -1  -9  -2  432.76   23.30
   1  -9   2  436.86   23.40
   1   9   2  419.56   22.20
   1   9   2  454.75   22.50
   1   9   2  441.86   23.50
  -1   9  -2  478.45   21.30
   1   9   2  427.56   23.90
  -1   9  -2  447.46   21.00
  -1   9  -2  421.26   23.10
  -1   9  -2  504.05   23.60
   1   9   2  407.56   23.10
  -1   9  -2  486.95   24.90
  -2  -9  -2  776.22   37.40
   2  -9   2  706.73   31.10
   2  -9   2  724.03   33.40
  -2  -9  -2  744.73   33.70
  -2  -9  -2  759.52   34.00
   2  -9   2  805.72   34.80
  -2   9  -2  693.03   33.10
  -2   9  -2  788.52   32.20
   2   9   2  714.63   32.30
  -2   9  -2  736.73   29.50
   2   9   2  722.93   33.00
  -2   9  -2  727.23   29.20
   2   9   2  723.13   35.70
   2   9   2  721.93   33.80
  -2   9  -2  693.53   32.60
   3  -9   2   23.90    5.80
  -3  -9  -2   15.10    6.00
   3  -9   2   12.30    5.90
  -3  -9  -2   26.90    6.30
   3  -9   2   21.30    6.40
  -3   9  -2   15.30    6.70
  -3   9  -2   25.30    5.80
   3   9   2   35.00    7.50
   3   9   2   29.00    8.00
  -3   9  -2   21.50    4.60
   3   9   2   20.40    6.60
  -3   9  -2   16.60    4.10
   3   9   2   33.70    8.20
  -3   9  -2   22.70    6.20
   4  -9   2   74.09   11.60
   4  -9   2   74.79    6.70
  -4  -9  -2   84.99   12.60
   4  -9   2   68.19    7.50
  -4  -9  -2   68.39   11.20
   4  -9   2   53.69   10.40
  -4   9  -2   76.49    8.30
   4   9   2   78.09   10.90
   4   9   2   59.99   10.00
  -4   9  -2   76.19    6.70
   4   9   2   55.49   10.30
  -4   9  -2   63.69   10.40
   4   9   2   55.79   10.10
  -4   9  -2   63.39    6.00
   5  -9   2  517.75   26.80
  -5  -9  -2  450.05   26.10
  -5  -9  -2  473.65   26.10
   5  -9   2  486.05   26.50
   5  -9   2  470.95   22.10
  -5   9  -2  436.06   25.10
  -5   9  -2  469.75   19.10
   5   9   2  449.16   25.40
   5   9   2  469.55   26.10
  -5   9  -2  478.95   19.20
  -5   9  -2  496.35   22.50
   6  -9   2  802.72   37.70
  -6  -9  -2  779.62   37.30
  -6  -9  -2  768.82   37.90
   6  -9   2  789.82   37.20
   6  -9   2  762.52   31.60
   6   9   2  845.32   38.10
   6   9   2  850.21   38.10
  -6   9  -2  798.62   28.20
  -6   9  -2  789.72   32.30
  -6   9  -2  798.42   28.20
   7  -9   2    6.30    3.80
   7  -9   2   12.80    6.60
   7  -9   2   11.30    6.50
  -7  -9  -2    1.90    4.70
  -7  -9  -2   11.50    5.90
   7   9   2    0.20    4.20
  -7   9  -2    6.30    3.40
   7   9   2    5.10    4.70
   8  -9   2   15.10    6.30
   8  -9   2    6.70    3.90
  -8  -9  -2    5.00    5.20
   8  -9   2    1.20    6.20
  -8  -9  -2    8.30    8.50
   8   9   2   -0.60    4.80
  -8   9  -2    4.40    3.20
   8   9   2   -0.90    4.60
  -9  -9  -2  244.18   20.70
  -9  -9  -2  255.07   20.50
   9  -9   2  284.77   21.20
   9  -9   2  262.67   13.20
   9  -9   2  256.07   20.00
   9   9   2  283.77   21.20
   9   9   2  260.27   19.80
  -9   9  -2  240.78   13.20
   9   9   2  266.37   21.20
 -10  -9  -2   32.50    9.50
  10  -9   2   45.70   11.40
  10  -9   2   44.50    8.10
  10  -9   2   60.99   11.60
 -10  -9  -2   13.70    8.20
  10   9   2   31.10   10.90
  10   9   2   25.70    8.20
  10   9   2   42.20    9.10
 -10   9  -2   35.60    5.10
  11  -9   2   18.30    8.50
  11  -9   2   24.60   10.00
 -11  -9  -2   32.50   10.30
  11   9   2   29.60   10.00
  11   9   2   25.10    8.10
  11   9   2    7.50    7.30
 -12  -9  -2   -1.60    7.00
  12  -9   2    9.80    7.70
  12  -9   2    6.10    8.30
  12   9   2    4.50    8.40
  12   9   2   11.40    8.50
  12   9   2   26.80    9.00
  13  -9   2    5.70    8.70
 -13  -9  -2    9.30    6.90
  13  -9   2    0.70    7.80
  13   9   2   -4.40    6.00
  13   9   2   -1.50    8.60
  13   9   2    1.50    7.90
  14  -9   2   28.10   11.30
  14  -9   2   32.60   21.10
  14   9   2   -1.10   16.70
  14   9   2    9.10    7.80
 -15  -9  -2   16.20   10.80
  15  -9   2   -0.30    8.20
  15  -9   2   -4.30    9.60
  15   9   2   11.70   10.00
  15   9   2   14.50   11.60
  15   9   2  -11.80    7.50
  16  -9   2   -8.50    9.60
  16   9   2    3.80    9.20
  17 -10  -2   11.00   11.90
  17  10  -2   18.60   11.30
 -16 -10   2   13.50    9.20
  16 -10  -2    6.10    9.30
  16  10  -2  -12.90   12.10
  16  10  -2    1.10    8.80
  15 -10  -2    2.90    8.50
  15 -10  -2    4.20    8.00
  15  10  -2    6.80    8.40
  15  10  -2    6.60   11.50
  15  10  -2    8.70    8.70
 -14 -10   2    0.10    8.70
  14 -10  -2    0.20    7.50
 -14 -10   2    4.20    7.10
  14 -10  -2    1.40    7.60
  14  10  -2    6.00    8.60
 -14  10   2    8.20    8.40
  14  10  -2    1.30    9.10
  14  10  -2    5.10   10.30
 -13 -10   2    1.30    7.20
  13 -10  -2   -3.00    6.80
 -13 -10   2   10.70    8.10
  13 -10  -2    8.50    7.90
  13 -10  -2    6.30    5.10
 -13  10   2    1.40    5.30
  13  10  -2   14.10    7.60
  13  10  -2    0.50    8.60
  13  10  -2   -6.50    6.60
  12 -10  -2   13.90    6.60
 -12 -10   2   16.40    7.70
 -12 -10   2    1.70    7.00
  12 -10  -2   19.30    9.60
  12  10  -2   12.30    7.30
 -12  10   2   17.30    5.00
  12  10  -2    5.60    6.70
  11 -10  -2   42.00   11.00
 -11 -10   2   67.69   13.90
  11 -10  -2   52.29   10.70
 -11 -10   2   42.10   11.00
  11 -10  -2   70.49   10.00
  11  10  -2   62.49   12.70
  11  10  -2   74.29   13.60
 -11  10   2   58.79    9.10
 -10 -10   2   18.40    7.70
  10 -10  -2   26.80    8.00
  10 -10  -2   33.10   10.10
 -10 -10   2   13.00    6.50
  10 -10  -2   16.30    6.20
 -10  10   2   18.20    6.00
  10  10  -2   16.80    7.90
  10  10  -2    9.70    6.30
  -9 -10   2   66.69   16.20
   9 -10  -2   64.59   13.10
   9 -10  -2   95.59   10.20
   9 -10  -2  105.29   11.30
  -9 -10   2   93.89   14.70
  -9  10   2   53.49   11.60
  -9  10   2   84.29    9.20
   9  10  -2   77.19   12.70
   9  10  -2   90.29   13.90
  -8 -10   2  188.78   16.20
  -8 -10   2  180.28   24.00
   8 -10  -2  195.68   17.80
   8 -10  -2  180.68   14.90
   8 -10  -2  188.28   14.00
   8  10  -2  224.18   19.70
  -8  10   2  190.98   14.20
  -8  10   2  189.68   15.00
  -7 -10   2  375.56   22.70
  -7 -10   2  355.86   23.90
   7 -10  -2  340.67   19.70
   7 -10  -2  353.86   21.00
   7 -10  -2  356.66   23.60
  -7  10   2  329.87   20.40
   7  10  -2  357.56   23.70
   7  10  -2  376.26   23.60
  -7  10   2  380.06   20.80
   6 -10  -2  197.28   15.00
   6 -10  -2  226.78   18.00
  -6 -10   2  221.38   16.50
   6 -10  -2  182.18   13.80
  -6 -10   2  217.08   17.60
   6  10  -2  186.08   16.50
   6  10  -2  174.28   15.40
  -6  10   2  203.28   15.00
  -6  10   2  218.08   15.20
   5 -10  -2    9.10    6.30
  -5 -10   2    0.80    4.80
  -5 -10   2    0.40    5.20
   5 -10  -2    6.00    4.40
   5 -10  -2   11.50    4.80
   5  10  -2    8.60    5.60
   5  10  -2   10.60    5.00
  -5  10   2    2.70    4.40
  -5  10   2    1.30    4.10
  -5  10   2    7.50    2.60
  -5  10   2    7.90    2.80
   4 -10  -2  642.84   30.00
   4 -10  -2  656.73   32.20
  -4 -10   2  649.24   31.40
   4 -10  -2  565.84   28.90
  -4 -10   2  631.04   32.30
  -4  10   2  627.34   24.80
   4  10  -2  671.33   31.30
  -4  10   2  648.84   30.30
   4  10  -2  625.94   32.10
  -4  10   2  621.04   24.50
  -3 -10   2   83.39   11.80
  -3 -10   2  127.29   16.20
   3 -10  -2   91.79   13.10
   3 -10  -2   94.59   12.40
   3 -10  -2   91.79   13.70
  -3  10   2   91.39    8.00
   3  10  -2   95.49   10.60
   3  10  -2  106.89   13.30
  -3  10   2   95.99   10.30
  -3  10   2   89.49    7.70
   3  10  -2  103.29   11.40
  -2 -10   2  250.77   17.50
  -2 -10   2  239.18   18.00
   2 -10  -2  280.17   18.70
   2 -10  -2  274.47   17.50
  -2  10   2  278.07   19.40
   2  10  -2  274.87   17.30
  -2  10   2  232.68   14.10
  -2  10   2  234.38   16.90
   2  10  -2  264.57   16.90
  -2  10   2  233.98   14.40
   2  10  -2  296.57   18.80
   1 -10  -2   17.80    5.30
  -1 -10   2   18.90    6.90
  -1 -10   2    7.20    4.50
   1 -10  -2   14.90    5.90
  -1  10   2    9.40    4.50
  -1  10   2   10.70    5.60
   1  10  -2    6.80    4.40
  -1  10   2   14.80    5.30
   1  10  -2   12.90    5.10
   1  10  -2    9.10    4.40
  -1  10   2   14.50    5.00
   0 -10  -2   49.50    9.70
   0 -10   2   76.79   12.30
   0 -10   2   53.49    9.70
   0 -10  -2   57.59    9.50
   0 -10   2   49.60    8.10
   0  10  -2   76.59    9.70
   0  10   2   72.69   11.10
   0  10  -2   57.39    8.40
   0  10   2   53.99    9.70
   0  10   2   63.89    9.10
   0  10   2   69.69    9.50
   0  10  -2   77.69   11.00
  -1 -10  -2 2025.00   73.29
   1 -10   2 1910.11   71.99
  -1 -10  -2 1875.51   71.59
   1 -10   2 1915.21   72.89
   1 -10   2 1870.71   70.29
   1  10   2 1851.81   71.39
  -1  10  -2 2061.69   70.59
  -1  10  -2 1959.10   71.09
  -1  10  -2 1964.30   68.49
   1  10   2 1963.20   70.29
   1  10   2 2100.59   74.19
  -2 -10  -2  120.59   12.40
   2 -10   2  112.79   14.80
   2 -10   2  116.29   12.70
  -2 -10  -2  119.49   12.50
   2 -10   2  118.29   11.10
   2  10   2  106.09   11.50
  -2  10  -2  113.69    9.50
  -2  10  -2  131.19   11.50
   2  10   2  109.79   11.00
   2  10   2   96.79   11.00
  -2  10  -2  127.69    9.90
   2  10   2  124.29   13.00
  -3 -10  -2  413.76   23.90
   3 -10   2  391.66   23.20
   3 -10   2  386.56   23.60
   3 -10   2  370.16   20.40
  -3 -10  -2  393.96   23.50
   3  10   2  375.96   23.50
  -3  10  -2  359.66   18.10
   3  10   2  392.66   22.20
  -3  10  -2  374.76   20.70
   3  10   2  346.27   24.60
  -3  10  -2  423.86   18.80
   4 -10   2  532.35   26.40
   4 -10   2  565.54   30.00
  -4 -10  -2  520.25   29.10
   4 -10   2  576.84   30.00
  -4 -10  -2  553.24   29.60
   4  10   2  540.45   28.50
  -4  10  -2  590.34   23.60
   4  10   2  574.24   30.50
  -4  10  -2  604.24   27.00
  -4  10  -2  596.34   23.80
   5 -10   2   19.40    6.80
   5 -10   2   21.80    6.00
  -5 -10  -2   21.90    7.80
  -5 -10  -2   22.10    7.70
   5 -10   2   19.90    7.70
  -5  10  -2   25.50    4.70
   5  10   2   22.00    7.50
   5  10   2   24.40    7.10
  -5  10  -2   20.20    4.10
  -5  10  -2   18.30    5.90
   6 -10   2   69.39   12.00
   6 -10   2   89.19   13.60
  -6 -10  -2   92.79   14.80
   6 -10   2   56.69    8.30
  -6 -10  -2   72.79   12.00
   6  10   2   59.99   11.10
  -6  10  -2   60.19    5.40
  -6  10  -2   70.29    7.90
   6  10   2   72.39   12.60
  -6  10  -2   62.89    5.30
   7 -10   2    5.60    5.40
  -7 -10  -2   -1.80    4.90
   7 -10   2    6.80    6.30
   7 -10   2    8.20    3.80
  -7 -10  -2    0.10    5.90
  -7  10  -2    1.40    3.60
   7  10   2   10.20    7.90
   8 -10   2  109.79   15.10
  -8 -10  -2  125.19   18.10
   8 -10   2  107.39    9.10
  -8 -10  -2   93.79   14.50
   8 -10   2  118.79   16.10
  -8  10  -2  123.89   11.00
   8  10   2   87.49   13.90
   8  10   2  129.69   14.50
   9 -10   2   47.90   10.30
   9 -10   2   50.39    7.00
   9 -10   2   42.10   11.90
  -9 -10  -2   24.80    8.90
  -9 -10  -2   43.50    9.70
  -9  10  -2   34.20    5.80
   9  10   2   65.59   11.60
   9  10   2   55.39   11.00
 -10 -10  -2   17.90    7.80
  10 -10   2    9.20    8.20
  10 -10   2    5.50    4.20
  10 -10   2    7.00    7.00
 -10 -10  -2    1.00    6.10
  10  10   2    9.40    6.40
  10  10   2    4.20    7.00
 -10  10  -2   14.20    4.40
  10  10   2    8.40    7.00
  11 -10   2  268.57   22.10
 -11 -10  -2  262.37   22.40
  11 -10   2  254.57   22.50
 -11  10  -2  245.68   12.40
  11  10   2  272.67   22.90
  11  10   2  281.17   21.90
  11  10   2  245.48   22.50
  12 -10   2    8.70    7.70
 -12 -10  -2   -4.70    6.50
  12 -10   2    7.90    7.60
  12  10   2   -4.00    6.60
  12  10   2   -5.80    6.00
  12  10   2    0.10    6.80
 -13 -10  -2   46.70   16.10
  13 -10   2   17.80   10.20
  13  10   2   20.30    9.50
  13  10   2   11.70   10.30
 -14 -10  -2  102.79   17.50
  14 -10   2  114.89   17.90
  14 -10   2   67.89   14.70
  14  10   2  109.49   17.20
  14  10   2   98.49   19.10
  14  10   2   80.49   16.10
  15  10   2   -8.40   10.30
  16 -10   2   16.80   12.20
  16  10   2   10.20   11.10
  16 -11  -2   10.30   10.50
  16  11  -2    2.30    8.70
 -15 -11   2   72.99   16.20
  15 -11  -2   79.89   14.20
  15  11  -2   75.49   13.80
  14 -11  -2    6.10    8.20
 -14 -11   2    4.40   10.20
 -14 -11   2   -2.10    8.70
  14 -11  -2    5.30    7.80
  14  11  -2   17.80   11.10
  14  11  -2   -2.10    7.50
 -14  11   2    1.90    6.70
 -13 -11   2   30.90    9.40
  13 -11  -2   19.40    9.70
 -13  11   2   23.60    7.40
  13  11  -2   18.10    9.40
  12 -11  -2  121.69   16.70
  12 -11  -2  158.38   18.10
  12 -11  -2  155.48   20.90
 -12 -11   2  158.18   20.30
 -12 -11   2  169.08   19.10
  12  11  -2  176.58   19.50
 -12  11   2  162.98   13.50
  12  11  -2  168.18   18.80
  11 -11  -2   -6.60    6.10
  11 -11  -2    8.10    6.70
  11 -11  -2   -7.40    5.00
 -11 -11   2   -3.40    6.00
 -11 -11   2   -3.80    7.20
  11  11  -2   -5.80    6.60
  11  11  -2   -5.40    5.80
 -11  11   2    2.70    5.10
  10 -11  -2   22.20    8.80
 -10 -11   2   26.20    7.90
 -10 -11   2   25.70   10.00
  10 -11  -2   33.90   10.90
  10  11  -2   16.40    8.20
 -10  11   2   29.30    7.70
  10  11  -2   14.40    7.40
   9 -11  -2  148.39   16.70
  -9 -11   2  148.49   20.50
   9 -11  -2  126.79   13.80
  -9 -11   2  165.38   16.20
  -9  11   2  167.28   13.70
   9  11  -2  144.39   16.10
   9  11  -2  165.98   17.10
   8 -11  -2   18.00    8.20
  -8 -11   2   13.90    5.10
   8 -11  -2    9.90    5.80
  -8 -11   2   31.90   10.40
  -8  11   2   19.80    6.80
   8  11  -2    6.80    6.80
   8  11  -2   18.50    8.30
  -7 -11   2   28.10    8.90
   7 -11  -2   20.10    5.90
  -7 -11   2   21.20    8.40
   7 -11  -2   18.80    8.20
   7  11  -2    3.10    5.60
   7  11  -2   21.90    7.60
  -7  11   2    6.20    5.10
  -6 -11   2   66.69   11.20
  -6 -11   2   53.89   13.10
   6 -11  -2   70.99   12.90
   6 -11  -2   75.69   12.00
   6  11  -2   91.59   13.40
   6  11  -2   52.49   11.00
  -6  11   2   81.09   11.10
  -6  11   2   60.29   10.30
   5 -11  -2   27.20    8.00
  -5 -11   2   28.30    7.80
  -5 -11   2   12.00    6.70
  -5  11   2   38.80    8.10
  -5  11   2   35.40    5.10
  -5  11   2   27.50    4.50
  -5  11   2   17.40    6.50
   5  11  -2   22.80    7.40
  -4 -11   2  420.56   25.10
   4 -11  -2  414.36   25.60
  -4 -11   2  435.26   26.50
   4 -11  -2  428.26   24.10
  -4  11   2  478.95   25.40
  -4  11   2  426.56   19.10
  -4  11   2  390.56   23.20
   4  11  -2  405.66   24.30
  -4  11   2  436.96   19.00
   4  11  -2  468.05   27.00
  -3 -11   2  192.18   17.40
   3 -11  -2  246.28   18.80
  -3 -11   2  208.88   16.80
   3 -11  -2  241.78   16.90
  -3  11   2  228.58   13.70
   3  11  -2  256.87   18.70
  -3  11   2  231.48   16.70
  -3  11   2  242.88   17.60
  -3  11   2  243.48   13.90
   3  11  -2  253.07   17.60
   2 -11  -2  353.46   22.40
   2 -11  -2  302.67   19.40
  -2 -11   2  291.17   20.20
  -2 -11   2  273.87   20.70
  -2  11   2  312.57   20.40
   2  11  -2  303.47   19.20
   2  11  -2  293.77   19.20
  -2  11   2  313.47   17.30
   2  11  -2  327.27   21.30
  -2  11   2  313.77   18.60
  -2  11   2  283.37   19.10
  -1 -11   2  199.68   16.30
   1 -11  -2  166.18   14.60
  -1 -11   2  160.98   15.20
   1 -11  -2  202.28   16.50
  -1  11   2  189.88   15.70
   1  11  -2  221.58   16.60
  -1  11   2  181.48   13.30
   1  11  -2  213.08   14.80
  -1  11   2  155.28   14.00
   1  11  -2  164.18   13.60
  -1  11   2  181.78   13.00
   0 -11   2   14.20    5.60
   0 -11  -2   15.00    7.20
   0 -11  -2   11.10    6.30
   0 -11   2    5.70    6.00
   0  11  -2   26.90    6.30
   0  11   2   15.60    6.60
   0  11  -2    7.50    4.90
   0  11  -2   15.30    5.40
   0  11   2   13.70    5.00
   0  11   2   17.00    5.70
   1 -11   2  213.38   17.40
   1 -11   2  221.48   17.20
  -1 -11  -2  199.28   16.20
  -1 -11  -2  223.88   17.70
   1  11   2  250.57   18.30
   1  11   2  191.78   15.70
  -1  11  -2  205.98   14.30
   1  11   2  215.68   15.80
  -1  11  -2  238.48   17.10
  -1  11  -2  241.38   15.00
   2 -11   2  291.97   20.30
  -2 -11  -2  314.37   21.10
  -2 -11  -2  278.37   19.90
   2 -11   2  300.37   20.90
  -2  11  -2  323.87   17.30
  -2  11  -2  310.87   19.60
  -2  11  -2  312.77   17.30
   2  11   2  310.27   21.60
   2  11   2  307.87   19.60
  -3 -11  -2   55.99   10.70
  -3 -11  -2   77.39   13.20
   3 -11   2   66.69   11.70
   3 -11   2   65.09   11.50
  -3  11  -2   58.39    9.70
  -3  11  -2   53.39    7.80
   3  11   2   62.59   11.00
   3  11   2   41.80    9.40
  -3  11  -2   46.00    7.20
   4 -11   2   49.20   10.80
   4 -11   2   33.50    9.20
   4 -11   2   45.30    8.40
  -4 -11  -2   24.00    8.40
   4  11   2   21.20   10.60
   4  11   2   55.19   10.10
  -4  11  -2   42.10    6.90
  -4  11  -2   43.10    8.40
  -4  11  -2   46.80    6.90
[truncated: 1,927,185 more chars]
